# Supplementary material for: Prevalent Exon-Intron Structural Changes in the APETALA1/FRUITFULL, SEPALLATA, AGAMOUS-LIKE6, and FLOWERING LOCUS C MADS-Box Gene Subfamilies Provide New Insights into Their Evolution
Source: Front Plant Sci. 2016 May 2;7:598. doi: 10.3389/fpls.2016.00598 (PMC4852290; doi:10.3389/fpls.2016.00598)
Supplement: Table S1 — Genes used in this study. [file Table1.XLSX]

## Sheet: Sheet1
Subfamily	Order	Species	Name	Transcript ID	Source	Length (bp) of missing data at 5' end	Length (bp) of missing data at 3' end	Phytozome CDS sequence	Phytozome annotated genomic sequence	Reannotated CDS sequence	Reannotated genomic sequence
AP1/FUL	Fabales	Acacia mangium	Acacia_m_AmMADS1	AY303546.1	NCBI	108
AP1/FUL	Ericales	Actinidia chinensis	Actinidia_c_FUL	HQ113357.1	NCBI
AP1/FUL	Ranunculales	Akebia trifoliata	Akebia_t_AktFL1	AY627632.1	NCBI
AP1/FUL	Ranunculales	Akebia trifoliata	Akebia_t_AktFL2	GU357459.1	NCBI	6
AP1/FUL	Liliales	Alstroemeria ligtu subsp. ligtu	Alstroemeria_l_AlsSQb	AB618670.1	NCBI
AP1/FUL	Amborellales	Amborella trichopoda	Amborella_t_AMtrAP1	AmTr_v1.0_scaffold00047.105	Amborella Genome Database
AP1/FUL	Lamiales	Antirrhinum majus	Antirrhinum_m_AmFUL	AY306139.1	NCBI	105
AP1/FUL	Lamiales	Antirrhinum majus	Antirrhinum_m_DEFH28	AY040247.1	NCBI
AP1/FUL	Lamiales	Antirrhinum majus	Antirrhinum_m_SQUA	AM162213.1	NCBI
AP1/FUL	Ranunculales	Aquilegia coerulea	Aquilegia_c_AcoFL1	Aquca_002_00911.1	Phytozome
AP1/FUL	Ranunculales	Aquilegia coerulea	Aquilegia_c_AcoFL2	Aquca_006_00408.1	Phytozome			ATGGAAAGTATCCTTGAACGCTACGAAAGATATACATATACTTCTAGGGAACCTGTTGCAAGTGATCCTGAATCACAGGGAAACCTTTCTTTGGAATACAACAAGCTGAAAACTAAAGTTGAAGCTTTACAAAGAAGCCAAAGGCATTTCATGGGTCAAGACATTGATATCTTGAGTTTTAAAGAACTACAAAATTTGGAGCAGCAACTTGACAGTGCTCTGAGGCAAATAAGATCAAGAAAGAACCAACTCATATATGGATCTATCACAGAGCTTCAGAGAAAGGAGAAAGCACTACAGGAGGAGAATAACAGCCTAAGGAAGAAGATCAAGGAGAAGGAGCTGGAATTATCCCTTCATGAGCATATCGATGATGTTGAAACCTCACCATCCTTACCA…	ATGGAAAGTATCCTTGAACGCTACGAAAGATATACATATACTTCTAGGGAACCTGTTGCAAGTGATCCTGAATCACAGGTACTCTACTGTCAGATACTTACGTATATCTCTTCACTCATCCTGATGACTGATGTTGTCATAGTAGTGTTGGTATAGTGAGGCCTAGAAAAGTAGAATCCAAATCAACTTTTCTTTTGGCTTCCTCAAGGAGATAGTATACTCATCTTCACTCTTCAGAGAAAATACTGTTTTTGTTAAACTGGGGAATATCAACTGGTTGTTATACCAAGTCTTGTCATAAGCAAGACTACATGATTTTGAAGATTTCTGTTTAGTTTTATATAGAGGTATTTTTGTTTTTTGTTTTCTATAAGAGATTGAGAAAGAGCAAAAAACTAA…	ATGGGAAGAGGTAGAGTTCAACTGAAAAGGATCGAAAACAAGATTAATCGACAAGTTACCTTTTCAAAAAGAAGATCAGGATTGTTGAAAAAAGCTCATGAAATCTCAGTTCTTTGCGATGCTGACGTTGCGTTAATCGTCTTCTCCATTAAAGGAAAACTCTTCGAGTATTCTACTAACGACAGCATGGAAAGTATCCTTGAACGCTACGAAAGATATACATATACTTCTAGGGAACCTGTTGCAAGTGATCCTGAATCACAGGGAAACCTTTCTTTGGAATACAACAAGCTGAAAACTAAAGTTGAAGCTTTACAAAGAAGCCAAAGGCATTTCATGGGTCAAGACATTGATATCTTGAGTTTTAAAGAACTACAAAATTTGGAGCAGCAACTTGAC…	ATGGGAAGAGGTAGAGTTCAACTGAAAAGGATCGAAAACAAGATTAATCGACAAGTTACCTTTTCAAAAAGAAGATCAGGATTGTTGAAAAAAGCTCATGAAATCTCAGTTCTTTGCGATGCTGACGTTGCGTTAATCGTCTTCTCCATTAAAGGAAAACTCTTCGAGTATTCTACTAACGACAGGTTTTTTTTTTTTCATTTATATTTATACATACTGATGTTTTTATTTTGATTTAGTTTTTGCTATATATAGAAAAAGAAAATCTTAAACATATGAACAAATTTAGATACTTATGATGTTTTCTGTTTTAGGAAAAACCGAAATCCAACTATACAAACTCCGTACAGTTGTGATGTTTGGTAATTTTAAGTAATTATTTAAGGGGTTAAAAGCGCT…
AP1/FUL	Brassicales	Arabidopsis thaliana	Arabidopsis_t_AGL79	AT3G30260.1	TAIR
AP1/FUL	Brassicales	Arabidopsis thaliana	Arabidopsis_t_AP1	AT1G69120.1	TAIR
AP1/FUL	Brassicales	Arabidopsis thaliana	Arabidopsis_t_CAL	AT1G26310.1	TAIR
AP1/FUL	Brassicales	Arabidopsis thaliana	Arabidopsis_t_FUL	AT5G60910.1	TAIR
AP1/FUL	Piperales	Asarum caudigerum	Asarum_c_AcMADS600	AJ419956.2	NCBI
AP1/FUL	Poales	Avena sativa	Avena_s_AsFUL1	DQ792965.1	NCBI	102	6
AP1/FUL	Poales	Avena sativa	Avena_s_AsFUL2	DQ792967.1	NCBI	102
AP1/FUL	Ranunculales	Berberis bealei	Berberis_b_FUL	JN593334.1	NCBI	99
AP1/FUL	Fagales	Betula platyphylla	Betula_p_BpMADS3	X99653.1	NCBI
AP1/FUL	Fagales	Betula platyphylla	Betula_p_BpMADS4	JQ974028.1	NCBI
AP1/FUL	Fagales	Betula platyphylla	Betula_p_BpMADS5	X99655.1	NCBI
AP1/FUL	Brassicales	Brassica rapa FPsc	Brassica_r_Brara.I00352.1	Brara.I00352.1	Phytozome
AP1/FUL	Brassicales	Brassica rapa FPsc	Brassica_r_Brara.G02489.1	Brara.G02489.1	Phytozome
AP1/FUL	Brassicales	Brassica rapa FPsc	Brassica_r_Brara.H02134.1	Brara.H02134.1	Phytozome
AP1/FUL	Brassicales	Brassica rapa FPsc	Brassica_r_Brara.B03740.1	Brara.B03740.1	Phytozome
AP1/FUL	Buxales	Buxus sempervirens	Buxus_s_BUsiFL1	DQ656553.1	NCBI	123
AP1/FUL	Buxales	Buxus sempervirens	Buxus_s_BUsiFL2	DQ656554.1	NCBI	123	9
AP1/FUL	Buxales	Buxus sempervirens	Buxus_s_BUsiFL3	DQ656555.1	NCBI	123
AP1/FUL	Nymphaeales	Cabomba cardiniana	Cabomba_c_AP1	GU048634.1	NCBI	45
AP1/FUL	Ericales	Camellia japonica	Camellia_j_APL1	JX657332.1	NCBI
AP1/FUL	Brassicales	Capsella rubella	Capsella_r_AGL79	Carubv10018408m	Phytozome
AP1/FUL	Brassicales	Capsella rubella	Capsella_r_AP1	Carubv10022005m	Phytozome
AP1/FUL	Brassicales	Capsella rubella	Capsella_r_CAL	Carubv10011954m	Phytozome
AP1/FUL	Brassicales	Capsella rubella	Capsella_r_FUL	Carubv10027017m	Phytozome
AP1/FUL	Brassicales	Carica papaya	Carica_p_AP1	evm.model.supercontig_1.162	Phytozome
AP1/FUL	Poales	Chasmanthium latifolium	Chasmanthium_l_ClFUL1	DQ792973.1	NCBI	102
AP1/FUL	Ranunculales	Chelidonium majus	Chelidonium_m_CmFL2	AY306145.1	NCBI	78	9
AP1/FUL	Chloranthales	Chloranthus spicatus	Chloranthus_s_CsAP1	AY316311.1	NCBI
AP1/FUL	Asterales	Chrysanthemum × morifolium	Chrysanthemum_m_CDM111	AY173054.1	NCBI
AP1/FUL	Asterales	Chrysanthemum × morifolium	Chrysanthemum_m_CDM41	AY173055.1	NCBI
AP1/FUL	Asterales	Chrysanthemum × morifolium	Chrysanthemum_m_CDM8	AY173056.1	NCBI
AP1/FUL	Sapindales	Citrus clementina	Citrus_c_Ciclev10012594m	Ciclev10012594m	Phytozome
AP1/FUL	Sapindales	Citrus clementina	Citrus_c_Ciclev10032490m	Ciclev10032490m	Phytozome
AP1/FUL	Gentianales	Coffea arabica	Coffea_a_CaSQUA	KJ483237.1	NCBI
AP1/FUL	Saxifragales	Corylopsis sinensis	Corylopsis_s_CsAP1	AY306146.1	NCBI	78	6
AP1/FUL	Asparagales	Crocus sativus	Crocus_s_CsAP1a	AY337928.1	NCBI
AP1/FUL	Asparagales	Crocus sativus	Crocus_s_CsAP1b	AY337929.1	NCBI
AP1/FUL	Asparagales	Crocus sativus	Crocus_s_CsAP1c	AY337930.1	NCBI
AP1/FUL	Cucurbitales	Cucumis sativus	Cucumis_s_CsAP1_1	Cucsa.113430.1	Phytozome
AP1/FUL	Ericales	Cyclamen persicum	Cyclamen_p_CpAP1	AB600230.1	NCBI
AP1/FUL	Asparagales	Cymbidium ensifolium	Cymbidium_e_AP1	JX255735.1	NCBI
AP1/FUL	Asparagales	Cymbidium faberi	Cymbidium_f_CfMADS1	KC148540.1	NCBI
AP1/FUL	Apiales	Daucus carota	Daucus_c_DcMADS1	AJ271147.1	NCBI
AP1/FUL	Asparagales	Dendrobium thyrsiflorum	Dendrobium_t_DthyrFL1	AY927236.1	NCBI	90
AP1/FUL	Asparagales	Dendrobium thyrsiflorum	Dendrobium_t_DthyrFL2	AY927237.1	NCBI	90
AP1/FUL	Poales	Dendrocalamus latiflorus	Dendrocalamus_l_DlMADS1	AY395714.1	NCBI
AP1/FUL	Poales	Dendrocalamus latiflorus	Dendrocalamus_l_DlMADS2	AY395715.1	NCBI
AP1/FUL	Ranunculales	Dysosma pleiantha	Dysosma_p_FUL	JN593333.1	NCBI	123
AP1/FUL	Arecales	Elaeis oleifera	Elaeis_o_EoAP1	XM_010938135.1	NCBI
AP1/FUL	Poales	Eleusine indica	Eleusine_i_EiFUL1a	DQ792968.1	NCBI	102
AP1/FUL	Poales	Eleusine indica	Eleusine_i_EiFUL2	DQ792970.1	NCBI	102
AP1/FUL	Ranunculales	Epimedium sagittatum	Epimedium_s_EsFUL	JN590216.1	NCBI
AP1/FUL	Poales	Eragrostis pilosa	Eragrostis_p_EpFUL1	DQ792971.1	NCBI	102	6
AP1/FUL	Rosales	Eriobotrya japonica	Eriobotrya_j_EjAP1	AY880261.1	NCBI
AP1/FUL	Ranunculales	Eschscholzia californica	Eschscholzia_c_EcFUL1	HM592297.1	NCBI	117	15
AP1/FUL	Ranunculales	Eschscholzia californica	Eschscholzia_c_EcFUL2	HM592298.1	NCBI	15	15
AP1/FUL	Ranunculales	Eschscholzia californica	Eschscholzia_c_EcFUL3	KF500168.1	NCBI		15
AP1/FUL	Myrtales	Eucalyptus grandis	Eucalyptus_g_EAP1	Eucgr.B00634.1	Phytozome
AP1/FUL	Myrtales	Eucalyptus grandis	Eucalyptus_g_EAP2	Eucgr.K02547.1	Phytozome
AP1/FUL	Magnoliales	Eupomatia bennettii	Eupomatia_b_EbAP1	AY821776.1	NCBI	66
AP1/FUL	Ranunculales	Euptelea pleiosperma	Euptelea_p_EUplFL1	DQ656558.1	NCBI
AP1/FUL	Ranunculales	Euptelea pleiosperma	Euptelea_p_EUplFL2	DQ656559.1	NCBI
AP1/FUL	Poales	Fargesia nitida	Fargesia_n_MADS1	GU237134.1	NCBI
AP1/FUL	Poales	Festuca arundinacea	Festuca_a_VRN1	FJ793194.1	NCBI
AP1/FUL	Rosales	Fragaria × ananassa	Fragaria_a_AP1	AF484683.1	NCBI
AP1/FUL	Gentianales	Gentiana triflora	Gentiana_t_GtMADS1	AB189429.1	NCBI		6
AP1/FUL	Asterales	Gerbera hybrida	Gerbera_h_GSQUA2	FN298387.1	NCBI
AP1/FUL	Asterales	Gerbera hybrida	Gerbera_h_GSQUA3	FN298388.1	NCBI
AP1/FUL	Asterales	Gerbera hybrida	Gerbera_h_GSQUA5	FN298389.1	NCBI
AP1/FUL	Fabales	Glycine max	Glycine_m_GmFUL	Glyma.05G018800.1	Phytozome
AP1/FUL	Malvales	Gossypium raimondii	Gossypium_r_GrMADS4_1	Gorai.013G096100.1	Phytozome
AP1/FUL	Malvales	Gossypium raimondii	Gossypium_r_GrMADS4_2	Gorai.012G185500.1	Phytozome
AP1/FUL	Asterales	Helianthus annuus	Helianthus_a_HAM75	AF462152.1	NCBI
AP1/FUL	Asterales	Helianthus annuus	Helianthus_a_HAM92	AY173071.1	NCBI
AP1/FUL	Saxifragales	Heuchera americana	Heuchera_a_HeaAP1	AY306148.1	NCBI	33	9
AP1/FUL	Saxifragales	Heuchera americana	Heuchera_a_HeaFUL	AY306150.1	NCBI	105	6
AP1/FUL	Malpighiales	Hevea brasiliensis	Hevea_b_MADS3	GU142915.1	NCBI
AP1/FUL	Poales	Hordeum vulgare	Hordeum_v_HvM3	AK361063.1	NCBI
AP1/FUL	Poales	Hordeum vulgare	Hordeum_v_HvM5	AJ249144.1	NCBI
AP1/FUL	Poales	Hordeum vulgare	Hordeum_v_HvM8	AJ249146.1	NCBI
AP1/FUL	Piperales	Houttuynia cordata	Houttuynia_c_HcAP1	AB089153.1	NCBI
AP1/FUL	Cornales	Hydrangea macrophylla	Hydrangea_m_FUL1	AB454436.1	NCBI
AP1/FUL	Cornales	Hydrangea macrophylla	Hydrangea_m_FUL3	AB454438.1	NCBI	147	75
AP1/FUL	Solanales	Ipomoea nil	Ipomoea_n_InAP1	AB302848.1	NCBI
AP1/FUL	Fagales	Juglans regia	Juglans_r_AP1	FJ593640.1	NCBI
AP1/FUL	Poales	Leersia virginica	Leersia_v_LvFUL1	DQ792955.1	NCBI	126	0
AP1/FUL	Brassicales	Lepidium appelianum	Lepidium_a_FUL	FR727231.1	NCBI
AP1/FUL	Liliales	Lilium longiflorum	Lilium_l_MADS5	HQ149331.1	NCBI
AP1/FUL	Liliales	Lilium longiflorum	Lilium_l_MADS6	HQ149332.1	NCBI
AP1/FUL	Malpighiales	Linum usitatissimum	Linum_u_AP1_1	Lus10007983	Phytozome
AP1/FUL	Sapindales	Litchi chinensis	Litchi_c_AP1	JQ062978.1	NCBI
AP1/FUL	Poales	Lolium perenne	Lolium_p_LpMADS1	AY198326.1	NCBI
AP1/FUL	Poales	Lolium perenne	Lolium_p_LpMADS2	AY198327.1	NCBI
AP1/FUL	Poales	Lolium perenne	Lolium_p_LpMADS3	AY198328.1	NCBI
AP1/FUL	Fabales	Lotus japonicus	Lotus_j_LjAP1a	AY770395.1	NCBI		6
AP1/FUL	Fabales	Lotus japonicus	Lotus_j_LjAP1b	AY770396.1	NCBI		6
AP1/FUL	Magnoliales	Magnolia grandiflora	Magnolia_g_MagrAP1	AY821777.1	NCBI	18
AP1/FUL	Magnoliales	Magnolia praecocissima	Magnolia_p_MpMADS15	AB050657.1	NCBI
AP1/FUL	Rosales	Malus domestica	Malus_d_MdMADS12	AJ320187	NCBI
AP1/FUL	Rosales	Malus domestica	Malus_d_MdMADS2	U78948.1	NCBI
AP1/FUL	Rosales	Malus domestica	Malus_d_MdMADS5	MDP0000013331	Phytozome			ATGGGGAGAGGTAGAGTTCAGCTTAAGCGCATAGAGAACAAGATCAACAGGCAGGTGACTTTTTCCAAAAGAAGAACTGGGCTGCTGAAGAAGGCTCATGAGATCTCTGTCTTGTGTGATGCTCAGGTTGCTTTGATTGTCTTCTCCAACAAGGGCAAGCTCTTTGAGTACGCCACAGATTCATGCATGGAGCAAATCCTCGAACGCTATGAAAGATACTCTTACGCCGAAAGACAGCTAGTCGAACCAGATTTTGAGTCACAGGGTAACTGGACCTTTGAATATTCCAGACTAAAGGCTAAGGCTGAGGTTTTGCAAAGAAACCATAGGCACTATTTGGGAGAAGACCTGGATTCCTTGACTCTCAAGGAAATCCAAAATTTGGAGCAACAGCTTGAC…	ATGGGGAGAGGTAGAGTTCAGCTTAAGCGCATAGAGAACAAGATCAACAGGCAGGTGACTTTTTCCAAAAGAAGAACTGGGCTGCTGAAGAAGGCTCATGAGATCTCTGTCTTGTGTGATGCTCAGGTTGCTTTGATTGTCTTCTCCAACAAGGGCAAGCTCTTTGAGTACGCCACAGATTCATGGTATACTATTTTATTAATTGATTATATCTCCTCCTCTCGAATTTTATTTACTAAAACCTAGCTAAAATTTCCACCAAAGAAAAAAACCTAATTTTTATTTTCCGAAAATTTCGAAGGTACGCGAGAAATTTGTATCTATAAGAAAGTAAAAGGATTTAGAAACGTTGCTTGAGAGATCGAGCTAAACCTAGCTAAAAAGCTTTCATACACCTTG…	ATGGGGAGAGGTAGAGTTCAGCTTAAGCGCATAGAGAACAAGATCAACAGGCAGGTGACTTTTTCCAAAAGAAGAACTGGGCTGCTGAAGAAGGCTCATGAGATCTCTGTCTTGTGTGATGCTCAGGTTGCTTTGATTGTCTTCTCCAACAAGGGCAAGCTCTTTGAGTACGCCACAGATTCATGCATGGAGCAAATCCTCGAACGCTATGAAAGATACTCTTACGCCGAAAGACAGCTAGTCGAACCAGATTTTGAGTCACAGGGTAACTGGACCTTTGAATATTCCAGACTAAAGGCTAAGGCTGAGGTTTTGCAAAGAAACCATAGGCACTATTTGGGAGAAGACCTGGATTCCTTGACTCTCAAGGAAATCCAAAATTTGGAGCAACAGCTTGAC…	ATGGGGAGAGGTAGAGTTCAGCTTAAGCGCATAGAGAACAAGATCAACAGGCAGGTGACTTTTTCCAAAAGAAGAACTGGGCTGCTGAAGAAGGCTCATGAGATCTCTGTCTTGTGTGATGCTCAGGTTGCTTTGATTGTCTTCTCCAACAAGGGCAAGCTCTTTGAGTACGCCACAGATTCATGGTATACTATTTTATTAATTGATTATATCTCCTCCTCTCGAATTTTATTTACTAAAACCTAGCTAAAATTTCCACCAAAGAAAAAAACCTAATTTTTATTTTCCGAAAATTTCGAAGGTACGCGAGAAATTTGTATCTATAAGAAAGTAAAAGGATTTAGAAACGTTGCTTGAGAGATCGAGCTAAACCTAGCTAAAAAGCTTTCATACACCTTG…
AP1/FUL	Sapindales	Mangifera indica	Mangifera_i_MSAP1_1	GQ152892.1	NCBI
AP1/FUL	Sapindales	Mangifera indica	Mangifera_i_MSAP1_2	GQ152893.1	NCBI
AP1/FUL	Fabales	Medicago truncatula	Medicago_t_MtFUL	Medtr2g461760.1	Phytozome
AP1/FUL	Fabales	Medicago truncatula	Medicago_t_MtPIM	DQ139345.1	NCBI
AP1/FUL	Magnoliales	Michelia figo	Michelia_f_MfFL	AY306159.1	NCBI	78	18
AP1/FUL	Lamiales	Mimulus guttatus	Mimulus_g_Migut.E00037	Migut.E00037.1	Phytozome
AP1/FUL	Lamiales	Mimulus guttatus	Mimulus_g_Migut.H00589	Migut.H00589.1	Phytozome
AP1/FUL	Lamiales	Misopates orontium	Misopates_o_MoSQUA	AM162213.1	NCBI
AP1/FUL	Asparagales	Narcissus tazetta var. chinensis	Narcissus_t_NtAP1	JN704304.1	NCBI
AP1/FUL	Proteales	Nelumbo nucifera	Nelumbo_n_NEnuFL1	XM_010262542.1	NCBI	126
AP1/FUL	Solanales	Nicotiana tabacum	Nicotiana_t_NtFUL	DQ534202.1	NCBI		6
AP1/FUL	Solanales	Nicotiana tabacum	Nicotiana_t_NtMADS11	AF385746.1	NCBI
AP1/FUL	Solanales	Nicotiana tabacum	Nicotiana_t_NtMADS5	AF068724.1	NCBI
AP1/FUL	Solanales	Nicotiana tabacum	Nicotiana_t_Ntsqua15	U63162.1	NCBI	171
AP1/FUL	Ranunculales	Nigella damnascena	Nigella_d_NdFL1	KT984409	NCBI
AP1/FUL	Ranunculales	Nigella damnascena	Nigella_d_NdFL2	KT984410	NCBI
AP1/FUL	Nymphaeales	Nuphar advena	Nuphar_a_NuadAP1	AY936233.1	NCBI	117
AP1/FUL	Asparagales	Oncidium Gower Ramsey	Oncidium_G_MADS10	HM140846.1	NCBI
AP1/FUL	Poales	Oryza sativa	Oryza_s_OsMADS14	LOC_Os03g54160.1	Phytozome
AP1/FUL	Poales	Oryza sativa	Oryza_s_OsMADS15	LOC_Os07g01820.1	Phytozome
AP1/FUL	Poales	Oryza sativa	Oryza_s_OsMADS18	LOC_Os07g41370.1	Phytozome
AP1/FUL	Poales	Oryza sativa	Oryza_s_OsMADS20	LOC_Os12g31748.2	Phytozome
AP1/FUL	Buxales	Pachysandra terminalis	Pachysandra_t_PAteFL1	DQ656553.1	NCBI	123
AP1/FUL	Buxales	Pachysandra terminalis	Pachysandra_t_PAteFL3	DQ656562.1	NCBI	123
AP1/FUL	Buxales	Pachysandra terminalis	Pachysandra_t_PAteFL2	AY306165.1	NCBI	15	15
AP1/FUL	Apiales	Panax ginseng	Panax_g_PgMADS1	AB627121.1	NCBI
AP1/FUL	Apiales	Panax ginseng	Panax_g_PgMADS2	AB627122.1	NCBI
AP1/FUL	Apiales	Panax ginseng	Panax_g_PgMADS3	AB627123.1	NCBI
AP1/FUL	Ranunculales	Papaver somniferum	Papaver_s_PapsFL1	AY306177.1	NCBI	105	6
AP1/FUL	Ranunculales	Papaver somniferum	Papaver_s_PapsFL2	AY306178.1	NCBI	105	15
AP1/FUL	Poales	Pennisetum glaucum	Pennisetum_g_PgFUL1a	DQ792979.1	NCBI	102	6
AP1/FUL	Piperales	Peperomia caperata	Peperomia_c_PcFL1	AY306167.1	NCBI	15	18
AP1/FUL	Piperales	Peperomia caperata	Peperomia_c_PcFL2	AY306168.1	NCBI	108	15
AP1/FUL	Laurales	Persea americana	Persea_a_PEamAP1	DQ398019.1	NCBI		3
AP1/FUL	Solanales	Petunia × hybrida	Petunia_h_FBP26	AF176783.1	NCBI
AP1/FUL	Solanales	Petunia × hybrida	Petunia_h_FBP29	AF335245.1	NCBI
AP1/FUL	Solanales	Petunia × hybrida	Petunia_h_PFG	AF176782.1	NCBI
AP1/FUL	Asparagales	Phalaenopsis amabilis	Phalaenopsis_a_ORAP11	DQ104328.1	NCBI
AP1/FUL	Asparagales	Phalaenopsis amabilis	Phalaenopsis_a_ORAP13	DQ104327.1	NCBI
AP1/FUL	Fabales	Phaseolus vulgaris	Phaseolus_v_AP1_2	Phvul.009G203400.1	Phytozome
AP1/FUL	Caryophyllales	Phytolacca americana	Phytolacca_a_PaFL1	AY306161.1	NCBI	105	6
AP1/FUL	Caryophyllales	Phytolacca americana	Phytolacca_a_PaFL2	AY306162.1	NCBI	108	6
AP1/FUL	Fabales	Pisum sativum	Pisum_s_FULb	JN974186.1	NCBI
AP1/FUL	Fabales	Pisum sativum	Pisum_s_MADS4	AF185574.2	NCBI
AP1/FUL	Fabales	Pisum sativum	Pisum_s_PEAM2	AY884287.1	NCBI
AP1/FUL	Malpighiales	Populus trichocarpa	Populus_t_PtFL1	Potri.017G099800.1	Phytozome
AP1/FUL	Malpighiales	Populus trichocarpa	Populus_t_PtFL2	Potri.004G115400.1	Phytozome
AP1/FUL	Malpighiales	Populus trichocarpa	Populus_t_PtAP1_1	Potri.008G098500.1	Phytozome
AP1/FUL	Malpighiales	Populus trichocarpa	Populus_t_PtAP1_2	Potri.010G154100.1	Phytozome
AP1/FUL	Rosales	Prunus persica	Prunus_p_PpMADS2	ppa010391m	Phytozome
AP1/FUL	Rosales	Prunus persica	Prunus_p_PpMADS1	EU079377.1	NCBI
AP1/FUL	Rosales	Prunus persica	Prunus_p_PpMADS6	AY705973.1	NCBI
AP1/FUL	Rosales	Prunus serrulata	Prunus_s_AP1	GQ267074.1	NCBI
AP1/FUL	Ranunculales	Ranunculus sceleratus	Ranunculus_s_RascFUL1	AY306179.1	NCBI	93	6
AP1/FUL	Ranunculales	Ranunculus sceleratus	Ranunculus_s_RascFUL2	AB473876.1	NCBI	123
AP1/FUL	Ranunculales	Ranunculus sceleratus	Ranunculus_s_RascFUL3	AB473877.1	NCBI	93
AP1/FUL	Ranunculales	Ranunculus sceleratus	Ranunculus_s_RascFUL4	AY306183.1	NCBI	93	9
AP1/FUL	Rosales	Rosa hybrid cultivar	Rosa_h_RhFUL	FJ970028.1	NCBI
AP1/FUL	Malpighiales	Salix discolor	Salix_d_SAP1_1	DQ068268.1	NCBI
AP1/FUL	Malpighiales	Salix discolor	Salix_d_SAP1_2	DQ068269.1	NCBI
AP1/FUL	Piperales	Saururus chinensis	Saururus_c_ScMADS669	AJ419690.2	NCBI
AP1/FUL	Poales	Setaria italica	Setaria_i_SiFUL1	DQ792976.1	NCBI	102	6
AP1/FUL	Poales	Setaria italica	Setaria_i_SiFUL2	DQ792977.1	NCBI	102	6
AP1/FUL	Caryophyllales	Silene latifolia	Silene_l_SLM4	X80491.1	NCBI		6
AP1/FUL	Brassicales	Sinapis alba	Sinapis_a_SaAP1	X81480.1	NCBI
AP1/FUL	Brassicales	Sinapis alba	Sinapis_a_SaMADSB	U25695.1	NCBI
AP1/FUL	Solanales	Solanum lycopersicum	Solanum_l_LeMADS_MC	AK328446.1	NCBI
AP1/FUL	Solanales	Solanum lycopersicum	Solanum_l_LYesFL1	XM_010317904.1	NCBI
AP1/FUL	Solanales	Solanum lycopersicum	Solanum_l_LYesFUL2	NM_001307938.1	NCBI
AP1/FUL	Solanales	Solanum lycopersicum	Solanum_l_TDR4	AY098732.1	NCBI
AP1/FUL	Solanales	Solanum tuberosum	Solanum_t_StAP1	PGSC0003DMT400063313	Phytozome
AP1/FUL	Solanales	Solanum tuberosum	Solanum_t_StPOTM1_1	PGSC0003DMT400010451	Phytozome
AP1/FUL	Poales	Streptochaeta angustifolia	Streptochaeta_a_SaFUL2	DQ792950.1	NCBI	102
AP1/FUL	Lamiales	Syringa vulgaris	Syringa_v_SvAP1	AY306185.1	NCBI	111
AP1/FUL	Rosales	Taihangia rupestris	Taihangia_r_TrAP1	DQ248944.1	NCBI
AP1/FUL	Rosales	Taihangia rupestris	Taihangia_r_TrFUL	DQ248945.1	NCBI
AP1/FUL	Malvales	Theobroma cacao	Theobroma_c_TcAP1_1	Thecc1EG014345t1	Phytozome
AP1/FUL	Malvales	Theobroma cacao	Theobroma_c_TcAP1_2	Thecc1EG018981t1	Phytozome
AP1/FUL	Commelinales	Tradescantia virginiana	Tradescantia_v_TvFL1	AY306190.1	NCBI	33	15
AP1/FUL	Commelinales	Tradescantia virginiana	Tradescantia_v_TvFL4	AY306193.1	NCBI	33	15
AP1/FUL	Poales	Triticum aestivum	Triticum_a_TaAGL10	DQ512331.1	NCBI
AP1/FUL	Poales	Triticum aestivum	Triticum_a_TaAGL29	DQ512346.1	NCBI
AP1/FUL	Poales	Triticum monococcum	Triticum_m_TrmAP1	AY188331.1	NCBI
AP1/FUL	Trochodendrales	Trochodendron aralioides	Trochodendron_a_FUL1	EF436257.1	NCBI	39
AP1/FUL	Trochodendrales	Trochodendron aralioides	Trochodendron_a_FUL2	EF436258.1	NCBI
AP1/FUL	Brassicales	Tropaeolum majus	Tropaeolum_m_AP1	JX103198.1	NCBI	99
AP1/FUL	Liliales	Tulipa gesneriana	Tulipa_g_TgSQA	AB472012.1	NCBI
AP1/FUL	Liliales	Tulipa gesneriana	Tulipa_g_TgSQB	AB472011.1	NCBI
AP1/FUL	Ericales	Vaccinium myrtillus	Vaccinium_m_TDR4	FJ418852.1	NCBI
AP1/FUL	Fabales	Vigna unguiculata	Vigna_u_VuAP1	AB588744.1	NCBI
AP1/FUL	Vitales	Vitis vinifera	Vitis_v_VvAP1	GSVIVT01012250001	Phytozome
AP1/FUL	Vitales	Vitis vinifera	Vitis_v_VvFUL_L	GSVIVT01036549001	Phytozome
AP1/FUL	Poales	Zea mays	Zea_m_ZAP1	GRMZM2G148693_T01	Phytozome
AP1/FUL	Poales	Zea mays	Zea_m_ZmM28	GRMZM2G147716_T01	Phytozome
AP1/FUL	Poales	Zea mays	Zea_m_ZmM4	GRMZM2G032339_T02	Phytozome
AP1/FUL	Zingiberales	Zingiber officinale	Zingiber_o_TA4487	TA4487_94328	PlantGDB
AP1/FUL	Rosales	Ziziphus jujuba	Ziziphus_j_AP1	EU916199.1	NCBI
SEP1	Ranunculales	Akebia trifoliata	Akebia_t_AktSEP1_2	GU357448.1	NCBI
SEP1	Ranunculales	Akebia trifoliata	Akebia_t_AktSEP1_1	GU357447.1	NCBI
SEP1	Amborellales	Amborella trichopoda	Amborella_t_AMtrAGL2	AmTr_v1.0_scaffold00047.121	Amborella Genome Database
SEP1	Lamiales	Antirrhinum majus	Antirrhinum_m_DEFH49	X95467.1	NCBI
SEP1	Ranunculales	Aquilegia coerulea	Aquilegia_c_AcoSEP1	Aquca_006_00411.2	Phytozome
SEP1	Ranunculales	Aquilegia coerulea	Aquilegia_c_AcoSEP2A	Aquca_002_00916.1	Phytozome
SEP1	Brassicales	Arabidopsis thaliana	Arabidopsis_t_SEP1	AT5G15800.1	TAIR
SEP1	Brassicales	Arabidopsis thaliana	Arabidopsis_t_SEP2	AT3G02310.1	TAIR
SEP1	Brassicales	Arabidopsis thaliana	Arabidopsis_t_SEP4	AT2G03710.3	TAIR
SEP1	Poales	Aristida purpurea var. longiseta	Aristida_p_AlLHS1	AY597511.1	NCBI	30	27
SEP1	Poales	Avena sativa	Avena_s_AsLHS1	AY597512.1	NCBI	30
SEP1	Brassicales	Brassica rapa FPsc	Brassica_r_Brara.E03583.1	Brara.E03583.1	Phytozome
SEP1	Brassicales	Brassica rapa FPsc	Brassica_r_Brara.C00694.1	Brara.C00694.1	Phytozome
SEP1	Brassicales	Brassica rapa FPsc	Brassica_r_Brara.F03360.1	Brara.F03360.1	Phytozome
SEP1	Nymphaeales	Cabomba cardiniana	Cabomba_c_SEP1_1	GU048628.1	NCBI	48
SEP1	Nymphaeales	Cabomba cardiniana	Cabomba_c_SEP1_2	GU048629.1	NCBI	48
SEP1	Nymphaeales	Cabomba cardiniana	Cabomba_c_SEP1_3	GU048630.1	NCBI	48
SEP1	Brassicales	Capsella rubella	Capsella_r_SEP1	Carubv10001783m.g	Phytozome
SEP1	Brassicales	Capsella rubella	Capsella_r_SEP2	Carubv10014470m	Phytozome
SEP1	Brassicales	Capsella rubella	Capsella_r_SEP4	Carubv10017787m	Phytozome
SEP1	Solanales	Capsicum annuum	Capsicum_a_CaMADS_RIN	DQ999998.1	NCBI
SEP1	Solanales	Capsicum annuum	Capsicum_a_CaMADS1	AF129875.1	NCBI
SEP1	Poales	Chasmanthium latifolium	Chasmanthium_l_ClLHS1	AY597513.1	NCBI	30	33
SEP1	Ericales	Clethra tomentosa	Clethra_t_AGL2	JX266536.1	NCBI	48
SEP1	Ericales	Clethra tomentosa	Clethra_t_FBP9	JX266545.1	NCBI	48
SEP1	Cucurbitales	Cucumis sativus	Cucumis_s_CsSEP2	Cucsa.174510.1	Phytozome
SEP1	Poales	Danthonia spicata	Danthonia_s_DsLHS1	AY597514.1	NCBI	30	24
SEP1	Cornales	Davidia involucrata	Davidia_i_FBP9_1	JN705940.1	NCBI	114
SEP1	Cornales	Davidia involucrata	Davidia_i_FBP9_2	JN705941.1	NCBI	117
SEP1	Poales	Dendrocalamus latiflorus	Dendrocalamus_l_DlMADS13	AY599750.1	NCBI
SEP1	Poales	Dendrocalamus latiflorus	Dendrocalamus_l_DlMADS16	AY599753.1	NCBI		0
SEP1	Caryophyllales	Dianthus caryophyllus	Dianthus_c_CMB1	L40404.1	NCBI
SEP1	Ericales	Diospyros kaki	Diospyros_k_DkMADS1	DQ412058.1	NCBI
SEP1	Poales	Ehrharta erecta	Ehrharta_e_EeLHS1	JN661608.1	NCBI	30	39
SEP1	Arecales	Elaeis guineensis	Elaeis_g_EgAGL2_4	AF411846.1	NCBI
SEP1	Arecales	Elaeis guineensis	Elaeis_g_EgAGL2_5	AF411847.1	NCBI		3
SEP1	Poales	Eleusine coracana	Eleusine_c_EcLHS1	AY597516.1	NCBI	30	24
SEP1	Poales	Eleusine indica	Eleusine_i_EiLHS1	DQ315476.1	NCBI	63	9
SEP1	Ranunculales	Epimedium sagittatum	Epimedium_s_EsAGL2_1	JN590218.1	NCBI
SEP1	Ranunculales	Epimedium sagittatum	Epimedium_s_EsAGL2_2	JN590219.1	NCBI
SEP1	Ranunculales	Eschscholzia californica	Eschscholzia_c_EcAGL2	AY850181.1	NCBI
SEP1	Myrtales	Eucalyptus grandis	Eucalyptus_g_EGM1	Eucgr.K02546.1	Phytozome
SEP1	Myrtales	Eucalyptus grandis	Eucalyptus_g_EGM3	Eucgr.K02546.1	Phytozome
SEP1	Ranunculales	Euptelea pleiosperma	Euptelea_p_EUplSEP1	GU357461.1	NCBI
SEP1	Rosales	Fragaria vesca	Fragaria_v_FvMADS_RIN	mrna04229.1-v1.0-hybrid	Phytozome
SEP1	Gentianales	Gentiana triflora	Gentiana_t_GtMADS4	AB189432.1	NCBI
SEP1	Asterales	Gerbera hybrida	Gerbera_h_GRCD2	AJ784156.1	NCBI
SEP1	Fabales	Glycine max	Glycine_m_GmMADS29	Glyma.13G052700.2	Phytozome
SEP1	Gunnerales	Gunnera manicata	Gunnera_m_GmAGL2	JX266539.1	NCBI	48	3
SEP1	Gunnerales	Gunnera manicata	Gunnera_m_GmAGL9	JX266550.1	NCBI	48
SEP1	Saxifragales	Heuchera americana	Heuchera_a_HeaSEP1	AY306151.1	NCBI	105
SEP1	Poales	Hordeum vulgare	Hordeum_v_HvM7	AJ249145.1	NCBI
SEP1	Piperales	houttuynia cordata	Houttuynia_c_HcSEP2	AB089158	NCBI
SEP1	Piperales	houttuynia cordata	Houttuynia_c_HcSEP3	AB089159	NCBI
SEP1	Poales	Leersia virginica	Leersia_v_LvLHS1	AY597517.1	NCBI	30	39
SEP1	Liliales	Lilium longiflorum	Lilium_l_LFMADS3	AY826062.1	NCBI	99	3
SEP1	Malpighiales	Linum usitatissimum	Linum_u_SEP1	Lus10005080	Phytozome
SEP1	Poales	Lithachne humilis	Lithachne_h_LhLHS1	AY597518.1	NCBI	30	39
SEP1	Poales	Lolium perenne	Lolium_p_LpMADS6	AY198331.1	NCBI		3
SEP1	Poales	Lolium perenne	Lolium_p_LpMADS7	AY198332.1	NCBI
SEP1	Poales	Lolium perenne	Lolium_p_LpMADS9	AY198334.1	NCBI
SEP1	Magnoliales	Magnolia grandiflora	Magnolia_g_MagrAGL2	AY821781.1	NCBI	66
SEP1	Magnoliales	Magnolia praecocissima	Magnolia_p_MpMADS14	AB050656.1	NCBI
SEP1	Rosales	Malus domestica	Malus_d_MdMADS1	U78947.1	NCBI
SEP1	Rosales	Malus domestica	Malus_d_MdMADS3	NM_001294087.1	NCBI
SEP1	Rosales	Malus domestica	Malus_d_MdMADS4	XM_008352666.1	NCBI
SEP1	Rosales	Malus domestica	Malus_d_MdMADS6	AJ000760.1	NCBI	9
SEP1	Rosales	Malus domestica	Malus_d_MdMADS9	AJ001682.1	NCBI	12
SEP1	Sapindales	Mangifera indica	Mangifera_i_MADS1	KF214778.1	NCBI
SEP1	Fabales	Medicago truncatula	Medicago_t_MtMADS2	Medtr7g016600.1	Phytozome
SEP1	Proteales	Nelumbo nucifera	Nelumbo_n_NEnuSEP1	GU048641.1	NCBI	39
SEP1	Solanales	Nicotiana tabacum	Nicotiana_t_NtMADS4	AF068723.1	NCBI
SEP1	Ranunculales	Nigella damnascena	Nigella_d_NdSEP1	KT984416	NCBI
SEP1	Ranunculales	Nigella damnascena	Nigella_d_NdSEP2	KT984417	NCBI
SEP1	Nymphaeales	Nuphar advena	Nuphar_a_NuadAGL2	AY850183.1	NCBI	162
SEP1	Nymphaeales	Nuphar pumila	Nuphar_p_NupuAGL2.1	unpublished
SEP1	Nymphaeales	Nuphar pumila	Nuphar_p_NupuAGL2.2	unpublished
SEP1	Nymphaeales	Nymphaea odorata	Nymphaea_o_NoSEP1	GU048658.1	NCBI	123
SEP1	Cornales	Nyssa sylvatica	Nyssa_s_AG3	JX266540.1	NCBI	75
SEP1	Cornales	Nyssa sylvatica	Nyssa_s_FBP9	JX266542.1	NCBI
SEP1	Poales	Oryza sativa	Oryza_s_OsMADS1	LOC_Os03g11614.1	Phytozome
SEP1	Poales	Oryza sativa	Oryza_s_OsMADS34	LOC_Os03g54170.1	Phytozome
SEP1	Poales	Oryza sativa	Oryza_s_OsMADS5	LOC_Os06g06750.1	Phytozome
SEP1	Buxales	Pachysandra terminalis	Pachysandra_t_PAteSEP1	AY306166.1	NCBI	15
SEP1	Malpighiales	Passiflora edulis	Passiflora_e_SEP1	JN102301.1	NCBI
SEP1	Malpighiales	Passiflora edulis	Passiflora_e_SEP3	JQ068116.1	NCBI	9
SEP1	Poales	Pennisetum glaucum	Pennisetum_g_PgLHS1	AY597520.1	NCBI	30	33
SEP1	Poales	Pennisetum glaucum	Pennisetum_g_PgMADS1	AY827473.1	NCBI	18	0
SEP1	Solanales	Petunia × hybrida	Petunia_h_FBP23	AF335241.1	NCBI
SEP1	Solanales	Petunia × hybrida	Petunia_h_FBP4	AF335234.1	NCBI
SEP1	Solanales	Petunia × hybrida	Petunia_h_FBP5	AF335235.1	NCBI
SEP1	Solanales	Petunia × hybrida	Petunia_h_FBP9	AF335236.1	NCBI
SEP1	Solanales	Petunia × hybrida	Petunia_h_PMADS12	AY370527.1	NCBI
SEP1	Poales	Pharus latifolius	Pharus_l_LHS1	JN661630.1	NCBI		0
SEP1	Fabales	Phaseolus vulgaris	Phaseolus_v_PvSEP1	Phvul.008G027900.1	Phytozome
SEP1	Fabales	Pisum sativum	Pisum_s_PEAM6	AY884290.1	NCBI
SEP1	Malpighiales	Populus trichocarpa	Populus_t_PtAGL4	Potri.017G099700.1	Phytozome
SEP1	Rosales	Prunus persica	Prunus_p_PpMADS7	ppa010548m	Phytozome
SEP1	Rosales	Rosa rugosa	Rosa_r_MASAKOS1	AB099876.1	NCBI	75	18
SEP1	Poales	Setaria italica	Setaria_i_SiLHS1	AY597521.1	NCBI	30	33
SEP1	Solanales	Solanum lycopersicum	Solanum_l_SlMADS_RIN	AK328034.1	NCBI
SEP1	Solanales	Solanum lycopersicum	Solanum_l_SlMADS1	NM_001247451.2	NCBI
SEP1	Solanales	Solanum lycopersicum	Solanum_l_TM29	AK328193.1	NCBI
SEP1	Poales	Sorghum bicolor	Sorghum_b_SbLHS1	Sobic.001G455900.1	Phytozome
SEP1	Poales	Sorghum bicolor	Sorghum_b_SbMADS3	Sobic.010G050500.	Phytozome		0
SEP1	Poales	Streptochaeta angustifolia	Streptochaeta_a_SaMADS1	AY827470.1	NCBI	18
SEP1	Rosales	Taihangia rupestris	Taihangia_r_TrSEP1	DQ372969.1	NCBI	99
SEP1	Brassicales	Tarenaya hassleriana	Tarenaya_h_ThMADS1	XM_010560228.1	NCBI
SEP1	Brassicales	Tarenaya hassleriana	Tarenaya_h_ThMADS2	XM_010551661.1	NCBI
SEP1	Malvales	Theobroma cacao	Theobroma_c_TcSEP1	Thecc1EG011478t1	Phytozome
SEP1	Poales	Triticum monococcum	Triticum_m_PAP2	JN661618.1	NCBI		27
SEP1	Trochodendrales	Trochodendron aralioides	Trochodendron_a_MADS3	EF436265.1	NCBI	39
SEP1	Poales	Urochloa maxima	Urochloa_m_UmLHS1	DQ315475.1	NCBI	63	27
SEP1	Vitales	Vitis vinifera	Vitis_v_VvMADS2	GSVIVT01036551001	Phytozome
SEP1	Poales	Zea mays	Zea_m_ZmM24	GRMZM2G087095_T01	Phytozome
SEP1	Poales	Zea mays	Zea_m_ZMM3	Y09301.1	NCBI	39	0
SEP1	Poales	Zea mays	Zea_m_ZmM31	GRMZM2G071620_T01	Phytozome
SEP1	Poales	Zea mays	Zea_m_ZMM8	GRMZM2G102161_T01	Phytozome
SEP1	Poales	Zea mays	Zea_m_ZmM14	GRMZM2G099522_T01	Phytozome
SEP3	Acorales	Acorus americanus	Acorus_a_284562	284562	FGP	78	30
SEP3	Ericales	Actinidia chinensis	Actinidia_c_SEP3	HQ113362.1	NCBI
SEP3	Ranunculales	Akebia trifoliata	Akebia_t_AktSEP3_1	AY627628.1	NCBI
SEP3	Asparagales	Allium cepa	Allium_c_AcSEP3	KF170022.1	NCBI		0
SEP3	Amborellales	Amborella trichopoda	Amborella_t_AMtrAGL9	AmTr_v1.0_scaffold00013.53	Amborella Genome Database
SEP3	Poales	Ananas comosus	Ananas_c_CO731391	CO731391	PlantGDB
SEP3	Lamiales	Antirrhinum majus	Antirrhinum_m_AmSEP3B	AY306141.1	NCBI	114
SEP3	Lamiales	Antirrhinum majus	Antirrhinum_m_DEFH200	X95469.1	NCBI
SEP3	Lamiales	Antirrhinum majus	Antirrhinum_m_DEFH72	X95468.1	NCBI
SEP3	Ranunculales	Aquilegia coerulea	Aquilegia_c_AcoSEP3	Aquca_011_00121.2	Phytozome
SEP3	Brassicales	Arabidopsis thaliana	Arabidopsis_t_SEP3	AT1G24260.1	TAIR
SEP3	Fabales	Arachis hypogaea	Arachis_h_AhMADS1	DQ903667.1	NCBI
SEP3	Asparagales	Aranda deborah	Aranda_d_AdMADS	X69107.1	NCBI
SEP3	Asparagales	Asparagus officinalis	Asparagus_o_AoMADS1	AY383559.1	NCBI
SEP3	Asparagales	Asparagus officinalis	Asparagus_o_AoMADS2	DQ344503.1	NCBI
SEP3	Asparagales	Asparagus virgatus	Asparagus_v_AvMADS1	DQ344499.1	NCBI
SEP3	Asparagales	Asparagus virgatus	Asparagus_v_AvMADS2	DQ344500.1	NCBI
SEP3	Fagales	Betula platyphylla	Betula_p_BpMADS1	AJ252070.1	NCBI
SEP3	Brassicales	Brassica rapa FPsc	Brassica_r_Brara.I03027.1	Brara.I03027.1	Phytozome
SEP3	Brassicales	Capsella rubella	Capsella_r_SEP3	unpublished
SEP3	Brassicales	Carica papaya	Carica_p_SEP3	evm.model.supercontig_43.78	Phytozome
SEP3	Chloranthales	Chloranthus spicatus	Chloranthus_s_CsSEP3	AY397763.1	NCBI	111
SEP3	Asterales	Chrysanthemum × morifolium	Chrysanthemum_m_CDM44	AY173057.1	NCBI
SEP3	Asterales	Chrysanthemum × morifolium	Chrysanthemum_m_CDM77	AY173058.1	NCBI
SEP3	Sapindales	Citrus unshiu	Citrus_u_CitMADS3	AB218611.1	NCBI
SEP3	Asparagales	Crocus sativus	Crocus_s_CsSEP3a	EU424137.1	NCBI
SEP3	Asparagales	Crocus sativus	Crocus_s_CsSEP3b	EU424138.1	NCBI
SEP3	Cucurbitales	Cucumis sativus	Cucumis_s_CsSEP3	Cucsa.349640.1	Phytozome
SEP3	Poales	Dendrocalamus latiflorus	Dendrocalamus_l_DlMADS5	AY599758.1	NCBI
SEP3	Arecales	Elaeis guineensis	Elaeis_g_EgAGL2_1	p5_sc00152.V1.gene163	MPOB
SEP3	Arecales	Elaeis guineensis	Elaeis_g_EgAGL2_2	p5_sc00152.V1.gene178	MPOB
SEP3	Arecales	Elaeis guineensis	Elaeis_g_EgAGL2_3	AF411845.1	NCBI
SEP3	Ranunculales	Eschscholzia californica	Eschscholzia_c_EcAGL9	AY850180.1	NCBI
SEP3	Magnoliales	Eupomatia bennettii	Eupomatia_b_EbAGL9	AY821780.1	NCBI	72
SEP3	Ranunculales	Euptelea pleiosperma	Euptelea_p_EUplSEP3	GU357460.1	NCBI
SEP3	Asterales	Gerbera hybrida	Gerbera_h_GRCD1	AJ400623.1	NCBI
SEP3	Fabales	Glycine max	Glycine_m_GmMADS28	AJ878424.1	NCBI
SEP3	Malvales	Gossypium raimondii	Gossypium_r_GrMADS1	Gorai.012G180300.2	Phytozome
SEP3	Asterales	Helianthus annuus	Helianthus_a_HAM137	AY173072.1	NCBI
SEP3	Poales	Hordeum vulgare	Hordeum_v_HvM9	AJ249147.1	NCBI
SEP3	Poales	Hordeum vulgare	Hordeum_v_WM10A	AM502875.1	NCBI
SEP3	Piperales	Houttuynia cordata	Houttuynia_c_HcSEP1	AB089157.1	NCBI
SEP3	Ericales	Impatiens hawkeri	Impatiens_h_IhSEP3	DQ493928.1	NCBI
SEP3	Malpighiales	Linum usitatissimum	Linum_u_SEP3	Lus10037040	Phytozome
SEP3	Magnoliales	Liriodendron tulipifera	Liriodendron_t_LItuAGL9	AY850182.1	NCBI
SEP3	Poales	Lolium perenne	Lolium_p_LpMADS5	AY198330.1	NCBI
SEP3	Magnoliales	Magnolia grandiflora	Magnolia_g_MagrAGL9	AY821782.1	NCBI	66	42
SEP3	Magnoliales	Magnolia praecocissima	Magnolia_p_MpMADS13	AB050655.1	NCBI	33
SEP3	Sapindales	Mangifera indica	Mangifera_i_MSEP3	JF737034.1	NCBI
SEP3	Fabales	Medicago truncatula	Medicago_t_MtMADS1	Medtr8g097090.1	Phytozome
SEP3	Lamiales	Mimulus guttatus	Mimulus_g_Migut.K00969.1	Migut.K00969.1	Phytozome
SEP3	Zingiberales	Musa acuminata	Musa_a_MaMADS3	AY941800.2	NCBI
SEP3	Proteales	Nelumbo nucifera	Nelumbo_n_NEnuSEP3	GU048642.1	NCBI	39
SEP3	Solanales	Nicotiana sylvestris	Nicotiana_s_NsMADS3	JQ686934.1	NCBI
SEP3	Ranunculales	Nigella damnascena	Nigella_d_NdSEP3	KT984418	NCBI
SEP3	Poales	Oryza sativa	Oryza_s_OsMADS7	LOC_Os08g41950.1	Phytozome
SEP3	Poales	Oryza sativa	Oryza_s_OsMADS8	LOC_Os09g32948.1	Phytozome
SEP3	Buxales	Pachysandra terminalis	Pachysandra_t_PAteSEP3_1	GU357457.1	NCBI
SEP3	Buxales	Pachysandra terminalis	Pachysandra_t_PAteSEP3_2	GU357458.1	NCBI
SEP3	Saxifragales	Paeonia lactiflora	Paeonia_l_SEP3	KC354380.1	NCBI
SEP3	Laurales	Persea americana	Persea_a_PEamAGL9_1	AY850185.1	NCBI
SEP3	Laurales	Persea americana	Persea_a_PEamAGL9_2	AY850186.1	NCBI
SEP3	Laurales	Persea borbonia	Persea_b_SEP3.2	DQ398017.1	NCBI	24	25
SEP3	Solanales	Petunia × hybrida	Petunia_h_FBP2	M91666.1	NCBI
SEP3	Fabales	Phaseolus vulgaris	Phaseolus_v_PvSEP3	Phvul.002G172300.1	Phytozome
SEP3	Fabales	Pisum sativum	Pisum_s_MTF1	AJ223318.1	NCBI
SEP3	Proteales	Platanus × acerifolia	Platanus_a_SEP3	EF686225.1	NCBI
SEP3	Malpighiales	Populus trichocarpa	Populus_t_PtM6	Potri.001G058400.1	Phytozome
SEP3	Rosales	Prunus persica	Prunus_p_PpMADS5	ppa010679m	Phytozome
SEP3	Rosales	Rosa hybrid cultivar	Rosa_h_RhSEP3	AB699175.1	NCBI
SEP3	Piperales	Saruma henryi	Saruma_h_DT585205	DT585205.1	NCBI	30
SEP3	Piperales	Saruma henryi	Saruma_h_DT591557	DT591557.1	NCBI		18
SEP3	Caryophyllales	Silene latifolia	Silene_l_SlSEP3	AB162020.1	NCBI
SEP3	Brassicales	Sinapis alba	Sinapis_a_SaMADSD	Y08626.1	NCBI
SEP3	Solanales	Solanum lycopersicum	Solanum_l_LeMADS5	NM_001247455.1	NCBI
SEP3	Solanales	Solanum tuberosum	Solanum_t_StAGL9	PGSC0003DMT400056363	Phytozome
SEP3	Poales	Sorghum bicolor	Sorghum_b_SbMADS1	Sobic.002G258000.1	Phytozome
SEP3	Lamiales	Syringa vulgaris	Syringa_v_SvSEP3	AY306186.1	NCBI	27
SEP3	Rosales	Taihangia rupestris	Taihangia_r_TrSEP3	DQ372071.1	NCBI
SEP3	Malvales	Theobroma cacao	Theobroma_c_TcMADS2	Thecc1EG008703t2	Phytozome
SEP3	Commelinales	Tradescantia virginiana	Tradescantia_v_TvSEP3	AY306189.1	NCBI	111
SEP3	Poales	Triticum aestivum	Triticum_a_TaMADS	AF543316.1	NCBI
SEP3	Trochodendrales	Trochodendron aralioides	Trochodendron_a_MADS2	EF436264.1	NCBI
SEP3	Trochodendrales	Trochodendron aralioides	Trochodendron_a_MADS4	EF436266.1	NCBI	39
SEP3	Vitales	Vitis vinifera	Vitis_v_VvMADS4	GSVIVT01010521001	Phytozome
SEP3	Poales	Zea mays	Zea_m_ZmM27	GRMZM2G147716_T01	Phytozome
SEP3	Poales	Zea mays	Zea_m_ZmM6	GRMZM2G159397_T02	Phytozome
AGL6	Ericales	Actinidia chinensis	Actinidia_c_AcAGL6b	HM121980.1	NCBI	75
AGL6	Asparagales	Agapanthus africanus	Agapanthus_a_AafAGL6	GQ496627.1	NCBI	147
AGL6	Asparagales	Agapanthus praecox	Agapanthus_p_ApMADS3	AB079261.1	NCBI
AGL6	Ranunculales	Akebia trifoliata	Akebia_t_AktAGL6	unpublished
AGL6	Cornales	Alangium platanifolium	Alangium_p_ApAGL6	HM121981.1	NCBI	123
AGL6	Asparagales	Allium cepa	Allium_c_AcAGL6	KF170021.1	NCBI
AGL6	Liliales	Alstroemeria ligtu subsp. ligtu	Alstroemeria_l_AlsAGL6	AB694896.1	NCBI
AGL6	Amborellales	Amborella trichopoda	Amborella_t_AMtrAGL6	AmTr_v1.0_scaffold00001.413	Amborella Genome Database
AGL6	Poales	Ananas comosus	Ananas_c_AcMADS1	KC257408.1	NCBI
AGL6	Ranunculales	Aquilegia formosa	Aquilegia_f_AfAGL6	TC10174.1	PlantGDB
AGL6	Brassicales	Arabidopsis thaliana	Arabidopsis_t_AGL13	AT3G61120.1	TAIR
AGL6	Brassicales	Arabidopsis thaliana	Arabidopsis_t_AGL6	AT2G45650.1	TAIR
AGL6	Piperales	Aristolochia fimbriata	Aristolochia_f_AfAGL6	unpublished
AGL6	Asparagales	Asparagus officinalis	Asparagus_o_AOM3	AY383559.1	NCBI
AGL6	Nymphaeales	Cabomba cardiniana	Cabomba_c_CcAGL6_1	GU048631.1	NCBI	48
AGL6	Nymphaeales	Cabomba cardiniana	Cabomba_c_CcAGL6_2	GU048632.1	NCBI	51
AGL6	Nymphaeales	Cabomba cardiniana	Cabomba_c_CcAGL6_3	GU048633.1	NCBI	45
AGL6	Ericales	Camellia japonica	Camellia_j_CjAGL6	JX657333.1	NCBI
AGL6	Asterales	Centaurea maculosa	Centaurea_m_CmAGL6	EH720602	NCBI
AGL6	Laurales	Chimonanthus praecox	Chimonanthus_p_CpAGL6	FJ807387.1	NCBI
AGL6	Asterales	Chrysanthemum × morifolium	Chrysanthemum_m_CDM104	AY173062.1	NCBI
AGL6	Fabales	Cicer arietinum	Cicer_a_CaAGL6	XM_004510838.2	NCBI
AGL6	Sapindales	Citrus clementina	Citrus_c_Ciclev10021911m	Ciclev10021911m	Phytozome
AGL6	Gentianales	Coffea arabica	Coffea_a_CaAGL6a	KJ483245.1	NCBI
AGL6	Gentianales	Coffea arabica	Coffea_a_CaAGL6b	GU265824.1	NCBI	102
AGL6	Cornales	Cornus kousa	Cornus_k_CkAGL6	JQ753776.1	NCBI	45
AGL6	Asparagales	Crocus sativus	Crocus_s_CsAGL6a	EF041505.1	NCBI
AGL6	Asparagales	Crocus sativus	Crocus_s_CsAGL6b	EF041506.1	NCBI
AGL6	Cycadales	Cycas rumphii	Cycas_r_CrAGL6a	EX922882.1	NCBI		18
AGL6	Cycadales	Cycas rumphii	Cycas_r_CrAGL6c	EX918057.1	NCBI		54
AGL6	Asparagales	Cymbidium faberi	Cymbidium_f_CfAGL6	HM208534.1	NCBI
AGL6	Asparagales	Cymbidium goeringii	Cymbidium_g_CgAGL6	HM208533.1	NCBI
AGL6	Apiales	Daucus carota	Daucus_c_DcAGL6	KC904937.1	NCBI
AGL6	Ranunculales	Decaisnea insignis	Decaisnea_i_DiAGL6	unpublished		87
AGL6	Asparagales	Dendrobium hybrid cultivar	Dendrobium_h_DhAGL6	KF550139.1	NCBI
AGL6	Poales	Dendrocalamus latiflorus	Dendrocalamus_l_DlMADS17	AY599754.1	NCBI
AGL6	Poales	Dendrocalamus latiflorus	Dendrocalamus_l_DlMADS18	AY599755.1	NCBI
AGL6	Ericales	Diospyros digyna	Diospyros_d_DdAGL6	HM121976.1	NCBI	48
AGL6	Arecales	Elaeis guineensis	Elaeis_g_EgAGL6a	isotig44825	MPOB
AGL6	Arecales	Elaeis guineensis	Elaeis_g_EgAGL6b	isotig44827	MPOB
AGL6	Arecales	Elaeis guineensis	Elaeis_g_EgMADS4	isotig44825	MPOB	129
AGL6	Ranunculales	Epimedium sagittatum	Epimedium_s_EsAGL6	JN590217.1	NCBI
AGL6	Asparagales	Erycina pusill	Erycina_p_EpMADS3	KJ002728.1	NCBI
AGL6	Asparagales	Erycina pusill	Erycina_p_EpMADS5	KJ002730.1	NCBI
AGL6	Ranunculales	Eschscholzia californica	Eschscholzia_c_EcAGL6	KC899704.1	NCBI
AGL6	Magnoliales	Eupomatia bennettii	Eupomatia_b_EbAGL6a	KC899702.1	NCBI	66
AGL6	Magnoliales	Eupomatia bennettii	Eupomatia_b_EbAGL6b	KC899701.1	NCBI	66
AGL6	Poales	Festuca arundinacea	Festuca_p_AGL6a	FJ793194.1	NCBI
AGL6	Rosales	Fragaria vesca	Fragaria_v_FvAGL6	gene19428-v1.0-hybrid	Phytozome			TGTCACAATGTCACTATGTCACTATGTCACTTTTTTTCATAAACCATAGCCTTCTTCTATTTCAACCTATTTCCTATTTGCACACCCTTTGTGGTAAAATTTTGGGTAGTGGGAGATGTGTATGTATGAGAGGGTTGAAGAAAAGGGGGCATTTTGTACATCTTCTTGCCAATTCTGCTGAAATCCAGACTATTTGCCTTACATATATCTTCAAAACGTATATCTCGGAGAGAGTCTGGAGGATCCCCAAGACACACACTTTTCTCATTTGTAGTAAAAGTAATCTTTCAATCATGGAGTATCATATACTGGAAGTGTTTTCTTATTGATTTATGTATATGTATTAGCAGTATAGCAAGCATGCATATGCTGATTAATTATATGCGTGTTATGCCAAAA…	TGTCACAATGTCACTATGTCACTATGTCACTTTTTTTCATAAACCATAGCCTTCTTCTATTTCAACCTATTTCCTATTTGCACACCCTTTGTGGTAAAATTTTGGGTAGTGGGAGATGTGTATGTATGAGAGGGTTGAAGAAAAGGGGGCATTTTGTACATCTTCTTGCCAATTCTGCTGAATTATTTGTACAATTTGGGACATCCTATTGGCTATAGAGAAAGAAAATTGGCACAAGATAGATAAGAAGAGCTTCCTTGCATTATTGTGGTGGACATAGCCTTCTGGACACAACTGTATTCCTTTCTGTTTATATATCTAACAATTTTTAATCAAAATTGACATATAAATAGTTCTAGTAGTACTGATCAACTTTTCTTTTGTGCAAAGGAACTGGTA…	ATGGGGAGGGGAAGAGTGGAGCTCAAGAGAATAGAGAACAAGATCAACCGCCAAGTAACTTTTTCAAAGAGGAGAAATGGTTTGCTCAAAAAAGCCTATGAGCTCTCTGTGCTTTGTGATGCTGAGGTTGCGCTTATCATCTTCTCTAGTCGAGGCAAGCTGTATGAGTTTTCAAGTGCTGGTATGACCCAAACCCTTGAGCGATACCAACGAAGCAGCTATACTCCTCATGACAACCCCATCAAACAGGAAACAGAGTGCTGGTATGAAGAAGTCTCAAAACTGAGAGCTAAACATGACTCACTTCTGCGCACTCAAAGGCATTTGCTTGGGGAAGACCTTGGACCACTGAGTGTGAAGGAGTTGCAAAATCTTGAAAAACAGCTTGAAGGAGCTCTT…	ATGGGGAGGGGAAGAGTGGAGCTCAAGAGAATAGAGAACAAGATCAACCGCCAAGTAACTTTTTCAAAGAGGAGAAATGGTTTGCTCAAAAAAGCCTATGAGCTCTCTGTGCTTTGTGATGCTGAGGTTGCGCTTATCATCTTCTCTAGTCGAGGCAAGCTGTATGAGTTTTCAAGTGCTGGGTATATCCCTCTCTTTTTCTCACAATTTTCTGTTAAAGGTCTCGTCTTTCTTAGTTTACACAGTTTTTTGGCCTTTGTAGTAATATTGCTATCTTCTTCTGATTTTTTCTTTTCTCTCTGCTAAGTTCAATGCTTTTGGATTTCTGGGTTTCACTTCATGTTCTAGGAGATTAAGTGTGGTATCTCTTTGTCAGTAGCTTTTATATTTCTGCATTTC…
AGL6	Ericales	Galax urceolata	Galax_u_GuAGL6	HM121975.1	NCBI	147
AGL6	Asterales	Gerbera hybrida	Gerbera_h_GRCD3	AJ784157.1	NCBI
AGL6	Ginkgoales	Ginkgo biloba	Ginkgo_b_GbMADS1	AB029463.1	NCBI
AGL6	Ginkgoales	Ginkgo biloba	Ginkgo_b_GbMADS8	AB029470.1	NCBI
AGL6	Fabales	Glycine max	Glycine_m_GmAGL6	Glyma.07G081300.1	Phytozome
AGL6	Gnetales	Gnetum gnemon	Gnetum_g_GGM9	AJ132215.1	NCBI
AGL6	Gnetales	Gnetum parvifolium	Gnetum_p_GpMADS3	AB022665.1	NCBI
AGL6	Malvales	Gossypium raimondii	Gossypium_r_GrAGL6a	Gorai.007G093700.1	Phytozome
AGL6	Malvales	Gossypium raimondii	Gossypium_r_GrAGL6b	Gorai.004G155700.1	Phytozome
AGL6	Malvales	Gossypium raimondii	Gossypium_r_GrAGL6c	Gorai.001G172200.1	Phytozome
AGL6	Gunnerales	Gunnera manicata	Gunnera_m_GmAGL6	JX266558.1	NCBI	48
AGL6	Ericales	Gustavia brasiliensis	Gustavia_b_GbAGL6	HM121977.1	NCBI	81
AGL6	Asterales	Helianthus annuus	Helianthus_a_HaAGL6	TC15832.1	NCBI
AGL6	Malvales	Hibiscus cannabinus	Hibiscus_c_HcAGL6	HQ315826.1	NCBI
AGL6	Ranunculales	Holboellia grandiflora	Holboellia_g_HgAGL6	unpublished		162
AGL6	Poales	Hordeum vulgare	Hordeum_v_HvAGL6	AY541067.1	NCBI
AGL6	Piperales	Houttuynia cordata	Houttuynia_c_HcAGL6	AB089160.1	NCBI	33
AGL6	Asparagales	Hyacinthus orientalis	Hyacinthus_o_HoAGL6	AY591333.1	NCBI
AGL6	Austrobaileyales	Illicium parviflorum	Illicium_p_IpAGL6	KC899698.1	NCBI	114
AGL6	Asterales	Lactuca saligna	Lactuca_s_LsAGL6	DW058712.1	NCBI
AGL6	Ranunculales	Leptopyrum fumarioides	Leptopyrum_f_LefuAGL6	unpublished		102
AGL6	Liliales	Lilium tigrinum	Lilium_t_LtAGL6	GQ496626.1	NCBI	147	3
AGL6	Poales	Lolium perenne	Lolium_p_LpMADS4	AY198329.1	NCBI
AGL6	Magnoliales	Magnolia grandiflora	Magnolia_g_MagrAGL6	AY936233.1	NCBI	75
AGL6	Magnoliales	Magnolia praecocissima	Magnolia_p_MpMADS3	AB050645.1	NCBI	33
AGL6	Magnoliales	Magnolia praecocissima	Magnolia_p_MpMADS4	AB050646.1	NCBI	45
AGL6	Rosales	Malus domestica	Malus_d_MdAGL6	AJ000763.1	NCBI
AGL6	Malpighiales	Manihot esculenta	Manihot_e_MeAGL6	cassava4.1_023366m.g	Phytozome
AGL6	Fabales	Medicago truncatula	Medicago_t_MtAGL6	Medtr7g075850.1	Phytozome
AGL6	Magnoliales	Michelia figo	Michelia_f_MfAGL6A	AY306158.1	NCBI	114
AGL6	Cucurbitales	Momordica charantia	Momordica_c_McAGL6	DQ431247.1	NCBI
AGL6	Zingiberales	Musa acuminata	Musa_a_MaAGL6	GSMUA_Achr1T00750_001	Phytozome
AGL6	Zingiberales	Musa acuminata	Musa_a_MaMADS2	GSMUA_Achr2T10250_001	Phytozome
AGL6	Asparagales	Narcissus tazetta var. chinensis	Narcissus_t_NtAGL6a	EU081900.1	NCBI
AGL6	Asparagales	Narcissus tazetta var. chinensis	Narcissus_t_NtAGL6b	EF517294.1	NCBI
AGL6	Proteales	Nelumbo nucifera	Nelumbo_n_NEnuAGL6	GU048640.1	NCBI	42
AGL6	Ranunculales	Nigella damnascena	Nigella_d_NdAGL6	KT984408	NCBI
AGL6	Nymphaeales	Nuphar advena	Nuphar_a_NuadAGL6	GU048649.1	NCBI
AGL6	Nymphaeales	Nuphar pumila	Nuphar_p_NupuAGL6	unpublished
AGL6	Nymphaeales	Nymphaea odorata	Nymphaea_o_NoAGL6	GU048659.1	NCBI	48
AGL6	Asparagales	Oncidium Gower Ramsey	Oncidium_g_OgMADS1	HM140843.1	NCBI
AGL6	Asparagales	Oncidium Gower Ramsey	Oncidium_g_OgMADS7	HM140845.1	NCBI
AGL6	Poales	Oryza sativa	Oryza_s_OsMADS17	LOC_Os04g49150.1	Phytozome
AGL6	Poales	Oryza sativa	Oryza_s_OsMADS6	LOC_Os02g45770.1	Phytozome
AGL6	Buxales	Pachysandra terminalis	Pachysandra_t_PAteAGL6	JX266559.1	NCBI	48
AGL6	Poales	Panicum hallii	Panicum_h_PhAGL6	Pahal.0047s0163.1	Phytozome
AGL6	Poales	Panicum virgatum	Panicum_v_PvAGL6	Pavirv00027356m	Phytozome
AGL6	Laurales	Persea americana	Persea_a_PEamAGL6.1	DQ660395.1	NCBI	24
AGL6	Laurales	Persea americana	Persea_a_PEamAGL6.2	DQ660396.1	NCBI	24
AGL6	Solanales	Petunia × hybrida	Petunia_h_pMADS4	AB031035.1	NCBI
AGL6	Cornales	Philadelphus pubescens	Philadelphus_p_PpAGL6	HM121982.1	NCBI	141
AGL6	Pinales	Picea abies	Picea_a_DAL1	X80902.1	NCBI
AGL6	Pinales	Picea abies	Picea_a_DAL14	KC347012.1	NCBI
AGL6	Pinales	Picea glauca	Picea_g_PgAGL6	BT105966.1	NCBI
AGL6	Pinales	Pinus radiata	Pinus_r_PrMADS2	U42400.1	NCBI
AGL6	Pinales	Pinus radiata	Pinus_r_PrMADS3	U76726.1	NCBI
AGL6	Fabales	Pisum sativum	Pisum_s_M5	AY884289.1	NCBI	36
AGL6	Malpighiales	Populus trichocarpa	Populus_t_PtAGL6a	Potri.012G132600.1	Phytozome
AGL6	Rosales	Prunus persica	Prunus_p_PpAGL6	ppa019932m	Phytozome			ATGGGGAGGGGGAGAGTGGAGCTGAAGAGAATAGAGAACAAGATCAACAGGCAGGTGACTTTCTCAAAGAGAAGAAATGGTTTGCTCAAGAAAGCCTATGAACTCTCTGTGCTTTGTGATGCTGAGGTTGCCCTCATCATCTTCTCTAGCCGTGGCAAGCTCCATGAGTTTGGAAGTGCTGGTATGACCAAAACCCTCGAACGATACCAACATTCCTGCTTCAATCCTGAGGAAAACAGCACTGAACGTGAAGCACAGAGCTGGTATCAAGAAGTCACAAAACTGAAGGCTAAATATGAATCCCTTCTGCGCACTCAAAGGCAATTGCTTGGGGAAGATCTCGGACCACTGAATGTGAAGGAGTTGCAAAATCTTGAAAAACAACTTGAAGGAGCTCTT…	ATGGGGAGGGGGAGAGTGGAGCTGAAGAGAATAGAGAACAAGATCAACAGGCAGGTGACTTTCTCAAAGAGAAGAAATGGTTTGCTCAAGAAAGCCTATGAACTCTCTGTGCTTTGTGATGCTGAGGTTGCCCTCATCATCTTCTCTAGCCGTGGCAAGCTCCATGAGTTTGGAAGTGCTGGGTAAGATTGCTCTCTCTCTCTCTCTCTCTCTCTCTCTCTCTCTCTCTCTCTCTCTCAAAAGAAAAACTATTTCTTTGCTTATCTTTTTGGTTGTGTGGTAATGGGGTATTTCTTAGATTTCCTTGTTCTTTTGTGTGCACACTTTCTTATTCAAGGTGCACTGGTTTGCATTTGTTTCTCTCAAAAAAGTTCATTCCTTTTTTACATATAATATTTT…	ATGGGGAGGGGGAGAGTGGAGCTGAAGAGAATAGAGAACAAGATCAACAGGCAGGTGACTTTCTCAAAGAGAAGAAATGGTTTGCTCAAGAAAGCCTATGAACTCTCTGTGCTTTGTGATGCTGAGGTTGCCCTCATCATCTTCTCTAGCCGTGGCAAGCTCCATGAGTTTGGAAGTGCTGGTATGACCAAAACCCTCGAACGATACCAACATTCCTGCTTCAATCCTGAGGAAAACAGCACTGAACGTGAAGCACAGAGCTGGTATCAAGAAGTCACAAAACTGAAGGCTAAATATGAATCCCTTCTGCGCACTCAAAGGCAATTGCTTGGGGAAGATCTCGGACCACTGAATGTGAAGGAGTTGCAAAATCTTGAAAAACAACTTGAAGGAGCTCTT…	ATGGGGAGGGGGAGAGTGGAGCTGAAGAGAATAGAGAACAAGATCAACAGGCAGGTGACTTTCTCAAAGAGAAGAAATGGTTTGCTCAAGAAAGCCTATGAACTCTCTGTGCTTTGTGATGCTGAGGTTGCCCTCATCATCTTCTCTAGCCGTGGCAAGCTCCATGAGTTTGGAAGTGCTGGGTAAGATTGCTCTCTCTCTCTCTCTCTCTCTCTCTCTCTCTCTCTCTCTCTCTCTCAAAAGAAAAACTATTTCTTTGCTTATCTTTTTGGTTGTGTGGTAATGGGGTATTTCTTAGATTTCCTTGTTCTTTTGTGTGCACACTTTCTTATTCAAGGTGCACTGGTTTGCATTTGTTTCTCTCAAAAAAGTTCATTCCTTTTTTACATATAATATTTT…
AGL6	Rosales	Pyrus pyrifolia	Pyrus_p_PpMADS4_1	AB623160.2	NCBI
AGL6	Ranunculales	Ranunculus bulbosus	Ranunculus_b_RbAGL6	AY306184	NCBI	105
AGL6	Brassicales	Raphanus raphanistrum	Raphanus_r_RrAGL6	EV531810.1	NCBI	63
AGL6	Saxifragales	Ribes sanguineum	Ribes_s_RsAGL6	KC899705.1	NCBI	24
AGL6	Malpighiales	Ricinus communis	Ricinus_c_RcAGL6	30174.m008934	Phytozome
AGL6	Piperales	Saruma henryi	Saruma_h_ShAGL6b	she_9_311429	FGP	156
AGL6	Ericales	Saurauia zahlbruckneri	Saurauia_z_SzAGL6b	HM121979.1	NCBI	54
AGL6	Poales	Setaria italica	Setaria_i_SiMADS17	Si010898m	Phytozome
AGL6	Poales	Setaria italica	Setaria_i_SiMADS6	Si018160m	Phytozome
AGL6	Ranunculales	Sinofranchetia chinensis	Sinofranchetia_c_ScAGL6	unpublished		87
AGL6	Solanales	Solanum tuberosum	Solanum_t_StAGL6	PGSC0003DMT400000383	Phytozome
AGL6	Poales	Sorghum bicolor	Sorghum_b_SbAGL6a	Sb04g031750.1	Phytozome
AGL6	Poales	Sorghum bicolor	Sorghum_b_SbAGL6b	Sb07g026200.1	Phytozome
AGL6	Lamiales	Syringa vulgaris	Syringa_v_SvAGL6	AY306188.1	NCBI	12	12
AGL6	Asterales	Taraxacum officinale	Taraxacum_o_ToAGL6	DY818248	NCBI
AGL6	Taxus baccata	Taxus baccata	Taxus_b_TaAGL6	JF519755.1	NCBI
AGL6	Brassicales	Thellungiella halophila	Thellungiella_h_ThAGL13	Thhalv10006419m.g	Phytozome
AGL6	Brassicales	Thellungiella halophila	Thellungiella_h_ThAGL6	Thhalv10001597m.g	Phytozome
AGL6	Malvales	Theobroma cacao	Theobroma_c_TcAGL6	Thecc1EG005458t1	Phytozome
AGL6	Commelinales	Tradescantia virginiana	Tradescantia_v_TvAGL6	GQ496625.1	NCBI	147
AGL6	Vitales	Vitis vinifera	Vitis_v_VvMADS3	GSVIVT01027577001	Phytozome
AGL6	Cycadales	Zamia fischeri	Zamia_f_ZfAGL6a	KC899695.1	NCBI
AGL6	Poales	Zea mays	Zea_m_BDE	GRMZM2G160565_T01	Phytozome
AGL6	Poales	Zea mays	Zea_m_ZAG5	GRMZM2G003514_T01	Phytozome
FLC	Fagales	Alnus glutinosa	Alnus_g_AgFLC	FQ352883.1	NCBI
FLC	Brassicales	Arabidopsis thaliana	Arabidopsis_t_FLC	AT5G10140.1	TAIR
FLC	Brassicales	Arabidopsis thaliana	Arabidopsis_t_MAF1	AT1G77080.4	TAIR
FLC	Brassicales	Arabidopsis thaliana	Arabidopsis_t_MAF2	AT5G65050.3	TAIR
FLC	Brassicales	Arabidopsis thaliana	Arabidopsis_t_MAF3	AT5G65060.1	TAIR
FLC	Brassicales	Arabidopsis thaliana	Arabidopsis_t_MAF4	AT5G65070.1	TAIR
FLC	Brassicales	Arabidopsis thaliana	Arabidopsis_t_MAF5	AT5G65080.1	TAIR
FLC	Brassicales	Arabis alpina	Arabis_a_PEP1	FJ755930.1	NCBI
FLC	Poales	Avena barbata	Avena_b_AbFLC	GR360557.1	NCBI
FLC	Caryophyllales	Beta vulgaris	Beta_v_BvFLC	DQ189210.1	NCBI
FLC	Fagales	Betula platyphylla	Betula_p_BpFLC	KC020112.1	NCBI
FLC	Brassicales	Brassica rapa FPsc	Brassica_r_Brara.C00804.1	Brara.C00804.1	Phytozome	24
FLC	Brassicales	Brassica rapa FPsc	Brassica_r_Brara.J02336.1	Brara.J02336.1	Phytozome			ATGGGGAGGAAGAAACTTGAAATCAAGCGAATTGAGAACAAAAGTAGCCGACAAGTTCCCTTCTCCAAACGACGCAACGGTCTCATCGAGAAAGCTCGTCAGCTTTCCGTTCTCTGTGACGCATCCGTCGCTCTTCTTGTCGTCTCCGCCTCCGGGAAACTCTACAGCTTCTCCTCCGGTGATAACCTGGTCAAGATCCTTGATCGATATGGAAAGCAACATGATGATGATCTTAAAGCCTTGGATCGTCAGTCAAAAGCTTTGGACTGTGGTTCACACCATGAGCTACTGGAACTTGTGGAAAGCAAGCTTGAGGAATCAAATGTCGATAATGTAAGTGTGGGTTCCCTGGTTCAGCTGGAGGAACACCTTGAGAACGCCCTCTCCGTAACAAGAGCT…	ATGGGGAGGAAGAAACTTGAAATCAAGCGAATTGAGAACAAAAGTAGCCGACAAGTTCCCTTCTCCAAACGACGCAACGGTCTCATCGAGAAAGCTCGTCAGCTTTCCGTTCTCTGTGACGCATCCGTCGCTCTTCTTGTCGTCTCCGCCTCCGGGAAACTCTACAGCTTCTCCTCCGGTGATAAGTACGACTTTTCCTATTCTGGGGTTTTCCATTATTATTGTTAATTACTAACTTTTTTTCACAAAAAAATATAATTATTTTTAAAAAATACTTCCTGCGAATCTTGTGTGGTTTTCTTGGTTTGTGTGTTGCTACTGTGTGTTTTCTATGGCCATGAGAAATACATGAGACAACCAAATCAAAAGACGAACAATGTTGTGATGAGCTAAAGCTTC…	ATGGGGAGGAAGAAACTTGAAATCAAGCGAATTGAGAACAAAAGTAGCCGACAAGTTCCCTTCTCCAAACGACGCAACGGTCTCATCGAGAAAGCTCGTCAGCTTTCCGTTCTCTGTGACGCATCCGTCGCTCTTCTTGTCGTCTCCGCCTCCGGGAAACTCTACAGCTTCTCCTCCGGTGATAACCTGGTCAAGATCCTTGATCGATATGGAAAGCAACATGATGATGATCTTAAAGCCTTGGATCGTCAGTCAAAAGCTTTGGACTGTGGTTCACACCATGAGCTACTGGAACTTGTGGAAAGCAAGCTTGAGGAATCAAATGTCGATAATGTAAGTGTGGGTTCCCTGGTTCAGCTGGAGGAACACCTTGAGAACGCCCTCTCCGTAACAAGAGCT…	ATGGGGAGGAAGAAACTTGAAATCAAGCGAATTGAGAACAAAAGTAGCCGACAAGTTCCCTTCTCCAAACGACGCAACGGTCTCATCGAGAAAGCTCGTCAGCTTTCCGTTCTCTGTGACGCATCCGTCGCTCTTCTTGTCGTCTCCGCCTCCGGGAAACTCTACAGCTTCTCCTCCGGTGATAAGTACGACTTTTCCTATTCTGGGGTTTTCCATTATTATTGTTAATTACTAACTTTTTTTCACAAAAAAATATAATTATTTTTAAAAAATACTTCCTGCGAATCTTGTGTGGTTTTCTTGGTTTGTGTGTTGCTACTGTGTGTTTTCTATGGCCATGAGAAATACATGAGACAACCAAATCAAAAGACGAACAATGTTGTGATGAGCTAAAGCTTC…
FLC	Brassicales	Capsella grandiflora	Capsella_g_Cagra.0450s0030.1	Cagra.0450s0030.1	Phytozome
FLC	Brassicales	Capsella grandiflora	Capsella_g_Cagra.0917s0078.1	Cagra.0917s0078.1	Phytozome
FLC	Brassicales	Capsella grandiflora	Capsella_g_Cagra.0917s0079.1	Cagra.0917s0079.1	Phytozome			ATGGCCAAGATTCTTAGTCGTTTCGAAGTACAGCAGGCAGATGATACTAAAACCTCGGATCTTGCGGAAACAAGTAGGAATTATCTTTCACACAAGGAGTTACTAGAAATAGTCCAATGCAAGCTTGAAGAAGCTAAAAGCGATAATGTAAGTATAGATTTTCTAAAGTCCCTGGAAGAGCAGCTCAAGACTGCTCTGTCTGTAACTAGAGATAGGAAGACAGAACTAATGATGGAGTTTGTGAAGACCCATAAAGAGAAGGAGAAGCTGCTAAGAGAAGAGAACCAGATTTTGACTAGCCAGCTTTCAAAGATGAAGAAGTGTCTGGAAACAGAGGATGTAAGAGGAATGTCACCGGAAAGAAGCTGCGGCAAGAACACACCGGAGACCCTCCTGCTT…	ATGGCCAAGATTCTTAGTCGTTTCGAAGTACAGCAGGCAGATGATACTAAAACCTCGGTAAGTTTTTCTTAGAACCTCAGGGGCATGGGTATACATGCATAGGTGACTGAGATGAGCATTTAAAACCTAGTTTACAGTCAATGGAGCTGGTTGCTATGTTAAGACTTTATTGCCTTAACATTGTGGATAAAGACCAGAATAGAGATACTCTGTTATTCACAGCCGGGTATTGCACTAGAAAGTCTACTACATGGTTTCAAACTTGACGGTTAGAATCATATGTATACTAAATGCTCTAAAGTCTAATGATGCATATGTTGAGATGAGCTTAGTTAGAATAGTCCATTGAGATGGTTGTCACGTTGATGATTTGTGTAGTGCCTTAACATTGTGGAGAGA…	ATGGGAAGAAGAAAAGTTGAGATCAAACGAATTGAAGACAAAAGCAGTAGACAAGTCACTTTCTGTAAACGACGCAATGGTCTTATGGAGAAAGCTCGTCAGCTCTCAATTCTATGTGAATCTTCAGTTGCTCTTGTCATCGTCTCTTCCACCGGAAAACTCTACAGCTTCTCCTCCGGCGATAGCATGGCCAAGATTCTTAGTCGTTTCGAAGTACAGCAGGCAGATGATACTAAAACCTCGGATCTTGCGGAAACAAGTAGGAATTATCTTTCACACAAGGAGTTACTAGAAATAGTCCAATGCAAGCTTGAAGAAGCTAAAAGCGATAATGTAAGTATAGATTTTCTAAAGTCCCTGGAAGAGCAGCTCAAGACTGCTCTGTCTGTAACTAGAGAT…	ATGGCCAAGATTCTTAGTCGTTTCGAAGTACAGCAGGCAGATGATACTAAAACCTCGGTAAGTTTTTCTTAGAACCTCAGGGGCATGGGTATACATGCATAGGTGACTGAGATGAGCATTTAAAACCTAGTTTACAGTCAATGGAGCTGGTTGCTATGTTAAGACTTTATTGCCTTAACATTGTGGATAAAGACCAGAATAGAGATACTCTGTTATTCACAGCCGGGTATTGCACTAGAAAGTCTACTACATGGTTTCAAACTTGACGGTTAGAATCATATGTATACTAAATGCTCTAAAGTCTAATGATGCATATGTTGAGATGAGCTTAGTTAGAATAGTCCATTGAGATGGTTGTCACGTTGATGATTTGTGTAGTGCCTTAACATTGTGGAGAGA…
FLC	Brassicales	Capsella grandiflora	Capsella_g_Cagra.0917s0080.1	Cagra.0917s0080.1	Phytozome			ATGGGAAGAAGAAAAGTTGAGATCAAACGAATTGAAGACAAAAGCAGTAGACAAGTCACTTTCTGTAAACGACGCAATGGTCTTATGGAGAAAGCTCGTCAGCTCTCAATTCTATGTGAATCTTCAGTTGCTCTTGTCATCGTCTCTTCCACCGGAAAACTCTACAGCTTCTCCTCCGGCGATAGAGTTATAGAAGAACAATGTGCATTGTTTTAA	ATGGGAAGAAGAAAAGTTGAGATCAAACGAATTGAAGACAAAAGCAGTAGACAAGTCACTTTCTGTAAACGACGCAATGGTCTTATGGAGAAAGCTCGTCAGCTCTCAATTCTATGTGAATCTTCAGTTGCTCTTGTCATCGTCTCTTCCACCGGAAAACTCTACAGCTTCTCCTCCGGCGATAGGTAACACTTATCTTTTCCTCTTTTTTGTATATATAGTCAGACTTTCTCGAGAAAGAAATAGAAACTAAAGAACTAGGGTTTTGTTTTCCCCCTTTTCGAATCTTTTAGCTGAGTTACCTGTTTTGTTTCTTGCCACGAGCGATGTGTAGCTTTGAAATCAAACAATGTGGTGCCCAAATATGTTCTTGGTGTTTGTTTTGTGTCTCTTTTTCAT…	ATGGGAAGAAGAAAAGTTGAGATCAAACGAATTGAAGACAAAAGCAGTAGACAAGTCACTTTCTGTAAACGACGCAATGGTCTTATGGAGAAAGCTCGTCAGCTCTCAATTCTATGTGAATCTTCAGTTGCTCTTGTCATCGTCTCTTCCACCGGAAAACTCTACAGCTTCTCCTCCGGCGATAGCATGGCCAAGATTCTTAGTCGTTTCGAAGTACAGCAGGCAGATGATACTAAAACCTCGGATCTTGCGGAAACAAGTAGGAATTATCTTTCACACAAGGAGTTACTAGAAATAGTCCAATGCAAGCTTGAAGAAGCTAAAAGCGATAATGTAAGTATAGATTTTCTAAAGTCCCTGGAAGAGCAGCTCAAGACTGCTCTGTCTGTAACTAGAGAT…	ATGGGAAGAAGAAAAGTTGAGATCAAACGAATTGAAGACAAAAGCAGTAGACAAGTCACTTTCTGTAAACGACGCAATGGTCTTATGGAGAAAGCTCGTCAGCTCTCAATTCTATGTGAATCTTCAGTTGCTCTTGTCATCGTCTCTTCCACCGGAAAACTCTACAGCTTCTCCTCCGGCGATAGGTAACACTTATCTTTTCCTCTTTTTTGTATATATAGTCAGACTTTCTCGAGAAAGAAATAGAAACTAAAGAACTAGGGTTTTGTTTTCCCCCTTTTCGAATCTTTTAGCTGAGTTACCTGTTTTGTTTCTTGCCACGAGCGATGTGTAGCTTTGAAATCAAACAATGTGGTGCCCAAATATGTTCTTGGTGTTTGTTTTGTGTCTCTTTTTCAT…
FLC	Brassicales	Capsella grandiflora	Capsella_g_Cagra.0917s0081.1	Cagra.0917s0081.1	Phytozome
FLC	Brassicales	Capsella grandiflora	Capsella_g_Cagra.1085s0045.1	Cagra.1085s0045.1	Phytozome
FLC	Asterales	Carthamus tinctorius	Carthamus_t_CtFLC	EL510509.1	NCBI
FLC	Fagales	Castanea mollissima	Castanea_m_CmFLC	GO921333.1	NCBI	6
FLC	Asterales	Centuarea solstitialis	Centuarea_s_CsFLC	EH776903.1	NCBI
FLC	Asterales	Cichorium endivia	Cichorium_e_CeFLC	EL354164.1	NCBI	15
FLC	Asterales	Cichorium intybus	Cichorium_i_CiFLC1	EH709586.1	NCBI	30
FLC	Asterales	Cichorium intybus	Cichorium_i_CiFLC2	EH704206.1	NCBI	9
FLC	Sapindales	Citrus sinensis	Citrus_s_CsFLC	EY754029.1	NCBI
FLC	Gentianales	Coffea arabica	Coffea_a_CaFLC	HQ845334.1	NCBI
FLC	Ericales	Cyclamen persicum	Cyclamen_p_CpMADS3	AB600233.1	NCBI
FLC	Poales	Cynodon dactylon	Cynodon_d_CdFLC	ES295415.1	NCBI
FLC	Poales	Dactylis glomerata	Dactylis_g_DgFLC	HO164248.1	NCBI
FLC	Sapindales	Dimocarpus longan	Dimocarpus_l_FLC	KJ480952.1	NCBI
FLC	Myrtales	Eucalyptus grandis	Eucalyptus_g_Eucgr.H04618.1	Eucgr.H04618.1	Phytozome
FLC	Gentianales	Eustoma exaltatum	Eustoma_e_EgFLC1	AB565507.1	NCBI
FLC	Brassicales	Eutrema salsugineum	Eutrema_s_Thhalv10004949m	Thhalv10004949m	Phytozome
FLC	Brassicales	Eutrema salsugineum	Eutrema_s_Thhalv10005413m	Thhalv10005413m	Phytozome
FLC	Brassicales	Eutrema salsugineum	Eutrema_s_Thhalv10014738m	Thhalv10014738m	Phytozome
FLC	Fagales	Fagus sylvatica	Fagus_s_FsFLC	FR606704.1	NCBI		120
FLC	Fabales	Glycine max	Glycine_m_GmAGL3L	Glyma.08G105400.1	Phytozome
FLC	Fabales	Glycine max	Glycine_m_Glyma.05G148700.2	Glyma.05G148700.2	Phytozome
FLC	Fabales	Glycyrrhiza uralensis	Glycyrrhiza_u_GuFLC	FS240134.1	NCBI
FLC	Asterales	Helianthus annuus	Helianthus_a_HaFLC	GE519513.1	NCBI		0
FLC	Poales	Hordeum vulgare	Hordeum_v_ODDSOC1	HM130525.1	NCBI
FLC	Poales	Hordeum vulgare	Hordeum_v_ODDSOC2	HM130526.1	NCBI		21
FLC	Solanales	Ipomoea batatas	Ipomoea_b_IbFLC	EE880701.1	NCBI	6
FLC	Fagales	Juglans regia	Juglans_r_FLC	KF729795.1	NCBI
FLC	Asterales	Lactuca serriola	Lactuca_s_LcFLC	DW120350.1	NCBI
FLC	Rosales	Malus domestica	Malus_d_MdFLC	EB140370.1	NCBI		117
FLC	Caryophyllales	Mesembryanthemum crystallinum	Mesembryanthemum_c_MEcrFLC	BF479182.1	NCBI
FLC	Lamiales	Mimulus guttatus	Mimulus_g_mgv1a014464m	Migut.K00964.1	Phytozome
FLC	Lamiales	Mimulus guttatus	Mimulus_g_mgv1a014491m	Migut.K00963.1	Phytozome			ATGGGGAGAAAGAAGCTGGAGATGAAGCGAATCGAGGAGAACAGTGCGAGAATGGTTTGTTTTTCGAAGAGAAGAAACGGTTTGATTAAGAAAGCTAAGGAATTATCTGCTCTCTGCGATGTCGACGTGGCCGCTGTCATCTTCTCCAACAGGGGAAAGCTTTATGAGTATTGTAGCGCCGATAGCATGGCGCAGGTCCTGCAAGAATATCAAAGTCGAGTCGAGAGTGACAAAGATGGTTGCGATACAGAGGGTCTGTACTCTAAAAACGGTGATTATCTTACATATGGTGAGCTTCTCAAAACTGTTGGAAGTGAACTAAAGGAGCCACGTGTTGACCAGCTAAGTGTGGCGGAGCTTGGGCTCATGCAGAAACAACTTGAGACTGCAATAATGGAG…	ATGGGGAGAAAGAAGCTGGAGATGAAGCGAATCGAGGAGAACAGTGCGAGAATGGTTTGTTTTTCGAAGAGAAGAAACGGTTTGATTAAGAAAGCTAAGGAATTATCTGCTCTCTGCGATGTCGACGTGGCCGCTGTCATCTTCTCCAACAGGGGAAAGCTTTATGAGTATTGTAGCGCCGATAGGTAATTAACACCACCTAATTTTTTTTTTTCTTTATTATTTGAATTATGTTTTTGTTTACATACATAGAGTTGAAATTGTTAGTTGGTGGAAATTTCAAAACCCTAGTTCTCTTATTCCCAAAATAGAACTTTTGGAGGTATTTTAGTAACTAGTTCATATTTTTTTTTTTTTTGATGAGAAGTAACTAGTTTATCTGTCTTTTAGAGCAATTCT…	ATGGGGAGAAAGAAGCTGGAGATGAAGCGAATCGAGGAGAACAGTGCGAGAATGGTTTGTTTTTCGAAGAGAAGAAACGGTTTGATTAAGAAAGCTAAGGAATTATCTGCTCTCTGCGATGTCGACGTGGCCGCTGTCATCTTCTCCAACAGGGGAAAGCTTTATGAGTATTGTAGCGCCGATAGCATGGCGCAGGTCCTGCAAGAATATCAAAGTCGAGTCGAGAGTGACAAAGATGGTTGCGATACAGAGGGTCTGTACTCTAAAAACGGTGATTATCTTACATATGGTGAGCTTCTCAAAACTGTTGGAAGTGAACTAAAGGAGCCACGTGTTGACCAGCTAAGTGTGGCGGAGCTTGGGCTCATGCAGAAACAACTTGAGACTGCAATAATGGAG…	ATGGGGAGAAAGAAGCTGGAGATGAAGCGAATCGAGGAGAACAGTGCGAGAATGGTTTGTTTTTCGAAGAGAAGAAACGGTTTGATTAAGAAAGCTAAGGAATTATCTGCTCTCTGCGATGTCGACGTGGCCGCTGTCATCTTCTCCAACAGGGGAAAGCTTTATGAGTATTGTAGCGCCGATAGGTAATTAACACCACCTAATTTTTTTTTTTCTTTATTATTTGAATTATGTTTTTGTTTACATACATAGAGTTGAAATTGTTAGTTGGTGGAAATTTCAAAACCCTAGTTCTCTTATTCCCAAAATAGAACTTTTGGAGGTATTTTAGTAACTAGTTCATATTTTTTTTTTTTTTGATGAGAAGTAACTAGTTTATCTGTCTTTTAGAGCAATTCT…
FLC	Lamiales	Mimulus guttatus	Mimulus_g_mgv1a014510m	Migut.K00996.1	Phytozome
FLC	Zingiberales	Musa acuminata	Musa_a_MaFLC	GSMUA_Achr8P09260_001	Phytozome	248
FLC	Zingiberales	Musa paradisiaca	Musa_p_MpFLC	FL658504	NCBI
FLC	Solanales	Nicotiana tabacum	Nicotiana_t_NtFLC	EB443157.1	NCBI
FLC	Poales	Oryza sativa	Oryza_s_OsMADS37	LOC_Os08g41960.1	Phytozome
FLC	Poales	Oryza sativa	Oryza_s_OsMADS51	LOC_Os01g69850.1	Phytozome
FLC	Poales	Panicum virgatum	Panicum_v_PvFLC2	Pavir.J02739.1	Phytozome
FLC	Solanales	Petunia × hybrida	Petunia_h_PhMADS15	AY370529.1	NCBI
FLC	Sapindales	Poncirus trifoliata	Poncirus_t_PtFLC	EY817319.1	NCBI
FLC	Malpighiales	Populus trichocarpa	Populus_t_Potri.003G169700.1	Potri.003G169700.1	Phytozome
FLC	Rosales	Pyrus pyrifolia	Pyrus_p_PpFLC	AB524589.1	NCBI
FLC	Fagales	Quercus robur	Quercus_r_QrFLC	FR627327.1	NCBI		108
FLC	Brassicales	Raphanus sativus	Raphanus_s_RsFLC	AY273160.1	NCBI
FLC	Malpighiales	Salix purpurea	Salix_p_SapurV1A.0173s0300.1	SapurV1A.0173s0300.1	Phytozome
FLC	Malpighiales	Salix purpurea	Salix_p_SapurV1A.0173s0350.1	SapurV1A.0173s0350.1	Phytozome
FLC	Poales	Setaria italica	Setaria_i_Si014540m	Si014540m	Phytozome
FLC	Malvales	Shorea beccariana	Shorea_b_SbFLC	AB706333.1.1	NCBI
FLC	Brassicales	Sinapis alba	Sinapis_a_SaFLC	EF542803.1	NCBI
FLC	Solanales	Solanum tuberosum	Solanum_t_StFLC	BG596731.1	NCBI
FLC	Poales	Sorghum bicolor	Sorghum_b_SbFLC1	Sobic.007G192900.2	Phytozome
FLC	Poales	Sorghum bicolor	Sorghum_b_SbFLC2	Sobic.003G406800.1	Phytozome
FLC	Rosales	Taihangia rupestris	Taihangia_r_TrMADS3	EF469601.1	NCBI
FLC	Malvales	Theobroma cacao	Theobroma_c_Thecc1EG008716t2	Thecc1EG008716t2	Phytozome
FLC	Poales	Triticum aestivum	Triticum_a_TaAGL33	DQ512366.1	NCBI
FLC	Poales	Triticum aestivum	Triticum_a_TaAGL41	DQ512357.1	NCBI		45
FLC	Poales	Triticum aestivum	Triticum_a_TaAGL42	DQ512358.1	NCBI
FLC	Vitales	Vitis vinifera	Vitis_v_GSVIVG01033067001	GSVIVT01033067001	Phytozome
SOC1	Ericales	Actinidia chinensis	Actinidia_c_SOC1a	KP407147.1	NCBI
SOC1	Ericales	Actinidia chinensis	Actinidia_c_SOC1b	KP407148.1	NCBI
SOC1	Ericales	Actinidia chinensis	Actinidia_c_SOC1c	KP407149.1	NCBI
SOC1	Ericales	Actinidia chinensis	Actinidia_c_SOC1d	KP407150.1	NCBI
SOC1	Ericales	Actinidia chinensis	Actinidia_c_SOC1e	KP407151.1	NCBI
SOC1	Ericales	Actinidia chinensis	Actinidia_c_SOC1h	KP407154.1	NCBI
SOC1	Ericales	Actinidia chinensis	Actinidia_c_SOC1i	KP407155.1	NCBI
SOC1	Ranunculales	Akebia trifoliata	Akebia_t_AktMADS1	AY627633.1	NCBI	111
SOC1	Amborellales	Amborella trichopoda	Amborella_t_AMtrSOC1	AmTr_v1.0_scaffold00001.409	Amborella Genome Database
SOC1	Lamiales	Antirrhinum majus	Antirrhinum_m_DEFH68	AJ311827.1	NCBI
SOC1	Ranunculales	Aquilegia coerulea	Aquilegia_c_AcoSOC1	Aquca_013_00471.1	Phytozome
SOC1	Brassicales	Arabidopsis thaliana	Arabidopsis_t_AGL14	AT4G11880.1	TAIR
SOC1	Brassicales	Arabidopsis thaliana	Arabidopsis_t_AGL19	AT4G22950.1	TAIR
SOC1	Brassicales	Arabidopsis thaliana	Arabidopsis_t_AGL42	AT5G62165.1	TAIR
SOC1	Brassicales	Arabidopsis thaliana	Arabidopsis_t_AGL71	AT5G51870.3	TAIR
SOC1	Brassicales	Arabidopsis thaliana	Arabidopsis_t_AGL72	AT5G51860.1	TAIR
SOC1	Brassicales	Arabidopsis thaliana	Arabidopsis_t_SOC1	AT2G45660.1	TAIR
SOC1	Brassicales	Arabis alpina	Arabis_a_SOC1	JF436957.1	NCBI
SOC1	Piperales	Asarum caudigerum	Asarum_c_MADS585	AJ419957.1	NCBI	84
SOC1	Caryophyllales	Beta vulgaris	Beta_v_SOC1	XM_010694026.1	NCBI
SOC1	Fagales	Betula platyphylla	Betula_p_BpMADS13	JF721399.1	NCBI
SOC1	Poales	Brachypodium distachyon	Brachypodium_d_BdSOC1	Bradi3g32090.1	Phytozome
SOC1	Brassicales	Brassica rapa FPsc	Brassica_r_Brara.I02295.1	Brara.I02295.1	Phytozome
SOC1	Brassicales	Brassica rapa FPsc	Brassica_r_Brara.I00679.1	Brara.I00679.1	Phytozome
SOC1	Brassicales	Brassica rapa FPsc	Brassica_r_Brara.A01304.1	Brara.A01304.1	Phytozome
SOC1	Brassicales	Brassica rapa FPsc	Brassica_r_Brara.J00749.1	Brara.J00749.1	Phytozome
SOC1	Brassicales	Brassica rapa FPsc	Brassica_r_Brara.C01461.1	Brara.C01461.1	Phytozome
SOC1	Brassicales	Brassica rapa FPsc	Brassica_r_Brara.D02757.1	Brara.D02757.1	Phytozome
SOC1	Ericales	Camelina sativa	Camelina_s_AGL14	XM_010435774.1	NCBI
SOC1	Ericales	Camelina sativa	Camelina_s_MADS23	XM_010435340.1	NCBI
SOC1	Ericales	Camelina sativa	Camelina_s_SOC1	XM_010485625.1	NCBI
SOC1	Brassicales	Cardamine flexuosa	Cardamine_f_AGL20	AY257542.1	NCBI
SOC1	Brassicales	Cardamine flexuosa	Cardamine_f_SOC1	KC618320.1	NCBI
SOC1	Fagales	Carya cathayensis	Carya_c_SOC1	KF918310.1	NCBI		39
SOC1	Sapindales	Citrus sinensis	Citrus_s_orange1.1g028363m	orange1.1g028363m	Phytozome
SOC1	Sapindales	Citrus sinensis	Citrus_s_orange1.1g027691m	orange1.1g027691m	Phytozome
SOC1	Gentianales	Coffea arabica	Coffea_a_CaSOC1	KJ483244.1	NCBI	54
SOC1	Cupressales	Cryptomeria japonica	Cryptomeria_j_CjSOC1	AB359030.1	NCBI
SOC1	Cucurbitales	Cucumis sativus	Cucumis_s_CsAGL19	Cucsa.302640.1	Phytozome
SOC1	Cucurbitales	Cucumis sativus	Cucumis_s_CsSOC1A	Cucsa.251140.1	Phytozome
SOC1	Cucurbitales	Cucumis sativus	Cucumis_s_CsSOC1B	Cucsa.115490.1	Phytozome
SOC1	Asparagales	Dendrobium hybrid cultivar	Dendrobium_h_SOC1	KC121576.1	NCBI
SOC1	Arecales	Elaeis guineensis	Elaeis_g_EgAGL20	AJ581462.1	NCBI
SOC1	Lamiales	Erythranthe guttatus	Erythranthe_g_SOC1	XM_013003196.1	NCBI
SOC1	Gentianales	Eustoma exaltatum	Eustoma_e_EgSOC1	AB565510.1	NCBI
SOC1	Asterales	Gerbera hybrida	Gerbera_h_GSOC2	FR846140.1	NCBI
SOC1	Ginkgoales	Ginkgo biloba	Ginkgo_b_GbMADS3	AB029465.1	NCBI
SOC1	Fabales	Glycine max	Glysine_m_GmAGL19	Glyma.05G050700.1	Phytozome
SOC1	Fabales	Glycine max	Glysine_m_GmSOC1A	Glyma.07G080900.1	Phytozome
SOC1	Fabales	Glycine max	Glysine_m_GmSOC1B	Glyma.03G019300.1	Phytozome
SOC1	Fabales	Glycine max	Glysine_m_GmSOC1C	Glyma.18G224500.1	Phytozome
SOC1	Gnetales	Gnetum gnemon	Gnetum_g_GGM1	AJ132207.2	NCBI
SOC1	Malvales	Gossypium raimondii	Gossypium_r_GrAGL19	Gorai.003G163900.1	Phytozome
SOC1	Malvales	Gossypium raimondii	Gossypium_r_GrSOC1	Gorai.007G093800.1	Phytozome
SOC1	Asterales	Helianthus annuus	Helianthus_a_cmsHA89	GU985593.1	NCBI
SOC1	Poales	Hordeum vulgare	Hordeum_v_HvSOC1	JN673265.1	NCBI
SOC1	Solanales	Ipomoea batatas	Ipomoea_b_IbAGL20	DQ020264.1	NCBI
SOC1	Malpighiales	Linum usitatissimum	Linum_u_SOC1	Lus10014143.1	Phytozome
SOC1	Sapindales	Litchi chinensis	Litchi_c_SOC1_1	KC877998.1	NCBI
SOC1	Magnoliales	Magnolia praecocissima	Magnolia_p_MpMADS9	AB050651.1	NCBI	99
SOC1	Magnoliales	Magnolia virginiana	Magnolia_v_SOC1	GQ489241.1	NCBI
SOC1	Sapindales	Mangifera indica	Mangifera_i_SOC1	KP404094.1	NCBI
SOC1	Lamiales	Mimulus guttatus	Mimulus_g_Migut.B01668.1	Migut.B01668.1	Phytozome
SOC1	Lamiales	Misopates orontium	Misopates_o_Modefh24	AM396486.1	NCBI
SOC1	Zingiberales	Musa acuminata	Musa_a_MaAGL19	XM_009422166.1	NCBI
SOC1	Zingiberales	Musa acuminata	Musa_a_MaMADS50	XM_009413145.1	NCBI
SOC1	Proteales	Nelumbo nucifera	Nelumbo_n_NEnuSOC1	XM_010274299.1	NCBI
SOC1	Solanales	Nicotiana tabacum	Nicotiana_t_NtSOC1	JQ686938.1	NCBI
SOC1	Poales	Oryza sativa	Oryza_s_LOC_Os06g01890	LOC_Os06g01890.1	Phytozome
SOC1	Poales	Oryza sativa	Oryza_s_OsMADS50	NM_001055336.1	NCBI
SOC1	Poales	Oryza sativa	Oryza_s_OsMADS56	LOC_Os10g39130.1	Phytozome
SOC1	Buxales	Pachysandra terminalis	Pachysandra_t_PAteSOC1	JX266557.1	NCBI		159
SOC1	Malpighiales	Pera bumeliifolia	Pera_b_PeraSOC1a	KF730058.1	NCBI	66
SOC1	Solanales	Petunia × hybrida	Petunia_h_FBP20	AF335238.1	NCBI
SOC1	Solanales	Petunia × hybrida	Petunia_h_FBP21	AF335239.1	NCBI
SOC1	Solanales	Petunia × hybrida	Petunia_h_FBP28	AF335244.1	NCBI
SOC1	Asparagales	Phalaenopsis equestris	Phalaenopsis_e_SOC1	GQ494006.1	NCBI
SOC1	Arecales	Phoenix dactylifera	Phoenix_d_SOC1	XM_008790511.1	NCBI
SOC1	Poales	Phyllostachys edulis	Phyllostachys_e_SOC1	FP091516.1	NCBI
SOC1	Solanales	Physalis pubescens	Physalis_p_PFSOC1	EU664449.1	NCBI
SOC1	Pinales	Picea abies	Picea_a_DAL19	KC347015.1	NCBI
SOC1	Pinales	Picea abies	Picea_a_DAL3	HQ176521.1	NCBI
SOC1	Apiales	Pimpinella brachycarpa	Pimpinella_b_MADS1	AF082531.1	NCBI
SOC1	Pinales	Pinus radiata	Pinus_r_PrMADS4	U90345.1	NCBI
SOC1	Pinales	Pinus radiata	Pinus_r_PrMADS5	U90346.1	NCBI
SOC1	Pinales	Pinus radiata	Pinus_r_PrMADS6	U90347.1	NCBI
SOC1	Pinales	Pinus radiata	Pinus_r_PrMADS9	U90344.1	NCBI
SOC1	Fabales	Pisum sativum	Pisum_s_SOC1A	AY830920.2	NCBI
SOC1	Lamiales	Plantago major	Plantago_m_SOC1	AM111312.1	NCBI
SOC1	Malpighiales	Populus trichocarpa	Populus_t_PtAGL19	Potri.001G112400.1	Phytozome
SOC1	Ericales	Rhododendron × pulchrum	Rhododendron_p_RpSOC1	AB628060.1	NCBI
SOC1	Malpighiales	Ricinus communis	Ricinus_c_RcSOC1	XM_002510820.1	NCBI
SOC1	Lamiales	Sesamum indicum	Sesamum_i_SOC1	XM_011102858.1	NCBI
SOC1	Poales	Setaria italica	Setaria_i_SiMADS56	XM_004983757.2	NCBI
SOC1	Brassicales	Sinapis alba	Sinapis_a_SaMADS	U25696.1	NCBI
SOC1	Solanales	Solanum lycopersicum	Solanum_l_SlAGL19	Solyc08g080100.2.1	Phytozome
SOC1	Solanales	Solanum lycopersicum	Solanum_l_SOC1	XM_004248526.2	NCBI
SOC1	Malvales	Theobroma cacao	Theobroma_c_TcAGL14	Thecc1EG016147t1	Phytozome
SOC1	Malvales	Theobroma cacao	Theobroma_c_TcAGL20	XM_007038478.1	NCBI
SOC1	Liliales	Trillium camtschatcense	Trillium_c_TrcMADS1	AB181491.1	NCBI	51
SOC1	Poales	Triticum aestivum	Triticum_a_TaAGL20	DQ512338.1	NCBI
SOC1	Poales	Triticum aestivum	Triticum_a_TaAGL21	DQ512339.1	NCBI
SOC1	Poales	Triticum aestivum	Triticum_a_TaAGL23	DQ512340.1	NCBI
SOC1	Poales	Triticum aestivum	Triticum_a_TaAGL7	DQ512363.1	NCBI
SOC1	Poales	Triticum_aestivum	Triticum_a_WSOC1	AK330752.1	NCBI
SOC1	Fabales	Vigna unguiculata	Vigna_u_VuSOC1	AB588746.1	NCBI
SOC1	Vitales	Vitis vinifera	Vitis_v_VvMADS8	NM_001280980.1	NCBI
SOC1	Vitales	Vitis vinifera	Vitis_v_VvAGL19	GSVIVT01019883001	Phytozome	21
SOC1	Vitales	Vitis vinifera	Vitis_v_VvSOC1	GSVIVT01018446001	Phytozome	21
SOC1	Poales	Zea mays	Zea_m_ZmSOC1	GRMZM2G171365_T01	Phytozome
SOC1	Poales	Zea mays	Zea_m_ZmM76	GRMZM2G070034_T01	Phytozome
AG/STK	Asparagales	Agapanthus praecox	Agapanthus_p_ApMADS2	AB079260.1	NCBI
AG/STK	Ranunculales	Akebia trifoliata	Akebia_t_AktAG1	AY627635.1	NCBI
AG/STK	Ranunculales	Akebia trifoliata	Akebia_t_AktAG2	AY627629.1	NCBI
AG/STK	Amborellales	Amborella trichopoda	Amborella_t_AMtrAG	AmTr_v1.0_scaffold00021.296	Amborella Genome Database
AG/STK	Amborellales	Amborella trichopoda	Amborella_t_AMtrSTK	AmTr_v1.0_scaffold00071.203	Amborella Genome Database
AG/STK	Ranunculales	Aquilegia coerulea	Aquilegia_c_AcoAG1	Aquca_136_00010.1	Phytozome
AG/STK	Ranunculales	Aquilegia coerulea	Aquilegia_c_AcoAG2	Aquca_022_00039.1	Phytozome
AG/STK	Brassicales	Arabidopsis thaliana	Arabidopsis_t_AG	AT4G18960.1	TAIR
AG/STK	Brassicales	Arabidopsis thaliana	Arabidopsis_t_SHP1	AT3G58780.1	TAIR
AG/STK	Brassicales	Arabidopsis thaliana	Arabidopsis_t_SHP2	AT2G42830.2	TAIR
AG/STK	Brassicales	Arabidopsis thaliana	Arabidopsis_t_STK	AT4G09960.3	TAIR
AG/STK	Asparagales	Asparagus virgatus	Asparagus_v_AvAG1	AB125347.1	NCBI
AG/STK	Asparagales	Asparagus virgatus	Asparagus_v_AvAG2	AB175825.1	NCBI
AG/STK	Ranunculales	Berberis gilgiana	Berberis_g_AG	AY464106.1	NCBI	66
AG/STK	Fagales	Betula pendula	Betula_p_MADS6	AJ252071.1	NCBI
AG/STK	Ericales	Camellia japonica	Camellia_j_AG	KM027370.1	NCBI
AG/STK	Chloranthales	Chloranthus spicatus	Chloranthus_s_CsAG1	AY464100.1	NCBI	30
AG/STK	Chloranthales	Chloranthus spicatus	Chloranthus_s_CsAG2	AY464099.1	NCBI	30
AG/STK	Cycadales	Cycas edentata	Cycas_e_CyAG	AF492455.1	NCBI
AG/STK	Asparagales	Cymbidium ensifolium	Cymbidium_e_AG	JN613149.1	NCBI
AG/STK	Asparagales	Cymbidium ensifolium	Cymbidium_e_MADS2	GU123627.1	NCBI
AG/STK	Asparagales	Dendrobium nobile	Dendrobium_n_MADS2	EF535599.1	NCBI
AG/STK	Asparagales	Dendrobium thyrsiflorum	Dendrobium_t_DthyrAG1	DQ017702.1	NCBI
AG/STK	Ranunculales	Eschscholzia californica	Eschscholzia_c_EcAG1	DQ088996.1	NCBI
AG/STK	Ranunculales	Eschscholzia californica	Eschscholzia_c_EcAG2	DQ088997.1	NCBI
AG/STK	Ranunculales	Euptelea pleiosperma	Euptelea_p_EUplAG2	GU357453.1	NCBI
AG/STK	Ginkgoales	Ginkgo biloba	Ginkgo_b_GBM5	GU563899.1	NCBI
AG/STK	Gnetales	Gnetum gnemon	Gnetum_g_GGM3	AJ132209.1	NCBI		?
AG/STK	Liliales	Lilium longiflorum	Lilium_l_MADS2	AY522502.1	NCBI
AG/STK	Magnoliales	Liriodendron chinense	Liriodendron_c_AG	JQ326226.1	NCBI
AG/STK	Magnoliales	Magnolia grandiflora	Magnolia_g_MagrAG	JQ326233.1	NCBI
AG/STK	Magnoliales	Magnolia praecocissima	Magnolia_p_MpMADS11	AB050653.1	NCBI	99
AG/STK	Zingiberales	Musa acuminata	Musa_a_MaAGL11	GSMUA_Achr10T10990_001	Phytozome
AG/STK	Proteales	Nelumbo nucifera	Nelumbo_n_NEnuAG	GU048639.1	NCBI	42
AG/STK	Solanales	Nicotiana tabacum	Nicotiana_t_NtAG1	L23925.1	NCBI
AG/STK	Nymphaeales	Nuphar advena	Nuphar_a_NuadAG	AY936230.1	NCBI
AG/STK	Nymphaeales	Nuphar pumila	Nuphar_p_NupuAG	unpublished
AG/STK	Nymphaeales	Nuphar pumila	Nuphar_p_NupuSTK.1	unpublished
AG/STK	Nymphaeales	Nuphar pumila	Nuphar_p_NupuSTK.2	unpublished
AG/STK	Nymphaeales	Nymphaea odorata	Nymphaea_o_NoAG3	GU048657.1	NCBI
AG/STK	Nymphaeales	Nymphaea sp. EMK-2003	Nymphaea_e_NymAG3	AY464102.1	NCBI	66
AG/STK	Asparagales	Oncidium hybrid	Oncidium_h_MADS4	KJ819939.1	NCBI
AG/STK	Poales	Oryza sativa	Oryza_s_OsMADS13	LOC_Os12g10540.3	Phytozome
AG/STK	Poales	Oryza sativa	Oryza_s_OsMADS21	LOC_Os01g66290.1	Phytozome
AG/STK	Poales	Oryza sativa	Oryza_s_OsMADS3	LOC_Os01g10504.1	Phytozome
AG/STK	Poales	Oryza sativa	Oryza_s_OsMADS58	LOC_Os05g11414.1	Phytozome
AG/STK	Ranunculales	Papaver somniferum	Papaver_s_PapsAG1	GU123602.1	NCBI	30
AG/STK	Laurales	Persea americana	Persea_a_PEamAG.1	DQ398021.1	NCBI
AG/STK	Laurales	Persea americana	Persea_a_PEamAG.2	DQ398022.1	NCBI	66
AG/STK	Pinales	Picea abies	Picea_a_DAL2	X79280.1	NCBI
AG/STK	Pinales	Picea mariana	Picea_m_SAG1	U69482.1	NCBI
AG/STK	Solanales	Solanum lycopersicum	Solanum_l_TAG1	Solyc02g071730.2.1	Phytozome
AG/STK	Solanales	Solanum lycopersicum	Solanum_l_TAG11	Solyc11g028020.1.1	Phytozome
AG/STK	Ranunculales	Thalictrum thalictroides	Thalictrum_t_AG1	JN887118.1	NCBI
AG/STK	Trochodendrales	Trochodendron aralioides	Trochodendron_a_AG1	EF436261.1	NCBI	63
AG/STK	Trochodendrales	Trochodendron aralioides	Trochodendron_a_AG2	EF436262.1	NCBI	63
AG/STK	Vitales	Vitis vinifera	Vitis_v_VvMADS5	GSVIVT01025945001	Phytozome
