# Supplementary material for: Prevalent Exon-Intron Structural Changes in the APETALA1/FRUITFULL, SEPALLATA, AGAMOUS-LIKE6, and FLOWERING LOCUS C MADS-Box Gene Subfamilies Provide New Insights into Their Evolution
Source: Front Plant Sci. 2016 May 2;7:598. doi: 10.3389/fpls.2016.00598 (PMC4852290; doi:10.3389/fpls.2016.00598)
Supplement: Dataset S1 — The phylogenetic tree used for gene classification. [file DataSheet1.FASTA]

(((((((((((((('F_Capsella g Cagra.0917s0079.1':0.00000000,'F_Capsella g Cagra.0917s0080.1':0.00000000)100:0.07156200,'F_Arabidopsis t MAF4':0.05698100)100:0.02571500,('F_Arabidopsis t MAF5':0.05825200,'F_Capsella g Cagra.0917s0078.1':0.08328400)98:0.03023100)50:0.00688500,'F_Eutrema s Thhalv10004949m':0.06174800)100:0.05060200,(((('F_Arabidopsis t MAF2':0.03118600,'F_Arabidopsis t MAF3':0.02692400)98:0.02196400,'F_Capsella g Cagra.0917s0081.1':0.06312700)52:0.01102900,('F_Capsella g Cagra.0450s0030.1':0.06170800,'F_Arabidopsis t MAF1':0.04607900)75:0.01260800)79:0.01851800,'F_Eutrema s Thhalv10005413m':0.19023000)95:0.01784200)95:0.05171400,(((('F_Brassica r BrFLC1':0.02807500,'F_Raphanus s RsFLC':0.03262700)96:0.03419900,'F_Eutrema s Thhalv10014738m':0.02569000)74:0.01239900,(('F_Arabidopsis t FLC':0.03417000,'F_Capsella g Cagra.1085s0045.1':0.03242700)91:0.01135500,'F_Arabis a PEP1':0.06671200)36:0.00596600)40:0.00244100,('F_Brassica r BrFLC2':0.01705400,'F_Sinapis a SaFLC':0.02183300)100:0.04032600)100:0.10632900)100:0.40407800,('F_Salix p SapurV1A.0173s0350.1':0.27850000,('F_Salix p SapurV1A.0173s0300.1':0.13342400,'F_Populus e Potri.003G169700.1':0.06420500)100:0.19775700)94:0.10456900)25:0.05664600,((((((((('F_Petunia x PhMADS15':0.15029300,'F_Solanum l SlFLC':0.13362900)80:0.01493800,('F_Solanum t StFLC':0.13687900,'F_Nicotiona t NtaFLC':0.03311400)100:0.10270600)95:0.08616100,'F_Ipomoea b IbFLC':0.20652700)63:0.04114500,('F_Eustoma e EgFLC1':0.32803100,'F_Coffea a CaFLC':0.21915400)97:0.11511900)70:0.03290200,('F_Mimulus g mgv1a014464m':0.03315300,('F_Mimulus g mgv1a014491m':0.08804300,'F_Mimulus g mgv1a014510m':0.01380200)68:0.02009700)100:0.44812600)64:0.07374000,'F_Cyclamen p CpMADS3':0.37928400)36:0.06071500,((('F_Glycine m Glyma.05G148700.2':0.02938100,'F_Glycine m AGL3L':0.03710700)100:0.09229100,'F_Glycyrrhiza u GuFLC':0.06986600)100:0.30266200,('F_Beta v BvFLC':0.28815600,'F_Mesembryanthemum McFLC':0.23746700)100:0.32967700)8:0.04079200)16:0.03800400,((((('F_Cichorium i CiFLC2':0.00170300,'F_Cichorium i CiFLC1':0.02780100)100:0.09298300,'F_Lactuca s LcFLC':0.08020200)100:0.09080600,('F_Centuarea s CsFLC':0.03164200,'F_Carthamus t CtFLC':0.03086600)100:0.08057700)98:0.11260800,'F_Helianthus a HaFLC':0.26589600)100:0.28259800,(((('F_Pyrus p PpFLC':0.04122800,'F_Malus d MdFLC':0.00771700)100:0.20406800,'F_Taihangia r TrMADS3':0.18246100)99:0.12386600,'F_Vitis v GSVIVG01033067001':0.40767300)37:0.02687900,'F_Juglans r FLC':0.27220200)84:0.07457700)54:0.11103500)2:0.01470600,(((((('F_Quercus r QrFLC':0.01197500,'F_Castanea m CmFLC':0.02571200)100:0.03091900,'F_Fagus s FsFLC':0.10086400)98:0.05602900,('F_Betula p FLC':0.03408900,'F_Alnus g AgFLC':0.05072800)100:0.06830000)99:0.08492000,'F_Vitis v FLC':0.26170000)28:0.02747600,((('F_Citrus s CsFLC':0.01864900,'F_Poncirus t PtFLC':0.00581700)100:0.21042600,'F_Dimocarpus l FLC':0.10973000)97:0.05898700,(('F_Theobroma c Thecc1EG008716t2':0.03492200,'F_Theobroma c TcFLC':0.00514900)100:0.08018900,'F_Shorea b SbFLC':0.18278700)98:0.09411900)74:0.05870300)9:0.02831200,'F_Eucalyptus g Eucgr.H04618.1':0.33692400)23:0.01822900)7:0.03669500)94:0.22648800,(((((((((('F_Hordeum v ODDSOC2':0.04797100,'F_Triticum a TaAGL33':0.02384300)100:0.03598500,'F_Triticum a TaAGL41':0.05562100)81:0.01599100,('F_Avena b AbFLC':0.05829200,'F_Dactylis g DgFLC':0.03541400)80:0.02125200)96:0.05247900,('F_Hordeum v ODDSOC1':0.06407300,'F_Triticum a TaAGL42':0.05186600)100:0.09667700)55:0.02559600,((('F_Sorghum b SbFLC2':0.06921400,'F_Panicum v PvFLC2':0.05757100)99:0.04924600,'F_Cynodon d CdFLC':0.12835600)100:0.08572100,'F_Oryza s OsMADS51':0.16250600)66:0.03990300)79:0.10509100,'F_Zea m ZmMADS54':0.16498800)97:0.17490400,'F_Brachypodium d Bradi2g59190':0.30550700)54:0.18503200,((('F_Saccharum h ShFLC':0.09810900,'F_Sorghum b SbFLC1':0.32797700)42:0.06782000,'F_Oryza s OsMADS37':0.64703300)33:0.03688100,('F_Setaria i Si014540m':0.06494000,'F_Panicum v PvFLC1':0.08128400)73:0.02808400)98:0.31495500)58:0.26758100,'F_Musa p MpFLC':0.35828000)45:0.18177800,'F_Oryza s OsMADS50':0.59760900)67:0.08981700)56:0.20384000,((((((((((((((((((((((('A_Citrus s CitMADs':0.01796100,'A_Arabidopsis t AP1':0.01232300)99:0.00547100,'A_Capsella r AP1':0.01626400)77:0.00360700,('A_Brassica r AP1':0.02878800,'A_Sinapis a SaAP1':0.01275600)95:0.01042800)96:0.03028000,(('A_Arabidopsis t CAL':0.04123300,'A_Brassica r CAL':0.06443400)50:0.00218300,'A_Capsella r CAL':0.02056300)100:0.06155100)100:0.15935500,('A_Carica p AP1':0.08254000,'A_Tropaeolum m AP1':0.09079300)71:0.01868400)32:0.02522500,('A_Citrus s CisAP1':0.15222900,('A_Mangifera i MSAP11':0.02904900,'A_Mangifera i MSAP12':0.06037000)100:0.04778200)92:0.03855600)1:0.00852100,('A_Gossypium r MADS41':0.03954200,'A_Gossypium r MADS42':0.10090800)96:0.04325600)8:0.02014600,((((((('A_Malus d MdMADS5':0.00385500,'A_Eriobotrya j ej AP1':0.01773200)100:0.05037600,('A_Prunus s AP1':0.00559700,'A_Prunus p MADS1':0.01310500)100:0.03865500)77:0.02068100,('A_Taihangia r TrAP1':0.09204900,'A_Fragaria x AP1':0.04193600)100:0.05288400)100:0.06928300,'A_Ziziphus j AP1':0.11085600)33:0.01509500,'A_Betula p BpMADS3':0.10044700)38:0.00717100,((('A_Salix d SAP1 1':0.00622100,'A_Salix d SAP12':0.01742900)100:0.02837000,'A_Populus t PTAP1 2':0.01771600)96:0.01836000,'A_Populus t PTAP1 1':0.03089700)100:0.10593300)30:0.01053300,('A_Lotus j LjAP1b':0.10727600,('A_Vigna u VuAP1':0.05574800,('A_Lotus j LjAP1a':0.01340200,('A_Pisum s MADS4':0.03078500,'A_Medicago t MtPIM':0.03730700)100:0.04564800)49:0.01048700)69:0.01500600)100:0.10166900)11:0.00580500)28:0.01815800,(((((('A_Helianthus a cmsHA89':0.00141500,'A_Helianthus a HAM75':0.00000000)100:0.03944100,('A_Helianthus a HAM92':0.04616000,('A_Chrysanthemum m CDM111 NCBI':0.00138700,'A_Chrysanthemum s CsM111':0.00000000)100:0.04180600)70:0.01373600)87:0.02108800,'A_Gerbera h GSQUA3':0.05037200)100:0.14337300,('A_Daucus c DcMADS1':0.09911600,'A_Panax g PgMADS3':0.08070100)99:0.05813500)7:0.01228600,(((('A_Misopates o MoSQUA':0.00998500,'A_Antirrhinum m SQUA':0.01249800)100:0.05452200,'A_Mimulus g Migut.E00037':0.10001800)93:0.04253300,'A_Syringa v SvAP1':0.10433300)99:0.06130300,'A_Cyclamen p CpAP1':0.23722400)20:0.02910100)10:0.01465600,((((('A_Nicotiana t NtMADS5':0.02039600,'A_Nicotiana t Ntsqua15':0.00981100)96:0.04284800,'A_Lycopersicon e LeMADS MC':0.08244000)98:0.08527100,'A_Ipomoea n PnAP1':0.12100900)93:0.06168000,('A_Silene l SLM4':0.16403600,'A_Spinacia o AP1':0.14777100)100:0.13327200)18:0.01401700,'A_Coffea a SQUA':0.32711900)12:0.01378100)55:0.02741300)28:0.01536600,'A_Vitis v VAP1':0.08180600)19:0.00829400,('A_Heuchera a HeaAP1':0.09403400,'A_Corylopsis s CsAP1':0.06469000)69:0.01492100)57:0.04570100,((((((((((('A_Pisum s PEAM2':0.04978000,'A_Medicago t MEtrFUL':0.03925200)100:0.08408800,'A_Phaseolus v AP1 2':0.08294100)83:0.02784100,('A_Pisum s FULb':0.13719600,'A_Glycine m GLmaFUL':0.10358500)76:0.02752500)69:0.01236300,'A_Acacia m AmMADS1':0.16557500)89:0.03963700,(('A_Lepidium a FUL':0.06642400,'A_Sinapis a SaMADSB':0.03027700)80:0.03199800,(('A_Capsella r FUL':0.02361000,'A_Arabidopsis t FUL':0.01540500)35:0.00373800,'A_Brassica r FUL':0.02917600)42:0.00099900)100:0.23523500)69:0.02421500,'A_Cucumis s AP1 1':0.19661600)22:0.02801200,('A_Hevea b MADS3':0.09828300,'A_Gossypium r GOraFUL':0.12391400)93:0.05836800)13:0.00643800,'A_Litchi c AP1':0.13635900)13:0.00780200,(('A_Betula p BpMADS5':0.04304600,'A_Juglans r AP1':0.15686200)94:0.02458700,('A_Malus d MdMADS2':0.04183600,('1A_Prunus d MADS2':0.00410000,'A_Prunus p PpMADS6':0.00139800)100:0.04463900)100:0.07085200)55:0.01475500)27:0.01455200,'A_Heuchera a HeaFUL':0.18931800)22:0.01435000,(((('A_Linum u AP1 1':0.17009800,('A_Eucalyptus g EAP1':0.13744500,('A_Eucalyptus g EAP2':0.00000000,'A_Eucalyptus g EAP2S':0.00440900)100:0.12595000)48:0.02703700)49:0.03046500,(('A_Spinacia o FUL':0.17002300,'A_Silene l SLM5':0.11615500)41:0.02424700,'A_Mesembryanthemum c MEcrFUL':0.07007000)94:0.09046500)5:0.02000900,(((('A_Chrysanthemum m CDM8':0.01167200,'A_Chrysanthemum l AP1':0.01515300)100:0.15606000,('A_Gerbera h GSQUA5':0.05084400,'A_Chrysanthemum s CsAFL1':0.12644800)100:0.05364400)100:0.09154900,'A_Ipomoea n FUL1':0.14812200)19:0.02671800,('A_Camellia j APL1':0.06658900,'A_Actinidia c FUL':0.07683500)98:0.04697100)2:0.01000200)6:0.01117800,((((('A_Capsicum a CanMADS6':0.05216700,('A_Solanum t AP1':0.01408800,'A_Lycopersicon e LYesFUL2':0.01417100)100:0.02957300)100:0.03293400,'A_Nicotiana t NtMADS11':0.03724400)43:0.00783300,'A_Petunia h FBP26':0.05718400)100:0.03785200,((('A_Lycopersicon e TDR4':0.02500900,'A_Solanum t POTM1 1':0.01420800)100:0.03917100,'A_Nicotiana t NtFUL':0.03829600)74:0.00766200,'A_Petunia h PFG':0.05067600)97:0.03044500)96:0.04940100,'A_Antirrhinum m AmFUL':0.19672300)84:0.05879900)27:0.03120600)56:0.04469600)29:0.00912300,(((((((('A_Ipomoea b IbMADS10':0.03097300,'A_Ipomoea b IbSQUA':0.00497300)100:0.20926800,('A_Petunia h FBP29':0.06247000,'A_lycopersicon e LYesFL1':0.12264800)100:0.10363100)43:0.03559100,('A_Antirrhinum m DEFH28':0.12309100,'A_Mimulus g Migut.H00589':0.14289900)98:0.07495500)67:0.04199500,(((('A_Arabidopsis t AGL79':0.07845500,'A_Capsella r AGL79':0.05006000)65:0.03023200,'A_Brassica r AGL79':0.05695200)100:0.32036500,('A_Phytolacca a PaFL1':0.05748900,'A_Phytolacca a PaFL2':0.06469300)100:0.12141500)16:0.02151600,('A_Chrysanthemum m CDM41':0.13813400,'A_Gerbera h GSQUA2':0.14883300)100:0.14641700)34:0.06661100)20:0.01412900,((('A_Panax g PgMADS1':0.09824600,'A_Panax g PgMADS2':0.06647900)100:0.06903300,'A_Vaccinium m TDR4':0.13929900)48:0.02547800,'A_Petunia h PhFL':0.08896900)26:0.01556900)20:0.01800800,((('A_Taihangia r TrFUL':0.08022500,'A_Rosa h FUL':0.06798200)100:0.07970700,'A_Malus d MdMADS12':0.12786700)100:0.07677200,'A_Betula p BpMADS4':0.11083600)31:0.01663100)10:0.01018900,(('A_Populus b POtrFL2':0.05267300,'A_Populus b POtrFL1':0.07970600)100:0.08937700,('A_Theobroma c TcAP1 1':0.00135800,'A_Theobroma c TcAP1 2':0.03602500)100:0.15435300)59:0.02730300)21:0.01104500,'A_Vitis v VFUL L':0.15416300)83:0.04897400)55:0.02235500,('A_Trochodendron a FUL1':0.04497900,'A_Trochodendron a FUL2':0.04787200)100:0.02965400)28:0.01248500,((((('A_Buxus s BUsiFL1':0.00000000,'A_Pachysandra t PAteFL1':0.00000000)100:0.01476400,'A_Pachysandra t PAteFL3':0.01920200)100:0.02556300,'A_Buxus s BUsiFL3':0.07685300)100:0.06290100,('A_Pachysandra t PatFL2':0.05821300,'A_Buxus s BUsiFL2':0.13316100)93:0.04752700)81:0.01943100,'A_Nelumbo n NEnuFL1':0.10872800)72:0.01708600)19:0.01274000,((((((((((('A_Ranunculus s RascFUL4':0.00000000,'A_Ranunculus b RbFL4':0.00000000)100:0.05712200,('A_Ranunculus s RascFUL2':0.02635000,'A_Ranunculus b RbFL3':0.04411700)100:0.03386300)100:0.07027400,'A_Nigella d NdFL1':0.08093900)35:0.01082400,'A_Aquilegia c FL1':0.07962100)98:0.03095300,((('A_Eschscholzia c EcFUL1':0.04754000,'A_Papaver s PapsFL2':0.10674700)54:0.01393600,'A_Eschscholzia c EcFUL2':0.10737400)54:0.00866700,'A_Chelidonium m CmFL2':0.03868900)94:0.04418900)55:0.00599300,((('A_Ranunculus s RascFUL1':0.06452700,'A_Ranunculus s RascFUL3':0.12760800)100:0.06379900,('A_Nigella d NdFL2':0.10368400,'A_Aquilegia c AcaFL2':0.09561300)62:0.00880000)97:0.11622100,('A_Eschscholzia c EcFUL3':0.20917900,'A_Papaver s PapsFL1':0.12211100)76:0.05783900)55:0.04184000)10:0.01251800,('A_Dysosma p FUL':0.07866200,('A_Berberis b FUL':0.06519200,'A_Epimedium s EsFUL':0.07305400)50:0.01168400)95:0.02701200)15:0.01891100,(('A_Decaisnea i DEinFL2':0.05302400,'A_Akebia t AktFL2':0.07155100)44:0.00256700,'A_Sinofranchetia c SIchFL2':0.03969000)97:0.02469200)2:0.00367600,(('A_Akebia t AktFL1':0.06615100,'A_Sinofranchetia c SIchFL1':0.04002400)81:0.00754000,'A_Decaisnea i DEinFL1':0.05860300)97:0.05067500)9:0.01377200,'A_Euptelea p EUplFL1':0.06952200)9:0.00852700,'A_Euptelea p EUplFL2':0.08802200)28:0.01027400)68:0.03702300,'A_Chloranthus s CsAP1':0.17343200)61:0.03937900,(((('A_Michelia f MfFL':0.01170800,('A_Magnolia g MagrAP1':0.00517400,'A_Magnolia p MpMADS15':0.06759500)89:0.00248700)99:0.04013700,'A_Eupomatia b EubeAP1':0.07619800)99:0.03728300,'A_Persea a PEamAP1':0.14977200)70:0.02105000,(((('A_Peperomia c PcFL2':0.17080500,'A_Peperomia c PcFL1':0.22895200)86:0.04050400,'A_Houttuynia c HcAP1':0.11887000)99:0.07491200,'A_Asarum c AcMADS600':0.14774000)70:0.03230800,'A_Saururus c ScMADS669':0.16942600)27:0.01484700)54:0.02115600)59:0.02528700,(('A_Cabomba c AP1':0.20745100,'A_Nuphar a NuadAP1':0.12117300)100:0.13558700,'A_Amborella t AMtrAP1':0.23299000)56:0.08903300)28:0.04543500,(('A_Tulipa g TGSQB':0.08725800,'A_Lilium l MADS6':0.11597100)100:0.07604000,(('A_Tulipa g TGSQA':0.08681600,'A_Lilium l MADS5':0.11427600)100:0.08256800,'A_Alstroemeria l AlsSQb':0.12443400)49:0.01679100)94:0.04071400)4:0.00633500,((((('A_Oncidium G MADS10':0.08666000,'A_Cymbidium e AP1 NCBI':0.02642800)63:0.03190400,'A_Dendrobium t DthyrFL2':0.06372500)47:0.02204800,'A_Phalaenopsis a ORAP11':0.11171300)100:0.20660700,'A_Elaeis o EoAP1':0.14330600)30:0.02384600,('A_Crocus s CsAP1c':0.12858600,('A_Crocus s CsAP1b':0.05473600,'A_Crocus s CsAP1a':0.03413900)99:0.04373400)100:0.15681900)19:0.02944500)7:0.02272600,(((((((('A_Zea m ZmM15':0.02383000,'A_Zea m ZmM4':0.01886400)98:0.01692700,('A_Pennisetum g PgFUL1a':0.02117500,'A_Setaria i SiFUL1':0.00997800)100:0.02443200)56:0.01182700,('A_Chasmanthium l ClFUL1':0.03497000,('A_Eleusine i EiFUL1a':0.01951600,'A_Eragrostis p EpFUL1':0.04506900)100:0.02533300)95:0.01687500)83:0.02083300,(('A_Fargesia n MADS1':0.03420200,('A_Dendrocalamus l Mads2':0.00135000,'A_Dendrocalamus l DlMADS1':0.00000000)100:0.02093400)82:0.00726500,(('A_Avena s AsFUL1':0.03508700,('A_Festuca a VRN1':0.00911900,'A_Lolium p LpMADS1':0.00468900)100:0.03222100)90:0.00278200,('A_Hordeum v HvM5':0.01138100,'A_Triticum m TrmAP1':0.00820200)100:0.03444400)98:0.03739900)49:0.00702700)46:0.00686600,('A_Oryza s OsMADS14':0.07151400,'A_Leersia v LvFUL1':0.03275600)76:0.02727200)97:0.03324700,((('A_Eleusine i EiFUL2':0.04282400,(('A_Setaria i SiFUL2':0.02238200,'A_Zea m ZAP1':0.02678900)99:0.02150900,(('A_Hordeum v HvM8':0.01469000,'A_Triticum a TaAGL29':0.00584100)100:0.02466100,('A_Avena s AsFUL2':0.02951400,'A_Lolium p LpMADS2':0.02310500)90:0.01611300)94:0.02501900)46:0.00741900)74:0.01123000,'A_Oryza s OsMADS15':0.14482200)93:0.04999000,'A_Streptochaeta a SaFUL2':0.05633700)93:0.02222700)100:0.12406300,('A_Zingiber o TA4487':0.15606900,'A_Tradescantia v TvFL1':0.19209900)44:0.03593000)40:0.02277700,((('A_Phalaenopsis a ORAP13':0.11049800,'A_Dendrobium t DthyrFL1':0.07157900)89:0.03737800,'A_Cymbidium f MADS1':0.14238600)100:0.14492700,'A_Narcissus t AP1':0.24885400)42:0.03407900)28:0.02409500)7:0.03374400,(((((('A_Hordeum v HvM3':0.01093100,'A_Triticum a TaAGL10':0.01676700)100:0.04056000,'A_Lolium p LpMADS3':0.03508400)99:0.05358100,'A_Oryza s OsMADS18':0.13036400)70:0.03812500,'A_Zea m ZmM28':0.07102600)100:0.15781400,'A_Oryza s OsMADS20':0.39468700)34:0.01038300,'A_Tradescantia v TvFL4':0.29762500)45:0.05059700)74:0.13028900)28:0.12529900,((((((((((((((((('E1_Arabidopsis t SEP2':0.02221000,'E1_Capsella r SEP2':0.01967500)87:0.01233200,'E1_Brassica r SEP2':0.04575300)100:0.03808700,(('E1_Brassica r SEP1':0.03104800,('E1_Arabidopsis t SEP1':0.01566600,'E1_Capsella r SEP1':0.03043100)71:0.01501400)100:0.03217400,('E1_Cleome s CsMADS1':0.02643300,'E1_Cleome s CsMADS2':0.04231100)100:0.06280300)49:0.01478700)100:0.10983000,'E1_Linum u SEP1':0.07568900)67:0.04057100,('E1_Populus t MADS4':0.09242800,'E1_Populus t MAGL4':0.02567000)99:0.05533600)77:0.03372100,((((('E1_Medicago t MtMADS2':0.03258600,'E1_Pisum s PEAM6':0.05984000)100:0.07821700,'E1_Phaseolus v PvSEP1':0.02630200)86:0.03081100,'E1_Glycine m GmMADS29':0.05238200)100:0.06808400,'E1_Cucumis s SEP2':0.13200200)77:0.02300400,('E1_Prunus p PpMADS7':0.05151400,(('E1_Rosa r MASAKOS1':0.00569400,'E1_Fragaria a FaLeMADS RIN':0.03494300)100:0.06200400,('E1_Malus d MdMADS9':0.02790200,'E1_Malus d MdMADS1':0.01240900)100:0.02633800)57:0.00720200)89:0.01860400)85:0.02392800)59:0.01910400,('E1_Vitis v VvMADS2':0.06925200,'E1_Heuchera a HeaSEP1':0.08249100)55:0.01574900)64:0.02230400,(('E1_Gerbera h GRCD2':0.19737100,(('E1_Nyssa s FBP9':0.00000000,'E1_Antirrhinum m DEFH49':0.00000000)100:0.13231800,('E1_Petunia h FBP5':0.10871200,('E1_Lycopersicon e TM29':0.04638300,'E1_Petunia h PMADS12':0.04165200)81:0.02260500)100:0.06754100)62:0.02590500)83:0.02794800,('E1_Clethra t AGL2':0.10683300,'E1_Diospyros k DkMADS1':0.10080700)75:0.02887800)97:0.05081400)70:0.00929100,'E1_Gunnera m AGL2':0.13446400)91:0.05168700,(((((('E1_Passiflora e SEP3':0.00000000,'E1_Malus d MdMADS6':0.00000000)100:0.04500700,'E1_Malus d MdMADS3':0.03267300)100:0.05554600,'E1_Taihangia r TrSEP1':0.12412000)85:0.02676100,'E1_Mangifera i MADS1':0.16472700)23:0.00710600,(('E1_Passiflora e SEP1':0.00857600,('E1_Dianthus c CMB1':0.00000000,'E1_Eucalyptus g EGM3':0.00402400)85:0.00637100)100:0.14016900,'E1_Eucalyptus g EGM1':0.16908500)13:0.01507600)16:0.01025800,((('E1_Lycopersicon e LeMADS1':0.04909900,'E1_Capsicum a CaMADS1':0.02836600)100:0.03006400,'E1_Petunia h FBP23':0.03719500)100:0.05167700,('E1_Nicotiana t NtMADS4':0.08017900,'E1_Petunia h FBP9':0.02142500)100:0.04870700)100:0.14627000)32:0.04120800)9:0.02206600,((((((('E1_Capsicum a CaMADS RIN':0.04883900,'E1_Lycopersicon e LeMADS RIN':0.03583400)100:0.04766200,'E1_Petunia h FBP4':0.05320300)100:0.12939100,'E1_Gentiana t GtMADS4':0.17957700)88:0.05599400,'E1_Nyssa s AG3':0.09915400)55:0.04164300,('E1_Malus d MdMADS4':0.15342400,('E1_Theobroma c XM 007045737.1':0.11440500,(('E1_Arabidopsis t SEP4':0.02857500,'E1_Capsella r SEP4':0.02325000)100:0.03868200,'E1_Brassica r SEP4':0.04488600)100:0.24453500)62:0.03182500)58:0.02810000)52:0.04246900,('E1_Nigella d NdSEP1':0.15990900,'E1_Aquilegia c SEP1':0.12750000)96:0.10840000)2:0.00862300,('E1_Clethra t FBP9':0.12945100,('E1_Davidia i FBP92':0.07538700,'E1_Davidia i FBP91':0.03450000)87:0.02019000)79:0.04929700)0:0.01328700)1:0.01146500,((('E1_Euptelea p EUplSEP1':0.07648300,(('E1_Akebia t AkeSEP1 2':0.09692900,('E1_Epimedium s EsAGL2 2':0.16831700,('E1_Aquilegia c SEP2A':0.09961100,'E1_Nigella d NdSEP2':0.19468100)91:0.04353100)46:0.01599300)50:0.02477600,(('E1_Epimedium s EsAGL2 1':0.14842500,'E1_Eschscholzia c EScaAGL2':0.20587400)33:0.02875500,'E1_Akebia t AktSEP1 1':0.08937800)10:0.02663500)3:0.00989500)6:0.01942300,('E1_Nelumbo n NEnuSEP1':0.06911800,'E1_Pachysandra t PAteSEP1':0.09947900)26:0.00616700)0:0.00660700,'E1_Trochodendron a MADS3':0.05758900)2:0.01326700)0:0.01952500,'E1_Gunnera m AGL9':0.19540500)49:0.05418400,'E1_Magnolia g MagrAGL2':0.10381400)31:0.02363000,(((((((((((((('E1_Urochloa m UmLHS1':0.02215100,('E1_Setaria i SiLHS1':0.00844500,'E1_Pennisetum g PgLHS1':0.03165600)87:0.00562900)99:0.01625400,('E1_Sobic.001G455900.1':0.00921900,('E1_Zea ZmM14 GRMZM2G099522 T01':0.04523500,'E1_Zea m ZMM8 GRMZM2G102161 T01':0.05629900)51:0.00577600)100:0.03149300)87:0.01569000,'E1_Chasmanthium l ClLHS1':0.04244800)38:0.00236400,(('E1_Eleusine i EiLHS1':0.01337600,'E1_Eleusine c EcLHS1':0.01768500)100:0.04432200,'E1_Danthonia s DsLHS1':0.04584000)55:0.00972500)71:0.00824400,'E1_Aristida p AlLHS1':0.04594100)97:0.01997100,((('E1_Hordeum v HvM7':0.04506900,'E1_Avena s AsLHS1':0.03548200)67:0.00436300,'E1_Lolium p LpMADS9':0.08108100)100:0.04166200,('E1_Lithachne h LhLHS1':0.06829700,'E1_Dendrocalamus l DlMADS13':0.04523000)80:0.01247700)60:0.00981500)91:0.01850400,(('E1_Leersia v LvLHS1':0.04013600,'E1_Oryza s OsMADS1':0.05296900)94:0.03441300,'E1_Ehrharta e EeLHS1':0.05455600)85:0.02956000)74:0.02752000,'E1_Pharus l LHS1':0.06359200)55:0.01362200,'E1_Streptochaeta a SaMADS1':0.13736400)58:0.01295800,((((('E1_Zea m ZMM3':0.02276400,'E1_Sorghum b SbMADS3':0.02278700)100:0.03135300,'E1_Pennisetum g PgMADS1':0.08535900)99:0.02959100,'E1_Oryza s OsMADS5':0.13758700)70:0.01381200,'E1_Dendrocalamus l DlMADS16':0.04407900)46:0.00609100,'E1_Lolium p LpMADS6':0.07682600)98:0.06679900)100:0.18788900,((('E1_Lolium p LpMADS7':0.05147000,'E1_Triticum m PAP2':0.05452400)100:0.05109100,('E1_Zea m ZmM24':0.01942300,'E1_Zea m ZmM31':0.02555200)100:0.06002500)50:0.01648500,'E1_Oryza s OsMADS34':0.05055000)100:0.17386800)70:0.04019200,('E1_Elaeis g EgAGL2 5':0.10047400,'E1_Elaeis g EgAGL2 4':0.08376100)98:0.06819500)68:0.03199100,'E1_Lilium l LFMADS3':0.20631700)56:0.03805600,(('E1_Magnolia p MpMADS14':0.02956200,'E1_Houttuynia c HcSEP2':0.00000000)37:0.01671800,'E1_Houttuynia c HcSEP3':0.03243100)100:0.18461200)16:0.03536900)13:0.02447000,((((('E1_Nuphar p NupuAGL2.2':0.00000000,('E1_Nuphar a NUadAGL2':0.02725000,'E1_Nuphar p NupuAGL2.2':0.00133900)74:0.00268100)99:0.07307000,('E1_Nuphar p NupuAGL2.1':0.00000000,'E1_Nuphar p NupuAGL2.1':0.00407900)100:0.05357100)48:0.01790400,'E1_Nymphaea o SEP1':0.04899800)83:0.04721700,('E1_Cabomba c SEP1 3':0.13124000,('E1_Cabomba c SEP1 1':0.03012200,'E1_Cabomba c SEP1 2':0.03029100)100:0.12503200)63:0.02372500)98:0.08605300,'E1_Amborella t AMtrAGL2':0.18020600)36:0.02679700)25:0.00833600,((((((((((((((((((((('E3_Arabidopsis t SEP3':0.01438300,'E3_Capsella r SEP3':0.02136500)94:0.01802200,('E3_Brassica r SEP3':0.03086300,'E3_Sinapis a MADSD':0.03960700)67:0.01098500)100:0.15041900,'E3_Linum u SEP3':0.12170100)24:0.02811200,(((('E3_Phaseolus v PvSEP3':0.02705900,'E3_Medicago t MtMADS1':0.07714400)56:0.02091200,('E3_Glycine m GmMADS28':0.04194700,'E3_Pisum s MTF1':0.09007900)38:0.01086100)58:0.00616700,'E3_Arachis h AhMADS1':0.07092000)100:0.06253100,'E3_Cucumis s SEP3':0.12552700)26:0.02393600)23:0.02494100,('E3_Populus t PTM6':0.06422000,('E3_Mangifera i MSEP3':0.07461100,'E3_Citrus u CitMADS3':0.06060800)56:0.01653700)61:0.01221100)7:0.00773600,('E3_Theobroma c MADS2':0.01857700,'E3_Gossypium h GHMADS1':0.09170300)96:0.05333300)5:0.00506000,(('E3_Prunus p PpMADS5':0.02857900,('E3_Rosa h RhSEP3':0.01563300,'E3_Taihangia r TrSEP3':0.07872800)74:0.01589300)78:0.01633300,'E3_Betula p BpMADS1':0.07639400)90:0.03568800)7:0.00169700,'E3_Carica p SEP3':0.08287100)33:0.02052400,((((((('E3_Antirrhinum m AmSEP3B':0.04221400,'E3_Antirrhinum m DEFH72':0.03760100)78:0.00795800,'E3_Antirrhinum m DEFH200':0.04255700)96:0.02113300,'E3_Mimulus g SEP3':0.09877300)59:0.02373400,'E3_Syringa v SvSEP3':0.09657500)85:0.02233700,'E3_Chrysanthemum m CDM44':0.16282800)34:0.01211200,(('E3_Petunia h FBP2':0.04733000,'E3_Nicotiana s NsMADS3':0.01681200)73:0.00790100,('E3_Solanum t StAGL9':0.00265900,'E3_Lycopersicon e LeMADS5':0.01140400)100:0.03130700)100:0.07260800)67:0.02458200,('E3_Silene l SlSEP3':0.15871900,'E3_Impatiens h IhSEP3':0.20569700)72:0.07241700)20:0.03104300)15:0.00406500,'E3_Paeonia l SEP3':0.11928900)35:0.00591500,('E3_Actinidia c SEP3':0.10144200,'E3_Vitis v VvMADS4':0.06571600)67:0.02131900)65:0.04996300,((('E3_Chrysanthemum m CDM77':0.07467100,'E3_Helianthus a HAM137':0.03521400)85:0.04898900,'E3_Gerbera h GRCD1':0.04343400)100:0.30820200,('E3_Trochodendron a MADS4':0.03940100,'E3_Trochodendron a MADS2':0.03635400)99:0.01368600)6:0.02217000)8:0.00558200,('E3_Pachysandra t PAteSEP3 2':0.06784500,'E3_Pachysandra t PAteSEP3 1':0.07244700)87:0.02380100)20:0.01623400,'E3_Platanus x SEP3':0.10445300)14:0.01180100,(('E3_Akebia t AktSEP3 1':0.06298000,('E3_Aquilegia c AcaSEP3':0.07702200,'E3_Nigella d NdSEP3':0.05804900)99:0.08080100)34:0.01982100,('E3_Eschscholzia c EScaAGL9':0.14237800,'E3_Euptelea p SEP3':0.03993900)31:0.01201600)81:0.01885900)12:0.01793700,'E3_Nelumbo n NEnuSEP3':0.10257700)12:0.01523000,'E3_Chloranthus s CsSEP3':0.09535200)6:0.02079300,((('E3_Persea a PEamAGL9 1':0.08710900,('E3_Persea a PEamAGL9 2':0.00000000,'E3_Persea b SEP3.2':0.00000000)100:0.04508600)99:0.05062100,('E3_Eupomatia b EubeAGL9':0.06723700,'E3_Liriodendron t LItuAGL9':0.04561600)100:0.05557100)52:0.01046700,('E3_Magnolia g MagrAGL9':0.00783800,'E3_Magnolia p MpMADS13':0.00259100)100:0.12146200)33:0.01271800)5:0.01101600,('E3_Houttuynia c HcSEP1':0.12745500,('E3_Saruma h DT585205':0.09576700,'E3_Saruma h DT591557':0.16272400)23:0.01073400)33:0.01819600)21:0.02401900,(((((((('E3_4 Oryza s OsMADS8':0.06238400,'E3_Oryza s OsMADS8':0.02819200)57:0.00960800,('E3_Sorghum b SbMADS1':0.09745100,'E3_Zea m ZmM27':0.01805500)100:0.03266500)60:0.01604100,('E3_Hordeum v WM10A':0.01720400,'E3_Triticum a TaMADS':0.01556600)99:0.03876700)86:0.04134500,('E3_Zea m ZmM6':0.04590400,(('E3_Lolium p LpMADS5':0.03482800,'E3_Hordeum v HvM9':0.02436400)100:0.04101300,4_Oryza_s_OsMADS7:0.07998600)92:0.02828300)100:0.05434500)100:0.09938300,'E3_Tradescantia v TvSEP3':0.29711000)25:0.06099100,((('E3_Asparagus o AoMADS2':0.00882900,'E3_Asparagus v AvMADS2':0.01308600)100:0.05687000,('E3_Allium c CF450049':0.16552900,('E3_Asparagus v AvMADS1':0.00798200,'E3_Asparagus o AoMADS1':0.01593500)92:0.02316500)54:0.01591800)76:0.02606800,('E3_Crocus s SEP3a':0.02377900,'E3_Crocus s SEP3b':0.03121800)100:0.06953300)81:0.03230400)19:0.02766000,('E3_Aranda d AdMADS':0.17343800,(('E3_Musa a MaMADS3':0.12804200,('E3_Elaeis g EgAGL2 3':0.04850600,('E3_Elaeis g EgAGL2 2':0.01367200,'E3_Elaeis g EgAGL2 1':0.00693700)100:0.02506900)96:0.02538700)43:0.01416200,'E3_Ananas c CO731391':0.08400100)61:0.01735600)89:0.03803300)13:0.02445200,'E3_Acorus a 284562':0.20755400)28:0.03526000)30:0.05014700,'E3_Amborella t AMtrAGL9':0.17156800)44:0.05517100)82:0.23757800)20:0.06633800,(((((((((((('G_Ribes s RsAGL6':0.13485100,(('G_Gunnera m GmAGL6':0.16053800,'G_Vitis v VvMADS3':0.07098000)38:0.02415500,(('G_Momordica c McAGL6':0.16639800,(('G_Pisum s M5':0.12984400,'G_Glycine m GmAGL6':0.04483700)98:0.02052900,('G_Medicago t MtAGL6':0.03967800,'G_Cicer a CaAGL6':0.04205400)100:0.07569100)100:0.06788300)31:0.03435800,(((('G_Fragaria v FvAGL6':0.11203300,(('G_Malus d MdAGL6':0.00690300,'G_Pyrus p PpMADS41':0.00264400)100:0.03900400,'G_Prunus p PpAGL6':0.03812900)73:0.02138000)91:0.03984000,'G_Citrus c CcAGL6':0.07283800)35:0.01159500,('G_Theobroma c TcAGL6':0.01990100,(('G_Hibiscus c HcAGL6':0.04005600,'G_Gossypium r GrAGL6a':0.02231800)73:0.01245800,('G_Gossypium r GrAGL6c':0.07528300,'G_Gossypium r GrAGL6b':0.05448400)92:0.01657800)87:0.01197500)100:0.05144800)34:0.01514000,('G_Populus t PtAGL6a':0.07742800,('G_Manihot e MeAGL6':0.05634300,'G_Ricinus c RcAGL6':0.06357800)95:0.01966500)100:0.03252100)35:0.01477500)19:0.01131800)12:0.01007400)15:0.00694500,(((('G_Syringa v SvAGL6':0.15102100,('G_Coffea a CaAGL6a':0.00000000,'G_Coffea a CaAGL6b':0.00149500)100:0.11407000)56:0.01543900,('G_Petunia h pMADS4':0.03704000,'G_Solanum t StAGL6':0.04334600)100:0.08240300)72:0.02520700,((('G_Gerbera h GRCD3':0.04081900,('G_Centaurea m CmAGL6':0.06257800,'G_Helianthus a HaAGL6':0.05768400)64:0.01571600)50:0.00949200,('G_Chrysanthemum m CDM104':0.06313700,('G_Taraxacum o ToAGL6':0.05269200,'G_Lactuca s LsAGL6':0.02983500)89:0.02659800)54:0.00606900)100:0.11322800,'G_Daucus c DcAGL6':0.19864700)41:0.02877700)21:0.00956200,(('G_Diospyros d DdAGL6':0.08898200,(('G_Galax u GuAGL6':0.08997300,'G_Camellia j CjapAGL6':0.04398800)53:0.01352000,(('G_Actinidia c AGL6b':0.04238300,'G_Saurauia z SzAGL6b':0.04614000)99:0.02680200,'G_Gustavia b GbAGL6':0.07944100)37:0.01956600)14:0.00285800)76:0.02512800,('G_Cornus k CkAGL6':0.05316000,('G_Alangium p AplaAGL6':0.00151900,'G_Philadelphus PpAGL6':0.00799200)100:0.07285800)72:0.01515600)49:0.00930600)41:0.01806800)15:0.00868800,(('G_Thellungiella h ThAGL13':0.05440500,'G_Arabidopsis t AGL13':0.08919900)100:0.10313400,('G_Arabidopsis t AGL6':0.04608000,('G_Thellungiella h ThAGL6':0.02082500,'G_Raphanus r RrAGL6':0.05398300)56:0.01033000)99:0.06088200)100:0.20326000)65:0.03950600,(((('G_Ranunculus b RbAGL6':0.09610200,('G_Nigella d NdAGL6':0.08341300,('G_Leptopyrum f LefuAGL6':0.03474200,'G_Aquilegia f AfAGL6':0.02474900)100:0.03416700)64:0.01578500)92:0.02294300,'G_Eschscholzia c EcAGL6':0.13118400)72:0.01785100,'G_Epimedium s EsAGL6':0.10619200)34:0.01263800,(('G_Akebia t AtAGL6':0.00798000,'G_Holboellia g HgAGL6':0.01232800)97:0.05736200,('G_Decaisnea i DiAGL6':0.04089200,'G_Sinofranchetia c ScAGL6':0.05867700)53:0.01286600)84:0.01546400)65:0.02792800)33:0.01383800,'G_Pachysandra t PAteAGL6':0.10727200)29:0.00791500,'G_Nelumbo n NEnuAGL6':0.07634800)74:0.04282500,((((('G_Nuphar a NaAGL6':0.00385100,'G_Nuphar p NupuAGL6':0.00296100)100:0.04467800,('G_Cabomba c AGL6 3':0.08771800,'G_Cabomba c AGL6 2':0.05732700)100:0.07821300)35:0.01690100,'G_Cabomba c AGL6 1':0.15236400)42:0.02294600,'G_Nymphaea o NoAGL6':0.06887400)100:0.10824600,'G_Amborella t AmtrAGL6':0.15033300)59:0.04835700)9:0.00769500,('G_Illicium p IpAGL6':0.12529800,(((('G_Magnolia g MgAGL6':0.00143500,('G_Michelia f MfAGL6A':0.00301200,'G_Magnolia p MpMADS3':0.00456400)59:0.00151900)100:0.06892100,('G_Eupomatia b EbAGL6a':0.00000000,'G_Eupomatia b EbAGL6b':0.00141100)100:0.07320200)97:0.05980500,(('G_aruma h ShAGL6b':0.13985000,('G_Houttuynia c HcAGL6':0.15520700,'G_Aristolochia f AfAGL6':0.10886600)48:0.02131600)16:0.02113500,('G_Magnolia p MpMADS4':0.09065500,('G_Persea a PEamAGL6.2':0.04795700,'G_Chimonanthus p CpAGL6':0.09624900)76:0.03216600)30:0.01172700)3:0.00763300)5:0.01703300,'G_Persea a PEamAGL6.1':0.11818600)3:0.00895900)27:0.01132900)46:0.04101000,('G_Dendrobium h DhAGL6':0.02578600,('G_Oncidium g OgMADS1':0.02011000,'G_Erycina p EpMAMDS5':0.04250400)100:0.05500000)100:0.19138500)27:0.01767300,(((((((('G_Narcissus t NtAGL6a':0.00549700,'G_Narcissus t NtAGL6b':0.02236800)100:0.08577400,('G_Agapanthus a AafAGL6':0.00000000,'G_Agapanthus p ApMADS3':0.00344000)99:0.06708100)14:0.02639700,'G_Asparagus o AOM3':0.04910100)8:0.01458400,('G_Tradescantia v TvAGL6':0.15273900,'G_Lilium t LtAGL6':0.07804700)22:0.01115500)4:0.02030000,'G_Hyacinthus o HoAGL6':0.07798800)2:0.02317300,(((('G_Elaeis g EgAGL6b':0.05515500,('G_Elaeis g EgAGL6a':0.00000000,'G_Elaeis g EgMADS4':0.00151300)100:0.03881400)92:0.02361800,('G_Musa a MADS2':0.08151900,'G_Musa a MaAGL6':0.04818100)99:0.05705300)31:0.01171100,'G_Ananas c AcMADS1':0.08600900)58:0.03611000,'G_Alstroemeria l AlsAGL6':0.11972500)22:0.01437800)4:0.00680400,('G_Crocus s CsAGL6b':0.02949900,'G_Crocus s CsAGL6a':0.02423900)100:0.06388200)5:0.00564200,((('G_Cymbidium g CgAGL6':0.00244600,'G_Cymbidium f CfAGL6':0.00423700)100:0.02627900,('G_Erycina p EpMAMDS3':0.05602300,'G_Oncidium g OgMADS7':0.01355000)100:0.04213300)100:0.12549100,'G_Allium c AcAGL6':0.18101000)7:0.01927900)58:0.01584600)45:0.05039500,((((('G_Zea m BDE':0.02107300,'G_Zea m ZAG5':0.02251300)37:0.00186000,'G_Sorghum b SbAGL6a':0.01756200)100:0.01808800,(('G_Panicum h PhAGL6':0.00986300,'G_Panicum v PvAGL6':0.01052600)100:0.01065400,'G_Setaria i SiMADS6':0.01864500)89:0.00396300)100:0.03675600,('G_Oryza s OsMADS6':0.05949700,((('G_Festuca p AGL6a':0.00132700,'G_Lolium p LpMADS4':0.00395400)100:0.02466900,'G_Hordeum v HvAGL6':0.02978600)100:0.02404300,('G_Dendrocalamus l MADS17':0.00138200,'G_Dendrocalamus l MADS18':0.00527400)100:0.04083500)81:0.00858600)56:0.00726400)100:0.05439000,(('G_Setaria i SiMADS17':0.02934200,'G_Sorghum b SbAGL6b':0.07479300)100:0.04714000,'G_Oryza s OsMADS17':0.08836400)100:0.07568100)100:0.08082800)97:0.15743600,((((('Gg1_Picea a DAL1':0.00000000,'Gg1_Picea g PgAGL6':0.00000000)100:0.01646900,'Gg1_Pinus r PrMADS3':0.03317300)100:0.07407400,('Gg1_Gnetum g GGM9':0.13078500,'Gg1_Gnetum p GpMADS3':0.00000000)100:0.25683900)68:0.03571800,('Gg1_Cycas r CrAGL6c':0.11942600,'Gg1_Ginkgo b GbMADS1':0.09795300)80:0.03589800)82:0.06180900,((((('Gg2_Pinus r PrMADS2':0.00186000,'Gg2_Pinus r PrMADS2':0.02528700)100:0.13403100,'Gg2_Picea a DAL14':0.02417000)100:0.07913700,'Gg2_Taxus b TaAGL6':0.26714200)29:0.01748500,'Gg2_Ginkgo b GbMADS8':0.05922100)34:0.01628500,('Gg2_Zamia F ZfAGL6a':0.06837600,'Gg2_Cycas r CrAGL6a':0.04155600)88:0.02782200)95:0.07782000)76:0.08179400)79:0.05436500)68:0.15147800,(((((((((((((('S_Arabidopsis t AGL14':0.02513900,'S_Camelina s AGL14':0.01852800)100:0.03905000,'S_Brassica r AGL14':0.06870700)100:0.07560000,('S_Brassica r AGL19':0.05497700,'S_Arabidopsis t AGL19':0.08453100)100:0.07690200)100:0.24162700,(((Citrus_s_AGL19:0.16997900,('S_Theobroma c AGL14':0.07522500,'S_Gossypium r AGL19':0.15246700)100:0.07382500)24:0.00821200,'S_Populus t AGL19':0.14093000)32:0.01653400,('S_Glysine m AGL19':0.27220400,('S_Cucumis s CsAGL19':0.26179200,'S_Linum u SOC1':0.22215000)40:0.02786000)15:0.02606800)10:0.01363700)53:0.04108800,(((('S_Actinidia c SOC1d':0.05999600,'S_Actinidia c SOC1c':0.04823600)100:0.09851300,('S_Actinidia c SOC1b':0.03219800,'S_Actinidia c SOC1a':0.07372600)100:0.07921600)86:0.04654900,'S_Solanum l SlAGL19':0.28954400)61:0.03381600,'S_Vitis v VvAGL19':0.16277700)62:0.02211200)84:0.09643400,((((((('S_Arabidopsis t AGL71':0.08102200,'S_Brassica r AGL50':0.06956200)100:0.07542100,(('S_Brassica r SOC1A':0.09754000,'S_Arabidopsis t AGL72':0.04959500)100:0.13496900,'S_Camelina s MADS23':0.21946200)51:0.02785300)100:0.25936800,(('S_Camelina s SOC1':0.03202000,'S_Arabidopsis t AGL42':0.03669200)86:0.03540600,'S_Brassica r AGL15':0.43986100)100:0.18006400)62:0.08208200,(('S_Erythranthe g SOC1':0.15721800,'S_Sesamum i SOC1':0.12562100)100:0.13387300,('S_Cucumis s CsSOC1B':0.26031400,'S_Cucumis s CsSOC1A':0.41108400)46:0.07079000)7:0.02021100)8:0.02229200,('S_Theobroma c AGL20':0.23464500,'S_Ricinus c SOC1':0.19121900)37:0.03590200)8:0.01707700,('S_Actinidia c SOC1h':0.15302100,'S_Rhododendron p RpSOC1':0.15719400)98:0.10955100)11:0.00556100,'S_Vitis v VvSOC1':0.17051100)95:0.10763900)14:0.01118100,(((((((((('S_Nicotiana t SOC1':0.05329500,'S_Petunia h FBP21':0.05036600)97:0.02898600,'S_Petunia h FBP20':0.05774400)67:0.02151600,'S_Physalis p PFSOC1':0.15343700)96:0.03656300,('S_Solanum l SOC1':0.11831400,'S_Petunia x FBP28':0.05850900)99:0.06001900)100:0.07099400,(((('S_Misopates o defh24':0.10305000,'S_Antirrhinum m DEFH68':0.09134500)48:0.02720100,'S_Plantago m SOC1':0.16069800)48:0.01896900,'S_Mimulus g MgSOC1':0.12897300)99:0.09363800,('S_Eustoma e EgSOC1':0.19418200,'S_Coffea a SOC1':0.11797100)51:0.05052700)9:0.02253100)7:0.01441000,((('S_Helianthus a cmsHA89':0.11867600,'S_Gerbera h GSOC2':0.10142900)100:0.10214600,'S_Ipomoea b AGL20':0.20696200)39:0.01788500,'S_Pimpinella b MADS1':0.15208600)24:0.03225100)14:0.01941500,('S_Actinidia c SOC1i':0.02223500,'S_Actinidia c SOC1e':0.03965500)100:0.12045400)9:0.01937400,'S_Vitis v MADS8':0.12183000)11:0.00656200,(((('S_Glysine m SOC1B':0.07673200,'S_Glysine m SOC1A':0.01174600)100:0.10930500,('S_Pisum s SOC1a':0.15242300,('S_Glysine m SOC1C':0.01685300,'S_Vigna u VuSOC1':0.03066400)99:0.03467200)86:0.03984100)87:0.04877000,'S_Carya c SOC1':0.11010900)30:0.01359900,((('S_Litchi c SOC11':0.10355600,('S_Mangifera i SOC1':0.11690800,'S_Citrus s SOC1':0.10217800)52:0.01554300)42:0.01968900,'S_Gossypium r GrSOC1':0.17193900)22:0.01522600,('S_Pera b PeraSOC1a':0.14360200,'S_Betula p MADS13':0.15497300)23:0.02389200)31:0.02812700)65:0.03925800)29:0.02786600,(('S_Arabis a SOC1':0.04111500,(('S_Brassica r SOC1B':0.03189200,'S_Sinapis a SaMADS':0.01447700)60:0.00748400,(('S_Cardamine f SOC1':0.01253000,'S_Cardamine f AGL20':0.00635300)73:0.00173300,'S_Arabidopsis t SOC1':0.01265500)91:0.01449200)78:0.01493800)100:0.19665400,'S_Beta v SOC1':0.26388400)38:0.06643200)87:0.06887800)14:0.01880100,(('S_Aquilegia c AcaSOC1':0.25958200,'S_Akebia t MADS1':0.08809000)77:0.04428400,('S_Magnolia p MpMADS9':0.03367100,'S_Magnolia v SOC1':0.01065000)100:0.21118900)31:0.04163200)8:0.01151300,'S_Pachysandra t PAteSOC1':0.15542500)24:0.03616200,'S_Nelumbo n SOC1':0.14968300)16:0.03827400,'S_Amborella t AMtrSOC1':0.20601500)8:0.02444900,(((((((('S_Brachypodium d BdSOC1':0.13000100,('S_Hordeum v SOC1':0.04469300,'S_Triticum a TaAGL7':0.01758900)100:0.05937400)91:0.03116000,'S_Phyllostachys e SOC1':0.05773500)64:0.01944900,'S_Oryza s OsMADS56':0.13031600)41:0.01514100,('S_Zea m Zmm76':0.07735400,'S_Setaria i MADS56':0.03504900)100:0.06458000)93:0.04382900,((('S_Triticum a TaAGL21':0.00726700,'S_Triticum a TaAGL20':0.00710400)73:0.00335100,'S_Triticum a WSOC1':0.01267300)100:0.15639500,'S_Zea m SOC1':0.10764700)98:0.07205600)99:0.14889000,((('S_Oryza s LOC Os06g01890':0.30601600,'S_Triticum a TaAGL23':0.21108200)100:0.18295500,'S_Musa a AGL19':0.26122200)57:0.02762900,('S_Phoenix d SOC1':0.04155100,'S_Elaeis g AGL20':0.09643000)100:0.17429200)48:0.03549200)42:0.02731000,('S_Trillium c TrcMADS1':0.19785100,('S_Dendrobium h SOC1':0.05796300,'S_Phalaenopsis e SOC1':0.09814200)100:0.22794100)53:0.02595800)23:0.02513500,'S_Musa a NADS50':0.22222200)81:0.09168300)6:0.02582200,'S_Asarum c MADS585':0.13485400)88:0.16722900,((((((('Sgym_Pinus r PrMADS4':0.07592500,'Sgym_Pinus r PrMADS6':0.05772400)100:0.07154200,'Sgym_Picea a DAL3':0.07280300)91:0.04339100,('Sgym_Pinus r PrMADS5':0.15559400,'Sgym_Picea a DAL19':0.19154800)36:0.02006600)37:0.02520300,'Sgym_Pinus r PrMADS9':0.16816000)97:0.07584100,'Sgym_Cryptomeria j CjSOC1':0.35391900)64:0.04890800,'Sgym_Ginkgo b GbMADS3':0.14707100)57:0.04500000,'Sgym_Gnetum g GGM1':0.31968900)76:0.07809500)93:0.31802100)90:0.10455700,((((((((((((('C_Nicotiana t NAG1':0.02546100,'C_Solanum l TAG1':0.06021900)100:0.12733900,('C_Camellia j AG':0.09548900,'C_Arabidopsis t AG':0.20854700)70:0.03463900)34:0.02074200,'C_Betula p MADS6':0.13758300)67:0.05572400,('C_Trochodendron a AG1':0.08682700,'C_Trochodendron a AG2':0.06010600)85:0.01017800)20:0.02194200,(('C_Berberis g AG':0.13594300,(('C_Akebia t AG1':0.06215400,('C_Aquilegia a AqaAG2':0.16995300,('C_Thalictrum t AG1':0.01555900,'C_Aquilegia a AqaAG1':0.03219700)100:0.13802200)10:0.02315300)2:0.01738800,'C_Euptelea p AG2':0.05581600)1:0.01027700)10:0.02200000,(('C_Eschscholzia c AG2':0.12554200,'C_Eschscholzia c AG1':0.05510000)93:0.03254000,'C_Papaver s AG1':0.07089700)88:0.06062000)28:0.01799700)16:0.00884400,'C_Nelumbo n NEnuAG':0.07098000)22:0.03803600,((('C_Magnolia g MagrAG':0.02221300,'C_Liriodendron c AG':0.00133300)100:0.06562500,'C_Persea a AG.1':0.09350200)62:0.01496200,('C_Amborella t AMtrAG':0.17659500,'C_Chloranthus s AG1':0.12708400)26:0.01823600)20:0.01418400)3:0.01543500,'C_Persea a AG.2':0.09578500)23:0.02221100,(((((('C_Oncidium h MADS4':0.02895300,'C_Cymbidium e AG':0.02342000)93:0.02039700,'C_Dendrobium t AG1':0.03066700)100:0.06944900,'C_Cymbidium e MADS2':0.07288300)99:0.04977300,'C_Asparagus v AVAG1':0.11168100)52:0.01496300,('C_Ananas c MADS3':0.10254900,('C_Oryza s OsMADS58':0.18215500,'C_Oryza s OsMADS3':0.08479100)87:0.06045600)79:0.05749100)74:0.03738800,('C_Nuphar p NupuAG':0.02569900,'C_Nuphar a NUadAG':0.00000000)100:0.27612200)46:0.02567100)27:0.03988400,('C_Arabidopsis t SHP1':0.06667100,'C_Arabidopsis t SHP2':0.07252600)100:0.24833200)40:0.02876500,((((('D_Akebia t AG2':0.12765600,'D_Vitis v VvMADS5':0.17551600)35:0.02039800,(('D_Amborella t AMtrSTK':0.17343000,'D_Magnolia p MpMADS11':0.07901800)20:0.02377600,'D_Chloranthus s AG2':0.10582000)27:0.02102400)24:0.02506500,(('D_Asparagus v AVAG2':0.04291400,'D_Agapanthus p ApMADS2':0.09827700)98:0.05350000,((('D_Musa a MaAGL11':0.11551300,'D_Dendrobium n MADS2':0.12010500)32:0.00779500,('D_Oryza s OsMADS13':0.25574900,'D_Oryza s OsMADS21':0.20264800)45:0.06118800)3:0.01283400,'D_Lilium l MADS2':0.10783700)11:0.01125600)37:0.05593800)12:0.03110900,'D_Arabidopsis t STK':0.31435400)7:0.02970700,(('D_Nuphar p NupuSTK.1':0.02494000,'D_Nuphar p NupuSTK.2':0.01908200)81:0.02816800,('D_Nymphaea o AG3':0.00170900,'D_Nymphaea NymAG3':0.00126300)100:0.07341600)100:0.10720700)22:0.06335600)27:0.04322800,'D_Solanum l TAG11':0.39987400)92:0.07007800,((('C/Dgym_Picea m SAG1':0.00000000,'C/Dgym_Picea a DAL2':0.00545400)100:0.07940100,('C/Dgym_Cycas e CyAG':0.10413300,'C/Dgym_Ginkgo b GBM5':0.06108100)90:0.05100000)85:0.07492200,'C/Dgym_Gnetum g GGM3':0.20267900)46:0.04959500)100:0.24998300);
