# Supplementary material for: Prevalent Exon-Intron Structural Changes in the APETALA1/FRUITFULL, SEPALLATA, AGAMOUS-LIKE6, and FLOWERING LOCUS C MADS-Box Gene Subfamilies Provide New Insights into Their Evolution
Source: Front Plant Sci. 2016 May 2;7:598. doi: 10.3389/fpls.2016.00598 (PMC4852290; doi:10.3389/fpls.2016.00598)
Supplement: Dataset S2 — Matrices of the AP1/FUL subfamily. (A) The matrix for phylogenetic analysis in consideration of exon-intron structural changes, in which only alignable sites are included. The resulting tree is shown in Figure S1. (B) The matrix based on an alignment generated by Probalign and the resulting tree. (C) The matrix for exon-intron structural change analysis. [file DataSheet2.FASTA]

# (A) Matrix in consideration of exon-intron structural changes (only alignable sites are included for phylogenetic analysis)

# 209 AP1/FUL sequences, 9 outgroup sequences

# Total sites: 711
# Informative sites: 607

Panax_g_PgMADS3             ATGGGGAGAGGGAAAGTGGAGTTGAAGCGAATAGAGAACAAGATCAACAGACAGGTAACTTTCTCTAAGAGGAGAGGTGGGCTGGTGAAGAAAGCTCATGAGATCTCTGTGCTTTGTGATGCTGAGGTCGCTCTTATTGTCTTCTCCGCCAAAGGAAAGCTCTTTGAGTATTCTACCGACTCCTCCATGGAAAACATCCTTGAGCGATACGAAAGGTACTCTTATGCGGAGAGACAACTAGTTCCAAATGATACTGCTTCACCTGGAAACTGGACTTTTGAATACACCAAACTTAAGGCTAGGATTGAGCTTTTGCAAAGAAATCATCAGCACTATATGGGAGAGGATCTAGACTCCCTGACTCTAAAAGAGATACAGAATTTGGAGCAGCAGCTTGATACTGCTCTCAAACACATTCGGTCGCGAAAAAACCAACTCATGGAGTCCATTTCTGAGCTCCAGAAAAAGGAGAAGGCAATACAAGAGCAAAATAGCATGCTAACAAAGAAGATCAAGGAAAAGGAGAAGACAAAGGCACAACAGGCTCAGGAGCACCAAAACCCAGCTCCTTATATGCCATCCTTCCTCTTACCTCAGACACCCTGTCTAAATATTGGTACTTACCAA-GGAGAA------GGGATCAGGAGGAACGAGCTCGAAACGCTTGAACCTGTTTATTCTTGCCACCTCGGATGTTTTGCCACG--
Daucus_c_DcMADS1            ATGGGGAGAGGGAAGGTTCAATTGAAGAGAATAGAGAACAAGATCAACAGACAGGTGACGTTTTCTAAGAGGAGAGGTGGCTTGTTGAAGAAAGCTCATGAGATCTCAGTTCTGTGTGATGCTGAGGTTGCCCTTATTGTCTTCTCCAACAAAGGGAAGCTCTTTGAGTACTCCACCGACTCTTCCATGGAGGAGATCCTGGAGCGGTATGAAAGATACTCTTATGCCGAGAGGCAGGTTATTGCAAATGATCCTGAATCAACTGGAAACTGGACTCTCGAGTACACGAAACTGAAGGCTAGAATTGATCTCTTACAAAGAGACCATAGGCACTATATGGGAGAGGATCTGGATTCCTTAACTCTGAAAGAGATTCAGAATTTGGAGCAGCAGCTTGACACTGCTCTGAAACACATTCGGTCCCGAAAGAACCAACTCATTGAGTCCATCTCTGATCTTCAGAAAAAGGAGAAGGCTATACAAGAGGAAAATGGCAAATTAACGAAGAAGATCAAGGAAAGGGAGAAGACAATGGTCCAGCAGGCTCAGGAGAAGCAAAATCCATCTCCAAATTTGTCAACATTTCTCATGCCTCAGGAACCCTTTCTTAACATCGGTACTTTCCAG-GGGGAATCATCAGGGATGACGAGGAATGACCTAGATACTCTTGAACCAAATTATCCCTGCAACCTCAGATGTTTCGCT-----
Helianthus_a_HAM75          ATGGGGAGAGGAAAGGTACAACTAAGGAGGATAGAGAACAAGATCAACAGGCAGGTAACTTTCTCAAAGAGGAGAGGTGGCTTATTGAAGAAAGCCCATGAAATTTCAGTTCTTTGTGATGCTGAAGTTGCTTTAATTGTCTTCTCCAACAAAGGAAAGCTCTTTGAGTTTTCTACTGACTCTTGCATGGACAGCATCTTGGAGCGATATGAGCGATATTCTTACACTGAGAGACAGCTAGTTGCAGCGGATGCTACTCCGAGA---AGTTGGACCCTAGAGTACAATAAACTGAAATCTAGGGCTGAGCTTTTGCAAAGAAATCACAGGCACTATATGGGTGAGGATATTGAGTCACTGAGCTTGAAAGAAATCCAAAATCTGGAGCAACAGCTTGACACTGGTCTCAAGAACATTCGAACAAGAAAGAACCAACTCCTGGAATCAATCTCCGAGCTTCAGAAAAAGGGAAAGGCCATACAGGAGCAAAACACTACTTTGACAAAGAAGATCAAGGAGAAGGAGAAAACAATACCACAAAACACTCAAGAGATGCACAACTATGTCGACCACGACACAACCTTCCTCATGCCGCCCCCACCCGCTCTCAATATGGGGGATTACAAC-GGTGAAGGAGCTGATGGGAGGACCAATGAGCTTGAAAGTCTGCAGCCAATATATTCTTGCCACATGAGGTGCTTTCCTTCC--
Helianthus_a_HAM92          ATGGGTAGAGGGAAGGTACAACTAAGGAGGATAGAGAACAAGATAAACAGGCAGGTAACTTTCTCAAAGAGGAGAGGTGGCTTATTGAAGAAAGCCCATGAGATTTCAGTTCTTTGTGATGCTGAAGTTGCCTTAATTGTCTTCTCCAACAAAGGAAAACTATTTGAGTTTTCTACTGACTCTTGCATGGAGAGCATCTTGGAGCGATATGAGAGATATTGTTACTCCGAAAGACAACTAGTCGCAACAGATGCTACTCCGAGA---AGCTGGACCCTAGAATACAACAAACTTAAATCTAGGGCTGAGCTATTACAAAGAAATCACAGGCACTATATGGGTGAAGATATCGAGTCACTGAGCTTGAAAGAAATCCAAAATTTGGAGCAACAGCTTGATACTGGACTTAAGAATATTCGTGCAAGAAAAAACCAACTCCTGGAATCAATCAATGAGCTCCAGAAAAAGGGAAAGGCCATACAGGAGCAGAACACTACTTTGACAAAGCAACTCAAGGAGAAGGAGAAAACCATACCGCAAAACACTCAAGAACAACATAACTATGTGGACCATGATACAACCTTCTTCTTGCCACAGCCACCCGCTCTCAACATCGGAGATTACAAC-GCTGAAGGAGCTGATGGAAGGACCAGCCAGCTGGACAGTCTGCAGCCAATATATTCGCACCACCTAAGGTGCTTTCCGTCG--
Chrysanthemum_m_CDM111      ATGGGAAGAGGTAAGGTACAGTTAAGGAGGATAGAGAACAAGATAAACAGACAAGTAACTTTCTCAAAGAGGAGAGGTGGTTTATTGAAGAAAGCCCATGAAATTTCTGTTCTTTGTGATGCTGAAGTTGCTTTAATTGTCTTCTCCAACAAAGGAAAACTATTTGAGTTTTCTACTGACTCATGTATGGAAAGCATCTTGGAGCGCTATGAGAGATATTCTTACACAGAGAGGCAGCTTGTTGCAACAGATGCTACGCCGAGA---AGCTGGACCCTAGAGTACAACAAACTAAAATCAAGGGCTGACCTATTGCAAAGAAATCACAGGCACTATATGGGTGAAGATATAGAGTCATTGAGCTTGAAAGAAATCCAAAATTTGGAGCAACAGCTTGATACTGGTCTCAAGAATATTCGCACAAGAAAGAACCAACTCCTGGAATCAATCTCCGAGCTTCAGAAAAAGGGAAAGGCCATACAGGAGCAGAACACTACTTTGACAAAGAAAATCAAGGAGAAGGAGAAAACAATTACAGAAAACGTGCAAGAACAGCATAACTATGTCGATCATGATACAAGCTTCCTCATGCCACAACCACCCGGTCTCAACATGGGAAATTACAAC-GGTGAACGAGCTGATGGGATGACTAATGAGCTTGACAGTCTTCAA------TACTCATGCCACATGAGGTGCTTTCCATCT--
Gerbera_h_GSQUA3            ATGGGGAGAGGAAAGGTACAGCTAAGGAGGATAGAGAACAAGATAACCCGGCAGGTAACTTTCTCAAAGAGGAGAGGAGGTTTGTTGAAGAAAGCTCATGAGATCTCAGTTCTTTGTGATGCTGAAGTTGCCTTAATTGTCTTCTCCAACAAAGGAAAGCTCTTTGAGTTTTCTACTGACTCTTGCATGGAGAGTATCTTGGAGCGATACGAGCGGTATTCTTACACGGAGAGACAACTAGTTTCAGCCGACACTGCACCGAGA---AGCTGGACCCTAGAGTACAACAAACTTAAATCTAGGGCTGAGCTTTTACAAAGAAACCACAGGCACTATATGGGTGAAGATATAGAGTCGTTGAGCTTGAAAGAAATCCAAAATTTAGAGCAACAACTGGATACTGGGCTCAAGAACATTCGATCAAGAAAGAACCAACTACTGGAATCCATCTCTGAGCTTCAAAAAAAGGGGAAGGCCATACAGGAGCAGAACACTACACTGACAAAAAAGATCAAGGAGAAGGAGAAAACAATAACACAAAACGCGCAAGAACACCATACCTTTGTCGACCACGATACAACCTTCCTCATGCCACCACCACCCACTATGAACATCGGAACTTACAAC-GGTGAAGCAGTCGAAGGGAGGAGCAACGAGCTTGACAGTCTCCAGCCAATATACTCGTGCCACCTAAGATGCTTTCCGTCA--
Antirrhinum_m_SQUA          ATGGGGAGAGGGAAAGTACAACTGAAGAGGATAGAGAACAAGATCAATAGACAGGTGACTTTCTCAAAGAGGAGAGGTGGATTGTTGAAAAAAGCTCATGAGCTCTCTGTGCTTTGTGATGCTGAAGTGGCTCTTATTGTCTTCTCTAATAAGGGGAAGCTATTTGAGTATTCTACTGATTCTTGCATGGACAGGATCCTGGAGAAGTATGAAAGGTATTCATTTGCAGAAAGACAGTTAGTTTCAAATGAACCTCAGTCACCTGCGAATTGGACCCTCGAATACAGCAAACTGAAGGCAAGAATTGAGCTCTTGCAAAGAAACCATAGGCACTATATGGGAGAAGATCTGGACTCCATGAGCCTCAAAGAGATTCAGAGTCTAGAACAACAGCTGGACACTGCTCTTAAGAACATTCGGACCAGAAAAAACCAGCTCTTGGATTCAATCTCTGAATTGCAGCATAAGGAGAAGGCAATACAAGAGCAAAACACCATGCTGGCAAAGAAGATCAAAGAGAAGGAGAAGGAAATTGCACAACAGCCACAGGAGCATCGCCACACTAATGCATCGATTCCACAATATTCCATGGCACCTCAACCCTGCATAAATGTCGGAACATATGAA-GGAGAAGGAGCAGAGGATAGAAGAAATGAGCTTGACACTCTTGATTCACTCTATTCATGCCATCTTGGATGCTTTGCTGCA--
Misopates_o_MoSQUA          ATGGGGAGAGGGAAAGTACAACTGAAGAGGATAGAGAACAAGATCAATAGACAGGTGACTTTCTCAAAGAGGAGAGGTGGATTGTTGAAAAAAGCTCATGAGATCTCTGTGCTTTGTGATGCTGAAGTGGCTCTTATTGTCTTTTCTAATAAGGGGAAGCTATTTGAGTATTCTACTGATTCTTGCATGGACAGGATCCTTGAGAAGTATGAAAGGTATTCTTTTGCAGAAAGACAATTAGTTTCAAATGAACCTCAGTCACCTGCGAATTGGACCCTCGAATACAGCAAACTGAAGGCGAGAATTGAGCTCTTGCAAAGAAACCATAGGCACTATATGGGAGAAGATCTGGACTCCATGAGCCTCAAAGAGCTTCAGAGTTTAGAACAACAGCTGGATACTGCTCTTAAGAACATTCGGTCCAGAAAAAACCAGCTCTTGGATTCAATCTCTGACTTGCAGCGTAAGGAGAAGGCAATACAAGAGCAAAACACCATGCTGGCAAAGAAGATCAAAGAGAAGGAGAAGGAACTTGCACAGCAGCCACAGGAACATCGCCACACTAATGCATCTATTCCACAATATTCCATGGCACCTCAACCCTGCATAAATGTCGGAACATATGAA-GGAGAAGGAGCAGAGGATAGAAGAAATGAGCTTGACACTCTTGATTCACTCTATTCGTGTCATCTTGGATGCTTTGCTGCA--
Mimulus_g_Migut.E00037      ATGGGAAGGGGAAAGGTGCAGTTGAAGAGGATAGAGAACAAGATAAACAGACAGGTGACTTTCTCAAAGAGGAGAGCTGGTTTGCTGAAGAAAGCTCATGAGATCTCTGTTCTCTGCGATGCTGAGGTCGCTTTGATTGTCTTTTCTCACAAGGGCAAGCTCTTTGAGTACTCTACTGATTCTTGCATGGACAGTATACTGGAGAAGTACGAAAGATATTCATTTGCAGAAAGACAATTAGTTGCTCATGAGCCTGACTCACCTGCCAATTGGACACTTGAGTACAGCAAACTGAAGGCAAGAATTGAGCTCTTGCAACGAAATCATAGGCACTATATGGGAGAAAATCTGGAAAGCATGAGCCTGAAAGATCTTCAGAACCTGGAACAACAACTTGACACTGCTATCAAGAACATTCGCTCTAGAAAAAATCAGCTCTTGGATTCCATTTCTGAGTTGCAGAGAAAGGAGAAAGCCATACAAGAGCAAAACAGCATGCTTGTAAAGAAGATCAAAGAGAAGGAGAAGGAAATGGGACAACAGGCACAGGACCAGCAAAACGCTAACGCCGCCGACCAACAATATTTAATGTCATCTCAGCCTTGCCTAAATATCGGGACTTATGAA-GACGAAGCA---GAAGCTAGAAGGAACGAACTTGAGACTCTCGACTCGATGTATTCATGCCACCTAGGATGCTTTGCTGCA--
Syringa_v_SvAP1             ---------------------------------------------------------------------------------------------------------------TTGTGCGATGCAGAAGTGGCTTTGATTTGTTTTTCCTATAAGGGGAAGCTCTTTGAGTATGCCACTGATTCTTGCATGGACAGGATCCTTGAGAAGTATGAAAGATATTCATTTGCAGAGAGGCAATTAGTTACAAATGAACCTCAGTCACCAGCAAATTGGACCCTAGAGTACTCCAAACTTAAAGCTAGAATTGAACTTCTGCAAAGGAACCACAGCCACTACATGGGAGAAAATCTTGACTCCATGAGCCTGAAAGAACTTCAAAATTTGGAGCAACAGATTGACACTGCTCTTAAGAATATTCGATCTAGAAAAAATCAACAGTTGGAGTCGATCTCTGAGATGCAGAAAAAGGAGAAGGCATTACGGGAACAGAACAACATGCTGGAAAAGAAGATCAAAGAGAAGGAGAAGGAAATGGCAGTACAACCACAGGGACCTAATCATGCTAATGGA------CCACAGTTCTTACTGGCGCCTCAACCTGGCCTAAACATCGGTGCATATGAA-GGAGAATCAGCAGAAGCTACAAGGAATGAACTTGATACTCTTGAACCTGTTTACAACTGCAAG---GGCGAATTCCAGCACAC
Ipomoea_n_InAP1             ATGGGGAGAGGAAAGGTGGAACTGAAGAGGATAGAGAATAAGATAAACAGACAAGTTACGTTCTCAAAGAGGAGAGGTGGATTGGTGAAGAAAGCTCATGAAATCTCTGTGCTCTGTGATGCAGAAGTGGGCTTGATTGTCTTCTCCCATAAGGGAAAGCTTTTTGAATACTCAACTGATTCCTGCATGGAGAAGATTCTGGAGCGATATGAACGATATTCATACGCAGAGAGACGCTTGCTTGCTAATAACTCTGAATCATCGGAAAATTGGACGTTGGAATACGCTAAGCTGAAGGCCAAGGTTGAGCTTCTGAAAAGGAATCACAAGCACTACATGGGAGAAGATCTTGACACATTGAGCTTGAAAGATCTGCAGAATTTGGAGCAGCAACTTGATTCTTCTCTTAAACTAATTCGATCCAGAAGAAACCAATTGCTGGAATCGCTTTCTGAGCTTCAAAAAAAGGAAAGGGCGATTCGCGAGGAAAATAACATGCTAGCAAAGAAGATCAAGGAGAAGGAGAAGAGTGCTGCACCACAGGCACCAGAGCAGCAAAATCAAGTCCCTGGCTCATCATCCTTCCTCTTTCAACAGTCTCCAGGCTTAAACATTGGGAGCTACCAA-GGAGAAGCAGCAGAAGCAAGGAGGAACGACCTAGATAATCTTGATTCATATCCTCCATGCCATCTTGGATGCTTTGCTTCA--
Nicotiana_t_NtMADS5         ATGGGGAGAGGGAAAGTACAATTAAGGCGTATAGAAAATAAGATTAACAGGCAAGTAACGTTTTCAAAGAGGAGGGGAGGTTTAGCGAAGAAAGCACATGAAATCTCAGTGCTTTGTGACGCTGAAGTTGCTTTGATTGTTTTTTCACATAAGGGAAAAATCTTTGAGTACTCTTCTGATTCTTGTATGGAACAGATTCTTGAACGATATGAGAGATACTCATACGCAGAGAGACGCTTGCTTTCAAGTAATTCTGAATCTCAGGAAAATTGGAGTCTGGAATATGCTAAACTCAAGGCTAAGATTGATCTCCTACAAAGGAACCACAAGCATTATATGGGAGAAGATCTTGACTCATTGAACCTAAAGGACCTGCAAAACTTGGAACAACAACTTGATACTTCTCTTAAGCTTATTCGATCAAGAAAGAACCAACTCATGGAGTCAATCTCTATGCTACAGAAAAAGGAAAAGGCAATCCAGGAGGAGAATAACATGCTATCCAAGAAGATTAAGGAGAAGGATAAGACAGTAGGGAAGCAAGCTGAACATCAGCAAAATCAAGTTCCAAATTCAGCATCTTTCCTCCTA---CAACCACCTTGCCTAAATATTGGAAATTACCAA-GAGGAAGCAGAAGAAGCAAGGAGGAATGAGCTTGAAAATCTTGATTCCTTGTACCCATGCCATATGGGATGCTTTGCCACA--
Nicotiana_t_Ntsqua15        ---------------------------------------------------------------------------------------------------------------------------------------------------------------------------TCCACTGATTCTTGTATGGAACAGATTCTTGAACGATATGAGAGATACTCATACACAGAGAGACGTTTGCTTGCAAGTAATTCTGAATCTCAGGAAAACTGGAGCCTGGAATATGCTAAACTCAAGGCTAAGATTGATCTCCTACAAAGGAACCACAAGCATTATATGGGAGAAGATCTTGACTCATTGAACCTAAAGGACCTGCAAAACTTGGAACAACAACTTGATACTTCTCTTAAGCTTATTCGATCAAGAAAGAACCAACTCATGGAGTCAATCTCTATGCTACAGAAAAAGGAAAAGGCAATCCAGGAGGAGGATAACATGCTATCCAAGAAGATTAAGGAGAAGGATAACACAGTAGGGCAGCAAGTTGAACATCAGCAAAATCAAGTTCCTACTTCAACATCTTTCCTCCTA---CAACCACCATGCCTAAATATTGGAAATTACCAA-GAGGAAGCAGAAGAAGCAAGGAGGAATGAGCTTGAAAATCTTGATTCCTTGTATCCATGCCATATGGGATGCTTTGCCGCA--
Solanum_l_LeMADS_MC         ATGGGAAGAGGAAAAGTTGAATTAAGAAAAATAGAGAATAAAATAAATAGACAAGTAACATTTTCAAAGAGAAGAGGTGGATTAGTGAAAAAAGCTCATGAAATTTCAGTTTTATGTGATGCTGAAGTTGCTTTAATTGTTTTCTCTCAAAAGGGAAAAATCTTTGAGTATTCTTCTGATTCATGTATGGAACAAATTCTTGAACGATATGAAAGATACTCATATGCAGAGAGACGTTTGCTTGCAAATAATTCTGAATCACAGGAAAACTGGAGCTTGGAATATACTAAACTCAAGGCTAGGATTGATCTCCTTCAAAGGAACCACAAGCATTATATGGGAGAAGATCTTGATTCAATGAGCTTGAAGGACTTGCAAAACTTGGAACAACAGCTTGATTCTGCTCTTAAGCTAATTCGATCGAGAAAGAACCAACTCATGGAATCAATCTCTGAACTGCAGAAAAAGGAAAGAGCTATCCTAGAGGAGAATAACATGCTAACCAAGAAGATTAAGGAGAAGGATAAGATAGTAGAACAGCAAGGTGAACACCAAACTAATCAAGTTTCTACTTCAACATCTTTCCTCTTA---CAACCACAATGCCTAAATATGGGAAATTACCAA-GATGAAGTAGCAGAAGCAAGGAGGAATGAGCTTGAAAATCTTGATTCATTATATCCACTTTACAACATGAATAAACATCTA--
Coffea_a_CaSQUA             ATGGGGAGAGGAAAGGTACAGTTGAAGAGAATAGAGAACAAGATTAACAGGCAAGTGACATTTTCAAAGAGAAGAGCTGGATTGTTGAAGAAAGCTCATGAAATATCAGTACTTTGTGATGCTGAAGTGGCTTTGATCGTCTTCTCTCACAAAGGGAAGCTCTTTGAATACTCTTCTGATTCTAGCATGGAGAATATCCTGGAACGATATGAAAGATATTCATATGCAGAAAGGCGATTAGTTGCAAATGATCTAGAATCCGAGGGAGATTGGACTCTGGAATACACCAAACTCAAGGCCAAGATTGAGCTGTTGCAAAGAAATCATAGGCACTACATGGGTGAGGACCTTGATGCAATGAGCTCGAAAGACCTCCAGAATTTGGAGCACCAGCTTGACACGGCTCTGAAACAAATCCGAACTAGAAAGAACCAACTCATGGAGTCAATCTCTGAGCTGCAGAGAAAGGAAAAAGCAATTCAACAGCAAAACAGCATGCTCGCAAAGAAGATAAAGGAGAAAGAGAAGTTAATGGCACAACAGGCACAGGAGCAGCAAAATCAAGGCCCGAGTTCAACTCCATACCTGATTCCAGAACCACCTTGCATCAATGTCAGTAACTATGAA-GAAGAAACCCAAGAAGCGAGAAGGAATGACCTTGATACTCTAGACTCGCTGTTTCCCTGCCATCTTGGATGCTTTACTGCC--
Cyclamen_p_CpAP1            ATGGGGAGGGGAAGGGTGGAAATGAAGAGGATTGAGAACAAGATTAATAGGCAAGTGACTTTCTCAAAGAGGAGAGGAGGGCTTCTCAAAAAAGCAAATGAGATATCAATTTTGTGTGATGCTGAGGTGGGTTTGATTGTTTTTTCCCATAAAGGGAAGCTATTTGAGTATGCTTCTGATTCTTGCATGGAAAAGATCCTGGAGCGATACGAGAGGTACTCTTATAGCGAGAGGCAATTGGTTATC---GACCCACAAACGCCGGTGAACTGGAACATGGAATGCACCAGGCTTAGAGGAAAGATTGAGGTTTTACAGAGAAACTGCAAGCAATATATGGGAGAAGGTTTGGACACTTTAAGTGTGAAAGATATACAGAATTTGGAGCACCAGCTTGATGCTTCTCTTAAACAAGTTCGAGCTCGAAAGAACGAACTTATTAAGTCGATTTCAGAGCTTCAGAAGCAGGAGAAGGCAATCCAGGAGCAAAATAACATCCTGGCAAAGCAGATCAAGGAGAAGGAGAAACAGATAGAGCAGCAAGCTCGTGAGCACAACAATCACGGCCAAGCCACTCCGCAATTTCTCGTTCGGCAACAACCTGGACTTAACATCGGGATTTACCAA-GGGGAAGTTCCCGAAGCGAGGAGAAATGATCTCGACACTCTCGAGCCGATATATTCTTGCAACCTTGGATGCTTTGCCGCT--
Silene_l_SLM4               ATGGGGAGAGGAAGGGTTCAACTAAAGATGATAGAAAACAAGATCAATAGACAAGTAACATTCTCAAAGAGAAGAAGTGGAATTATTAAGAAAGCTCATGAAATTTCTGTTCTTTGTGATGCTGAAGTTGCTCTTATCATTTTTTCTCATCGCGGAAAACTCTTTGATTTCGCTTCCGATTCTTGCATGGAGAAGATTTTAGAAAGGTATGAGAGATATTGTTATGCAGAGAAGCAACTAGCATCAAATGATCCGGACGCCCAGGTAAACTGGACATTTGATTATGCCAAACTTAAGGCCAAGCTTGACCTACTACAAAGAAACCATAGGCAGTACCTAGGACAAGATTTGGACGCACTGAATTTGAAAGAACTTCAAAGTCTTGAACAACAACTTGACGTTGGTCTCAAACACATACGATCAAAGAAGAATCAACTAATGGACTCCATCTCTGAACTTCAAAAGAAGGAAAGATCAATGGAGGAGCAAAATAAGATGTTGACAAAGAAGATAAAGGAGAAAGGAAAAGCCGCTACCCAACAAATGCAACAGCAGAATCATCAAGATGTTGCTACTTCGGATTACCTAATCCACCCTCCCCCT---TTGAACATGAGCTCGTATGAA-AAGGAACAAGGTGAAGGAAGTAGGAATGATCTTAATACGTTGGAGTCAAATTGTTGGGCACATCATTCGCTATTT--------
Arabidopsis_t_AP1           ATGGGGAGGGGTAGGGTTCAATTGAAGAGGATAGAGAACAAGATCAATAGACAAGTGACATTCTCGAAAAGAAGAGCTGGTCTTTTGAAGAAAGCCCATGAGATCTCTGTTCTCTGTGATGCTGAAGTTGCTCTTGTTGTCTTCTCCCATAAGGGGAAACTCTTCGAATACTCCACTGATTCTTGTATGGAGAAGATACTTGAACGCTATGAGAGGTACTCTTACGCCGAGAGACAGCTTATTGCACCTGAGTCTGATGTCAATACGAACTGGTCGATGGAGTATAACAGGCTTAAGGCTAAGATTGAACTTTTGGAGAGAAACCAGAGGCATTATCTTGGGGAAGACTTGAATGCAATGAGCCCTAAGGAGCTTCAGAATCTGGAGCAGCAGCTTGACACTGCTCTTAAGCACATCCGCACTAGAAAAAACCAACTTATGGAATCCATCAATGAGCTCCAAAGAAAGGAGAAGGCCATACAGGAGCAAAACAGCATGCTTTCTAAACAGATCAAGGAGAGGGAAAAAATTCTTGCTCAACAAGAGCAGGATCAGCAGAACCATGGCCACAATATGCATCCTTACATGCTCCATCAGCCACCTTTTCTTAACATGGGTCTGTATCAA-GAAGAAGATCCAGCAATGAGGAGGAACGAACTCGAGACTCTTGAACCTGTTTACAACTGCAACCTTGGCTGCTTCGCCGCA--
Capsella_r_AP1              ATGGGAAGGGGTAGGGTTCAATTGAAGAGGATAGAGAACAAGATCAATAGACAAGTGACATTCTCGAAAAGAAGAGCTGGTCTTTTGAAGAAAGCTCATGAGATCTCTGTTCTCTGTGATGCTGAAGTTGCCCTTGTTGTCTTCTCCCATAAGGGGAAACTCTTCGAATACTCTACTGATTCTTGTATGGAGAAGATACTTGAACGCTACGAGAGGTACTCTTACGCCGAGAGACAGCTTATTGCACCTGAGTCCGACGTCAATACGAACTGGTCGATGGAGTATAACAGGCTTAAGGCTAAGATTGAGCTTTTGGAGAGAAACCAGAGGCATTATCTTGGGGAAGACTTGCAAGCAATGAGCCCAAAGGAACTTCAGAATTTGGAGCAGCAGCTTGACACTGCTCTTAAGCACATCCGCTCCAGAAAAAACCAACTTATGGAGTCCATCAATGATCTCCAAAGAAAGGAGAAAGCCATACAGGAGCAAAACAGCATGCTTTCCAAACAGATTAAGGAGAGGGAAAAGATTCTTGCTCAACAAGAGCAGGATCAGCAGAATAATGGCCACAATGTGCATCCTTACATGCTCCATCAGCCACCTTTTCTCAACATGGGTCTATACCAA-GAAGAAGATCCAGCAATGAGGAGAAACGATCTCGAGTCTCTTGAACCTGTTTACAACTGCAACCTTGGCTGCTTCGCTGCA--
Brassica_r_Brara.G02489.1   ATGGGAAGGGGTAGGGTTCAGTTGAAGAGGATAGAGAACAAGATCAATAGACAAGTGACATTCTCGAAAAGAAGAGCTGGTCTTATGAAGAAAGCTCATGAGATCTCTGTTCTGTGTGATGCTGAAGTTGCGCTTGTTGTCTTCTCCCATAAGGGGAAACTCTTTGAATACTCCACTGATTCTTGTATGGAGAAGATACTTGAACGCTATGAGAGATACTCTTACGCCGAGAGACAGCTTATAGCACCTGAGTCCGACTCCAATACGAACTGGTCGATGGAGTATAATAGGCTCAAGGCTAAGATTGAGCTTTTGGAGAGAAACCAGAGGCACTATCTTGGGGAAGACTTGCAAGCAATGAGCTCTAAGGAGCTCCAGAATCTAGAGCAACAGCTTGATACTGCTCTTAAGCACATCCGCTCTAGAAAAAACCAACTTATGGACTCCATCAATGAGCTCCAAAGAAAGGAGAAAGCCATACAGGAACAAAACAGCATGCTTTCCAAGCAGATTAAGGAGAGGGAAAAGGTTCTTGCGCAACAAGAGCAAGACGAGCAGAACCATGGCCATAATATGCATCCTTACATGCTCCATCAGCCACCTTTTCTCAACATGGGGCTGTATCAA-GAAGAAGATCAAACAATGAGGAGGAACGATCTCGAGTCTCTTGAACCCGTTTACAACTGCAACCTTGGCTGCTTTGCCGCA--
Sinapis_a_SaAP1             ATGGGAAGGGGTAGGGTTCAATTGAAGAGGATAGAGAATAAGATCAATAGACAAGTGACATTCTCTAAAAGAAGAGCTGGTCTTCTGAAGAAAGCTCATGAGATCTCTGTTCTATGTGATGCTGAAGTTGCCCTTGTTGTCTTCTCCCATAAGGGGAAACTCTTTGAATACTCCACTGATTCTTGTATGGAGAAGATACTTGAACGCTATGAGAGGTACTCTTACGCAGAGAGACAGCTTATTGCACCTGAGTCCGACGTCAATACGAACTGGTCGATGGAGTATAACAGGCTTAAGGCCAAGATTGAGCTTCTGGAGAGAAACCAGAGGCACTATCTTGGGGAAGACTTGCAAGCAATGAGCTCTAAGGAGCTCCAGAATCTGGAGCAGCAGCTTGACACTGCTCTTAAGCACATCCGCTCTAGAAAAAACCAACTTATGGACTCCATCAATGAGCTCCAAAGAAAGGAGAAGGCCATACAGGAACAAAACAGCATGCTTTCCAAACAGATCAAGGAGAGGGAAAAGATTCTTGCACAACAAGAGCAAGACCAGCAAAACCATGGCCACAATATGCATCCATACATGCTCCATCAGCCACCTTTTCTCAACATGGGTCTGTATCAA-GAAGAAGATCCAGAAATGAGGAGGAACGACCTTGAGTCTCTTGAACCTGTTTACAACTGCAACCTTGGCTGCTTTGCCGCA--
Arabidopsis_t_CAL           ATGGGAAGGGGTAGGGTTGAATTGAAGAGGATAGAGAACAAGATCAATAGACAAGTGACATTCTCGAAAAGAAGAACTGGTCTTTTGAAGAAAGCTCAGGAGATCTCTGTTCTTTGTGATGCCGAGGTTTCCCTTATTGTCTTCTCCCATAAGGGCAAATTGTTCGAGTACTCCTCTGAATCTTGCATGGAGAAGGTACTAGAACGCTACGAGAGGTATTCTTACGCCGAGAGACAGCTGATTGCACCTGACTCTCACGTTAATACGAACTGGTCAATGGAGTATAGCAGGCTTAAGGCCAAGATTGAGCTTTTGGAGAGAAACCAAAGGCATTATCTGGGAGAAGAGTTGGAACCAATGAGCCTCAAGGATCTCCAAAATCTGGAGCAGCAGCTTGAGACTGCTCTTAAGCACATTCGCTCCAGAAAAAATCAACTCATGGAGTCCCTCAACCACCTCCAAAGAAAGGAGAAGGAGATACAGGAGGAAAACAGCATGCTTACCAAACAGATAAAGGAGAGGGAAAACATCCTAACAAAACAAACCCAAGAGCAGCTGAACCGCAGCGTCGACGATCATCTTTACATGATCCATCAGACTCCTTTCCTAAATATGGGTTTGTACCAA-GAAGAAGACCAAGCGATGAGGAGGAACAATCTGGAGACTCTTGAACCCATTTACAATTAC---CTTGGCTGTTACGCCGCT--
Capsella_r_CAL              ATGGGAAGGGGTAGGGTTGAATTGAAGAGGATAGAGAACAAGATCAATAGACAAGTGACATTCTCGAAAAGAAGAGCTGGCCTTTTGAAGAAAGCTCAGGAGATCTCTGTTCTTTGTGATGCTGAGGTTTCCCTTATTGTCTTCTCCCATAAGGGGAAACTCTTCGAGTACTCCTCTGAATCTTGCATGGAGAAGGTCCTAGAACGCTACGAGAGGTACTCTTACGCTGAGAGACAGCTGACTGCGCCTGACTCTCACGCTAATCCGAATTGGTCAATGGAGCATAGCAGGCTTAAGGCTAAGATTGAGCTTTTGGAGAGGAACCAAAGGCATTATCTGGGAGAAGACTTGGAAGCAATGAGCCTTAAGGAGCTCCAGAATCTGGAACAGCAGCTTGACACTGCTCTTAAGCACATTCGCTCCAGAAAAAATCAACTAATGGAGTCCCTCAACCACCTCCATAGAAAGGAGAAGGAGATACAGGACGAAAACAGCATGCTTACCAAACAGATAAAGGAGAGGGAAAACATCCTAACACAACAAAACCAAGAGCAGCAGAACCACGATGTACCACCACATCCTTACATGATCCATCAGACTCCTTTCCTAAATATGGGTATGTACCAA-GGAGAAAATCAAGCGATGAGG---AACAATCTGGAAACTCTTGAACCCGTTTACAATTGCAACCTTGGTTGTTACGCTGCA--
Brassica_r_Brara.H02134.1   ATGGGAAGGGGTAGGGTTGAAATGAAAAGGATAGAGAACAAGATCAATAGACAAGTGACATTTTCGAAAAGAAGAGCTGGTCTTTTGAAGAAAGCCCATGAGATCTCGATTCTTTGTGATGCTGAGGTTTCCCTTATTGTCTTCTCCCATAAGGGGAAACTGTTCGAGTACTCGTCTGAATCTTGCATGGAGAAGGTACTAGAACGCTACGAGAGGTACTCTTACGCCGAGAAACAGCTAAAAGCTCCAGACTCCCACGTCAATACGAACTGGTCAATGGAATATAGCAGGCTTAAGGCTAAGATTGAGCTTTTGGAGAGGAACCAAAGGCATTATCTGGGAGAAGATTTAGAATCAATCAGCATAAAGGAGCTACAGAATCTGGAGCAGCAGCTTGACACTTCTCTTAAACATATTCGCTCCAGAAAAAATCAACTAATGGAGTCCCTCAACCACCTCCAAAGAAAGGAGAAAGAAATACTTGAGGAAAACAGCATGCTTACCAAACAGATAAAGGAGAGGGAGAGTATCCTAACACATCAAAACCAAGAGCAGCAAAACCACCATGTAGCTCCT---CCTTACATGATCCATCAGGCACCTTTCCTAAATATGGGTATGTACCAA-GGAGAAGATCCAGCGGTGAGGAGGAACCGTCTCGAGACTCTTGAACCCATTTACAACTGCAACCTTGGTTACTTTGCCGCA--
Tropaeolum_m_AP1            ---------------------------------------------------------------------------------------------------GAGATCTCCGTGCTCTGTGATGCTGAGGTGGCACTCATTGTCTTCTCTCACAAAGGAAAACTCTTTGAGTACTCCACTGATTCTTGCATGGAAAAGATCTTGGAACGCTATGAAAGATATTCATATGCAGAGAGACAACTTATTGCACCCGACTGTGAATTACAGGGCAATTGGTCCTTGGAGTATAATAGGCTTAAGGCCAAGACTGAGCTTTTACAAAGGAACCACAGGCACTATATGGGAGAAGAATTGGATTCAATGAGTCTGAAAGAGCTTCAGAGCCTTGAGCAACAGCTTGATACTGCTCTTAAGCAAATCCGACTGAGAAAAAATCAAATCATGGAATCAATCTCTGAGCTTCAAAGAAAGGAGAAGGCAATACAAGAGCAAAACAGTATGCTAGCAAAGCAGATCAAGGAGAAGGAGAAGAGTATTGCCCAGCAGGCACAAGGGCAGCAACATAATGGCGCCAATACCTCATCTTACATGCTCCCTCAACCACCCTGCTTAAACATGGGTTTATACCAG-GAAGATGCCGATGAAGCGAGGAGGAATGAACTGGAGACGCTTGAACCGATATATTCGTGCCATCTTGGGTGCTTTGCAGCT--
Carica_p_AP1                ATGGGGAGAGGTAGGGTTCAGTTGAAGAGGATAGAGAACAAGATCAACCGCCAGGTGACCTTCTCCAAAAGGAGAGCTGGCTTGTTGAAGAAAGCTCATGAGATCTCTGTCTTGTGCGATGCTGAGGTTGCATTGATCGTCTTTTCTCACAAAGGAAAACTCTTCGAGTACTCCACTGATTCCTGCATGGAAAAAATCCTGGAACGTTACGAGCGCTATTCTTATGCAGAAAGACAGCTTGTTGCACCCGACTCTGAACTGCAGGGGAATTGGTCTCTGGAGTACAACAGGCTGAAGACTAAGATTGAGCTTCTACAAAGAAACCACAGGCACTATATGGGTGAAGATCTTGAATCACTTAGTCTCAAAGAAATTCAAAATCTTGAGCAGCAGCTGGATACTGCTCTTAAGCACATTCGATCAAGAAAAAACCAACTCATGGAGTCCATTTCTGAGCTTCAGAGAAAGGAGAAGGCAATACAGGAGCAAAACACCATGCTCGCCAAGCAGATCAAGGAGAAAGAAAAGACGCTGGCTCAGCAGGCACAGGGGCAGCAAAATGCAGGACCCAGCACTCCAACCTTCATGCTGCCTCAGCCACCCTGTTTAAACATCGGTGCATACCAA-GAAGAAGGTGCAGAAATGAGGAGGAACGATCTGGAGACGCTTGAACCCATATATTCAACCCACCTTGGATGCTTTGCTGCT--
Gossypium_r_GrMADS4_2       ATGGGAAGAGGTAGGGTTCAATTAAAAAGGATTGAAAACAAGATCAACAGACAAGTTACTTTTTCCAAAAGAAGAGCTGGTTTATTGAAGAAAGCTCATGAGATCTCTGTTCTTTGTGATGCTGAAGTTGCTTTAATTGTCTTCTCCCATAAAGGCAAACTCTTTGAGTACTCAACTGATTCCTGTATGGAAAAGATACTTGAACGCTATGAAAGGTATTCCTATGCTGAGAGACAGCTTGTTGCTACTGAATCTCAACCTCAGGGCAACTGGTCCATGGAGTATAATAGACTTAAGGCTAAGGTTGACCTCTTGCAGAAAAATCACAGGCACTATATGGGAGAAGATTTGGACTCACTGAGTCTCAAGGAGCTACAGAATTTGGAACAACAGCTTGATACTGCTATTAAACACATTCGATCTAAAAAAAACCAACTCATCGAGTCAATCTCTGAGTTGCAGAGAAAGGAGAAGGCAATACAGGAGCAAAACGCCATGCTAGCAAAGCAGATCAAGGAAAGGGAGAAAACGGTGGCGCAGCAGTCGCAGGGGCAGCAACAGCTTGGCCTCAACACATCATCTTTCCTGCTGCCTCAGCCGCCTTGTTTGAATATCGGTACATACCAG-GAAGAAGCAACTCAAGTGAGGAGGAATGAACTTGATACCCTTGAACCTATTTATACCTGCCATCTGGGATATTTTGCTGCA--
Gossypium_r_GrMADS4_1       ATGGGGAGAGGTAGGGTTCAGTTGAAGAGGATTGAGAACAAGATCAACAGGCAAGTTACTTTCTCCAAAAGGAGAGCTGGGTTGTTGAAGAAAGCTCATGAGATCTCCATCTTGTGTGATGCTGAGGTCGCTTTGATTGTCTTCTCCCACAAAGGGAAGCTCTTTGAATACTCCACTGATTCCTGCATGGAGAAGATCCTTGAACGCTATGAAAGGTATTCTTATGCTGAGAGACAACTTGTTGCTACTGAGCCTGAATCTCAGGGAAACTGGTCCATGGACTATAATAGACTTAAAGCTAAGGTTGAGCTCTTGCAGAGAAATCACAGGCATTACATGGGAGAAGAATTAGAGTCATTGAGTCTCAAGGAGCTGCAGAATTTGGAGCAGCAGCTTGATACTGCTCTTAAACTTATTCGTTCAAAAAAAAACCAACTCATGGAGTCAATATCAGAGCTTCAGAGAAAGGAGAAGGCAATACAGGAGCAAAACACCATGCTAGCAAAGCAGATCAAAGAGAGGGAGAAGACAGTGGCGCAGCAGCCGCAAGGGCAGCAAGACCATGGCCTCAACACATCATCCTTTCTGCTGCCACAGCCTCCCTGTTTGAATATCGGTACATACCAG-GAAGAAGCAACAGAAATGAGGAGGAATGAACTAGATACTCTGGAACCTATTTACTCATGCCATTTGGGATGCTTTGCTGCA--
Citrus_c_Ciclev10032490m    ATGGGAAGAGGTAGGGTTCAGCTGAAGAGAATAGAGAACAAGATCAATCGCCAAGTTACCTTTTCCAAACGGAGAGCTGGCTTCTTGAAGAAAGCTCATGAGATCTCTGTGTTATGTGATGCTGAAGTTGCTGTTATTATCTTCTCTCACAAAGGGAAGCTCTTTGAATACTCCACTGGCTCTTGCATGGAAAAGATACTGGAACGCTATGAGAGGTACGCCTATGCTGAGAGACAGCTGATTGCCCCTGATCCTGAATCACAGCGTAACTGGCCCCTGGAGTGCAACAACCTTAAGGCTAAGATAGATCTTCTGCAGAAAGACCAAAGGCACTATTTGGGAGAAGATTTAGAGTCTCTGTCCCTCAAAGACATCCAACAGTTGGAGCAACAGCTGGACACCGCTCTCAAACACATCAGATCAAGAAAAAATCAACTTATGGAGTCCATCTCTGAGCTTCAGAAAAAAGAAAAGTCTATAGAGGAGCAAAACAACTTGCTGGTAAAGCAGATTAAGGAGAGAGAGAAGGCTGCAGCGCAACAAGCTCAGGGGCAACAAAACCAGGTTCCCAACACATTATCCTTTCTACTTCCACAGCCACCTTGCTTAAGACTTGGCGCCTACCAG-GAACAGGCATCGGAGATGAGGAGGAACGAGCTTAACACCCTTGAACCCGTATGTTCGTGTAGCCTTGGATGCTTTGCTGGA--
Mangifera_i_MSAP1_2         ATGGGAAGAGGTAGGGTTCAGCTGAAGAGAATAGAGAACAAGATCAACCGTCAAGTCACTTTCTCCAAAAGGAGAGTTGGATTGTTGAAGAAAGCTCATGAGATCTCTGTTCTTTGTGATGCTGAAGTTGCTCTGATTGTCTTCTCTCACAAAGGGAAGCTCTTTGAGTACGCCACTGATTCATGCATGGAAAGGATACTAGAACGCTATGAGAGGCACTCCTATGCAGAGAAACAGCACATTGATCCTGATCCTATATCATCGGGTAACTGGTCTCTGGATTATCACAAACTCAAGTGCAAAATTGAAGTTTTGGAAAGGAACCAAAGGCACTATCTGGGAGAAGATCTGGAGTCGCTGAGTAGGAGAGAGATCCAAAATTTGGAGCAGCAGCTTGAAAATGCCGTCAAACAGATTAGATCAAGAAAAAATCAGCTCGTGGAGTCCATCTCTGAGCTTCAGAGAAAGGAAAAGGCAATAGAGGACCAGAACAACATGCTTGCTAAGAAGATCAGGGAGAAGGAGAAGACTATGGCACAGCAAGCACAGCGGCAGCAAAAGCAGGGCCCCAATACATTATCCTTCCTGCTGCCGCAGGCACCTTCCATAGAAATTAGTGCTTCTCAG-CAGGAAGCAGATGAGATGAGGCGTAACAGGCTGGACACTCTTGAACCCCTGTATTCGTGCCATCTTGGATGCTTTGTTGCA--
Mangifera_i_MSAP1_1         ATGGGAAGAGGTAGGGTTCAGCTGAAGAGAATAGAGAACAAGATCAACCGTCAAGTCACTTTCTCCAAAAGGAGAGGTGGGTTATTGAAGAAAGCTCATGAGATCTCTGTTCTTTGTGATGCCGATGTTGCCCTGATTGTCTTCTCTCACAGAGGGAAACTCTTTGAGTATGCCACTGATTCAAGCATGGAAAGGATCCTTGAACGCTATGAGAGGTACTCCTATGCAGAGAGACAGCTCGTTGATCCTGGTCCTGAATCAACGGGTAACTGGTCTCTGGAGTTTCACAAACTTAAGTCCAAAATTGAACTTTTGCAAAGGAGCCAAAGGCACTATTTGGGAGAAGACTTGGACTCACTGAGTGTGAGAGATATCCAGAATTTGGAGCAGCAGCTTGACACTGCTCTCAAACACATCAGATCAAGAAAAAATCAGCTCATGGAGTCCATCTCTGAGCTCCAGAGAAAGGAAAAGGCAATACAGGAGCAGAACAACATGCTTGCTAAGGAGATCAAGGAGAAGGAGAAGACTATGGCTCAGCAAGCACAGGGGCAGCAAAACCAGGGCCCCAATACATTATCCTTCCTGCTGCCACAGGCACCTTGCATGAAGATTGGTGCTTATCAG-CAAGAAGATGGGGAGATGAGGCGTAACGGGCTTGACACTCTTGAACCAGTGTATTCGTGCCACCTTGGATGCTTTGGTGCA--
Betula_p_BpMADS3            ATGGGGAGGGGTAGGGTTCAGCTGAAGCGGATAGAGAATAAGATCAACCGCCAGGTTACGTTTTCCAAAAGGAGAGGTGGGCTTCTGAAGAAAGCCCATGAGATCTCTGTTCTGTGTGATGCTGAGGTTGCTGTTATTGTCTTCTCCCACAAGGGCAAGCTCTTTGAGTACGCCACAGATTCTAGCATGGAGAAAATACTTGAACGCTATGAGAGATATTCTTACGCAGAGGCACAGCTAGTTGCAGCTGATTCTGAAGGACAGGGGAGCTGGACCATGGAGTTTGCTAGACTTAAGGGTAAGGTCGAGCTTTTGCAAAGAAACCACAGGCACTATTTGGGAGATGATCTGGAATCATTAAGTCACAAGGAGCTACAAAATCTGGAGCAACAGCTTGATACTGCTCTTAAACACGTTCGAACAAGAAAAAACCAACTTATGGAGTCAATCTCGCAGCTTCAGAAAAAGGAGAAGGCAATACAGGAGCAGAATACCATCCTAGCAAAGAAGATCAAAGAAAAGGAGAAAACTGTGGCACAGCATGTAGACGAGCAGCAGAACCAGGGCCCTAATGGATCATCGTTTCTGCTACCACAGCCACCCTGCTTAAACATTGGTAATTACCAG-GAAGAAGCGCCGGAAGTGAGGAGGAACGAGCTGGACACTCTTGAGCCAATTTATTCATGTCACCTTGGATGCTTTGCCACG--
Taihangia_r_TrAP1           ATGGGAAGGGGTAGGGTTGAGCTGAAGAGGATAGAGAACAAGATCAACAGGCAGGTAACATTTTCGAAACGAAGAACTGGGTTACTTAAGAAGGCGCATGAGATCTCTGTATTGTGCGATGCTCAGGTTGGCCTGATAGTGTTCTCTAACAAAGGGAAGCTCTTTGAGTACGCATCGGATTCGTGCATGGAAAATATGCTTGAACGCTATGAGAGGTACTCGTATGCAGAGAGACGGCTAATGGAACCTGACTTTGAATCACAGGGTGACTGGACCTTCGAATATGCTAGACTGAAGGTGAAAGTTGAACTTCTGCAAAGAAACCTTAGCCACTATTTGGGAGATGATTTGGATTCCTTGAGTGTCAAGGAGATTCAAAGTTTGGAGCAACAGCTTGACACAGCCCTTAAGCAAATTCGATCAAGAAAAAACCAACTGATGGAGTCCATCTCTGAGCTGCAGAGAAAGGAGAAGGCAATGCAGGTGCAAAACAACTTGCTTACAAAGAAGATTCAGGAGAAAGAGAAGGTAGCGGCACAAGAGGTTCATGAGCAGCAAAATAATGGC---------TTTCAT---AGGCTACCACAGCTACCTTGTTTGAATATGGGGACACATCAA-GATCAGTTCTTTCAAATGAGGGGGAACCAGCTGGATACTCTTGAACCATTGTATTCATTCAACCTTGGATGCTTTACTTCA--
Fragaria_a_AP1              ATGGGAAGGGGTAGGGTTCAGCTGAAGAGGATAGAGAACAAGATCAACAGGCAGGTGACGTTTTCGAAACGAAGAACTGGGTTGCTGAAGAAGGCGCATGAGATCTCTGTCATGTGCGATGCTCAGGTTGCTTTGATTGTCTTCTCTAACAAAGGGAAGCTCTTTGAATACGCAACTGATTCATGCATGGAGGATATACTTGAACGCTATGAGAGGTACTCATATGCAGAGAGACAGCTAGTGGAACCTGATTTTGATTCACAGGGTAACTGGCCCTTCGAACATGCTAGGCTGAAGGTGAAAGTTGAGCTTCTGCAGAGAAACCTAAGGCACTATTTGGGAGAAGATCTGGATTCATTGAGTATCAAAGAGATCCAAAGTTTGGAGCAACAGCTTGAAACTGCTCTTAAGCAAATTCGATCAAGAAAAAACCAACTCATGGAGTCGATCTCTGAGCTACAGAGGAAGGAGAAGGCAATCAAGGAGCAGAACAACTTGCTTTCAAAGAAGATTAAGGAGCACGAGAAGGTAGCGGAACAGGAGGTTCATGAGCAGCAAAACCATGGC---------CTTAACCTGCTAGCACAGGGTCCACCATGTTTGAACATGGGGACTCAGCAA-GATCAGTTCCTTCAGGTGAGGAGGAACCAGCTCGATACTCTCGAGCCATTGTATTCATGCCACCTTGGATGCTTTGCTTCA--
Prunus_s_AP1                ATGGGGAGGGGTAGGGTTCAGCTGAAGCGCATAGAGAACAAGATCAACAGACAGGTGACTTTTTCCAAAAGAAGAACTGGGTTGCTCAAGAAGGCTCATGAGATCTCTGTCTTGTGCGATGCTCAGGTTGGTCTGGTTGTCTTCTCCAACAAGGGCAAACTCTTTGAGTACGCCACAGATTCATGCATGGATCAAATACTTGACCGCTATGAGAGATACTCTTACGCAGAGAGACAGCTAGTCGAACCCGATTTTGAATCACAGTGTAACTGGACCTTCGAATATTCTAGACTAAAGGCTAAAGTCGAGCTTTTGCAAAGAAATCAGAGGCACTATTTGGGAGAAGATCTCGATTCGTTGACTCTGAAAGAGATCCAAAGTTTGGAGCACCAGCTTGAGACCGCTCTTAAACAAATTCGATTAAGAAAAAACCAACTCATGGAGTCCATCTCTGAGCTTCAGAAAAAGGAAAGGGCGATGCAGGAGCAAAATAACTTGCTGGCAAAGAAGATCAAGGAGAAGGAGAAGGCCGCAGCTGAGGAGGTTCATGAGCAGCAAAACAATGGC---------CTTAAC---CTGCTTCCACAGCCGCCATGTCTAAACATGGGGACGCAGCAA-GATGAATTCCTTCAGGTGAGGAGGAACCAGCTGGATACTCTGGAACCATTATATTCATGCAACCTCGGATGCTTTGCTGCT--
Prunus_p_PpMADS1            ATGGGAAGGGGTAGGGTTCAGCTGAAGCGCATAGAGAACAAGATCAACAGACAGGTGACTTTTTCCAAAAGAAGAACTGGGTTGCTCAAGAAGGCTCATGAGATCTCTGTCTTGTGCGATGCTCAGGTTGCTCTGGTTGTCTTCTCCAACAAGGGCAAACTCTGTGAGTACGCCACGGATTCATGCATGGATCAAATACTTGACCGCTACGAGAGATACTCTTACGCAGAAAGACAGCTAGTCGAACCCGATATTGAATCACAGTGTAACTGGACCTTCGAATATTCTAGACTAAAGGCTAAAGTTGAGCTTTTGCAAAGAAATCAGAGGCACTATTTGGGAGAAGATCTCGATTCGTTGACTCTGAAAGAGATCCAAAGTTTGGAGCACCAGCTCGAGACCGCTCTTAAACAAATTCGATCAAGAAAAAACCAACTCATGGAGTCCATCTCTGAGCTTCAGAGAAAGGAAAGGGCGATGCAGGAGCAAAATAACTTGTTGGCAAAGAAGATCAAGGAGAAGGAGAAGGCYGCAGCTGAGGAGGTTCATGAGCAGCAAAACAATGGC---------CTCAAC---TTGCTTCCACAGCCGCCATGTCTAAACATGGGGACGCAGCAA-GATGAATTCCTTCAGGTGAGGAGGAACCAGCTGGATACTCTGGAACCATTATATTCATGCAACCTCGGATGCTTTGCTGCT--
Malus_d_MdMADS5             ATGGGGAGAGGTAGAGTTCAGCTTAAGCGCATAGAGAACAAGATCAACAGGCAGGTGACTTTTTCCAAAAGAAGAACTGGGCTGCTGAAGAAGGCTCATGAGATCTCTGTCTTGTGTGATGCTCAGGTTGCTTTGATTGTCTTCTCCAACAAGGGCAAGCTCTTTGAGTACGCCACAGATTCATGCATGGAGCAAATCCTCGAACGCTATGAAAGATACTCTTACGCCGAAAGACAGCTAGTCGAACCAGATTTTGAGTCACAGGGTAACTGGACCTTTGAATATTCCAGACTAAAGGCTAAGGCTGAGGTTTTGCAAAGAAACCATAGGCACTATTTGGGAGAAGACCTGGATTCCTTGACTCTCAAGGAAATCCAAAATTTGGAGCAACAGCTTGACACCGCTCTTAAACAAATTCGATTAAGAAAAAACCAACTCATGGAATCCATCTCTGAGCTTCAGAGAAAGAGAAAGGCGATACAGGAGGAAAATAACTTGCTAGCAAAGAAGATAAAGGAGAAGGAGAAGGCTGCAGCTCCCCAGGTTCAAGAGCAGCAGAACCATGGC---------CTTGAC---CTGCTTCCACAGCCACCATGTCTAAACAATGGGACGCAGCAA-GATGAATTCCTTCAAGTGAGGAGGAACCAGCTGGAGACTCTGGAACCATTATATGAATGCCATCTCGGATGCTTTGCTGCT--
Eriobotrya_j_EjAP1          ATGGGGGGAGGTAGAGTTCAGCTTAAGCGCATAGAGAACAAGATCAACAGGCAGGTGACTTTTTCCAAAAGAAGAACTGGGCTGCTGAAGAAGGCTCATGAGATCTCTGTCTTGTGTGATGCTCAAGTTGCTGTGGTTGTCTTCTCCAACAAAGGCAAGCTCTTTGAGTACGCCACAGATTCATGCATGGAGCAAATCCTCGAACGCTATGAAAGATACTCTTACGCCGAAAGACAGCTAGTCGAACCAGAATTTGAGTCGCAGGGTAACTGGACCTTTGAATATTGCAGACTAAAGGCTAAGGTTGAGGTGTTGCAAAGAAACCATAGGCACTATTTGGGAGAAGACCTGGATTCCTTGACTCTCAAGGAAATCCAAAATTTGGAGCAACAGCTTGACACTGCTCTTAAACAAATTCGATTAAGAAAAAACCAACTCATGGAATCCATCTCTGAGCTTCAGAGAAAGAGAAAGGCGATACAGGAGGAAAATAACTTGCTAGCAAAGAAGATAAAGGAGAAGGAGAAGGCTGCAGCTCCCCAGGTTCAAGAGCAGCAGAACATTGGC---------CTTGAC---CTGCTTCCACAGCCACCATGTCTAAACAATGGGACGCAGCAA-GATGAATTCCTTCAAGTGAGGAGGAACCAGCTGGAGACTCTGGAACCATTATATTCATGCCATCTCGGATGCTTTGCTGCT--
Ziziphus_j_AP1              ATGGGTAGAGGTAGGGTTCAGTTGAAACGAATAGAGAACAAGATCAACAGGCAGGTTACTTTTTCAAAAAAAAGAGCTGGTCTGTTGAAGAAAGCTCATGAGATCTCTGTTCTTTGTGATGCCGAGGTTGCTCTCATTGTTTTCTCTCACAAAGGGAAGCTCTTTGAATACGCCACAGATTCTTGCATGGAGAAGATACTTGAACGCTATGAAAGATATTCTTATGCAGAGAGACAGTTAGTGGAACCAGAGGCT---GTCCAGGGGAACTGGACCCTCGAGTTTTCAAGGCTTAAGGCTAAAATAGAGCTTTTACAGAGAAACCGAAGACACTACTTCGGAGAAGATCTGGATTCACTGAATCTGAAAGAGCTTCAGAACTTGGAGCAACAACTTGATACTGCTCTTAAACAAATTCGATCGAGAAAAAATCAACTCATGAATTCAATCTCTGAGCTCCAGAGAAAGGAGAAGGCTATGCAGGAGCAAAACAACTTACTTGCAAAGGAGATCAAGGAAAAGGAGAAATTGGTGGCACAGCAGATGCAGGAGCAGCAAAACCATTGCCCTGCTTCGTCATCCTTCCTGCTACCTCAGCCGCCCTGCTTAAATATTGGGAATTATCAA-GAAGAAGCCCCAGAAATGAGGAGGAACGAGCTGGAGACTCTTGAACCATTATACACATGCCACCTTGGGTGTTTTGCTGCT--
Medicago_t_MtPIM            ATGGGAAGGGGTAGGGTTCAGTTGAAGAGGATAGAAAACAAGATCAATCGTCAGGTTACTTTCTCTAAAAGGAGAGCTGGACTTCTCAAGAAAGCTCATGAGATCTCTGTTCTTTGTGATGCTGAAGTTGCTTTGATTGTCTTCTCCCACAAAGGAAAGCTCTTTGAATATGCAACTGATTCTTGCATGGAGAAGATATTGGAGCGCTATGAAAGGTACTCCTATGCAGAGAGACAGCTAGTTGCAAATGATTCTGAGTCACAGGGAAACTGGACTATTGAGTATACGCGACTGAAGGCAAAGATTGATCTTTTGCAAAGAAACTATAGGCACTACATGGGAGAAGATTTGGGATCAATGAGCCTCAAAGAGCTTCAAAGTTTGGAACAGCAGTTAGATACTGCTCTCAAACTCATTGCTACACGCAGAAACCAAGTCATGGAGTCCATTTCAGAGCTTCAGAAGAAGGAGAAAGTGATTCAGGAGCAGAATAACATGCTTGCTAAAAAGATCAAGGAGAAGGAAAAGATTGCAGCTCAGCAGGCACAAGAGCACCCAAACCATCATGGAGTTAATCCAAATTACTTACTACAGCAGCAACCAACTTTGAACATGGGTAATTACCGT-GAGGAAGCACCAGAAATGGGGAGGAATGAACTTGATACCCTGGAACCATTGTATACCTGCCATCTTGGATGCTTT--------
Pisum_s_MADS4               ATGGGAAGAGGTAGGGTTCAGTTGAAGAGGATAGAAAACAAGATCAATCGTCAGGTTACTTTCTCTAAAAGGAGAGCTGGACTTCTCAAGAAAGCTCATGAGATCTCTGTTCTTTGTGATGCTGAAGTTGCTTTGATTGTTTTCTCCCACAAAGGAAAACTCTTTGAATATGCCACTGATTCTTGCATGGAGAAGATTCTGGAGCGCTATGAAAGGTATTCATATGCAGAGAGACAACTAGTTGCAAATGATTCTGAGTCACAGGGAAATTGGACCATTGAGTATACGAGACTGAAGGCAAAGATTGATCTTTTGCAAAGAAACTATAGGCATTACATGGGAGAAGATTTGGGTACAATGAGCCTCAAAGAGCTTCAGAGTTTGGAACAGCAGTTAGATACTGCTCTCAAACTCATTCGTACACGCAGAAACCAACTCATGGAGTCCATTTCAGAGCTTCAGAAAAAGGAGAAAGTGATTCAGGAGCAGAATAACATGCTTGCAAAAAAGATCAAGGAGAAAGAAAAGATTGCAGCTCAGCAGGTACAAGAGCACCCAAACCACCATGGAGTCAATCCAAATTACTTACTACACCAGCAACCAAGCTTGAACATGGGTAATTACCGT-GAGGAAGCACCAGAAATGGGGAGGAATGAGCTTGAGACCCTTGAACCACTGTATACCTGCCACCTTGGATGCTTT--------
Lotus_j_LjAP1a              ATGGGAAGGGGTAGAGTTCAGCTGAAGAGGATAGAGAACAAGATCAATCGGCAGGTAACTTTCTCCAAAAGGAGAGCTGGGCTTCTCAAGAAAGCTCATGAGATCTCTGTTCTCTGCGATGCTGAGGTCGCTTTGATTGTCTTCTCCCACAAAGGAAAGCTCTTTGAATATGCCACCGATTCTTGCATGGAGAAGATACTGGAGCGCTATGAAAGGTATGCCTATGCAGAGAGACAGCTAGTTGCAAATGATTCTGAATCACAGGGAAATTGGACTATTGAGTATACTAGACTCAAGGCAAAGATTGACCTTTTGCAGAGGAACCACAGGCACTATATGGGAGAAGATTTGGGTTCAATGAGTCTCAAAGAACTTCAGAGTCTGGAGCAGCAGTTAGATACTGCTCTCAAGCACATTCGTACACGCAGAAACCAACTCATGGAGTCCATTTCGGAGCTTCAGAAAAAGGAGAAAGTGATTCAGGAGCAGAATAACATGCTTGCAAAAAAGATCAAGGAGAAAGAAAAGATTGCAGCCCAGCACGCACAAGATCATCCAAAC---CATGGAGTTAATGCACCTTTCTTAATGCAACAGCCACCAACTTTGAACATGGGTAATTACCGT-GAAGATGCCCCAGATGTTGGCAGGAATGAGCTTGAGACTCTGGAACCTTTGTATTCCTGCCACCTTGGATGCTTT--------
Vigna_u_VuAP1               ATGGGAAGAGGAAGGGTTCAGCTGAAGAGGATAGAGAACAAGATCAATCGCCAGGTAACCTTCTCCAAAAGGAGAGCTGGGTTACTCAAGAAAGCACACGAGATCTCTGTGCTCTGTGACGCTGAAGTCGCTTTGATTGTCTTCTCCCACAAAGGAAAGCTCTTTGAATATGCCACCGATTCTTGCATGGAGAAGATACTGGAACGCTATGAAAGGTATGCCTATGCTGAGAGACAACTTGTTGCCAATGATTCTGAATCACAGGGAAATTGGACCATTGAGTATACCAGACTCAAGGCAAAGATCGACCTTTTGCAGAGAAACCATAGGCACTATATGGGAGAAGATTTAGGTTCAATGAGTCTGAAAGAGCTTCAGAGTCTGGAGCAGCAGTTAGATACTGCTCTCAAACAAATTCGTACCCGCAGAAACCAACTCATGGAATCGATCTCGGAGCTTCAGAAGAAGGAGAAAGTGATACAGGAGCAGAATAACATGCTTGCAAAGAAGATAAAAGAGAAAGAAAAGGTTGCAGCACAGCATGCACAAGAGCATCCAAAC---CATGGAGTTAATGCATCTTTCTTGCTACCTCAGCCA------CTGAACATGGGTAATTATCGT-GAGGAAGCACCAGAAGTAGGGAGGAATGAACTTGACACTCTGGAACCATTGTATTCCTGCCACCTTGGATGCTTT--------
Lotus_j_LjAP1b              ATGGGAAGGGGTAGGGTTGAACTGAAGAGGATAGAGAACGTGATCAATCGGCAGGTGACTTTCTCCAAAAGGAGAGGTGGGTTGCTTAAGAAAGCTCATGAGATCTCTGTGCTATGTGATGCTGAGGTTGCTTTGATTGTCTTCTCCCACAAAGGAAAGCTCTTTGAGTATGCTACTGATTCATGCATGGAGAAGATTCTGGAACGCCATGAAAGGTACAACTATGCAGAGAGACAGCTAGCAGGAAATGATTCTGATGAACAGGTAAATTGGACTATAGAATATACTAGACTCAAGTCAAAGATTGACCTCTTGCAGAGAAACCACAGGCACTATGTTGGAGAGGATTTGGATACAATGAGTCTCAAAGAGCTTCAATGCCTGGAGCAGCAGTTAGATACTGCTCTCAAGAACATCCGTACACGCAGAAATCAAGTGATGGATTCTATTTCTGACCTTCAGAAAAAGGAGAAAGTGATTAAAGAGCAGAACAACATGCTTGCAAAGAAGATCAAGGAGAAAGAGAAAGCTGTAGCACAGGAGGCTCAAGAGCAGCCAAAT---TACAGGGTTGATACATCCTTCTTACTGCACCAACCCCCCACTTTGAACATGGGTAATTACCAT-CAGGAAGCACCAGAACTGGGGAGGAACGATCTTGACACTCTGGAACCATTCTATTCTTGCCACCTTGGGTGCTTC--------
Populus_t_PTAP1_1           ATGGGAAGAGGTAGGGTTCAGTTGAAGAGAATAGAGAACAAGATCAACCGGCAGGTTACATTTTCCAAAAGAAGAACTGGATTGTTGAAGAAAGCTCATGAAATCTCAGTCCTATGTGATGCCGAGGTTGCCTTGATCGTCTTCTCTCATAAAGGGAAGCTCTTTGAATACTCCACCAATGCTTGCATGGAAAAGATACTTGAACGCCACGAGAGGTATTCTTATGCAGAGAGGCAATTAGTCGCAACTGATCTTGATTCGCAGGGGAACTGGACCCTAGAGTATAACAGGCTCAAGGCAAAGGTTGAACTTCTACAGAGAAACCACAGGCACTATTTGGGGGAAGATCTGGACTCCGTGAGTCTCAAAGAGCTTCAAAACTTGGAGCAACAGATTGATACCGCCCTTAAACTCATTCGGGAAAGAAAAAACCATCTGATGCAGTCGATTTCTGAGCTGCAGATAAAGGAGAAGGCAATTAAAGAGCAAAATAACATGTTAGTGAAGCAGATCAAGGAGAAGGAGAAAGCACTGGCACAGCCGGCACTCGATCAGCAAGATCATGGCCCTAATGCTTCCTCATTCCTTTTACCACAGCCACCTTGTTTAAACATC---AGTTACCAG-GAAGAAGATCCAGAAGCGAGGAGGAATGAACTTGACACGCTGGAACCAATTTATTCGTGTCACCTTGGATGCTTTGGAACA--
Populus_t_PTAP1_2           ATGGGAAGGGGTAGGGTTCAGTTGAAGAGAATAGAGAACAAGATCAACCGGCAGGTAACATTTTCCAAAAGGAGAACTGGATTGTTGAAGAAAGCTAATGAAATCTCAGTCCTGTGTGACGCTGAGGTTGCTTTGATTGTCTTCTCTCACAAAGGGAAGCTCTTTGAATACTCCACAGATGATTCCATGGAAAAGATACTTGAACGCTACGAGAGATATTCTTATGCAGAGAGGCAACTAGTTGCCACTGATCTTGATTCACAGGGGAACTGGACCCTGGAGTATAACAGGCTCAAGGCAAAGGTTGAACTTCTACAGAGAAACCATAGGAACTATTTGGGGGAGGATCTAGACTCCATGAGTCTCAAAGAGCTACAGAACTTAGAGCAACAGATTGATACCGCCCTTAAACACATTCGGGCGAGAAAAAACCATCTGATGCAGTCGATTTCTGAGCTGCAGAGAAAGGAGAAGGCAATTCAAGTGCAAAACAACATGTTAGTGAAGCAGATCAAGGAGAAGGAGAAGGCGCTGGCACAGCCGGCATTCGATCTGCAAGATCATGGCCCTAATGCTTCCTCATTCCTTTTATCACAGCCACCTTGCTTAAACATCGGTAGTCACCAG-GAAGAAGCTCCTGAAGCGAGGAGGAATGAGCTTGGTACGCTGGAACCAATTTATTCTTTTCACCTTGGAGGTTACGGAGCA--
Salix_d_SAP1_1              ATGGGAAGAGGTAGGGTTCAGCTGAAGAGAATAGAGAACAAGATCAACAGGCAGGTAACGTTTTCCAAAAGGAGAACTGGGTTGTTGAAGAAAGCTCATGAAATCTCAGTCCTCTGTGATGCTGAGGTTGCTTTGATTGTCTTCTCTCACAAAGGGAAGCTCTTTGAATACTCCACAGATGACTGCATGGAAAAGATACTTGAACGCTACGAGAGGTATTCTTATGAAGAGAGGCAACTAGCTGCAACTGATTTTGATTCACCGGGGAACTGGACCCTGGAGTATAACAGGCTCAAGGCAAAGGTTGAACTTCTGCAGAGAAACCATAGGAACTATTTGGGGGAGGATCTAGACTCCATGAGTCTCAAAGAGCTACAGAACTTAGAGCAACAGATCGATACTGCCCTTAAACACATCAGGGCTAGAAAAAACCATCTGATGCAGTCGATTTCCGAGCTGCAGAGAAAGGAGAAGGCAATTCAAGTGCAAAATAACATGCTGGTGAAGCAGATCAAGGAGAAGGAGAAGGCAGTGGCACAGCCGGCGCTCGATCAGCAAAATCAAGGCCCTCATGCTTCCTCATTCCTTTTATCACAGCCACCTTGTTTAAACATCGGTTGTTACCAG-GAAGAAGATCCTGAAGTGAGGAGGAACGAGCTTGATGCGCTGGAGCCAACTTATTCTTTTCACCTTGGAGGCTATGGAGCA--
Salix_d_SAP1_2              ATGGGAAGAGGTAGGGTTCAGCTGAAGAGAATAGAGAACAAGATCAACAGGCAGGTAACGTTTTCCAAAAGGAGAACTGGGTTGTTGAAGAAAGCTCATGAAATCTCAGTCCTCTGTGATGCTGAGGTTGCTTTGATTGTCTTCTCTCACAAAGGGAAGCTCTTTGAATACTCCACAGATGACTGCATGGAAAAGATACTTGAACGCTACGAGAGGTATTCTTATGAAGAGAGGCAACTAGCTACAACTGATTTTGATTCACAGGGGAACTGGACCCTGGAGTATAACAGGCTCAAGGCAAAGGTTGAACTTCTGCAGAGAAACCACAGGAACTATTTGGGGGAGGATCTAGACTCCATGAGTCTCAAAGAGCTACAGAACTTAGAGCAACAGATTGATACCGCCCTTAAACACATCAGGGCAAGAAAAAACCATCTGATGCAGTCGATTTCCGAGCTGCAGAGAAAGGAGAAGGCAATTCAAGTGCAAAATAACATGCTGGTGAAGCAGATCAAGGAGAAGGAGAAGGCAGTGGCACAGCCGGCGATCGATCAGCAAAATCAAGGCCCTCATGCTTCCTCATTCCTTTTATCACAGCCACCTTGTTTAAACATCGGTTGTTACCAG-GAAGAAGCTCCTGAAGTGAGGAGGAACGAGCTTGATGCGCTGGAGCCAACTTATTCTTTTCACCTTGGAGGCTATGGAGCA--
Vitis_v_VvAP1               ATGGGAAGAGGTAGAGTTCAGCTGAAGCGCATAGAGAACAAGATCAATCGCCAAGTCACCTTCTCCAAGAGGAGGACTGGGTTGCTGAAGAAAGCTCATGAGATCTCGGTCTTGTGTGATGCAGAGGTTGCTTTGATTGTCTTCTCCACTAAAGGAAAGCTGTTTGAGTACTCAACTGATTCTTGCATGGAGAAGATCCTTGATCGCTATGAAAGATATTCTTATGCAGAGAGGCAGCTGACTGCAACTGATCCTGAATCACAGGGAAACTGGTCCCTTGAGTACTCCAAACTTAAGGCAAAGATTGAGCTTTTACAAAGAAGCCAAAGGCACTTTTTGGGGGAAGATCTGGATTCACTGAGTCTGAAAGAGCTCCAAAATTTGGAACAGCAGCTTGATACCGCTCTTAAACACATTCGATCAAGAAAAAACCAGCTAATGGAGTCAATTTCTGAACTTCAGAGGAAGGAAAAGGCAATGCAGGAGCAAAATAACATGCTAGCTAAGGAGATCAAGGAGAAGGAGAAGACTGTGGCACAGCAGACACATGAGCAGCAAAACCATGGTCTTAATACATCATCCTTCCTACTGCCACAGCAGCCCTGTCTAAACATGGGTACTTACCAG-GGAGAAGCACATGGAGCAAGGAGGAATGAGCTGGATACGCTTGAACCAATATATCCCTCCCACCTTGGATGCTTCACGACG--
Heuchera_a_HeaAP1           ---------------------------------GAGAACAAGATCAACAGACAAGTGACATTCTCAAAGAGGAGAGGTGGGCTGGTGAAGAAAGCTCATGAGATCTCAGTGTTGTGTGATGTTGAGGTTGCTTTGATTGTCTTCTCTAATAAAGGAAAGCTTTTTGAGTACTCCACTGATTCTTGCATGGAGAAGATCCTAGAGCGATACGAGAGATATTCTTATGCAGAGAGACGGCTAGTTGCAACTGGTTCTGAATCACAGGAAAACTGGTCCTTGGAATACACAAAACTCAAGGCTAAAATTGAGTTGTTGCAAAGAAGTCAGAGGCAATTTATGGGAGAAGATCTAGACTTATTGAGTCTGAGAGAGCTTCAAAATTTGGAGCAACAGCTTGATACCGCTCTTAAACACATAAGATCAAGAAAAAACCAACTCATGCAGTCAATATCTGATCTTCAAAAGAAAGAGAAGGCAATACAAGAGCAGAATAACTTGCTAGCAAAGAAGATCAAGGAGAAGGAGAAGGCAATGTCACAACAGGCAGAAGAGCAGCAAAACAATGGAGCCAGCACATCAAATTTCCTAAACCCACAGCCACCCTGTCTTAACATCAGTACTTACCAG-GGAGGAGCACAAGCGATGAGGAGGAACGAGCTCGACACACTCGAACCAATCTATTCATGCCATCTTGGATGCTTT--------
Corylopsis_s_CsAP1          ------------------------------------------------------------------------------GGGCTGGTGAAGAAGGCTCATGAGATCTCRGTGCTGTGTGATGCTGAGGTTGCTTTGATTGTCTTCTCCACAAAAGGAAAGCTCTTTGAGTACTCCACTGATTCTTGCATGGAGAAGATCCTTGAACGGTACGAGAGATATTCTTATGCAGAGCGACAGCTTGTCGCAACTGATCCTAACTCACAGGGAAACCTGTCCCTGGAATACTCAAGACTTAAGGCTAAGGTTGAGCTTTTGCAAAGAAATCAGAGGCATTTTTTGGGAGAAGATCTGGACTCATTGAGTCTTAGAGAGCTACAAACTATGGAGCAACAGTTAGATACTGCTCTTAAACGCATACGATCAAGAAAAAACCAACTCATGGAATCAATTTCTGAGCTTCAGAAAAAGGAGAAGGCAATGCAAGAGCAAAATAACATGCTAGCAAAGAAGATTAAGGAGAAAGAGAAGACAATGACACAGCAGGCGCAAGAGGAGCAAAATCAAGACCCTGGTGCAGCATCCTTCCTACTACAACAGCCACCCTGCCTAAACATTGGCACTTACAAC-GGAGGAGCACCAGAAGTTAGGAGGAACGAACTCGACACTCTCGAACCAGTATATCCATGCCATATTGGATGCTTT--------
Antirrhinum_m_AmFUL         ---------------------------------------------------------------------------------------------------------TCGGTGCTGTGCGATGCTGATGTGGGTTTGATTGTGTTCTCTACTAAAGGGAAATTGTTTGAATATGCTACTGATTCATGCATGGAAAGGATCCTCGAACGATATGAAAGATGTTCACATGCTGAAAGGCAGCTGCAAGCACCTGACCTCGAATCACCGAGAAGCTGGAGTTTGGAACATGCAAAGCTGAAGGCGAGAATGGAGGTTCTGCAAAGAAATCAAAAGCATTACATGGGAGAGGACTTGGAACTCTTGTGTTTGAAGGAGCTGCAGAATGTGGAACGTCAACTTGATGCTTCTCTTAAAAACATTCGATCACGCAAGAACCAACTCATGGAAACTATTTCTGAGCTTCAAAAAAAGGACAAAGCGTTGCAGGAGCAAAACAACCTTCTTGCCAAGAAGATCAAAGAGAGGGAACAAGAATTCGCTCGAACAAATCAACAGCAACAAAACAATAACTTCACCTCCTCTACTGCTGGTGCACCCCAATCTAGCTCCTTGAGTCTCAGTATATGCCAAGGACAGAGGGATAACGGAGAAGTTGAGGGA---AGTAACCAAAATTCTAACAAGATATTGCCCCCCTGGATG------------
Solanum_l_LYesFUL2          ATGGGTAGAGGAAGAGTACAATTGAAGAGAATTGAGAACAAAATTAATCGTCAAGTTACTTTTTCAAAGAGGCGATCTGGTTTGCTTAAAAAAGCTCATGAGATCTCTGTGCTTTGCGATGCTGAAGTTGGACTCATTGTTTTCTCAACTAAAGGAAAACTCTTTGAGTATTCTACTGACTCTTGCATGGAAAGGATTCTTGAAAGGTATGAAAGGTACTCATATGCTGAAAGGCAGCTTAATGCTACTGATATTATAACCCCGGGTAGCTGGACTTTGGAACATGCTAAGCTTAAGGCCAGACTTGAGGTTTTGCAAAGAAACCAAAAGCATTATGCAGGAGAAGAGTTGGACACATTGAGTATGAAAGAGCTTCAGAATCTGGAACACCAGCTCGATTCTGCTCTTAAGCACATTCGCTCTAGAAAGAACCAATTGATGGAATCCATTTCTGAGCTTCAAAAGAAGGACAAGGCATTGCAAGAACAAAACAACAATCTTTCAAAGCAGGTTAAGGAAAGGGAGAAAGAGATGGCCCAACAGACTCCGGAGCAACAGAGTCATGATCTCAATTCATCTTCGTTTGTTTTGCCACACCCCAACAATCTTCACATAGGGGCATACCCAAATGCAGGAGACAATGGAGAAGTAGAAGGATCATCGCAACAACAAAGTGCTTCTGTGGTGCCTCCATGGATGCTTCGCCATCTC
Solanum_t_StAP1             ATGGGTAGAGGAAGAGTACAATTGAAGAGAATTGAGAACAAAATCAATCGTCAAGTAACTTTTTCAAAGAGGCGATCTGGTTTGCTGAAAAAAGCTCATGAGATCTCTGTGCTTTGCGATGCTGAAGTTGGACTCATTGTTTTTTCAACTAAAGGAAAACTCTTTGAGTATTCCACCGACTCTTGCATGGAAAGGATTCTTGAAAGGTATGAAAGGTACTCATATGCTGAAAGGCAGCTTAATGCTACTGATATTGAAACCCCGGGGAGCTGGACTTTGGAACATGCTAAGCTTAAGGCCAGACTTGAGGTTTTGCAAAGAAACCAAAAGCATTATGCAGGAGAAGAGTTGAACACATTGAGTATGAAAGAGTTTCAGAATCTGGAACACCAGCTCGATTCTGCTCTTAAGCACATTCGATCAAGAAAGAACCAATTGATGGAATCCATTTCTGCGCTGCAAAAGAAGGACAAGGCATTGCAAGAACAAAATAACAATCTTTCAAAGCAGGTGAAGGAAAGGGAGAAAGAGATGTCCCAACAGACTCCGGAGCAACAGAGTCATGATCTCAATTCATCTTCGTTTGTTTTGCCACACCCCAACAACCTTCACATGGGGGCATACCCAACTGCAGGAGACAATGGAGAAGTTGAAGGATCATCGCAGCAACAAACTTCTTCTGTGATGCCTCCATGGATGCTTCGCCATCTC
Nicotiana_t_NtMADS11        ATGGGGAGAGGAAGAGTGCAACTGAAGAGAATTGAGAACAAGATCAATCGACAAGTCACCTTCTCAAAAAGACGATCTGGTTTGCTCAAGAAAGCTCATGAGATCTCTGTACTTTGTGATGCTGAGGTTGGTTTAATTGTTTTTTCTACAAAAGGCAAACTCTTTGAGTATTCCACCGATTCTTGCATGGAAAGGATTCTTGAAAGGTATGAAAGGTACTCATATGCTGAGAGGCAGCTTACTGCTACTGATCATGAAACCCCGGGGAGCTGGACTTTGGAACATGCTAAGCTTAAGGCAAGATTTGAGGTTTTGCAAAGAAACCAAAGGCATTATGCAGGAGAAGATTTGGACTCATTAAGTATGAAAGAGCTGCAGAATCTTGAGCACCAGGTCGATTCTGCTTTAAAGCACATTCGATCAAGAAAGAATCAATTGATGGAATCCATTTCTGAGCTGCAAAAGAAGGACAAGGCATTGCAAGAGCAAAACAACAAGCTCTCGAAGCAGGTGAAAGAAAGGGAGAAAGAGCTGGCTCAGCAGACTCAGGAGCAACAGAGCCATGATCTCAACTCATCTACATTCGTTTTGTCACAGCCCAGCTCTCTTCACCTTGGGGCGTACTCAACTGCAGGAGACAACGGAGAAGTTGAAGGATCATCGCAACAACAACAGAACACTGTAATGCCGCCATGGATGCTTCGCCATCTT
Petunia_h_FBP26             ATGGGGAGAGGAAGAGTGCAACTCAAGAGAATTGAAAACAAAATCAATCGACAAGTTACGTTTTCGAAACGACGATCTGGGTTGTTGAGGAAAGCTCATGAGATTTCTGTGCTTTGTGATGCTGAAGTTGGACTAATTGTTTTCTCCACTAAAGGCAAACTCTTTGAGTATTCTACTGATTCTTGCATGGAAAGGATTCTTGAAAGGTATGAAAGATACTCATATGCTGAGAGGCAGCTTAGTGCCACTGATAATGATACTCCGGGGAGCTGGACTCTGGAACATGCTAAGCTTAAGGCCAGGCTTGAAGTTTTGCAAAGAAACCAAAAGCATTATGCGGGAGAAGACTTGGATTCCTTAAGCATGAAAGAGCTTCAAAATTTGGAGCAGCAGCTCGATTCTGCTCTTAAACAGATTCGATCAAGAAAGAACCAATTGATGGAGTCTATTTCTGAGCTGCAAAAGAAGGACAAGGCATTGCAAGAGCAAAACAACAAGCTCTCGAAGCAGGTGAAGGAAAGGGAGAAAGAGCTAGCCCAGCAGAGTCAGGAACCACAGAGTCACGATCTCAACTCATCTTCATTCGTTTTGTCACAGCCCAACTCTCTTCACCTTGGGGCATACCCTAGTGCAGGAGACAATGGAGAAGTTGAAGGGTCTTCACAGCAACCACCAAACACTGTGATGCCCCCATGGATGCTTCGCCATCTC
Solanum_l_TDR4              ATGGGAAGAGGAAGAGTCCACTTGAAGCGAATAGAGAACAAAATTAACCGTCAAGTTACCTTCTCGAAACGTCGATCTGGTTTGCTGAAGAAAGCCCATGAGATCTCTGTGCTTTGTGATGCTGAGGTTGGTTTGATTGTTTTTTCTACTAAAGGAAAACTCTTTGAATATGCCAACGATTCCTGCATGGAGAGGATACTTGAAAGATATGAAAGATACTCATTTGCTGAGAAACAGCTTGTTCCTACTGATCATACCTCCCCGGTAAGCTGGACCCTTGAACATGCAAAACTTAAGGCCAGACTTGAGGTTCTGCAGAGGAACCAAAAGCATTATGTGGGAGAAGATTTGGAGTCCTTAAGTATGAAGGAACTTCAGAATCTGGAGCACCAGCTTGATTCAGCTCTTAAACACATTCGATCAAGAAAGAATCAATTGATGGAGTCCATTTCTGTGCTTCAAAAAAAGGACAGAGCATTGCAGGAGCAAAACAACCAGCTTTCGAAGAAGGTGAAGGAGAGGGAGAAAGAGGTGGCACAGCAAAATCAGGAA---------------ATCAACTCATCTTCATTTGTTTTGCCACAACAAGACTCTCCTCACCTTGGGGCATACCAGAGTACTATAGATAATGGGGAAGTGGAAGGATCTTCACAGCAAGGTAATAATACTGTGATGCCACAATGGATGCTTCGTCATCTT
Solanum_t_StPOTM1_1         ATGGGAAGAGGAAGAGTCCAGTTGAAGCGAATAGAGAACAAAATTAACCGTCAAGTGACTTTCTCGAAACGTCGATCTGGTTTGCTGAAGAAAGCTCATGAGATCTCTGTGCTTTGTGATGCTGAGGTTGGTTTGATTGTTTTTTCCACTAAAGGAAAACTCTTTGAATATGCCAATGATTCATGCATGGAGAGGCTACTTGAAAGATATGAAAGATACTCATTTGCTGAGAGGCAGCTTGTTCCTACTGATCATACATCCCCGGGAAGCTGGACTCTGGAACATGCAAAACTTAAGGCCAGACTTGAGGTTCTGCAGAGGAACCAAAAGCATTATGTGGGAGAAGATTTGGAGTCGTTAAATATGAAAGAACTTCAGAATCTTGAACACCAGCTTGATTCTGCTCTTAAACACATTCGATCAAGAAAGAACCAATTGATGGAGTCCATTTCTGTGCTTCAAAAACAGGACAGAGCATTGCAGGAGCAAAACAACCAGCTTTCCAAGAAGGTGAAGGAGAGGGAGAAAGAGGTGGCACAGCAAAATCAGGATCAGCAGAACCATGAAATCAACTCATCTACATTTGTTTTGCCACAACAAGACTCTCCTCACCTTGGGGCATACCAGAATACTGTAGATAATGGAGAAGTGGAAGGATCTACACAGCAAGGTAATAATACTGTGATGCCACAATGGATGCTTCGCCATCTT
Nicotiana_t_NtFUL           ATGGGAAGAGGAAGGGTGCAGTTGAAGAGAATTGAGAACAAAATTAATAGGCAAGTTACTTTCTCAAAACGTCGATCTGGTTTGCTTAAGAAAGCTCATGAGATCTCTGTGCTTTGTGATGCTGAGGTTGGTTTGATTGTTTTTTCTACAAAAGGCAAACTCTTTGAATATGCCACTGATTCTTGCATGGAGAGGATCCTTGAAAGATACGAAAGATACTCATATGCTGAGAGGCAACTTGTTACTACTGATCATAGCTGCCCGGGAAGCTGGACCCTGGAACATGCAAAACTTAAGGCTAGACTTGAGGTTTTGCAGAGAAACCAAAGGCATTATACGGGAGAAGATTTGGACTCGTTAAGTACGAAGGAACTTCAGAATTTGGAACACCAGCTGGATTCTGCTCTTAAACACATTCGCTCAAGCAAGAACCAATTGATGGAGTCTATTTCTGAGCTTCAAAAAAAGGACAAAGCACTGCAGGAGCAAAACAACCAGCTTTGCAAGAAGGTGAAGGAGAGGGAGAAAGAGTTGGCCCAGCAAAATCAGGAGCAGCAGAACCAAGAACTCAACTCACCTTCATTTATTTTTCAACAGCAAGACTCTCCTAACCTTGGGGCATATCAGAGTACTGAAGAAAATGGAGAAGTAGAAGGAGGTTCGCAGCAAACTGCTAATACTGTGATGCCCCCATGGATGATTCGCCATCTT
Petunia_h_PFG               ATGGGAAGAGGAAGAGTGCAGATGAAGAGAATTGAGAATAAAATTAATAGACAAGTTACTTTTTCAAAACGTCGATCTGGATTATTGAAGAAAGCTCATGAAATCTCTGTGCTTTGTGATGCTGAAGTTGGTTTAATTGTTTTTTCTACTAAAGGCAAACTCTTTGAGTATGCTACTGATTCTTGCATGGAGAGGATTCTTGAAAGATATGAAAGATACTCATATGCTGAGAGGCAGCTTGTTTCTACTGATCATAGCTCCCCGGGAAGCTGGAATCTGGAACATGCAAAACTTAAGGCCAGAATTGAGGTTGTGCAGAGAAACCAAAGGCATTATATGGGAGAAGATTTGGACTCGTTAAGTATGAAAGACCTTCAGAATTTAGAACAACAGCTGGATTCTTCTCTTAAACACATTCGATCAAGAAAGAACCAATTGATGGAGTCCATTTCTGAGCTTCAAAAAAAGGACAAATCATTGCAAGAGCAAAACAACCTTCTTTCAAAGAAGGTGAAGGAGAGGGAGAAAGAGTTGGCTCAACAAACTCAAGAGCAGCAGAATCATGAGATTAACTCATCTTCATTTGTTTTGCCACAGCCAGACTCTCCTCACCTAGGGGCATACCAGAGCACAGTAGACAATGGAGAAGTAGAAGGAGCTTCACAGCAACCTGCTAATACA---ATGCCACCATGGATGCTTCGCCATCTT
Chrysanthemum_m_CDM8        ATGGGTAGAGGAAGAGTTACTCTGAAGAGGATAGAGAACAAGATCAACCGACAAGTGACTTTCTCCAAACGCCGCTCCGGATTGTTGAAGAAAGCTCATGAGATCTCCGTTCTGTGTGATGCTGATGTTGCACTGATCGTGTTTTCCACAAAAGGAAAGCTTTGCGAATACTCTACGGATTCATCAATGGACAGGATCCTTGAGAGGTATGAAAGATACTCGTATGCAGAGATGCAACTTACTTCAACCCATAACGAATCACAAGGAAGCTGGACTCTGGAACACGCCAAGCTCAAAGCTAGAATTGAGCTTTTGCAGAAATCAAAAAGGCATTTGATGGGAGAAGAACTTGATTCCTTGACTCTCAAAGAGCTTCAAGGTTTGGAGCAGCAACTTGATACAGCTCTTAAACACGTTAGGTTGAGAAAGAATCAGCTGATGGAATCAATTTCCGCCCTCCAAAAGAAGGACAAGGATATGCAAGAACGAAACAACATACTCTCTAAGCAGATTAAGGAAAAGGAGAAAGATGCAGCAAAAGAGCCTCAACATGCTGCCGTGCCC---------------------------------------TCGCTTCACCTGGGCTGCGATGCACACCAGGCAGGAAGTGATGAAGTAGAAGATATCCCGCCAGCTCAACCGTTGACTTTCATGCCCCCATGGATGGTTCAACACATG
Gerbera_h_GSQUA5            ATGGGGAGGGGAAGAGTGATGTTGAAGAGGATCGAGAACAAAATCAATCGGCAAGTCACTTTCTCGAAACGGAGATCGGGATTGTTGAAGAAAGCTCACGAGATCTCGGTTCTCTGCGACGCCGATGTCGCTCTCATCGTCTTCTCCACCAGAGGAAAGCTCTGCGAGTATGCTACAGATGCCTCCATGGAAAGGATTCTTGAGAGGTATGAACGATATTCGTACGCAGAAAGGCAGCTTACTGCAACCGATAACGAATCACATGGAAGCTGGACCATGGAACATGCCAAGCTCAAGTCTAGAACTGAGCTTTTGCAGAAAACCCAAAGGCATTTCATGGGGGAAGAACTTGATTCCTTGAGTCTGAAAGAGCTTCAAAATCTGGAGCAGCAACTTGATACAGCTCTTAAACATATTAGGTTGAGAAAGAACCAGCTGATGGAATCGATTTCTGTGCTTCAAAAGAAGGACAAGGCATTGCAGAATCAAAATAACTTTCTCTCAAAGAAGGTCAAGGAAGTAGAGAAAGAACTGGCCCAACAACCGCCAGAGCAGCAAAACCCCGAAAACATG---TCCTCATTTCAGTTCAGCGCCTACAGT---------ATTGGGGGGGAAGGAGGTGATGGAGCAGTAGCAGAAATGGAAAAA------CAAGCTCAACCGTCAACATCAATGCCGCCATGGATGCTTCAGCACATG
Camellia_j_APL1             ATGGGGAGAGGAAGAGTCCAGCTGAAGAGGATCGAGAACAAGATCAACAGACAAGTTACTTTCTCAAAACGCCGTTCTGGACTTCTCAAAAAAGCTCACGAGATCTCAATCCTCTGCGATGCTGAGATCGCTCTCATCATCTTCTCCACCAAAGGAAAGCTCTTCGAATACTCCACGGATTCCTGCATGGAAAGGATTCTTGAGCGATATGAGAGGTACTCGCATGCAGAAAGGCAGCTTATTGCCACTGATACTGAATCACAGGGAAGCTGGACTCTGGAAAATGCTAAGCTCAAGGCTAGGTTGGAGGTTCTACAAAAAAATCAAAGGCATTTGATGGGAGAAGACATCGATACCTTGAATCTTAAAGAGCTTCAGAATTTGGAGCACCAGCTCGACTCTGCTCTTAAACATATAAGGACAAGAAAGAACCAACTAATGGAATCCATCTCTGAGCTTCAAAAAAAGGATAAGGCATTGCAGGAGCAAAACAACTTGCTTACAAAGCAGATTAAGGAAAAGGAGAAGGAA------CAGCAGGCTCAAGAGCAGCAAAACCATGATCTGAATTCATCCTCTGTTGTTATCTCACAGTCACACTCCTTGAACATTGGTGCTTACCAG------GCAGCTGTTGGAGATGTAGAAGGAGCTCCGCAAATTCAAAACAATGCAGTAATGCCACCATGGATGATTAGTCACATC
Actinidia_c_FUL             ATGGGGAGAGGGAGAGTGCAGCTGAAGAGGATAGAGAACAAGATCAACAGGCAAGTGACCTTCTCGAAGAGGCGTTCTGGCTTGCTCAAGAAAGCTCGCGAGATCTCCATCCTCTGCGATGCCGAAGTCGGTCTCATCATCTTCTCCACCAAAGGCAAGCTCTTCGACTACGCCTCCGATTCCTGCATGGAAAGGATTCTTGAACGATATGAGAGATACTCAGATGCACAAAGGCAGCTTATTGCCCCTGATCTACAGTCACAGGGAAGCTGGAATCTTGAAATTGCCAAGCTCAAGGCTAGGCTGGAGGTTCTACAAAGAAACCAAAGGCATTTTATGGGAGAAGAGCTTGATAGCTTGAGTCTGAAAGAGCTTCAAACCTTGGAGCACCAGCATGACACTGCCCTCAAACATATAAGGTCAAGAAAGAACCAACTAATGGAATCCATCTCCCAACTTCAGAAAAAGGATAAGGCATTGCAGGAGCAAAATAACTTGCTTGCAAAAAAGATCAAGGAAAAGAAGAAGGAACAAGCCCAACAGGCTCAAGAGCAGCAAAACCATGAACTGAGTTCATCTTCCATTTTTATGTCACAGCCACAGTCCTTCAACATTGGT------------------GCTAATGCAAATACTGAAGAAGCTCCAGAGAATCAAATCAGTCCAATGATGCCACCATGGATGTTTCGGCACATC
Arabidopsis_t_FUL           ATGGGAAGAGGTAGGGTTCAGCTGAAGAGGATAGAGAACAAGATCAATAGGCAAGTTACTTTCTCAAAGAGAAGGTCTGGTTTGCTCAAGAAAGCTCATGAGATCTCTGTTCTCTGCGATGCTGAGGTTGCTCTCATCGTCTTCTCTTCCAAAGGCAAACTCTTCGAATATTCCACCGACTCTTGCATGGAGAGGATACTTGAACGCTATGATCGCTATTTATATTCAGACAAACAACTTGTTGGCCGAGACGTTTCACAAAGTGAAAATTGGGTTCTAGAACATGCTAAGCTCAAGGCAAGAGTTGAGGTACTTGAGAAGAACAAAAGGAATTTTATGGGGGAAGATCTTGATTCGTTGAGCTTGAAGGAGCTCCAAAGCTTGGAGCATCAGCTCGATGCAGCTATCAAGAGCATTAGGTCAAGAAAGAACCAAGCTATGGAATCCATATCTGCGCTCCAGAAGAAGGATAAAGCCTTGCAAGATCACAACAATTCGCTTCTCAAAAAGATTAAGGAGAGGGAGAAGAAAACGGGTCAGCAAGAAGGA---CAATTAGTCCAATGCTCCAACTCTTCTTCAGTTCTTCTG---CCTCAATGCGTAACCTCCTCCAGAGGCTTTGTGGAG---AGAGTTGGGGGAGAGAACGGTGGTGCATCGTTGACGGAACCAAACTCTCTGCTTCCGGCTTGGATGTTACGTCCTACC
Capsella_r_FUL              ATGGGGAGGGGTAGGGTTCAGCTGAAGAGGATAGAGAACAAGATTAATAGGCAAGTTACTTTCTCCAAGAGAAGGTCTGGTTTGCTCAAGAAAGCTCATGAGATCTCTGTTCTCTGCGATGCTGAGGTTGCTCTCATCGTCTTCTCTTCCAAAGGCAAACTCTTCGAATATTCCACCGACTCTTGCATGGAAAGGATACTTGAACGCTATGATCGCTATTTATACTCAGACAAACAACTTGTTGGCCGAGAAGTTTCGCAGAGTGAAAACTGGGTTCTAGAACATGCTAAGCTCAAGGCAAGAGTTGAGGTACTTGAGAAGAACAAAAGGAATTTCATGGGGGAAGATCTCGATTCGTTGAGCTTAAAGGAGCTTCAAAGCTTGGAGCATCAGCTCGATGCTGCTATCAAGAGCATTAGGTCAAGAAAGAACCAAGCAATGGAATCCATATCTGCGCTTCAGAAGAAGGATAAGGCTTTGCAAGATCATAACAATTCGCTTCTCAAAAAGATTAAGGAGAGGGAGAAGAAAACGGATCAGCAAGAAGGA---CAATTAAACCAATGCTCCAACTCTTGTTCAGTTCTTCTG---CCCCAATGCTTAAGCTCCTCCAGAGACTTTGTGGAG---AGAGTTGAGGGAGAGAACGGCAGTGCACCGTTGACAGAACCAAACTCTCTTCTTCCGGCTTGGATGTTACGCCCTACC
Brassica_r_Brara.B03740.1   ATGGGAAGGGGTAGGGTTCAGCTGAAGAGGATAGAGAATAAGATCAATAGGCAAGTTACTTTCTCAAAGAGAAGGTCTGGTTTGCTCAAGAAAGCTCATGAGATCTCTGTTCTCTGCGATGCTGAGGTTGCTCTCATCGTCTTCTCTTCCAAAGGCAAACTCTTCGAATATTCCACAGACTCTTGCATGGAAAGGATACTTGAACGCTATGATCGCTATTTGTACTCAGATAAACAACTTGTTGGCCGAGACATTTCACAGAGTGAAAATTGGGTTCTAGAACATGCTAAGCTCAAGGCAAGAGTTGAGGTACTTGAGAAGAACAAAAGGAATTTTATGGGGGAAGATCTTGATTCATTGAGTTTAAAGGAGCTTCAAAGCTTGGAGCATCAGCTCGATGCTGCTATTAAGAGCATTAGGTCAAGAAAGAACCAAGCTATGGAATCCATATCAGCGCTCCAGAAGAGGGATAAGGCCTTGCAAGATCACAATAATACGCTTCTCAAAAAGATTAAGGAGAGGGAGAAGAAAACGGGTCATCAAGAAGGC---CAATTAAACCATTGCTCCAACAATTCTTCAATTGTTCAG---CCCCAGTGTTTAACCTCCTCCAGAGGCTTTGTGGGG---AGAGTTGGGGCAGAGAATGGTGGTGCATCGTTGACGCAACCAAACTCTCTTCTTCCGGCTTGGATGTTACCT---ACG
Sinapis_a_SaMADSB           ATGGGAAGGGGTAGGGTTCAGCTGAAGAGGATAGAAAACAAGATCAATAGGCAAGTTACTTTCTCAAAGAGAAGGTCTGGTTTGCTCAAGAAAGCTCATGAGATCTCTGTTCTCTGCGATGCTGAGGTTGCTCTCGTCATCTTCTCTTCCAAAGGCAAACTCTTCGAATATTCCACCGACTCTTGCATGGAAAAGATACTTGAACGCTATGATCGCTATTTGTATTCAGACAAACAACTTGTAGGCCGAGACATTTCACAGAGTGAAAATTGGGTTCTAGAACATGCTAAGCTCAAGGCAAGAGTTGAGGTACTCGAGAAGAACAAAAGGAATTTTATGGGGGAAGATCTTGATTCGTTGAGCTTAAAGGAGCTCCAAAGCTTGGAGCACCAGCTCCATGCTGCTATCAAGAGCATTAGGTCAAGAAAGAACCAAGCTATGGAATCCATATCAGCGCTCCAGAAGAAGGATAAGGTCTTGCAAGATCACAACAATGCGCTTCTCAAAAAGATTAAGGAGAGGGAGAAGAACACGGTTCATCAAGAAGTA---CAACTAATCCAATGCTCCAACAATTCTTCAATTCTCCAG---CCCCAATGCTTAACCTCCTCCAGAGGCTTTGTGGGT---AGAGTTGAGGGAGAGAACGAAGGTGCATCGTTGGCGGAACCAAACTCTCTCCTTCCAGCTTGGATGTTACGCCCTACA
Lepidium_a_FUL              ATGGGAAGAGGTAGGGTTCAGCTTAAGAGGATTGAAAACAAGATCAATAGACAAGTTACTTTCTCAAAGAGAAGGTCTGGTTTGCTCAAGAAAGCTCATGAGATCTCTGTTCTTTGTGATGCTGAGGTTGCTCTCATCGTCTTCTCTTCCAAAGGCAAACTCTTCGAATATTCCACTGACTCTTGTATGGAGAGGATACTTGAACGCTATGATCGTTATCTATATTCAGACAAACAACTTGTTGGTCGTGACGTTTCGCAGAGTGAAAATTGGGTACTAGAACATGCCAAGCTCAAGGCAAGAGTTGAGGTACTTGAGAAGAACAAAAGGAATTTTATGGGGGAAGATCTTGATTCATTGAGCTTAAAGGAGCTTCAAAGCTTGGAGCATCAGCTTGATGCTGCTATCAAGAACATTAGGTCAAGAAAGAACCAAGCTATGGAATCCATATCTGCCCTTCAGAAGAAGGATAAGGCCTTGCAGGATCACAATAATTCGCTTCTTAAAAAGATAAAGGAGAGGGAGAAGAAAACGGATCAGCAAGAAGGA---CAATTTATTCAATGTTCCAACTCTTCTTCACTTCTTCTT---CCCCAATGCGTTACCTCCTCCAGAGGTTTTGTGGAG---AGAATTGGACAAGAGAACGGTGGTGCACCGTTAACGGAACCAAACTCTCTTCTTCCGGCTTGGATGTTACGTCCGACC
Theobroma_c_TcAP1_1         ATGGGGAGGGGTAGGGTTCAGCTGAAGAGAATAGAGAACAAGATCAACAGGCAAGTGACTTTTTCAAAGAGAAGGTCCGGTTTGTTGAAGAAAGCCCATGAGATCTCTGTCCTTTGTGATGCTGAGGTTGCTCTGATTGTCTTCTCAACTAAAGGGAAGCTCTTTGAATACTCAACAGATTCTTGCATGGAGAGGATCCTTGAACGGTATGAAAGATATTCTTATGCAGAGAGGCAACTTGCTGGGAATGAAGTTGACCAAAATGGAAGCTGGACTCTAGAACATGCAAAACTTAAAGCCAGAATGGAGGTTTTACAAAGAAACCAAAGGCATTTCATGGGAGAAGATCTTGACAATTTAAGTCTTAGAGAGCTTCAAAATTTGGAGCAACAGCTTGATTCTGCCCTTAAACACGTACGCTCAAGAAAGAATCAGCTCATGGAATCAATTTCTGAGCTTCAGAAAAAGGATAAAGCATTGCAAGAGCAGAATAACATGCTTGCAAAGAAGGTGAAAGAAAAGGAGCAGGCAGTAGCCCAGCAGGCACAAGAGCAGCAAAACAATTGCCAAGACACATCCGCCATTCTTCTGCCACAGCCA---------------AGTACCTATGAAGCAAGGGGAAGAGAGGAGGAAGGC---AATCCAGCACATCGTGGAGCCAATGCGCTCTTGCCACCTTGGATGATTCGCCACCTT
Litchi_c_AP1                ATGGGAAGAGGTAGAGTTCAGCTGAAGAGGATAGAGAACAAGATCAACAGACAGGTGACTTTCTCTAAGAGAAGGTCTGGCTTGTTGAAGAAAGCTAATGAGATCTCTGTGCTTTGTGATGCTGAGGTTGCTTTGATCGTCTTCTCTACCAAAGGAAAGCTCTTTGAATACGCCACCGATTCTTGCATGGAAAGAATCCTTGAAAGGTATGAGAGATATTCTTATAATGATAGGCAGCTTATCGCTAATGAGGTGGAACAGAATGGAAGCTGGACTCTGGAACATGCAAAGCTGAAAGCAAGGGTGGAGGTTTTGCAAAGAAATCAAAAGCATTACATGGGTGAAGATCTTGACTCCCTTAGTCTCAAAGAACTTCAAAGTTTGGAGCAGCAGCTTGATTCTGCTCTTAAACACATTCGGACAAGAAAGAACCAACTCATGGAATCCATTTCGGACCTTCAGAAAAAGGACAAATTATTGCAAGAGCAAAATAACTTGCTTGCTAAAAAGGTGAAGGAAAAGGAGAAGACAATCACTCAACAACAACAAGAGCAGCAAAATCCTGGCCCGAACTCGTCCACTATTCTTTTAGGGCAGCCACAGTCCTTAAACAATAGTACTTACCAAGCAAGGGGAGGCGATGATGATGAG---ACTCCA---AATCGA---GCTAATACAATCTTGCCCCCATGGATGCTTCGCAACCTT
Betula_p_BpMADS5            ATGGGGAGAGGAAGGGTTCAGTTGAAAAGGATCGAGAACAAGATCAACAGGCAGGTCACTTTCTCCAAGAGACGGTCAGGTTTGCTGAAGAAAGCCCATGAGATCTCTGTGCTTTGTGATGCTGAGGTGGCCTTGATTGTCTTCTCCACCAAAGGGAAGCTCTTTGAGTATTCTACTGATTCTTGTATGGAAAGGATCCTTGAACGGTATGAGAGATATTCATATGCAGACAGGCAGCTTCTTGCAAATGATCTTGAACAAAATGGAAGCTGGACTCTGGAACATGCAAAGCTCAAGGCTAGGATTGAGGTTTTGCAAAGAAATCAGAAGCATTTCGTGGGAGAAGATCTCGATTCCTTGAGTCTTAAAGAGCTTCAAAATTTGGAGCAACAGCTTGATTCTGCTCTCAAACACATCAGGTCAAGAAAGAACCAACTTATGGAATCGATTTCAGAGCTTCAGAGAAAGGATAAGGCATTGCAGGAGCAAAACAACGTGCTTGCAAAGAAGGTGAAGGAAAAGGAAAAG---TTAGCCCAACAGGCGCAGGAGCAGCAGAGTCATACCCTTGATTCACCCTCTCTCCTTCCACAGCCGTTGTCGTCGTTGAACATTGGCTCTCAGCAAGCAAGAGGCAATGGAAGAGACGAAGGAACTCCACCTCATCGA---GCCAATGCACTCCTGCCCCCTTGGATGCTTCGCCATCTT
Cucumis_s_CsAP1_1           ATGGGGAGAGGGAGAGTGCAATTGAAGAGAATAGAGAACAAAATTAATAGACAAGTGACTTTCTCTAAAAGAAGGTCAGGTTTATTGAAGAAAGCTCATGAAATTTCAGTTCTTTGTGATGCTGAAGTTGCTCTTATTGTTTTCTCCACCAAGGGGAAGCTCTTTGAATACTCAACTGATTCTTGCATGGAGAAAATTCTTGAGCGTTATGAAAGGTACTCATATGCAGAGAGGAGACTTGTTGCAAATGATAGCCAACCAAATGGAAATTGGACACTTGAACATGCAAAGCTTAAAGCCAGAATAGAGGTTTTACAGAAAAACCACAGGCATTTCATGGGGGAAGATCTCGACTCATTGAGTCTAAAAGAGCTCCAAAATATTGAGCAACAACTTGATTCTGCACTCAAGCATATAAGAGCTAGGAAGAACCAACTCATGGAATCCATTACAGAGCTACAGAAAAAGGGCAAAGTACTACAAGAGCATAATAACATCTTAGGCAAAAAGATAAAGGAGAAGGAGAAATCACGAGCTCACAATCCACAAGAGCAGCAG---CAGCACCAGAATAGTAATGTCATTGAATCTTCTCCACTTCCATTTCAATCTCTTAGCCCTTATCCAACCCACGGCCTCGAAGAGAACGAGTCCGCTCCCAATGAAAGA---TCCGATACCCTCCTTCCGCCGTGGATGCTCCGCCACCTT
Juglans_r_AP1               ATGGGACGAGGGAAGGTCGAGTTCAAGCGGATAGAGAACAAGATCAACAGGCAGGTCACTTTCTCAAAGAGAAGGTCTGGCTTGCTGAAGAAAGCCCACGAGATCTCTGTGCTTTGTGATGCCGAAATTGCCCTTATTGTTTTCTCTACCAAAGGGAAGGTCTTTGAGTATAGCACCTCTAGGTGCATGGAAAGAAATCTCGAACGGTACGAGAGATATTCATCAGCGGACAGGCAACTTCTTGCGAATGCTCTTGAACCAAATGGAAGCTGCACTCTGGAGCATGCTAAGCTCAAGGCTACGATTGAAGTGGGAGAAAGGACCTCTTGGCATTTAATGGGAGAAGATCTCGACTCCTTGAGTCTTAAAGAGCTTCAAAATTTGGAGCAACAGCTTGATTTTGCTCTCAAACACATAAGGTCGAGAAAGAACCAAGTTATGGAATCCATTTCGGCGTTTCAGAAAAAGGATAAGGCATTGAAGGAGCAAAACAACGTGCTTGCCAAGAAGGTGAAGGAGAAAGAAAAGTTACTTGCCGAACAGGCCCAAGATCAGCAGAATCAATCACTTCACACATCCTCTATCCTTCCCCAACCGTTGCCCTTGGACAATATTGGGTCCTACCAAATTAGAGGCAGCCAAAGAGATGACGCAAGTCCATCTAATCGA---GCCAATACACTCCTGCCCCCTTGGATGCTTCGCCATCTT
Prunus_p_PpMADS6            ATGGGGAGGGGAAGCGTGCAGCTGAAGAGGATTGAAAACAAGATCAACAGGCAGGTGACCTTCTCAAAGAGAAGGTCTGGGTTGCTGAAGAAAGCCCAAGAGATTTCTGTGCTTTGTGATGCTGAGGTTGCTTTGATTGTCTTCTCCACCAAAGGCAAGCTCTTTGAGTACTCCACTGACTCCTGCATGGAAAGGATCCTGGAAAGGTACGAAAGATACTCATATTCAGAGAAGCAGCTTCTTGCAAATGATCATGAATCAACTGGAAGCTGGACTCTGGAACATGCGAAGCTCAAGGCTAGGGTGGAGGTTTTACAAAGAAATTGCAGTCATTTTATGGGGGAAGATCTCCAATCTTTAAGTCTGAAAGAGCTTCAGAATTTGGAGCAACAGCTTGATTCTGCACTGAAGCACATAAGGTCAAGAAAGAACCAGGTTATGGAATCGATTTCAGAGCTGCAAAAGAAGGATAAGGCATTGCAGGAGCAAAACAACTTGCTGGCAAAGAAGGTAAAGGAGAAGGAGAAAGCACTAGCTCAGGCAGAGTCAGAGCAGCAGAACCAGGGCTTGGACTGCTCCTCCCTTCTACCAGAGGCATTGTCCTTG---AATTTCGGCTCATACCAGATTAGAGGAGATCATGAGGAAAATGAGACCCCGACAAATCGA---CCTAATACTCTCCTTCCCCCATGGATGCTCCGCCACCTT
Prunus_p_PpMADS2            ATGGGGAGGGGAAGGGTGCAGCTGAAGAGGATTGAAAACAAGATCAACAGGCAGGTGACCTTCTCAAAGAGAAGGTCTGGGTTGCTGAAGAAAGCCCAAGAGATTTCTGTGCTTTGTGATGCTGAGGTTGCTTTGATTGTCTTCTCCACCAAAGGCAAGCTCTTTGAGTACTCCACTGACTCCTGCATGGAAAGGATCCTGGAAAGGTACGAAAGATACTCATATTCAGAGAAGCAGCTTCTTGCAAATGATCATGAATCAACTGGAAGCTGGACTCTGGAACATGCGAAGCTCAAGGCTAGGGTGGAGGTTTTACAAAGAAATTGCAGTCATTTTATGGGGGAAGATCTCCAATCTTTAAGTCTGAAAGAGCTTCAGAATTTGGAGCAACAGCTTGATTCTGCACCGAAGCACATAAGGTCAAGGAAGAACCAGGTTATGGAATCGATTTCAGAGCTGCAAAAGAAGGATAAGGCATTGCAGGAGCAAAACAACTTGCTGGCAAAGAAGGTAAAGGAGAAGGAGAAAGCACTAGCTCAGGCAGAGTCAGAGCAGCAGAACCAGGGCTTGGACTGCTCGTCCCTTCTACCAGAGGCATTGTCCTTG---AATTTCGGCTCATACCAGATTAGAGGAGATCATGAGGAAAATGAGACCCCGACAAGTCGA---CCTAATACTCTCCTTCCCCCATGGATGCTCCGCCACCTT
Malus_d_MdMADS2             ATGGGGAGGGGAAGGGTGCAGCTGAAGAGAATTGAGAACAAGATCAACAGGCAGGTGACCTTCTCAAAGAGAAGGTCGGGGCTGATGAAGAAAGCTCATGAGATTTCTGTGCTTTGTGATGCTGAGGTTGCTTTGATTATCTTCTCCACCAAGGGCAAGCTCTTTGAGTACTCCAATGATTCCTGCATGGAAAGGATCCTGGAAAGGTACGAAAGATACTCATATACAGAGAGGCAGCTTCTTGCAAATGATAATGAATCCACTGGAAGCTGGACTCTGGAACATGCAAAGCTCAAGGCTAGGGTGGAGGTTTTACAAAGAAATCAAAGACACTATATGGGAGAAGATCTCCAATCCTTAAGTCTCAAAGAGCTTCAAAATTTAGAGCAACAGCTTGATTCTGCACTGAAGCACATAAGGTCAAGAAAGAACCAAGTTATGGAATCGATTTCTGAGCTCCAGAAGAAGGATAAGGCATTGCAGGAGCAAAACAACTTGCTGGCAAAGAAGGTGAAGGAGAAGGAGAACGCAGTAGCTCAACAGGCCCAAGAGCATCAGGAGCAGAGGTTGAACTCCTCTTCCCTTCTTCCACGGGCATTGTCCTTG---AATTTCGGCTCCTACCAGATTAGAGGAGATAATCAGTATGGAGAAACCCCAACTCATAGA---CCTAACATGCTGCTGCCCGCTTGGATCGTCCGCCACCTT
Pisum_s_PEAM2               ATGGGGAGAGGAAGGGTGCAATTGAAGAGGATTGAGAACAAGATCAATAGGCAAGTGACATTTTCAAAGAGAAGATGTGGTCTGTTGAAGAAAGCTCATGAGATCTCTGTGCTCTGTGATGCTGAGGTTGCTCTTATTGTCTTCTCCAACAAAGGAAAACTCTATGAATATTCAAGCGATCCCTGTATGGAAAGAATTCTAGAACGATATGAAAGGTATTCATATGCGGAGAGGCAACATGTTCCAAATGATCAGCCCCAAAATGAAAATTGGATTATAGAACATGCAAAGTTGAAGGCAAGGTTGGAAGTCATACAGAAAAATCAAAGGAATTTTATGGGTGAAGAACTTGATGGCTTAAGTATGAAAGAGCTTCAGAATTTGGAGCATCAACTTGATTCAGCTCTCAAACAGATTAGATCAAGAAAGAACCAAGTTGTGGAATCCATTTCAGAGCTCCAAAAAAAGGATAAGGCCCTTCAAGAAAAAAACAATCTGCTCACAAAAAAGATAAAGGAGAAAGAGAAGGCATTAGCC---------AACGAGCTACACAATGATGATCTAGATTCT------GCACTTGTACCTCAACCAGAGACACCGAATATTGGATCCCCTCAAGATAGA---------GGTGATAATGAAGGAAGC---CAAACTCAATCTAATGCCCTTCTTCCACCATGGATGCTTCGTCCTATA
Phaseolus_v_AP1_2           ATGGGGAGAGGAAGGGTGCAGTTGAAGAGGATCGAGAACAAGATCAATAGGCAAGTAACGTTCTCCAAGAGAAGGTCTGGTTTGCTCAAGAAAGCTCATGAGATCTCTGTGCTTTGTGATGCTGAAGTCGCCCTCATAGTCTTCTCCACCAAAGGCAAACTCTTTGAGTACTCCAGCGATCCATGTATGGAAAGAATTCTTGAACGGTATGAGAGGTATTCATATGCAGAGAGGCAGCTTGTTGTAAGTGATCAACCACAAAGTGAAAATTGGACTCTAGAACATGCAAAGCTCAAAGCAAGGTTGGAAGTTCTACAGAAAAATCAAAGGAATTTTATGGGACAAGATTTGGATGGTCTAAGTATCAAAGAGCTTCAGAATTTGGAGCATCAGCTTGATAGTGCTCTCAAACACATTAGATCACGGAAGAACCAACTCATGGAATCTATTTCAGAGCTTAATAAAAAGGATAAGGCCCTACAAGAACAAAACAACACTCTCGCAAAGAAGATAAAGGAAAAAGAGAAGGCACTAGCACAACAAGCACAAGAGCGACAAGCTGATGAACTAGCCTCCTCA---GTCCTTGTACCTCAACCAGAGACATCTAATATTAGATCCTCACAAGTAATAGGTGATGGAGGAGATAATGAAGGAAGTACACCAAGTCGAGTAAATGCCATTCTTCCACCTTGGATGCTTCGTCCTACA
Pisum_s_FULb                ATGGGGAGAGGAAGAGTGCAGTTGAAGAGGATTGAGAACAAAATCAATAGACAAGTAACTTTTTCGAAAAGACGGTCTGGTTTGTTGAAGAAAGCTCATGAGATCTCTGTTCTTTGTGATGCTGAAGTTGCTCTCATAGTTTTCTCTACTAAAGGCAAGCTTTTTGAATACTCTAGCGATCCTTGTATGGAAAGAATTCTTGAACGATATGAGAGATATTCTTATACGGAGAGACAGCTTGTTGCAAATGATCAATCACCAAATGAAAACTGGGTTCTAGAACATGCAAAACTGAAAGCTAGGGTGGAAGTACTTCAGAAAAATCAAAGGAATTATATGGGAGAAGAGTTGGATGGGTTAAGTCTCAAAGAGCTTCAGAGTTTGGAACAACAACTTGATTCTGCTCTCAAACACATTAGGTCACGGAAGAATCAAGTCATGGAATCTATTTCAGAACTTCAGAAAAAGGATAAGGCACTCCAAGAACATAACAACTTGCTCGCCAAGAAGATAAAGGAAAAAGAGAAAGAACTTGCT------------GAGGAGGTGCAAAATAGCGTGGCT---------CTAATTGAAACTCAACCAGAATCCATGATTGCAGGATCCTTACAAGAAAATTGCAACGAAGAAACCGGAGCAGAA---------ACTCGAGGAAGTGCCGTTCTTCCGCCGTGGATGATTCGTCCTATA
Glycine_m_GmFUL             ATGGGGAGGGGAAGAGTGGAGTTGAAGAGGATCGAGAACAAGATCTTTATGCAAGTGACGTTCTCAAAGAGAAGGTCTGGTTTGCTGAAGAAAGCGCGCGAGATCTCTGTGCTGTGCGATGCTGATGTGGCTCTCATCGTCTTCTCCACCAAAGGCAAGCTTTTGGACTACTCCAACCAACCTTGTACGGAAAGAATTCTTGAACGGTATGAGAGGTATTCGTATGCGGAGAGGCAACTTGTTGGAGATGATCAACCACCAAATGAAAACTGGGTTATAGAACATGAAAAGCTCAAGGCTAGGGTGGAGGTACTACAGAGAAATCAAAGGAATTTTATGGGAGAAGATCTGGACAGCTTAAATCTTAGAGGACTTCAGAGTTTGGAGCAACAACTTGATTCCGCTCTCAAACACATTAGATCACGAAAGAACCAAGCCATGGAATCTATTTCTGAGCTTCAGAAAAAGGATAGGACACTCCGTGAACACAACAACTTGCTCTCCAAGAAGATAAAGGAAAAAGAGAAGGAGCTGACCCAAGAG------GAAGGACTGCAAAATAACGTGAGCTCT------GTCCTTGTAACTCAACCAGAGTCCCTGACTATTGGATCCCCAGAAGTCAAATCTAATGAAGAAACT---------CCA---TCATGTCGACCTAAAACCATTCTTCCCCCTTTGATGCCTCTTCCTACA
Medicago_t_MtFUL            ATGGGGAGAGGAAGGGTGCAATTGAAGAAGATTGAGAACAAGATCAATAGGCAAGTAACTTTTTCAAAGAGAAGATCTGGTTTACTCAAGAAAGCTCATGAGATCTCTGTGCTTTGTGATGCTGAAGTTGCTCTTATTGTCTTCTCCAACAAAGGAAAGCTCTATGAGTATTCAAGCGACCCCTGTATGGAAAAAATTCTAGAACGCTATGAAAGGTATTCATATGCAGAGAGGCAGCATGTTGCAAATGATCAGCCACAAAATGAAAATTGGATTATAGAACATGCAAGGTTGAAGACAAGGTTGGAAGTCATTCAGAAAAATCAAAGGAATTTTATGGGTGAAGAACTTGATGGCCTAAGTATGAAAGAGCTTCAGCATTTGGAGCATCAACTTGATTCTGCTCTCAAACAGATTAGATCAAGGAAGAACCAACTCATGGAATCCATTTCAGAGCTCAGTAAAAAAGATAAGGCCCTCCAAGAAAAAAACAAATTGCTTACAACAAAGATGAAGGAGAAAGAGAAGGCACTGGCCCTTGAGCAGCAAGAGGATATGAAT------CTAGCCTCCACA---GTTCTTGTACCTCAATCAGAGACATTGAATATTGGATCCCTTGAAGATAGAGATGATGGAGGAAAT---AATGAAGAA---CAAACCCATGGCAACGCCCATCTTCCACCTTGGATGCTTAAT------
Acacia_m_AmMADS1            ------------------------------------------------------------------------------------------------------------GTTCTCTGCGACGCCGAGGTTGCTCTCATCGTCTTCTCGACCAAGGGCAAGCTCTCTCACTACTCCAGCGACCCCTGCATGGAAAAAATTATTGAACGCTATGAGAGGTATTCATATGCAGAAAGGCCGCAAGCTGCACCTGATCGTTCACCAACTGAAAACTGGACTCTAGAGCACGCAAAGCTTAAGGCTAGGATGGAGGTCCTGCAAAGAAATCAAAAGCATTACAGGGGAGAAGATCTGGAAGGCCTAAGTCTCAAAGAGCTTCAGAATTTGGAGCATCAACTAGACAGTGCTCTCAAACACGTCAGATCGCGCAAGAACCAACTCATGGAATCAATTTCTGAGTTTCAGAAAAAGGATAAGAAGCTGCAGGAACAAAACAACTTGCTGGCTAAGGAGATAAAAGAGAAAGAGAAGGCCTTGGCC---GAAAAGGCAGAGGAAAAGCACAATGAT---------------GCCCTCGTACAGCCACAACCACCCTCCAATATTGGAATCGTAGAAGCAAGGGGTGGTGCAGAAGAT---AACGAACAT---CAGCCTCGATCTGGTCCGTTGCTTCCCTCATGGATGCTTCCCCCCATC
Hevea_b_MADS3               ATGGGGAGGGGTAGGGTTCAGCTTAAGAGAATTGAGAACAAGATCAATAGGCAAGTGACTTTTTCCAAGAGAAGGTCTGGCTTGTTGAAGAAAGCCCATGAGATCTCTGTGCTTTGTGATGCTGAGGTTGCTTTGATCGTCTTCTCCACCAAAGGGAAGCTCTTTGAATACTCTACTGATTCCTGCATGGAAAGGATCCTCGAACGTTATGAGAGATATTCATATGCAGACAGGCAGCTTGTTGCGACTGGTAGCGAAACAAATGGTAGCTGGACTCTGGAACATGCAAAGTTGAAGGCTAGGATGGAGGTTCTCCAGAGAAACCAAAGGCATTTCATGGGAGAAGATCTTGATACCTTAAGCCTCAAAGAGCTTCAGAGCGTGGAGCAGCAGATTGATTCTGCTCTTAAGCACATAAGGTCAAGAAAGAACCAATTGATGGAATCCATTGCAGAATTGCAGAAGAAGAGCAAGGCATTGCAGGAGCAAAACAACCAATTTGCAAAGACGGTCAAGGAGAAGGAGAAGGAAATAGCTCAGCAGAATCAAGAGCAACAAAATCAT---ATTATAGATTCATCTACTGTTCTACCACCACCACAGTCTTTGAACATAAGA---------------GGCAATAGAGATGAA---GATGAACCA---CAACATCTAGCCAATGCAGTCTTGCCATCTTGGATGATTCCCTATCTG
Eucalyptus_g_EAP2           ATGGGGAGGGGGAGGGTGCAGCTGAAGAGGATAGAGAACAAGATAAACAGGCAAGTGACGTTCTCGAAGCGGAGATGCGGGCTGCTGAAGAAGGCCCACGAGATCTCCGTCCTCTGCGACGCCGACGTCGCCCTCATCGTCTTCTCCACCAAGGGCAAGCTCTTCGAGTACGCCACCGACTGTTGCATGGAGAGGATCCTCGAGCGTTATGAGAGATATTCATATGCAGAGAGCCAGGTTCTCACAAACAATGCCGAAACCAATGGGAACTGGACTTTGGAACATGCAAAACTCAAGGCCAGGATGGAGATTCTGCAGAAAAATCAAAAGAATCTGATGGGAGAAGAACTCGATTCTCTAAGCCTCAAAGAGCTTCAGAATTTGGAGCATCAGCTTGACACTGCTCTTAAGCACATTCGGTCTAGAAAGAATCAACTCATGGAATCCATCTCTGAGCTTCAGAGAAAGGATAAGGCGCTGCAAGAACAAAACAACATGCTGGCAAAGAAGGTGAAAGAGAAGGAGAAGGCACTGGCACAGCAAACTCAAGACAACCAAGATGATGGCCTCACCTCTTCCTCGGTTATTCTCTCTCAATCTCAGCCTGTCAACATTGGGCCTTACCATCCGAGTGGAATTGAGGAGGGAGCGGCCCTCGGTCCACAACATCGTAATGCCACCCTTCTTCCTTCATGGATGCTTAGCCACCTC
Eucalyptus_g_EAP1           ATGGGGAGGGGGAGACTGCAGCTGAAGAGGATAGAGAACAAGATCAACCGGCAAGTCACCTTCTCCAAGAGGAGGGCGGGTCTGCTCAAGAAGGCCCACGAGATCTCCGTACTCTGCGACGCCGAGGTCGCCCTCATCATCTTCTCCGCCAAGGGCAAGCTCTTCGAGTACTCCACCGATTCCTGCATGGAGAGAATTCTCGAACGCTATGAAAGATACTCATATTCGGAGCACCAAGTTCTTGCAAGTGAGACAGAATCGATTGGTAGCTGGACTTTGGAGCATGCTAAGCTCAAGGCCAGACTTGAAGTTTTACACAGAAATTATAGGCATTTCATGGGAGAAGATCTTGATTCTTTGAGTCTCAAGGACCTCCAAAATTTGGAGCAGCAACTGGAGTCTGCTCTTAAACACATAAGATCGAGAAAGAATCAGCTCATGGAATCAATCTCAGTGCTTCAGAAAAAGGATAGGGCATTGCAGGAGCAAAACAACCTGCTTACAAGGAAAGTAAAGGAGAAGGAGAGGGCACTAGCGCAGCAAGCTCAGGAGCAGCAAGACCAT---GCCCTTGACTCACCTGTTGTTCTACCCCACTACCCATCTCTCGACATCAATTCTTATCAAGCGAGACACAACGGACACGATGACGGAGAGAACCTGCAGCCTCGGGCTGGTACACTTCTTCCTCCGTGGATGCTCCACCGTCTC
Linum_u_AP1_1               ATGGGGAGAGGGAGAGTGCAGCTGAGGAGGATCGAGAACAAGATCAACAGGCAAGTGACGTTCTCCAAGAGGAGGTCAGGTCTTCTGAAGAAGGCTCATGAGATCTCTGTACTCTGTGATGCTGAAGTGGCTCTCATCGTCTTCTCCACCAAGGGCAAGCTCTTTGAATACTCCACTGATTCCTGTATGGAGAGGATCCTGGAACGTTATGAGAGATACTCCTATGCTGAGAGGCAGCTTCTTGCCAATGATACTGAGACATGCGGTAGCTGGACTCTAGAATATGCCAAGCTCAAGGCTAGGATTGAAGTCCTACAAAAGAACCTAAGGAACTACAACGGCCAAGACCTTGATTCCTTGAGCCTTAGGGAGCTTCAGAACCTGGAACAACAACTTGATTCTGCTCTTAAACATATCCGCTCCAGAAAGAACCAACTGATGGAATCCATCTCGGAGCTTCAGAAAAAGGACAAGGCATTGCAGGACCAAAACAACCAACTGGCAAAAAAGGTTAAAGAAAGGGAGAAGGAAATATTGGAGCAACCTCAGGAGCAACAACAGGATCCAATGGAGGACTCACCCGTCGTTGCACCACAGCCACAGCCTCTAGACATAAGTGGTTATCAGGCAAGGGGAAACGGAGTTGAAGAAGGAACGTCGTCGCAGCATCGACCCAGTGCAGTGCTGCCTTCATGGATGGGAAACCATATA
Heuchera_a_HeaFUL           ---------------------------------------------------------------------------------------------------------TCAGTTCTTTGTGATGCTGAAGTCGCCTTAATCGTCTTCTCCACCAAAGGAAAGCTCTCCGAGTACTCCACTGACGCTTCCATGGAAAGAATCCTTGAACGATACGATAGGTATTCGTTAGCGGAGAAGCAGATTGCAGGAACTGATGCTGAAGCACATGGTAGTTGGACTCTTCAGTATGCAAAGCTCAAGGCTAGAATGGAGGTTTTAGACAAAAACCTAAGGCATTATAGGGGGGAAGATCTCGATTCCTTAAACCTTAAGGAGCTTCAAACTTTTGAGCATCAGCTTGATGTTGCCCTTAAACACGTAAGGTCAAGAAAGAACAATCTAATGGAATCCATATCTGAGCTTCAGAGGAAGGATAAAGCAATACAGGAGCAGAACAACTTGCTGACAAAGAAGATAAAGGAGAAGGAGAAG---TTGGCCGAACTGGCACAAGAGCAGCCTAATCAGGGCTTAGAGTCT------GTCCTTCCTTCACAACCACAATCGGTAGACACTGGCTCTTTCCAGACAGCAGGGAATGGTGGAGAAGTAGAAACTAGTACTCTGAATCGAACTAATTCACTCCTGCCCCACTGGATGGTTAGCCAC---
Gerbera_h_GSQUA2            ATGGGAAGAGGGAGGGTGCAGTTGAAGAGGATCGAGAACAAGATAAGCAGGCAGGTGACATTCTCCAAGAGAAGAACAGGCCTGTTGAAGAAAGCTCATGAGATCTCTGTGTTGTGTGATGCTGATGTTGCTCTCATTGTTTTCTCTACTAAAGGCAAACTCTTTGAGTACTCTACTCACTCCAGTATGGATGCAATTCTTGAAAGGTACGAAAGATACTCGTATGCAGAGAAGCTCCTCACCGCACCCGAAACAGAAACACAGGGAAGTTGGACACTTGAGTCCTCAAAGCTTAGAGCAAAGATTGAGGTGCTAGAAAAGAACATAAAGCACTATGTCGGGGAAGATCTTGAACCCTTGAACCTTAGAGAGCTTCAAAGTGTCGAACAACAAATTGAGACTGCTCTCAAACGAGTACGGACAAGAAAGAATCAAGTCATGGAATCCATCTCTGAGCTTCATAAAAAGGAGAGATCTCTTCAAGAGCAAAATAATACACTCTCCAAGAAGTTAAAAGGGAACCAGAAGACC------------------GAGCAACAAAATGTAGGG---------------TTTATGTTCCCACCACAACACCATTTAGCTATTGGATCATTCGAGGGAGGAGGGGCGGTACGGGAGGAGGAATATTCACAACATCCCATCTCCGGCACAATGATGCCACCATGGTTGTTTCATCACATT
Chrysanthemum_m_CDM41       ATGGGTAGAGGAAGAGTTCAGATGAAGCGGATCGAAAACAAGATTAGCAGACAAGTAACATTTTCCAAAAGAAGAACAGGTTTGCTTAAGAAAGCACATGAGATCTCTGTCTTGTGTGATGCTGATGTTGCTCTCATAGTTTTTTCCACTAAAGGCAAACTCTTTGAGTACTCTACTCACTCCAGTATGGAATCGATTCTTGAGAGGTATGAGAGGTATTCGTATGCAGAGAAATTGCTTACTGCTCCTGAAAACGAGACACAGGCAAGCTGGACTCTTGAATCCTCGAGGCTAAAAGCAAAGATTGAAGTTCTTGAAAGGAACATAAGGCATTATGGTGGGGAAGACCTAGAACCATTAAGCCTTAGGGATCTTCAGAGTGTGGAGCAACAGCTAGATACAGCTCTTAAGCGAATAAGAACAAAGAAGAACCAACTCATGGAATCTATTTCCGAGCTTCATAAAAAGGAAAAGACATTACAAGAACGAAACAACTCGCTCTCCAAGAAGTTGAAAGAGAATGAGAAAAGT------------------GAGCAACAAAATCAGCCA---------------CCGCCACCACCACCACAGCAGCCATATTCATTTGCAAGACCATTCATCGGAGCAGCCATGAGAGAGGAGGAATTAGCTCGACATCATGTCTCCACTACCATGATGCCACTGTGGATGATTCGCCACCTT
Panax_g_PgMADS1             ATGGGGAGAGGAAGGGTACAGTTGAAGCGGATCGAGAACAAGATAAGCCGGCAAGTGACATTCTCAAAGCGCCGGTCGGGATTGCTGAAGAAAGCTCACGAGATCTCAGTTCTGTGCGATGCCCAAGTTGCCCTTATTGTCTTCTCTACTATGGGAAAGCTCTGCGAGTACTCCACTGATTCAAGTATGGAAACAATTCTGGAAAAGTATGATGGGTATTCTTATGCCGAGAAACAGCTTACTGCAACTGATACTGAACCTCAGAATAGCTGGTCTCTTGAATTCCCAAAGCTCAAGGCTAAGATTGAAATCCTACAAAGAAACTTAAGGCATTATGCTGGAGAAGACCTGGATCCCTTAACCCTTAGAGAGCTTCAAAGTTTGGAGCAACAGCTAGACACTGCTCTCAAACGAATACGAACAAGGAAGAACCATCTTATGGAATCAATTTCCAACCTTCAAAAAAGGGAGAAGGCGCTGCAGGGGCAAAACAATGAACTTGCGAAAATGCTCAAGGAAAATGAGAAGACAATGGCTGAGCGTGAGCAGGAGTACCAAAACCGAGGTCAAACCTCATCGACCTTCATGCCCCCACCATCAACTTCTTTAACAATGGGTACATTCCAGGTAGTAGGAGTCATAAGAGAAGAAGATGGATATCAACCACCTTGTTCGAGCTCAAACATGCCGCCTTGGATGCTTCGTCATGTT
Panax_g_PgMADS2             ATGGGGAGGGGTAGGGTTCAGCTGAAGCGGATCGAGAACAAGATTAGTCGGCAAGTGACCTTCTCCAAACGCCGATCCGGATTGTTGAAGAAGGCTCATGAGATCTCCGTTTTGTGCGATGCTCAAGTCGCTCTCATTGTCTTCTCTACTAAGGGAAAGCTCTTTGAGTACTCCACTGATTCCAGTATGAATACAATTCTGGAAAGGTACGAGAGGTACTCTTCTGCTGAGAAACAACTTGGTGCAACTGATGCTGAACCTCAGGATAACTGGTCCCTTGAATTCGCCAACCTCACAGCTAAGATTGAAGTCCTACAAAGAAATATAAGGCATTATGCGGGAGAAGAACTGGATCCCTTAAACCTTCGAGAGCTTCAATGTTTAGAGCAACAGCTTGACACTGCTCTCAAACGAATACGAACAAGAAAGAACCAACTTATGGAATCAATTTATGAGCTTCAGAAAAAGGAGAAAGCATTGCAGGGCCACAACAACCAGCTTGCCAAAAAGATCAAGGAGAAGGAGAAAACAATGGCTGAGCGTGAACAGGAGCAACAAAATCGAGGCCAATCCTCATCAACCTTCATTTTACCACCACCACCTTCTTTAACAATAGGTACGTTCCAAGTAACAGGA---------------GATGGGGCTCAACCACCTTGTAACACTTCTCTCATGCCGCCGTGGATGCTTCGTCACGTT
Mimulus_g_Migut.H00589      ATGGGTCGAGGTAGGGTTGAGTTGAAGCGGATCGAGAACAAGATAAGCAGACAAGTGACGTTTTCGAAGAGGAGGTCTGGTTTGTCTAAAAAGGCTAAAGAGATCTCTGTGCTTTGTGATGCTGAGGTTGCTTTGATTGTTTTTTCCACCAAAGGCAAGCTCTTTGAGTTTTCTTCTGATTCTAGCATGGGAAGAATTCTTGAAAGATATGAACAATCCACCTACTCTCAGAAAAAAATC---GGCACCAATTACGAACCCAAGGAAAATCTGTCCCTTGAATACCCAAAACTCGTCGCTCGTATTGAACTTCTACAAAGAAATATGAGGAACTATGAGGGAGAGGAACTGGACCCACTCAACTTGAGAGAGCTTCAGAGTTTGGAGCAACAGCTCGACACCGCTCTTAAGCGAATTCGAACGAAGAAGAATCAAGTCATGGAGTCCGTTTCTCAGCTTCAGAAAAAGGAGAGATCACTGCAGGATCAGAACAACATATTAGCAAAGCAGGTGAAGGAAAAGGAGAAGCAAATTGGGGAGATCACACAGGAACAT------------------------------------------AGGCCTTCCTTAACTATTGGTGGGTGCCAG------------CAAGAAGAAGAGGATGGCAATACTCTGAAAGAATCTCACGCCGTCATTCCACCGTGGCTCCTCCCCAGA---
Antirrhinum_m_DEFH28        ATGGGGAGAGGTAGGGTTCAGCTGAAACGGATCGAGAACAAGATTAGCAGACAAGTTACCTTCTCAAAGAGAAGATCAGGTTTGCTAAAAAAGGCTCATGAGATTTCAGTCTTGTGTGATGCTGAGGTTGCCTTGATTGTTTTTTCCACTAAAGGGAAGCTCTTTGAATACTCAACTGAATCCAGCATGGAAAGAATTCTCGAAAGATACGAACGATATTCATATGCTGAGAAGAAACTTACTTCTGATTCTCATGAACCCGAGGAAAATTGGTGTCTTGAGTACCCAAAACTCGTGGCTCGGATTGAACTTCTAGAAAGAAATATAAGGAACTATGTAGGAGAAGATTTAGACCACTTAAGCATGAGAGAGCTTCAGAGTTTGGAGCAACAACTTGACACTGCTCTGAAGCGAACTCGTACGAGGAAGAACCAACTCATGGAGTCAATTTCTCAGCTTCAGAAAAAGGAGAGATCACTGCAGGATCAGAACAACATTTTAGCAAAGAAGATTAAGGACAATGAGAAGCAGCAAAATGAGAAGCAGCAAGTGCATGAGGGCTTTGCTCAAAGTTCGTCCAGCATTATGCTTACACAAGCTCCTTGTCTACCAATTAGTGGGTTTCAGCAGACAGTG---AGAGTCGAAGAAGATCGAACTCGCGCAGAT---TCCCGCAGCCACATTCCGCCGTGGCTCCTCCAGCATGTG
Solanum_l_LYesFL1           ATGGGAAGAGGTAGGGTAGAGTTGAAACGGATCGAGAACAAAATAAGCAGACAAGTAACATTCTCAAAGAGACGATCTGGATTATTGAAGAAAGCTAATGAGATCTCAGTATTATGTGATGCTGATGTTGCATTGATTGTGTTTTCTACCAAAGGCAAACTTTTCGAGTATTCCTCAGACTCAAGTATGGAAAGTATTCTTGAAAGATATGAAAGATGCTCATATGCAGAGAGACAGATGAATGCTAATGATTCTGATCCCAAGGAAAATTGGAGTGTGGAGTATCCGAAGCTCATGTCAAGAATTGAACTTTTACAAAGAAATATAAGGCATTACATGGGTCAGGATCTGGACCCTCTCAGTTTGCGTGAGCTCCAGAGTATAGAGCAACAGATTGATACTTCATTAAAGAGAATTAGAAGCAGGAAGAATCAACTGATGGAGTCCATTTCTGAGCTGCAGAAAAAGGAGAAAGCGCTCCAAGAACAAAACAACTTGATTACTAAGAAGCTAAAAGAAAATGAGAAGACACAA------------------CCCAACTCATCAGGCCAAAACTCAGCAACAGTTCATGTGCATTCTCAACCTAACCTTACAATTGGGGCTTTTGGAGGAATGAAC---AGAGATGGATCGGGTCAGGCTCATTATCCGGGTTCATCCTCATTGATACCGCCATGGATGCTCCGCCACGTC
Petunia_h_FBP29             ATGGGGAGGGGTAGGATTCAGTTGAAGCGAATCGAAAACAAGATCAGTAGGCAAGTTACCTTCTCAAAGAGACGCTCTGGATTGTTAAAGAAAGCACATGAGATCTCCGTTTTATGTGATGCTGATGTTGCTTTAATAGTTTTTTCTACCAAAGGCAAGTTATTTGAGTACTCCACTGAGTCCAGCATGGAAAGTATACTGGAAAGGTACGAAAGATACTCATATGCAGAGAGAAAGCTGAATGCTAATGACTCTGATCCCAAGGAAAATTGGACACTGGAGTACCCGAAGCTCATGTCAAGAATTGAACTTATACAAAGAAATATAAGGCATTATATGGGTCAGGATCTGGACCCTCTCAGTTTGCGAGAGCTGCAGAGTTTAGAGCAACAAATTGACACAGCATTAAAGCGAATACGAAGCAGGAAGAACCAACTGATGGAGTCCATTTCTGAGCTGCACAAAAAGGAGAGAGCGCTGCAAGAACAAAATAACTTGATGACTAAGAAGCTGAAAGAAAATGAGAAGACGCAAAGTGGGCAAACACAA---CCCATCTCCAGC---CAAAACGACGCAACCTTTATGGTACCATCACATGCTAACCTAACAATTGGCGCTTTTGGAGCAAAAACAGTAACGAACACCAATGGTGTTCAA---------GCTTCAAATTCTCAGATGCCGCCATGGATGATCCGTCATGTC
Gentiana_t_GtMADS1          ATGGGAAGAGGAAGGGTTCAGTTGAGAAGAATAGAGAACAAAATAAGCAGGCAGGTCACTTTTTCTAAAAGAAGGAATGGATTGCTGAAGAAAGCACATGAGATCTCTGTGCTTTGTGATGCTGAAGTTGCTTTAATTGTCTTCTCTAGCAAAGGAAAGCTCTTTGAATACTCCACTGATTCCAGCATGGAAAGTATTCTAGAAAGATATGAGAGATACTCCTATGATGAGAAAAGGATCAATGGCACTGAATCTCAAGCTAAGGACAATTGGTCAATGGAGTACCCTAAACTCGTCTCCAGGATTGAACTTCTTCAAAAGAACATAAGGCATTATGAAGGAGAGGATCTGAATCCCCTAAACATGAGAGAGCTACAAAGTTTGGAGCAGCAGCTTGACACTGCTTTAAAAAAAATCAGAACCAGGAAGTCACAACTTATGGATTCTGTATCTGAGCTTCAGAAGAAGGAAAAAGCTTTGCAGGAGCAAAATAACTTGTTGGCAAAGAAGCTGAAAGAAAATGAGAAGAATATAACCCAACAGCGCATG---CAATCCGCCGAT---CAACACCGTGTGTCCTCTCTATCTCCGCAGCACACAAGTGAGACAATCGGCGACGGAGGTGATGGGAATCAAAATGGGACGGAGGCGGCTGCC---------GGAACAAATACACACATGCCTCCTTGGATGGTCCGTCACCTC
Vaccinium_m_TDR4            ATGGGGAGAGGGAGGGTGCAGATGAAGAGGATAGAGAACAAGGTGAGCAGACAAGTGACGTTTTCGAAGCGGCGGAGCGGGCTGTTGAAGAAAGCGCATGAGATTTCAGTGCTGTGTGATGCTGAGGTTGCTTTGATTGTCTTCTCTACTAAAGGGAAGCTCTTTGAGTACTCCACACACTCCAGTATGGAAAGCATCTTGGAAAAATATGAGAGTTACTCCTATGCAGAGAGACAACTTGTAGCAACTAATTCCGAGTCACAGACAAACTGGAACCTGGAATACCCGAAGCTCAAAGCTAGGATTGAAGTCCTACAAAGGAACATAAGGCACTATGTGGGTGAAGATCTTGACACCTTGACCCTGAGAGAGCTTCAAAGTGTGGAGCAACAGATTGACACTGCTCTCAAAAGAATAAGATCAAAGAAGAACCAACTTGTGGAATCTATCTCTGACCTTCAGAAAAAGCAAAAGTTATTACAAGAGCAAAACAACCAGCTTGCAAAGAAGATCAAGGAAAATGAGAAGACACTGGCTCAACAAAACCAA---GGTGGACAAAGT---TCATCCACCCCCCAGCTGCCACCACCGCCGCCACATTCCCTAACCATTGGTCCTTTCCAAGCA---AGAGGAACCGGA---GACGGCGGAGCTCAACATCCCCCTTCCAACACTTTGATGCCGCCGTGGATGCTCCGGCACGGG
Hydrangea_m_FUL1            ATGGGTAGGGGTAGGGTTCAGCTGAAGCGGATCGAGAACAAGATTAGTGGACAAGTCACGTTTTCGAAACGCAGGTCTGGGTTGTTGAAGAAAGCTCATGAGATCTCAGTTCTGTGCGATGCTGAGGTTGCTTTGATTGTGTTCTCAACAAAAGGAAAGCTCTTTGAGTACTCCACTGTATCCAGTATGGGAAGCATCCTGGAAAGATATGAGAGATACTCATATGCAGAGAGTCAGCTTGTTGCAAATAATTCTCAACCACAGGGAAGCTGGTCTCTTGAACACCCCAAGCTCATGGCTAAGATTGAAGTTCTACAGAGGAACATAAGGCACTATGTGGGAGAAGATCTTGACCCATTAAGCCTGAGAGAGCTTCAAAGTTTGGAGCAACAGATTGATACTGCCCTCAAACGTATTCGGACAAGAAAGAACCAACTCATGGAATCTGTTTCTGACCTGCAGAAAAAGGAGAGGGCATTGCAGGAACAAAACAACTTACTAGCAAAGAAGCTCAAAGACAATGAGAAGACAGTGGCTCAGCAAAACCTA---CCCCACAACACA---TCCACATTC------ATGTTTCCACCACCGTTGCATTCTCTAACAATTGGTAATTTCCAGGAA---AATGTTTCAATAGGGCAAAATGGAGCCCAACGCCCAAATTCCAATCCACTCATGCCACCTTGGATGCTCCGCCATGTG
Hydrangea_m_FUL3            ---------------------------------------------------------------------------------------------------------------------------------------------------ACCAAAGGGAAGCTCTTCGAGTATTCGACTGATTCCAGTATGGAAAAGATTCTGGAAAGATATGAGAGATACTCATATGCAGAGAGACAGCTTGCTACAAATGATTCTGACCCCCAGGGATCATGGACTTTTGAATGCCCCAAGCTGATGGCTAAGATTGAAGTCCTACAAAGAAACATAAGGCACTATGTGGGAGAAGATCTTGATCCCTTGAGCCAGAGAGAACTTCAAAGTTTGGAGCAACAGATTGACACTGCCATCAAGCGTATACGAACAAGGAAGAACCAACTCATGGAAACAATTTCTGAGCTGCATAAAAAGGAAAAGGTGTTGCAGGAGCAAAACAACTTACTATCAAAGAAGCTCAAGGACAATGAGAATGCACTGGCTCAAGAG---TTT---GGCCAAAACACT---TCCAACTTC------ATGTTTCCACCACTACTGCATTCCCTAACAATTGGTACTTTTCAGGGA---AATGTTGCTCCAGGC---------------------------------------------------------------
Phytolacca_a_PaFL1          ---------------------------------------------------------------------------------------------------------TCAGTGCTTTGTGATGCTGAAGTCGCTTTGATTGTCTTCTCCACTAAAACCAAGCTCTTTGAATATGCCACTCACTCCAGCATGGAGAGAATCCTGGAAAGGTATGAAAGTTACTCTTATGCAGAGAAACAGCTTGTTGCAACTGATTCTGAGTCACAGGGAAGCTGGGCTATGGAATACCCAAGACTTGTCTCTAAACTTGAAGTTCTGCAAAAGAACATGAGGCACTATGTGGGAGAAGGTATTGAGTCTTTGACCCTGAGGGAACTCCAGCATTTGGAGCCACAACTTGACACTGCTCTGAAGCGAATAAGAACCAGGAAAAATCAACTTATGGAATCCATATCACAGCTCCAGAAAAAGCAAAAGACAATGCAGGAGCACAATAACTTACTAGTTAAACTGGTGAAGGAGAAAGACAAGACACAAGCA---------------ACACAAAAGAAC---CCTAGGGAA------CTCCTCATGCCACTTCCACCTTCTCTATCCATTGGAGCTTATCAGAGA---GAAATGGGTATAAAGCAAGTAATTCATCAAGAACCCAACACAAGCAGTGCCATGCCCCACTGGATGCTTCACCAC---
Phytolacca_a_PaFL2          ------------------------------------------------------------------------------------------------------------GTGCTTTGTGATGCTGAAGTTGCTTTGATCGTTTTCTCTACTAAAGGCAAGCTCTTTGAGTACTCTACTGAATCCAGCATGGAGGCAATCCTGGAAAGGTATGAAAGGTACTCTTATGCAGAGAAACAACTTGTTGCAACTGATTCTGAGTCACAGGGAAGCTGGGCTATGGAATACCCAAGACTCATCTCTAAACTTGAAGTTTTGCAAAGAAACATGAGGCACTATGTAGGTCAAGATATTGATTCTTTGGCCCTGAGGGAACTCCAGCACTTAGAACAACAGATTGACACTGCTCTTAAACGAATAAGAAACAGGAAGAATCAAGTTATGGAATCCATATCTCAGTTCCAGAAGAAGGAAAAAGCGATGCAGGAGCAGAACAACTTATTAGTCAAACTGGTGAAGGAGAAAGGCAAGACACAAGTA---------------ATAGAAGAGAAC---CCTAGTCAA------GCCCTCATGCCACTTTCACCTTCTCTATCCATTGGATCTTATCAGAGAACAGAAATGGGTGTAGAGCAAGTGCATCAAGTTCCACCCAACTCAAACACCACAATGCCCCCCTGGATGCTTCGTCAC---
Arabidopsis_t_AGL79         ATGGGAAGAGGAAGGGTTCAGCTACGGCGGATCGAGAATAAGATAAGGAGACAAGTGACATTTTCAAAGCGAAGGACCGGTTTGGTAAAGAAAGCTCAAGAGATCTCAGTGTTATGTGATGCTGAAGTTGCTTTGATTGTTTTCTCCCCCAAAGGCAAACTCTTTGAGTACTCTGCTGGTTCCAGCATGGAGAGAATTCTTGATCGATATGAGAGGTCTGCCTACGCCGGTCAAGATATTCCTACACCAAATTTGGATTCACAGGGAGAGTGCTCAACAGAATGTTCAAAGCTCTTGAGGATGATTGATGTCCTGCAAAGAAGCCTGAGGCACTTAAGAGGAGAAGAGGTGGATGGTCTAAGTATCAGAGACCTTCAAGGTGTGGAGATGCAACTTGATACTGCCCTCAAGAAAACTCGCTCTAGAAAGAACCAGCTCATGGAGTCCATAGCACAGCTTCAGAAAAAGGAGAAGGAACTAAAAGAACTGAAGAAACAGCTAACAAAGAAGGCTGGTGAAAGGGAAGACTTTCAAACG------------------CAAAACCTCAGCCATGACTTAGCCTCCTTGGCAACACCATTTGAACCCCCTTTATCTTCGGGGACATCACAAAGGGATGGAGTT---GGAGAAGTAGCTGCCGGAACCATTCGAAGGACGAATGCAACGTTGCCTCATTGGATGCCCCAGCTCACC
Capsella_r_AGL79            ATGGGAAGGGGAAGAGTTCAGCTAAGGCGGATCGAGAACAAGATAAGGAGACAAGTAACATTTTCGAAGCGAAGGGCGGGTTTGGTGAAGAAAGCTCAAGAGATCTCAGTCTTATGTGATGCTGATGTTGCTTTGATTGTCTTCTCCCCTAAAGGCAAACTCTTTGAGTACTCTGCTGGTTCCAGCATGGAGAGAATTCTAGATCGATATGAGAGATCTTCATACGCCGGTCAAGAAACTCCAACACCAAATCTAGACTCACAGGGCGAATGTTCAACAGAATGTTCTAGGCTCTTGAGGATGATTGATGTCATGCAAAGAAGCGTAAGGCATTTAAAAGGGGAAGAGGTGGATGCTCTAAGTATCAGAGAGCTTCAGGGTCTGGAGATGCAACTTGATACTGCCCTAAAAAAAACTCGCTCTAGAAAGAACCAGCTCATGGAGTCCATAGCACAACTTCAGAAAAAGGAAAAGGAACTAAAAGAACTGAAGAAACAACTAACAAAGAAGGCTGGTCAAAGAGAAGACTTTGAGCCA------------------CAAAACCTCAGGCATGACTTGGCTACGCCTCCATGTTCACCACAA---CCTATATCTTTTGGGACGTCACAAAGGAATGGAGTG---GAGGGAGTAGCTGCCGGAACCATTCGGAATACGAATACAACGTTGCCGCATTGGATGCCCAGGCTCACC
Brassica_r_Brara.I00352.1   ATGGGAAGGGGAAGGGTTCAGCTACGGCGGATCGAGAACAAGATAAGGAGACAAGTGACATTTTCAAAGAGAAGAACGGGTTTGGTGAAGAAAGCTCAAGAGATCTCAGTGTTATGTGATGCTGATGTTGCTTTGATTGTCTTCTCCCCTAAAGGCAAGCTCTCTGAGTACTCTGCTGGTTCCAGCATGGAGAGAATTCTCGAACGGTATGAGAGATGTTCATACGCCGGTCAAGATATTACTACACCAAGTTTGAATTCACAGGGTGAGTGTTCAACAGAATGTTCGAAGCTTTTGAGGATGGTTGATGTTATGCAAAGAAGCCTAAGGCACTTAAATGGAGAAGAGGTGGATGCTCTAAGTATCAGAGAGCTTCAGGATCTGGAGATGCAACTTGATACTTCCCTCAAGAGAACTCGCTCTAGAAAGAACCAGCTCATGGAGTCCATAGCACAGCTCAAGAAAAAGGAAAAGGAACTCAAAGAACTGAAGAAACAGCTAACAAAGAAGGCTGATCCAAGAGAAGACTCTGAGCCC------------------CAAACCCTCAACCAAGGATTAGCCTCATTGGCAACGCCATGCGAGCCGCCTCTATCTCTTGGGACATCGCAAAGGAACGAAGAT---GGAGAAGTAGATGCCGGAACCATTAGGGTGACAAATACAACGTTGCCGCACTGGATGCCCCGGCTCACT
Theobroma_c_TcAP1_2         ATGGGGAGAGGTAGGGTTCAGCTAAGGCAGATCGAGAACAAGATTAGCAGGCAAGTAACGTTTTCAAAGAGAAGAACTGGTCTGCTAAAGAAAGCTCACGAGATCTCAGTGTTATGTGATGCTGAGGTAGCTTTGATTGTTTTCTCTAACAAAGGGAAGCTCTTTGAGTTCTCAACTGATTCGAGCATGGAGAGGATCCTAGATCGCTATGAACAACAATCAAATGCAGAGAGACAGCTTGTCCCAACTGGTTCTGAATCACAGGGAAACTGGTCTTTGGAATGCCCCAAACTCATGTCAACTATTGAAGCTTTACAAAGGAACTTGAGGCACTTCCTGGGAGAAGAGCTTGATCCCTTGAGTCTAAGGGACCTGCAACTTTTGGAACAACAAATTGATACTTCTCTGAAGCGCATACGAACTAGAAAGAATCAACTCATGGAGTCCATTTCAGAGCTGCAGAAGAGAGAAAGGGCACTGCAAAACCAGAACAACATGCTAGCGAAAAAACTCAAAGAAAATGAGAAGACACAGACTGAGCATGCACAAGAGCAGCAAAACCTTTCCCAAAACTCATCATCATTTATACAAACAATAGAGCCTTCTTTGACCATTGGAAGTTTCCAGGCCATAGGTGCAAACAAGGAGGCTGAGACTCAACCCCAGCCTAGTACAAATACTGTAATCCCGCCCTGGATGCTTAGCCATGTA
Citrus_c_Ciclev10012594m    ATGGGCAGAGGTAGGGTTCAGTTGAAGCGGATCGAGAACAAGATTAGCAGGCAAGTAACTTTCTCCAAGAGAAGAGCTGGTTTGTTGAAGAAAGCTCATGAGATCTCTGTGTTATGTGATGCTGAGGTTGCTTTGATTGTCTTCTCAACAAAAGGGAAACTTTATGAGTACTCTACTGAATCAAGCATGGAGAGGATCCTAGAACGGTATGAGAGAAATGCATATGTGGAACAACAGCTTGTTACAAATGACGCTGAACCCCAGGGA---TGGTCTCTGGAATACCCCAAGCTCAAGAGTAGGATTGAAGTATTGGAAAAAAATATAAGGAACTTCATGGGAGGAGACCTGGAACCACTAAGTCTTCGAGAGCTTCAGTATTTGGAGCAGCAAATTGATACTTCTCTAAAGCGCCTTCGAAATAGAAAGAACCAACTGATAGAATCAATTTCTGATCTACAAAAAAGGGAGAGGGCATTGCAGGATCAAAACAACATGCTTGCAAAGAAGCTCAAGGAAAAAGAGAGGACAGTGACTGAGCAG---------CAGAACCAGATGGCACAAAACTCATCACCCCTCATGCCA---------CCTTCTCTGACTATTGGGAATATCCAGATGAGAATAATTGATGAGCCCGATGAGAATCAAACTAGGCAGAATATGAGCACAGTTGTACCTTGGTGGATGCATGACCATGTA
Betula_p_BpMADS4            ATGGGGCGAGGTAGGGTTCAGCTTAAGCGAATCGAGAACAAGATCAGCCGGCAAGTGACGTTCTCCAAGCGCCGGACTGGGTTGCTCAAGAAAGCTCATGAGATCTCGGTGCTTTGCGATGCCGAAGTTGCTTTGATTGTCTTCTCCACCAAAGGGAAGCTCTTTGAGTTTTCCTCCGATTCCAGCATGGACAGGATTCTGGAACGATATGAAAGGTACTCATATGCCGACCGACACCTTATGGCAACTGAATCGGAGTCACAGGGAAGCTGGTCTCTGGAATTCCCCAAGCTTTCGGCTAGAATTGAAGTTTTAGAAAGGAACATAAGGAACCTCTTGGGAGAAGATCTGGACCCCTTAAGTTTGAGAGAGCTTCAAAATATGGAGCAACAGCTTGATACAGGTCTGAAACGCCTACGAACAAGAAAGAACCAAGTTATGGAATCCATTATGGAGCTGCAGAAGAAGGAAAAAGCCTTGCAGGAGCAAAACAACTTGCTATCGAAAAAGATCAAGGAAAATGAGAAAGCAGTGGCCGAGCATGCACACGAGCAACCAAGCATAGGCCAAAACTTATCCACCTTCATGCTAACGCTACCACCTTCTCTAACTATTGGAACTTTCCAGGCAGGAGCAGGAGATGAGGATGCTGGAGCCCAGACTCGGCCTAGTGCCAATAGGCTCATGCCACCTTGGATGCTTAGCCATATA
Taihangia_r_TrFUL           ATGGGAAGAGGCAAGGTTCAGCTGAAGCGGATCGAGAACAAGATCAGCAGACAAGTAACATTCTCGAAGCGACGGACTGGATTGCTTAAGAAAGCTCATGAGATCTCAGTTCTCTGTGATGCTGAGGTAGCTTTGATTGTCTTCTCCACCAAAGGCAAGCTCTTTGAGTACTCTACGAACTCCAGCATGGAGGCTATCTTGGAGCGATATGAACAATATTCTTATGCAGAAAGGCAGAGCATGGGTACTGATCCAGAATCACAGGGAAGCTGGTCTATGGAATATCCCAAGCTTGCGGCAAGGATTGAAATCTTACAGAGGAAAATAAGGAATTACACGGGTGAGGATTTAGACCCCTTGAGCTTGAGGGAGCTTCAAAGTTTGGAGCAACAGATTGATACAGCTCTTAAGCGTGTTCGAGTAAGAAAGAACCAAGTAATGGATTCCATTTCGGAGATTCAGAAAAAGCACAGGGCACTGCAGGAGCAAAATAACCAGATGTCAAAGAAGCTGAAGGAGAATGAGAAGCAGTCGCAAGCAGTACCT---------AATAATCAGCAGTCAAACTCCACCACCATCGTCCTACCTGCACCACCTGCTCTAACTATTGGTGCTTTCCTGGACAGAGCAATGGATGAAGATAGCGACGATCAAACTCGGCCGGTCAGTAACACAGGCATGCCACTATGGATGGTTCGTGGTTTG
Rosa_h_RhFUL                ATGGGAAGAGGCAAGGTTCAGCTGAAGCGGATCGAGAACAAGATCAGCAGACAAGTAACATTCTCGAAGCGAAGGACAGGATTGCTCAAGAAAGCTCATGAGATCTCAGTTCTGTGTGATGCTGAGGTAGCTTTGATTGTCTTCTCCACCAAAGGCAAGCTCTTTGAGTACGCTACCGATTCCAGCATGGAGGGGATCCTGGAGCGATATGAACAATACTCGTATGCAGAAAGGCAGAGCATGGGCGTTGCTTCTGAATCACAGGGAAACTGGTCCATGGAATTTCCCAAGCTTACGGCAAGGATTGAAATCTTACAAAGGAAAATAAGGAATTACACGGGAGAGGATTTAGACCCCTTAAGCTTGAGGGAGCTTCAAAGTTTGGAGCAACAGATTGATACAGCTCTTAAGCGCGTGCGAGCAAGAAAGAACCAAGTAATGGAATCCATTTCAGAGATGCAGAAAAAGCACAGGACACTGCAAGAGCAAAACAACTCGCTAGCAAAGAAGCTGAAGGAGAATGAAAAGCTTCTGCAGGAAGAACCT------AATAATAATCAGCAGCCAAACCCCTCAACCCTCGTCTTACCAGCCCTATCTTCTCTAACTATTGGTGCTTTCCAGGGAAGAGCAATGGATGAAGATGCTGAGGATCAAACTCGGCCTGCCAGTAACACACTCATGCCACCATGGATGGTTCGCCATTTG
Malus_d_MdMADS12            ATGGGAAGAGGTAAGGTGCAGATGAAGCGGATCGAGAACAAGATAAGCAGGCAAGTAACGTTTTCAAAGAGGAGGAGTGGATTGCTCAAAAAAGCTCATGAGATCTCTGTTCTGTGTGATGCTGAGGTGGCAGTTATTGTCTTCTCCACCGTAGGGAAGCTCTTTGAGTATTCTACTGATTTCAGCATGGTGAGGATTCTGGATCGATACGACCAATATTCCTATGCAGAACGGCAACGCACCGGAGCTGATTCTGAATCACAGGAAAACTGGCCGGTGGAATACCCCAAGCTTGCGGCAAGGATTGAAGTCTTACAAAGGAAACTAAGGAATTTGGTGGGAGAAGATTTAGACCCCTTAAGCTTGAGAGAGCTTCAAGATTTGGAGCAACAGCTTGATACAGCTCTTAAGCGCATACGAGCAAGAAAGAACCAACTCGTGGAATCCATTTCAGAGATGGACAAGAAGCGAAAGGCTCTACGGGAACTAAACAAGTCGCTAGCAAAGAAGGTGAAGGAGAATAAAACGATGCTTGAGGAAGAAGGGCAGCAAACTAACCAAGGCCGCCACAACTCATCCACCCTCATGCTCACACCAACACCTACTTTTCGATGCAGTGGAGTCCAGGCAAGAGCAGTGGATGACAATGATTCTGATCCACCTCGACCGGCTACAAACACACGCATGCCACTGTGGATGCTTTCGCCATTT
Populus_t_PtFL2             ATGGGGAGAGGCAGGGTTCAGCTGAAACGGATCGAGAACAAGATTAACAGGCAAGTGACGTTCTCTAAGAGAAGAACTGGTTTACTCAAGAAGGCTCATGAGATCTCTGTTCTTTGTGATGCTGATGTGGCTTTGATTGTTTTCTCAACTAGAGGGAAGCTTTTTGAGTACTCCACTGACTCAAGCATGGAATCAATCCTTGAAAGATACGAGAGATGCTCATATCTAGAGCAACAGCTTGTACCAAATGGTTCTGAACATCAGGAAAGCTGGTCTCTGGAGCACCCCAAGCTCATGGCTAGGGTTGAAATCTTGCAAAGAAACCTAAGGAACTATGCAGGACAGGAATTGGATCCTTTAAGTCTGAAAGAACTTCAATATTTGGAGCAACAAATAGATACTGCTCTTAAGCGCATACGATCAAGAAAGAACCAACTCATCGAATCCCTTAATGAGCTGCGGAAAAAAGAAAAGGAACTGCAGGAGCAGAACAACATACTGGCAGAACAGGTAAAGGAAAATGAGAAGTCACTGACTGAACAAGCTCAAGAGCAGCGAAACCTTGGCCAAAACTCATCCTCTTTTATGCCACCAATGCCACATCCTTTAACTATAGGTAGTTTCCAGATTATATTCCTCAACGGAAATGAGAATGTTGAGGTTCAA---ACTCCACCTAGCACCATGCCATCTTGGATGCTTCGCCATGTC
Populus_t_PtFL1             ATGGGGAGAGGTAGGGTTCAGTTGAAGAGGATCGAGAACAATATTAGCAGGCAAGTGACATTCTCCAAGAGAAGAACTGGTTTACTAAAGAAAGCTCATGAGATCTCTGTTCTCTGTGATGCTGATGTCGCTGTGATTGTTTTCTCTACAAAAGGGAAGCTCTTTGAGTACTCCACTGACTCCAGCATGGAATCGATCCTTGAAAGATACGAAAGATGCTCGTATGCAGAGCAGCAGTTTGTACCACATGGCCCTGAACATCAGGGAAGCTGGTTTTTGGAGCACCCGAAGCTCAGGGCTAGGGTTGAACTCTTGCAGAGAAACCTAAGGAACTATACAGGACAAGATTTGGACCCTTTAAGTTACAAAGAACTTCAACACCTGGAGCAAAAAATAGATACTGCTCTTAAGAGCGTACGATCAAGAAAGAACCAACTCGTCGAATCCCTTGCAGAAATGCAGAAAAAAGAAAAGGCACTTCAGGACCAGAACAACATACTAGTAGAACAGGTCAAGAAAAAACTGAAGGCGCTAACCGAGCAAGCACAAGAGCAGCAAAACCTTGGCCAGAACTCATCCTCTTTTATGCTATCGATGCTACATCCACCAACTATAGGTAGTTTCCAGATTAGATTCCTGAACGGTAACAAGGATGTTGAAGTTCAA---ACTCAACCTAGCACCATGCCACATTGGATGCTTCGCCATGTC
Vitis_v_VvFUL_L             ATGGGGAGAGGAAGGGTTCAGTTGAAGCGGATCGAGAACAAGATCAGTCGGCAAGTAACTTTCTCCAAGAGAAGATCTGGCCTGCTGAAGAAAGCTCATGAGATTTCTGTGCTGTGCGATGCTGAGGTAGCTTTGATCGTCTTCTCTACTAAAGGGAAGCTCTTCGAGTACTCCAGTGATTCCAGCATGGAAAGGATCCTTGAACGATATGAAAGATATTCACTTTCGGAGAGACAGCTTCTCTCAACAGATCCTGACCCACAGGGAAACTGGTCGATGGATTACCCTAAACTCACTGCTAGGATTGAAGTTTTACAAAGGAACCTGAGGCACTTTGTGGGAGAAGATCTGGATCCCTTAAGTCTGAGAGAGCTACAAAATTTGGAGCAACAGCTTGATACAGCTCTTAAGCGCATCAGAACAAGAAAGAACCAGCTTATGGAATCGATTTCGGAGCTTCAGAAGAAGGAGAAATCACTGGTGGAGCAAAACAACGCATTAGCAAAGAAGGTGAAGGAGAAGGAGAAGGTCGAACAGAATAATGCACAAGAGCAGCAAAACATAGGCCAAAACTCATCTGCCTATGTGGTGCCCCCACTACTCTCACTCACCATTGGTAGTTTTGTGGGGAGAGCTGTA---GAGGAAGACGGAGCTGAAGCTCGACCTAGTCCCAATACCCTCATGCCACCATGGATGCTGCGCCACGTC
Trochodendron_a_FUL2        ATGGGGAGAGGTAGAGTTCAGCTGAAGCGGATCGAGAACAAGATCAACCGTCAAGTGACGTTTTCGAAGCGGAGATCGGGATTGCTGAAGAAAGCTCATGAGATCTCAGTTCTCTGTGATGCTGAGGTTGCTTTGATAGTCTTCTCCACTAAAGGGAAACTCTTCGAGTACTCCACGGATTCCAGCATGGAAAGGATCCTCGAACGATATGAGAGATATTCTTACGCAGAGCGCGAGCTTGTCGCAATTGATGCTGAATCACAGGGAAGCTGGTCTCTGGAATACACCAAACTTAAGGCTAGATTTGAGGTTTTACAGAGAAACCAAAGGCACTTTCTTGGAGAAGACCTTGGCTCCTTGAGCCTCAGAGAGCTTCAAAATTTCGAGCAGCAGCTTGATTCTGCTCTTAAGCTCATCAGGTCAAGAAAGAGCCAGCTCATGGAGTCCATTTCCGAGCTTCAGAGAAAGGAGAAGGCATTGCAGCAGCAAAACAACTTGCTAGCAGAGAAGCTCAAGGAGAAG---AAGGCACTGGCCCAACAGGCGCATGAGCAGGGAAACCAAGTTCAAAACCCATCCACCTTCCTACTACCACAGTCACCCTCTCTGAACATTAGTACTTACCAGGCAAGAGGCACCGGGGGTGAAGATGAAGGATCTCAACATAACCGAACCAACACGCTCATGCCACCTTGGATGCTTCGCCACATG
Trochodendron_a_FUL1        ---------------------------------------AAGATCAACCGTCAAGTGACGTTTTCAAAGCGGAGGTCAGGATTGTTGAAGAAAGCTCATGAGATCTCAGTTCTCTGTGACGCTGAGGTCGCTTTGATCGTCTTCTCCACGAAAGGGAAACTCTTCGAGTACTCAACCGATTCTAGCATGGAAATGATCCTCGAACGATACGAGAGATACTCTTATGCWGAGCGCGAGCTTGTTGCAACTGATCCTGAATCACAGGGAAACTGGTCGCTGGAATACACCAAACTTAAGGCTAGGATCGATCTTTTACAAAGAAACCAAAGTCACTTCCTGGGAGAAGAACTTAGTTCTTTGAGCCTTAAAGAGCTCCAAAATTTGGAGCAGCAGCTTGATAATTCTCTTAAGCACATCCGATCAAGAAAGAACCAACTCATGGAATCCATTTCCGAGCTTCAGAAAAAGGAGAAGGCATTGCAGCAGCAAAACAACTCGCTAGCAGAGAAGCTCAAGGAGACC---AAGGCACTGGCCCAACAGGCGCATGAGCAGCAAAACCAAGTTCAAAACTCACCCTCCTTCCTACTATCACAGTCACCCTCTCTCAACATTGGTACTTACCAAGCAAGGGGTAGCGGGGGCGAAGAGGATGGACCTCGACAGAACCGAACCAATACGCTCATACCACCTTGGATGCTGCGCCACATG
Buxus_s_BUsiFL1             ---------------------------------------------------------------------------------------------------------------------------GAGGTTGCTTTGATCGTCTTCTCCACTAAAGGGAAGCTCTTTGAGTACTCAACTGATTCTTGCATGGATCAGATCCTAGAACGATACGAGAGATACTGTTGTGCGGAACGAGAGCTTGGTGCGGCTGATACTGAATCACAGGGAAGCTGGACTCAGGAATACACAAAACTAAAGTCTACGATTGAGGTTTTACAGAAAAATCTAAGGCACCTTAAGGGAGAAGACCTCGAGTCCTTGAGGCTCAAAGAGCTTCAAAATTTGGAACAACAGCTTGATAATTCTCTCAAGCATGTACGATCAAGAAAGAACCAACTCATGGATTCCATCTCCGAGCTTCAGAAGAAGGAAAAGGAGTTGCAGGAGCAAAACAACATGCTAAATAAGAAGCTCAAGGAAAAAGAGAGAGCAAAAACACAGCAAGCTCAAGAGCAGCAAAACCAAGGCCCAAATTCACCATCACTTCAGCTATCACAACCCCCCTTTCTTAACATTGGTACTTACCAGACAAGGAGCACTAGGAACCAAGAGGAAGGAGGTCGTCATAATCGAACGGATGCACTGATGCCACCATGGATGCTTACCTACATG
Pachysandra_t_PAteFL1       ---------------------------------------------------------------------------------------------------------------------------GAGGTTGCTTTGATCGTCTTCTCCACTAAAGGGAAGCTCTTTGAGTACTCAACTGATTCTTGCATGGATCAGATCCTAGAACGATACGAGAGATACTGTTGTGCGGAACGAGAGCTTGGTGCGGCTGATACTGAATCACAGGGAAGCTGGACTCAGGAATACACAAAACTAAAGTCTACGATTGAGGTTTTACAGAAAAATCTAAGGCACCTTAAGGGAGAAGACCTCGAGTCCTTGAGGCTCAAAGAGCTTCAAAATTTGGAACAACAGCTTGATAATTCTCTCAAGCATGTACGATCAAGAAAGAACCAACTCATGGATTCCATCTCCGAGCTTCAGAAGAAGGAAAAGGAGTTGCAGGAGCAAAACAACATGCTAAATAAGAAGCTCAAGGAAAAAGAGAGAGCAAAAACACAGCAAGCTCAAGAGCAGCAAAACCAAGGCCCAAATTCACCATCACTTCAGCTATCACAACCCCCCTTTCTTAACATTGGTACTTACCAGACAAGGAGCACTAGGAACCAAGAGGAAGGAGGTCGTCATAATCGAACGGATGCACTGATGCCACCATGGATGCTTACCTACATG
Buxus_s_BUsiFL3             ---------------------------------------------------------------------------------------------------------------------------GAGGTTGCTTTGATCGTCTTCTCCACCAAAGGGAAGCTCTTCGAGTACTCAACTGATTCCTGCATGGATCAGATACTTGAACGATATGAGAGATACTGTTGTACAGAACGAGACCTTATTGCAGCTGATACAGGATCACAGGGAAGCTGGACACTGGAATGTGCAAAACTGAAGTCTAGGATTGAGGTCTTGCAGAGAAGTCAAAGGCACCTCATGGGGGAAGACCTTGAATCCTTGAGGCTCAAAGAGCTTCAGAATTTGGAACAACAGCTTGATACTTCTCTGAGGCATGTACGGTCAAGAAAGAACCAACTCATGGAATCCATTTCCGATCTCCAGAAGAAGGAAAAGGAGTTACAGGAGCAAAACAATATGCTAATCAAAAAGCTCAAAGAAAAAGAAAAAACCATAGCGCAGCAAGCTCACGAGCAGCAAAGCGAAGGCACAAATTCGGCAACACTTCAGCTATCACAGCCCCCCAGTCTCACCATTGGTACTTACCAGACAAGAAGTACCGGTAGCCAAGAGGAGGAAAATCATCGCAATCGAACCCATGCACTTATGCCACCATGGATGGCTACCCACATG
Pachysandra_t_PAteFL3       ---------------------------------------------------------------------------------------------------------------------------GAGGTTGCTTTGATCGTCTTCTCCACTAAAGGGAAGCTCTACGAGTACTCAACTGATTCTTGCATGGATCAGATCCTAGAACGATACGAGAGATACTGTTGTGAGGAACGACAGCTTGGTGTGGCTGATACTGAATCACAGGGAAGCTGGACTCTGGAATACACAAAACTAAAGTCTAAGATTGAGGTTTTGCAGAAAAATTTAAGGTACCTTATGGGAGAAGACCTTGAGTCCTTGAGGCTCAAAGAGCTTCAAAATTTGGAACAACAGCTTAATAATTCTCTCAAGCATGTACGGTCAAGAAAGAACCAACTCATGGATTCCATCTCCGAGCTTCAGAAGAAGGAAAAGGTGTTACAGGAGCAAAACAACATGCTAAATAAGCAGCTCAAGGAAAAAGAGAAAGCAAAAACACAGCAAGCTCAAGAGCAGCAAAACCTAGGCCCAAATTCACCATCACTTCAGCTATCACAGCCCCCCTCTCTTAACATTGGTACTTACCAGACAAGAAGCACTAGGAATCAAGAGGAAGGAGGTCGTCGTAATCGAACGGATGCACTGATGCCACCATGGATGCTTACCCACATG
Buxus_s_BUsiFL2             ---------------------------------------------------------------------------------------------------------------------------GAGGTTGCTCTAATCATCTTCTCTCATAATGGGAAGCTCACTCAGTACTCATCAAATTCCCGCATGGAAAGCATCCTCGAGCGTTACGAGAGCTATGCATGTGCCGAAAGGGAGCTCATTCCAGCTGATCCCAATTCACAGGGAAGCTGGTCTCAGGAGTACACAAAACTTAAGTCCAGGATTGAAGCTTTACAGGGAAGCCAAAGGAAACTCATGGGAGAAGATCTTGACTTCTTGAGTCTCAAAGAGCTCCAATATATTGAACAACAGATTGATAGTTCGCTGAAGCATATAAGAACAAGAAAGAACCAACTCTTGGACTCCATTTCTGAGCTTCAGAGGAAGGAGAAGGCATTGCAGGAGCAAAACAACAAACTCGATAAGGAGCTCAAAGAGAGGGATAAAGCATTGGCCCAGTACATTTATAAGCAG------CAAGGCCAGAACCCATCATTCTTTCTTCTGTCACAGCCACCCTCCCTGAACATTGAAAATTTCCAAGCAAGAACCAGGAGAGACGAAGCAGAAGGAACCGAGCACACCAAAACCAACGGGTTCATGCCGCCATGGATGCGTCACCAC---
Pachysandra_t_PAteFL2       ---------------GTGCAGCTGAGAAGGATGGAAAATAAGATCAATCGACAGGTTACGTTTTCAAAGCGAAGGACTGGATTGCTGAAGAAAGCTCATGAGATATCCGTTCTTTGTGATGCTGAGGTTGCTTTGATCGTCTTCTCCACCAAAGGGAAGCTCTCTCAGTACTCATCGAATTCCAGCATGGAGACGATCCTCGATCGTTACGAGAGATACTCTTATGCAGAAAGAAAGCTCATGGCAGGTGATCTTGATTCACAGGGAAGCTGGCCTCTGGAGTACACAAAACTAAAGTCTAAGATTGAGGTTTTACAGAGAAACCAAAGGCATTTTATGGGAGAAGAACTTGACTCCTTGAGTCTCAAAGAGCTCCAGTATATGGAGCACCAGCTTGATACTTCTCTGAAGCATATAAGATCAAGAAAGAACCAACTCATGGATTCCATCTATGATCTTCAGAAGAAGGAGAAGGCGTTGCAGGAGCAAAATAGCACTCTAATTAAGAAGCTCAAAGAGAAGGAGAAAGCACCGGCACATCAAGCTTGCGAGCAG------CAAGGCCAAAACTTACCGTCCTTTCTGCTCTCACAGCCACCCTCTCTGAACATTGGAAATTACCWRGCAAGAAMCAGCAGAGACGAAGAGGAAGGAGCTCAACATGCCAGAACCAACCCCATCATGCCCCCCTGGATGCTT---------
Nelumbo_n_NEnuFL1           ------------------------------------------------------------------------------------------------------------------------------GTCGCTGTGATCGTCTTCTCCACCAAGGGAAAGCTCTTCGAGTACGCCACTGATTCCGGCATGGAAAGGATCCTTGAACGTTATGAAAGATATTCTTATGCAGAGCGAGAGCTTATTGCTGCTGATTCCGAATCACAGGGAAATTGGTCTCTAGAGTACACAAAGCTTAAGAATAAAATTGAGATTTTACAGCGGAACCAAAGGCATTATGTTGGAGAAGACCTCGAGTCCTTGAGTCTGAAGGAGCTCCAGAATTTAGAGCAACAGCTTGACACTGCTCTCAAACAAATACGAACAAGAAAGAACCAACTCATTGACTCTATTTCAGAACTTCAGAAAAAGGAGAAAGCGTTGCAGGAGCAAAACAACATACTGACTAAAAAGCTCAAGGAGAAGGAGAAGGCTCTGGCCCAGCAGGCTCACGACCAACAAAACCAAGGACAAAGCTCACCGTCCTTCCTGCTATCACAGCCACCCTCACTTGCTATAAGTACTTACCAGGGAAGGGGCGCCGCATGCGATGATGAAGAAGCTCGCCATGCTCGGACCAACTCACTTATGCCGCCTTGGATGCTCCGCCATTTG
Berberis_b_FUL              ---------------------------------------------------------------------------------------------------GAGATCTCTGTGCTCTGTGATGCGGAGGTTGCTTTGATTGTTTTCTCCACCAAAGGAAAGCTCTTTGAATACTCTACTGATTCCGGTATGGACAGGATCCTTGAGCGGTACGAGAGATATTCTTATGCAGAAAGGGAGCTTGTGGCAACCGATGCTGAATCACAGGGAAACTGGTCCCTGGAATATAGCAAACTTAAGGCTAAGATTGAAGTTTTGCAAAAAAACCAAAGGCATTTTTTGGGAGAAGGCCTTGATGCAATGAGTCTGAAAGAGCTGCAGAATCTGGAACAACAACTTGATGTTGCTTTAAAGCAAATACGTTCAAGAAAGAACCAACTGATGGAATCAATTTCTGAGCTTCAGAGAAAGGAGAAGGCATTGCAGGAGCAGAATAACCAGCTAGGGAAGAAGCTTAAGGAGAAGGAAAAGGCACTAGCTCAGCACCCAGAAGAACTACAGAGTCAAGGGCAGAACTCCCCATCCTTCCTTCTGACAAAGTCACCCTCCCTAAACATCGGTGCATATCAGGCAACAGACACTACTGCAGTAGAGAAAGCAGCACGACAGCAGCGATCAAACACTCTGATGCCACCTTGGATGCTTCAACACGTC
Epimedium_s_EsFUL           ATGGGGAGAGGTAGGGTTCAACTGAAGCGGATCGAGAACAAAATCAATCGACAAGTTACCTTCTCCAAACGAAGGTCTGGATTGCTCAAGAAAGCTCATGAGATCTCCGTTCTCTGCGACGCTGAGGTTGCTTTGATTGTCTTCTCAACCAAAGGAAAGCTCTTCGAGTATGCTACTGATTCCGGCATGGATAGGATTCTTGAGCGGTATGAGAGATACTCATATGCAGAGAGGGAGCTGGTGGCAACTGATGTTGAAACACAGGGAAACTGGTCTCTGGAATATAGCAAACTCAAGGCAAAGATCGAAGTTTTACAGAAAAACCAAAGGCATTTTCTGGGAGAAGGGCTCGACGCCATGAGTCTTAAAGAGCTTCAGAATTTGGAACAACAGCTTGATAGTGCTCTGAAGCAGATTCGTACGAGAAAGAACCAACTAATGGAATCCATTTCTGAGCTTCAAAGAAAGGAGAAAGCATTGCAGGAACAGAATAACCAGCTTGGGAAGAAGTTGAAAGAGAAAGAAAAGGCACTTGCTCAGCAGGCGCAGGATAACCAAAACCAAGACCAAACCTCCCCTTCCTTTCTTCTGCAACAGTCACCCTCCCTAAACATTGGGGCATACCAGGCAAGTGGATCTAGTGTAGAAGAAGAAGCAGCACGACAGAGCCGACCAAATACCCTGATGCCTCCTTGGATGCTTCGTCATGTG
Dysosma_p_FUL               ---------------------------------------------------------------------------------------------------------------------------GAGGTTGCGTTGATTGTCTTCTCAACTAAAGGCAAGCTGTTTGAATACTCTACTGATTCCGGTATGGATAGGATTCTTGAGCGGTATGAGAGATATTCTTATGCGGAAAGGGAGCTTGTTGCAACTGATGCTGAAGCACAGGGAAATTGGTCTTTGGAATATAACAAACTGAAGGGAAAAATTGAAGTGCTACAGACAAATCAAAGGCACTTTCTGGGAGAAGGTCTTGATGCCATGAGTCTTAAAGAGCTTCAGAATTTAGAGCAACAGCTTGATGCTGCTCTCAAGCAGATACGATCAAGAAAGAACCAGCTCATGGAATCGATTTCCGAGCTTCAGAGAAAGGAGAAGGCATTACAGGAGCAAAACAATCAGCTAGGAAAGAAGCTTAAGGAGAAGGAGAAGGCTCTTGCTCAGAATGGACAAGAAAGCCAAAGCAAAAGCCAAAATTCAGCATCTTTCCTTCTGTCACAGTCACCTTCCCTAAACATTGGTGCTTACCAGGCAAGAGGAACTGGTGCAGCAGAGGAAGGAGCACGACAGAACCGACCAAATACTCTGATGCCACCGTGGATGCTTCGTCATGTT
Ranunculus_s_RascFUL2       ---------------------------------------------------------------------------------------------------------------------------GAAGTTGCTTTGATTGTTTTCTCTACTAAAGGGAAACTCTTTGAATACTCTACTGATTCCGGCATGGATAAGATTCTCGAGAGATATGAGCGGTACTCCTATGCAGAGAGGGAACTTGTGACAAATGACATCGACGCACAGGGGAACTGGTCTTTGGAATATACCAAACTCAAAGCTAAAGTTGAGATCTTACAGAAGAATCAAAGGCATTTTAGGGGTGAAGACATTGATAACTTGGGTCTCAAAGAGCTCCAAAACTTGGAACAACAGCTTGATACTGCTCTGAAGCTGATAAGAGCAAGAAAGAACCAACTCCTGGAATCCATTTCCGAATATCAGAAGAAGGAGAAAGCTTTGCATGAGCAGAATAATCAGCTAGAGAAGCAGCTCAAGGAGAAGGAGAAGGAACTGGCTAAACTCGCGCAAGAACAGCCCAATCCAGGCCAAACTTCACAATGTTCCACA---CCACAATCCCCCTCCCTGAACATTGGGAACTACCAAGGAAGAAGCACTGGGGGAGAAGAAGAAGTACCTCAACAAGCTCGGCCAACCATTCTCATGCCGCCATGGATAATTCGCCACATG
Ranunculus_s_RascFUL4       ---------------------------------------------------------------------------------------------CGGCATGAAATGTCCGGTGTGTGCGATGCTGAAGTTGCTTTGATTGTCTTCTCCACTAAAGGAAAGCTTTTCGAATACTCTACTGATTCCGGCATGGATAAGATTCTCGAGCGATATGAGAGATACTCCTATGCAGAAAGGAAACTTGGGGCAAGTGATACCGACTCACAGGGAAACTGGTCTTTGGAATATACAAAACTCAAAGCTAAAGTTGAGATCTTACAGAAGAATCAAAGGCACTTTAGAGGTGAAGACATTGCAAACATGAGTCTCAAGGAGCTCCAAAACTTGGAACAACAGCTTGATTCTGCTTTGAAGCTGATAAGAGCAAGAAAGAACCAACTCACAGAATCCATTTCCGACCTTCAGAAGAAGGAGAAGGTMTTGCAGGAGCAGAATAATCAGCTAGAGAAGCAGCTTAAAGAGAAAGAGAAGGAATTGGCTAAACGAGAGCAAGAACAACCCAATCAAGGCCAAACCTCACGGTCCTTCACA---CCACAATCCTCCTCCCTGAACATAGGGAGCTATCAAGGGAAC---AATGGGGGA------GAAGGATTTCAGCAAAATCGACCAACCATTCTGATGCCCCCCTGGATGCTTAGTCAT---
Aquilegia_c_AcoFL1          ATGGGTAGAGGTAGGGTTCAGTTGAAGAGGATTGAAAACAAAATCAATCGACAAGTTACCTTCTCAAAAAGAAGGTCTGGATTGTTGAAGAAAGCTCATGAGATCTCAGTTCTTTGTGATGCTGAAGTTGCTTTGATTATTTTCTCTACTAAAGGAAAGCTTTTTGAGTACTCTACAGATTCCGGCATGGATAACATTCTTGAGCGATATGAGAGATATTCTTATGCGGAGAGAGAACTTGCAGGAACTGATTCGGAATCACAGGGAAACTGGTCTCTGGAATATGTGAAGCTCAAAGCTAAGATAGAGATATTACAGAAAAATCAACGGCATTATAATGGAGAAGATCTTGAAAAGATGAGTCTTAAAGAACTCCAGAACTTGGAACAACAGCTTGATTCTGCTCTAAAGCAGATAAGAGCAAGAAAGAACCAACTCATGGAATCCATTTCTGAGCTTCAGAAGAAGGAGAGGGCATTAACGGAACAGAATAATCAGCTAGGGAAGAAGCTTAAGGAGAAGGAGAAGGAACTGGCCCAACAGTCGCCTGAGCAACCAAATCGAGGCCAAAACTCACCATCCATGCTTATATCACAAACACCCTCCCTAAACATTGGTAATTATGAAACGAGAAGCACGGAAGAGGAAGGAACCCAACCTCAGGCT---CGACCTACCACGCTCATGCCACCCTGGATGCTTCGCCATGTC
Nigella_d_NdFL1             ATGGGTAGAGGTAGGGTTCAGTTGAAACGGATCGAAAACAAGATCAATCGTCAAGTTACTTTTTCAAAGAGAAGATCAGGTTTACTCAAGAAAGCTCATGAGATCTCTGTTCTTTGTGATGCTGAAGTTGCTTTGATTGTTTTCTCTACCAAAGGAAAACTCTTTGAATACTCTACTGATTCCTGCATGGACAAGATCCTTGAACGGTACGAGAGATACTCTTATGCAGAGAGAGAACTTGTAGCAAACGATCCTGAATCACAGGGAAACTGGTCCTTGGAATATACCAAACTTAAAACTAAGGTGGAGATTTTACAAAAAAATCAAAGGCATTACATGGGGGAAGACCTTGAGAACATGAGTCTTAAGGAGCTTCAAAACCTGGAACAACAGCTTGATTCTGCCCTGAAGCAGATAAGATCGAGAAAGAACCAGCTCATGGAATCTATCTCTGACCTTCAGAAGAAGGAGAAGACATTGCAGGAGCAGAATAACCAGCTAGGGAAGAAGCTGAAGGAGAAGGAGAAGGAAATAGCACAACAGGGGCAAGAGCAACCAAATCAAAGTCAGAGCTCAATGACATTCCTTCTATCACAATCACCCTCTCTAAATATTGGGAATTATCAAGGGAGATCAAATGGAGGTGAAGAGGAAGCATCAGCACAGCCTCGACCAATCAGTCTGATGCCACCCTGGATGCTTCGCCATGTT
Eschscholzia_c_EcFUL2       ---------------GTGCAGTTGAGGCGGATGGAGAACAAGATCAATAGGCAAGTTACTTTCTCAAAGAGAAGGTCAGGGTTACTAAAGAAAGCTCATGAGATCTCAGTTTTATGTGATGCTGAAGTTGCTTTAATTGTCTTCTCTACTAAAGGAAAGCTATATGAATACTCCACTGATTCTGGTATGGACAGAATCCTCGAGCGATATGAAAGATACTCTTACTCTGAACGTGAAGTTGTTGCAACTGATATTGATTCACAGGGAAATTGGTCCCTGGAGTATCACAAGCTGAAAGCTAAGGTTGAACTCTTACAGAGAAACCAAAGGCATTTTATGGGTGAAGACTTGGAGTCTGTGAGTCTAAAAGAACTCCAAATCTTAGAGCAACAGCTTGATACTGCTCTCAAGCAGATAAGATCAAGAAAGAACCAACTAATGGAATCAATTGCTGCGCTTCAGAAAAAGGAAAAACTTTTGCAAGAACAAAATAACCAACTAGGAAAGAAGCTCAAGGAAAAAGAGAAGGAAATAACCCAGCAGCAGGTTGACCAGCAAAACCTAACTCAATCTTCCCCATCCTTCCTCCTTTCACAATCACCCTCACTAAACATTGGTAGTTATCAGGCGCAAGGCAGTCGAAGCGAAGAAGATGGAGCACAACATACGAGGCCTAATACAGTTATGCCCCCCTGGATGCTT---------
Eschscholzia_c_EcFUL1       ---------------------------------------------------------------------------------------------------------------------GATGCTGAAGTTGCTTTGATTGTTTTCTCTACTAAAGGAAAACTCTTTGAATACTCTACTGATTCCAGCATGGATAGGATCCTCGAGCGATATGAGAGATACTCTTACGCAGAACGAGAGCTTGTTGAAACTGATCTTGATTCACAGGGAAACTGGTCTCTGGAGTATACCAAGCTTAAGGCTAAGATTGAAATTTTACAGAGAAACCAAAGGCACTTTATGGGTGAAGACCTCCAGTCCATGAGTCTGAAAGAACTCCAAAGCTTAGAACAACAGCTTGATACTGCTCTGAAGCAGATAAGATCAAGAAAGAATCAGCTCATGGAATCAATTGCTGAGCTTCAAAAAAAGGAAAAAGCTCTGCAGGAGCAGAATAACCAACTAGGAAAGAAGCTGAAGGAAATGGAGAAGGAAGCAGCACAKCAGCCTCAGGACCAGCAAAACCATGGCCAATCTCCCTCATCCTTCCTACTTTCACATTCACCCTCCCTAAATATTGGT---TACCATGTTCGAGGCAGCAGGAGCGAGCAGGAAGGGGTTCGACAGACTAGAACCAATACACTTATGCCCCCCTGGATGCTT---------
Papaver_s_PapsFL2           ---------------------------------------------------------------------------------------------------------TCGGTGTTGTGTGATGCTGAAGTTGCTTTGATTGTTTTCTCTACTAAGGGAAAACTCTTTGAATATTCTACTGATTCCGGCATGGATAGGATCCTTGAGCGCTATGAGAGGTACTCGTATGCTGAACGGGAGCTTGTCACAACTGAAATTGAT---CAGGGAAACTGGTCCCTAGAGTATAGCAAGCTTAAATCAAAGATTGAAATCTTACAGAAAAACCAGAGGCATTTTATGGGGGAAGACTTACAATCCATGAGTCTTAAAGAGCTCCAAAATCTAGAACAACAGCTAGATGTTGCACTGAAACAGATTAGGTCAAGAAAGAACCAACTCATGGAATCCATTTCTGAGCTTCAGAAAAAGGARAAAGCACTGCAGGAGCAGAAYAACAAACTAGGAAAGCAGCTCAAAGAAAAGGAGAAGGAAGTAGCAGCACAGCAACAGTCGCAGTTTAGTCAAGGCCAATCCTCTCCCTCCTTCCTACTGTCYCAGTCGCCTTCCTTAAATATTGGAAGTTACCAGGCGAGAGGAGGAGACAACGGRAACGAAGAAGGGAATCGAACTCAGACTAGAACCAACACTGCTACWCTTATGCCC---------
Chelidonium_m_CmFL2         ------------------------------------------------------------------------------GGGTTGGTGAAGAAGGCTCATGAGATCTCAGTTYTWTGTGATGCTGARGTTGCTTTGATTGTCTTCTCAACTAAAGGAAAGCTCTTTGAATATTCTACCGATTCCGGCATGGAAAGGATCCTTGAACGATACGAGAGATACTCTTACGCCGAGCGGGAGCTTGTTGCATCTGAACTTGAT---CAGGGAAACTGGTCCCTGGAGTATACCAAGCTTAAGGCTAAGATTGAAATTTTACAAAAGAACCAAAGGCATTTTATGGGGGAAGACCTGGAGTCAATGAGTCTCAAAGAGCTCCAAAATTTAGAGCAACAGCTTGATACTGCTCTGAAGCAGATAAGATCAAGAAAGAACCAACTGATGGAATCCATTTCTGAGCTTCAGAAAAAAGAAAAGGTGTTGCAGGAGCAGAATAACCAACTAGGAAAGAAGCTTAAGGAAAAGGAGAAGGAAGTAGCCCAGCAGGCTCAGGACCAGCAAAGCCAAGGCCAAAGTTCTCCATCCTTCCTACTTTCACAATCACCTTCCCTAAACATTGGTAGTTATCATATGCGAGGAAGCGGAAGCGAAGAGGAAGGAGTTCGACAAACAAGAACCACTACGCTTATGCCCCCCTGGATGGTTCATCAC---
Akebia_t_AktFL1             ATGGGGAGAGGTAGGGTTCAATTGAAGCGGATCGAAAACAAGATCAATCGACAAGTGACGTTCTCAAAAAGGAGATCAGGATTGCTGAAGAAAGCTTATGAGATCTCAGTTCTCTGCGATGTTGAGGTTGCTTGTATCGTCTTCTCCGATAAAGGGAGATTGTATGAGTTCTCTACTGAATCCAGGATGGAAAGAATCCTTGAGCGATACGAGAGGTGTTCTTTAGCAGCAGAGGAGATTGCTACGATTGATCCTCAATCACAGGGAAGCTTGCCTCTGGAATCTAGAAGACTTAAGGCTAGGCTTGATGTTTTACAGAAAACCCAAAGGCGTTTTATGGGAGAAGACCTTGATTCCATGAGTATCAAAGAGATACAAAATTTAGAGCAACAGCTTGATGCTTCTCTGAAGCAGATAAGATTAAGAAAGAACCAGCTCATGGAATCTATTTGTGAGCTCCAGAAAAAGGAGACAGCATTGCAGGAGCAGAATAACCAGCTAGGGAAGAAGATCAAGGAGAAAGAGAAGACCCTGACCCAGCAGGTGAATGAGCAGCCAAATCAAGGCCAAAACTCACCAGCCTTCTTACAATCACAGACAGTGTCCCTAAACATTGGTCCTTATCAGGCTAGA---TCAGGCGAAGAGGAGGAACGAGTGCAACATACTCAACCCAGCACAGTCTTGCCACCTTGGATGCTTGGCCATGTC
Euptelea_p_EUplFL1          ATGGGGAGAGGTAGGGTTCAGTTGAAGCGGATCGAGAACAAAATCAATCGCCAAGTGACGTTCTCGAAGCGGAGGTCCGGTTTGCTGAAGAAAGCTCATGAGATCTCAGTTCTCTGCGACGCTGAGGTAGCTTTGATCGTCTTCTCCACTAAAGGAAAGCTCTTCGAGTACTCCACCGATTCCGGCATGGATATGATCCTTGATCGATACGAGAGATACTCTTCTGCAGAACGAGAGCTTGTTGCACATGATCCTGAATCACAGGGAAGTTGGTCTCTGGAATATGCCAAACTTAAGGCTAAGCTTGAGGTTTTACAGAGAAACCAAAGGCATTTTATGGGAGAAAACGTGGATTCTTTGAGCTCCAAAGAGCTCCAAAATTTAGAGCAACAGCTTGATTCTGCTTTGAAACATATAAGAACAAGAAAGAACCACCTCATGGAATCCATTGCTGAGCTTCAGAGAAAGGAGAAGACATTGCAGGAGCAGAATAACCAGCTAGAGAAGAAGCTGAAGGAGAAGGAG------CTAACCCAGCAGGCCCATGAGCAC------------CAAAGCTCAACATCCTTCCTACTATCACAGACACCCACCCTCAACATTGGTACATACCAGGTGAGAGGCTCCGGAAGCGAAGAGGAAGTTGCTCAACACGCTCGAACCAACACTCTCATGCCACCTTGGATGCTTCGCCACGTG
Ranunculus_s_RascFUL1       ---------------------------------------------------------------------------------------------GCTCATGAGATCTCTGTTCTTTGTGACGCTGATGTTGCTCTTGTCATCTTCTCTATCAAAGGAAAACTCYTCGAATACTCCACCAATGACCGCATGGAAGGAATCCTTGAACGTTATGAAAGATACTCGTATACCTCTACAGAGCTAGTGGCTGCTGATCCTGAATCACAGGAATGTCTTTCAATGGAATACAAMAAGMTCAAGTCTAAGGTTGAGGCCTTGCAAAGAAGTCAAAGGTATTTCATGGGAGAAGATATTGGCAGCWTGGGTGTTAAAGAGCTTCAAGCTTTAGAGCAACAACTTGACACTTCTCTGAGGCAAATAAGATCAAGAAAGAACCAACTCATGGGTTCCATCACTGAGCTTCAGAAAAATGAGAAGGCACTTCTGGAGGAGAATATCAAWYTAAAGAAGCAGGCCAAGGAGAAGGAGCTTGCATTG---------TCCCTCGAGCAACTCAAYCCTGTCGAAAGGTCTCCATATGTCCCTCTACCTGACGCACCTGCTCTAAACACCAGTACTAATCAATCAAGCGGGAGTGRAGGAGAAGAAGAAGTGGCTCAATCTCAA---ACCAAAACTCTGATGCCCCCCTGGATGCTTCACCACCTA
Ranunculus_s_RascFUL3       ---------------------------------------------------------------------------------------------------------------------------GATGTTGCGCTTATTGTTTTCTCCATTAAAGGAAAGCTTTTCGAGTATTCGACAAACGACAGCATGGAAAGAATCCTTGACCGTTATGAGAGATACTCGTCTGGCTCTAAGGAGCTTGTGGAGGCAGATCCTGAATCTCAGGAATGCTTGTCTACAGAATACAACAAGCTTAAGTCAAAGGTCGAGTCTTTACAAAGAAGTCAAAGGCATTTCATGGGAGAAGACATTAGTGGCTTAGCTCTTAAAGAGCTTCAAAGTTTAGAGCAACAACTTGACACTGCCCTTAGGAACATAAGATCACGGAAGAACCAACTCATGGGTATAATCACCGAGCTTCAGAGAAATGATAGGGCGCTTGTGGAAGAGAACAGCAATCTAAAGAAGCAGGTTAAGGAGATGGAGCTTACATTG---------ACCCTCGAGCAACAAATTCATGTTGAAAGCTCACCATTTGTGCATGTACCTGAGCCACCCGCTATAAACACCAGTACTAGTCAATCAAGTGGGACTGAAGGGGGAGAAGTAGTAGTTCAATCTCAA---GCCAAATCTTTGATGCCACCATGGATGCTTCGTCATATA
Aquilegia_c_AcoFL2          ATGGGAAGAGGTAGAGTTCAACTGAAAAGGATCGAAAACAAGATTAATCGACAAGTTACCTTTTCAAAAAGAAGATCAGGATTGTTGAAAAAAGCTCATGAAATCTCAGTTCTTTGCGATGCTGACGTTGCGTTAATCGTCTTCTCCATTAAAGGAAAACTCTTCGAGTATTCTACTAACGACAGCATGGAAAGTATCCTTGAACGCTACGAAAGATATACATATACTTCTAGGGAACCTGTTGCAAGTGATCCTGAATCACAGGGAAACCTTTCTTTGGAATACAACAAGCTGAAAACTAAAGTTGAAGCTTTACAAAGAAGCCAAAGGCATTTCATGGGTCAAGACATTGATATCTTGAGTTTTAAAGAACTACAAAATTTGGAGCAGCAACTTGACAGTGCTCTGAGGCAAATAAGATCAAGAAAGAACCAACTCATAGGATCTATCACAGAGCTTCAGAGAAAGGAGAAAGCACTACAGGAGGAGAATAACAGCCTAAGGAAGAAGATCAAGGAGAAGGAGCTGGAATTA---------TCCCTTGAGCATATCGATGATGTTGAAACCTCACCATCCTTA---CCATCGGAGAGGCCTGTTCTCAACATCAGTAGTCATCAATCAAGTGGCACTGAAGGAGAAGAGGAAGGAGTTATGCAACAACCG---AAAACTCCCCTTCCTCCCTGGATGATTCGCCATATG
Nigella_d_NdFL2             ATGGGTAGAGGTAGAGTTCAACTCAAAAGAATCGAAAACAAGATTAATCGACAAGTCACCTTCTCCAAAAGAAGATCAGGTTTGCTCAAGAAAGCTCATGAAATCTCAGTTCTATGCGATGCTGATGTCGCTTTGATCGTTTTCTCCATCAAAGGAAAGCTCTTTGAGTACTCCACCAATGATAGCATGGAACAGATACTTGAACGCTATGAAAGATACTCGTACACGTCTAGAGAGGTTGTTGCAACTGATGCTGAATCACAGGGAGACCTCTCCTTGGAATACAACAAACTCAAGTCTAAGGTTGAAACTTTACAGAAAAGTCAAAGGCATTTCCTGGGACAAGACATCGATACTTTGAATTATAAAGAGCTCCAAAGCTTAGAGCAACAGCTTGATAATGCTTTGCGGCAAATAAGGTCAAGAAAGAACCAACTAATGTCATCCATCACAGAGCTTCAGAGAAAGGAGAAGGAACTTCAGGAGGAAAATAGCAAACTAAGGAAGAAGATCAAGGAGAAGGAAGTGACACTG---------TCCCTCGATCAACACACTCACCTTGAAAACTCACCATCCATCACTCCACCCGAGACGCCTGTTCTAAATATAAGCACTTGTCAATCCAGCGGGACAGAAGGAGAAGAGGAAGGCACTACACAACAACCTACCAAAAGTCTAATACCTCCTTGGATGCTTAGCCACATA
Akebia_t_AktFL2             ------AGAGGTAAGGTTCAGTTGAAGCGGATCGAAAATAAGATCAATCGACAAGTTACGTTTTCGAAACGAAAGTCAGGATTAATGAAGAAAGCTCATGAGATCTCAGTTCTATGCGATGCTGATGTCTCGTTGATTGTTTTTTCAAGTAAAGGAAAACTCTACGAGTACTCCACTGATTCCGGCATGGATAGAATCCTTGAGCGATACGAGAGATATTCATTTGCTGAGAGGGAGCTTGTTGCAACTGAAATTGAATCACAGGGAAACTGGTCTCTGGAATATACCAAACTAAAGGCTAAGATTGAGGTTTTACAGAAAAACCAAAGGTATTATATGGGAGAAGAACTTAGCTCAATGAGTCTCAAAGAGCTTCAAAATTTAGAACATCAGCTCGATAATGCTCTGAAGCATATAAGATCAAGACGGAACCAACTCATGGAATCCATTTCTGAGCTTCAGAGAAAGGAGAAGGCACTGCAGGAGCAGAATAACCAGCTAGGGAAGAAGCTCAAGGAGAAAGAGAAGGCACTGGAACAGATGGGGAATGAGCATCCAAACCAAGGCCAAAACGGGCCGCCCTTCCTGCTATCACAGACACCCTCCCTAAACATTGGCCCTCATCTGCCAAGAGGCAATGGTGGTGAAGATGAAAGTGCTCGAGAACCACGA---CACACACTCATGCCACCTTGGATGCTTCGCCATGTT
Eschscholzia_c_EcFUL3       ATGGGAAGGGGTAGGGTTGAATTGAAGAGAATTGAAAACAAGATCAATAGACAAGTTACTTTTTCTAAAAGAAGGTCTGGGTTATTAAAGAAAGCTCATGAAATTTCTGTTCTTTGTGATGCTGAAGTTGCTCTTATTGTCTTCTCTACTAAAGGAAAACTATTTGAATACTCCACTGATACCAGTATGGAGAATATCCTTGAGAGATACGAAAGACAAAGTTATGTCGAGGAAAATCTCGTTGTGACCAACCCGGAATCACAGAGAAACTTATCTTTGGAACACACTAGACTTAAGGCTAAAATCGACATGCTACAACAATCCCAGAGGCATTTCATGGGAGAAGATCTTGAACCTTTGAGTCTTAGAGAAATACAAAACTTGGAGCAAGAGCTTGATTCTGCTCTCAAGCATATAAGATCAAGAAAGAACCAACTCATGGCATCAATTGCTGATCTTCAGAGAAAGGAGAAGGTGTTGAAGGAACAAAATATGGGACTAATGAAGAAGTTCAAGGAGAAGGAAGATGAAGTAGGA------AGTTTGAGGGAAGAACAAAACAAAAATGGCAGCTCATCTTCTTTCCTCTCACAGTGTCCTTCACTTGCCATTAGGAATTATCAGATGGGAGGAGGTGTGGGAAGTGAAGAAAGAGTTCAACAACTC------AATATGATTGTGCCACGTTGGATGTTA---------
Papaver_s_PapsFL1           ---------------------------------------------------------------------------------------------------------TCAGTGCTTTGTGATGCTGAAGTTGCTTTGATTGTTTTCTCAACCAAAGGAAAACTATTTGAATATTCTACCGATGCTTGCATGGACGCCATCCTTGAGCGATATGAAAGACAATGTTGTGTTGAGGAAGAGCTTGTTGGAACTGATCAGGAATCACAGGGAAACTGGTCCTTGGAACATGCCAAGCTTAAGGCCAAAGTTGAGGTTCTGCAAAGAACCCAAAGGCATATGATGGGAGAAGATTTAGAATCCTTCAATGTGAAAGAGCTACAAAATTTGGAGCACCAACTTGATACTTCCTTGAAGCATATTAGATCAAAAAAGAACCAACTCTTGGCATCCATTTCTGAGCTTCAGAGAAAGGAAAAAGCTTTACAAGAGCAGAATACTATTCTAGGGAAGAAGATCAAGGAGAAAGAACAAGAAATGGGG------CGATTGCAGGCTCAAAACTCAGCTCAGAACTCACCAACCTTCCTTCTGTCGCAGGAACCTTCCCTAACCATTTGTACTTACGAGCCTGCTGCA------------------AGACCCATAGCAATT------CAAACAGTTATGCCCCCCTGGATGCTTCGCCATCTA
Euptelea_p_EUplFL2          ATGGGGAGAGGTAGGGTACAGTTGAAGAGGATCGAGAACAAGATCAGTCGGCAAGTGACGTTCTCGAAGCGGAGGTCAGGGTTGCTGAAGAAAGCCCATGAGATCTCAGTTCTTTGCGAAGCTGATGTCGCCGTGATTGTCTTCTCCACTAAAGGAAAGCTCTTTGAGTACTCCACTAACTCCGGCATGGAAGGGATCCTGGAACGATATGAAAGATATTATTATGCCGAGCAAGAGGTTGTTGCGACTGATCCTGAATCACTGGGAAACTGGTCTATGGAATATGCCAAACTTAAGGCTAAGGTTGATGTTTTACAAAGAACCCAAAGGCATTTTATGGGAGAAGACCTTGACTCCTTGAGTCTCAAAGAGCTCCAACATTTGGAACAACAGCTTGATACTGCAATGAAGCAGATAAGATCAAGAAAGAACCAACTCATGGAATCCGTTGTCGAACTCCAGAGAAAGGATAAGGTTTTGCAGGAGCAGAATAGCATGTTAGAGAAGAAGATCAAGGAGATGGAGAAATCAATAGCTCAGCAGAGGCATGAGCAGCAAAACCAAGGCCAAAACTCACCATCCTTCTTGCTATCACAGACACCCTCCCTAACCATTGGTACCTATCAAGCAAGATGCACCGGAGGTGAAGAGGAAGAAGCTCGACAATCTCGATTCAACACGCACATGCCACCTTGGATGCTTCGACATCTG
Chloranthus_s_CsAP1         ATGGGAAGGGGTAGGGTTCAGTTGAAGAGGATCGAGAACAAGATCAATCGCCAGGTCACTTTCTCCAAGCGACGGTCAGGATTGCTTAAGAAAGCTCATGAGATCTCCGTTCTCTGCGATGCTGAGGTCGCTTTGATTGTTTTTTCTGCTAAGGGGAAGCTCTCTGAGTATTCTACTGATTCACGCATGGATAGAATTCTTGAGCGATACGAGAGAATTTCTTATGCAGAGAGGGAGCTCCGATCAACAGATCATCGACCAGATGGAAATTGGAACCTAGAATACAGCAAACTCAAGGCTAAGCTTGAGGGTTTACAAAGAARCCAAAGGCATTATATGGGAGAAGACCTTGAAAAGTTGAGCCTCAAAGAGCTGCAACCACTGGAAAATCAGCTTGATAATGCTTTGAAGCATATAAGAACAAGAAAGACACAAGTCATGGATTCCATTGCTGAGCTTCAGGCAAGGGAGAAATTGTTGCAGGAGCAAAATTCCATGCTTGAAAAGAAGATCCAAGAGAAAAAT---GCACTGGCCCACCAGGCACATGAGCAGCAAAACCAAACCCAAAGCCCACCACCCTTCCTACTAACACACCAACCGACTATAAACAACAGTACCTATCAGGCAAGAGGG---------GAAGAGGACAGGGTT---------CGGACGAATAGCCTCATGCCACCTTGGATGCTTCGTCACGTT
Magnolia_p_MpMADS15         ATGGGGAGAGGCAGGGTCCAGCTGAAACGGATCGAAAACAAGATAAACAGGCAAGTGACCTTCTCCAAGCGTCGTATGGGCCTCCTCAAGAAAGCTCACGAGATCTCCGTCCTCTGCGACGCTGAGGTCGCTGTCATCGTCTTTTCCACCAAAGGAAAGCTCTACGAATACTCCACTGATTCCAGAATGTCAAGGATACTGGAGCGCTATGAAAGATATTCCTATGCTGAGAGAGAGCTTGTTTTGTCGGGTCCTGAATCAGAGGGAAGCTGGTGCCTTGAATATGGCAAGCTTAAGGCTAAGGTGGAATCTTTGCAAAGAAACCTCAGGCATTTTACAGGGGAAGACCTCGACACCTTAAGCCTCAAAGAGCTGCAACAGTTAGAACACCAGCTTGATGCTGCTTTGAAACATATAAGATCAAGAAGA------CCAATCTTGATTCATTGCGGAGCTTCAAAGAAGGAGAAGTCGCTGAGGGAGCAGAATAACATGCTAGAGAAGGAGATTCAAGAGAAGGAGAAGGCAATGGCCCAGCAGGCTCAGGAGCAGCAAAACCAATCCCAAAGCTCACATCCTTCCTGGCTAGCAAGCCCTCCCACTCTAAACATTGGCACATATCACCAGGGAAATGAA------GAAGAGGAAGGGGCTCGGCCAGCCCGGACCAACAGCCTCATGCCACCTTGGATGCTACGCCATGTC
Magnolia_g_MagrAP1          ------------------CAGCTGAAACGGATCGAGAACAAGATCAATCGCCAGGTGACCTTCTCCAAGCGTCGTATGGGCCTCCTCAAGAAAGCTCACGAGATCTCCGTCCTCTGCGACGCTGAGGTCGCTGTCATCGTCTTTTCCACCAAAGGAAAGCTCTACGAATACTCCACTGATTCCAGAATGTCAAGGATTCTGGAGCGCTATGAAAGATATTCCTATGCAGAGAGAGAGCTTGTTTTGTCGGGTCCTGAATCAGAGGGAAGCTGGTGCCTTGAATATGGCAAGCTTAAGGCTAAGGTGGAATCTTTGCAAAGAAACCTCAGGCATTTTACAGGGGAAGACCTCGACACCTTGAGTCTCAAAGAGCTGCAACAGTTAGAACACCAGCTTGATGCTGCTTTGAAACATATAAGATCAAGAAAGAACCAAATCATGGATTCCATTGCGGAGCTTCAAAGAAAGGAGAAGTCGCTGAGAGAGCAGAATAACATGCTAGAGAAGGAGATTCAAGAGAAGGAGAAGGCAATGGCCCAGCAGGCTCAGGAGCAGCAAAACCAATCCCAAAGCTCACCATCCTTCCTGCTTGCAAGCCCTCCAACTCTAAACATCGGCACATATCACCAGGGAAATGAA------GAAGAGGAAGGGGCTCGGCCAGCCCGGACCAACAGCCTCATGCCGCCTTGGATGGTACGCCATGTC
Michelia_f_MfFL             ------------------------------------------------------------------------------GGGCTGGTGAAGAAMGCTCATGAGATCTCCGTCCTCTGTGATGCGGAGGTCGCTGTCATCGTCTTTTCCACCAAAGGAAAGCTCTACGAATACTCCACTGATTCCAGAATGTCAAGGATTCTGGAGCGCTATGAAAGATATTCCTATGCAGAGAGAGAGCTTGTTTTGTCGGGTCCTGAATCAGAGGGAAGCTGGTGCCTTGAATATGGCAAGCTTAAGGCTAAGGTGGAATCTTTGCAAAGAAACCTCAGGCATTTTACAGGGGAAGACCTCGACACCTTGAGTCTCAAAGAGCTGCAACAGTTAGAACACCAGCTTGATGCTGCTTTGAAACATATAAGATCAAGAAAGAACCAAATCATGGATTCCATTGCGGAGCTTCAAAGAAAGGAGAAGTCGCTGAGGGAGCAGAATAACATGCTAGAGAAGGAGATTCAAGAGAAGGAGAAGGCAATGGCCCAGCAGGTTCAGGAGCAGCAAAACCAATCCCAAAGCTCACCATCCTTCCTGCTT---------CCCACTCTAAACATTGGCACATATCACCGGGGAAATGAA------GAAGAGGAAGGGGCTCGACCAGCCCGGACCAACAGCCTCATGCCATCTTGGATG------------
Eupomatia_b_EbAP1           ------------------------------------------------------------------AAGCGGCGGATGGGTCTCCTCAAGAAGGCCCACGAGATTTCCGTCCTCTGCGATGCTGAGGTCGCTCTCATCGTCTTCTCTACCAGAGGCAAGCTCTACGAGTACTCCACCGATTCCTGCATGTCAAGGATTCTGGATCGGTATGAGAGAGACTCGTATGCAGAGAGGGAGCTCGTAGTATCTGGTCTGGAATCAGAGGGAAGCTGGTGCCTAGAATATAGCAAGCTTAAGGCTAAGGTGGAAGCCTTGCAGAGAAACCTCAGGCATTTTACTGGGGAAGACTTGGAAACCTTGAGTCTCAAAGAGCTACAACAATTGGAGCACCAGCTTGATGCTGCTTTGAAACATATAAGATCTAGAAAGAACCAAATCATGGAGTCCATTGCGGAGCTCCAAAGAAAGGAGAGGTTGCTGCAAGAGCAGAATCAGATGCTAGAGAAGAAGGTGCAAGAGAAGGAAAAGGCAATGGCCCAGCAGGCTCAGGATCACCAGAACCAGTCGCAAAGCTCACTATCCTTCTTGCTTGCTACCCCTCCCACTCTAAACATTGGCACGTATCACCAGGCAAATGGCGGAGCTGAGGAGGAAGGAGCCCGGTCAGCACGGACTAACAGTCTCATGCCACCATGGATGCTACGCCATGTG
Persea_a_PEamAP1            ATGGGGAGAGGGAGAGTTCAGCTCAAGCGGATCGAGAACAAGATCAACCGTCAAGTCACCTTCTCCAAGCGTAGGATGGGGCTTCTCAAGAAGGCTCATGAGATTTCTGTGCTCTGCGACGCAGAGGTCGCTCTCATCATCTTCTCCACCAAAGGGAAGCTCTATGAGTACGCCACCGATTCCAGCATGTCAAAGATTCTTGAACGATACGAGAGATACTCTTATGCAGAACGGGAGCTTGTTCTTCCTGGTCAAGCTTCTGAGGGAAACTGGTGCCAAGAATATGGGAAACTTAAGGCCAGGGTTGAGGCTTTGCAGAGAAACTTGAGGCATTTTATGGGAGAGGACCTAGATTCCCTGAGTGTAAGAGAGCTTCAACAGCTGGAACAACAGCTTGATGTTGCTCTTAGGCATGTTAGGTCAAGAAAGATCCAAGTAATGGATTCCATTTCTGAGCTTCAAACAAAGGAGAAGGCATTGCAGGAGCAGAACATTATGCTTGAGAAGAAGCTACAAGAGAAGGAGAAAGCAGCTGCTCAGCAGGCTCAC------------------CGACATTCACCATCCTTGCTACTGCCTACGCCTCCCACTCTAAATATCGGGTCGTATCACTCAAGCGTGGGGGCAGCAGAAGAAGTAGGTGCTCGCCTTGCCAGGACTAACAGCCTTGTCCCACCTTGGATGCTTCGCCACATC
Saururus_c_ScMADS669        ATGGGGAGGGGGAGGGTGCAGCTGAAGAGGATAGAGAACAAGATAAACAGGCAGGTGACCTTCTCCAAGAGGAGGACGGGCCTGCTCAAGAAGGCTCACGAGATATCGGTGCTGTGCGATGCCGAGGTGGCGCTCATCGTCTTCTCCACCAAGGGAAAGCTCTACGACTACTCCACCAACGCCGGTATGGCAAGGATTCTTGAGCGATATGAGAGATACTGCTATGCGGAGAGAGAAGTTGCTGTCACCAGTCCTGACTCAGAGGGAAGCTGGTGGCTTGAATATGGCAAACTTAAAGCCAGGATCGAGGCTCAACAAAGAATTCAAAGGCAGTTGATGGGTGAAGACCTTGATGCTTTAACCCCCAAAGAACTCCAACAGTTGGAAAACCAGCTTGAGTCTGCTCTGAAGCATGTAAAATCAAGAAAAAATCAGGTGATTGATTCAATGGTGGAGCTTCGGAGAAAGGAGAAGTTGCTTCGAGACGAAAACACCATGATGGAAAAAAAGATCCAGGAGAAGAAGAAGGAGAGGGTTCAACAGGCCCAGGAACAACAAATCCAATCCCAAAATTCACCTTCCTTCCTT------------CCAACTCTTAACATTGGC---TATCATCAGGGTACTGCCGAAACTGGAGAGAAAGAAGAAGCCCCCGGGCAC---AATACTGTCATGCTAGCTTGGCTGCTCCGAAGCAGT
Peperomia_c_PcFL2           ------------------------------------------------------------------------------------------------------------GTGCTTTGTGATGCCGAGGTGGCCGTCATCGTCTTCTCCACCAAAGGCAAGCTCTACGAGTATGCCACCGATGCCGGAATGGCAAGAATATTGGATCGCTACGAGAAACACACCTTTTCTAATAGAGAGCTTGAATTGACAAATTTGGAATCGGAGGGGGCTTGGTCTCTGGAGTATGGTAAACTCAAGGCCAGATTTGAGCTATTGCAAAAGAGTCACAGGCATTATCTTGGTGAGGACCTTGGCGCTTTAAACATGAAGGAACTTCAACACATAGAGCATCAACTTGATTCTGCTCTGAGGCATGTCCGGTCACGAAAGAATCAAATCCTGGATACCATATCTGATCTTCAGACAAAGGAAAAGTTAATACATGAGCAGAATAAAATACTCCAGAAGAGGATTCAAGAAAAAGAGAGAGAGATAACTGGGCAGCCTCAAGAGCAAGAGAATCAAAACCCTCAACCAACTTTGTTTCCAATT------CCTCATACCCTATCAATTGGATACTGTAAAGAAGATGGCAAGATCGAATTAGGGTTAGAAAATGAACGCCCTCTT---TCACAGAAGATGCCCCCCTGGATGCTT---------
Peperomia_c_PcFL1           ---------------GTGCAACTGAAAAGGATGGAAAACAAGATCAATAGGCAGGTGACGTTCTCCAAGAGGAGGACCGGGCTGCTGAAGAAGGCGCACGAGATCTCGGTGCTTTGCGACGCCGAGGTCGCGCTGATAGTCTTCTCCACCAAAGGCAAGCTCTATGAGTACGCCACCTCAAGCAGCATGCCAGGAATATTGGACCGATATGAAAGGCACAGTTTTACCGACAAAGAGTTCTTTATCAAGGAGGGTGAGCCAGAGGGGGCTTGGACTTTAGAGTATGCTAAACTCAAAGCCAGATATGAACTTTTGCAAAAAAACTACAGGCATTATCTTGGAGAGGACCTTGGATCCTTGAGTGGCAAAGAGCTTCAACAATTGGAGGGTCAACTCGATGCCTCTTTGAAGAATGTTCGATCGCGGAGGACACAAGCCCTCCATACCATCTCTGATCTTCAAAAAAAGGAAAAGTCACTATTGGAGCAGAATAGCGTAATGATAAAGAAGCTCCAAGATTTAGAGAAGGAGAAGGCTCAACAGTCTCAGGAAATGCAAAACAGAACTCAAAATCAGCCACCCTTAATATTA---CTCCCTCCTGCTCTGAGCMTCGGAAGTTTCCGACAGGAAAATGGCAGCGTTGAAGGTGAAGCAGCTCCAGTGGCCCAGAAGAATAGCCTTTTGCCCCCCTGGATG------------
Houttuynia_c_HcAP1          ATGGGGAGGGGACGGGTGCAAATGAAGAGGATAGAGAACAAGATCAACAGGCAGGTGACCTTCTCCAAGAGGAGGATGGGTCTGCTGAAGAAGGCTCATGAGATATCGGTGCTTTGCGATGCAGATGTGGCACTCATCGTCTTCTCCACCAAGGGCAAGCTCTACGAGTATGCCACCGACTCCAGCATGACAAAAATCTTGGAGCGGTACGAGAGATATTCCTTTGCTGAGAGAGAATTTGCTCTAGCAGATAACGAATCAGAGGGAGCTTGGTCTCTGGAATTTGGTAAGCTCAAAGCCAGAGTTGAAGCTTTACAAAAGACTCACAGGCACTATCTGGGAGAAGACCTTGATTCCCTGAAAGTCAAGGAGCTTCAACACTTGGAGCAGCAACTTGATTCTGCTCTCAAGCATGTAAGATTGCGGAAGAATCAGGTCATCGAGACAATATCCGAGCTTCAGAAAAAGGAGAAGGCCCTGCAAGAGCAGAATAACATGCTGGAAAAGAAGGTTCAGGAAAAGCAGAAGGCAAAAGCCCAGCAGACTCGGGAAAATCAAAGTCAGAATCAGAACTCAGCGCCATTCTTGTTTTCACTCCCTCCTAACCTAAACATGGGAACTTATCATCAAGAAAATGGCGAAATTGAGCAGGAAGCAGCTCGACTTGCGCACAGCAATAGCCAAATGCCGGCTTGGATGCTTCGTCATGCA
Asarum_c_AcMADS600          ATGGGAAGAGGGAGAGTTCAGCTAAAGAGGATCGAGAACAAGATCAATCGGCAGGTGACCTTCTCCAAACGCAGAACGGGATTGCTGAAGAAAGCACATGAAATCTCCGTTCTCTGCGACGCCGACGTTGCGCTCATCGTCTTCTCCGCGAAAGGGAAGCTTTACGAGTACGCCACGAATTCCAGTATGGAAACGATTCTTGAACGATACGAGAGATACTCATTTGCAGAGAGGGAACTT---GTAGCAGATCCTGAATCAGAGGGAGGCTGGTGCCTGGAATACGGTAAACTCAAGGCTAGAGTCGATGCGCTGCAAAAAAGTCACAAGCATATTATGGGGGAAGACCTTGACTCCTTGAGCATCAAAGAGCTCCAGCACTTGGAGCAGCAACTTGATGTTGCTCTGAAGCATATCCGATCTCGAAAGAACCAGGTCATGGACACAATTTCTGAGCTTCAAAGAAAGGAAAAAATGTTGCTTGAACAGAACAAAGCGCTGCAGAAGACGATGCGGGAAAAGGAGAATGCGATGGTCCGACAAGCTCAGGAGCAAGATAACCAACCCCAAGCCTCTCCATCCTTCATGCTCTCACGCCCTCCAACTCTTCACATTGGCAATTACCATCAGACGAGAAACGAAACAGAAAAGCAAGGAGACAGGCACTCTCGATCCAACAGTGGCATACCAGCTTGGATGCTTTCCCACATG
Avena_s_AsFUL1              ------------------------------------------------------------------------------------------------------ATCTCCGTGCTCTGCGATGCCGAGGTCGGACTCATCATCTTCTCCACCAAGGGAAAGCTCTACGAGTTCGCCACCGACTCATGTATGGACAAAATTCTTGAACGTTATGAGCGCTACTCCTATGCAGAAAAGGTTCTCATTTCGACTGAGTCAGAAATTCAGGGAAACTGGTGTCATGAATATAGGAAACTGAAGGCGAAGGTTGAGACAATACAAAAATGTCAAAAGCATCTGATGGGAGATGATCTCGAATCTTTGAATCTTAAAGAGTTGCAGCAACTAGAGCAGCAGCTAGAAAGTTCACTAAAACATATCAGATCCAGAAAGAGCCAGCTTATGGAATCCATTTCCGAGCTTCAAAAGAAGGAGAGGTCATTGTTGGAGGAGAATAAAATTCTCCAGAAGGAACTCGTGGAGAAGCAGAAGGCCCATACCCAGCAAGCGCAGGAGCAACATCCTCAAACCAGCTCTTCTTCTTCATTCATGATTAGGGAAGCTCCAGCAACAAATACCAGTAACCAACCTGCGGCGGCTGGCGAGAGGTCAGAGGAGGCTGCAGAGCCTCAGGCCCGC---TCAGGGCTTCCACCATGGATGCTGAGCCCCCTC
Lolium_p_LpMADS1            ATGGGGCGCGGCAAGGTGCAGCTCAAGCGGATCGAGAACAAGATCAACCGCCAGGTCACCTTCTCCAAGCGCCGCTCGGGGCTGCTCAAGAAGGCGCACGAGATCTCCGTGCTCTGCGACGCCGAGGTCGGGCTCATCATCTTCTCCACCAAGGGAAAGCTCTACGAGTTCGCAACCGACTCATGTATGGACAAAATTCTTGAGCGGTATGAGCGCTACTCCTATGCAGAGAAAGTGCTCATTTCAACCGAATCTGAAATTCAGGGAAACTGGTGTCATGAATATAGGAAACTGAAGGCGAAGGTTGAGACAATACAGAGATGTCAAAAGCATCTAATGGGAGAGGATCTTGAATCATTGAATCTCAAGGAGTTGCAGCAACTAGAGCAGCAGCTGGAAAGTTCACTGAAACATATTAGAGCCAGAAAGAACCAGCTTATGGAATCCATATCTGAGCTTCAAAAGAAGGAGAGGTCACTGCAGGAGGAGAATAAAATTCTCCAGAAGGAACTCATAGAGAAGCAGAAGGCCCACACGCAGCAAGCGCAGGAGCAACAGCCCCAAACCAGCTCTTCCTCCTCCTTTATGATGGGGGAAGCTCCAGCAACAAATTGCAGTAATCCCCCAGCAGCGGCCAGCGACAGAGCAGAGGATGCGACGGGGCCTTCAGCTCGC---ACGGTGCTTCCACCATGGATGGTGAGTCACATC
Festuca_a_VRN1              ATGGGGCGCGGGAAGGTGCAGCTCAAGCGGATCGAGAACAAGATCAACCGCCAGGTCACCTTCTCCAAGCGCCGCTCCGGCCTGCTCAAGAAGGCGCACGAGATCTCCGTGCTCTGCGACGCCGAGGTCGGGCTCATCATCTTCTCCACCAAGGGAAAGCTCTACGAGTTCGCAACCGACTCATGTATGGACAAAATTCTTGAGCGGTATGAACGCTACTCCTATGCAGAGAAAGTGCTCATTTCAACCGAATCGGAAATTCAGGGAAACTGGTGTCATGAATATAGGAAACTGAAGGCGAAGGTTGAGACAATACAGAGATGTCAAAAGCATCTAATGGGAGAGGATCTTGAATCATTGAATCTCAAGGAGTTGCAGCAACTAGAGCAGCAGCTGGAAAGTTCACTGAAACATATTAGATCCAGAAAGAGCCAGCTTATGGAATCCATATCTGAGCTTCAAAAGAAGGAGAGATCACTGCAGGAGGAGAATAAAATTCTCCAGAAGGAACTCATAGAGAAGCAGAAGGCCCACACGCAGCAAGCGCAGGAGCAACAGCCCCAAACCAGCTCTTCCTCCTCCTTTATGATGGGAGAAGCTCCAGCAACAAATCGCAGTAATCCCCCAGCAGCGGCCAGCGACAGAGCAGAGGATGCGACGGGGCCTCAGGCTCGC---ACGGGGCTTCCACCATGGATGGTGAGTCACATC
Hordeum_v_HvM5              ATGGGGCGCAGGAAGGTGCAGCTGAAGCGGATCGAGAACAAGATCAACCGCCAGGTCACCTTCTCCAAGCGCCGCTCGGGGCTGCTCAAGAAGGCGCACGAGATCTCCGTGCTCTACGACGCCGAGGTCGGCCTCATCATCTTCTCCACCAAGGGAAAGCTCTACGAGTTCTCCACCGAGTCATGTATGGACAAAATTCTTGAACGGTATGAGCGCTACTCTTATGCAGAAAAGGTTCTCGTTTCAAGTGAATCTGAAATTCAGGGAAACTGGTGTCACGAATATAGGAAACTGAAGGCGAAGGTTGAGACAATACAGAAATGTCAAAAGCATCTCATGGGAGAGGATCTTGAATCTTTGAATCTCAAGGAGTTGCAGCAACTGGAGCAGCAGCTGGAAAGCTCACTGAAACATATCAGAGCCAGGAAGAACCAACTTATGGAATCCATTTCTGAGCTTCAGAAGAAGGAGAGGTCACTGCAGGAGGAGAATAAAGTTCTCCAGAAGGAACTTGTGGAGAAGCAGAAGGCCCAGGCG------GCGCAGGATCAACAGCCTCAAACCAGCTCTTCTTCTTCCTTCATGATGAGGGATGCTCCTGTCGCAGATACCAGCAATCACCCAGCGGCGGCAGGCGAGAGGGCAGAGGATGTGGCAGTGCCTCAGGTCCGG---ACGGCGCTTCCACTGTGGATGGTGAGCCACATC
Triticum_m_TrmAP1           ATGGGGCGCGGGAAGGTGCAGCTGAAGCGGATCGAGAACAAGATCAACCGGCAGGTGACCTTCTCCAAGCGCCGCTCGGGGCTTCTCAAGAAGGCGCACGAGATCTCCGTGCTCTGCGACGCCGAGGTCGGCCTCATCATCTTCTCCACCAAGGGAAAGCTCTACGAGTTCTCCACCGAGTCATGTATGGACAAAATTCTTGAACGGTATGAGCGCTATTCTTATGCAGAAAAGGTTCTCGTTTCAAGTGAATCTGAAATTCAGGGAAACTGGTGTCACGAATATAGGAAACTGAAGGCGAAGGTTGAGACAATACAGAAATGTCAAAAACATCTCATGGGAGAGGATCTTGAATCTTTGAATCTCAAGGAGTTGCAGCAACTGGAGCAGCAGCTGGAAAGCTCACTGAAACATATCAGATCCAGGAAGAACCAACTTATGGAATCCATTTCTGAGCTGCAGAAGAAGGAGAGGTCACTGCAGGAGGAGAATAAAGTTCTCCAGAAGGAACTCGTGGAGAAGCAGAAGGCCCATGCG------GCGCAGGATCAACAGCCTCAAACCAGCTCTTCTTCTTCCTTCATGCTGAGGGATGCTCCTGCCGCAAATACCAGCATTCATCCAGCGGCGGCAGGCGAGAGGGCAGAGGATGCGGCAGTGCCGCAGGCCCGG---ACGGGGCTTCCACCGTGGATGGTGAGCCACATC
Zea_m_ZmM4                  ATGGGGCGCGGGAAGGTGCAGCTGAAGCGGATCGAGAACAAGATCAACCGCCAGGTGACATTCTCCAAGCGCCGCTCGGGGCTACTCAAGAAGGCGCACGAGATCTCCGTGCTCTGCGACGCCGAGGTCGCGCTCATCATCTTCTCCACCAAGGGCAAGCTCTACGAGTACTCTACCGATTCATGTATGGACAAAATTCTTGAACGGTATGAGCGCTACTCCTATGCAGAAAAGGTTCTCATTTCCGCAGAATATGAAACTCAGGGCAATTGGTGCCATGAATATAGAAAACTAAAGGCGAAGGTCGAGACAATACAGAAATGTCAAAAGCACCTCATGGGAGAGGATCTTGAAACTTTGAATCTCAAAGAGCTTCAGCAACTAGAGCAGCAGCTGGAGAGTTCACTGAAACATATCAGAACAAGGAAGAGCCAGCTTATGGAGTCAATTTCAGCGCTCCAACGGAAGGAGAAGTCACTGCAGGAGGAGAACAAGGTTCTGCAGAAGGAGCTCGCGGAGAAGCAGAAAGACCAGCGGCAGCAAGTGCAAGACCAACAACAGCAGACCAGTTCGTCTACGTCCTTCATGTTAAGGGAAGCTCCAACAACAAATGTCAGCATCTTCCCTGCAGCAGGCGGGAGGGTGGTGGAAGGGGCAGCAGCGCCGCAGGCTCGC---GTTGGACTGCCACCATGGATGCTTAGCCATCTG
Setaria_i_SiFUL1            ------------------------------------------------------------------------------------------------------ATCTCCGTGCTCTGCGACGCGGAGGTCGCACTCATCATCTTCTCCACCAATGGGAAGCTCTACGAATTCGCCACCGACTCATGTATGGACAAAATTCTTGAACGATATGAGCGCTACTCCTATGCAGAGAAGGTTCTCATTTCAGCAGAATCTGAAACTCAGGGCAACTGGTGCCACGAATATAGGAAACTAAAGGCGAAGGTTGAGACGATACAGAAATGTCAAAAGCATCTCATGGGAGAGGATCTTGAAACTTTGAATCTCAAGGAGCTTCAGCAACTAGAGCAGCAGCTGGAGAGTCCACTGAAACATATCAGATCCAGAAAGAGCCAGCTTATGGAGTCAATTTCAGAGCTTCAAAGGAAGGAGAAGTCACTGCAGGAGGAGAACAAGGTCCTGCAGAAGGAGCTCGTGGAGAAGCAGAAAGGCCAGCGGCAGCAACCGCAAGACCAACCACAGCAAACCAGCTCGTCTTCGTCCTTCATGATGAGGGAAGCTCCAGCAACAAATATCAGC---TACCCTGCAGCAGGCGGCGGGAGGGTGGAGGGGGCGCAGCCGCCGCAAGCTCGC---ATATGGCTGCCACCATGGATGCTGAGCCCCTCA
Pennisetum_g_PgFUL1a        ------------------------------------------------------------------------------------------------------ATCTCCGTGCTCTGCGACGCCGAGGTCGCGCTCATCATCTTCTCCACCAAGGGGAAGCTCTACGAATTCGCCACCGACTCATGTATGGACAAAATTCTTGAACGATATGAGCGCTATCCCTACGCAGAAAAGGTTCTCGTTTCAGGAGAATCTGAAACTCAGGGCAACTGGTGCCACGAATATAGGAAACTAAAGGCGAAGGTTGAGACGATACAGAAATGTCAAAAGCATCTCATGGGAGAGGATCTTGAAACTTTGAATCTCAAGGAGCTTCAGCAACTGGAGCAGCAGCTGGAGAGTTCACTGAAACATATCAGAACCAGAAAGAGCCAGCTTATGGAGTCAATTTCAGAGCTTCAAAAGAAGGAGAAGTCACTGCAGGAGGAGAACAAGGTTCTGCAGAAGGAGCTCGTGGAGAAACAGAAAGCCCAGCAGCAGCAACCACAAGACCAACCACAGCAGACCAGCTCGTCTTCGTCCTTCATGATGAGGGAAGCCCCAGCAACAAATATCAGC---TACCCTGTGGCAGCAGGCGGGAGGGTGGAGGGGGCGCAGCCGCCGAAAGCTCGC---ATTGGACTGCCACCATGGATGCTGAGCCCCCTC
Chasmanthium_l_ClFUL1       ------------------------------------------------------------------------------------------------------ATCTCCGTGCTCTGTGACGCCGAGATCGCGCTCATCATCTTCTCCACCATTGGCAAGCTCTACGAGTACTCCACAGACTCATGTATGGATAAAATTCTCGAACGGTATGAGCGCTACTCCTATGCGGAAAAGGTTCTCATTTCAGCTGAATCTGAAACTCAGGGCAACTGGTGCCACGAATATAGAAAACTAAAGGCGAAGATTGAGACAATACAGAAATGTCAAAAGCACCTCATGGGAGAGGATCTTGGAACTTTGAATTTCAAGGAGCTTCAGCAACTAGAGCAGCAGCTGGAAAGCTCACTGAAACATGTCAGATCCAGAAAGAGCCAGCTTATTGAGTCCATTTCAGAGCTTCAACGGAAGGAGAGGTCACTGCAGGAGGAGAACAAGGTCCTGCAG---GAACTGGCGGAGAAGCAGAAGGTCCATAGGCAGCAAGTGCAGGACCAACAACCACAGACCAGCTCGTCTTCGTCCTTCATGATGAGAGAAGCTCCATCAACAAATATCAGTACTTATCCTGCGGCGACAGGCGGGAGAGTGGAAGCAGCAGCAGAACCGCAGGTTCGC---ATTGGACTGCCACCATGGATGCTAAGCCACCTC
Eragrostis_p_EpFUL1         ------------------------------------------------------------------------------------------------------ATCTCCGTGCTCTGCGACGCCGAGGTCGGCCTCATCATCTTCTCCACCAAGGGCAAGCTCTACGAGTATGCCACCGACTCATGCACGGACAGAATTCTTGAACGTTATGAGCGCTACTCCTACGCCGAAAAGGTTCTCATTTCAGCCGGATCTGAAACTCAGGGTAATTGGTGCCACGAATATAGAATACTTAAGGCGAAGGTCGAAACAATACAGAAATGTCAAAAGCACCTCATGGGAGAGGAACTTGAAACTTTGAACCTAAAGGAGCTTCAGCAACTAGAGCAGCAGCTGGAAAGCTCACTAAAACATATCAGATCCAGAAAGAGCCAGCTTATGGAGTCAATTTCAGAGCTTCAACGGAAGGAGAGGTCACTGCAGGAGGAGAACAAGGTTCTGCAGAAAGAGCTTACGGGGAAGGAGAAGGCCCACAGACAGCAAGGGCAAGATCAACAACCACAGACCAGTTCGTCTTCGCCCTTCATGATGCGAGAAGCTCCAGCCGTAAATGCCAGTAATTACCCTGCCGCAACAGGTGTAAGGGTGGAGGGCCCAGCAGAGACGCAGATTCGC---GTAGGATTGCCACCATGGATGCTGAGCACCCTC
Eleusine_i_EiFUL1a          ------------------------------------------------------------------------------------------------------ATCTCCGTGCTCTGCGACGCCGAGGTCGCGCTCATCATCTTCTCCACCAAGGGCAAGCTCTACGAGTACTCCACCGACTCATGTATGGACAAAATTCTTGAACGGTATGAGCGCTACTCCTACGCTGAAAAGGTTCTCATTTCAGCTGAATCTGAAACTCAGGGTAATTGGTGCCACGAATATAGAAAACTAAAGGCAAAGGTCGAGACAATACAGAAATGTCAAAAGCACCTCATGGGAGAGGAACTTGAAACTTTGAACCTAAAGGAACTTCAGCAGCTAGAACAGCAGCTGGAAAGTTCGCTAAAACATATCAGATCCAGAAAGAGCCAGCTTATGGAGTCAATATCAGAGCTTCAACGGAAGGAAAGGTCACTGCAGGAGGAGAACAAGGTTCTGCAAAAAGAACTGGCGGAGAAGCAGAAGGCCCACAAACAGCAAGGGCAAGACCAACAGCCACAGACCAGTTCGTCTTCATCGTTCATGATGCGAGAAGCTCCAACAGCAAATATCAGTAATTACACTGCGTCGGCAGGCGTCAGGGTGGACGGAGCAGCAGATCCGCAGGTTCGC---ATTGGACTGCCACCATGGATGCTGAGCCCCCTC
Fargesia_n_MADS1            ATGGGGCGCGGGAAGGTGCAGCTGAAGCGGATCGAGAACAAGATCAACCGGCAGGTGACCTTCTCCAAGCGCCGGTCGGGGCTGCTCAAGAAGGCGCATGAGATCTCCGTGCTCTGCGACGCCGAGGTCGGGCTCATCGTCTTCTCCGCCAAGGGCAAGCTCTACGAGTACGCGACGGACTCATGTATGGACAAAATTCTTGAACGGTATGAGCGCTACTCCTATGCAGAAAAGGTTCTTATTTCAGCCGGATCTGAAACTCAGGACAACTGGTGTCACGAAAATAGGAAACTGAAGGCGAAGATTGAGACGATACAGAAATGTCAAAAACACCTCATGGGAGAGGATCTTGAATCTTTGAATCTCAAGGAGCTTCAGCAGCTAGAGCAACAACTGGAAAATTCACTGAAACATATCAGATCCCGAAAGAGCCAGCTTACGGAGTCCATTTCCGAGCTTCAAAAGAAGGAGAAGTCACTGCAGGAGGAGAATAAGGTTCTGCAGAAGGAACTCGTGGAGAAGCAGAAGGTCCGTAAACAGCAAGTGCAAGACCAGCATCCTCAAACTAGTTCCTCTTCGTCCTTCATGATGAGGGAAACTCCAACAGCGAATATCAGTAATTACCCTGCGGCAGCCGGCGAGAGGGCAGAGGACGCAGCAGTGCCCCAGGTTCGC---ATGGGGCTGCCACCATGGATGGTGAGCCACATT
Dendrocalamus_l_DlMADS1     ATGGGGCGCGGGAAGGTGCAGCTGAAGCGGATCGAGAACAAGATCAACCGGCAAGTGACTTTCTCCAAGCGCCGGTCGGGGCTGCTCAAGAAGGCGCATGAGATCTCCGTCCTCTGCGACGCCGAGGTCGGCCTTATCATCTTCTCCACCAAGGGCAAGCTCTACGAGTACGCCACCGACTCATGTATGGACAAAATTCTTGAACGGTACGAGCGTTACTCCTATGCAGAAAAGGTTCTTATTTCAGCCGAATCTGAAACTCAGGGCAACTGGTGTCACGAATATAGGAAACTGAAGGCGAAGGTTGAGACGATACAGAAATGTCAAAAGCACCTCATGGGAGAGGATCTTGAATCTTTGAATCTCAAGGAGCTGCAGCAACTCGAGCAGCAGCTGGAAAGTTCAGTGAAACATATCAGATCCAGAAAGAGCCAGCTTATGGAGTCCATTTCCGAGCTTCAAAAGAAGGAGAAGTCACTGCAGGAGGAGAACAAGGTTCTGCAGAAGGAACTCGTGGAGAAGCAGCAGGTCCATAAACGGTTAGTGCAAGACCAACAGCCGCAAACTAGTTCCTCTTCGTCCTTCATGATGAGGGAAGCTCCAACAACAAATATCAGTATTTACGCTGCGGCAGCCGGCGAGAGGGCAGAGGACGCAGCAGGGCCTCAGATTCAC---ATTGGGCTGCCGCCATGGATGGTGAGCCACATC
Dendrocalamus_l_DlMADS2     ATGGGGCGCGGGAAGGTGCAGCTGAAGCGGATCGAGAACAAGATCAACCGGCAAGTGACTTTCTCCAAGCGCCGGTCGGGGCTGCTCAAGAAGGCGCATGAGATCTCCGTCCTCTGCGACGCCGAGGTCGGCCTTATCATCTTCTCCACCAAGGGCAAGCTCTACGAGTACGCCACCGACTCATGTATGGACAAAATTCTTGAACGGTACGAGCGTTACTCCTATGCAGAAAAGGTTCTTATTTCAGCCGAATCTGAAACTCAGGGCAACTGGTGTCACGAATATAGGAAACTGAAGGCGAAGGTTGAGACGATACAGAAATGTCAAAAGCACCTCATGGGAGAGGATCCTGAATCTTTGAATCTCAAGGAGCTGCAGCAACTCGAGCAGCAGCTGGAAAGTTCAGTGAAACATATCAGATCCAGAAAGAGCCAGCTTATGGAGTCCATTTCCGAGCTTCAAAAGAAGGAGAAGTCACTGCAGGAGGAGAACAAGGTTCTGCAGAAGGAACTCGTGGAGAAGCAGCAGGTCCATAAACGGTTAGTGCAAGACCAACAGCCGCAAACTAGTTCCTCTTCGTCCTTCATGATGAGGGAAGCTCCAACAACAAATATCAGTATTTACGCTGCGGCAGCCGGCGAGAGGGCAGAGGACGCAGCAGGGCCTCAGATTCAC---ATTGGGCTGCCGCCATGGATGGTGAGCCACATC
Leersia_v_LvFUL1            ------------------------------------------------------------------------------------------------------------------------------GTCGCGCTCATCATCTTCTCCACCAAGGGCAAACTCTACGAGTACGCCACGGACTCATGTATGGACAAAATTCTTGATCGTTATGAGCGCTACTCCTATGCGGAAAAGGTCCTTATCTCAGCAGAATCTGAAATCCAGGGCAACTGGTGCCACGAATATAGGAAACTGAAGGCTAAGGTTGAAACGATACAGAAATGTCAAAAGCATCTCATGGGAGATGATCTTGAATCTTTGAATCTCAAAGAGCTGCAGCAACTGGAGCAGCAGCTGGAAAATTCACTGAAACATATCAGATCCAGAAAGAGCCAACTTATGGAGTCGATTAACGAGCTTCAACGGAAGGAGAAGTCACTGCAGGAGGAGAATAAAGTTCTGCAGAAAGAACTTGTGGAGAAGCAGAAAGTCCAGAAGCAACAGGTGCAAGACCGGCAACCTCAAACAAGTTCCTCTTCCTCCTACATGATGAGGGAAGCCCCAGCAACTAATATCAGTAACTATCCTGCGGCAGCTGGCGAAAGGGCAGAGGAAGTAGCAGGGCCGCAGGTTCGA---ATTGGG---CCTGCCACCATG------------
Oryza_s_OsMADS14            ATGGGGCGGGGCAAGGTGCAGCTGAAGCGGATCGAGAACAAGATCAACCGGCAGGTGACCTTCTCCAAGCGCAGGTCGGGGCTGCTCAAGAAGGCGAATGAGATCTCCGTGCTCTGCGACGCCGAGGTCGCGCTCATCATCTTCTCCACCAAGGGCAAGCTCTACGAGTACGCCACCGACTCATGTATGGACAAAATCCTTGAACGTTATGAGCGCTACTCCTATGCAGAAAAGGTCCTTATTTCAGCTGAATCTGACACTCAGGGCAACTGGTGCCACGAATATAGGAAACTGAAGGCTAAGGTTGAGACAATACAGAAATGTCAAAAGCACCTCATGGGAGAGGATCTTGAATCTTTGAATCTCAAAGAGCTGCAGCAGCTGGAGCAGCAGCTGGAAAATTCGTTGAAACATATCAGATCCAGAAAGAGCCAACTAATGGAGTCCATTAACGAGCTTCAACGGAAGGAAAAGTCACTGCAGGAGGAGAATAAGGTCCTACAGAAAGAACTGGTGGAGAAGCAGAAAGTCCAGAAGCAACAAGTGCAAGACCAGCAACCTCAAACAAGTTCCTCATCCTCCTTCATGATGAGGGAAGCCCCAACAACTAATATCAGTAACTACCCTGCAGCAGCTGGCGAAAGGATAGAGGATGTAGCAGGGCCACAGGTTCGC---ATTGGGCTGCCACCATGGATGCTGAGCCACATC
Avena_s_AsFUL2              ------------------------------------------------------------------------------------------------------ATCTCCGTGCTCTGCGATGCCGAGGTCGCCGTCTTCGTCTTCTCCCCGGAAGGGAAGCTCTACGAGTACGCCACCGACTCCAGCATGGACAAAATTCTTGAACGTTACGAGTGCTACTCCTATGCTGAAAAGGCTTTAATTTCAGCTGAATCTGAAAGTGAGGGAAATTGGTGCCACGAATACAGGAAACTGAAGGCGAAAATTGAGACTATACAAAAATGTCACAAGCACCTCATGGGAGAGGATCTGGACTCTCTAAACCTCAAAGAGCCCCAACAACTGGAGCAGCAGCTGGAGAGTTCACTGAAGCACATCAGATCGAGAAAGGGCCACCTTATGGAGTCCATTTTTGAGCTACAAAAGAAGGAGAGGTCACTGCAGGAGGAGAACAAGGCTCTACAGAAGGAACTGGTGGAGAGGCAGAAGGCAGCCAGGCAGCAGGTGCAGGACCAACAAGCCCAGACGAGCTCATCATCCTCCTTCATGATAAGGGATGCAGCTCCACAAAACATCTGT---TACCCAGTTACAATGGGC------GGGGAGGCGGTGGGGCAGGGGCAGCTTCGC---ATCGGCCTGCCCCCATGGATGCTGAGCCACCTC
Lolium_p_LpMADS2            ATGGGTCGCGGCAAGGTGCAGCTGAAGCGGATAGAGAACAAGATAAACCGTCAGGTGACCTTCTCCAAGCGCCGCAACGGGCTACTCAAGAAGGCGCACGAGATCTCCGTCCTCTGCGACGCCGAGGTCGCCGTCGTCGTCTTCTCCCCGAAAGGGAAGCTCTATGAGTACGCCACTGACTCCAGCATGGACAAAATTCTTGAACGTTATGAACGCTACTCTTATGCTGAAAAGGCTTTGATTTCAGCTGAATCTGAAAGTGAGGGAAATTGGTGCCATGAATACAGGAAACTGAAGGCGAAGATTGAGACTATACAAAAATGTCACAAGCACCTCATGGGGGAGGATCTGGAGTGTCTAAACCTGAAAGAGCTCCAACAACTAGAGCAGCAGCTGGAGAGTTCATTGAAGCACATCAGATCGAGAAAGAGCCACCTTATGGAGTCCATTTCTGAGCTACAGAAGAAGGAGCGGTCACTCCAGGAGGAGAACAAGGCTCTACAGAAGGAACTGGTGGAGAGGCAGAAGGCGGCCAGGCAGCAGGAGCAGGACCAACAGGCCCAGACGAGCTCATCATCCTCCTTCATGATGAGGGATGCCGCTCAACAAAACATCTGT---TACCCGGTGACAATGGGT------GGAGAGGCTGTGGGGCAGGGGCAGCTTCGC---ATCGGCCTGCCACCATGGATGCTGAGCCACCTC
Hordeum_v_HvM8              ATGGGTCGCGGTAAGGTGCAGCTGAAGCGGATAGAGAACAAGATAAATCGGCAGGTGACCTTCTCCAAGCGCCGCAACGGGCTCCTGAAGAAGGCGCACGAGATCTCCGTCCTCTGTGACGCAGAGGTCGCCGTCATCGTCTTCTCCCCCAAAGGCAAGCTCTATGAGTACGCCACCGACTCCAGCATGGACAAAATTCTTGAACGTTATGAGCGCTACTCTTATGCTGAAAAGGCTCTTATTTCAGCTGAATCTGAAAGTGAGGGGAATTGGTGTCATGAATACAGGAAACTTAAGGCGAAGATTGAGACCATACAGAAGTGTCACAAGCACCTCATGGGAGAGGATCTGGATTCTCTGAACCTCAAAGAACTCCAACAACTGGAGCAGCAGCTGGAGAGTTCATTGAAGCACATCAGATCGAGAAAGAGCCATCTTATGGAGTCCATTTCTGAGCTACAGAAGAAGGAGAGGTCACTGCAGGAGGAGAACAAGGCCCTACAGAAGGAACTGGTGGAGAGGCAGAAGGCGGCCAGGCAGCAGATGCAAGAGCAGCAAGCCCAGACTAGCTCATCATCCTCTTTCATGATGAGGGATGCCCCTCAACAGAACATTTGTAGCTACCCAGTGACGATGGGT------GGGGAGGCGACGGAGCAGGCTCAGCTTCGC---ATATGCCTACCGCCATGGATGCTGAGCCACCTC
Triticum_a_TaAGL29          ATGGGTCGCGGCAAGGTGCAGCTGAAGCGGATAGAGAACAAGATAAATCGGCAGGTGACCTTCTCCAAGCGCCGCAACGGGCTCCTGAAGAAGGCGCACGAGATCTCCGTCCTCTGTGACGCGGAGGTCGCCGTCATCGTCTTCTCCCCCAAAGGCAAGCTCTATGAGTACGCCACCGACTCCAGCATGGACAAAATTCTTGAACGTTATGAGCGCTACTCTTATGCTGAAAAGGCTCTTATTTCAGCTGAATCTGAAAGTGAGGGAAATTGGTGCCACGAATACAGGAAACTTAAGGCGAAGATTGAGACCATACAAAAATGTCACAAGCACCTCATGGGAGAGGATCTGGATTCTCTGAATCTCAAAGAACTCCAACAGCTGGAGCAGCAGCTGGAGAGTTCATTGAAGCACATCCGATCGAGAAAGAGCCATCTTATGGAGTCCATTTCTGAGCTACAGAAGAAGGAGAGGTCACTGCAGGAGGAGAACAAGGCCCTACAGAAGGAACTGGTGGAGAGGCAGAAGGCGGCCAGGCAGCAGATGCAGGAGCAACAAGCCCAGACCAGCTCATCATCCAGTTTCATGATGAGGGATGCCCCTCAACAGAACATTTGCAGCTACCCGGTGACGATGGGT------GGGGAGGCAGCAGGGCAGGCTCAGCTTCGT---ATTGGGCTGCCTCCATGGATGCTGAGCCACCTC
Zea_m_ZAP1                  ATGGGGCGCGGCAAGGTACAGCTGAAGCGGATAGAGAACAAGATAAACCGGCAGGTGACCTTCTCCAAGCGCCGGAACGGCCTGCTCAAGAAGGCGCACGAGATCTCCGTCCTCTGCGATGCCGAGGTCGCCGTCATCGTCTTCTCCCCCAAGGGCAAGCTCTACGAGTACGCCACCGACTCCCGCATGGACAAAATTCTTGAACGCTATGAGCGATATTCCTATGCTGAAAAGGCTCTTATTTCAGCTGAATCTGAAAGTGAGGGAAATTGGTGCCACGAATACAGGAAACTGAAGGCCAAAATTGAGACCATACAAAAATGCCACAAGCACCTGATGGGAGAGGATCTAGAGTCTTTGAATCCCAAAGAGCTCCAGCAACTAGAGCAGCAGCTGGATAGCTCACTGAAGCACATCAGATCAAGGAAGAGCCACCTTATGGAGTCTATTTCTGAGCTACAGAAGAAGGAGAGGTCACTGCAGGAGGAGAACAAGGCTCTGCAGAAGGAACTTGCGGAGAGGCAGAAGGTCGCGCGGCAGCAGGTGCAGGACCATCAGGCCCAGACAAGCTCATCATCCTCCTTCATGATGAGGGATCTGCCTCCACACAACATCTGCTTCCCGCCGTTGACAATGGGAGATAGAGGTGAAGAGCTGGGGCAGCAACAGCTCCGC---ATCGGTCTGCCACCATGGATGCTGAGCCACCTC
Setaria_i_SiFUL2            ------------------------------------------------------------------------------------------------------ATCTCCGTGCTCTGCGATGCCGAGGTCGCCGTCATCGTCTTCTCCCCCAAGGGGAAGCTCTACGAGTACGCCACCGACTCCCGCATGGACAAAATTCTTGAACGTTATGAGCGCTATTCCTATGCTGAAAAGGCTCTTATTTCAGCTGAATCTGAAAGTGAGGGAAATTGGTGCCATGAATACAGGAAGCTGAAGGCCAAAATTGAGACCATACAAAAATGCCACAAGCACCTGATGGGAGAGGGTCTAGAGTCTCTGAATCTCAAAGAACTCCAACAACTAGAGCAGCAGCTGGAGAGCTCATTGAAGCACATCAGATCAAGAAAGAGCCACCTTATGGAGTCCATTTCTGAGTTACAGAAGAAGGAGAGATCACTGCTGGAGGAGAACAAGGCTCTACAGAAGGAACTTGCCGAGAGGCAGAAGGCCGCCAGGCAGCAGGTGCAGGACCAGCAGGCCCAGGCAAGCTCATCATCCTCCTTCCTGATGAGGGATCTGCCTCCACAAAACATCTGGTTCCCACCGGTGACGATAGGGGAGAGAGGCGACCAGGCCGGGCAGCAGCAACTTCGC---ATCGGCCTGCCGCCATGGATGCTGAGCCCCCTC
Eleusine_i_EiFUL2           ------------------------------------------------------------------------------------------------------ATCTCCGTCCTCTGTGACGCGGAGGTCGCTGTCATCGTCTTCTCCCCCAAGGGGAAGCTCTACGAGTACGCCACCGACTCGCGCATGGACAAAATTCTTGAGCGTTATGAGCGCTATTCCTATGCTGAAAAGGCTCTTATTTCAGCTGAATCTGAAAGTGAGGGAAATTGGTGCCATGAATATAGGAGACTGAAGGCGAAGATTGAGACCATACAAAAATGCCACAAGCACCTAATGGGAGGGGATCTTGAGTCTCTGAACCTAAAGGAGCTCCAGCAACTAGAGCAGCAGCTGGAGAGTTCATTGAAGCACATCAGATCAAGAAAGAGTCACCTTATGGAGTCCATCTCTGAGCTGCAAAAAAAGGAGAGGTCATTGCAGGAGGAGAACAAGGCTCTACAGAAGGAACTGGTGGAGAGGCAGAAGATGGCCAGGCAGCAGGTGCAGGATCCACAAGCCCAGACCAGCTCATCGTCATCATTCTTGATGAGGGACCTGCCTCCATCAAACATCTGCTACACGCCAGTGACAATGGGGGAGAGGGGCGAGGAGTTCCAGGTGGCGCAACTTCGC---ATTGGCCTGCCACCATGGATGCTGAGCCAGTTC
Oryza_s_OsMADS15            ATGGGGCGGGGGAAGGTGCAGCTGAAGCGGATAGAGAACAAGATCAACAGGCAGGTGACGTTCTCCAAGAGGAGGAATGGATTGCTGAAGAAGGCGCACGAGATCTCCGTCCTCTGCGACGCCGAGGTCGCCGCCATCGTCTTCTCCCCCAAGGGCAAGCTCTACGAGTACGCCACTGACTCCAGGATGGACAAAATCCTTGAACGTTATGAGCGCTATTCATATGCTGAAAAGGCTCTTATTTCAGCTGAATCCGAGAGTGAGGGAAATTGGTGCCATGAATACAGGAAACTTAAGGCAAAGATTGAGACCATACAAAAATGTCACAAACACCTCATGGGAGAGGATCTAGAATCCCTGAATCTCAAAGAACTCCAACAGCTAGAGCAGCAGCTGGAGAGTTCATTGAAGCACATAATATCAAGAAAGAGCCACCTTATGGAGTCCATTTCCGAGCTGCAGAAAAAGGAGAGGTCACTGCAGGAGGAGAACAAGGCTCTGCAGAAGGAACTGGTGGAGAGGCAGAAGAATGTGAGGGGCCAGGGGCAGGACCAACAAGCCCAGACAAGCTCCTCCTCCTCC---ATGCTGAGGGATCTTCCACCACAAAATATCTGCTACCCGCCGGTGATGATGGGCGAGAGAAATGATGCGGCGCAGGGCGTGCAACTCCGC---ATCGGTCTTCCGCCATGGATGCTGAGCCACCTC
Streptochaeta_a_SaFUL2      ------------------------------------------------------------------------------------------------------ATCTCCGTGCTCTGCGACGCCGAGGTCGCCGTCATCATCTTCTCCCCAAAGGGCAAGCTCTACGAGTACGCCACCGACTCACGCATGGACAAAATTCTTGAACGTTATGAGCGCTACTCCTATGCTGAAAAGGCTCTTATTTCAGCTGAATCTGGCATTCAGGGCAACTGGTGTCACGAGTACAGGAAACTGAAGGCGAAGGTTGAGACCATTCAAAAATGCCAAAAGCACCTCATGGGGGAGGATCTTGACTCATTGAACCTCAAAGAACTCCAGCAGCTGGAGCAGCAGCTGGAAAGTTCATTGAAGCACATCAGATCTAGAAAGAGCCACCTTATGGAGTCCATTTCTGAACTTCAAAGAAAGGAGAAGAACTTGCAGGAGGAAAACAAGGTGCTGCAGAAGGAACTCGTGGAGAGGCAGAAGGTGCTGTCGCAGCAGGTTCCGGACCAACAACCCCAAACAAGCTCCTCCTCCTCCTTCATGATGAGGGACCAGCCACCTCCAAACATTGGTGCTTACCCTGTGGTCGCCGGCGAGAGGGGGGACGTCGCGGGAGGGGCGCAGCTGCGC---ATCGGGCTGCCGCCATGGATGCTGAGCCACCTC
Zingiber_o_TA4487           ATGGGGCGGGGGAGGGTGCAGCTGAAGCGGATCGAGAACAAGATAAATCGGCAGGTGACCTTCTCCAAACGCAGATCCGGATTGCTCAAGAAGGCGCACGAGATCTCCGTTCTCTGCGACGCCGAAGTCGCCCTCATCATCTTCTCCACCAAGGGCAAGCTCTACGAGTACTCCACCGATTCCAGTATGGAAAAGATTCTCGAACGATACGAGCATTACACATATGCAGAAAAGACTCTCAAATCACCTGATCTTGAGTCTCAGACCAATTGGTGTCAAGAATATAGCAAACTCAAGGCCAAGGTTGAAAGTTTAAGTAAAAGTCAAAGGCATCTAATGGGAGAACAACTGGATTCCTTGAATCTCAAAGAACTCCAACAGTTAGAGCATCAGCTGGAAATTTCTCTAAAGCATGTCAGGTCGAGAAAGAGCCAAGTCATGGACTCCATTGCTGAGCTTCAACGGAAGGAGAGAGCACTTCGCGAGCAGAACAAAAATTTAGAGCAAGAGCTGACGGAGAAGCAGCGAGCTCACCGGGAACAAGAT---------------CGAACGAGCCCCGTATCTCCCCCTCTGATAGCAGAGCAACCCACGCTAATCATGGGGTGTCACCAAGGGAGGGGAGGTGGCGACGGCCCTGCCCAGCAGACTGTTAGGATCAGT---GGTTTGTTGCCGCCATGGATGCTCCACCACTTG
Tradescantia_v_TvFL1        ---------------------------------GAGAACAAGATTAACAGGCAGGTGACGTTTTCTAAACGTCGAGGAGGGCTGCTGAAGAAAGCTCATGAGATCTCTATTCTATGTGATGCTGAGATTGCTCTTATTATTTTCTCTACTAAAGGGAAGCTCTATGAGTATGCCACCAATTCCAAAATGGACAATATTCTTGAACGCTATGAGCGTTACTCATATGCTGAAAAGGCTCTAACTTCATCAGATCCTGATATACAGGGAAATTGGTGCCAAGAGTATGCTAAACTTAAGTCTAAGGTTGAGGCTTTATGTAAAAGCCAAAGGCATCTTATGGGAGAGCAGCTTGAAACATTGAATCTCAAAGAATTGCAGCAACTAGAGCAACAGCTCGAAGGTTCTCTAAAGCATGTCAGGTCAAGAAAGACTCAAGTTATGGACTCTATTTCTGAACTTCAGAGGAAGGAAAAGTCACTAGAGGAGCAAAACAAGAACCTAGAGAAGGAGATTTTGGAGAAGCAGAAAGCTCTTGCACAGCAGGCTCACGAACAAGCACCAAGGGGTTCACCTCCTAGGCCATTTGTGATTGCAGAGTCTCCGACACTAAATATTGGACATTTCCAAGGCAGGAATGCAGTCGAAGCAGAAGAAAATCAGCCTATGAGAATTTGC---AGTCTCCTGCCCCCCTGGATGCTT---------
Tradescantia_v_TvFL4        ---------------------------------GAAAATAAGATCAACAGGCAAGTCACTTTCTCAAAACGTCGAACCGGGTTGCTTAAGAAAGCTCATGAGATCTCRGTGCTTTGTGATGCTGAAGTTGGGCTTATAATCTTCTCTACTAAAGGGAAGCTTTACGAGTATTCGACCGATAATAGCATGGCAAAGATTCTCGAGCGTTATGACCGATATGCAACTGCAGAAAGAGCTGTGTTAGAGGCAAATTTGAACTTGGAGGTTGGCTCGCATTATGAATATCGAAAGATAAAGGCCAAGGTTGATGCTCTCCAGAAGAGTCAAAGGCATCTTATGGGTGAACAACTTGATACAATGACAAACAAAGAACTTCAACAACTAGAGCAACAACTTGAAACTGCATTGAAGCACATAAGGTCAAGAAAGAACCAGATGATGGAATCAGTTGCAGCACTACAGAAGAAGGAGAAGGCATTGAGAGAGCAAAAGTCTATTTTGGAGAAGAAGTTGATAGAGAAGCAGAAGGAGATATCCCAGATC---------CAACATGAGGATAATACTTCACCGACTTCACTTGTACTAACAAATTCTCCAACCTTAAACACCAATGGATGCATAACTCAT---GCTATTGAA---GAGGAACATCCAACACCGCACACAAAC---AACAATTTGCCCCCCTGGATGGTT---------
Phalaenopsis_a_ORAP13       ATGGGTCGCGGGAGGGTGCAGCTGAAGCGAATAGAGAACAAAATAAACCAGCAAGTTACGTTCTCTAAGCGAAGATCCGGGCTGCTGAAGAAGGCGCACGAGATCTCGGTGCTGTGCGATGCAGATGTCGCTCTCATCATTTTTTCAAACAAGGGAAAGCTCTGCGAGTACTCCACTGATTCCAGCATGGAGAAGATTCTTGAACGTTATGAACACTACTCATATACTGAAAGAGCACTATATTCCAATGAAGACAACCCCCAGGCAGATTGGCGCCTTGAATATAACAAAATGAAGGCAAAGGTTGAAAGCTTACAAAAGAGCCAACGGCACCTTATGGGGGAGCAACTCGACTACTTGAGCATTAAAGAGCTCCAACACCTTGAGCAGCAGCTTGAAAGTTCTTTGAAGCATATAAGATCAAGAAAGACACAGCTCATGGATTCAATTTCTGAGCTACAAAAAAAGGAAAAATTGTTGCTGGAGCAAAACAAGACCTTGCAGGATATGGCTAAAGCGAAGGCCAAAGCTTTGGTGCAGAATGCAGCAGAGAAACAGTATAGCTCTGAACCTCCTCAT---GCTGTGATTTCAGATTCTCCAACTCCTACCAGCAGAACATTTCAAACAAGAGCCAATGGAGAA---GAATCACCTCAGCCGTTAAGATTAGGC---AACTTACTTCCACCATGGATGCTCAGTCACGTT
Dendrobium_t_DthyrFL1       ------------------------------------------------------------------------------------------AAGGCGCACGAGATCTCCGTGCTCTGTGATGCTGAGGTTGCTGTGATCGTTTTTTCCAATAAGGGAAAGCTCTATGAGTATTCCACCGATTCCAGCATGGAGAAAATTCTTGAACGGTATGAGCGTTATTCATATGCTGAAAGAGCGTTATTTTCCAATGAGGCCAACCCCCAGGCTGATTGGCGCCTTGAATATAACAAACTGAAGGCAAGGGTTGAAAGCCTACAGAAGAGCCAGAGGCACCTTATGGGGGAGCAACTCGATTCCTTGAGCATTAAAGAACTCCAACATGTAGAGCAACAGCTTGAAAGTTCCTTGAAGCATATACGATCTAGAAAGGCACAGCTCATCGATTCAATTTCCGAGCTACAAAAAAAGGAAAAAATATTGCTGGAGCAAAACAAGACCTTAGAGAAGGAGATTAAAGAGAAAGCCAAAGCATTGATGCAGAATGCACCTGAGCTGCGGTATAGCTCTGCACCCTTGCAT------GTGATTTCAGATTCTCCAACTCCTACCAGCAGAACGTTTCAAGCAATAGCCAATGAAGAA---GAATCACCTCAGGCATTAAGAGTAAGC---AATTTACTGCCCCCATGGATGCTCGGTCATATG
Cymbidium_f_CfMADS1         ATGGGAAGAGGGAGGGTTCAGTTGAAGCGAATTGAGAATAAAATTAACCGGCAGGTGACTTTCTCTAAGCGAAGATCGGGGTTGCTTAAGAAGGCGCACGAGATATCGGTGCTCTGCGACGCTGAGGTCGCTCTAATCGTGTTTTCTAACAAGGGAAAACTCTATGAGTATTCCACCGAAGCCAGTATGGAGAAGATTCTTGAACGGTATGAGCGCCATTCATACGCTGAAAAAGCATTATTTTCCAATGAGGCCAACTTACAGGCTGATTGGCGCCTTGAATATAATAAATTGAAGGCAAGGGTCGAAAGCTTACAGAAGAGCAAACGGCACCTTATGGGGGAGCAACTTGATTCCTTGAGCACTAAAGAACTTCAACATCTAGAGCAACAGCTTGAAAGTTCCTTGAAACATATACGATCTAGAAAGAACCAGCTCATGGATTCAATTTCCGAGCTACAAAAAAAGGAAAAATTATTGCTGGATCAAAACAAGACCTTAGAGAAAGAGATTAAAGAGAAGGCCAAAGCTTTGGTGCAGAATGCACCTGAACAACAGTATAGCTCTGCTCCATCTCAT---GCCGTAATTTCGAATTTTTCAACTCCTGCCAGCAGAACTCTTCGAGCAAGAGCCAGTGAAGAA---GAATCACCCCAGCCATTAAGATTAGGC---AACTTACTGCCGCCATGGATGCTCACCCATATG
Narcissus_t_NtAP1           ATGGGGAGAGGGAGAGTGCAGATGAAGAGGATTGAGAATAAGATAAATCGGCAAGTAACATTCTCCAAGAGGAGATCTGGCTTGTTGAAGAAAGCTCATGAGATTTCGGTGCTTTGCGATGCCGAGGTGGCGCTCATTGTCTTCTCTGCGAAAGGAAAGCTGTGTGAATACTCGACTGATTCAAACATGGAAAAGATTCTAGAACGATACGAACGTTATTCATATGCAGAAAGAGCACTTACATTAACAGACCTCCAATCACAGGGAAATTGGGTTGTTGAATTTAACAAGCTGAAGGCGAAGACTGAGAATTTACAGAAAAGCCAAAGGCATCTCATGGGAGAACAGCTTGATTCTTTGAATCTCAAGCAAATTGGACAGCTGGAACAACAACTTGAGAGTTCATTGAAGAATGTTCGGTCAAGACAGAGCCAACTCATGAATTCAATTGCCGAACTTCAGAAAAAGGAAAAGGCACTCAGGGATCGGAATAAAGTTCTGGAGGAGGAGTGCAAAGCCAAGGCCAGAGCTACTCAACAAGAGGCACAAGAACAAACTAGCTCGTCTTCGCCATCGTCTCTTCTGCTGACTCAGGATCATCCATCTCTCAACATTGGAAATTACCAAGCGAGAGGCAGTGAGAATGCGGAAGCAGCACAGCAAGTACCGATTGGC---AGCTTGCTGCCCCCTTGGATGCTTGGCCATATG
Triticum_a_TaAGL10          ATGGGGCGCGGGCCGGTGCAGCTGCGGCGGATCGAGAACAAGATAAACCGGCAGGTGACCTTCTCCAAGCGCCGCAGCGGGCTGCTCAAGAAGGCGCACGAGATCTCCGTGCTCTGCGACGCCGAGGTCGCGCTCATCGTCTTCTCCACCAAGGGCAAGCTATACGAGTACTCCAGCGACAGTAGCATGGATGTGATTCTTGAACGTTACCAACGTTACTCGTTTGAAGAAAGGGCTGTACTGGATCCAAGTATTGGAAACCAGGCAAACTGGGGAGATGAATATGGAAGTTTGAAGATAAAACTCGATGCATTCCAGAAGAGTCAAAGGCAACTCTTGGGTGAACAATTGGGCCCACTCACCACAAAAGAACTCCAACAGTTGGAACAACAGCTTGATAGTTCTTTGAAGCACATAAGGTCAAGAAAGAATCAACTTCTCGAGTCTATATCTGAGCTTCAAAAGAAGGAGAAGTCATTAAAAGATCAGAATGGCGTCCTGCAGAAGCACCTCACAGAAAAGGAGAAAAATAACACAAATATCAATCACGAGGGAGCAACAACAAGCTCACCGTCAACACCAGCGACAGCCCAAGATTCCGCGACTCCAAATATTGGGCCATATCAATCTAGTGAAGGAGGGGGGAATCCAGAACCTCAGCCGCCAGCAAACAAC---AGC---CTACCACCGTGGATGCTCTCCACCATC
Hordeum_v_HvM3              ATGGGGCGCGGGCCGGTGCAGCTGCGGCGGATCGAGAACAAGATAAACCGGCAGGTGACCTTCTCCAAGCGGCGCAGCGGGCTGCTTAAGAAGGCGCACGAGATCTCCGTGCTCTGCGACGCCGAGGTCGCGCTCATCGTCTTCTCCACCAAGGGCAAGCTATACGAGTACTCCAGCGACAGTAGCATGGATGTGATTCTTGAACGTTACCAACGTTACTCATTTGAAGAAAGAGCTGTACTGGATCCAAGTACTGGAGACCAGGCAAATTGGGGAGACGAATATGGAAGTTTGAAGATAAAACTCGATGCACTCCAGAAGAGTCAAAGGCAACTCTTAGGTGAACAATTGGACCCACTCACCACAAAAGAACTTCAACAGTTGGAACAACAGCTTGATAGTTCTTTGAAGCACATAAGGTCAAGAAAGAATCAACTTCTCGAGTCAATATCTGAGCTTCAAAAGAAGGAGAAATCATTAAAAGATCAGAATGGCGTCCTGCAGAAGCACCTCACAGAAAAGGAGAAAAATAACACAAATATTCATCACGAGGGAGCAACAACAAGCTCACCGTCAACACCACCGACGGCCCAAGATTCCGCACCTCCAAATATTGGGCCATATCAATCTAGA---GGAGGAGGGGATCCAGAACCTCAGCCGCCAGCAAACAAC---AGC---CTGCCACCGTGGATGCTCCGCACCATC
Lolium_p_LpMADS3            ATGGGGCGCGGGCCGGTGCAGCTGCGGCGGATCGAGAACAAGATAAACCGCCAGGTCACCTTCTCCAAGCGCCGGAGCGGGCTGCTCAAGAAGGCGCACGAGATCTCCGTGCTCTGCGACGCTGAGGTCGCGCTCATCGTATTCTCCACCAAGGGAAAGCTCTACGAGTACTCCAGCGACAGTAACATGGATGTCATTCTTGAACGTTACCAGCGTTACTCATTCGAAGAAAGAGCTATAGTGGATCAAAATATTGGAGGCCAGGCAAATTGGGGAGATGAATTTGGAAGTTTGAAAATTAAACTCGATGCACTCCAGAAGAGTCAAAGGCAACTCTTAGGTGAACAATTGGACCCACTGACCACAAAAGAACTTCAACAATTGGAACAGCAGCTAGATAGTTCTTTGAAGCACATAAGGTCAAGAAAGAATCAGCTTCTGGAGTCAATATCTGAGCTTCAGAAGAAGGAGAAGTCACTTAAAGATCAGAATGGCGTCCTGCAGAAGCACCTCACAGAAAAGGAGAAAAGTAACACACATATTCATAACGAGGGAGCAACAACAAGCTCACCGTCAACACCAGTGGCGGTCCTAGATTCCGCAACTCTAAATATTGGGTCATCTCAATCTAGAGAAGCAGGAGAGGAGCCAGAATCTCAGCCGCCGGCAAACAGC---GGC---CTACCACCATGGATGCTCCGCACCATC
Zea_m_ZmM28                 ATGGGGCGGGGGCCGGTGCAGCTGCGCCGGATCGAGAACAAGATCAACCGCCAGGTGACCTTCTCCAAGCGCCGGAACGGGCTGCTGAAGAAGGCCCACGAGATCTCCGTGCTCTGCGACGCAGAGGTCGCGCTCATCGTCTTCTCCACTAAGGGGAAGCTCTACGAGTACTCTAGCCATTCCAGCATGGAAGGCATTCTTGAGCGTTACCAGCGTTACTCATTTGAAGAAAGGGCAGTACTTAACCCAAGTATTGAAGACCAGGCAAATTGGGGAGATGAATATGTCCGGTTAAAATCCAAACTTGATGCACTTCAGAAGAGTCAAAGGCAGCTGTTAGGAGAACAATTGAGTTCACTGACCATAAAAGAACTCCAGCAACTGGAGCAACAACTGGACAGTTCTTTGAAGCATATTAGGTCAAGAAAGAATCAGCTCATGGATTCAATTTCCGCGCTTCAGAAAAAGGAGAAAGCACTTACAGATCAAAACGGTGTCCTGCAAAAG---TTCGCAGAGAAGGAGAAAGCTTTGATGAACGCGCAGCTCGAGGGAGCATCAACAAGCTCCCCATCATCACCACCAATAGTTCCAGATTCCCCAACTCTAAATATAGGGCCATGTCAACATAGAGGGGCAGAATCTGAGTCTGAACCGTCTCCTCCTGCAAACAGG---GGC---CTGCCACCATGGATGCTCCGCACTGTC
Oryza_s_OsMADS18            ATGGGGAGAGGGCCGGTGCAGCTGCGGCGGATCGAGAACAAGATAAACAGGCAGGTGACCTTCTCCAAGCGGAGGAACGGGCTGCTGAAGAAGGCGCACGAGATCTCCGTGCTCTGTGACGCCGACGTCGCGCTCATCGTCTTCTCCACCAAGGGCAAGCTCTACGAGTTCTCCAGCCACTCCAGTATGGAAGGGATCCTTGAACGCTACCAGCGTTACTCGTTTGATGAAAGAGCCGTACTGGAGCCAAATACTGAGGACCAGGAAAACTGGGGTGATGAATATGGAATTTTGAAGTCCAAACTGGATGCACTTCAGAAGAGCCAAAGGCAACTCTTAGGTGAACAATTGGACACACTAACAATAAAAGAACTCCAGCAATTGGAACATCAACTGGAATATTCTCTGAAGCATATAAGATCAAAAAAGAATCAGCTTCTGGAATCAATTTCTGAGCTTCAGAAGAAGGAAAAGTCACTTAAAAACCAGAATAATGTTCTGCAAAAG---CTCACAGAAAAGGAGAAAGCTATAATAAACACTAACCGGGAGGGAGCAACACCAAGCACATCATCAACACCAGTGACGGCTCCAGATCCCCCGACAACAAATAACAGTCAAAGCCAACCAAGAGGAGGGGAGTCAGAAGCTCAACCGTCTCCGCAAGCAGGCAAC---AGC---CTTCCGCCATGGATGCTCCGGACAAGT
Oryza_s_OsMADS20            ATGGGGAGGGGGAAGGTGCAGGTGCGGCGGATCGAGAACGAGGTGAGCCGGCAGGTGACCTTCTCCAAGCGGCGGCCGGGGCTGCTCAAGAAGGCCCACGAGATCGCCGTCCTCTGCGACGTCGACGTCGCCGCCATCGTCTTCTCCGCCAAGGGCAACCTCTTCCACTACGCCTCCTCCCACACTATGGAGCGAATCCTTGAGAAGTATGACAGATTATTATCTGAAGGAAATAATGTGATTGAAGAGTTCCCTGAGCTGGAGGGAAGCATGAGCTATGACCACATCAAGCTGAGGGGCAGGATTGAAGCTCTAAAAAAGAGCCAAAGGAATCTTATGGGGCAGGAACTTGACTCGCTGACACTGCAAGATATCCAGCAGCTTGAGAACCAGATAGACACTTCTCTGAATAACATAAGATCAAGAAAGAACAATCTCTTGAAGTCGATCGCCGAGCTCCGACAGAAGGAAAAGTTGCTGATGGAGAAAAACACTATTCTGGAGAAGAAAATTCTGGAGACACTGCATACATGCATC---------AGGTCAAAAGCTGCTGCTCCTCCTGCCTGCAATACT------GCTGATGCATTTCCCAACCTCAACATCTGC---TGCGGCGATTCCGGCCCGGAAACCGTGACGGCGCCACTTGGCACCAGCAGCAAC---AAT---TTGCCATGGTGGATGCTCCAGTCATCA
Elaeis_o_EoAP1              ATGGGGAGAGGTAGAGTGCAGCTGAAGAGGATCGAGAACAAGATAAACCGGCAGGTGACGTTCTCCAAGCGGCGGTCGGGGCTGTTGAAGAAGGCGCACGAGATCTCGGTGCTCTGCGATGCGGAGGTCGCTCTCATCGTCTTCTCCACCAAGGGCAAGCTCTACGAATACTCCACCAACGCCAGCATGGAAAATATTCTTGAACGCTACCAGTGTTATTCATATGCAGAAAGAGCCCTTGTGGAAGCAGATCCTAAGTCACAGGGAAGATGGTGCCATGATTATGGTGAACTAAGGTCTAAGGCCGAAGCTCTACAAAAAAGTCAGAGGCATCTCATGGGAGAACAACTTGAATCTTTGACACTTAAAGAACTTCAACAGCTGGAGCTTCATCTTGATGGTGCTTTGAGACATATAAGATCCAGAAGGAACCAGCTCCTAGATTCAATTGCTGAGCTTCAGAGAAAGGAGAAGGCGTTGCATGAGCAAAACAGCATACTGGAGAGGAGGCTCAGTAATGGTGCGATGGCTTTGACCGAGCACCCACGCGAACAACCCCAGACAAGCTCCTCGTCACCACCCTACCTAGCAACAGACTCTCCCACCCTAAGCATTGGA---------------------CACACAGGTGGAGGGCAAGTCATACCGAGGGAGAAC---AACAGTTTGCCTGCCTGGATGCTTCGCCCTGTG
Dendrobium_t_DthyrFL2       ------------------------------------------------------------------------------------------AAGGCGCACGAGATCTCTATCCTTTGCGACACCGAGGTGGCGCTTATCATCTTCTCCACGAAGGGAAAGCTCTATGAGTACTCCACTGATTCCTGCATGGATAGGATTCTTGAACGTTATGAACGGTACTGCTATGCTGAAAAAGCACTCCAGAATACAGAACCTGAGTCACAGGGAGACATGAGTCAGGAATACGGAAAACTTAAGAATAAGATTGAAGCCTTGCAGAAAAGCCGAAGCCATCTCATGGGTGAGAATCTGGACACTCTAAGTTTGAAAGAGCTTCAACACTTGGAGCAACAACTTGAAACTGCTTTGAAGCATATAAGATCCCAAAGGACTCAGCTACTCAATTCCATAGCAGAGCTTCAGAGAAAGGAGAAATCTCTACTGGAACATAACAGTCTTTTGGAGAAGAAGATCGAGAATGAA------TCAACCACA---------GCCACAAGACAGGCGAGCTCCTCGCCACCTCCC---TTCATA------AACGATCCGACCTTGAATTTAGGGACATACCCGGTGAGCCAT---GGCGAGGAGGTTGCAGAG---CCTCTTACTATGAAT---AGCAGCCTGCCGCCATGGATGCTTCGTTCTTTA
Phalaenopsis_a_ORAP11       ATGGGTCGGGGGAAGGTGCAGCTGAAGCGGATCGAGAACAAGATAAATAGGCAGGTGACGTTCTCGAAGAGGCGATCGGGGTTGCTCAAGAAGGCCCACGAGATATCCGTCCCCTGCGACGCCGAGGTGGCGCTCGTCATTTTCTCCGCGAAGGGGAAGCTCTATGGGTACTCCACTGACTCCTGCATGGATAGGATTCTTGACCGTTATGAGCGGTACTGCTATGCCGAAAAAGCGCTCCAGATTACAGAACCGGAGTCACAGGGGGACATATGCAATGAATACGGAAAGCTTAAGAATAAGATTGAAGCATTGCAGAAAAGCCGAAGCCATCTCATGGGTGAGCAGCTAGACAGTCTAAGCATTAAAGAGCTTCAACACTTGGAGCAGCAGCTTGAAACTGCTCTGAATCATATAAGAACCCAAAGGATCCAGCTACTCAATTGCATAACAGAGTTTCAGAGAAAGGAGAAATCTCTGCTGGAACATAACAGTCTTCTGGAGGCGAAGTTGGATCCGCAG------ATCACCGAG---------ACTACCAAACAAGACAACTCCTCGCCGTCTCCC---TTCCTACCACCAAACCACCCAACCCTGAATTTAGGAACATACCCGGCGAGTGAT---GGCGAGGAGGCTGAAGAT---CCTCTTCTTATGAAT---AGCAGCCTGCCGCCATGGATGCTTCGCTCCTCA
Oncidium_G_MADS10           ATGGGGAGGGGGAGAGTTCAGCTGAAGCGGATCGAGAACAAGATAAATAGACAAGTAACTTTCTCGAAGAGGCGCTCGGGATTGCTCAAGAAGGCGCACGAGATCTCAGTCCTCTGCGATGCAGATGTGGCGCTTATCATCTTCTCCACCAAAGGAAAACTCTATGAGTATTCCACTGAATCCTGCATGGAAAGGATTCTTGAACGTTATGAACGGTACTGCTATGCTGAAAAAGCACTCCAGACTGCAGAACCGGAGTCACATGGAGACATATGTCGTGAATACGGAAAACTTAAGAGTAAGATTGAAGCATTGCAGAAAAGCCGAAGCCATCTCATGGGTGACAAACTAGACACTCTAAGCACGAAAGAGCTTCAACACTTGGAACAACAACTTGAAACTGGTCTCAAGCATATAAGAGCCCAAAGGACCCAGCTACTGAATTCCATAGCAGAGCTTCAGAGAAAGGAGAAATCCCTATTGGAACAAAACAGTCTTCTAGAGAAGAAGATCGAGAACGAG------TTAACTACA---------AATAAACAACCAGCGAGCTCCTCGCCTCCTTCCTACCTAACACCAACAAACGATCCAACTCTGAATTTAGGGACATACCCGGTGAGTAATGGCGAGGAGATGGCGCAGCCT---ACTATG---AACAAC---AAC---CTGCCGCCATGGATGCTTCGCTCTTCA
Cymbidium_e_AP1             ATGGGGAGGGGGAGAGTTCAGCTGAAGAGGATCGAGAACAAGATAAATAGGCAGGTGACGTTCTCGAAGAGGCGCTCGGGGTTGCTCAAGAAGGCGCATGAGCTCTCCATCCTCTGCGACGCAGAGGTGGCGCTTATCATCTTCTCAACCAAGGGAAAGCTCTATGAGTACTCTACTGACTCCTGCATGGATAGGATTCTTGAACGTTATGAACGGTACTGCTATGCTGAAAAAGCACTCCAGGTTACAGAACCGGAATCACAGGGAGACAAGTGTCATGAATACGGAAAACTTAAGAATAAGATTGAAGCTTTGCAGAAAAGCCGAAGCCATCTCATGGGTGAAAAGCTAGACACTCTAAGCTTGAAAGAGCTTCAACACTTGGACCAACAACTTGAAACTGCTCTCAAGCATATAAGATCCCAAAGGACCCAGCTACTCAATTCCATAGCAGAGCTCCAGAGAAAGGAGAAATCCCTATTGGAACATAACAGTCTTCTAGAGAAGAAGATCGAGAACGGG------CTAGCTACA---------AAAAAACAACAAGACAGCTCCTCGCCACCTCCC---TTTCTACCAACAAACGATCCAACCCTGAATTTAGGGACATACCCGGTGAGTAATGGCCAGGAGGTGGCAGAGCCT---ACTATGAATAGCAAC---GGC---CTGCCCCCATGGATGCTTCGCTCTTCA
Crocus_s_CsAP1a             ATGGGCAGAGGACGAGTCCAGCTGAAGCGGATCGAGAACACGATCAACCGCCAGGTCACCTTCTCCAAGCGCCGCGCCGGCCTCCTCAAGAAAGCCAACGAGATATCCGTACTGTGCGACGCGGAGGTCGCTCTCATCATTTTCTCCACCAAGGGCAAGCTGTCCGAATACTCCACCGACGCCAGAATGGAAAGCATTCTTGAGCGCTACGACCGATATTCCTCTGCTGAGAGGGCGATCGTGGCCCCTGATCCTGACTCACAGGAAAGCTGGCGAGATGAATATGGTAGGCTCAAAGCTAAGCTTGAAGCTTTGCAGACGAGTCAGAGGCATCTCATGGGGGCGCAACTTGACATGTTAAGTGTGAAAGAGCTGCAACAACTGGAGCAGCAACTTGAGAATGCTCTGAAAAATATAAGAACAAGGAAGAACCAATTAATGGATTCTATATCTGAGCTTCAGAAAAAGGAAAAGACTCTGGTATCCCAAAATAAGGACTTGGAGAAGAAGCTCAAGGAGAAAGGAAAGGCAATGGCACAGCAGGGACACGATCAACAATACTCATCCTCACCACCTTCC---TTGCTCATACAAGATCCTCCCTCCTTAACTATCGGAATTAACCCAGCAAGTGGCAGCTCTGAAGAAGACGAAGCG---CGACTACCAGCCAAC---AGCAGGCTTCCACCATGGATGATCCGCTCCGCT
Crocus_s_CsAP1b             ATGGGTAGGGGACGAGTGGAGCTGAAGCGGATCGAGAACACGATCAACCGCCAGGTCACCTTCTCGAAGCGCCGCGGCGGCCTCCTCAAGAAAGCCAACGAGATATCCGTACTGTGCGACGCCGATGTCGCTATCATCATCTTCTCCACCAAGGGCAAGCTCTCCGAATACTCTACTGACGCCAGAATGGAAAGCATTCTTGAACGCTACGATCGATATTCCTGTGCTGAGAGAGACATCGTGGCACCTGACCCTGACTCACAAGAAAGCTGGAGAGATGAATATGGTAGGCTCAAAGCTAAGCTTGAAGCTTTACAAACTAGCCAGAGGCATCTCATGGGAGCGCAACTTGACATGCTGAGTGCCAAAGAGCTGCAACAACTGGAGCAGCAACTTGAGAATGCTTTGAAAAATATAAGATCAAGGAAGAACCAATTACTGGATTCCATATCCGAGCTTCTGAAAAAGGAAAAGACTCTGACAACCCAAAATAAGGACATGGAGATGAAGCTCAAGAAGAAAGTAAAGAGCATGGCACGGCAAGGC------CAACAATACTCATCCTCACCTCCTTCC---TTGCTAATACAAGATCCTCCCTCCTTAACTATTGGAATTAACCCAGCAAGTGGCAGCTCTGAAGAGGACGAAGCG---CGCCTACCAGTCAAC---CGAAGGCTGCCACCATGGATGGTCCGCTCCGCT
Crocus_s_CsAP1c             ATGGGAAGGGGTAGGGTACAGCTCAAGCGGATCGAGAACACCATAAACCGACAGGTCACCTTCTCGAAGCGCCGTGGCGGACTGCTGAAGAAGGCCAACGAGATATCGGTGCTGTGTGATGTCGACGTGGCACTCATCATCTTCTCCACCAAGGGAAAGCTCTCCGAGTACTCCACCGATGCGAGAATGGAAACTATTCTTGAACGCTACGAGCGATATTCCTTTGCTGAGAGCGCGATTGCAGTACCAGAGGCTGAATCACAGGGAAGCTGGCTTAATGAATATGGTAGGCTGAAAGCTAGGATTGAATCTTTACAGACTAGTCAGAGGCATCTCACTGGAGTTCAACTTGACATGTTAAATGTGAAAGAGATGCAAGAACTGGAGCAGAAACTTGAGAGTGCTATGAAAAATATAAGGTCAAGGAAGAGCCAGTTATTGAATTCCATATCCGATCTTCAGACAAAGGAAAAGGCTCTTGTAGACCGAAATAATGATCTGAAGAAGAAGATCAAGGAGAGAAAAAGGACTTCGGCACAACAGGGGCATGATCAACAATATCCAACCTCACCGCTCTCT---TTCCCAGTACAAGATCCTCCTTCCTTAACCATGGGAATTAACCCAGCAAGAAGCACCTCT------GACGAT------CGGCTGCCTGTCAAC---AGCAAGTTGCTCCCATGGATGATTCGCTCTGTT
Alstroemeria_l_AlsSQb       ATGGGGAGGGGTCGGGTGCAGCTGAGGAGGATCGAGAACAAGATCAACCGGCAGGTGACGTTCTCGAAGCGGCGGTCGGGGCTGCTGAAGAAGGCGCACGAGATCTCCGTCCTCTGCGATGCCGAGGTCGCGCTCATCGTCTTCTCCACCAACTGCAAGCTCTACGAATACTCCACCGACTCCAGCATGGAAAGGATTCTTGAAAGATATGAGCACTATTCTCAAGCAGAGAAAGGGGCCATAGAAGTGGATACTGAATCACAGGGAAGCTGGTGCCATCAATACAGCAAACTGAAGTCTAAGGTTGAGATATTGCAGAAAAACCAAAGGCACCTCATGGGAGAACAGCTCGATTGCTTGTGCCTTAAAGAGCTACAACATCTAGACCAACAGCTGGAAATTGCTTTGAAGAATATAAGATCAAGAAAGAGCCAACTATTAGACTCAATTACCGAGCTCCAGCAGAAGGAGAAATCCCTGCGGGAGCAAAACAGCATTCTCGAGAAGAAGCTCAAGGAAAAGACAAATTCTTTGATGCAGCAAACACAAGAGCAGCAAGGCACAAGCTCCAACTCATCCCTCTTCCTGATGGCAGATCAACCCAATCTAAACATAGGCACCTACCAAGGGAGTGCCAGCAGCATC---GACGATGGC---ACTCAGTCCTTAGCG---ACCAACTTCCCTCCATGGATGCTTCCCTTTGTG
Lilium_l_MADS5              ATGGGTCGAGGCAAGGTCCAGCTGAAGCGAATCGAGAACAAGATCAGCCGCCAAGTCACCTTCTCCAAGCGCCGACCGGGGCTGCTGAAGAAGGCGCACGAGATCTCGGTGCTCTGCGATGCAGAGGTCGCACTCATCGTCTTCTCCACCAGGGGAAAGCTGTACGAATACTCCGCCGACTCCAGCATGGAAAGGATTCTCGAACGTTACGAGCTTTATTCTCAAGCAGAAACTGTAGTGACAGACACATATCCTGAAGCACAGGGAAACTGGTGCCAAGAGTACGGGAGACTGAAGGCTAAGGTTGAAACCTTGCAGAAAAGCCAAAGGCATCTCATGGGGGAGCAGCTTGAGGACTTGACTCTGAAACAACTCCAACAACTAGAGCAGCAGCTCGAAGTATCTTTCAAGCATGTAAGATCAAGGAAGCACCAACTATTGGATTCGATTACCGAGCTCCAGCGAACGGAGAAATTACTGCGGGAACAAAACACTATAATGGAGAAAAAGCTCTTCCAGAAGATGGAGGCTTTGACACAGCAAGATCACGATATACGAGGACAGCCCATGACAAGGCCCCCTTTCCTAATGCCCCATTTGCCCGTCCAAAACGCAGGAATCTACCCGGGCAGCAGCAGCAGCGACGCAGATGGGGGA---GCTCAGCCGCTGATG---AGCTCACTACCGCCATGGATGCTTCGCCACGTT
Tulipa_g_TGSQA              ATGGGGAGAGGGAGGGTGCACCTGAGGCGGATCGAGAACAAGATCAGCCGCCAGGTTACGTTCTCGAAGCGGCGTCCGGGGTTGCTGAAGAAGGCGCATGAGATCTCTGTGTTGTGCGATGCGGAGGTTGCGCTCATCGTCTTCTCCACCAGGGGGAAGATGTACGAGTACTCCACCGACTCCAGCATGGAAAGGATTCTTGAACGCTATGAGCTTTATTCTCAACCAGAAACACCAGTTACTGACGCATATCCTGAGTCACAGGGTGGTTGGTTCGAAGAGTATGGCAGACTGAAGGCTAAGGTTGAAGCCTCGCAGAAAGGCCAAAGGCATCTCATGGGGGAGCAGCTTGAGTGCTTGACTCTGAAACAACTCCAGCAACTAGAGCAGCAGCTTGAATATGCTTTCAGGCGTGTAAGATCTAGAAAGAACCAACTATTAGATTCGATTGCCGATCTTCAACGAGCAGAGAAGTCGCTTCAGGAGCATAATAACATCCTGGAGAAGAAGCTCATCCAGAAGCCAGAATCTTTGACACAGTTTGCACCGGAGCAACAAGGACAGCCCAGGACAACC------TTCCTGATGCCTCATTTGTCCAACCAAAACATAGGAGCCTACCAAGGCAGT------AGGAACCCGGATGAGGGG---ACACAGCCGCTGTTG---AGCACACTGCCTCCATGGATGGTTCGTCATGTT
Lilium_l_MADS6              ATGGGCCGGGGGCGAGTGCAGCTGAAGCGGATAGAGAACAAGATCAACCGGCAGGTCACCTTCTCGAAGCGGCGGTCGGGGCTGCTGAAGAAGGCGCATGAGATCTCTGTCCTCTGCGACGCAGAGGTCGCTCTTGTTGTATTCTCCGCCAAGGGCAAGCTGTTCGAGTATTCTACTGACGCTAGCATGGAAAGAATTCTCGAACGCTATGAGCGTTATTCTCAAGCAGAAAGGGCGGTCAAACAAGGTGATACTGAATCACAGGGAAGTTGGTGCCTTGAATATAGTAGACTGAAGGCAAAGATTGATGTTCTGCAGAAAAGGCAAAGGCAACTCATGGGAGAACAACTTGACAGCTGCACTTTGAAAGAAATTCAACAACTAGAGCAACAACTTGAAACTGGATTAAAACATATTAGATCAAGAAAGAACCAACTTTTAGATTCGCTTACGGAGCTACAGAGAAAGGAAAGGTCGCTTCAGGAAGAAAATAAAGCACTTGAAAAGGTTCTTGAGCATAAGGCGAAGGCTTTGACC---------CAGGAGCAGCAAGGACAGCCTCACACAAGCACCTTGTTCCTCTTGCCCGAACATCCTACCCTAAACATAGGGAACTACCAA------GATAATGGCCCTGAAAATGGAGCA---GAACAACCCATGGCG---AGCAAGCTGCCCCCATGGATGCTTAGCCGGGTG
Tulipa_g_TGSQB              ATGGGAAGGGGAAGAGTGCAGCTGAAGCGGATCGAGAACAAGATCAACAGGCAGGTCACCTTCTCAAAGAGGCGATCTGGGCTGCTCAAGAAGGCGCATGAGATCTCTGTTCTCTGCGATGCCGAGGTTGCGCTTGTTGTCTTCTCTGCTAAGGGCAAGCTATATGAGTACTCCACCGACGCCAGCATGGACAGAATTCTTGAACGCTACGAGCGTTATTCTCAAGCAGAAAGAGCTGTCACAGAAGCCGATCCTGAATCGCAGGCAAGCTGGTGCCTTGAATATGGCAGACTGAAGGCTAAGATTGAGGTCTTGCAGAAAAGGCAAAGGCATCTCATGGGAGAACAGCTTGAAAACTGTACTTTGAAAGAAATCCAACAACTAGAGCAGCAGCTGGAAACTGCTTTAAAACATATAAGAACAAGAAAGAACCAACTATTAGATTCGATTACGGAGCTGCAGCAAAAGGAGAGGACGTTGCAGGAACAAAATAAGACTCTCGAGAAGCTTCTGGAGCAGAAGTCCAAGGCTTCG---------GCACAGGAGCAGCAAGGGCAGCCCCATGCAAACAACTCTTTCCTCCTTTCCGACCCTCCCACCCTAAACATGGGAACCTATCAAGGCAGTAGTAACGAAGAGGATGGAACAGCA---CAGCAACCCCTGGCA---AGCAAGTTACCACCATGGATGCTTAGCCATGTG
Nuphar_a_NuadAP1            ---------------------------------------------------------------------------------------------------------------------GACGCCGAGGTCGCTCTCATCGTCTTCTCCACCAGAGGCAAGATCTACGAATACTCCTCCGATTCCAGCATAACAAGGATCCTTGAACGGTATGAGAGATTTTCGTGTGCAGAGAGGGATCCTTCAGTAACTGACCTTGACTCACAGGAAAGTTGGTGTGTAGAGTACAAGAAGCTGAAGTCCAAGTTTGAGCAACTTCAGAAAACTCAAAGGCGTTACATGGGTGAAGATCTCGAGCCATTGAGTGTGAAGGAGCTTCAACAATTAGAACATCATCTTGATTCTTCTCTCAAAGACATTAGATCAAGAAAGATACAGCTCTTGGATTCCATTTCTGAACTTCGCAGAAAGGAGAAGTCACTGCAGGAGCAAAATGAGGCTATCCAAAAGAAGCTTGAGCAGGAAGCTCTGAATTGCCTACAATCAGCACGTGAA---------CAGCCACAGAGCCGAACTGTTTTTTTGTTTAATAGCCATCCAACTCCAGATAGTGGAGCGTATCAAAATAGA---GAGGCAGAGGAGTCCCATCAA---CACCAAACTCAGACT---ATCAACATGCCTCCATGGACTCTTCGGCTCATG
Cabomba_c_AP1               ---------------------------------------------AACCGGCAGGTCACCTTCTCCAAGCGCCGGACTGGACTCATCAAGAAAGCCCACGAGATCTCGGTGCTTTGTGATGCTGAGGTAGCCGTCATCGTCTTCTCCACCAAGGGAAAACTCTACGAATACTCATCAGACTCCAGCATAATGAATATTCTTGAGCGGTATGAGAGGCACTCTTCTGAAGAGAGGAACCCTTTGGTAGCAAACGTTGAATCGCAGGAGAGTTGGGGCATAGAGTACAAGAAGCTAAAGTCAAAATTTGAGCTTCTGCAGAAAACCAAAAGGCATTACATAGGAGAAGACCTTGACCCATTGAGTGCGAGGGAGCTTCAACATTTAGAACATCAACTTGATTACGCATTGAAACACATTAGGACAAGAAAGACTCAGCTGATGGAGTCTATTTCGAAGCTTCGCAAACAGGAGAAGTCCCTGCACGAGCAGAATGGAGCTCTCCAAAAGATGATCGAGCAGAAAGCTGTGCGCTGTCTATCCTCGCCTTCGGAT---------CAGGAAAACGCTCAAGCGGCTTTTCTGTTTAACGGTCTCCCTTCTGTAGATATTGGGTCAAGTCACCGTGCA---GAGGGGGGTGAGTCCGCCCAG---CGATCGGCGAAGGAT---AACTCCATGCCTCCGTGGATGCTTCGATTCGTT
Amborella_t_AMtrAP1         ATGGGGAGAGGAAGAGTCCAGTTGAAGAGGATAGAGAACAAGATCAATCGGCAGGTAACGTTTTCGAAGAGGAGGAGCGGTCTGTTGAAGAAAGCACACGAGATTTCGGTTCTCTGTGATGCAGAGGTTGCTTTGATCGTGTTCTCTACGAGAGGGAAATTGTATGAGTATTCGACTGATTCCAGCATGATCAAGATTCTCGAGCGGTATGAGAGATATTCCTATGCAGAGAGACGTGCTACTGGGGCTGATCATGAATCACAGGAGAGTTGGAGCCTAGAATATGCCAAACTGAGGGCGAAGGTTGAGCTTCTACAGAAAAGTCAAAGACATTACATGGGGGAAGGCCTTGAGGTCCTAAATCTTAGGGAGCTCCAACAATTGGAGCAACAACTTGATGTTGCTTTGAAGCATGTTAGAGGAAGAAAGACACAAATCATGGATTCAATAGTTGAGCTTCGTAGAAAGGAGAAGTCACTGCAGGAGCAAAATGATACTCTCCAGAAGAAGATAAAGGAGAAAGCCTTGGCTGCCCAGGCCACTACACATGAG---------CAAGAAACTGCCCAT------TTCCTATCAACTCACCCTCCTGCTCTGAATGTCAGGTTCTCAAGGAGAGAC---GAAGAGGAACTTGTGGATCAC---CATTCCCTTACTCAG---AGCGTAGTGCCCCCTTGG---CTG---TTTCAC
o_Amborella_t_AMtrAGL2      ATGGGAAGAGGTAGAGTTGAGCTCAAGAGGATAGAGAACAAGATCAACAGGCAGGTGACCTTTGCGAAGAGGAGGAATGGTCTTTTGAAGAAGGCTTATGAACTCTCTGTTCTCTGTGATGCTGAGGTTGCCCTAATCATTTTCTCCAATAGAGGGAAGCTTTACGAGTTTTGTAGCACCTCTAGCATGGTGAAGACATTAGAGAGGTACCAAAAATGCAACTATGGAGCATTAGAAACTAATGTACCGACCAGGGAGACACAG---AGCAGCTATCAAGAATATTTAAAGCTGAAAGCGAGGGTGGAGTCTCTACAACGATCCCAGAGGAACCTTCTTGGTGAAGACTTGGGCCCCTTAAGTTCAAAAGAGCTTGAACAACTTGAGCAGCAACTGGAGATGTCTTTGAAGCAGATAAGGTCTACTAAGACACAATGCATGGATCAACTTGCTGACCTTAGGAGGAGGGAACTAGCTCTCCAAGAGACCAACAAAGCTTTGAAACGTAAGTTGGCAAGC---GCT---TCAAACCCCCCACAACTTGCAGAAAACAATGGACAGAACCCAGCTCATACTGAATTCTTCCCCCTGGAATGTTCGACATTGCAAATTGGA---TACCATCCATCGTGCCCTGAT---CAGATGCCTGTG---GCAGTGCAGAATGTC---AATTTTCTCCCTGGTTGGTTAGTA---------
o_Asparagus_o_AOM3          ATGGGAAGAGGGAGAGTTGAGTTGAAGAGGATAGAGAACAAGATCAACAGGCAGGTGACCTTCTCCAAGAGGAGGAATGGGTTGTTGAAGAAAGCCTACGAGCTGTCAGTGCTTTGCGATGCTGAGGTGGCGCTTATTATCTTTTCGAGCCGTGGCAAGCTCTATGAATTCGGAAGT---GCTGGAACAAGCAAAACACTTGAGCGATACCAGCGGTGCTGTTACACTTCCCAAGATGCTGCCATTGCCAGCCATGAAACACAG---AGCTGGTACCAAGAAGTTTCCAAGTTGAAGGCAAAATTTGAGTCCCTGCAGCGTTCCCAAAGACATTTACTTGGAGAGGACCTTGGTCCATTGAGTGTGAAAGAATTGCAGCAGCTGGAACGACAACTGGAATCTGCTCTGTCACAAGCTCGGCAAAGAAAGACACAGATAATGGACCAGATGGAAGAACTCCGGAAGAAGGAGCGTCATCTTGGAGAAATCAATAAGCAGCTTAAAGCTAAGCTCGAAGGT---GCAAGTTTTAGAGCCATTCAAGGTTCAGAATCTGAAGCA---------GGAGTTGGCGGAGCATTTATGCATGACTGTCCCACTCTCCAGATTGGG---TATCACCTTGTTCAACCTGAAGCTGCTCTCCCAAGG---AGCGGCGGAGAGAAC---AATTTCATGCTTGGTTGGGTTCTT---------
o_Trochodendron_a_MADS2     ATGGGGAGAGGTAGGGTTGAGTTGAAGAGGATCGAAAACAAGATCAACAGGCAAGTGACCTTCGCTAAACGAAGAAATGGCCTTTTGAAGAAAGCTTATGAGCTTTCTGTTCTTTGCGATGCTGAGGTTGCTTTGATCGTCTTCTCCACTAGAGGAAAACTGTACGAGTTTTGCAGCAGTTCTAGCATGTTCAAAACACTTGAGAGGTATCAGAAATGCAACTATACAGCACCAGAGACAGATATATCGGCAAGGGAGACCCAG---AGTAGCTACCAGGAGTATTTGAAGCTTAAAGCACGCTACGAGGCGCTACAAAGATCACAAAGGAACCTTCTTGGGGAGGATCTTGGGCCGCTAAGCGGCAAGGAGCTTGAGTCACTTGAAAGGCAGCTTGATGTGTCATTGAAGCAGATCAGATCTATACGGACCCAGTGCATGGATCAGCTCACTGATCTTCAAAGAACGGAACAAATGCTCAGCGAATCTAACAAGAACCTGGCAAGAAGGTTGGGA------------AGCCAAGCAAATGCGCACCAGGATCCAAATGCACACGGTCATCCACAGGGCGATTTCTTTCCCTTAGAGTGTCCCACATTACAAATCGGG---TACCAG------CCCGACCAAATAGCTGTTATGGCA---CCTCCGAGTGTGAAT---AATTACATGCCAGGATGG---------------
o_Trochodendron_a_MADS4     ---------------------------------------AAGATCAACAGGCAAGTAACCTTCTCTAAACGAAGAAATGGCCTTTTGAAGAAAGCTTACGAGCTTTCTGTCCTTTGCGATGCTGAGGTTGCTCTGATCGTCTTCTCCACTAGAGGAAAGCTGTACGAGTTTTGCAGCAGCTCAAGCATGTTCAAAACGCTTGAGAGGTATCAGAAATGCAACTATGCAGCACCAGAGACAAATGTATCTACAAGGGAGACCCAG---AGTAGCTACCAGGAGTATTTGAAGCTTAAAGCACGCCATGACGACCTACAACGAACACACAGGAATTTTATGGGCGAGGATCTTGGCCCGCTAAGTGGGAAGGAGCTTGAGTCACTTGAAAGACAGCTTAATGTGTCATTGAAGCAGATCAGATCGATACGGACCCAGTACATGGATCAGCTCACCGATCTTCAAAGAAGGGAACAAATGCTCAGTGAATCAAACAAGACCCTGGCAAGAAGGCTGGGA------------AACCAAGCAAATGCGCTTCAAGATCCAAATGCACAAGGTCATCCACAGGGCGACTTCTTTCCCTTAGAGTGTCCCACATTACAAATCGGG---TATCAG------CATGATCAAACAGCGGGAATGGCA---CCTCCGAGTGGGAAT---AATTACATGGCAGGATGGTTAGCA---------
o_Arabidopsis_t_SEP1        ATGGGAAGAGGAAGAGTAGAGCTGAAGAGGATAGAGAACAAAATCAACAGACAAGTAACGTTTGCAAAGCGTAGGAACGGTTTGTTGAAGAAAGCTTATGAATTGTCTGTTCTCTGTGATGCTGAAGTTGCTCTCATCATCTTCTCCAACCGTGGAAAGCTCTATGAGTTTTGCAGCTCCTCAAACATGCTCAAGACACTTGATCGGTACCAGAAATGCAGCTATGGATCCATTGAAGTCAACAAACCTGCCAAAGAACTTGAG---AACAGCTACAGAGAATATCTGAAGCTTAAGGGTAGATATGAGAACCTTCAACGTCAACAGAGAAATCTTCTTGGGGAGGATTTAGGACCTTTGAATTCAAAGGAGTTAGAGCAGCTTGAGCGTCAACTGGACGGCTCTCTCAAGCAAGTTCGGTCCATCAAGACACAGTACATGGACCAGCTCTCGGATCTTCAAAATAAAGAGCAAATGTTGCTTGAAACCAATAGAGCTTTGGCAATGAAGCTGATGATT---GGTGTGCATATGGGAGGAGGAGGAGGAGAAGGTGGTGAACAGAATCAAGCTCAGTCTCAGCTATACCCTCTTGAATGCCCAACTCTGCAAATGGGG---TATGATCCGGTATGCTCAGAG---CAAATAACTGCG---GCTGCGCAGCAGGGA---AACTACATCCCGGGGTGGATGCTC---------
o_Populus_t_MADS4           ATGGGGAGAGGTAGAGTGGAGCTGAAGAGGATAGAGAACAAGATAAACAGGCAGGTGACATTTGCAAAGAGGAGAAATGGGTTGTTGAAGAAAGCTTATGAGTTATCTGTGCTCTGTGATGCTGAGGTTGCTCTCATCATCTTCTCTAACCGTGGCAAGCTCTACGAGTTTTGTAGCACATCTAACATGCTCAAGACCCTGGAAAGGTATCAGAAGTGCAGCTATGGTGCAGAAGAAGTCAATAAACCAGCCAAGGAGCTCGAG---AACAGCTACAGGGAGTACTTGAAAGTGAAAGCAAGATTTGAGGCCCTACAACGAACTCAGAGGAACCTTCTTGGAGAGGACCTCGGACCTCTGAATACCAAAGACCTTGAGCAGCTCGAGCGTCAGTTAGAGTCGTCATTGAACCAAGTTCGGTCAACTAAGACCCAGTATATGGACCAACTTGCTGATCTTCAAAATAAGGAACATCTGTTGCTGGAAGCTAACAGAGGTTTGACAATGAAGCTGATCAGT---GCA---AGAAATAGCCTCCGACCATCAGAAGGTGATGATCAAAATCATGCTCAGTCTCAGCTATTCGCTTTGGAATGCCCCACTTTGCAAATAGGC---TACAACCCTGTTGGTTCAGAC---CAGATGTCTTGC---GCCCAGCAAGTCCAT------TTCATTCCAGGATGGATGCTT---------
o_Populus_t_MAGL4           ATGGGGAGAGGTAGAGTGGAGCTGAAGAGGATAGAGAACAAGATAAACAGGCAGGTGACATTTGCAAAGAGGAGAAATGGGTTGTTGAAGAAAGCTTATGAGTTATCTGTGCTCTGTGATGCTGAGGTTGCTCTCATCATCTTCTCTAACCGTGGCAAGCTCTACGAGTTTTGTAGCACATCTAACATGCTGAAGACCCTGGAAAGGTATCAGAAGTGCAGCTATGGTGCAGAAGAAGTCAATAAACCAGCCAAGGAGCTCGAG---AACAGCTACAGGGAGTACTTGAAAGTGAAAGCAAGATTTGAGGGCCTACAACGAACTCAGAGGAACCTTCTTGGAGAGGACCTCGGACCTCTGAATACCAAAGACCTTGAGCAGCTCGAGCGTCAGTTAGAGTCGTCATTGAACCAAGTTCGGTCAACTAAGACCCAGTATATGGACCAACTTGCTGATCTTCAAAATAAGGAACATCTGTTGCAGGAAGCTAACAGAGGTTTGACAATAAAGCTGATCAGT---GCA---AGAAATAGCCTCCGACCATCAGAAGGTGATCAGCAAAATCATGCTCAGTCTCAGCTATTCGCTTTGGAATGCCCCACTTTGCAAATAGGC---TACAACCCTGTTGGTTCAGAC---CAGGTGTCTGCA---GCCCAGCAAGTCCAT------TTCATTCCAGGATGGATGCTT---------
o_Pinus_r_PrMADS2           ATGGGGCGAGGGCGCGTCGAGCTGAAGCGGATCGAGAATAAGATTAACCGCCAGGTCACGTTTTCGAAACGCCGGAATGGTCTGCTGAAAAAGGCGTATGAACTTTCAGTGTTATGTGATGCAGAGGTAGCACTGATAATATTCTCAAGCAGAGGAAAACTCTATGAGTTCGGAAGC---GCCGGGATGCTCAAGACTCTGGAGCGATATCAAAAATGTTCATACGTATTGCAAGACGCGACTGTATCGGACCGGGAGGCGCAG---AATTGGCATCAAGAGGTTGGCAAATTAAAAGCCAGAGTTGAACTTTTACAACGATCACAAAGGCACTTATTAGGTGAAGACCTGGGCCCCTTGAGTATTAAGGAGCTGCAACAACTGGAACGTCAACTTGAGGTTGCACTGACACATGTTAGGTCAAGAAAGACTCAAGTCATGGAAATGATGGATGAACTACGCAGAAAGGAGCGAATTTTACAAGAAGTAAACAAATCTCTGCGCAAGAAGTTGGCCGAG---GGA---CAGGCACCTCCCCCTCATGCAGATTCGGTAGCAAATAATGCTATGCAA---CATTCAAATGCTGTGGATTGTCCCACATTGCAGATTGGA---TACCAATATGCCCCTCCTGAG---TCAAGCATGCCT---AGGGAACAAGCACAA---AACTACATGCAAGGCTGGATGGTA---------
o_Ginkgo_b_GbMADS8          ATGGGGCGAGGACGCGTAGAGTTGAAGCGGATCGAGAACAAGATAAACCGTCAGGTCACGTTTTCAAAACGCAGGAATGGACTCTTGAAAAAGGCTTACGAGCTCTCCGTCTTGTGCGATGCCGAGGTTGCGCTCATAATTTTCTCCAGCAGGGGCAAAGTCTATGAGTTCGGCAGC---GCCGGCATGACAAAGACATTGGAGAGATACCAAAAGTGTTCATATGTATTACAAGATGTGAATGTTTCAGATCGAGAGGCACAG---AACTGGCACCAAGAGGTTGGAAAGTTAAAGGCAAAGGTTGAGCTTTTACAACGGTCACAAAGGCATTTACTAGGTGAAGACCTTGGTCCATTAAGTGTTAAGGAGTTGCAACAACTTGAGAGACAACTTGAGGTTGCACTAACACATGTTAGATCAAGAAAGACTCAGGTTATGGACCTCATGGATGAGCTACGAAAAAAGGAACGTCTCTTACAGGAAGTAAACAAGTCCCTGCGCAAGAAGCTTGCGGAG---GAA---CAGGCA---GATCCTGGGTCAGACTCAGTAGCGAATAATGCTATGCCACCAAATTCAAATGCTGTGGATTGCCCCACTTTACAGATTGGG---TATCAATATGCCCCTCCTGAA---ACAAGTATGCCT---CGCGATCAGACAGAG---AACTACATGCAAGGCTGGATGGTT---------


# (B) Matrix based on the alignment using Probalign (only alignable sites are included for phylogenetic analysis)

# 209 AP1/FUL sequences, 9 outgroup sequences

# Total sites: 696
# Informative sites: 591

Panax_g_PgMADS3            ATGGGGAGAGGGAAAGTGGAGTTGAAGCGAATAGAGAACAAGATCAACAGACAGGTAACTTTCTCTAAGAGGAGAGGTGGGCTGGTGAAGAAAGCTCATGAGATCTCTGTGCTTTGTGATGCTGAGGTCGCTCTTATTGTCTTCTCCGCCAAAGGAAAGCTCTTTGAGTATTCTACCGACTCCTCCATGGAAAACATCCTTGAGCGATACGAAAGGTACTCTTATGCGGAGAGACAACTAGTTCCAAATGATACTGCTTCACCTGGAAACTGGACTTTTGAATACACCAAACTTAAGGCTAGGATTGAGCTTTTGCAAAGAAATCATCAGCACTATATGGGAGAGGATCTAGACTCCCTGACTCTAAAAGAGATACAGAATTTGGAGCAGCAGCTTGATACTGCTCTCAAACACATTCGGTCGCGAAAAAACCAACTCATGGAGTCCATTTCTGAGCTCCAGAAAAAGGAGAAGGCAATACAAGAGCAAAATAGCATGCTAACAAAGAAGATCAAGGAAAAGGAGAAGACAAAGGCACAACAGGCTCAGGAGCACCAAAACCCAGCTCCTTATATGCCATCCTTCCTCTTACCTGATACACTTCCCTGTCTAAATATTGGTGGCACT---TACCAAGGAGAAGGGATCAGGAGGAACGAGCTCGACCTACTTGAACCTGTTTATTCTCACCTCGGA
Daucus_c_DcMADS1           ATGGGGAGAGGGAAGGTTCAATTGAAGAGAATAGAGAACAAGATCAACAGACAGGTGACGTTTTCTAAGAGGAGAGGTGGCTTGTTGAAGAAAGCTCATGAGATCTCAGTTCTGTGTGATGCTGAGGTTGCCCTTATTGTCTTCTCCAACAAAGGGAAGCTCTTTGAGTACTCCACCGACTCTTCCATGGAGGAGATCCTGGAGCGGTATGAAAGATACTCTTATGCCGAGAGGCAGGTTATTGCAAATGATCCTGAATCAACTGGAAACTGGACTCTCGAGTACACGAAACTGAAGGCTAGAATTGATCTCTTACAAAGAGACCATAGGCACTATATGGGAGAGGATCTGGATTCCTTAACTCTGAAAGAGATTCAGAATTTGGAGCAGCAGCTTGACACTGCTCTGAAACACATTCGGTCCCGAAAGAACCAACTCATTGAGTCCATCTCTGATCTTCAGAAAAAGGAGAAGGCTATACAAGAGGAAAATGGCAAATTAACGAAGAAGATCAAGGAAAGGGAGAAGACAATGGTCCAGCAGGCTCAGGAGAAGCAAAATCCATCTCCAAATTTGTCAACATTTCTCATGCCTCAGGAAAATCCCTTTCTTAACATCGGTGGCACTCAGGGGGAATCA---GGGATGACGAGGAATGACCTAGATCTTCTTGAACCAAATTATCCCAACCTCAGA
Helianthus_a_HAM75         ATGGGGAGAGGAAAGGTACAACTAAGGAGGATAGAGAACAAGATCAACAGGCAGGTAACTTTCTCAAAGAGGAGAGGTGGCTTATTGAAGAAAGCCCATGAAATTTCAGTTCTTTGTGATGCTGAAGTTGCTTTAATTGTCTTCTCCAACAAAGGAAAGCTCTTTGAGTTTTCTACTGACTCTTGCATGGACAGCATCTTGGAGCGATATGAGCGATATTCTTACACTGAGAGACAGCTAGTTGCAGCGGATGCTACT---CCGAGAAGTTGGACCCTAGAGTACAATAAACTGAAATCTAGGGCTGAGCTTTTGCAAAGAAATCACAGGCACTATATGGGTGAGGATATTGAGTCACTGAGCTTGAAAGAAATCCAAAATCTGGAGCAACAGCTTGACACTGGTCTCAAGAACATTCGAACAAGAAAGAACCAACTCCTGGAATCAATCTCCGAGCTTCAGAAAAAGGGAAAGGCCATACAGGAGCAAAACACTACTTTGACAAAGAAGATCAAGGAGAAGGAGAAAGACATACCACAAAACACTCAAGAGATGCACAACTATGTCGACCACGACACAACCTTCCTCATGCCGCCCCCACCTCCCGCTCTCAATATGGGGGGTGATAACCATGGTGGTGCT---GGGAGGACCAATGAGCTTGACCTACTGCAGCCAATATATTCTCACATGAGG
Helianthus_a_HAM92         ATGGGTAGAGGGAAGGTACAACTAAGGAGGATAGAGAACAAGATAAACAGGCAGGTAACTTTCTCAAAGAGGAGAGGTGGCTTATTGAAGAAAGCCCATGAGATTTCAGTTCTTTGTGATGCTGAAGTTGCCTTAATTGTCTTCTCCAACAAAGGAAAACTATTTGAGTTTTCTACTGACTCTTGCATGGAGAGCATCTTGGAGCGATATGAGAGATATTGTTACTCCGAAAGACAACTAGTCGCAACAGATGCTACT---CCGAGAAGCTGGACCCTAGAATACAACAAACTTAAATCTAGGGCTGAGCTATTACAAAGAAATCACAGGCACTATATGGGTGAAGATATCGAGTCACTGAGCTTGAAAGAAATCCAAAATTTGGAGCAACAGCTTGATACTGGACTTAAGAATATTCGTGCAAGAAAAAACCAACTCCTGGAATCAATCAATGAGCTCCAGAAAAAGGGAAAGGCCATACAGGAGCAGAACACTACTTTGACAAAGCAACTCAAGGAGAAGGAGAAAGACATACCGCAAAACACTCAAGAACAACATAACTATGTGGACCATGATACAACCTTCTTCTTGCCACAGCCACATCCCGCTCTCAACATCGGAGGAGATAACCAAGCTACTGCT---GGAAGGACCAGCCAGCTGGACCTCCTGCAGCCAATATATTCGCACCTAAGG
Chrysanthemum_m_CDM111     ATGGGAAGAGGTAAGGTACAGTTAAGGAGGATAGAGAACAAGATAAACAGACAAGTAACTTTCTCAAAGAGGAGAGGTGGTTTATTGAAGAAAGCCCATGAAATTTCTGTTCTTTGTGATGCTGAAGTTGCTTTAATTGTCTTCTCCAACAAAGGAAAACTATTTGAGTTTTCTACTGACTCATGTATGGAAAGCATCTTGGAGCGCTATGAGAGATATTCTTACACAGAGAGGCAGCTTGTTGCAACAGATGCTACG---CCGAGAAGCTGGACCCTAGAGTACAACAAACTAAAATCAAGGGCTGACCTATTGCAAAGAAATCACAGGCACTATATGGGTGAAGATATAGAGTCATTGAGCTTGAAAGAAATCCAAAATTTGGAGCAACAGCTTGATACTGGTCTCAAGAATATTCGCACAAGAAAGAACCAACTCCTGGAATCAATCTCCGAGCTTCAGAAAAAGGGAAAGGCCATACAGGAGCAGAACACTACTTTGACAAAGAAAATCAAGGAGAAGGAGAAAGACATTACAGAAAACGTGCAAGAACAGCATAACTATGTCGATCATGATACAAGCTTCCTCATGCCACAACCACCTCCCGGTCTCAACATGGGAGGAAATAACCAAAGTGGTGCT---GGGATGACTAATGAGCTTGACCTCCTTCAA------TACTCACACATGAGG
Gerbera_h_GSQUA3           ATGGGGAGAGGAAAGGTACAGCTAAGGAGGATAGAGAACAAGATAACCCGGCAGGTAACTTTCTCAAAGAGGAGAGGAGGTTTGTTGAAGAAAGCTCATGAGATCTCAGTTCTTTGTGATGCTGAAGTTGCCTTAATTGTCTTCTCCAACAAAGGAAAGCTCTTTGAGTTTTCTACTGACTCTTGCATGGAGAGTATCTTGGAGCGATACGAGCGGTATTCTTACACGGAGAGACAACTAGTTTCAGCCGACACTGCA---CCGAGAAGCTGGACCCTAGAGTACAACAAACTTAAATCTAGGGCTGAGCTTTTACAAAGAAACCACAGGCACTATATGGGTGAAGATATAGAGTCGTTGAGCTTGAAAGAAATCCAAAATTTAGAGCAACAACTGGATACTGGGCTCAAGAACATTCGATCAAGAAAGAACCAACTACTGGAATCCATCTCTGAGCTTCAAAAAAAGGGGAAGGCCATACAGGAGCAGAACACTACACTGACAAAAAAGATCAAGGAGAAGGAGAAAGAGATAACACAAAACGCGCAAGAACACCATACCTTTGTCGACCACGATACAACCTTCCTCATGCCACCACCACCTCCCACTATGAACATCGGAGGAACTAACCAAGATGGTGTC---GGGAGGAGCAACGAGCTTGACCTCCTCCAGCCAATATACTCGCACCTAAGA
Antirrhinum_m_SQUA         ATGGGGAGAGGGAAAGTACAACTGAAGAGGATAGAGAACAAGATCAATAGACAGGTGACTTTCTCAAAGAGGAGAGGTGGATTGTTGAAAAAAGCTCATGAGCTCTCTGTGCTTTGTGATGCTGAAGTGGCTCTTATTGTCTTCTCTAATAAGGGGAAGCTATTTGAGTATTCTACTGATTCTTGCATGGACAGGATCCTGGAGAAGTATGAAAGGTATTCATTTGCAGAAAGACAGTTAGTTTCAAATGAACCTCAGTCACCTGCGAATTGGACCCTCGAATACAGCAAACTGAAGGCAAGAATTGAGCTCTTGCAAAGAAACCATAGGCACTATATGGGAGAAGATCTGGACTCCATGAGCCTCAAAGAGATTCAGAGTCTAGAACAACAGCTGGACACTGCTCTTAAGAACATTCGGACCAGAAAAAACCAGCTCTTGGATTCAATCTCTGAATTGCAGCATAAGGAGAAGGCAATACAAGAGCAAAACACCATGCTGGCAAAGAAGATCAAAGAGAAGGAGAAGGAAATTGCACAACAGCCACAGGAGCATCATCGCCACACTAATGCACCACCACAATATTCCATGGCACCTCAATTCCCCTGCATAAATGTCGGAAACACAGAAGGAGAAGGAGCA---GATAGAAGAAATGAGCTTGACCTCCTTGATTCACTCTATTCACATCTTGGA
Misopates_o_MoSQUA         ATGGGGAGAGGGAAAGTACAACTGAAGAGGATAGAGAACAAGATCAATAGACAGGTGACTTTCTCAAAGAGGAGAGGTGGATTGTTGAAAAAAGCTCATGAGATCTCTGTGCTTTGTGATGCTGAAGTGGCTCTTATTGTCTTTTCTAATAAGGGGAAGCTATTTGAGTATTCTACTGATTCTTGCATGGACAGGATCCTTGAGAAGTATGAAAGGTATTCTTTTGCAGAAAGACAATTAGTTTCAAATGAACCTCAGTCACCTGCGAATTGGACCCTCGAATACAGCAAACTGAAGGCGAGAATTGAGCTCTTGCAAAGAAACCATAGGCACTATATGGGAGAAGATCTGGACTCCATGAGCCTCAAAGAGCTTCAGAGTTTAGAACAACAGCTGGATACTGCTCTTAAGAACATTCGGTCCAGAAAAAACCAGCTCTTGGATTCAATCTCTGACTTGCAGCGTAAGGAGAAGGCAATACAAGAGCAAAACACCATGCTGGCAAAGAAGATCAAAGAGAAGGAGAAGGAACTTGCACAGCAGCCACAGGAACATCATCGCCACACTAATGCACCACCACAATATTCCATGGCACCTCAATTTCCCTGCATAAATGTCGGAAACACAGAAGGAGAAGGAGCA---GATAGAAGAAATGAGCTTGATCTCCTTGATTCACTCTATTCGCATCTTGGA
Mimulus_g_Migut.E00037     ATGGGAAGGGGAAAGGTGCAGTTGAAGAGGATAGAGAACAAGATAAACAGACAGGTGACTTTCTCAAAGAGGAGAGCTGGTTTGCTGAAGAAAGCTCATGAGATCTCTGTTCTCTGCGATGCTGAGGTCGCTTTGATTGTCTTTTCTCACAAGGGCAAGCTCTTTGAGTACTCTACTGATTCTTGCATGGACAGTATACTGGAGAAGTACGAAAGATATTCATTTGCAGAAAGACAATTAGTTGCTCATGAGCCTGACTCACCTGCCAATTGGACACTTGAGTACAGCAAACTGAAGGCAAGAATTGAGCTCTTGCAACGAAATCATAGGCACTATATGGGAGAAAATCTGGAAAGCATGAGCCTGAAAGATCTTCAGAACCTGGAACAACAACTTGACACTGCTATCAAGAACATTCGCTCTAGAAAAAATCAGCTCTTGGATTCCATTTCTGAGTTGCAGAGAAAGGAGAAAGCCATACAAGAGCAAAACAGCATGCTTGTAAAGAAGATCAAAGAGAAGGAGAAGGAAATGGGACAACAGGCACAGGACCAGCAGCAAAACCACTGCAACGCCGCCCAATATTTAATGTCATCTCAGCTTCCTTGCCTAAATATCGGGGGGGGCTATGAAGACGAAGCAGAAGCTAGAAGGAACGAACTTGACCTGCTCGACTCGATGTATTCACACCTAGGA
Syringa_v_SvAP1            ---------------------------------------------------------------------------------------------------------------TTGTGCGATGCAGAAGTGGCTTTGATTTGTTTTTCCTATAAGGGGAAGCTCTTTGAGTATGCCACTGATTCTTGCATGGACAGGATCCTTGAGAAGTATGAAAGATATTCATTTGCAGAGAGGCAATTAGTTACAAATGAACCTCAGTCACCAGCAAATTGGACCCTAGAGTACTCCAAACTTAAAGCTAGAATTGAACTTCTGCAAAGGAACCACAGCCACTACATGGGAGAAAATCTTGACTCCATGAGCCTGAAAGAACTTCAAAATTTGGAGCAACAGATTGACACTGCTCTTAAGAATATTCGATCTAGAAAAAATCAACAGTTGGAGTCGATCTCTGAGATGCAGAAAAAGGAGAAGGCATTACGGGAACAGAACAACATGCTGGAAAAGAAGATCAAAGAGAAGGAGAAGGAAATGGCAGTACAACCACAGGGACTTCCTAATCATGGCGCTAATGGACCACAGTTCTTACTGGCGCCTCAACTYCCTGGCCTAAACATCGGTGGTGCAGAAGGAGAATCAGCAGAAGCTACAAGGAATGAACTTGACCTTCTTGAACCTGTTTACAACCACACTGGC
Ipomoea_n_InAP1            ATGGGGAGAGGAAAGGTGGAACTGAAGAGGATAGAGAATAAGATAAACAGACAAGTTACGTTCTCAAAGAGGAGAGGTGGATTGGTGAAGAAAGCTCATGAAATCTCTGTGCTCTGTGATGCAGAAGTGGGCTTGATTGTCTTCTCCCATAAGGGAAAGCTTTTTGAATACTCAACTGATTCCTGCATGGAGAAGATTCTGGAGCGATATGAACGATATTCATACGCAGAGAGACGCTTGCTTGCTAATAACTCTGAATCATCGGAAAATTGGACGTTGGAATACGCTAAGCTGAAGGCCAAGGTTGAGCTTCTGAAAAGGAATCACAAGCACTACATGGGAGAAGATCTTGACACATTGAGCTTGAAAGATCTGCAGAATTTGGAGCAGCAACTTGATTCTTCTCTTAAACTAATTCGATCCAGAAGAAACCAATTGCTGGAATCGCTTTCTGAGCTTCAAAAAAAGGAAAGGGCGATTCGCGAGGAAAATAACATGCTAGCAAAGAAGATCAAGGAGAAGGAGAAGAGTGCTGCACCACAGGCACCAGAGCAGCAAAATCATCAACCTGGCTCATCATCCTTCCTCTTTCAACCATCTCTTCCAGGCTTAAACATTGGGGGGAGCCAAGGAGGAGAA---GAAGCAAGGAGGAATGACCTAGACCTTCTTGATTCACTCTATCCTCATCTTGGA
Nicotiana_t_NtMADS5        ATGGGGAGAGGGAAAGTACAATTAAGGCGTATAGAAAATAAGATTAACAGGCAAGTAACGTTTTCAAAGAGGAGGGGAGGTTTAGCGAAGAAAGCACATGAAATCTCAGTGCTTTGTGACGCTGAAGTTGCTTTGATTGTTTTTTCACATAAGGGAAAAATCTTTGAGTACTCTTCTGATTCTTGTATGGAACAGATTCTTGAACGATATGAGAGATACTCATACGCAGAGAGACGCTTGCTTTCAAGTAATTCTGAAGTGCAGGAAAATTGGAGTCTGGAATATGCTAAACTCAAGGCTAAGATTGATCTCCTACAAAGGAACCACAAGCATTATATGGGAGAAGATCTTGACTCATTGAACCTAAAGGACCTGCAAAACTTGGAACAACAACTTGATACTTCTCTTAAGCTTATTCGATCAAGAAAGAACCAACTCATGGAGTCAATCTCTATGCTACAGAAAAAGGAAAAGGCAATCCAGGAGGAGAATAACATGCTATCCAAGAAGATTAAGGAGAAGGATAAGACAGTAGGGAAGCAAGCTGAACATCAGCAAAATCAAGTTCCAAATTCAGCATCTTTCCTCCTA---CAACCACATCCTTGCCTAAATATTGGAGGTAATCAAGAGGAAGCA---GAAGCAAGGAGGAATGAGCTTGACCTACTTGATTCCTTGTACCCACATATGGGA
Nicotiana_t_Ntsqua15       ---------------------------------------------------------------------------------------------------------------------------------------------------------------------------TCCACTGATTCTTGTATGGAACAGATTCTTGAACGATATGAGAGATACTCATACACAGAGAGACGTTTGCTTGCAAGTAATTCTGAAGTGCAGGAAAACTGGAGCCTGGAATATGCTAAACTCAAGGCTAAGATTGATCTCCTACAAAGGAACCACAAGCATTATATGGGAGAAGATCTTGACTCATTGAACCTAAAGGACCTGCAAAACTTGGAACAACAACTTGATACTTCTCTTAAGCTTATTCGATCAAGAAAGAACCAACTCATGGAGTCAATCTCTATGCTACAGAAAAAGGAAAAGGCAATCCAGGAGGAGGATAACATGCTATCCAAGAAGATTAAGGAGAAGGATAACACAGTAGGGCAGCAAGTTGAACATCAGCAAAATCAAGTTCCTACTTCAACATCTTTCCTCCTA---CAACCACATCCATGCCTAAATATTGGAGGTAATCAAGAGGAAGCA---GAAGCAAGGAGGAATGAGCTTGACCTACTTGATTCCTTGTATCCACATATGGGA
Solanum_l_LeMADS_MC        ATGGGAAGAGGAAAAGTTGAATTAAGAAAAATAGAGAATAAAATAAATAGACAAGTAACATTTTCAAAGAGAAGAGGTGGATTAGTGAAAAAAGCTCATGAAATTTCAGTTTTATGTGATGCTGAAGTTGCTTTAATTGTTTTCTCTCAAAAGGGAAAAATCTTTGAGTATTCTTCTGATTCATGTATGGAACAAATTCTTGAACGATATGAAAGATACTCATATGCAGAGAGACGTTTGCTTGCAAATAATTCTGAATCACAGGAAAACTGGAGCTTGGAATATACTAAACTCAAGGCTAGGATTGATCTCCTTCAAAGGAACCACAAGCATTATATGGGAGAAGATCTTGATTCAATGAGCTTGAAGGACTTGCAAAACTTGGAACAACAGCTTGATTCTGCTCTTAAGCTAATTCGATCGAGAAAGAACCAACTCATGGAATCAATCTCTGAACTGCAGAAAAAGGAAAGAGCTATCCTAGAGGAGAATAACATGCTAACCAAGAAGATTAAGGAGAAGGATAAGATAGTAGAACAGCAAGGTGAACACCAGCAAACTAATCAAGTTACTTCAACATCTTTCCTCTTA---CAACCACATCAATGCCTAAATATGGGAGGTAATCAAGATGAAGTAGCAGAAGCAAGGAATAATGAGCTTGACCTACTTGATTCATTATATCTTAACATGAAT
Coffea_a_CaSQUA            ATGGGGAGAGGAAAGGTACAGTTGAAGAGAATAGAGAACAAGATTAACAGGCAAGTGACATTTTCAAAGAGAAGAGCTGGATTGTTGAAGAAAGCTCATGAAATATCAGTACTTTGTGATGCTGAAGTGGCTTTGATCGTCTTCTCTCACAAAGGGAAGCTCTTTGAATACTCTTCTGATTCTAGCATGGAGAATATCCTGGAACGATATGAAAGATATTCATATGCAGAAAGGCGATTAGTTGCAAATGATCTAGAATCCGAGGGAGATTGGACTCTGGAATACACCAAACTCAAGGCCAAGATTGAGCTGTTGCAAAGAAATCATAGGCACTACATGGGTGAGGACCTTGATGCAATGAGCTCGAAAGACCTCCAGAATTTGGAGCACCAGCTTGACACGGCTCTGAAACAAATCCGAACTAGAAAGAACCAACTCATGGAGTCAATCTCTGAGCTGCAGAGAAAGGAAAAAGCAATTCAACAGCAAAACAGCATGCTCGCAAAGAAGATAAAGGAGAAAGAGAAGTTAATGGCACAACAGGCACAGGAGCAGCAAAATCAAGGCCCGAGTTCAACTCCATACCTGATTCCAGAACCACTCCCTTGCATCAATGTCAGTGGCAACGAAGAAGAAACCCAA---GCGAGAAGGAATGACCTTGAGCTTCTAGACTCGCTGTTTCCCCATCTTGGA
Cyclamen_p_CpAP1           ATGGGGAGGGGAAGGGTGGAAATGAAGAGGATTGAGAACAAGATTAATAGGCAAGTGACTTTCTCAAAGAGGAGAGGAGGGCTTCTCAAAAAAGCAAATGAGATATCAATTTTGTGTGATGCTGAGGTGGGTTTGATTGTTTTTTCCCATAAAGGGAAGCTATTTGAGTATGCTTCTGATTCTTGCATGGAAAAGATCCTGGAGCGATACGAGAGGTACTCTTATAGCGAGAGGCAATTGGTTATC---GACCCACAAACGCCGGTGAACTGGAACATGGAATGCACCAGGCTTAGAGGAAAGATTGAGGTTTTACAGAGAAACTGCAAGCAATATATGGGAGAAGGTTTGGACACTTTAAGTGTGAAAGATATACAGAATTTGGAGCACCAGCTTGATGCTTCTCTTAAACAAGTTCGAGCTCGAAAGAACGAACTTATTAAGTCGATTTCAGAGCTTCAGAAGCAGGAGAAGGCAATCCAGGAGCAAAATAACATCCTGGCAAAGCAGATCAAGGAGAAGGAGAAAGAAAGGGAGCAGCAAGCTCGTGAGCGACACAACCACGGCCAAGCCACTCCGCAATTTCTCGTTCGGCAACAACTTCCTGGACTTAACATCGGGGGAATTCAAGGGGAAGTTCCC---GCGAGGAGAAATGATCTCGATCTCCTCGAGCCGATATATTCTAACCTTGGA
Silene_l_SLM4              ATGGGGAGAGGAAGGGTTCAACTAAAGATGATAGAAAACAAGATCAATAGACAAGTAACATTCTCAAAGAGAAGAAGTGGAATTATTAAGAAAGCTCATGAAATTTCTGTTCTTTGTGATGCTGAAGTTGCTCTTATCATTTTTTCTCATCGCGGAAAACTCTTTGATTTCGCTTCCGATTCTTGCATGGAGAAGATTTTAGAAAGGTATGAGAGATATTGTTATGCAGAGAAGCAACTAGCATCAAATGATCCGGACGCCCAGGTAAACTGGACATTTGATTATGCCAAACTTAAGGCCAAGCTTGACCTACTACAAAGAAACCATAGGCAGTACCTAGGACAAGATTTGGACGCACTGAATTTGAAAGAACTTCAAAGTCTTGAACAACAACTTGACGTTGGTCTCAAACACATACGATCAAAGAAGAATCAACTAATGGACTCCATCTCTGAACTTCAAAAGAAGGAAAGATCAATGGAGGAGCAAAATAAGATGTTGACAAAGAAGATAAAGGAGAAAGGAAAAGCCGCTACCCAACAAATGCAACAGCAGCAGCAGCAGAATGATACTTCATCGGATTACCTAATCCACCCTCCCGTCCCT---TTGAACATGAGCAACTCGGAAAAGGAACAAGGTGAAGGAAGTAGGAATGATCTTAATCTTTTGGAGTCAAATTGG---CATCATTCG
Arabidopsis_t_AP1          ATGGGGAGGGGTAGGGTTCAATTGAAGAGGATAGAGAACAAGATCAATAGACAAGTGACATTCTCGAAAAGAAGAGCTGGTCTTTTGAAGAAAGCCCATGAGATCTCTGTTCTCTGTGATGCTGAAGTTGCTCTTGTTGTCTTCTCCCATAAGGGGAAACTCTTCGAATACTCCACTGATTCTTGTATGGAGAAGATACTTGAACGCTATGAGAGGTACTCTTACGCCGAGAGACAGCTTATTGCACCTGAGTCTGATGTCAATACGAACTGGTCGATGGAGTATAACAGGCTTAAGGCTAAGATTGAACTTTTGGAGAGAAACCAGAGGCATTATCTTGGGGAAGACTTGAATGCAATGAGCCCTAAGGAGCTTCAGAATCTGGAGCAGCAGCTTGACACTGCTCTTAAGCACATCCGCACTAGAAAAAACCAACTTATGGAATCCATCAATGAGCTCCAAAGAAAGGAGAAGGCCATACAGGAGCAAAACAGCATGCTTTCTAAACAGATCAAGGAGAGGGAAAAAATTCTTAGGCAACAAGAGCAGGATCAGCAGAACCATGGCCACAATATGCCTCCTTACATGCTCCATCAGCCATCTCCTTTTCTTAACATGGGTGGTCTGCAAGAAGAAGAT---GCAATGAGGAGGAACGAACTCGAACTGCTTGAACCTGTTTACAACAACCTTGGC
Capsella_r_AP1             ATGGGAAGGGGTAGGGTTCAATTGAAGAGGATAGAGAACAAGATCAATAGACAAGTGACATTCTCGAAAAGAAGAGCTGGTCTTTTGAAGAAAGCTCATGAGATCTCTGTTCTCTGTGATGCTGAAGTTGCCCTTGTTGTCTTCTCCCATAAGGGGAAACTCTTCGAATACTCTACTGATTCTTGTATGGAGAAGATACTTGAACGCTACGAGAGGTACTCTTACGCCGAGAGACAGCTTATTGCACCTGAGTCCGACGTCAATACGAACTGGTCGATGGAGTATAACAGGCTTAAGGCTAAGATTGAGCTTTTGGAGAGAAACCAGAGGCATTATCTTGGGGAAGACTTGCAAGCAATGAGCCCAAAGGAACTTCAGAATTTGGAGCAGCAGCTTGACACTGCTCTTAAGCACATCCGCTCCAGAAAAAACCAACTTATGGAGTCCATCAATGATCTCCAAAGAAAGGAGAAAGCCATACAGGAGCAAAACAGCATGCTTTCCAAACAGATTAAGGAGAGGGAAAAGATTCTTAGGCAACAAGAGCAGGATCAGCAGAATAATGGCCACAATGTGCCTCCTTACATGCTCCATCAGCCATCTCCTTTTCTCAACATGGGTGGTCTACAAGAAGAAGAT---GCAATGAGGAGAAACGATCTCGATCTGCTTGAACCTGTTTACAACAACCTTGGC
Brassica_r_Brara.G02489.1  ATGGGAAGGGGTAGGGTTCAGTTGAAGAGGATAGAGAACAAGATCAATAGACAAGTGACATTCTCGAAAAGAAGAGCTGGTCTTATGAAGAAAGCTCATGAGATCTCTGTTCTGTGTGATGCTGAAGTTGCGCTTGTTGTCTTCTCCCATAAGGGGAAACTCTTTGAATACTCCACTGATTCTTGTATGGAGAAGATACTTGAACGCTATGAGAGATACTCTTACGCCGAGAGACAGCTTATAGCACCTGAGTCCGACTCCAATACGAACTGGTCGATGGAGTATAATAGGCTCAAGGCTAAGATTGAGCTTTTGGAGAGAAACCAGAGGCACTATCTTGGGGAAGACTTGCAAGCAATGAGCTCTAAGGAGCTCCAGAATCTAGAGCAACAGCTTGATACTGCTCTTAAGCACATCCGCTCTAGAAAAAACCAACTTATGGACTCCATCAATGAGCTCCAAAGAAAGGAGAAAGCCATACAGGAACAAAACAGCATGCTTTCCAAGCAGATTAAGGAGAGGGAAAAGGTTCTTAGGCAACAAGAGCAAGACGAGCAGAACCATGGCCATAATATGCCTCCTTACATGCTCCATCAGCCATCTCCTTTTCTCAACATGGGGGGGCTGCAAGAAGAAGAT---ACAATGAGGAGGAACGATCTCGATCTGCTTGAACCCGTTTACAACAACCTTGGC
Sinapis_a_SaAP1            ATGGGAAGGGGTAGGGTTCAATTGAAGAGGATAGAGAATAAGATCAATAGACAAGTGACATTCTCTAAAAGAAGAGCTGGTCTTCTGAAGAAAGCTCATGAGATCTCTGTTCTATGTGATGCTGAAGTTGCCCTTGTTGTCTTCTCCCATAAGGGGAAACTCTTTGAATACTCCACTGATTCTTGTATGGAGAAGATACTTGAACGCTATGAGAGGTACTCTTACGCAGAGAGACAGCTTATTGCACCTGAGTCCGACGTCAATACGAACTGGTCGATGGAGTATAACAGGCTTAAGGCCAAGATTGAGCTTCTGGAGAGAAACCAGAGGCACTATCTTGGGGAAGACTTGCAAGCAATGAGCTCTAAGGAGCTCCAGAATCTGGAGCAGCAGCTTGACACTGCTCTTAAGCACATCCGCTCTAGAAAAAACCAACTTATGGACTCCATCAATGAGCTCCAAAGAAAGGAGAAGGCCATACAGGAACAAAACAGCATGCTTTCCAAACAGATCAAGGAGAGGGAAAAGATTCTTAGGCAACAAGAGCAAGACCAGCAAAACCATGGCCACAATATGCCTCCATACATGCTCCATCAGCCATCTCCTTTTCTCAACATGGGTGGCCTGCAAGAAGAAGAT---GAAATGAGGAGGAACGACCTTGATCTGCTTGAACCTGTTTACAACAACCTTGGC
Arabidopsis_t_CAL          ATGGGAAGGGGTAGGGTTGAATTGAAGAGGATAGAGAACAAGATCAATAGACAAGTGACATTCTCGAAAAGAAGAACTGGTCTTTTGAAGAAAGCTCAGGAGATCTCTGTTCTTTGTGATGCCGAGGTTTCCCTTATTGTCTTCTCCCATAAGGGCAAATTGTTCGAGTACTCCTCTGAATCTTGCATGGAGAAGGTACTAGAACGCTACGAGAGGTATTCTTACGCCGAGAGACAGCTGATTGCACCTGACTCTAATGCACAGACGAACTGGTCAATGGAGTATAGCAGGCTTAAGGCCAAGATTGAGCTTTTGGAGAGAAACCAAAGGCATTATCTGGGAGAAGAGTTGGAACCAATGAGCCTCAAGGATCTCCAAAATCTGGAGCAGCAGCTTGAGACTGCTCTTAAGCACATTCGCTCCAGAAAAAATCAACTCATGGAGTCCCTCAACCACCTCCAAAGAAAGGAGAAGGAGATACAGGAGGAAAACAGCATGCTTACCAAACAGATAAAGGAGAGGGAAAACATCCTAAGGAAACAAACCCAAGAGCAGCTGAACCGCAGCGTCGACGATGTACTTTACATGATCCATCAGACTTCTCCTTTCCTAAATATGGGTGGTTTGCAAGAAGAAGAC---GCGATGAGGAGGAACAATCTGGATCTGCTTGAACCCATTTACAATTACCTTGGC
Capsella_r_CAL             ATGGGAAGGGGTAGGGTTGAATTGAAGAGGATAGAGAACAAGATCAATAGACAAGTGACATTCTCGAAAAGAAGAGCTGGCCTTTTGAAGAAAGCTCAGGAGATCTCTGTTCTTTGTGATGCTGAGGTTTCCCTTATTGTCTTCTCCCATAAGGGGAAACTCTTCGAGTACTCCTCTGAATCTTGCATGGAGAAGGTCCTAGAACGCTACGAGAGGTACTCTTACGCTGAGAGACAGCTGACTGCGCCTGACTCTAATGCACAGCCGAATTGGTCAATGGAGCATAGCAGGCTTAAGGCTAAGATTGAGCTTTTGGAGAGGAACCAAAGGCATTATCTGGGAGAAGACTTGGAAGCAATGAGCCTTAAGGAGCTCCAGAATCTGGAACAGCAGCTTGACACTGCTCTTAAGCACATTCGCTCCAGAAAAAATCAACTAATGGAGTCCCTCAACCACCTCCATAGAAAGGAGAAGGAGATACAGGACGAAAACAGCATGCTTACCAAACAGATAAAGGAGAGGGAAAACATCCTAAGGCAACAAAACCAAGAGCAGCAGAACCGCAACCACGATGTACCACCTTACATGATCCATCAGACTTCTCCTTTCCTAAATATGGGTGGAATGCAAGGAGAAAAT------GCGATGAGGAACAATCTGGATCTACTTGAACCCGTTTACAATAACCTTGGT
Brassica_r_Brara.H02134.1  ATGGGAAGGGGTAGGGTTGAAATGAAAAGGATAGAGAACAAGATCAATAGACAAGTGACATTTTCGAAAAGAAGAGCTGGTCTTTTGAAGAAAGCCCATGAGATCTCGATTCTTTGTGATGCTGAGGTTTCCCTTATTGTCTTCTCCCATAAGGGGAAACTGTTCGAGTACTCGTCTGAATCTTGCATGGAGAAGGTACTAGAACGCTACGAGAGGTACTCTTACGCCGAGAAACAGCTAAAAGCTCCAGACTCCAATGCACAAACGAACTGGTCAATGGAATATAGCAGGCTTAAGGCTAAGATTGAGCTTTTGGAGAGGAACCAAAGGCATTATCTGGGAGAAGATTTAGAATCAATCAGCATAAAGGAGCTACAGAATCTGGAGCAGCAGCTTGACACTTCTCTTAAACATATTCGCTCCAGAAAAAATCAACTAATGGAGTCCCTCAACCACCTCCAAAGAAAGGAGAAAGAAATACTTGAGGAAAACAGCATGCTTACCAAACAGATAAAGGAGAGGGAGAGTATCCTAAGGCATCAAAACCAAGAGCAGCAAAACCGCAGCCACCATGTAGCTCCTTACATGATCCATCAGGCATCTCCTTTCCTAAATATGGGTGGCATGCAAGGAGAAGAT---GCGGTGAGGAGGAACCGTCTCGATCTGCTTGAACCCATTTACAACAACCTTGGT
Tropaeolum_m_AP1           ---------------------------------------------------------------------------------------------------GAGATCTCCGTGCTCTGTGATGCTGAGGTGGCACTCATTGTCTTCTCTCACAAAGGAAAACTCTTTGAGTACTCCACTGATTCTTGCATGGAAAAGATCTTGGAACGCTATGAAAGATATTCATATGCAGAGAGACAACTTATTGCACCCGACTGTGAATTACAGGGCAATTGGTCCTTGGAGTATAATAGGCTTAAGGCCAAGACTGAGCTTTTACAAAGGAACCACAGGCACTATATGGGAGAAGAATTGGATTCAATGAGTCTGAAAGAGCTTCAGAGCCTTGAGCAACAGCTTGATACTGCTCTTAAGCAAATCCGACTGAGAAAAAATCAAATCATGGAATCAATCTCTGAGCTTCAAAGAAAGGAGAAGGCAATACAAGAGCAAAACAGTATGCTAGCAAAGCAGATCAAGGAGAAGGAGAAGAGTATTGCCCAGCAGGCACAAGGGCAGCAACATAATGGCGCCAATACCTCATCTTACATGCTCCCTCAACCACCTCCCTGCTTAAACATGGGTGGGTTACAGGAAGATGCCGAT---GCGAGGAGGAATGAACTGGAACTGCTTGAACCGATATATTCGCATCTTGGG
Carica_p_AP1               ATGGGGAGAGGTAGGGTTCAGTTGAAGAGGATAGAGAACAAGATCAACCGCCAGGTGACCTTCTCCAAAAGGAGAGCTGGCTTGTTGAAGAAAGCTCATGAGATCTCTGTCTTGTGCGATGCTGAGGTTGCATTGATCGTCTTTTCTCACAAAGGAAAACTCTTCGAGTACTCCACTGATTCCTGCATGGAAAAAATCCTGGAACGTTACGAGCGCTATTCTTATGCAGAAAGACAGCTTGTTGCACCCGACTCTGAACTGCAGGGGAATTGGTCTCTGGAGTACAACAGGCTGAAGACTAAGATTGAGCTTCTACAAAGAAACCACAGGCACTATATGGGTGAAGATCTTGAATCACTTAGTCTCAAAGAAATTCAAAATCTTGAGCAGCAGCTGGATACTGCTCTTAAGCACATTCGATCAAGAAAAAACCAACTCATGGAGTCCATTTCTGAGCTTCAGAGAAAGGAGAAGGCAATACAGGAGCAAAACACCATGCTCGCCAAGCAGATCAAGGAGAAAGAAAAGACGCTGGCTCAGCAGGCACAGGGGCAGCAAAATGGCAATCCCACTGTACCAACCTTCATGCTGCCTCAGCCACCTCCCTGTTTAAACATCGGTGGGGCACAAGAAGAAGGTGCAGAAATGAGGAGGAACGATCTGGAGCTGCTTGAACCCATATATTCACACCTTGGA
Gossypium_r_GrMADS4_2      ATGGGAAGAGGTAGGGTTCAATTAAAAAGGATTGAAAACAAGATCAACAGACAAGTTACTTTTTCCAAAAGAAGAGCTGGTTTATTGAAGAAAGCTCATGAGATCTCTGTTCTTTGTGATGCTGAAGTTGCTTTAATTGTCTTCTCCCATAAAGGCAAACTCTTTGAGTACTCAACTGATTCCTGTATGGAAAAGATACTTGAACGCTATGAAAGGTATTCCTATGCTGAGAGACAGCTTGTTGCTACTGAATCTCAACCTCAGGGCAACTGGTCCATGGAGTATAATAGACTTAAGGCTAAGGTTGACCTCTTGCAGAAAAATCACAGGCACTATATGGGAGAAGATTTGGACTCACTGAGTCTCAAGGAGCTACAGAATTTGGAACAACAGCTTGATACTGCTATTAAACACATTCGATCTAAAAAAAACCAACTCATCGAGTCAATCTCTGAGTTGCAGAGAAAGGAGAAGGCAATACAGGAGCAAAACGCCATGCTAGCAAAGCAGATCAAGGAAAGGGAGAAAACGGTGGCGCAGCAGTCGCAGGGGCAGCACCAACAGCAGCTCACATCAACATCTTTCCTGCTGCCTCAGCCGCATCCTTGTTTGAATATCGGTGGGACACAGGAAGAAGCAACTCAAGTGAGGAGGAATGAACTTGACCTTCTTGAACCTATTTATACCCATCTGGGA
Gossypium_r_GrMADS4_1      ATGGGGAGAGGTAGGGTTCAGTTGAAGAGGATTGAGAACAAGATCAACAGGCAAGTTACTTTCTCCAAAAGGAGAGCTGGGTTGTTGAAGAAAGCTCATGAGATCTCCATCTTGTGTGATGCTGAGGTCGCTTTGATTGTCTTCTCCCACAAAGGGAAGCTCTTTGAATACTCCACTGATTCCTGCATGGAGAAGATCCTTGAACGCTATGAAAGGTATTCTTATGCTGAGAGACAACTTGTTGCTACTGAGCCTGAATCTCAGGGAAACTGGTCCATGGACTATAATAGACTTAAAGCTAAGGTTGAGCTCTTGCAGAGAAATCACAGGCATTACATGGGAGAAGAATTAGAGTCATTGAGTCTCAAGGAGCTGCAGAATTTGGAGCAGCAGCTTGATACTGCTCTTAAACTTATTCGTTCAAAAAAAAACCAACTCATGGAGTCAATATCAGAGCTTCAGAGAAAGGAGAAGGCAATACAGGAGCAAAACACCATGCTAGCAAAGCAGATCAAAGAGAGGGAGAAGACAGTGGCGCAGCAACCGCAAGGGCAGCAAGACCATGGCCTCAACACATCATCCTTTCTGCTGCCACAGCCTCCTCCCTGTTTGAATATCGGTGGCACACAGGAAGAAGCAACA---ATGAGGAGGAATGAACTAGACCTTCTGGAACCTATTTACTCACATTTGGGA
Citrus_c_Ciclev10032490m   ATGGGAAGAGGTAGGGTTCAGCTGAAGAGAATAGAGAACAAGATCAATCGCCAAGTTACCTTTTCCAAACGGAGAGCTGGCTTCTTGAAGAAAGCTCATGAGATCTCTGTGTTATGTGATGCTGAAGTTGCTGTTATTATCTTCTCTCACAAAGGGAAGCTCTTTGAATACTCCACTGGCTCTTGCATGGAAAAGATACTGGAACGCTATGAGAGGTACGCCTATGCTGAGAGACAGCTGATTGCCCCTGATCCTGAATCACAGCGTAACTGGCCCCTGGAGTGCAACAACCTTAAGGCTAAGATAGATCTTCTGCAGAAAGACCAAAGGCACTATTTGGGAGAAGATTTAGAGTCTCTGTCCCTCAAAGACATCCAACAGTTGGAGCAACAGCTGGACACCGCTCTCAAACACATCAGATCAAGAAAAAATCAACTTATGGAGTCCATCTCTGAGCTTCAGAAAAAAGAAAAGTCTATAGAGGAGCAAAACAACTTGCTGGTAAAGCAGATTAAGGAGAGAGAGAAGGCTGCAGCGCAACAAGCTCAGGGGAATCAAATTCAAAACCCCAACACATTATCCTTTCTACTTCCACAGCCACCTCCTTGCTTAAGACTTGGCGGTGCCCAGGAACAGGCATCGGAGATGAGGAGGAACGAGCTTAACCTCCTTGAACCCGTATGTTCGAGCCTTGGA
Mangifera_i_MSAP1_2        ATGGGAAGAGGTAGGGTTCAGCTGAAGAGAATAGAGAACAAGATCAACCGTCAAGTCACTTTCTCCAAAAGGAGAGTTGGATTGTTGAAGAAAGCTCATGAGATCTCTGTTCTTTGTGATGCTGAAGTTGCTCTGATTGTCTTCTCTCACAAAGGGAAGCTCTTTGAGTACGCCACTGATTCATGCATGGAAAGGATACTAGAACGCTATGAGAGGCACTCCTATGCAGAGAAACAGCACATTGATCCTGATCCTATATCATCGGGTAACTGGTCTCTGGATTATCACAAACTCAAGTGCAAAATTGAAGTTTTGGAAAGGAACCAAAGGCACTATCTGGGAGAAGATCTGGAGTCGCTGAGTAGGAGAGAGATCCAAAATTTGGAGCAGCAGCTTGAAAATGCCGTCAAACAGATTAGATCAAGAAAAAATCAGCTCGTGGAGTCCATCTCTGAGCTTCAGAGAAAGGAAAAGGCAATAGAGGACCAGAACAACATGCTTGCTAAGAAGATCAGGGAGAAGGAGAAGACTATGGCACAGCAAGCACAGCGGCAGCAAAAGCAGGGCCCCAATACATTATCCTTCCTGCTGCCGCAGGCACCTCCTTCCATAGAAATTAGTGGTACAGCTTCTCAGCAGGATGAGATGAGGCGTAACAGGCTGGACCTCCTTGAACCCCTGTATTCGCATCTTGGA
Mangifera_i_MSAP1_1        ATGGGAAGAGGTAGGGTTCAGCTGAAGAGAATAGAGAACAAGATCAACCGTCAAGTCACTTTCTCCAAAAGGAGAGGTGGGTTATTGAAGAAAGCTCATGAGATCTCTGTTCTTTGTGATGCCGATGTTGCCCTGATTGTCTTCTCTCACAGAGGGAAACTCTTTGAGTATGCCACTGATTCAAGCATGGAAAGGATCCTTGAACGCTATGAGAGGTACTCCTATGCAGAGAGACAGCTCGTTGATCCTGGTCCTGAATCAACGGGTAACTGGTCTCTGGAGTTTCACAAACTTAAGTCCAAAATTGAACTTTTGCAAAGGAGCCAAAGGCACTATTTGGGAGAAGACTTGGACTCACTGAGTGTGAGAGATATCCAGAATTTGGAGCAGCAGCTTGACACTGCTCTCAAACACATCAGATCAAGAAAAAATCAGCTCATGGAGTCCATCTCTGAGCTCCAGAGAAAGGAAAAGGCAATACAGGAGCAGAACAACATGCTTGCTAAGGAGATCAAGGAGAAGGAGAAGACTATGGCTCAGCAAGCACAGGGGCAGCAAAACCAGGGCCCCAATACATTATCCTTCCTGCTGCCACAGGCACCTCCTTGCATGAAGATTGGTGGTGCTGCTTATCAGCAAGGGGAGATGAGGCGTAACGGGCTTGACCTCCTTGAACCAGTGTATTCGCACCTTGGA
Betula_p_BpMADS3           ATGGGGAGGGGTAGGGTTCAGCTGAAGCGGATAGAGAATAAGATCAACCGCCAGGTTACGTTTTCCAAAAGGAGAGGTGGGCTTCTGAAGAAAGCCCATGAGATCTCTGTTCTGTGTGATGCTGAGGTTGCTGTTATTGTCTTCTCCCACAAGGGCAAGCTCTTTGAGTACGCCACAGATTCTAGCATGGAGAAAATACTTGAACGCTATGAGAGATATTCTTACGCAGAGGCACAGCTAGTTGCAGCTGATTCTGAAGGACAGGGGAGCTGGACCATGGAGTTTGCTAGACTTAAGGGTAAGGTCGAGCTTTTGCAAAGAAACCACAGGCACTATTTGGGAGATGATCTGGAATCATTAAGTCACAAGGAGCTACAAAATCTGGAGCAACAGCTTGATACTGCTCTTAAACACGTTCGAACAAGAAAAAACCAACTTATGGAGTCAATCTCGCAGCTTCAGAAAAAGGAGAAGGCAATACAGGAGCAGAATACCATCCTAGCAAAGAAGATCAAAGAAAAGGAGAAAACTGTGGCACAGCATGTAGACGAGCAGCAGAACCAGGGCGCCAATTCATCGTCGTTTCTGCTACCACAGCCACTACCCTGCTTAAACATTGGTGGGAATCAGGAAGAAGCGCCGGAAGTGAGGAGGAACGAGCTGGAGCTCCTTGAGCCAATTTATTCACACCTTGGA
Taihangia_r_TrAP1          ATGGGAAGGGGTAGGGTTGAGCTGAAGAGGATAGAGAACAAGATCAACAGGCAGGTAACATTTTCGAAACGAAGAACTGGGTTACTTAAGAAGGCGCATGAGATCTCTGTATTGTGCGATGCTCAGGTTGGCCTGATAGTGTTCTCTAACAAAGGGAAGCTCTTTGAGTACGCATCGGATTCGTGCATGGAAAATATGCTTGAACGCTATGAGAGGTACTCGTATGCAGAGAGACGGCTAATGGAACCTGACTTTGAATCACAGGGTGACTGGACCTTCGAATATGCTAGACTGAAGGTGAAAGTTGAACTTCTGCAAAGAAACCTTAGCCACTATTTGGGAGATGATTTGGATTCCTTGAGTGTCAAGGAGATTCAAAGTTTGGAGCAACAGCTTGACACAGCCCTTAAGCAAATTCGATCAAGAAAAAACCAACTGATGGAGTCCATCTCTGAGCTGCAGAGAAAGGAGAAGGCAATGCAGGTGCAAAACAACTTGCTTACAAAGAAGATTCAGGAGAAAGAGAAGGATGTAGCGGAGGTTCATATCGAGCCGCAACAGTATCAGCAAAATGGCTTTCATAGGCTACCACAGCCTCTACTTCCTTGTTTGAATATGGGGGGCACACAAAATGATCAGTTCCAAATGAGGGGGAACCAGCTGGATCTTCTTGAACCATCATATTCAAACCTTGGA
Fragaria_a_AP1             ATGGGAAGGGGTAGGGTTCAGCTGAAGAGGATAGAGAACAAGATCAACAGGCAGGTGACGTTTTCGAAACGAAGAACTGGGTTGCTGAAGAAGGCGCATGAGATCTCTGTCATGTGCGATGCTCAGGTTGCTTTGATTGTCTTCTCTAACAAAGGGAAGCTCTTTGAATACGCAACTGATTCATGCATGGAGGATATACTTGAACGCTATGAGAGGTACTCATATGCAGAGAGACAGCTAGTGGAACCTGATTTTGATTCACAGGGTAACTGGCCCTTCGAACATGCTAGGCTGAAGGTGAAAGTTGAGCTTCTGCAGAGAAACCTAAGGCACTATTTGGGAGAAGATCTGGATTCATTGAGTATCAAAGAGATCCAAAGTTTGGAGCAACAGCTTGAAACTGCTCTTAAGCAAATTCGATCAAGAAAAAACCAACTCATGGAGTCGATCTCTGAGCTACAGAGGAAGGAGAAGGCAATCAAGGAGCAGAACAACTTGCTTTCAAAGAAGATTAAGGAGCACGAGAAGAATGTAGCGGAGGTTCATGACGAGCAGCAGCAGCAA------CATGGCCTTAACCTGCTAGCACAGGGTCCAATTCCATGTTTGAACATGGGGGGCACTCAAAATGATCAGTTCCAGGTGAGGAGGAACCAGCTCGACCTTCTCGAGCCATCGTATTCACACCTTGGA
Prunus_s_AP1               ATGGGGAGGGGTAGGGTTCAGCTGAAGCGCATAGAGAACAAGATCAACAGACAGGTGACTTTTTCCAAAAGAAGAACTGGGTTGCTCAAGAAGGCTCATGAGATCTCTGTCTTGTGCGATGCTCAGGTTGGTCTGGTTGTCTTCTCCAACAAGGGCAAACTCTTTGAGTACGCCACAGATTCATGCATGGATCAAATACTTGACCGCTATGAGAGATACTCTTACGCAGAGAGACAGCTAGTCGAACCCGATTTTGAATCACAGTGTAACTGGACCTTCGAATATTCTAGACTAAAGGCTAAAGTCGAGCTTTTGCAAAGAAATCAGAGGCACTATTTGGGAGAAGATCTCGATTCGTTGACTCTGAAAGAGATCCAAAGTTTGGAGCACCAGCTTGAGACCGCTCTTAAACAAATTCGATTAAGAAAAAACCAACTCATGGAGTCCATCTCTGAGCTTCAGAAAAAGGAAAGGGCGATGCAGGAGCAAAATAACTTGCTGGCAAAGAAGATCAAGGAGAAGGAGAAGGCCGCAGCTGAGGAGCATAACGAGCAGCAAAACAATGGCCTT------------AACCTGCTTCCACAGCCGCTTCCATGTCTAAACATGGGGGGCACGCAAGATGAATTCCTT---GTGAGGAGGAACCAGCTGGACCTTCTGGAACCATTATATTCAAACCTCGGA
Prunus_p_PpMADS1           ATGGGAAGGGGTAGGGTTCAGCTGAAGCGCATAGAGAACAAGATCAACAGACAGGTGACTTTTTCCAAAAGAAGAACTGGGTTGCTCAAGAAGGCTCATGAGATCTCTGTCTTGTGCGATGCTCAGGTTGCTCTGGTTGTCTTCTCCAACAAGGGCAAACTCTGTGAGTACGCCACGGATTCATGCATGGATCAAATACTTGACCGCTACGAGAGATACTCTTACGCAGAAAGACAGCTAGTCGAACCCGATATTGAATCACAGTGTAACTGGACCTTCGAATATTCTAGACTAAAGGCTAAAGTTGAGCTTTTGCAAAGAAATCAGAGGCACTATTTGGGAGAAGATCTCGATTCGTTGACTCTGAAAGAGATCCAAAGTTTGGAGCACCAGCTCGAGACCGCTCTTAAACAAATTCGATCAAGAAAAAACCAACTCATGGAGTCCATCTCTGAGCTTCAGAGAAAGGAAAGGGCGATGCAGGAGCAAAATAACTTGTTGGCAAAGAAGATCAAGGAGAAGGAGAAGGCYGCAGCTGAGGAGCATAACGAGCAGCAAAACAATGGCCTC------------AACTTGCTTCCACAGCCGCTTCCATGTCTAAACATGGGGGGCACGCAAGATGAATTCCTT---GTGAGGAGGAACCAGCTGGACCTTCTGGAACCATTATATTCAAACCTCGGA
Malus_d_MdMADS5            ATGGGGAGAGGTAGAGTTCAGCTTAAGCGCATAGAGAACAAGATCAACAGGCAGGTGACTTTTTCCAAAAGAAGAACTGGGCTGCTGAAGAAGGCTCATGAGATCTCTGTCTTGTGTGATGCTCAGGTTGCTTTGATTGTCTTCTCCAACAAGGGCAAGCTCTTTGAGTACGCCACAGATTCATGCATGGAGCAAATCCTCGAACGCTATGAAAGATACTCTTACGCCGAAAGACAGCTAGTCGAACCAGATTTTGAGTCACAGGGTAACTGGACCTTTGAATATTCCAGACTAAAGGCTAAGGCTGAGGTTTTGCAAAGAAACCATAGGCACTATTTGGGAGAAGACCTGGATTCCTTGACTCTCAAGGAAATCCAAAATTTGGAGCAACAGCTTGACACCGCTCTTAAACAAATTCGATTAAGAAAAAACCAACTCATGGAATCCATCTCTGAGCTTCAGAGAAAGAGAAAGGCGATACAGGAGGAAAATAACTTGCTAGCAAAGAAGATAAAGGAGAAGGAGAAGGCTGCAGCTCAGCCCCAAAACGAGCAGCAGAACCATGGCCTT------------GACCTGCTTCCACAGCCACTTCCATGTCTAAACAATGGGGGGACGCAAGATGAATTCCTT---GTGAGGAGGAACCAGCTGGACCTGCTGGAACCATTATATGAACATCTCGGA
Eriobotrya_j_EjAP1         ATGGGGGGAGGTAGAGTTCAGCTTAAGCGCATAGAGAACAAGATCAACAGGCAGGTGACTTTTTCCAAAAGAAGAACTGGGCTGCTGAAGAAGGCTCATGAGATCTCTGTCTTGTGTGATGCTCAAGTTGCTGTGGTTGTCTTCTCCAACAAAGGCAAGCTCTTTGAGTACGCCACAGATTCATGCATGGAGCAAATCCTCGAACGCTATGAAAGATACTCTTACGCCGAAAGACAGCTAGTCGAACCAGAATTTGAGTCGCAGGGTAACTGGACCTTTGAATATTGCAGACTAAAGGCTAAGGTTGAGGTGTTGCAAAGAAACCATAGGCACTATTTGGGAGAAGACCTGGATTCCTTGACTCTCAAGGAAATCCAAAATTTGGAGCAACAGCTTGACACTGCTCTTAAACAAATTCGATTAAGAAAAAACCAACTCATGGAATCCATCTCTGAGCTTCAGAGAAAGAGAAAGGCGATACAGGAGGAAAATAACTTGCTAGCAAAGAAGATAAAGGAGAAGGAGAAGGCTGCAGCTCAGCCCCAAGACGAGCAGCAGAACATTGGCCTT------------GACCTGCTTCCACAGCCACTTCCATGTCTAAACAATGGGGGGACGCAAGATGAATTCCTT---GTGAGGAGGAACCAGCTGGACCTGCTGGAACCATTATATTCACATCTCGGA
Ziziphus_j_AP1             ATGGGTAGAGGTAGGGTTCAGTTGAAACGAATAGAGAACAAGATCAACAGGCAGGTTACTTTTTCAAAAAAAAGAGCTGGTCTGTTGAAGAAAGCTCATGAGATCTCTGTTCTTTGTGATGCCGAGGTTGCTCTCATTGTTTTCTCTCACAAAGGGAAGCTCTTTGAATACGCCACAGATTCTTGCATGGAGAAGATACTTGAACGCTATGAAAGATATTCTTATGCAGAGAGACAGTTAGTGGCATCGGTTTCTGAAGTCCAGGGGAACTGGACCCTCGAGTTTTCAAGGCTTAAGGCTAAAATAGAGCTTTTACAGAGAAACCGAAGACACTACTTCGGAGAAGATCTGGATTCACTGAATCTGAAAGAGCTTCAGAACTTGGAGCAACAACTTGATACTGCTCTTAAACAAATTCGATCGAGAAAAAATCAACTCATGAATTCAATCTCTGAGCTCCAGAGAAAGGAGAAGGCTATGCAGGAGCAAAACAACTTACTTGCAAAGGAGATCAAGGAAAAGGAGAAATTGGTGGCACAGCAGATGCAGGAGCAGCAAAACCATTGCCCTGCTTCGTCATCCTTCCTGCTACCTCAGCCGCTTCCCTGCTTAAATATTGGGGGAAATCAAGAAGTAGAA---GAAATGAGGAGGAACGAGCTGGATCTGCTTGAACCATTATACACACACCTTGGG
Medicago_t_MtPIM           ATGGGAAGGGGTAGGGTTCAGTTGAAGAGGATAGAAAACAAGATCAATCGTCAGGTTACTTTCTCTAAAAGGAGAGCTGGACTTCTCAAGAAAGCTCATGAGATCTCTGTTCTTTGTGATGCTGAAGTTGCTTTGATTGTCTTCTCCCACAAAGGAAAGCTCTTTGAATATGCAACTGATTCTTGCATGGAGAAGATATTGGAGCGCTATGAAAGGTACTCCTATGCAGAGAGACAGCTAGTTGCAAATGATTCTGAGTCACAGGGAAACTGGACTATTGAGTATACGCGACTGAAGGCAAAGATTGATCTTTTGCAAAGAAACTATAGGCACTACATGGGAGAAGATTTGGGATCAATGAGCCTCAAAGAGCTTCAAAGTTTGGAACAGCAGTTAGATACTGCTCTCAAACTCATTGCTACACGCAGAAACCAAGTCATGGAGTCCATTTCAGAGCTTCAGAAGAAGGAGAAAGTGATTCAGGAGCAGAATAACATGCTTGCTAAAAAGATCAAGGAGAAGGAAAAGATTGCAGCTCAGCAGGCACAAGAGCACCCAAACCATCATGGAGTTAATCCAAATTACTTACTACAGCAGCAACTTCCAACTTTGAACATGGGTGGCAATCGTGAGGAAGCA---GAAATGGGGAGGAATGAACTTGACCTTCTGGAACCATTGTATACCCATCTTGGA
Pisum_s_MADS4              ATGGGAAGAGGTAGGGTTCAGTTGAAGAGGATAGAAAACAAGATCAATCGTCAGGTTACTTTCTCTAAAAGGAGAGCTGGACTTCTCAAGAAAGCTCATGAGATCTCTGTTCTTTGTGATGCTGAAGTTGCTTTGATTGTTTTCTCCCACAAAGGAAAACTCTTTGAATATGCCACTGATTCTTGCATGGAGAAGATTCTGGAGCGCTATGAAAGGTATTCATATGCAGAGAGACAACTAGTTGCAAATGATTCTGAGTCACAGGGAAATTGGACCATTGAGTATACGAGACTGAAGGCAAAGATTGATCTTTTGCAAAGAAACTATAGGCATTACATGGGAGAAGATTTGGGTACAATGAGCCTCAAAGAGCTTCAGAGTTTGGAACAGCAGTTAGATACTGCTCTCAAACTCATTCGTACACGCAGAAACCAACTCATGGAGTCCATTTCAGAGCTTCAGAAAAAGGAGAAAGTGATTCAGGAGCAGAATAACATGCTTGCAAAAAAGATCAAGGAGAAAGAAAAGATTGCAGCTCAGCAGGTACAAGAGCACCCAAACCACCATGGAGTCAATCCAAATTACTTACTACACCAGCAACTTCCAAGCTTGAACATGGGTGGTAATCGTGAGGAAGCA---GAAATGGGGAGGAATGAGCTTGACTTGCTTGAACCACTGTATACCCACCTTGGA
Lotus_j_LjAP1a             ATGGGAAGGGGTAGAGTTCAGCTGAAGAGGATAGAGAACAAGATCAATCGGCAGGTAACTTTCTCCAAAAGGAGAGCTGGGCTTCTCAAGAAAGCTCATGAGATCTCTGTTCTCTGCGATGCTGAGGTCGCTTTGATTGTCTTCTCCCACAAAGGAAAGCTCTTTGAATATGCCACCGATTCTTGCATGGAGAAGATACTGGAGCGCTATGAAAGGTATGCCTATGCAGAGAGACAGCTAGTTGCAAATGATTCTGAATCACAGGGAAATTGGACTATTGAGTATACTAGACTCAAGGCAAAGATTGACCTTTTGCAGAGGAACCACAGGCACTATATGGGAGAAGATTTGGGTTCAATGAGTCTCAAAGAACTTCAGAGTCTGGAGCAGCAGTTAGATACTGCTCTCAAGCACATTCGTACACGCAGAAACCAACTCATGGAGTCCATTTCGGAGCTTCAGAAAAAGGAGAAAGTGATTCAGGAGCAGAATAACATGCTTGCAAAAAAGATCAAGGAGAAAGAAAAGATTGCAGCCCAGCACGCACAAGATCATCCAAACCATGGAGTT---AATGCACCTTTCTTAATGCAACAGCCACTTCCAACTTTGAACATGGGTGGCAATCGTGAAGATCAT---GATGTTGGCAGGAATGAGCTTGACCTGCTGGAACCTTTGTATTCCCACCTTGGA
Vigna_u_VuAP1              ATGGGAAGAGGAAGGGTTCAGCTGAAGAGGATAGAGAACAAGATCAATCGCCAGGTAACCTTCTCCAAAAGGAGAGCTGGGTTACTCAAGAAAGCACACGAGATCTCTGTGCTCTGTGACGCTGAAGTCGCTTTGATTGTCTTCTCCCACAAAGGAAAGCTCTTTGAATATGCCACCGATTCTTGCATGGAGAAGATACTGGAACGCTATGAAAGGTATGCCTATGCTGAGAGACAACTTGTTGCCAATGATTCTGAATCACAGGGAAATTGGACCATTGAGTATACCAGACTCAAGGCAAAGATCGACCTTTTGCAGAGAAACCATAGGCACTATATGGGAGAAGATTTAGGTTCAATGAGTCTGAAAGAGCTTCAGAGTCTGGAGCAGCAGTTAGATACTGCTCTCAAACAAATTCGTACCCGCAGAAACCAACTCATGGAATCGATCTCGGAGCTTCAGAAGAAGGAGAAAGTGATACAGGAGCAGAATAACATGCTTGCAAAGAAGATAAAAGAGAAAGAAAAGGTTGCAGCACAGCATGCACAAGAGCATCCAAACCATGGAGTT---AATGCATCTTTCTTGCTACCTCAG------CCACTTCTGAACATGGGTGGCAATCGTGAGGAAGCACCAGAAGTAGGGAGGAATGAACTTGACCTCCTGGAACCATTGTATTCCCACCTTGGA
Lotus_j_LjAP1b             ATGGGAAGGGGTAGGGTTGAACTGAAGAGGATAGAGAACGTGATCAATCGGCAGGTGACTTTCTCCAAAAGGAGAGGTGGGTTGCTTAAGAAAGCTCATGAGATCTCTGTGCTATGTGATGCTGAGGTTGCTTTGATTGTCTTCTCCCACAAAGGAAAGCTCTTTGAGTATGCTACTGATTCATGCATGGAGAAGATTCTGGAACGCCATGAAAGGTACAACTATGCAGAGAGACAGCTAGCAGGAAATAATTCTGATGAACAGGTAAATTGGACTATAGAATATACTAGACTCAAGTCAAAGATTGACCTCTTGCAGAGAAACCACAGGCACTATGTTGGAGAGGATTTGGATACAATGAGTCTCAAAGAGCTTCAATGCCTGGAGCAGCAGTTAGATACTGCTCTCAAGAACATCCGTACACGCAGAAATCAAGTGATGGATTCTATTTCTGACCTTCAGAAAAAGGAGAAAGTGATTAAAGAGCAGAACAACATGCTTGCAAAGAAGATCAAGGAGAAAGAGAAAGAGAAAGCTCAGGAGGCTCAAGAGCAGCCAAATTACAGGGTT---GATACATCCTTCTTACTGCACGAACCCCTTCCCACTTTGAACATGGGTGGCAATCATCAGCAAGAA---GAACTGGGGAGGAACGATCTTGACCTCCTGGAACCATTCTATTCTCACCTTGGG
Populus_t_PTAP1_1          ATGGGAAGAGGTAGGGTTCAGTTGAAGAGAATAGAGAACAAGATCAACCGGCAGGTTACATTTTCCAAAAGAAGAACTGGATTGTTGAAGAAAGCTCATGAAATCTCAGTCCTATGTGATGCCGAGGTTGCCTTGATCGTCTTCTCTCATAAAGGGAAGCTCTTTGAATACTCCACCAATGCTTGCATGGAAAAGATACTTGAACGCCACGAGAGGTATTCTTATGCAGAGAGGCAATTAGTCGCAACTGATCTTGATTCGCAGGGGAACTGGACCCTAGAGTATAACAGGCTCAAGGCAAAGGTTGAACTTCTACAGAGAAACCACAGGCACTATTTGGGGGAAGATCTGGACTCCGTGAGTCTCAAAGAGCTTCAAAACTTGGAGCAACAGATTGATACCGCCCTTAAACTCATTCGGGAAAGAAAAAACCATCTGATGCAGTCGATTTCTGAGCTGCAGATAAAGGAGAAGGCAATTAAAGAGCAAAATAACATGTTAGTGAAGCAGATCAAGGAGAAGGAGAAAGCACTGGCACAGCCGGCACTCGATCAGCAAGATCATGGCCCTAATGCTTCCTCATTCCTTTTACCACAGCCACTGCCTTGTTTAAACATCAGTTACCAG---GAAGAAGATCCAGAAGCGAGGAGGTATGAACTTGACCTCCTGGAACCAATTTATTCGCACCTTGGA
Populus_t_PTAP1_2          ATGGGAAGGGGTAGGGTTCAGTTGAAGAGAATAGAGAACAAGATCAACCGGCAGGTAACATTTTCCAAAAGGAGAACTGGATTGTTGAAGAAAGCTAATGAAATCTCAGTCCTGTGTGACGCTGAGGTTGCTTTGATTGTCTTCTCTCACAAAGGGAAGCTCTTTGAATACTCCACAGATGATTCCATGGAAAAGATACTTGAACGCTACGAGAGATATTCTTATGCAGAGAGGCAACTAGTTGCCACTGATCTTGATTCACAGGGGAACTGGACCCTGGAGTATAACAGGCTCAAGGCAAAGGTTGAACTTCTACAGAGAAACCATAGGAACTATTTGGGGGAGGATCTAGACTCCATGAGTCTCAAAGAGCTACAGAACTTAGAGCAACAGATTGATACCGCCCTTAAACACATTCGGGCGAGAAAAAACCATCTGATGCAGTCGATTTCTGAGCTGCAGAGAAAGGAGAAGGCAATTCAAGTGCAAAACAACATGTTAGTGAAGCAGATCAAGGAGAAGGAGAAGAATCTGGCACAGCCGGCATTCGATCTG---CAACATGGCCCTAATGCTTCCTCATTCCTTTTATCACAGCCACTGCCTTGCTTAAACATCGGTGGCAGTCAGGAAGAAGCTCCT---GCGAGGAGGAATGAGCTTGGCCATCTGGAACCAATTTATTCTCACCTTGGA
Salix_d_SAP1_1             ATGGGAAGAGGTAGGGTTCAGCTGAAGAGAATAGAGAACAAGATCAACAGGCAGGTAACGTTTTCCAAAAGGAGAACTGGGTTGTTGAAGAAAGCTCATGAAATCTCAGTCCTCTGTGATGCTGAGGTTGCTTTGATTGTCTTCTCTCACAAAGGGAAGCTCTTTGAATACTCCACAGATGACTGCATGGAAAAGATACTTGAACGCTACGAGAGGTATTCTTATGAAGAGAGGCAACTAGCTGCAACTGATTTTGATTCACCGGGGAACTGGACCCTGGAGTATAACAGGCTCAAGGCAAAGGTTGAACTTCTGCAGAGAAACCATAGGAACTATTTGGGGGAGGATCTAGACTCCATGAGTCTCAAAGAGCTACAGAACTTAGAGCAACAGATCGATACTGCCCTTAAACACATCAGGGCTAGAAAAAACCATCTGATGCAGTCGATTTCCGAGCTGCAGAGAAAGGAGAAGGCAATTCAAGTGCAAAATAACATGCTGGTGAAGCAGATCAAGGAGAAGGAGAAGAAGGTGGCACAGCCGGCGCTCGATGATCAGCAACAAGGCCCTCATGCTTCCTCATTCCTTTTATCACAGCCACTGCCTTGTTTAAACATCGGTGGCTGTCAGGAAGAAACTCCT---GTGAGGAGGAACGAGCTTGACCATCTGGAGCCAACTTATTCTCACCTTGGA
Salix_d_SAP1_2             ATGGGAAGAGGTAGGGTTCAGCTGAAGAGAATAGAGAACAAGATCAACAGGCAGGTAACGTTTTCCAAAAGGAGAACTGGGTTGTTGAAGAAAGCTCATGAAATCTCAGTCCTCTGTGATGCTGAGGTTGCTTTGATTGTCTTCTCTCACAAAGGGAAGCTCTTTGAATACTCCACAGATGACTGCATGGAAAAGATACTTGAACGCTACGAGAGGTATTCTTATGAAGAGAGGCAACTAGCTACAACTGATTTTGATTCACAGGGGAACTGGACCCTGGAGTATAACAGGCTCAAGGCAAAGGTTGAACTTCTGCAGAGAAACCACAGGAACTATTTGGGGGAGGATCTAGACTCCATGAGTCTCAAAGAGCTACAGAACTTAGAGCAACAGATTGATACCGCCCTTAAACACATCAGGGCAAGAAAAAACCATCTGATGCAGTCGATTTCCGAGCTGCAGAGAAAGGAGAAGGCAATTCAAGTGCAAAATAACATGCTGGTGAAGCAGATCAAGGAGAAGGAGAAGAAGGTGGCACAGCCGCCGATCGATGATCAGCAACAAGGCCCTCATGCTTCCTCATTCCTTTTATCACAGCCACTGCCTTGTTTAAACATCGGTGGCTGTCAGGAAGAAGCTCCT---GTGAGGAGGAACGAGCTTGACCATCTGGAGCCAACTTATTCTCACCTTGGA
Vitis_v_VvAP1              ATGGGAAGAGGTAGAGTTCAGCTGAAGCGCATAGAGAACAAGATCAATCGCCAAGTCACCTTCTCCAAGAGGAGGACTGGGTTGCTGAAGAAAGCTCATGAGATCTCGGTCTTGTGTGATGCAGAGGTTGCTTTGATTGTCTTCTCCACTAAAGGAAAGCTGTTTGAGTACTCAACTGATTCTTGCATGGAGAAGATCCTTGATCGCTATGAAAGATATTCTTATGCAGAGAGGCAGCTGACTGCAACTGATCCTGAATCACAGGGAAACTGGTCCCTTGAGTACTCCAAACTTAAGGCAAAGATTGAGCTTTTACAAAGAAGCCAAAGGCACTTTTTGGGGGAAGATCTGGATTCACTGAGTCTGAAAGAGCTCCAAAATTTGGAACAGCAGCTTGATACCGCTCTTAAACACATTCGATCAAGAAAAAACCAGCTAATGGAGTCAATTTCTGAACTTCAGAGGAAGGAAAAGGCAATGCAGGAGCAAAATAACATGCTAGCTAAGGAGATCAAGGAGAAGGAGAAGACTGTGGCACAGCAGACACATGAGCAGCAAAACCATGGTCTTAATACATCATCCTTCCTACTGCCACAGCAGCTTCCCTGTCTAAACATGGGTGGGACTCAGGGAGAAGCACAT---GCAAGGAGGAATGAGCTGGACCTTCTTGAACCAATATATCCCCACCTTGGA
Heuchera_a_HeaAP1          ---------------------------------GAGAACAAGATCAACAGACAAGTGACATTCTCAAAGAGGAGAGGTGGGCTGGTGAAGAAAGCTCATGAGATCTCAGTGTTGTGTGATGTTGAGGTTGCTTTGATTGTCTTCTCTAATAAAGGAAAGCTTTTTGAGTACTCCACTGATTCTTGCATGGAGAAGATCCTAGAGCGATACGAGAGATATTCTTATGCAGAGAGACGGCTAGTTGCAACTGGTTCTGAATCACAGGAAAACTGGTCCTTGGAATACACAAAACTCAAGGCTAAAATTGAGTTGTTGCAAAGAAGTCAGAGGCAATTTATGGGAGAAGATCTAGACTTATTGAGTCTGAGAGAGCTTCAAAATTTGGAGCAACAGCTTGATACCGCTCTTAAACACATAAGATCAAGAAAAAACCAACTCATGCAGTCAATATCTGATCTTCAAAAGAAAGAGAAGGCAATACAAGAGCAGAATAACTTGCTAGCAAAGAAGATCAAGGAGAAGGAGAAGGCAATGTCACAACAGGCAGAAGAGCAGCAAAACAATGGAGCCAGCACATCAAATTTCCTAAACCCACAGCCACTTCCCTGTCTTAACATCAGTAGCACTCAGGGAGGAGCA---GCGATGAGGAGGAACGAGCTCGACCTCCTCGAACCAATCTATTCACATCTTGGA
Corylopsis_s_CsAP1         ------------------------------------------------------------------------------GGGCTGGTGAAGAAGGCTCATGAGATCTCRGTGCTGTGTGATGCTGAGGTTGCTTTGATTGTCTTCTCCACAAAAGGAAAGCTCTTTGAGTACTCCACTGATTCTTGCATGGAGAAGATCCTTGAACGGTACGAGAGATATTCTTATGCAGAGCGACAGCTTGTCGCAACTGATCCTAACTCACAGGGAAACCTGTCCCTGGAATACTCAAGACTTAAGGCTAAGGTTGAGCTTTTGCAAAGAAATCAGAGGCATTTTTTGGGAGAAGATCTGGACTCATTGAGTCTTAGAGAGCTACAAACTATGGAGCAACAGTTAGATACTGCTCTTAAACGCATACGATCAAGAAAAAACCAACTCATGGAATCAATTTCTGAGCTTCAGAAAAAGGAGAAGGCAATGCAAGAGCAAAATAACATGCTAGCAAAGAAGATTAAGGAGAAAGAGAAGACAATGACACAGCAGGCGCAAGAGGAGCAAAATCAAGACCCTGGTGCAGCATCCTTCCTACTACAACAGCCACTTCCCTGCCTAAACATTGGCAACACTAACCAGGGTGTTCCAGAAGTTAGGAGGAACGAACTCGACCTCCTCGAACCAGTATATCCACATATTGGA
Antirrhinum_m_AmFUL        ---------------------------------------------------------------------------------------------------------TCGGTGCTGTGCGATGCTGATGTGGGTTTGATTGTGTTCTCTACTAAAGGGAAATTGTTTGAATATGCTACTGATTCATGCATGGAAAGGATCCTCGAACGATATGAAAGATGTTCACATGCTGAAAGGCAGCTGCAAGCACCTGACCTCGAATCACCGAGAAGCTGGAGTTTGGAACATGCAAAGCTGAAGGCGAGAATGGAGGTTCTGCAAAGAAATCAAAAGCATTACATGGGAGAGGACTTGGAACTCTTGTGTTTGAAGGAGCTGCAGAATGTGGAACGTCAACTTGATGCTTCTCTTAAAAACATTCGATCACGCAAGAACCAACTCATGGAAACTATTTCTGAGCTTCAAAAAAAGGACAAAGCGTTGCAGGAGCAAAACAACCTTCTTGCCAAGAAGATCAAAGAGAGGGAACAAGAATTCGCTCGAACAAATCAACAGCAACATCAAAACCATAATACCTCCTCTACTGCTGGTGCACCCCAATCTCTCAGCTCCTTGAGTCTCAGTGAAATACAAGGAAGGGATGAGAGT---AACAATCAATCGTCTAACAAGTTGCCCCCCTGGATG------------
Solanum_l_LYesFUL2         ATGGGTAGAGGAAGAGTACAATTGAAGAGAATTGAGAACAAAATTAATCGTCAAGTTACTTTTTCAAAGAGGCGATCTGGTTTGCTTAAAAAAGCTCATGAGATCTCTGTGCTTTGCGATGCTGAAGTTGGACTCATTGTTTTCTCAACTAAAGGAAAACTCTTTGAGTATTCTACTGACTCTTGCATGGAAAGGATTCTTGAAAGGTATGAAAGGTACTCATATGCTGAAAGGCAGCTTAATGCTACTGATATTATAACCCCGGGTAGCTGGACTTTGGAACATGCTAAGCTTAAGGCCAGACTTGAGGTTTTGCAAAGAAACCAAAAGCATTATGCAGGAGAAGAGTTGGACACATTGAGTATGAAAGAGCTTCAGAATCTGGAACACCAGCTCGATTCTGCTCTTAAGCACATTCGCTCTAGAAAGAACCAATTGATGGAATCCATTTCTGAGCTTCAAAAGAAGGACAAGGCATTGCAAGAACAAAACAACAATCTTTCAAAGCAGGTTAAGGAAAGGGAGAAAGAGATGGCCCAACAGACTCCGGAGCAACAGAGTCATGATCTCAATTCATCTTCGTTTGTTTTGCCACACCCCTTTAACAATCTTCACATAGGGGAAGCACCAAATGCAGGAGAATCATCGCAACAACAAAACAGTGCTTCTGTGCCTCCATGGATGCTTCATCTCAAC
Solanum_t_StAP1            ATGGGTAGAGGAAGAGTACAATTGAAGAGAATTGAGAACAAAATCAATCGTCAAGTAACTTTTTCAAAGAGGCGATCTGGTTTGCTGAAAAAAGCTCATGAGATCTCTGTGCTTTGCGATGCTGAAGTTGGACTCATTGTTTTTTCAACTAAAGGAAAACTCTTTGAGTATTCCACCGACTCTTGCATGGAAAGGATTCTTGAAAGGTATGAAAGGTACTCATATGCTGAAAGGCAGCTTAATGCTACTGATATTGAAACCCCGGGGAGCTGGACTTTGGAACATGCTAAGCTTAAGGCCAGACTTGAGGTTTTGCAAAGAAACCAAAAGCATTATGCAGGAGAAGAGTTGAACACATTGAGTATGAAAGAGTTTCAGAATCTGGAACACCAGCTCGATTCTGCTCTTAAGCACATTCGATCAAGAAAGAACCAATTGATGGAATCCATTTCTGCGCTGCAAAAGAAGGACAAGGCATTGCAAGAACAAAATAACAATCTTTCAAAGCAGGTGAAGGAAAGGGAGAAAGAGATGTCCCAACAGACTCCGGAGCAACAGAGTCATGATCTCAATTCATCTTCGTTTGTTTTGCCACACCCCTTTAACAACCTTCACATGGGGGAAGCACCAACTGCAGGAGAATCATCGCAGCAACAAAACACTTCTTCTATGCCTCCATGGATGCTTCATCTCAAC
Nicotiana_t_NtMADS11       ATGGGGAGAGGAAGAGTGCAACTGAAGAGAATTGAGAACAAGATCAATCGACAAGTCACCTTCTCAAAAAGACGATCTGGTTTGCTCAAGAAAGCTCATGAGATCTCTGTACTTTGTGATGCTGAGGTTGGTTTAATTGTTTTTTCTACAAAAGGCAAACTCTTTGAGTATTCCACCGATTCTTGCATGGAAAGGATTCTTGAAAGGTATGAAAGGTACTCATATGCTGAGAGGCAGCTTACTGCTACTGATCATGAAACCCCGGGGAGCTGGACTTTGGAACATGCTAAGCTTAAGGCAAGATTTGAGGTTTTGCAAAGAAACCAAAGGCATTATGCAGGAGAAGATTTGGACTCATTAAGTATGAAAGAGCTGCAGAATCTTGAGCACCAGGTCGATTCTGCTTTAAAGCACATTCGATCAAGAAAGAATCAATTGATGGAATCCATTTCTGAGCTGCAAAAGAAGGACAAGGCATTGCAAGAGCAAAACAACAAGCTCTCGAAGCAGGTGAAAGAAAGGGAGAAAGAGCTGGCTCAGCAGACTCAGGAGCAACAGAGCCATGATCTCAACTCATCTACATTCGTTTTGTCACAGCCCTTGAGCTCTCTTCACCTTGGGGAAGCGTCAACTGCAGGAGAATCATCGCGGCAACAACAACAGAACACTATGCCGCCATGGATGCTTCATCTTAAT
Petunia_h_FBP26            ATGGGGAGAGGAAGAGTGCAACTCAAGAGAATTGAAAACAAAATCAATCGACAAGTTACGTTTTCGAAACGACGATCTGGGTTGTTGAGGAAAGCTCATGAGATTTCTGTGCTTTGTGATGCTGAAGTTGGACTAATTGTTTTCTCCACTAAAGGCAAACTCTTTGAGTATTCTACTGATTCTTGCATGGAAAGGATTCTTGAAAGGTATGAAAGATACTCATATGCTGAGAGGCAGCTTAGTGGCACTGATAATGATACTCCGGGGAGCTGGACTCTGGAACATGCTAAGCTTAAGGCCAGGCTTGAAGTTTTGCAAAGAAACCAAAAGCATTATGCGGGAGAAGACTTGGATTCCTTAAGCATGAAAGAGCTTCAAAATTTGGAGCAGCAGCTCGATTCTGCTCTTAAACAGATTCGATCAAGAAAGAACCAATTGATGGAGTCTATTTCTGAGCTGCAAAAGAAGGACAAGGCATTGCAAGAGCAAAACAACAAGCTCTCGAAGCAGGTGAAGGAAAGGGAGAAAGAGCTAGCCCAGCAGAGTCAGGAACCACAGAGTCACGATCTCAACTCATCTTCATTCGTTTTGTCACAGCCCTTGAACTCTCTTCACCTTGGGGAAGCACCTAGTGCAGGAGAATCTTCAAGGCAGCAACCACCAAACACTATGCCCCCATGGATGCTTCATCTCAAT
Solanum_l_TDR4             ATGGGAAGAGGAAGAGTCCACTTGAAGCGAATAGAGAACAAAATTAACCGTCAAGTTACCTTCTCGAAACGTCGATCTGGTTTGCTGAAGAAAGCCCATGAGATCTCTGTGCTTTGTGATGCTGAGGTTGGTTTGATTGTTTTTTCTACTAAAGGAAAACTCTTTGAATATGCCAACGATTCCTGCATGGAGAGGATACTTGAAAGATATGAAAGATACTCATTTGCTGAGAAACAGCTTGTTCCTACTGATCATACCTCCCCGGTAAGCTGGACCCTTGAACATGCAAAACTTAAGGCCAGACTTGAGGTTCTGCAGAGGAACCAAAAGCATTATGTGGGAGAAGATTTGGAGTCCTTAAGTATGAAGGAACTTCAGAATCTGGAGCACCAGCTTGATTCAGCTCTTAAACACATTCGATCAAGAAAGAATCAATTGATGGAGTCCATTTCTGTGCTTCAAAAAAAGGACAGAGCATTGCAGGAGCAAAACAACCAGCTTTCGAAGAAGGTGAAGGAGAGGGAGAAAGAGGTGGCACAGCAAAATCAGGAAATCAAC---------------TCATCTTCATTTGTTTTGCCACAACAACTGGACTCTCCTCACCTTGGGGAAGCACAGAGTACTAATGAAGGTTCACAGGGTGCAGCTAATAATACTATGCCACAATGGATGCTTCATCTTAAT
Solanum_t_StPOTM1_1        ATGGGAAGAGGAAGAGTCCAGTTGAAGCGAATAGAGAACAAAATTAACCGTCAAGTGACTTTCTCGAAACGTCGATCTGGTTTGCTGAAGAAAGCTCATGAGATCTCTGTGCTTTGTGATGCTGAGGTTGGTTTGATTGTTTTTTCCACTAAAGGAAAACTCTTTGAATATGCCAATGATTCATGCATGGAGAGGCTACTTGAAAGATATGAAAGATACTCATTTGCTGAGAGGCAGCTTGTTCCTACTGATCATACATCCCCGGGAAGCTGGACTCTGGAACATGCAAAACTTAAGGCCAGACTTGAGGTTCTGCAGAGGAACCAAAAGCATTATGTGGGAGAAGATTTGGAGTCGTTAAATATGAAAGAACTTCAGAATCTTGAACACCAGCTTGATTCTGCTCTTAAACACATTCGATCAAGAAAGAACCAATTGATGGAGTCCATTTCTGTGCTTCAAAAACAGGACAGAGCATTGCAGGAGCAAAACAACCAGCTTTCCAAGAAGGTGAAGGAGAGGGAGAAAGAGGTGGCACAGCAAAATCAGGATCAGCAGAACCATGAAATCAACTCATCTACATTTGTTTTGCCACAACAATTGGACTCTCCTCACCTTGGGGAAGCACAGAATACTAATGAAGGTACACAGGGTGCAGCTAATAATACTATGCCACAATGGATGCTTCATCTTAAT
Nicotiana_t_NtFUL          ATGGGAAGAGGAAGGGTGCAGTTGAAGAGAATTGAGAACAAAATTAATAGGCAAGTTACTTTCTCAAAACGTCGATCTGGTTTGCTTAAGAAAGCTCATGAGATCTCTGTGCTTTGTGATGCTGAGGTTGGTTTGATTGTTTTTTCTACAAAAGGCAAACTCTTTGAATATGCCACTGATTCTTGCATGGAGAGGATCCTTGAAAGATACGAAAGATACTCATATGCTGAGAGGCAACTTGTTGCTACTACTCATAGCTGCCCGGGAAGCTGGACCCTGGAACATGCAAAACTTAAGGCTAGACTTGAGGTTTTGCAGAGAAACCAAAGGCATTATACGGGAGAAGATTTGGACTCGTTAAGTACGAAGGAACTTCAGAATTTGGAACACCAGCTGGATTCTGCTCTTAAACACATTCGCTCAAGCAAGAACCAATTGATGGAGTCTATTTCTGAGCTTCAAAAAAAGGACAAAGCACTGCAGGAGCAAAACAACCAGCTTTGCAAGAAGGTGAAGGAGAGGGAGAAAGAGTTGGCCCAGCAAAATCAGGAGCAGCAGAACCAAGAACTCAACTCACCTTCATTTATTTTTCAACAGCAATTGGACTCTCCTAACCTTGGGGAAGCACAGAGTACTGCAGAAGGTTCGCAGCAGCAAACTGCTAATACTATGCCCCCATGGATGATTCATCTT---
Petunia_h_PFG              ATGGGAAGAGGAAGAGTGCAGATGAAGAGAATTGAGAATAAAATTAATAGACAAGTTACTTTTTCAAAACGTCGATCTGGATTATTGAAGAAAGCTCATGAAATCTCTGTGCTTTGTGATGCTGAAGTTGGTTTAATTGTTTTTTCTACTAAAGGCAAACTCTTTGAGTATGCTACTGATTCTTGCATGGAGAGGATTCTTGAAAGATATGAAAGATACTCATATGCTGAGAGGCAGCTTGTTTCTACTGATCATAGCTCCCCGGGAAGCTGGAATCTGGAACATGCAAAACTTAAGGCCAGAATTGAGGTTGTGCAGAGAAACCAAAGGCATTATATGGGAGAAGATTTGGACTCGTTAAGTATGAAAGACCTTCAGAATTTAGAACAACAGCTGGATTCTTCTCTTAAACACATTCGATCAAGAAAGAACCAATTGATGGAGTCCATTTCTGAGCTTCAAAAAAAGGACAAATCATTGCAAGAGCAAAACAACCTTCTTTCAAAGAAGGTGAAGGAGAGGGAGAAAGAGTTGGCTCAACAAACTCAAGAGCAGCAGAATAATCATAACTCATCATCTTCATTTGTTTTGCCACAGCCATTGGACTCTCCTCACCTAGGGGAAGCACAGAGCACAGTAGAA---GCTTCACAGCAGCAACCTGCTAATATGCCACCATGGATGCTTCATCTTAAT
Chrysanthemum_m_CDM8       ATGGGTAGAGGAAGAGTTACTCTGAAGAGGATAGAGAACAAGATCAACCGACAAGTGACTTTCTCCAAACGCCGCTCCGGATTGTTGAAGAAAGCTCATGAGATCTCCGTTCTGTGTGATGCTGATGTTGCACTGATCGTGTTTTCCACAAAAGGAAAGCTTTGCGAATACTCTACGGATTCATCAATGGACAGGATCCTTGAGAGGTATGAAAGATACTCGTATGCAGAGATGCAACTTACTTCAACCCATAACGAATCACAAGGAAGCTGGACTCTGGAACACGCCAAGCTCAAAGCTAGAATTGAGCTTTTGCAGAAATCAAAAAGGCATTTGATGGGAGAAGAACTTGATTCCTTGACTCTCAAAGAGCTTCAAGGTTTGGAGCAGCAACTTGATACAGCTCTTAAACACGTTAGGTTGAGAAAGAATCAGCTGATGGAATCAATTTCCGCCCTCCAAAAGAAGGACAAGGATATGCAAGAACGAAACAACATACTCTCTAAGCAGATTAAGGAAAAGGAGAAAGATGCAGCACACCACGACAAACCTCAAATC---------------------------------CATGCTGCCGTGCCCTCGCTTCACCTGGGCGATGCACAGGCA---GGAGAAATCCCGAGACCAGCTCAACCGTTGACTATGCCCCCATGGATGGTTCACATGAGC
Gerbera_h_GSQUA5           ATGGGGAGGGGAAGAGTGATGTTGAAGAGGATCGAGAACAAAATCAATCGGCAAGTCACTTTCTCGAAACGGAGATCGGGATTGTTGAAGAAAGCTCACGAGATCTCGGTTCTCTGCGACGCCGATGTCGCTCTCATCGTCTTCTCCACCAGAGGAAAGCTCTGCGAGTATGCTACAGATGCCTCCATGGAAAGGATTCTTGAGAGGTATGAACGATATTCGTACGCAGAAAGGCAGCTTACTGCAACCGATAACGAATCACATGGAAGCTGGACCATGGAACATGCCAAGCTCAAGTCTAGAACTGAGCTTTTGCAGAAAACCCAAAGGCATTTCATGGGGGAAGAACTTGATTCCTTGAGTCTGAAAGAGCTTCAAAATCTGGAGCAGCAACTTGATACAGCTCTTAAACATATTAGGTTGAGAAAGAACCAGCTGATGGAATCGATTTCTGTGCTTCAAAAGAAGGACAAGGCATTGCAGAATCAAAATAACTTTCTCTCAAAGAAGGTCAAGGAAGTAGAGAAAGAACTGGCCCAACAACCGCCAGAGCAGCAAAAC---CCCGAAAACATGTCCTCATTTCAGTTCAGCGCCTACATC------------ATTGGGTGCGGGGGAGGTGATGGAGTAGCAGAAGAACAAGCTCAACCGTCAACAATGCCGCCATGGATGCTTCACATGAAT
Camellia_j_APL1            ATGGGGAGAGGAAGAGTCCAGCTGAAGAGGATCGAGAACAAGATCAACAGACAAGTTACTTTCTCAAAACGCCGTTCTGGACTTCTCAAAAAAGCTCACGAGATCTCAATCCTCTGCGATGCTGAGATCGCTCTCATCATCTTCTCCACCAAAGGAAAGCTCTTCGAATACTCCACGGATTCCTGCATGGAAAGGATTCTTGAGCGATATGAGAGGTACTCGCATGCAGAAAGGCAGCTTATTGCCACTGATACTGAATCACAGGGAAGCTGGACTCTGGAAAATGCTAAGCTCAAGGCTAGGTTGGAGGTTCTACAAAAAAATCAAAGGCATTTGATGGGAGAAGACATCGATACCTTGAATCTTAAAGAGCTTCAGAATTTGGAGCACCAGCTCGACTCTGCTCTTAAACATATAAGGACAAGAAAGAACCAACTAATGGAATCCATCTCTGAGCTTCAAAAAAAGGATAAGGCATTGCAGGAGCAAAACAACTTGCTTACAAAGCAGATTAAGGAAAAGGAGAAGAAGGAGAAGCAGCAGGCTCAAGAGCAGCAC---CAAAACCTGAATTCATCCTCTGTTGTTATCTCACAGTCATTGCACTCCTTGAACATTGGTGGAAGTCAGGCAGCT---GAAGCTCCGCATCAAATTCAAAACAATGCAATGCCACCATGGATGATTCACATCAAT
Actinidia_c_FUL            ATGGGGAGAGGGAGAGTGCAGCTGAAGAGGATAGAGAACAAGATCAACAGGCAAGTGACCTTCTCGAAGAGGCGTTCTGGCTTGCTCAAGAAAGCTCGCGAGATCTCCATCCTCTGCGATGCCGAAGTCGGTCTCATCATCTTCTCCACCAAAGGCAAGCTCTTCGACTACGCCTCCGATTCCTGCATGGAAAGGATTCTTGAACGATATGAGAGATACTCAGATGCACAAAGGCAGCTTATTGCCCCTGATCTACAGTCACAGGGAAGCTGGAATCTTGAAATTGCCAAGCTCAAGGCTAGGCTGGAGGTTCTACAAAGAAACCAAAGGCATTTTATGGGAGAAGAGCTTGATAGCTTGAGTCTGAAAGAGCTTCAAACCTTGGAGCACCAGCATGACACTGCCCTCAAACATATAAGGTCAAGAAAGAACCAACTAATGGAATCCATCTCCCAACTTCAGAAAAAGGATAAGGCATTGCAGGAGCAAAATAACTTGCTTGCAAAAAAGATCAAGGAAAAGAAGAAGGAACAAGCCCAACAGGCTCAAGAGCAGCAA------AACCTGAGTTCATCTTCCATTTTTATGTCACAGCCATTGCAGTCCTTCAACATTGGTGATGCTGCAAAT------GAAGCTCCAATTGAGAATCAAATCAGTCCAATGCCACCATGGATGTTTCACATCAAT
Arabidopsis_t_FUL          ATGGGAAGAGGTAGGGTTCAGCTGAAGAGGATAGAGAACAAGATCAATAGGCAAGTTACTTTCTCAAAGAGAAGGTCTGGTTTGCTCAAGAAAGCTCATGAGATCTCTGTTCTCTGCGATGCTGAGGTTGCTCTCATCGTCTTCTCTTCCAAAGGCAAACTCTTCGAATATTCCACCGACTCTTGCATGGAGAGGATACTTGAACGCTATGATCGCTATTTATATTCAGACAAACAACTTGTTGGCCGAGACGTTTCACAAAGTGAAAATTGGGTTCTAGAACATGCTAAGCTCAAGGCAAGAGTTGAGGTACTTGAGAAGAACAAAAGGAATTTTATGGGGGAAGATCTTGATTCGTTGAGCTTGAAGGAGCTCCAAAGCTTGGAGCATCAGCTCGATGCAGCTATCAAGAGCATTAGGTCAAGAAAGAACCAAGCTATGGAATCCATATCTGCGCTCCAGAAGAAGGATAAAGCCTTGCAAGATCACAACAATTCGCTTCTCAAAAAGATTAAGGAGAGGGAGAAGAAAACGGGTCAGCAAGAAGGA------TTAGTCCAATGCTCCAACTCTTCTTCAGTTCTTCTGCCTCAATACTGCGTAACCTCCTCCAGAGATGGCTTTGAGAGAGTTGGGGGTGCATCGTCGTTGACGGAACCAAACTCTCTTCCGGCTTGGATGTTACCTACCACT
Capsella_r_FUL             ATGGGGAGGGGTAGGGTTCAGCTGAAGAGGATAGAGAACAAGATTAATAGGCAAGTTACTTTCTCCAAGAGAAGGTCTGGTTTGCTCAAGAAAGCTCATGAGATCTCTGTTCTCTGCGATGCTGAGGTTGCTCTCATCGTCTTCTCTTCCAAAGGCAAACTCTTCGAATATTCCACCGACTCTTGCATGGAAAGGATACTTGAACGCTATGATCGCTATTTATACTCAGACAAACAACTTGTTGGCCGAGAAGTTTCGCAGAGTGAAAACTGGGTTCTAGAACATGCTAAGCTCAAGGCAAGAGTTGAGGTACTTGAGAAGAACAAAAGGAATTTCATGGGGGAAGATCTCGATTCGTTGAGCTTAAAGGAGCTTCAAAGCTTGGAGCATCAGCTCGATGCTGCTATCAAGAGCATTAGGTCAAGAAAGAACCAAGCAATGGAATCCATATCTGCGCTTCAGAAGAAGGATAAGGCTTTGCAAGATCATAACAATTCGCTTCTCAAAAAGATTAAGGAGAGGGAGAAGAAAACGGATCAGCAAGAAGGA------TTAAACCAATGCTCCAACTCTTGTTCAGTTCTTCTGCCCCAATACTGCTTAAGCTCCTCCAGAGATGACTTTGAGAGAGTTGAGGGCGCACCGTCGTTGACAGAACCAAACTCTCTTCCGGCTTGGATGTTACCTACCACC
Brassica_r_Brara.B03740.1  ATGGGAAGGGGTAGGGTTCAGCTGAAGAGGATAGAGAATAAGATCAATAGGCAAGTTACTTTCTCAAAGAGAAGGTCTGGTTTGCTCAAGAAAGCTCATGAGATCTCTGTTCTCTGCGATGCTGAGGTTGCTCTCATCGTCTTCTCTTCCAAAGGCAAACTCTTCGAATATTCCACAGACTCTTGCATGGAAAGGATACTTGAACGCTATGATCGCTATTTGTACTCAGATAAACAACTTGTTGGCCGAGACATTTCACAGAGTGAAAATTGGGTTCTAGAACATGCTAAGCTCAAGGCAAGAGTTGAGGTACTTGAGAAGAACAAAAGGAATTTTATGGGGGAAGATCTTGATTCATTGAGTTTAAAGGAGCTTCAAAGCTTGGAGCATCAGCTCGATGCTGCTATTAAGAGCATTAGGTCAAGAAAGAACCAAGCTATGGAATCCATATCAGCGCTCCAGAAGAGGGATAAGGCCTTGCAAGATCACAATAATACGCTTCTCAAAAAGATTAAGGAGAGGGAGAAGAAAACGGGTCATCAAGAAGGC------TTAAACCATTGCTCCAACAATTCTTCAATTGTTCAGCCCCAGTACTGTTTAACCTCCTCCAGAGATGGCTTTGGGAGAGTTGGGGGTGCATCGTCATTGACGCAACCAAACTCTCTTCCGGCTTGGATGTTAACGACGAAT
Sinapis_a_SaMADSB          ATGGGAAGGGGTAGGGTTCAGCTGAAGAGGATAGAAAACAAGATCAATAGGCAAGTTACTTTCTCAAAGAGAAGGTCTGGTTTGCTCAAGAAAGCTCATGAGATCTCTGTTCTCTGCGATGCTGAGGTTGCTCTCGTCATCTTCTCTTCCAAAGGCAAACTCTTCGAATATTCCACCGACTCTTGCATGGAAAAGATACTTGAACGCTATGATCGCTATTTGTATTCAGACAAACAACTTGTAGGCCGAGACATTTCACAGAGTGAAAATTGGGTTCTAGAACATGCTAAGCTCAAGGCAAGAGTTGAGGTACTCGAGAAGAACAAAAGGAATTTTATGGGGGAAGATCTTGATTCGTTGAGCTTAAAGGAGCTCCAAAGCTTGGAGCACCAGCTCCATGCTGCTATCAAGAGCATTAGGTCAAGAAAGAACCAAGCTATGGAATCCATATCAGCGCTCCAGAAGAAGGATAAGGTCTTGCAAGATCACAACAATGCGCTTCTCAAAAAGATTAAGGAGAGGGAGAAGAACACGGTTCATCAAGAAGTA------CTAATCCAATGCTCCAACAATTCTTCAATTCTCCAGCCCCAATACTGCTTAACCTCCTCCAGAGATGGCTTTGGTAGAGTTGAGGAAGCATCGTCGTTGGCGGAACCAAACTCTCTTCCAGCTTGGATGTTACCTACAACG
Lepidium_a_FUL             ATGGGAAGAGGTAGGGTTCAGCTTAAGAGGATTGAAAACAAGATCAATAGACAAGTTACTTTCTCAAAGAGAAGGTCTGGTTTGCTCAAGAAAGCTCATGAGATCTCTGTTCTTTGTGATGCTGAGGTTGCTCTCATCGTCTTCTCTTCCAAAGGCAAACTCTTCGAATATTCCACTGACTCTTGTATGGAGAGGATACTTGAACGCTATGATCGTTATCTATATTCAGACAAACAACTTGTTGGTCGTGACGTTTCGCAGAGTGAAAATTGGGTACTAGAACATGCCAAGCTCAAGGCAAGAGTTGAGGTACTTGAGAAGAACAAAAGGAATTTTATGGGGGAAGATCTTGATTCATTGAGCTTAAAGGAGCTTCAAAGCTTGGAGCATCAGCTTGATGCTGCTATCAAGAACATTAGGTCAAGAAAGAACCAAGCTATGGAATCCATATCTGCCCTTCAGAAGAAGGATAAGGCCTTGCAGGATCACAATAATTCGCTTCTTAAAAAGATAAAGGAGAGGGAGAAGAAAACGGATCAGCAAGAAGGA------TTTATTCAATGTAACTCTTCTAATTCACTTCTTCTTCCCCAATACTGCGTTACCTCCTCCAGAGATGGTTTTGAGAGAATTGGAGGTGCACCGTCGTTAACGGAACCAAACTCTCTTCCGGCTTGGATGTTACCGACCACC
Theobroma_c_TcAP1_1        ATGGGGAGGGGTAGGGTTCAGCTGAAGAGAATAGAGAACAAGATCAACAGGCAAGTGACTTTTTCAAAGAGAAGGTCCGGTTTGTTGAAGAAAGCCCATGAGATCTCTGTCCTTTGTGATGCTGAGGTTGCTCTGATTGTCTTCTCAACTAAAGGGAAGCTCTTTGAATACTCAACAGATTCTTGCATGGAGAGGATCCTTGAACGGTATGAAAGATATTCTTATGCAGAGAGGCAACTTGCTGGGAATGAAGTTGACCAAAATGGAAGCTGGACTCTAGAACATGCAAAACTTAAAGCCAGAATGGAGGTTTTACAAAGAAACCAAAGGCATTTCATGGGAGAAGATCTTGACAATTTAAGTCTTAGAGAGCTTCAAAATTTGGAGCAACAGCTTGATTCTGCCCTTAAACACGTACGCTCAAGAAAGAATCAGCTCATGGAATCAATTTCTGAGCTTCAGAAAAAGGATAAAGCATTGCAAGAGCAGAATAACATGCTTGCAAAGAAGGTGAAAGAAAAGGAGCAGGCAGTAGCCCAGCAGGCACAAGAGCAGCAAAACAATTGCCAAGACACATCCGCCATTCTTCTGCCACAGCCA---------------ATGAGTGGCACCGAAGCAAGGAGCGAAAATCCAGCACATCGTGGAGCCAATGCGTTGCCACCTTGGATGATTCACCTTGAG
Litchi_c_AP1               ATGGGAAGAGGTAGAGTTCAGCTGAAGAGGATAGAGAACAAGATCAACAGACAGGTGACTTTCTCTAAGAGAAGGTCTGGCTTGTTGAAGAAAGCTAATGAGATCTCTGTGCTTTGTGATGCTGAGGTTGCTTTGATCGTCTTCTCTACCAAAGGAAAGCTCTTTGAATACGCCACCGATTCTTGCATGGAAAGAATCCTTGAAAGGTATGAGAGATATTCTTATAATGATAGGCAGCTTATCGCTAATGAGGTGGAACCAAATGGAAGCTGGACTCTGGAACATGCAAAGCTGAAAGCAAGGGTGGAGGTTTTGCAAAGAAATCAAAAGCATTACATGGGTGAAGATCTTGACTCCCTTAGTCTCAAAGAACTTCAAAGTTTGGAGCAGCAGCTTGATTCTGCTCTTAAACACATTCGGACAAGAAAGAACCAACTCATGGAATCCATTTCGGACCTTCAGAAAAAGGACAAATTATTGCAAGAGCAAAATAACTTGCTTGCTAAAAAGGTGAAGGAAAAGGAGAAGACAATCACTCAACAACAACAAGAGCAGCAAAATCCTGGCCCGAACTCGTCCACTATTCTTTTAGGGCAGCCACCTCAGTCCTTAAACAATAGTGCAACTCAAATGAGGACCGATGAGACTCCACAAAATCGAGCTAATACATTGCCCCCATGGATGCTTAACCTTAAC
Betula_p_BpMADS5           ATGGGGAGAGGAAGGGTTCAGTTGAAAAGGATCGAGAACAAGATCAACAGGCAGGTCACTTTCTCCAAGAGACGGTCAGGTTTGCTGAAGAAAGCCCATGAGATCTCTGTGCTTTGTGATGCTGAGGTGGCCTTGATTGTCTTCTCCACCAAAGGGAAGCTCTTTGAGTATTCTACTGATTCTTGTATGGAAAGGATCCTTGAACGGTATGAGAGATATTCATATGCAGACAGGCAGCTTCTTGCAAATGATCTTGAACAAAATGGAAGCTGGACTCTGGAACATGCAAAGCTCAAGGCTAGGATTGAGGTTTTGCAAAGAAATCAGAAGCATTTCGTGGGAGAAGATCTCGATTCCTTGAGTCTTAAAGAGCTTCAAAATTTGGAGCAACAGCTTGATTCTGCTCTCAAACACATCAGGTCAAGAAAGAACCAACTTATGGAATCGATTTCAGAGCTTCAGAGAAAGGATAAGGCATTGCAGGAGCAAAACAACGTGCTTGCAAAGAAGGTGAAGGAAAAGGAAAAGGAATTAGCCCAACAGGCGCAGGAGCAGCAGAGTCATACCCTTGATTCAGTACCCTCTCTCCTTCCACAGCCGTTGTCGTCGTTGAACATTGGCGGGTCTCAAGCAAGAGGCGAAGGAACTCCACCTCATCGAGCCAATGCACTGCCCCCTTGGATGCTTCATCTTAAT
Cucumis_s_CsAP1_1          ATGGGGAGAGGGAGAGTGCAATTGAAGAGAATAGAGAACAAAATTAATAGACAAGTGACTTTCTCTAAAAGAAGGTCAGGTTTATTGAAGAAAGCTCATGAAATTTCAGTTCTTTGTGATGCTGAAGTTGCTCTTATTGTTTTCTCCACCAAGGGGAAGCTCTTTGAATACTCAACTGATTCTTGCATGGAGAAAATTCTTGAGCGTTATGAAAGGTACTCATATGCAGAGAGGAGACTTGTTGCAAATGATAGCCAACCAAATGGAAATTGGACACTTGAACATGCAAAGCTTAAAGCCAGAATAGAGGTTTTACAGAAAAACCACAGGCATTTCATGGGGGAAGATCTCGACTCATTGAGTCTAAAAGAGCTCCAAAATATTGAGCAACAACTTGATTCTGCACTCAAGCATATAAGAGCTAGGAAGAACCAACTCATGGAATCCATTACAGAGCTACAGAAAAAGGGCAAAGTACTACAAGAGCATAATAACATCTTAGGCAAAAAGATAAAGGAGAAGGAGAAATCACGAGCTCACAATCCACAAGAGCAGCAGCAGCACCAGATTGAATCTTCTCCACTTCTTCTACCTCAGCCATTTCAATCTCTTAGCATGAGTTGTCCTCCAACCCACGGCAACGAGTCCCCCCACGAAAGATCCGATACCCTTCCGCCGTGGATGCTCCACCACCTT
Juglans_r_AP1              ATGGGACGAGGGAAGGTCGAGTTCAAGCGGATAGAGAACAAGATCAACAGGCAGGTCACTTTCTCAAAGAGAAGGTCTGGCTTGCTGAAGAAAGCCCACGAGATCTCTGTGCTTTGTGATGCCGAAATTGCCCTTATTGTTTTCTCTACCAAAGGGAAGGTCTTTGAGTATAGCACCTCTAGGTGCATGGAAAGAAATCTCGAACGGTACGAGAGATATTCATCAGCGGACAGGCAACTTCTTGCGAATGCTCTTGAACCAAATGGAAGCTGCACTCTGGAGCATGCTAAGCTCAAGGCTACGATTGAAGTGGGAGAAAGGACCTCTTGGCATTTAATGGGAGAAGATCTCGACTCCTTGAGTCTTAAAGAGCTTCAAAATTTGGAGCAACAGCTTGATTTTGCTCTCAAACACATAAGGTCGAGAAAGAACCAAGTTATGGAATCCATTTCGGCGTTTCAGAAAAAGGATAAGGCATTGAAGGAGCAAAACAACGTGCTTGCCAAGAAGGTGAAGGAGAAAGAAAAGGAATTAGCCGAACAGGCCCAAGATCAGCAGAATCAATCACTTCACACATCCTCTATCCTTCCCCAACCGTTGCTGCCCTTGGACAATATTGGGGGGTCCCAAGCAATTGGCGACAGTCCATCTAATCGAGCCAATACAGTACTGCCCCCTTGGATGCTTCATCTTGAT
Prunus_p_PpMADS6           ATGGGGAGGGGAAGCGTGCAGCTGAAGAGGATTGAAAACAAGATCAACAGGCAGGTGACCTTCTCAAAGAGAAGGTCTGGGTTGCTGAAGAAAGCCCAAGAGATTTCTGTGCTTTGTGATGCTGAGGTTGCTTTGATTGTCTTCTCCACCAAAGGCAAGCTCTTTGAGTACTCCACTGACTCCTGCATGGAAAGGATCCTGGAAAGGTACGAAAGATACTCATATTCAGAGAAGCAGCTTCTTGCAAATGATCATGAATCAACTGGAAGCTGGACTCTGGAACATGCGAAGCTCAAGGCTAGGGTGGAGGTTTTACAAAGAAATTGCAGTCATTTTATGGGGGAAGATCTCCAATCTTTAAGTCTGAAAGAGCTTCAGAATTTGGAGCAACAGCTTGATTCTGCACTGAAGCACATAAGGTCAAGAAAGAACCAGGTTATGGAATCGATTTCAGAGCTGCAAAAGAAGGATAAGGCATTGCAGGAGCAAAACAACTTGCTGGCAAAGAAGGTAAAGGAGAAGGAGAAAGCACTAGCTCCACAGGAGTCAGAGCAGCAAGTGCAGAACTTGGACTGCTCCTCCACCCTTCTACCAGAGGCATTGCAGTCCTTGAATTTCGGCAGCGGTCAGGGAATTGGAAATACCCCGACAGCAAATCGACCTAATACTCTTCCCCCATGGATGCTCCACCTTAAT
Prunus_p_PpMADS2           ATGGGGAGGGGAAGGGTGCAGCTGAAGAGGATTGAAAACAAGATCAACAGGCAGGTGACCTTCTCAAAGAGAAGGTCTGGGTTGCTGAAGAAAGCCCAAGAGATTTCTGTGCTTTGTGATGCTGAGGTTGCTTTGATTGTCTTCTCCACCAAAGGCAAGCTCTTTGAGTACTCCACTGACTCCTGCATGGAAAGGATCCTGGAAAGGTACGAAAGATACTCATATTCAGAGAAGCAGCTTCTTGCAAATGATCATGAATCAACTGGAAGCTGGACTCTGGAACATGCGAAGCTCAAGGCTAGGGTGGAGGTTTTACAAAGAAATTGCAGTCATTTTATGGGGGAAGATCTCCAATCTTTAAGTCTGAAAGAGCTTCAGAATTTGGAGCAACAGCTTGATTCTGCACCGAAGCACATAAGGTCAAGGAAGAACCAGGTTATGGAATCGATTTCAGAGCTGCAAAAGAAGGATAAGGCATTGCAGGAGCAAAACAACTTGCTGGCAAAGAAGGTAAAGGAGAAGGAGAAAGCACTAGCTCCACAGGAGTCAGAGCAGCAAGTGCAGAACTTGGACTGCTCGTCCACCCTTCTACCAGAGGCATTGCAGTCCTTGAATTTCGGCAGCGGTCAGGGAATTGGAAATACCCCGACAGCAAGTCGACCTAATACTCTTCCCCCATGGATGCTCCACCTTAAT
Malus_d_MdMADS2            ATGGGGAGGGGAAGGGTGCAGCTGAAGAGAATTGAGAACAAGATCAACAGGCAGGTGACCTTCTCAAAGAGAAGGTCGGGGCTGATGAAGAAAGCTCATGAGATTTCTGTGCTTTGTGATGCTGAGGTTGCTTTGATTATCTTCTCCACCAAGGGCAAGCTCTTTGAGTACTCCAATGATTCCTGCATGGAAAGGATCCTGGAAAGGTACGAAAGATACTCATATACAGAGAGGCAGCTTCTTGCAAATGATAATGAATCCACTGGAAGCTGGACTCTGGAACATGCAAAGCTCAAGGCTAGGGTGGAGGTTTTACAAAGAAATCAAAGACACTATATGGGAGAAGATCTCCAATCCTTAAGTCTCAAAGAGCTTCAAAATTTAGAGCAACAGCTTGATTCTGCACTGAAGCACATAAGGTCAAGAAAGAACCAAGTTATGGAATCGATTTCTGAGCTCCAGAAGAAGGATAAGGCATTGCAGGAGCAAAACAACTTGCTGGCAAAGAAGGTGAAGGAGAAGGAGAACGCAGTAGCTCAACAGGCCCAAGAGCATGTG---CAGGAGTTGAACTCCTCTTCCTCCCTTCTTCCACGGGCATTGCAGTCCTTGAATTTCGGCAGCGGGCAGGCCATTGGAGATACCCCAACTCCACATAGACCTAACATGCTGCCCGCTTGGATCGTCCACCTTAAT
Pisum_s_PEAM2              ATGGGGAGAGGAAGGGTGCAATTGAAGAGGATTGAGAACAAGATCAATAGGCAAGTGACATTTTCAAAGAGAAGATGTGGTCTGTTGAAGAAAGCTCATGAGATCTCTGTGCTCTGTGATGCTGAGGTTGCTCTTATTGTCTTCTCCAACAAAGGAAAACTCTATGAATATTCAAGCGATCCCTGTATGGAAAGAATTCTAGAACGATATGAAAGGTATTCATATGCGGAGAGGCAACATGTTCCAAATGATCAGCCCCAAAATGAAAATTGGATTATAGAACATGCAAAGTTGAAGGCAAGGTTGGAAGTCATACAGAAAAATCAAAGGAATTTTATGGGTGAAGAACTTGATGGCTTAAGTATGAAAGAGCTTCAGAATTTGGAGCATCAACTTGATTCAGCTCTCAAACAGATTAGATCAAGAAAGAACCAAGTTGTGGAATCCATTTCAGAGCTCCAAAAAAAGGATAAGGCCCTTCAAGAAAAAAACAATCTGCTCACAAAAAAGATAAAGGAGAAAGAGAAGGCATTAGCCAACTTTGAGCTA---------AATGATGATATGGATCTAGATTCTGCACTTGTACCTCAACCATTGGAGACACCGAATATTGGATGTTCCCAAGATAGAGGTGAA------AGCCAAACTCAATCTAATGCCCTTCCACCATGGATGCTTCCTATAAAT
Phaseolus_v_AP1_2          ATGGGGAGAGGAAGGGTGCAGTTGAAGAGGATCGAGAACAAGATCAATAGGCAAGTAACGTTCTCCAAGAGAAGGTCTGGTTTGCTCAAGAAAGCTCATGAGATCTCTGTGCTTTGTGATGCTGAAGTCGCCCTCATAGTCTTCTCCACCAAAGGCAAACTCTTTGAGTACTCCAGCGATCCATGTATGGAAAGAATTCTTGAACGGTATGAGAGGTATTCATATGCAGAGAGGCAGCTTGTTGTAAGTGATCAACCACAAAGTGAAAATTGGACTCTAGAACATGCAAAGCTCAAAGCAAGGTTGGAAGTTCTACAGAAAAATCAAAGGAATTTTATGGGACAAGATTTGGATGGTCTAAGTATCAAAGAGCTTCAGAATTTGGAGCATCAGCTTGATAGTGCTCTCAAACACATTAGATCACGGAAGAACCAACTCATGGAATCTATTTCAGAGCTTAATAAAAAGGATAAGGCCCTACAAGAACAAAACAACACTCTCGCAAAGAAGATAAAGGAAAAAGAGAAGGCACTAGCACAATTTGAGCGA---------GCTGATGAAATGGATGCCTCCTCAGTCCTTGTACCTCAACCATTGGAGACATCTAATATTAGAGGGTCCCAAGTAATAGGTGAAGCAACAACTCCAAGTCGAGTAAATGCCCTTCCACCTTGGATGCTTCCTACAAAT
Pisum_s_FULb               ATGGGGAGAGGAAGAGTGCAGTTGAAGAGGATTGAGAACAAAATCAATAGACAAGTAACTTTTTCGAAAAGACGGTCTGGTTTGTTGAAGAAAGCTCATGAGATCTCTGTTCTTTGTGATGCTGAAGTTGCTCTCATAGTTTTCTCTACTAAAGGCAAGCTTTTTGAATACTCTAGCGATCCTTGTATGGAAAGAATTCTTGAACGATATGAGAGATATTCTTATACGGAGAGACAGCTTGTTGCAAATGATCAATCACCAAATGAAAACTGGGTTCTAGAACATGCAAAACTGAAAGCTAGGGTGGAAGTACTTCAGAAAAATCAAAGGAATTATATGGGAGAAGAGTTGGATGGGTTAAGTCTCAAAGAGCTTCAGAGTTTGGAACAACAACTTGATTCTGCTCTCAAACACATTAGGTCACGGAAGAATCAAGTCATGGAATCTATTTCAGAACTTCAGAAAAAGGATAAGGCACTCCAAGAACATAACAACTTGCTCGCCAAGAAGATAAAGGAAAAAGAGAAAGAACTTGCTCAAGAGGAGGTG---------AAT---AGCATG---GAGGTGGCTCTAATTGAAACTCAACCATTGGAATCCATGATTGCAGGAGGGTCCTTACAAGAAAAT------GGAGCAGAAACTCGAGGAAGTGCCCTTCCGCCGTGGATGATTCCTATAAAT
Glycine_m_GmFUL            ATGGGGAGGGGAAGAGTGGAGTTGAAGAGGATCGAGAACAAGATCTTTATGCAAGTGACGTTCTCAAAGAGAAGGTCTGGTTTGCTGAAGAAAGCGCGCGAGATCTCTGTGCTGTGCGATGCTGATGTGGCTCTCATCGTCTTCTCCACCAAAGGCAAGCTTTTGGACTACTCCAACCAACCTTGTACGGAAAGAATTCTTGAACGGTATGAGAGGTATTCGTATGCGGAGAGGCAACTTGTTGGAGATGATCAACCACCAAATGAAAACTGGGTTATAGAACATGAAAAGCTCAAGGCTAGGGTGGAGGTACTACAGAGAAATCAAAGGAATTTTATGGGAGAAGATCTGGACAGCTTAAATCTTAGAGGACTTCAGAGTTTGGAGCAACAACTTGATTCCGCTCTCAAACACATTAGATCACGAAAGAACCAAGCCATGGAATCTATTTCTGAGCTTCAGAAAAAGGATAGGACACTCCGTGAACACAACAACTTGCTCTCCAAGAAGATAAAGGAAAAAGAGAAGGAGCTGACCCCACAAGAGCAAGGACTGCAAAAT---AACATGGATGTGAGCTCTGTCCTTGTAACTCAACCACTGGAGTCCCTGACTATTGGAGGCTCCGAAGTCAAA---------CCAACCTCATGTCGACCTAAAACCCTTCCCCCTTTGATGCCTCCTACAAAT
Medicago_t_MtFUL           ATGGGGAGAGGAAGGGTGCAATTGAAGAAGATTGAGAACAAGATCAATAGGCAAGTAACTTTTTCAAAGAGAAGATCTGGTTTACTCAAGAAAGCTCATGAGATCTCTGTGCTTTGTGATGCTGAAGTTGCTCTTATTGTCTTCTCCAACAAAGGAAAGCTCTATGAGTATTCAAGCGACCCCTGTATGGAAAAAATTCTAGAACGCTATGAAAGGTATTCATATGCAGAGAGGCAGCATGTTGCAAATGATCAGCCACAAAATGAAAATTGGATTATAGAACATGCAAGGTTGAAGACAAGGTTGGAAGTCATTCAGAAAAATCAAAGGAATTTTATGGGTGAAGAACTTGATGGCCTAAGTATGAAAGAGCTTCAGCATTTGGAGCATCAACTTGATTCTGCTCTCAAACAGATTAGATCAAGGAAGAACCAACTCATGGAATCCATTTCAGAGCTCAGTAAAAAAGATAAGGCCCTCCAAGAAAAAAACAAATTGCTTACAACAAAGATGAAGGAGAAAGAGAAGGCACTGGCCCAACTTGAGCAG---------AATGAGGATATGAATGCCTCCACAGTTCTTGTACCTCAATCATTGGAGACATTGAATATTGGAAGTTCCGAAGATAGAGATGAA------AGTCAAACCCATGGCAACGCCCTTCCACCTTGGATGCTT---------
Acacia_m_AmMADS1           ------------------------------------------------------------------------------------------------------------GTTCTCTGCGACGCCGAGGTTGCTCTCATCGTCTTCTCGACCAAGGGCAAGCTCTCTCACTACTCCAGCGACCCCTGCATGGAAAAAATTATTGAACGCTATGAGAGGTATTCATATGCAGAAAGGCCGCAAGCTGCACCTGATCGTTCACCAACTGAAAACTGGACTCTAGAGCACGCAAAGCTTAAGGCTAGGATGGAGGTCCTGCAAAGAAATCAAAAGCATTACAGGGGAGAAGATCTGGAAGGCCTAAGTCTCAAAGAGCTTCAGAATTTGGAGCATCAACTAGACAGTGCTCTCAAACACGTCAGATCGCGCAAGAACCAACTCATGGAATCAATTTCTGAGTTTCAGAAAAAGGATAAGAAGCTGCAGGAACAAAACAACTTGCTGGCTAAGGAGATAAAAGAGAAAGAGAAGGCCTTGGCCGAAAAGGCACGTGAAAAGCACAATGATGAAGAT---------GCCCTCGTA---CAGCCACAATTACCACCCTCCAATATTGGAGAGATCGAAGCAAGGGGTGAAACGACGCATCAGCCTCGATCTGGTCCGCTTCCCTCATGGATGCTTCCCATCAGT
Hevea_b_MADS3              ATGGGGAGGGGTAGGGTTCAGCTTAAGAGAATTGAGAACAAGATCAATAGGCAAGTGACTTTTTCCAAGAGAAGGTCTGGCTTGTTGAAGAAAGCCCATGAGATCTCTGTGCTTTGTGATGCTGAGGTTGCTTTGATCGTCTTCTCCACCAAAGGGAAGCTCTTTGAATACTCTACTGATTCCTGCATGGAAAGGATCCTCGAACGTTATGAGAGATATTCATATGCAGACAGGCAGCTTGTTGCGACTGGTAGCGAAACAAATGGTAGCTGGACTCTGGAACATGCAAAGTTGAAGGCTAGGATGGAGGTTCTCCAGAGAAACCAAAGGCATTTCATGGGAGAAGATCTTGATACCTTAAGCCTCAAAGAGCTTCAGAGCGTGGAGCAGCAGATTGATTCTGCTCTTAAGCACATAAGGTCAAGAAAGAACCAATTGATGGAATCCATTGCAGAATTGCAGAAGAAGAGCAAGGCATTGCAGGAGCAAAACAACCAATTTGCAAAGACGGTCAAGGAGAAGGAGAAGGAGATAGCTCAGCAGAATCAAGAGCAACAAAATCATATTATAGATTCATCT---ACTGTTCTACCACCACCAATGCAGTCTTTGAACATAAGAGGCAATGAT---------GATGAAACACCACAACATCTAGCCAATGCATTGCCATCTTGGATGATTTATCTGAAC
Eucalyptus_g_EAP2          ATGGGGAGGGGGAGGGTGCAGCTGAAGAGGATAGAGAACAAGATAAACAGGCAAGTGACGTTCTCGAAGCGGAGATGCGGGCTGCTGAAGAAGGCCCACGAGATCTCCGTCCTCTGCGACGCCGACGTCGCCCTCATCGTCTTCTCCACCAAGGGCAAGCTCTTCGAGTACGCCACCGACTGTTGCATGGAGAGGATCCTCGAGCGTTATGAGAGATATTCATATGCAGAGAGCCAGGTTCTCACAAACAATGCCGAAACCAATGGGAACTGGACTTTGGAACATGCAAAACTCAAGGCCAGGATGGAGATTCTGCAGAAAAATCAAAAGAATCTGATGGGAGAAGAACTCGATTCTCTAAGCCTCAAAGAGCTTCAGAATTTGGAGCATCAGCTTGACACTGCTCTTAAGCACATTCGGTCTAGAAAGAATCAACTCATGGAATCCATCTCTGAGCTTCAGAGAAAGGATAAGGCGCTGCAAGAACAAAACAACATGCTGGCAAAGAAGGTGAAAGAGAAGGAGAAGGCACTGGCACAGCAAACTCAAGACAACCCGCAAGATGATCTCACCTCTTCCTCGGTTATTCTCTCTCAATCTTTGCAGCCTGTCAACATTGGGGGTCCTCATCCGAGTGGACTC---CCACCTCAACATCGTAATGCCACCCTTCCTTCATGGATGCTTCACCTCCAA
Eucalyptus_g_EAP1          ATGGGGAGGGGGAGACTGCAGCTGAAGAGGATAGAGAACAAGATCAACCGGCAAGTCACCTTCTCCAAGAGGAGGGCGGGTCTGCTCAAGAAGGCCCACGAGATCTCCGTACTCTGCGACGCCGAGGTCGCCCTCATCATCTTCTCCGCCAAGGGCAAGCTCTTCGAGTACTCCACCGATTCCTGCATGGAGAGAATTCTCGAACGCTATGAAAGATACTCATATTCGGAGCACCAAGTTCTTGCAAGTGAGACAGAATCGATTGGTAGCTGGACTTTGGAGCATGCTAAGCTCAAGGCCAGACTTGAAGTTTTACACAGAAATTATAGGCATTTCATGGGAGAAGATCTTGATTCTTTGAGTCTCAAGGACCTCCAAAATTTGGAGCAGCAACTGGAGTCTGCTCTTAAACACATAAGATCGAGAAAGAATCAGCTCATGGAATCAATCTCAGTGCTTCAGAAAAAGGATAGGGCATTGCAGGAGCAAAACAACCTGCTTACAAGGAAAGTAAAGGAGAAGGAGAGGGCACTAGCGCAGCAAGCTCAGGAGCAGCAAGACCATGCCCTT---GACTCACCTGTTGTTCTACCCCACTACTTGCCATCTCTCGACATCAATGGCTCTCAAGCGAGACACGGAAACCTGACTCAGCCTCGGGCTGGTACACTTCCTCCGTGGATGCTCCGTCTCAAT
Linum_u_AP1_1              ATGGGGAGAGGGAGAGTGCAGCTGAGGAGGATCGAGAACAAGATCAACAGGCAAGTGACGTTCTCCAAGAGGAGGTCAGGTCTTCTGAAGAAGGCTCATGAGATCTCTGTACTCTGTGATGCTGAAGTGGCTCTCATCGTCTTCTCCACCAAGGGCAAGCTCTTTGAATACTCCACTGATTCCTGTATGGAGAGGATCCTGGAACGTTATGAGAGATACTCCTATGCTGAGAGGCAGCTTCTTGCCAATGATACTGAGACATGCGGTAGCTGGACTCTAGAATATGCCAAGCTCAAGGCTAGGATTGAAGTCCTACAAAAGAACCTAAGGAACTACAACGGCCAAGACCTTGATTCCTTGAGCCTTAGGGAGCTTCAGAACCTGGAACAACAACTTGATTCTGCTCTTAAACATATCCGCTCCAGAAAGAACCAACTGATGGAATCCATCTCGGAGCTTCAGAAAAAGGACAAGGCATTGCAGGACCAAAACAACCAACTGGCAAAAAAGGTTAAAGAAAGGGAGAAGGAAATATTGGAGCAACCTCAGGAGCAACAACAGGATCCACCCCCCTCCAGCATCGTCGTTGCACCACAGCCATTCCAGCCTCTAGACATAAGTGGTGGCCAGCTGAGGGGAGAAACGAGTTCGCAGCATCGACCCAGTGCACTGCCTTCATGGATGATGAACCATATA
Heuchera_a_HeaFUL          ---------------------------------------------------------------------------------------------------------TCAGTTCTTTGTGATGCTGAAGTCGCCTTAATCGTCTTCTCCACCAAAGGAAAGCTCTCCGAGTACTCCACTGACGCTTCCATGGAAAGAATCCTTGAACGATACGATAGGTATTCGTTAGCGGAGAAGCAGATTGCAGGAACTGATGCTGAAGCACATGGTAGTTGGACTCTTCAGTATGCAAAGCTCAAGGCTAGAATGGAGGTTTTAGACAAAAACCTAAGGCATTATAGGGGGGAAGATCTCGATTCCTTAAACCTTAAGGAGCTTCAAACTTTTGAGCATCAGCTTGATGTTGCCCTTAAACACGTAAGGTCAAGAAAGAACAATCTAATGGAATCCATATCTGAGCTTCAGAGGAAGGATAAAGCAATACAGGAGCAGAACAACTTGCTGACAAAGAAGATAAAGGAGAAGGAGAAGGAGTTGGCCGAACTGGCACAAGAGCAGCCTAATCAGGGC------TTAGAGTCTGTCCTTCCTTCACAACCATTTCAATCGGTAGACACTGGCAGCTCTCAGACAGCAGGGGAAAGTACT---CTGAATCGAACTAATTCACTGCCCCACTGGATGGTTCAC------
Gerbera_h_GSQUA2           ATGGGAAGAGGGAGGGTGCAGTTGAAGAGGATCGAGAACAAGATAAGCAGGCAGGTGACATTCTCCAAGAGAAGAACAGGCCTGTTGAAGAAAGCTCATGAGATCTCTGTGTTGTGTGATGCTGATGTTGCTCTCATTGTTTTCTCTACTAAAGGCAAACTCTTTGAGTACTCTACTCACTCCAGTATGGATGCAATTCTTGAAAGGTACGAAAGATACTCGTATGCAGAGAAGCTCCTCACCGCACCCGAAACAGAAACACAGGGAAGTTGGACACTTGAGTCCTCAAAGCTTAGAGCAAAGATTGAGGTGCTAGAAAAGAACATAAAGCACTATGTCGGGGAAGATCTTGAACCCTTGAACCTTAGAGAGCTTCAAAGTGTCGAACAACAAATTGAGACTGCTCTCAAACGAGTACGGACAAGAAAGAATCAAGTCATGGAATCCATCTCTGAGCTTCATAAAAAGGAGAGATCTCTTCAAGAGCAAAATAATACACTCTCCAAGAAGTTAAAAGGGAACCAGAAGAACACCGAGCAACAAAATGTA---------------------------------TTTATGTTCCCATTAGCTCATCCTGCAATTGGAAGTGGA---TCAGAGGGAGGAGGGGAAACTCAAGCTCATCCCATCTCCGGCACAATGCCACCATGGTTGTTTCACATTTAT
Chrysanthemum_m_CDM41      ATGGGTAGAGGAAGAGTTCAGATGAAGCGGATCGAAAACAAGATTAGCAGACAAGTAACATTTTCCAAAAGAAGAACAGGTTTGCTTAAGAAAGCACATGAGATCTCTGTCTTGTGTGATGCTGATGTTGCTCTCATAGTTTTTTCCACTAAAGGCAAACTCTTTGAGTACTCTACTCACTCCAGTATGGAATCGATTCTTGAGAGGTATGAGAGGTATTCGTATGCAGAGAAATTGCTTACTGCTCCTGAAAACGAGACACAGGCAAGCTGGACTCTTGAATCCTCGAGGCTAAAAGCAAAGATTGAAGTTCTTGAAAGGAACATAAGGCATTATGGTGGGGAAGACCTAGAACCATTAAGCCTTAGGGATCTTCAGAGTGTGGAGCAACAGCTAGATACAGCTCTTAAGCGAATAAGAACAAAGAAGAACCAACTCATGGAATCTATTTCCGAGCTTCATAAAAAGGAAAAGACATTACAAGAACGAAACAACTCGCTCTCCAAGAAGTTGAAAGAGAATGAGAAAAACAGTGAGCAACAAAATGAA---------------------------------GTGGAGTTACCTTATTCAGTTCCTTCTTTTGCAACAAGCAGACCAATC---GGAGCAGAAGCTCGAGCTCATCATGTCTCCACTACCATGCCACTGTGGATGATTCACCTTAAC
Panax_g_PgMADS1            ATGGGGAGAGGAAGGGTACAGTTGAAGCGGATCGAGAACAAGATAAGCCGGCAAGTGACATTCTCAAAGCGCCGGTCGGGATTGCTGAAGAAAGCTCACGAGATCTCAGTTCTGTGCGATGCCCAAGTTGCCCTTATTGTCTTCTCTACTATGGGAAAGCTCTGCGAGTACTCCACTGATTCAAGTATGGAAACAATTCTGGAAAAGTATGATGGGTATTCTTATGCCGAGAAACAGCTTAGTACTGATGATACTGAACCTCAGAATAGCTGGTCTCTTGAATTCCCAAAGCTCAAGGCTAAGATTGAAATCCTACAAAGAAACTTAAGGCATTATGCTGGAGAAGACCTGGATCCCTTAACCCTTAGAGAGCTTCAAAGTTTGGAGCAACAGCTAGACACTGCTCTCAAACGAATACGAACAAGGAAGAACCATCTTATGGAATCAATTTCCAACCTTCAAAAAAGGGAGAAGGCGCTGCAGGGGCAAAACAATGAACTTGCGAAAATGCTCAAGGAAAATGAGAAGACGACAGCTGAGCGTGAGCAGGAGTACCAAAACCGAGGTCAAACCTCATCGACCTTCATGCCCCCACCATCATTTACTTCTTTAACAATGGGTAGGACACAGGTAGTAGGAGATTATCAAGCTCCACCTTGTTCGAGCTCAATGCCGCCTTGGATGCTTCATGTTAAC
Panax_g_PgMADS2            ATGGGGAGGGGTAGGGTTCAGCTGAAGCGGATCGAGAACAAGATTAGTCGGCAAGTGACCTTCTCCAAACGCCGATCCGGATTGTTGAAGAAGGCTCATGAGATCTCCGTTTTGTGCGATGCTCAAGTCGCTCTCATTGTCTTCTCTACTAAGGGAAAGCTCTTTGAGTACTCCACTGATTCCAGTATGAATACAATTCTGGAAAGGTACGAGAGGTACTCTTCTGCTGAGAAACAACTTGGTGCAACTGATGCTGAACCTCAGGATAACTGGTCCCTTGAATTCGCCAACCTCACAGCTAAGATTGAAGTCCTACAAAGAAATATAAGGCATTATGCGGGAGAAGAACTGGATCCCTTAAACCTTCGAGAGCTTCAATGTTTAGAGCAACAGCTTGACACTGCTCTCAAACGAATACGAACAAGAAAGAACCAACTTATGGAATCAATTTATGAGCTTCAGAAAAAGGAGAAAGCATTGCAGGGCCACAACAACCAGCTTGCCAAAAAGATCAAGGAGAAGGAGAAAACAATGGCTGAGCGTGAACAGGAGCAACAAAATCGAGGCCAATCCTCATCAACCTTCATTTTACCTCAGCCATTTCCTTCTTTAACAATAGGTGGGACGCAAGTAACAGGAGATGCTCAAGCTCCACCTTGTAACACTTCTATGCCGCCGTGGATGCTTCACGTTAAC
Mimulus_g_Migut.H00589     ATGGGTCGAGGTAGGGTTGAGTTGAAGCGGATCGAGAACAAGATAAGCAGACAAGTGACGTTTTCGAAGAGGAGGTCTGGTTTGTCTAAAAAGGCTAAAGAGATCTCTGTGCTTTGTGATGCTGAGGTTGCTTTGATTGTTTTTTCCACCAAAGGCAAGCTCTTTGAGTTTTCTTCTGATTCTAGCATGGGAAGAATTCTTGAAAGATATGAACAATCCACCTACTCTCAGAAAAAAATC---GGCACCAATTACGAACCCAAGGAAAATCTGTCCCTTGAATACCCAAAACTCGTCGCTCGTATTGAACTTCTACAAAGAAATATGAGGAACTATGAGGGAGAGGAACTGGACCCACTCAACTTGAGAGAGCTTCAGAGTTTGGAGCAACAGCTCGACACCGCTCTTAAGCGAATTCGAACGAAGAAGAATCAAGTCATGGAGTCCGTTTCTCAGCTTCAGAAAAAGGAGAGATCACTGCAGGATCAGAACAACATATTAGCAAAGCAGGTGAAGGAAAAGGAGAAGCAGGAGCAAATTGGGGAGATCCAGCAGGAA------------------------------------CATAGGATTCCTTCCTTAACTATTGGTGGCGGGCAGCAAGAA---GATCGTACTCGTCTGAAAGAATCTCACGCCATTCCACCGTGGCTCCTCAGA------
Antirrhinum_m_DEFH28       ATGGGGAGAGGTAGGGTTCAGCTGAAACGGATCGAGAACAAGATTAGCAGACAAGTTACCTTCTCAAAGAGAAGATCAGGTTTGCTAAAAAAGGCTCATGAGATTTCAGTCTTGTGTGATGCTGAGGTTGCCTTGATTGTTTTTTCCACTAAAGGGAAGCTCTTTGAATACTCAACTGAATCCAGCATGGAAAGAATTCTCGAAAGATACGAACGATATTCATATGCTGAGAAGAAACTTACTTCTGATTCTCATGAACCCGAGGAAAATTGGTGTCTTGAGTACCCAAAACTCGTGGCTCGGATTGAACTTCTAGAAAGAAATATAAGGAACTATGTAGGAGAAGATTTAGACCACTTAAGCATGAGAGAGCTTCAGAGTTTGGAGCAACAACTTGACACTGCTCTGAAGCGAACTCGTACGAGGAAGAACCAACTCATGGAGTCAATTTCTCAGCTTCAGAAAAAGGAGAGATCACTGCAGGATCAGAACAACATTTTAGCAAAGAAGATTAAGGACAATGAGAAGCAGCAAAATGAGAAGCAGCAAGTGCATGAGGGCTTTGCTCAAAGTTCGTCCAGCATTCTTCTTCAGCATGCTGTTCCTTGTCTACCAATTAGTGGAGGGCAGCAGACAGTGGGCCGAACTCGCATAGCAGATTCCCGCAGCATTCCGCCGTGGCTCCTCCATGTGAAC
Solanum_l_LYesFL1          ATGGGAAGAGGTAGGGTAGAGTTGAAACGGATCGAGAACAAAATAAGCAGACAAGTAACATTCTCAAAGAGACGATCTGGATTATTGAAGAAAGCTAATGAGATCTCAGTATTATGTGATGCTGATGTTGCATTGATTGTGTTTTCTACCAAAGGCAAACTTTTCGAGTATTCCTCAGACTCAAGTATGGAAAGTATTCTTGAAAGATATGAAAGATGCTCATATGCAGAGAGACAGATGAATGCTAATGATTCTGATCCCAAGGAAAATTGGAGTGTGGAGTATCCGAAGCTCATGTCAAGAATTGAACTTTTACAAAGAAATATAAGGCATTACATGGGTCAGGATCTGGACCCTCTCAGTTTGCGTGAGCTCCAGAGTATAGAGCAACAGATTGATACTTCATTAAAGAGAATTAGAAGCAGGAAGAATCAACTGATGGAGTCCATTTCTGAGCTGCAGAAAAAGGAGAAAGCGCTCCAAGAACAAAACAACTTGATTACTAAGAAGCTAAAAGAAAATGAGAAGACACAACCCAACTCATCA---GGCCAA---------------AACTCAGCAACAGTTGTGTTTCCACACCAACTTCCTAACCTTACAATTGGGGGGGCTGGAGGAATGAACTCGTCAAATAACAATAATAATAATTCCTCAATACCGCCATGGATGCTCCACGTCAGC
Petunia_h_FBP29            ATGGGGAGGGGTAGGATTCAGTTGAAGCGAATCGAAAACAAGATCAGTAGGCAAGTTACCTTCTCAAAGAGACGCTCTGGATTGTTAAAGAAAGCACATGAGATCTCCGTTTTATGTGATGCTGATGTTGCTTTAATAGTTTTTTCTACCAAAGGCAAGTTATTTGAGTACTCCACTGAGTCCAGCATGGAAAGTATACTGGAAAGGTACGAAAGATACTCATATGCAGAGAGAAAGCTGAATGCTAATGACTCTGATCCCAAGGAAAATTGGACACTGGAGTACCCGAAGCTCATGTCAAGAATTGAACTTATACAAAGAAATATAAGGCATTATATGGGTCAGGATCTGGACCCTCTCAGTTTGCGAGAGCTGCAGAGTTTAGAGCAACAAATTGACACAGCATTAAAGCGAATACGAAGCAGGAAGAACCAACTGATGGAGTCCATTTCTGAGCTGCACAAAAAGGAGAGAGCGCTGCAAGAACAAAATAACTTGATGACTAAGAAGCTGAAAGAAAATGAGAAGACGCAAAGTGGGCAAACACAA------CCCATCTCCAGCCAAAACGACGCAACCTTTATGGTACCTCAGCCT---CCATCACTATCTATTGGCGGGGCTGGAGCAAAAACA---ACGAACAATGTTCAAGCTTCAAATTCTATGCCGCCATGGATGATCCATGTCAAC
Gentiana_t_GtMADS1         ATGGGAAGAGGAAGGGTTCAGTTGAGAAGAATAGAGAACAAAATAAGCAGGCAGGTCACTTTTTCTAAAAGAAGGAATGGATTGCTGAAGAAAGCACATGAGATCTCTGTGCTTTGTGATGCTGAAGTTGCTTTAATTGTCTTCTCTAGCAAAGGAAAGCTCTTTGAATACTCCACTGATTCCAGCATGGAAAGTATTCTAGAAAGATATGAGAGATACTCCTATGATGAGAAAAGGATCAATGGCACTGAATCTCAAGCTAAGGACAATTGGTCAATGGAGTACCCTAAACTCGTCTCCAGGATTGAACTTCTTCAAAAGAACATAAGGCATTATGAAGGAGAGGATCTGAATCCCCTAAACATGAGAGAGCTACAAAGTTTGGAGCAGCAGCTTGACACTGCTTTAAAAAAAATCAGAACCAGGAAGTCACAACTTATGGATTCTGTATCTGAGCTTCAGAAGAAGGAAAAAGCTTTGCAGGAGCAAAATAACTTGTTGGCAAAGAAGCTGAAAGAAAATGAGAAGAATATAACCCAACAGCGCATGTCCGCCGATCAACACCTACCTCCTTCACCCCCGCCGCTTTTTCCTCAGTCTCTACCACCGCTTCAGATCGGCAGC---GGAGGTGATGGGCAAAATGGGGAGGCTGCCGGAACAAATACAATGCCTCCTTGGATGGTCCACCTCAAC
Vaccinium_m_TDR4           ATGGGGAGAGGGAGGGTGCAGATGAAGAGGATAGAGAACAAGGTGAGCAGACAAGTGACGTTTTCGAAGCGGCGGAGCGGGCTGTTGAAGAAAGCGCATGAGATTTCAGTGCTGTGTGATGCTGAGGTTGCTTTGATTGTCTTCTCTACTAAAGGGAAGCTCTTTGAGTACTCCACACACTCCAGTATGGAAAGCATCTTGGAAAAATATGAGAGTTACTCCTATGCAGAGAGACAACTTGTAGCAACTAATTCCGAGTCACAGACAAACTGGAACCTGGAATACCCGAAGCTCAAAGCTAGGATTGAAGTCCTACAAAGGAACATAAGGCACTATGTGGGTGAAGATCTTGACACCTTGACCCTGAGAGAGCTTCAAAGTGTGGAGCAACAGATTGACACTGCTCTCAAAAGAATAAGATCAAAGAAGAACCAACTTGTGGAATCTATCTCTGACCTTCAGAAAAAGCAAAAGTTATTACAAGAGCAAAACAACCAGCTTGCAAAGAAGATCAAGGAAAATGAGAAGACACTGGCTGAGAGGGCGGAGCAAAACCAA---GGTGGACAAAGTTCATCCACCTTGGTCTTACCCCCTCCATTCCATTCCCTAACCATTGGTGGGCCTCAAGCAAGAGGA---GCTCAATCACATCCCCCTTCCAACACTATGCCGCCGTGGATGCTCCACGGGAAT
Hydrangea_m_FUL1           ATGGGTAGGGGTAGGGTTCAGCTGAAGCGGATCGAGAACAAGATTAGTGGACAAGTCACGTTTTCGAAACGCAGGTCTGGGTTGTTGAAGAAAGCTCATGAGATCTCAGTTCTGTGCGATGCTGAGGTTGCTTTGATTGTGTTCTCAACAAAAGGAAAGCTCTTTGAGTACTCCACTGTATCCAGTATGGGAAGCATCCTGGAAAGATATGAGAGATACTCATATGCAGAGAGTCAGCTTGTTGCAAATAATTCTCAACCACAGGGAAGCTGGTCTCTTGAACACCCCAAGCTCATGGCTAAGATTGAAGTTCTACAGAGGAACATAAGGCACTATGTGGGAGAAGATCTTGACCCATTAAGCCTGAGAGAGCTTCAAAGTTTGGAGCAACAGATTGATACTGCCCTCAAACGTATTCGGACAAGAAAGAACCAACTCATGGAATCTGTTTCTGACCTGCAGAAAAAGGAGAGGGCATTGCAGGAACAAAACAACTTACTAGCAAAGAAGCTCAAAGACAATGAGAAGACAGTGGCTGAGCGTCCACAAAAACAGCAAAACCTACCCCACAACACATCCACATTCATGTTTCCACCACCGCTTCATTCTCTAACAATTGGTGGAAATCAGGAAAATGTTAATGCCCAAATTCGCCCAAATTCCAATCCAATGCCACCTTGGATGCTCCATGTGAAC
Hydrangea_m_FUL3           ---------------------------------------------------------------------------------------------------------------------------------------------------ACCAAAGGGAAGCTCTTCGAGTATTCGACTGATTCCAGTATGGAAAAGATTCTGGAAAGATATGAGAGATACTCATATGCAGAGAGACAGCTTGCTACAAATGATTCTGACCCCCAGGGATGCTGGACTTTTGAATGCCCCAAGCTGATGGCTAAGATTGAAGTCCTACAAAGAAACATAAGGCACTATGTGGGAGAAGATCTTGATCCCTTGAGCCAGAGAGAACTTCAAAGTTTGGAGCAACAGATTGACACTGCCATCAAGCGTATACGAACAAGGAAGAACCAACTCATGGAAACAATTTCTGAGCTGCATAAAAAGGAAAAGGTGTTGCAGGAGCAAAACAACTTACTATCAAAGAAGCTCAAGGACAATGAGAATGCACTGGCTGAGCGTGCACAAGAACAAGAG---TTTGGCCAAAACACTTCCAACTTCATGTTTCCACTACTGCTTCATTCCCTAACAATTGGTGGCACTCAGGGAAATGTT---------------------------------------------------------
Phytolacca_a_PaFL1         ---------------------------------------------------------------------------------------------------------TCAGTGCTTTGTGATGCTGAAGTCGCTTTGATTGTCTTCTCCACTAAAACCAAGCTCTTTGAATATGCCACTCACTCCAGCATGGAGAGAATCCTGGAAAGGTATGAAAGTTACTCTTATGCAGAGAAACAGCTTGTTGCAACTGATTCTGAGTCACAGGGAAGCTGGGCTATGGAATACCCAAGACTTGTCTCTAAACTTGAAGTTCTGCAAAAGAACATGAGGCACTATGTGGGAGAAGGTATTGAGTCTTTGACCCTGAGGGAACTCCAGCATTTGGAGCCACAACTTGACACTGCTCTGAAGCGAATAAGAACCAGGAAAAATCAACTTATGGAATCCATATCACAGCTCCAGAAAAAGCAAAAGACAATGCAGGAGCACAATAACTTACTAGTTAAACTGGTGAAGGAGAAAGACAAGACACAAGCAACACAAAAGGAACCT---------------------AGGGAACTCCTCATGCTGTCACTTCCATTTCCTTCTCTATCCATTGGAGGTGCTCAGGAAAGAGAAGTACATCAAAGTGAACCCAACACAAGCAGTATGCCCCACTGGATGCTTCAC------
Phytolacca_a_PaFL2         ------------------------------------------------------------------------------------------------------------GTGCTTTGTGATGCTGAAGTTGCTTTGATCGTTTTCTCTACTAAAGGCAAGCTCTTTGAGTACTCTACTGAATCCAGCATGGAGGCAATCCTGGAAAGGTATGAAAGGTACTCTTATGCAGAGAAACAACTTGTTGCAACTGATTCTGAGTCACAGGGAAGCTGGGCTATGGAATACCCAAGACTCATCTCTAAACTTGAAGTTTTGCAAAGAAACATGAGGCACTATGTAGGTCAAGATATTGATTCTTTGGCCCTGAGGGAACTCCAGCACTTAGAACAACAGATTGACACTGCTCTTAAACGAATAAGAAACAGGAAGAATCAAGTTATGGAATCCATATCTCAGTTCCAGAAGAAGGAAAAAGCGATGCAGGAGCAGAACAACTTATTAGTCAAACTGGTGAAGGAGAAAGGCAAGACACAAGTAATAGAAGAGGAACCT---------------------AGTCAAGCCCTCATGCTGTCACTTTCATTTCCTTCTCTATCCATTGGAGGTTCTCAGGAAAGAACACAGCAAGTTGTTCCACCCAACTCAAACACCATGCCCCCCTGGATGCTTCAC------
Arabidopsis_t_AGL79        ATGGGAAGAGGAAGGGTTCAGCTACGGCGGATCGAGAATAAGATAAGGAGACAAGTGACATTTTCAAAGCGAAGGACCGGTTTGGTAAAGAAAGCTCAAGAGATCTCAGTGTTATGTGATGCTGAAGTTGCTTTGATTGTTTTCTCCCCCAAAGGCAAACTCTTTGAGTACTCTGCTGGTTCCAGCATGGAGAGAATTCTTGATCGATATGAGAGGTCTGCCTACGCCGGTCAAGATATTCCTACACCAAATTTGGATTCACAGGGAGAGTGCTCAACAGAATGTTCAAAGCTCTTGAGGATGATTGATGTCCTGCAAAGAAGCCTGAGGCACTTAAGAGGAGAAGAGGTGGATGGTCTAAGTATCAGAGACCTTCAAGGTGTGGAGATGCAACTTGATACTGCCCTCAAGAAAACTCGCTCTAGAAAGAACCAGCTCATGGAGTCCATAGCACAGCTTCAGAAAAAGGAGAAGGAACTAAAAGAACTGAAGAAACAGCTAACAAAGAAGGCTGGTGAAAGGGAAGACTTTCAAACGCAAAACCTCAGCGACTTAGCCTCCTTGCCGCCATTTGAATCACCCCATGAGCTTCGCCCTCCTCCTCCTCCTTTATCTTCGGGGGATACACAAAGGGATGGAGTAGCTGCCACCATTCGAAGGACGAATGCATTGCCTCATTGGATGCCCCTCACCGGA
Capsella_r_AGL79           ATGGGAAGGGGAAGAGTTCAGCTAAGGCGGATCGAGAACAAGATAAGGAGACAAGTAACATTTTCGAAGCGAAGGGCGGGTTTGGTGAAGAAAGCTCAAGAGATCTCAGTCTTATGTGATGCTGATGTTGCTTTGATTGTCTTCTCCCCTAAAGGCAAACTCTTTGAGTACTCTGCTGGTTCCAGCATGGAGAGAATTCTAGATCGATATGAGAGATCTTCATACGCCGGTCAAGAAACTCCAACACCAAATCTAGACTCACAGGGCGAATGTTCAACAGAATGTTCTAGGCTCTTGAGGATGATTGATGTCATGCAAAGAAGCGTAAGGCATTTAAAAGGGGAAGAGGTGGATGCTCTAAGTATCAGAGAGCTTCAGGGTCTGGAGATGCAACTTGATACTGCCCTAAAAAAAACTCGCTCTAGAAAGAACCAGCTCATGGAGTCCATAGCACAACTTCAGAAAAAGGAAAAGGAACTAAAAGAACTGAAGAAACAACTAACAAAGAAGGCTGGTCAAAGAGAAGACTTTGAGCCACAAAACCTCAGGGACTTGGCTACG---CCTCCATGTGCATCACCACAAGCGCTTCCCTCTCCTCCTCCTCCTATATCTTTTGGGGAAACGCAAAGGAATGGAGTAGCTGCCACCATTCGGAATACGAATACATTGCCGCATTGGATGCCCCTCACCGGA
Brassica_r_Brara.I00352.1  ATGGGAAGGGGAAGGGTTCAGCTACGGCGGATCGAGAACAAGATAAGGAGACAAGTGACATTTTCAAAGAGAAGAACGGGTTTGGTGAAGAAAGCTCAAGAGATCTCAGTGTTATGTGATGCTGATGTTGCTTTGATTGTCTTCTCCCCTAAAGGCAAGCTCTCTGAGTACTCTGCTGGTTCCAGCATGGAGAGAATTCTCGAACGGTATGAGAGATGTTCATACGCCGGTCAAGATATTACTACACCAAGTTTGAATTCACAGGGTGAGTGTTCAACAGAATGTTCGAAGCTTTTGAGGATGGTTGATGTTATGCAAAGAAGCCTAAGGCACTTAAATGGAGAAGAGGTGGATGCTCTAAGTATCAGAGAGCTTCAGGATCTGGAGATGCAACTTGATACTTCCCTCAAGAGAACTCGCTCTAGAAAGAACCAGCTCATGGAGTCCATAGCACAGCTCAAGAAAAAGGAAAAGGAACTCAAAGAACTGAAGAAACAGCTAACAAAGAAGGCTGATCCAAGAGAAGACTCTGAGCCCCAAACCCTCAACGGATTAGCCTCATTGCCACCATGCGAGCCACCGCACCCGTTTCCTTCTCCCCATCGTCCTCTATCTCTTGGGGACACACAAAGGAACGAAGTAGATGCCACCATTAGGGTGACAAATACATTGCCGCACTGGATGCCCCTCACTGGA
Theobroma_c_TcAP1_2        ATGGGGAGAGGTAGGGTTCAGCTAAGGCAGATCGAGAACAAGATTAGCAGGCAAGTAACGTTTTCAAAGAGAAGAACTGGTCTGCTAAAGAAAGCTCACGAGATCTCAGTGTTATGTGATGCTGAGGTAGCTTTGATTGTTTTCTCTAACAAAGGGAAGCTCTTTGAGTTCTCAACTGATTCGAGCATGGAGAGGATCCTAGATCGCTATGAACAACAATCAAATGCAGAGAGACAGCTTGTCCCAACTGGTTCTGAATCACAGGGAAACTGGTCTTTGGAATGCCCCAAACTCATGTCAACTATTGAAGCTTTACAAAGGAACTTGAGGCACTTCCTGGGAGAAGAGCTTGATCCCTTGAGTCTAAGGGACCTGCAACTTTTGGAACAACAAATTGATACTTCTCTGAAGCGCATACGAACTAGAAAGAATCAACTCATGGAGTCCATTTCAGAGCTGCAGAAGAGAGAAAGGGCACTGCAAAACCAGAACAACATGCTAGCGAAAAAACTCAAAGAAAATGAGAAGACACAGACTGAGCATGCACAAGAGCAGCAAAACCTTTCCCAAAACTCATCATCATTTATACAACCACCACCATTTCCTTCTTTGACCATTGGAGGGAGTCAGGCCATAGAAGCTACTCAACCCCAGCCTAGTACAAATACTATCCCGCCCTGGATGCTTCATGTAAAC
Citrus_c_Ciclev10012594m   ATGGGCAGAGGTAGGGTTCAGTTGAAGCGGATCGAGAACAAGATTAGCAGGCAAGTAACTTTCTCCAAGAGAAGAGCTGGTTTGTTGAAGAAAGCTCATGAGATCTCTGTGTTATGTGATGCTGAGGTTGCTTTGATTGTCTTCTCAACAAAAGGGAAACTTTATGAGTACTCTACTGAATCAAGCATGGAGAGGATCCTAGAACGGTATGAGAGAAATGCATATGTGGAACAACAGCTTGTTACAAATGACGCTGAACCCCAGGGATGCTGGTCTCTGGAATACCCCAAGCTCAAGAGTAGGATTGAAGTATTGGAAAAAAATATAAGGAACTTCATGGGAGGAGACCTGGAACCACTAAGTCTTCGAGAGCTTCAGTATTTGGAGCAGCAAATTGATACTTCTCTAAAGCGCCTTCGAAATAGAAAGAACCAACTGATAGAATCAATTTCTGATCTACAAAAAAGGGAGAGGGCATTGCAGGATCAAAACAACATGCTTGCAAAGAAGCTCAAGGAAAAAGAGAGGACAGTGACTGAGCAGCAGAACATGGCACAA------------AACTCATCA---CCCCTCATG---CCAACATTTCCTTCTCTGACTATTGGGGGCAATCAGGTGAGAGGAGATGAGAATACTCAGAATATGAGGAGCACAGTACCTTGGTGGATGCATCATGTAAAT
Betula_p_BpMADS4           ATGGGGCGAGGTAGGGTTCAGCTTAAGCGAATCGAGAACAAGATCAGCCGGCAAGTGACGTTCTCCAAGCGCCGGACTGGGTTGCTCAAGAAAGCTCATGAGATCTCGGTGCTTTGCGATGCCGAAGTTGCTTTGATTGTCTTCTCCACCAAAGGGAAGCTCTTTGAGTTTTCCTCCGATTCCAGCATGGACAGGATTCTGGAACGATATGAAAGGTACTCATATGCCGACCGACACCTTATGGCAACTGAATCGGAGTCACAGGGAAGCTGGTCTCTGGAATTCCCCAAGCTTTCGGCTAGAATTGAAGTTTTAGAAAGGAACATAAGGAACCTCTTGGGAGAAGATCTGGACCCCTTAAGTTTGAGAGAGCTTCAAAATATGGAGCAACAGCTTGATACAGGTCTGAAACGCCTACGAACAAGAAAGAACCAAGTTATGGAATCCATTATGGAGCTGCAGAAGAAGGAAAAAGCCTTGCAGGAGCAAAACAACTTGCTATCGAAAAAGATCAAGGAAAATGAGAAAGCAGTGGCCGAGCATGCACACGAGCAACCAAGCATAGGCCAAAACTTATCCACCTTCATGCTATCCCTACCACTTCCTTCTCTAACTATTGGAGGTACTCAGGCAGGAGCAGCTGCCCAGACTCGGCCTAGTGCCAATAGGATGCCACCTTGGATGCTTCATATAAAT
Taihangia_r_TrFUL          ATGGGAAGAGGCAAGGTTCAGCTGAAGCGGATCGAGAACAAGATCAGCAGACAAGTAACATTCTCGAAGCGACGGACTGGATTGCTTAAGAAAGCTCATGAGATCTCAGTTCTCTGTGATGCTGAGGTAGCTTTGATTGTCTTCTCCACCAAAGGCAAGCTCTTTGAGTACTCTACGAACTCCAGCATGGAGGCTATCTTGGAGCGATATGAACAATATTCTTATGCAGAAAGGCAGAGCATGATTACTGATCCAGAATCACAGGGAAGCTGGTCTATGGAATATCCCAAGCTTGCGGCAAGGATTGAAATCTTACAGAGGAAAATAAGGAATTACACGGGTGAGGATTTAGACCCCTTGAGCTTGAGGGAGCTTCAAAGTTTGGAGCAACAGATTGATACAGCTCTTAAGCGTGTTCGAGTAAGAAAGAACCAAGTAATGGATTCCATTTCGGAGATTCAGAAAAAGCACAGGGCACTGCAGGAGCAAAATAACCAGATGTCAAAGAAGCTGAAGGAGAATGAGAAGCAGTCGCAAGCAGTACCTAATAATCAG---------CAGTCAAACTCCACCACCATCCTAATGCCGGCACCACTCCCTGCTCTAACTATTGGTGGGGCTCTGGACAGAAGAGATGCTCAAACTCGGCCGGTCAGTAACACAATGCCACTATGGATGGTTGGTTTGAAC
Rosa_h_RhFUL               ATGGGAAGAGGCAAGGTTCAGCTGAAGCGGATCGAGAACAAGATCAGCAGACAAGTAACATTCTCGAAGCGAAGGACAGGATTGCTCAAGAAAGCTCATGAGATCTCAGTTCTGTGTGATGCTGAGGTAGCTTTGATTGTCTTCTCCACCAAAGGCAAGCTCTTTGAGTACGCTACCGATTCCAGCATGGAGGGGATCCTGGAGCGATATGAACAATACTCGTATGCAGAAAGGCAGAGCATGGTTCCTGCTTCTGAATCACAGGGAAACTGGTCCATGGAATTTCCCAAGCTTACGGCAAGGATTGAAATCTTACAAAGGAAAATAAGGAATTACACGGGAGAGGATTTAGACCCCTTAAGCTTGAGGGAGCTTCAAAGTTTGGAGCAACAGATTGATACAGCTCTTAAGCGCGTGCGAGCAAGAAAGAACCAAGTAATGGAATCCATTTCAGAGATGCAGAAAAAGCACAGGACACTGCAAGAGCAAAACAACTCGCTAGCAAAGAAGCTGAAGGAGAATGAAAAGCTTCTGCAGGAAGAACCTAATAATCAG---------CAGCCAAACCCCTCAACCCTCTTAATGCCGGCCCTACTCTCTTCTCTAACTATTGGTGGGGCTCAGGGAAGAGGAGATGCTCAAACTCGGCCTGCCAGTAACACAATGCCACCATGGATGGTTCATTTGAAT
Malus_d_MdMADS12           ATGGGAAGAGGTAAGGTGCAGATGAAGCGGATCGAGAACAAGATAAGCAGGCAAGTAACGTTTTCAAAGAGGAGGAGTGGATTGCTCAAAAAAGCTCATGAGATCTCTGTTCTGTGTGATGCTGAGGTGGCAGTTATTGTCTTCTCCACCGTAGGGAAGCTCTTTGAGTATTCTACTGATTTCAGCATGGTGAGGATTCTGGATCGATACGACCAATATTCCTATGCAGAACGGCAACGCACCGGAGCTGATTCTGAATCACAGGAAAACTGGCCGGTGGAATACCCCAAGCTTGCGGCAAGGATTGAAGTCTTACAAAGGAAACTAAGGAATTTGGTGGGAGAAGATTTAGACCCCTTAAGCTTGAGAGAGCTTCAAGATTTGGAGCAACAGCTTGATACAGCTCTTAAGCGCATACGAGCAAGAAAGAACCAACTCGTGGAATCCATTTCAGAGATGGACAAGAAGCGAAAGGCTCTACGGGAACTAAACAAGTCGCTAGCAAAGAAGGTGAAGGAGAATAAAACGATGCTTGAGGAAGAACATGGGCAGCAAACTAACCAAGGCCGCAACTCATCCACCCTCCTCATGCCGCCAACACTACCTACTTTTCGAACCAGTGGGGGACAGGCAAGAGGAGATCCTCGACCGGCTGCTGCTACAAACACAATGCCACTGTGGATGCTTCCATTTGAA
Populus_t_PtFL2            ATGGGGAGAGGCAGGGTTCAGCTGAAACGGATCGAGAACAAGATTAACAGGCAAGTGACGTTCTCTAAGAGAAGAACTGGTTTACTCAAGAAGGCTCATGAGATCTCTGTTCTTTGTGATGCTGATGTGGCTTTGATTGTTTTCTCAACTAGAGGGAAGCTTTTTGAGTACTCCACTGACTCAAGCATGGAATCAATCCTTGAAAGATACGAGAGATGCTCATATCTAGAGCAACAGCTTGTACCAAATGGTTCTGAACATCAGGAAAGCTGGTCTCTGGAGCACCCCAAGCTCATGGCTAGGGTTGAAATCTTGCAAAGAAACCTAAGGAACTATGCAGGACAGGAATTGGATCCTTTAAGTCTGAAAGAACTTCAATATTTGGAGCAACAAATAGATACTGCTCTTAAGCGCATACGATCAAGAAAGAACCAACTCATCGAATCCCTTAATGAGCTGCGGAAAAAAGAAAAGGAACTGCAGGAGCAGAACAACATACTGGCAGAACAGGTAAAGGAAAATGAGAAGTCACTGACTGAACAAGCTCAAGAGCAGCGAAACCTTGGCCAAAACTCATCCTCTTTTATGCCACCGGTAGTACAACCTCCTTTAACTATAGGTGACAGTCAGATTATAGGAGAGGTTGAGGTT---CAAACTCCACCTAGCATGCCATCTTGGATGCTTCATGTCAAC
Populus_t_PtFL1            ATGGGGAGAGGTAGGGTTCAGTTGAAGAGGATCGAGAACAATATTAGCAGGCAAGTGACATTCTCCAAGAGAAGAACTGGTTTACTAAAGAAAGCTCATGAGATCTCTGTTCTCTGTGATGCTGATGTCGCTGTGATTGTTTTCTCTACAAAAGGGAAGCTCTTTGAGTACTCCACTGACTCCAGCATGGAATCGATCCTTGAAAGATACGAAAGATGCTCGTATGCAGAGCAGCAGTTTGTACCACATGGCCCTGAACATCAGGGAAGCTGGTTTTTGGAGCACCCGAAGCTCAGGGCTAGGGTTGAACTCTTGCAGAGAAACCTAAGGAACTATACAGGACAAGATTTGGACCCTTTAAGTTACAAAGAACTTCAACACCTGGAGCAAAAAATAGATACTGCTCTTAAGAGCGTACGATCAAGAAAGAACCAACTCGTCGAATCCCTTGCAGAAATGCAGAAAAAAGAAAAGGCACTTCAGGACCAGAACAACATACTAGTAGAACAGGTCAAGAAAAAACTGAAGGCGCTAACCGAGCAAGCACAAGAGCAGCAAAACCTTGGCCAGAACTCATCCTCTTTTATGCTACCACAAGCACAACCTCCACCAACTATAGGTGGCAGTCAGATTAGAGGAAAGGTTGAAGTT---CAAACTCAACCTAGCATGCCACATTGGATGCTTCATGTCAAT
Vitis_v_VvFUL_L            ATGGGGAGAGGAAGGGTTCAGTTGAAGCGGATCGAGAACAAGATCAGTCGGCAAGTAACTTTCTCCAAGAGAAGATCTGGCCTGCTGAAGAAAGCTCATGAGATTTCTGTGCTGTGCGATGCTGAGGTAGCTTTGATCGTCTTCTCTACTAAAGGGAAGCTCTTCGAGTACTCCAGTGATTCCAGCATGGAAAGGATCCTTGAACGATATGAAAGATATTCACTTTCGGAGAGACAGCTTCTCTCAACAGATCCTGACCCACAGGGAAACTGGTCGATGGATTACCCTAAACTCACTGCTAGGATTGAAGTTTTACAAAGGAACCTGAGGCACTTTGTGGGAGAAGATCTGGATCCCTTAAGTCTGAGAGAGCTACAAAATTTGGAGCAACAGCTTGATACAGCTCTTAAGCGCATCAGAACAAGAAAGAACCAGCTTATGGAATCGATTTCGGAGCTTCAGAAGAAGGAGAAATCACTGGTGGAGCAAAACAACGCATTAGCAAAGAAGGTGAAGGAGAAGGAGAAGGTCGAACAGAATCGTGCACAAGAGCAGCAAAACAACGGCCAAAACTCATCTGCCTATGTGGTGCCACCACCCCTCCCTTCACTCACCATTGGTGGTAGTGTGGGGAGAGCTGACGCTGAAGCTCGACCTAGTCCCAATACCATGCCACCATGGATGCTGCACGTCAAT
Trochodendron_a_FUL2       ATGGGGAGAGGTAGAGTTCAGCTGAAGCGGATCGAGAACAAGATCAACCGTCAAGTGACGTTTTCGAAGCGGAGATCGGGATTGCTGAAGAAAGCTCATGAGATCTCAGTTCTCTGTGATGCTGAGGTTGCTTTGATAGTCTTCTCCACTAAAGGGAAACTCTTCGAGTACTCCACGGATTCCAGCATGGAAAGGATCCTCGAACGATATGAGAGATATTCTTACGCAGAGCGCGAGCTTGTCGCAATTGATGCTGAATCACAGGGAAGCTGGTCTCTGGAATACACCAAACTTAAGGCTAGATTTGAGGTTTTACAGAGAAACCAAAGGCACTTTCTTGGAGAAGACCTTGGCTCCTTGAGCCTCAGAGAGCTTCAAAATTTCGAGCAGCAGCTTGATTCTGCTCTTAAGCTCATCAGGTCAAGAAAGAGCCAGCTCATGGAGTCCATTTCCGAGCTTCAGAGAAAGGAGAAGGCATTGCAGCAGCAAAACAACTTGCTAGCAGAGAAGCTCAAGGAGAAGAAG---GCACTGGCCCAACAGGCGCATGAGCAGGGAAACCAAGTTCAAAACCCATCCACCTTCCTACTACCACAGTCACTTCCCTCTCTGAACATTAGTGGCACTCAGGCAAGAGGCGAATCTCAACCACATAACCGAACCAACACGATGCCACCTTGGATGCTTCACATGAAT
Trochodendron_a_FUL1       ---------------------------------------AAGATCAACCGTCAAGTGACGTTTTCAAAGCGGAGGTCAGGATTGTTGAAGAAAGCTCATGAGATCTCAGTTCTCTGTGACGCTGAGGTCGCTTTGATCGTCTTCTCCACGAAAGGGAAACTCTTCGAGTACTCAACCGATTCTAGCATGGAAATGATCCTCGAACGATACGAGAGATACTCTTATGCWGAGCGCGAGCTTGTTGCAACTGATCCTGAATCACAGGGAAACTGGTCGCTGGAATACACCAAACTTAAGGCTAGGATCGATCTTTTACAAAGAAACCAAAGTCACTTCCTGGGAGAAGAACTTAGTTCTTTGAGCCTTAAAGAGCTCCAAAATTTGGAGCAGCAGCTTGATAATTCTCTTAAGCACATCCGATCAAGAAAGAACCAACTCATGGAATCCATTTCCGAGCTTCAGAAAAAGGAGAAGGCATTGCAGCAGCAAAACAACTCGCTAGCAGAGAAGCTCAAGGAGACCAAG---GCACTGGCCCAACAGGCGCATGAGCAGCAAAACCAAGTTCAAAACTCACCCTCCTTCCTACTATCACAGTCACTTCCCTCTCTCAACATTGGTGGCACTCAAGCAAGGGGTGATCCTCGACCTCAGAACCGAACCAATACGATACCACCTTGGATGCTGCACATGAAC
Buxus_s_BUsiFL1            ---------------------------------------------------------------------------------------------------------------------------GAGGTTGCTTTGATCGTCTTCTCCACTAAAGGGAAGCTCTTTGAGTACTCAACTGATTCTTGCATGGATCAGATCCTAGAACGATACGAGAGATACTGTTGTGCGGAACGAGAGCTTGGTGCGGCTGATACTGAATCACAGGGAAGCTGGACTCAGGAATACACAAAACTAAAGTCTACGATTGAGGTTTTACAGAAAAATCTAAGGCACCTTAAGGGAGAAGACCTCGAGTCCTTGAGGCTCAAAGAGCTTCAAAATTTGGAACAACAGCTTGATAATTCTCTCAAGCATGTACGATCAAGAAAGAACCAACTCATGGATTCCATCTCCGAGCTTCAGAAGAAGGAAAAGGAGTTGCAGGAGCAAAACAACATGCTAAATAAGAAGCTCAAGGAAAAAGAGAGAGCAAAAACACAGCAAGCTCAAGAGCAGCAAAACCAAGGCCCAAATTCACCATCACTTCAGCTATCACAACCCCTTCCCTTTCTTAACATTGGTGGCACTCAGACAAGGAGCGAAGGTCGTCATAGCAATCGAACGGATGCAATGCCACCATGGATGCTTTACATGAAC
Pachysandra_t_PAteFL1      ---------------------------------------------------------------------------------------------------------------------------GAGGTTGCTTTGATCGTCTTCTCCACTAAAGGGAAGCTCTTTGAGTACTCAACTGATTCTTGCATGGATCAGATCCTAGAACGATACGAGAGATACTGTTGTGCGGAACGAGAGCTTGGTGCGGCTGATACTGAATCACAGGGAAGCTGGACTCAGGAATACACAAAACTAAAGTCTACGATTGAGGTTTTACAGAAAAATCTAAGGCACCTTAAGGGAGAAGACCTCGAGTCCTTGAGGCTCAAAGAGCTTCAAAATTTGGAACAACAGCTTGATAATTCTCTCAAGCATGTACGATCAAGAAAGAACCAACTCATGGATTCCATCTCCGAGCTTCAGAAGAAGGAAAAGGAGTTGCAGGAGCAAAACAACATGCTAAATAAGAAGCTCAAGGAAAAAGAGAGAGCAAAAACACAGCAAGCTCAAGAGCAGCAAAACCAAGGCCCAAATTCACCATCACTTCAGCTATCACAACCCCTTCCCTTTCTTAACATTGGTGGCACTCAGACAAGGAGCGAAGGTCGTCATAGCAATCGAACGGATGCAATGCCACCATGGATGCTTTACATGAAC
Buxus_s_BUsiFL3            ---------------------------------------------------------------------------------------------------------------------------GAGGTTGCTTTGATCGTCTTCTCCACCAAAGGGAAGCTCTTCGAGTACTCAACTGATTCCTGCATGGATCAGATACTTGAACGATATGAGAGATACTGTTGTACAGAACGAGACCTTATTGCAGCTGATACAGGATCACAGGGAAGCTGGACACTGGAATGTGCAAAACTGAAGTCTAGGATTGAGGTCTTGCAGAGAAGTCAAAGGCACCTCATGGGGGAAGACCTTGAATCCTTGAGGCTCAAAGAGCTTCAGAATTTGGAACAACAGCTTGATACTTCTCTGAGGCATGTACGGTCAAGAAAGAACCAACTCATGGAATCCATTTCCGATCTCCAGAAGAAGGAAAAGGAGTTACAGGAGCAAAACAATATGCTAATCAAAAAGCTCAAAGAAAAAGAAAAAACCATAGCGCAGCAAGCTCACGAGCAGCAAAGCGAAGGCACAAATTCGGCAACACTTCAGCTATCACAGCCCCTTCCCAGTCTCACCATTGGTGGCACTCAGACAAGAAGTGAGAATCAT---CGCAATCGAACCCATGCAATGCCACCATGGATGGCTCACATGAAC
Pachysandra_t_PAteFL3      ---------------------------------------------------------------------------------------------------------------------------GAGGTTGCTTTGATCGTCTTCTCCACTAAAGGGAAGCTCTACGAGTACTCAACTGATTCTTGCATGGATCAGATCCTAGAACGATACGAGAGATACTGTTGTGAGGAACGACAGCTTGGTGTGGCTGATACTGAATCACAGGGAAGCTGGACTCTGGAATACACAAAACTAAAGTCTAAGATTGAGGTTTTGCAGAAAAATTTAAGGTACCTTATGGGAGAAGACCTTGAGTCCTTGAGGCTCAAAGAGCTTCAAAATTTGGAACAACAGCTTAATAATTCTCTCAAGCATGTACGGTCAAGAAAGAACCAACTCATGGATTCCATCTCCGAGCTTCAGAAGAAGGAAAAGGTGTTACAGGAGCAAAACAACATGCTAAATAAGCAGCTCAAGGAAAAAGAGAAAGCAAAAACACAGCAAGCTCAAGAGCAGCAAAACCTAGGCCCAAATTCACCATCACTTCAGCTATCACAGCCCCTTCCCTCTCTTAACATTGGTGGCACTCAGACAAGAAGCGAAGGTCGTCGTAGCAATCGAACGGATGCAATGCCACCATGGATGCTTCACATGAAC
Buxus_s_BUsiFL2            ---------------------------------------------------------------------------------------------------------------------------GAGGTTGCTCTAATCATCTTCTCTCATAATGGGAAGCTCACTCAGTACTCAACAAATTCCCGCATGGAAAGCATCCTCGAGCGTTACGAGAGCTATGCATGTGCCGAAAGGGAGCTCATTCCAGCTGATCCCAATTCACAGGGAAGCTGGTCTCAGGAGTACACAAAACTTAAGTCCAGGATTGAAGCTTTACAGGGAAGCCAAAGGAAACTCATGGGAGAAGATCTTGACTTCTTGAGTCTCAAAGAGCTCCAATATATTGAACAACAGATTGATAGTTCGCTGAAGCATATAAGAACAAGAAAGAACCAACTCTTGGACTCCATTTCTGAGCTTCAGAGGAAGGAGAAGGCATTGCAGGAGCAAAACAACAAACTCGATAAGGAGCTCAAAGAGAGGGATAAAGCATTGGCCCAGTACATTTATAAGCAGCAAGGCCAGAAC------CCATCATTCTTTCTTCTGTCACAGCCACATCCCTCCCTGAACATTGAAGGCAATCAAGCAAGAACCGAAACCGAG---CACACCAAAACCAACGGGATGCCGCCATGGATGCGTCAC------
Pachysandra_t_PAteFL2      ---------------GTGCAGCTGAGAAGGATGGAAAATAAGATCAATCGACAGGTTACGTTTTCAAAGCGAAGGACTGGATTGCTGAAGAAAGCTCATGAGATATCCGTTCTTTGTGATGCTGAGGTTGCTTTGATCGTCTTCTCCACCAAAGGGAAGCTCTCTCAGTACTCATCGAATTCCAGCATGGAGACGATCCTCGATCGTTACGAGAGATACTCTTATGCAGAAAGAAAGCTCATGGCAGGTGATCTTGATTCACAGGGAAGCTGGCCTCTGGAGTACACAAAACTAAAGTCTAAGATTGAGGTTTTACAGAGAAACCAAAGGCATTTTATGGGAGAAGAACTTGACTCCTTGAGTCTCAAAGAGCTCCAGTATATGGAGCACCAGCTTGATACTTCTCTGAAGCATATAAGATCAAGAAAGAACCAACTCATGGATTCCATCTATGATCTTCAGAAGAAGGAGAAGGCGTTGCAGGAGCAAAATAGCACTCTAATTAAGAAGCTCAAAGAGAAGGAGAAAGCACCGGCACATCAAGCTTGCGAGCAGCAAGGCCAA------AACTTACCGTCCTTTCTGCTCTCACAGCCACTTCCCTCTCTGAACATTGGASGSAATCWRCTGGCAAGAGAAGCTCAATCTCATGCCAGAACCAACCCCATGCCCCCCTGGATGCTT---------
Nelumbo_n_NEnuFL1          ------------------------------------------------------------------------------------------------------------------------------GTCGCTGTGATCGTCTTCTCCACCAAGGGAAAGCTCTTCGAGTACGCCACTGATTCCGGCATGGAAAGGATCCTTGAACGTTATGAAAGATATTCTTATGCAGAGCGAGAGCTTATTGCTGCTGATTCCGAATCACAGGGAAATTGGTCTCTAGAGTACACAAAGCTTAAGAATAAAATTGAGATTTTACAGCGGAACCAAAGGCATTATGTTGGAGAAGACCTCGAGTCCTTGAGTCTGAAGGAGCTCCAGAATTTAGAGCAACAGCTTGACACTGCTCTCAAACAAATACGAACAAGAAAGAACCAACTCATTGACTCTATTTCAGAACTTCAGAAAAAGGAGAAAGCGTTGCAGGAGCAAAACAACATACTGACTAAAAAGCTCAAGGAGAAGGAGAAGGCTCTGGCCCAGCAGGCTCACGACCAACAAAACCAAGGACAAAGCTCACCGTCCTTCCTGCTATCACAGCCACTTCCCTCACTTGCTATAAGTGGTACTCAGGGAAGGGGCGAAGCTCGCTCGCATGCTCGGACCAACTCAATGCCGCCTTGGATGCTCCATTTGAAT
Berberis_b_FUL             ---------------------------------------------------------------------------------------------------GAGATCTCTGTGCTCTGTGATGCGGAGGTTGCTTTGATTGTTTTCTCCACCAAAGGAAAGCTCTTTGAATACTCTACTGATTCCGGTATGGACAGGATCCTTGAGCGGTACGAGAGATATTCTTATGCAGAAAGGGAGCTTGTGGCAACCGATGCTGAATCACAGGGAAACTGGTCCCTGGAATATAGCAAACTTAAGGCTAAGATTGAAGTTTTGCAAAAAAACCAAAGGCATTTTTTGGGAGAAGGCCTTGATGCAATGAGTCTGAAAGAGCTGCAGAATCTGGAACAACAACTTGATGTTGCTTTAAAGCAAATACGTTCAAGAAAGAACCAACTGATGGAATCAATTTCTGAGCTTCAGAGAAAGGAGAAGGCATTGCAGGAGCAGAATAACCAGCTAGGGAAGAAGCTTAAGGAGAAGGAAAAGGCACTAGCTCAGCACCCAGAAGAACTACAGAGTCAAGGGCAGAACTCCCCATCCTTCCTTCTGACAAAGTCACTTCCCTCCCTAAACATCGGTGGTGCACAGGCAACAGACGAGGCAGCACCTCAGAGCCGATCAAACACTATGCCACCTTGGATGCTTCACGTCAAC
Epimedium_s_EsFUL          ATGGGGAGAGGTAGGGTTCAACTGAAGCGGATCGAGAACAAAATCAATCGACAAGTTACCTTCTCCAAACGAAGGTCTGGATTGCTCAAGAAAGCTCATGAGATCTCCGTTCTCTGCGACGCTGAGGTTGCTTTGATTGTCTTCTCAACCAAAGGAAAGCTCTTCGAGTATGCTACTGATTCCGGCATGGATAGGATTCTTGAGCGGTATGAGAGATACTCATATGCAGAGAGGGAGCTGGTGGCAACTGATGTTGAAACACAGGGAAACTGGTCTCTGGAATATAGCAAACTCAAGGCAAAGATCGAAGTTTTACAGAAAAACCAAAGGCATTTTCTGGGAGAAGGGCTCGACGCCATGAGTCTTAAAGAGCTTCAGAATTTGGAACAACAGCTTGATAGTGCTCTGAAGCAGATTCGTACGAGAAAGAACCAACTAATGGAATCCATTTCTGAGCTTCAAAGAAAGGAGAAAGCATTGCAGGAACAGAATAACCAGCTTGGGAAGAAGTTGAAAGAGAAAGAAAAGGCACTTGCTCAGCAGGCGCAGGATCAGCAAAATCAAAACCAAACCTCCCCTTCCTTTCTTCTGCAACAGTCACTTCCCTCCCTAAACATTGGGGGTGCACAGGCAAGTGGAGAAGCACGACCTCAGAGCCGAAATACCTCCATGCCTCCTTGGATGCTTCATGTGAAT
Dysosma_p_FUL              ---------------------------------------------------------------------------------------------------------------------------GAGGTTGCGTTGATTGTCTTCTCAACTAAAGGCAAGCTGTTTGAATACTCTACTGATTCCGGTATGGATAGGATTCTTGAGCGGTATGAGAGATATTCTTATGCGGAAAGGGAGCTTGTTGCAACTGATGCTGAAGCACAGGGAAATTGGTCTTTGGAATATAACAAACTGAAGGGAAAAATTGAAGTGCTACAGACAAATCAAAGGCACTTTCTGGGAGAAGGTCTTGATGCCATGAGTCTTAAAGAGCTTCAGAATTTAGAGCAACAGCTTGATGCTGCTCTCAAGCAGATACGATCAAGAAAGAACCAGCTCATGGAATCGATTTCCGAGCTTCAGAGAAAGGAGAAGGCATTACAGGAGCAAAACAATCAGCTAGGAAAGAAGCTTAAGGAGAAGGAGAAGGCTCTTGCTCAGCAGGGACAAGAACAACAAAGCCAAAGCCAAAATTCAGCATCTTTCCTTCTGTCACAGTCACTTCCTTCCCTAAACATTGGTGGTGCTCAGGCAAGAGGAGAAGCACGACTCCAGAACCGACCAAATACTATGCCACCGTGGATGCTTCATGTTAAG
Ranunculus_s_RascFUL2      ---------------------------------------------------------------------------------------------------------------------------GAAGTTGCTTTGATTGTTTTCTCTACTAAAGGGAAACTCTTTGAATACTCTACTGATTCCGGCATGGATAAGATTCTCGAGAGATATGAGCGGTACTCCTATGCAGAGAGGGAACTTGTGACAAATGACATCGACGCACAGGGGAACTGGTCTTTGGAATATACCAAACTCAAAGCTAAAGTTGAGATCTTACAGAAGAATCAAAGGCATTTTAGGGGTGAAGACATTGATAACTTGGGTCTCAAAGAGCTCCAAAACTTGGAACAACAGCTTGATACTGCTCTGAAGCTGATAAGAGCAAGAAAGAACCAACTCCTGGAATCCATTTCCGAATATCAGAAGAAGGAGAAAGCTTTGCATGAGCAGAATAATCAGCTAGAGAAGCAGCTCAAGGAGAAGGAGAAGGAACTGGCTAAACTCGCGCAAGAACAGCCACCCAATCCAGGCCAAACTTCACAATGTTCCACACCACAATCCCACCCCTCCCTGAACATTGGGGGGAACCAAGGAAGAAGCGAACCTCAAACCCAAGCTCGGCCAACCATTATGCCGCCATGGATAATTCACATGAAT
Ranunculus_s_RascFUL4      ---------------------------------------------------------------------------------------------CGGCATGAAATGTCCGGTGTGTGCGATGCTGAAGTTGCTTTGATTGTCTTCTCCACTAAAGGAAAGCTTTTCGAATACTCTACTGATTCCGGCATGGATAAGATTCTCGAGCGATATGAGAGATACTCCTATGCAGAAAGGAAACTTGGGGCAAGTGATACCGACTCACAGGGAAACTGGTCTTTGGAATATACAAAACTCAAAGCTAAAGTTGAGATCTTACAGAAGAATCAAAGGCACTTTAGAGGTGAAGACATTGCAAACATGAGTCTCAAGGAGCTCCAAAACTTGGAACAACAGCTTGATTCTGCTTTGAAGCTGATAAGAGCAAGAAAGAACCAACTCACAGAATCCATTTCCGACCTTCAGAAGAAGGAGAAGGTMTTGCAGGAGCAGAATAATCAGCTAGAGAAGCAGCTTAAAGAGAAAGAGAAGGAATTGGCTAAACGAGAGCAAGAACAACCCAATCAAGGCCAAACCTCACGGTCCTTCACA---CCACAATCCCCGTCCTCCCTGAACATAGGGGGAAGCCAAGGGAACAATGAATTTCAGACCCAAAATCGACCAACCATTATGCCCCCCTGGATGCTTCAT------
Aquilegia_c_AcoFL1         ATGGGTAGAGGTAGGGTTCAGTTGAAGAGGATTGAAAACAAAATCAATCGACAAGTTACCTTCTCAAAAAGAAGGTCTGGATTGTTGAAGAAAGCTCATGAGATCTCAGTTCTTTGTGATGCTGAAGTTGCTTTGATTATTTTCTCTACTAAAGGAAAGCTTTTTGAGTACTCTACAGATTCCGGCATGGATAACATTCTTGAGCGATATGAGAGATATTCTTATGCGGAGAGAGAACTTGCAGGAACTGATTCGGAATCACAGGGAAACTGGTCTCTGGAATATGTGAAGCTCAAAGCTAAGATAGAGATATTACAGAAAAATCAACGGCATTATAATGGAGAAGATCTTGAAAAGATGAGTCTTAAAGAACTCCAGAACTTGGAACAACAGCTTGATTCTGCTCTAAAGCAGATAAGAGCAAGAAAGAACCAACTCATGGAATCCATTTCTGAGCTTCAGAAGAAGGAGAGGGCATTAACGGAACAGAATAATCAGCTAGGGAAGAAGCTTAAGGAGAAGGAGAAGGAACTGGCCCAACAGTCGCCTGAGCAACCAAATCGAGGCCAAAACTCACCATCCATGCTTATATCACAAACACTTCCCTCCCTAAACATTGGTGTCAATGAAACGAGAAGCGAAACCCAACAGCCAGCTCGACCTACCACGATGCCACCCTGGATGCTTCATGTCAAC
Nigella_d_NdFL1            ATGGGTAGAGGTAGGGTTCAGTTGAAACGGATCGAAAACAAGATCAATCGTCAAGTTACTTTTTCAAAGAGAAGATCAGGTTTACTCAAGAAAGCTCATGAGATCTCTGTTCTTTGTGATGCTGAAGTTGCTTTGATTGTTTTCTCTACCAAAGGAAAACTCTTTGAATACTCTACTGATTCCTGCATGGACAAGATCCTTGAACGGTACGAGAGATACTCTTATGCAGAGAGAGAACTTGTAGCAAACGATCCTGAATCACAGGGAAACTGGTCCTTGGAATATACCAAACTTAAAACTAAGGTGGAGATTTTACAAAAAAATCAAAGGCATTACATGGGGGAAGACCTTGAGAACATGAGTCTTAAGGAGCTTCAAAACCTGGAACAACAGCTTGATTCTGCCCTGAAGCAGATAAGATCGAGAAAGAACCAGCTCATGGAATCTATCTCTGACCTTCAGAAGAAGGAGAAGACATTGCAGGAGCAGAATAACCAGCTAGGGAAGAAGCTGAAGGAGAAGGAGAAGGAAATAGCACAACAGGGGCAAGAGCAACCAAATCAAAGTCAGAGCTCAATGACATTCCTTCTACCACAATCACTTCCCTCTCTAAATATTGGGGGAAATCAAGGGAGATCAGAATCAGCAGCACAGCCTCGACCAATCAGTATGCCACCCTGGATGCTTCATGTTAAC
Eschscholzia_c_EcFUL2      ---------------GTGCAGTTGAGGCGGATGGAGAACAAGATCAATAGGCAAGTTACTTTCTCAAAGAGAAGGTCAGGGTTACTAAAGAAAGCTCATGAGATCTCAGTTTTATGTGATGCTGAAGTTGCTTTAATTGTCTTCTCTACTAAAGGAAAGCTATATGAATACTCCACTGATTCTGGTATGGACAGAATCCTCGAGCGATATGAAAGATACTCTTACTCTGAACGTGAAGTTGTTGCAACTGATATTGATTCACAGGGAAATTGGTCCCTGGAGTATCACAAGCTGAAAGCTAAGGTTGAACTCTTACAGAGAAACCAAAGGCATTTTATGGGTGAAGACTTGGAGTCTGTGAGTCTAAAAGAACTCCAAATCTTAGAGCAACAGCTTGATACTGCTCTCAAGCAGATAAGATCAAGAAAGAACCAACTAATGGAATCAATTGCTGCGCTTCAGAAAAAGGAAAAACTTTTGCAAGAACAAAATAACCAACTAGGAAAGAAGCTCAAGGAAAAAGAGAAGGAAATAACCCAGCAGCAGCAGCAGCAGCAGAACCTAACTCAATCTTCCCCATCCTTCCTCCTTTCACAATCACTTCCCTCACTAAACATTGGTGCAAGTCAGGCGCAAGGCGATGCACAAACAACGACGAGGCCTAATACAATGCCCCCCTGGATGCTT---------
Eschscholzia_c_EcFUL1      ---------------------------------------------------------------------------------------------------------------------GATGCTGAAGTTGCTTTGATTGTTTTCTCTACTAAAGGAAAACTCTTTGAATACTCTACTGATTCCAGCATGGATAGGATCCTCGAGCGATATGAGAGATACTCTTACGCAGAACGAGAGCTTGTTGAAACTGATCTTGATTCACAGGGAAACTGGTCTCTGGAGTATACCAAGCTTAAGGCTAAGATTGAAATTTTACAGAGAAACCAAAGGCACTTTATGGGTGAAGACCTCCAGTCCATGAGTCTGAAAGAACTCCAAAGCTTAGAACAACAGCTTGATACTGCTCTGAAGCAGATAAGATCAAGAAAGAATCAGCTCATGGAATCAATTGCTGAGCTTCAAAAAAAGGAAAAAGCTCTGCAGGAGCAGAATAACCAACTAGGAAAGAAGCTGAAGGAAATGGAGAAGGAAGCAGCACAGCAACCTCAGGACCAGCAAAACCATGGCCAATCTCCCTCATCCTTCCTACTTTCACATTCAACTCCCTCCCTAAATATTGGTTACCATCGA------GGCGAAGTTCGACCAACTAGAACCATCAATACAATGCCCCCCTGGATGCTT---------
Papaver_s_PapsFL2          ---------------------------------------------------------------------------------------------------------TCGGTGTTGTGTGATGCTGAAGTTGCTTTGATTGTTTTCTCTACTAAGGGAAAACTCTTTGAATATTCTACTGATTCCGGCATGGATAGGATCCTTGAGCGCTATGAGAGGTACTCGTATGCTGAACGGGAGCTTGTCACAACTGAAATTGAT---CAGGGAAACTGGTCCCTAGAGTATAGCAAGCTTAAATCAAAGATTGAAATCTTACAGAAAAACCAGAGGCATTTTATGGGGGAAGACTTACAATCCATGAGTCTTAAAGAGCTCCAAAATCTAGAACAACAGCTAGATGTTGCACTGAAACAGATTAGGTCAAGAAAGAACCAACTCATGGAATCCATTTCTGAGCTTCAGAAAAAGGARAAAGCACTGCAGGAGCAGAAYAACAAACTAGGAAAGCAGCTCAAAGAAAAGGAGAAGGAAGTAGCACAGCAGCAACAGTCGCAGTTTAGTCAAGGCCAATCCTCTCCCTCCTTCCTACTGTCYCAGTCGCTTCCTTCCTTAAATATTGGAAGCAGTCAGGCGAGAGGAGAAAATCGAACTACTACTAGAACTGCTACWATGCCC---------------------
Chelidonium_m_CmFL2        ------------------------------------------------------------------------------GGGTTGGTGAAGAAGGCTCATGAGATCTCAGTTYTWTGTGATGCTGARGTTGCTTTGATTGTCTTCTCAACTAAAGGAAAGCTCTTTGAATATTCTACCGATTCCGGCATGGAAAGGATCCTTGAACGATACGAGAGATACTCTTACGCCGAGCGGGAGCTTGTTGCATCTGAACTTGAT---CAGGGAAACTGGTCCCTGGAGTATACCAAGCTTAAGGCTAAGATTGAAATTTTACAAAAGAACCAAAGGCATTTTATGGGGGAAGACCTGGAGTCAATGAGTCTCAAAGAGCTCCAAAATTTAGAGCAACAGCTTGATACTGCTCTGAAGCAGATAAGATCAAGAAAGAACCAACTGATGGAATCCATTTCTGAGCTTCAGAAAAAAGAAAAGGTGTTGCAGGAGCAGAATAACCAACTAGGAAAGAAGCTTAAGGAAAAGGAGAAGGAAGTAGCCCAGCAGGCTCAGGACCAGCAAAGCCAAGGCCAAAGTTCTCCATCCTTCCTACTTTCACAATCACTTCCTTCCCTAAACATTGGTGGCAGTCATATGCGAGGAGAAGTTCGACCTACAACCAGAAACACTACGATGCCCCCCTGGATGGTTCAC------
Akebia_t_AktFL1            ATGGGGAGAGGTAGGGTTCAATTGAAGCGGATCGAAAACAAGATCAATCGACAAGTGACGTTCTCAAAAAGGAGATCAGGATTGCTGAAGAAAGCTTATGAGATCTCAGTTCTCTGCGATGTTGAGGTTGCTTGTATCGTCTTCTCCGATAAAGGGAGATTGTATGAGTTCTCTACTGAATCCAGGATGGAAAGAATCCTTGAGCGATACGAGAGGTGTTCTTTAGCAGCAGAGGAGATTGCTACGATTGATCCTCAATCACAGGGAAGCTTGCCTCTGGAATCTAGAAGACTTAAGGCTAGGCTTGATGTTTTACAGAAAACCCAAAGGCGTTTTATGGGAGAAGACCTTGATTCCATGAGTATCAAAGAGATACAAAATTTAGAGCAACAGCTTGATGCTTCTCTGAAGCAGATAAGATTAAGAAAGAACCAGCTCATGGAATCTATTTGTGAGCTCCAGAAAAAGGAGACAGCATTGCAGGAGCAGAATAACCAGCTAGGGAAGAAGATCAAGGAGAAAGAGAAGACCCTGACCCAGCAGGTGAATGAGCAGCCAAATCAAGGCCAAAACTCACCAGCCTTCTTACAATCACAGACACTTGTGTCCCTAAACATTGGTGGCCCTCAGGCTAGATCAGAAGTGCAATCTCATACTCAACCCAGCACATTGCCACCTTGGATGCTTCATGTCAAC
Euptelea_p_EUplFL1         ATGGGGAGAGGTAGGGTTCAGTTGAAGCGGATCGAGAACAAAATCAATCGCCAAGTGACGTTCTCGAAGCGGAGGTCCGGTTTGCTGAAGAAAGCTCATGAGATCTCAGTTCTCTGCGACGCTGAGGTAGCTTTGATCGTCTTCTCCACTAAAGGAAAGCTCTTCGAGTACTCCACCGATTCCGGCATGGATATGATCCTTGATCGATACGAGAGATACTCTTCTGCAGAACGAGAGCTTGTTGCACATGATCCTGAATCACAGGGAAGTTGGTCTCTGGAATATGCCAAACTTAAGGCTAAGCTTGAGGTTTTACAGAGAAACCAAAGGCATTTTATGGGAGAAAACGTGGATTCTTTGAGCTCCAAAGAGCTCCAAAATTTAGAGCAACAGCTTGATTCTGCTTTGAAACATATAAGAACAAGAAAGAACCACCTCATGGAATCCATTGCTGAGCTTCAGAGAAAGGAGAAGACATTGCAGGAGCAGAATAACCAGCTAGAGAAGAAGCTGAAGGAGAAGGAGCTA------ACCCAGCAGGCCCATGAGCACCAAAGC------------TCAACATCCTTCCTACTATCACAGACACTTCCCACCCTCAACATTGGTGGCACACAGGTGAGAGGCGAAGCTCAACCTCACGCTCGAACCAACACTATGCCACCTTGGATGCTTCACGTGAAC
Ranunculus_s_RascFUL1      ---------------------------------------------------------------------------------------------GCTCATGAGATCTCTGTTCTTTGTGACGCTGATGTTGCTCTTGTCATCTTCTCTATCAAAGGAAAACTCYTCGAATACTCCACCAATGACCGCATGGAAGGAATCCTTGAACGTTATGAAAGATACTCGTATACCTCTACAGAGCTAGTGGCTGCTGATCCTGAATCACAGGAATGTCTTTCAATGGAATACAAMAAGMTCAAGTCTAAGGTTGAGGCCTTGCAAAGAAGTCAAAGGTATTTCATGGGAGAAGATATTGGCAGCWTGGGTGTTAAAGAGCTTCAAGCTTTAGAGCAACAACTTGACACTTCTCTGAGGCAAATAAGATCAAGAAAGAACCAACTCATGGGTTCCATCACTGAGCTTCAGAAAAATGAGAAGGCACTTCTGGAGGAGAATATCAAWYTAAAGAAGCAGGCCAAGGAGAAGGAGCTTGCATTGTCCCTCTGCGAGCAAAAYCCTGTC---------GAAAGGTCTCCATATGTCCCTCTACCTGACGCAGTTCCTGCTCTAAACACCAGTGAACCTAATTCAAGCGGGGAAGAAGTGGCTCCATCTCAAACCAAAACTATGCCCCCCTGGATGCTTCACCTA---
Ranunculus_s_RascFUL3      ---------------------------------------------------------------------------------------------------------------------------GATGTTGCGCTTATTGTTTTCTCCATTAAAGGAAAGCTTTTCGAGTATTCGACAAACGACAGCATGGAAAGAATCCTTGACCGTTATGAGAGATACTCGTCTGGCTCTAAGGAGCTTGTGGAGGCAGATCCTGAATCTCAGGAATGCTTGTCTACAGAATACAACAAGCTTAAGTCAAAGGTCGAGTCTTTACAAAGAAGTCAAAGGCATTTCATGGGAGAAGACATTAGTGGCTTAGCTCTTAAAGAGCTTCAAAGTTTAGAGCAACAACTTGACACTGCCCTTAGGAACATAAGATCACGGAAGAACCAACTCATGGGTATAATCACCGAGCTTCAGAGAAATGATAGGGCGCTTGTGGAAGAGAACAGCAATCTAAAGAAGCAGGTTAAGGAGATGGAGCTTACATTGACCCTCAGTGAGCAAATTCATGTT---------GAAAGCTCACCATTTGTGCATGTACCTGAGCCACTTCCCGCTATAAACACCAGTGGTACTCAATCAAGTGGGGAA---GTAGTTCCATCTCAAGCCAAATCTATGCCACCATGGATGCTTCATATAAAT
Aquilegia_c_AcoFL2         ATGGGAAGAGGTAGAGTTCAACTGAAAAGGATCGAAAACAAGATTAATCGACAAGTTACCTTTTCAAAAAGAAGATCAGGATTGTTGAAAAAAGCTCATGAAATCTCAGTTCTTTGCGATGCTGACGTTGCGTTAATCGTCTTCTCCATTAAAGGAAAACTCTTCGAGTATTCTACTAACGACAGCATGGAAAGTATCCTTGAACGCTACGAAAGATATACATATACTTCTAGGGAACCTGTTGCAAGTGATCCTGAATCACAGGGAAACCTTTCTTTGGAATACAACAAGCTGAAAACTAAAGTTGAAGCTTTACAAAGAAGCCAAAGGCATTTCATGGGTCAAGACATTGATATCTTGAGTTTTAAAGAACTACAAAATTTGGAGCAGCAACTTGACAGTGCTCTGAGGCAAATAAGATCAAGAAAGAACCAACTCATAGGATCTATCACAGAGCTTCAGAGAAAGGAGAAAGCACTACAGGAGGAGAATAACAGCCTAAGGAAGAAGATCAAGGAGAAGGAGCTGGAATTATCCCTTCATGAGCATGATGATGTT---------GAA---ACCTCACCATCCTTACCATCGGAGAGGCTTCCTGTTCTCAACATCAGTGGTAGTCAATCAAGTGGCGAGGGAGTTCAAGTACTTCAACCGAAAACTCTTCCTCCCTGGATGATTCATATGAAT
Nigella_d_NdFL2            ATGGGTAGAGGTAGAGTTCAACTCAAAAGAATCGAAAACAAGATTAATCGACAAGTCACCTTCTCCAAAAGAAGATCAGGTTTGCTCAAGAAAGCTCATGAAATCTCAGTTCTATGCGATGCTGATGTCGCTTTGATCGTTTTCTCCATCAAAGGAAAGCTCTTTGAGTACTCCACCAATGATAGCATGGAACAGATACTTGAACGCTATGAAAGATACTCGTACACGTCTAGAGAGGTTGTTGCAACTGATGCTGAATCACAGGGAGACCTCTCCTTGGAATACAACAAACTCAAGTCTAAGGTTGAAACTTTACAGAAAAGTCAAAGGCATTTCCTGGGACAAGACATCGATACTTTGAATTATAAAGAGCTCCAAAGCTTAGAGCAACAGCTTGATAATGCTTTGCGGCAAATAAGGTCAAGAAAGAACCAACTAATGTCATCCATCACAGAGCTTCAGAGAAAGGAGAAGGAACTTCAGGAGGAAAATAGCAAACTAAGGAAGAAGATCAAGGAGAAGGAAGTGACACTGTCCCTCTGCGATCAAACTCACCTT---------GAAAACTCACCATCCATCACTCCACCCGAGACGCTTCCTGTTCTAAATATAAGCGATACTCAATCCAGCGGGGAAACTACAGTTCAACCTCAAACCAAAAGTATACCTCCTTGGATGCTTCACATAAAT
Akebia_t_AktFL2            ------AGAGGTAAGGTTCAGTTGAAGCGGATCGAAAATAAGATCAATCGACAAGTTACGTTTTCGAAACGAAAGTCAGGATTAATGAAGAAAGCTCATGAGATCTCAGTTCTATGCGATGCTGATGTCTCGTTGATTGTTTTTTCAAGTAAAGGAAAACTCTACGAGTACTCCACTGATTCCGGCATGGATAGAATCCTTGAGCGATACGAGAGATATTCATTTGCTGAGAGGGAGCTTGTTGCAACTGAAATTGAATCACAGGGAAACTGGTCTCTGGAATATACCAAACTAAAGGCTAAGATTGAGGTTTTACAGAAAAACCAAAGGTATTATATGGGAGAAGAACTTAGCTCAATGAGTCTCAAAGAGCTTCAAAATTTAGAACATCAGCTCGATAATGCTCTGAAGCATATAAGATCAAGACGGAACCAACTCATGGAATCCATTTCTGAGCTTCAGAGAAAGGAGAAGGCACTGCAGGAGCAGAATAACCAGCTAGGGAAGAAGCTCAAGGAGAAAGAGAAGGCACTGGAACAGATGGGGAATGAGCATCCAAACCAAGGCCAAAACGGGCCGCCCTTCCTGCTATCACAGACACTTCCCTCCCTAAACATTGGCGGTCCTCTGCCAAGAGGCGAAGCTCGA------GAACCACGACACACAATGCCACCTTGGATGCTTCATGTTAAC
Eschscholzia_c_EcFUL3      ATGGGAAGGGGTAGGGTTGAATTGAAGAGAATTGAAAACAAGATCAATAGACAAGTTACTTTTTCTAAAAGAAGGTCTGGGTTATTAAAGAAAGCTCATGAAATTTCTGTTCTTTGTGATGCTGAAGTTGCTCTTATTGTCTTCTCTACTAAAGGAAAACTATTTGAATACTCCACTGATACCAGTATGGAGAATATCCTTGAGAGATACGAAAGACAAAGTTATGTCGAGGAAAATCTCGTTGTGACCAACCCGGAATCACAGAGAAACTTATCTTTGGAACACACTAGACTTAAGGCTAAAATCGACATGCTACAACAATCCCAGAGGCATTTCATGGGAGAAGATCTTGAACCTTTGAGTCTTAGAGAAATACAAAACTTGGAGCAAGAGCTTGATTCTGCTCTCAAGCATATAAGATCAAGAAAGAACCAACTCATGGCATCAATTGCTGATCTTCAGAGAAAGGAGAAGGTGTTGAAGGAACAAAATATGGGACTAATGAAGAAGTTCAAGGAGAAGGAAGATGAAGTAGGAAGTTTGGAGAGGGAAGAACAAAACAAAAATGGCAGCTCATCTTCTTTC---CTCTCACAGTGTCTCCCTTCACTTGCCATGGGAGGAGGT---------------GGAAGTGAAGTTCAACAACTCAATATGGTGCCACGTTGGATGTTA---------
Papaver_s_PapsFL1          ---------------------------------------------------------------------------------------------------------TCAGTGCTTTGTGATGCTGAAGTTGCTTTGATTGTTTTCTCAACCAAAGGAAAACTATTTGAATATTCTACCGATGCTTGCATGGACGCCATCCTTGAGCGATATGAAAGACAATGTTGTGTTGAGGAAGAGCTTGTTGGAACTGATCAGGAATCACAGGGAAACTGGTCCTTGGAACATGCCAAGCTTAAGGCCAAAGTTGAGGTTCTGCAAAGAACCCAAAGGCATATGATGGGAGAAGATTTAGAATCCTTCAATGTGAAAGAGCTACAAAATTTGGAGCACCAACTTGATACTTCCTTGAAGCATATTAGATCAAAAAAGAACCAACTCTTGGCATCCATTTCTGAGCTTCAGAGAAAGGAAAAAGCTTTACAAGAGCAGAATACTATTCTAGGGAAGAAGATCAAGGAGAAAGAACAAGAAATGGGGCAGCAGCAGCAGAACGCTCAAAACTCAGCTCAGAACTCACCAACCTTCCTTCTGTCGCAGGAACTTCCTTCCCTAACCATTTGTGGTACTGAGCCT---------GCAAGA---CCCATAGCAATTCAAACAATGCCCCCCTGGATGCTTCATCTA---
Euptelea_p_EUplFL2         ATGGGGAGAGGTAGGGTACAGTTGAAGAGGATCGAGAACAAGATCAGTCGGCAAGTGACGTTCTCGAAGCGGAGGTCAGGGTTGCTGAAGAAAGCCCATGAGATCTCAGTTCTTTGCGAAGCTGATGTCGCCGTGATTGTCTTCTCCACTAAAGGAAAGCTCTTTGAGTACTCCACTAACTCCGGCATGGAAGGGATCCTGGAACGATATGAAAGATATTATTATGCCGAGCAAGAGGTTGTTGCGACTGATCCTGAATCACTGGGAAACTGGTCTATGGAATATGCCAAACTTAAGGCTAAGGTTGATGTTTTACAAAGAACCCAAAGGCATTTTATGGGAGAAGACCTTGACTCCTTGAGTCTCAAAGAGCTCCAACATTTGGAACAACAGCTTGATACTGCAATGAAGCAGATAAGATCAAGAAAGAACCAACTCATGGAATCCGTTGTCGAACTCCAGAGAAAGGATAAGGTTTTGCAGGAGCAGAATAGCATGTTAGAGAAGAAGATCAAGGAGATGGAGAAATCAATAGCTCAGCAGAGGCATGAGCAGCAAAACCAAGGCCAAAACTCACCATCCTTCTTGCTATCACAGACACTTCCCTCCCTAACCATTGGTGGTACCCAAGCAAGATGCGAAGCTCGAACTCAATCTCGATTCAACACGATGCCACCTTGGATGCTTCATCTGAAT
Chloranthus_s_CsAP1        ATGGGAAGGGGTAGGGTTCAGTTGAAGAGGATCGAGAACAAGATCAATCGCCAGGTCACTTTCTCCAAGCGACGGTCAGGATTGCTTAAGAAAGCTCATGAGATCTCCGTTCTCTGCGATGCTGAGGTCGCTTTGATTGTTTTTTCTGCTAAGGGGAAGCTCTCTGAGTATTCTACTGATTCACGCATGGATAGAATTCTTGAGCGATACGAGAGAATTTCTTATGCAGAGAGGGAGCTCCGATCAACAGATCATCGACCAGATGGAAATTGGAACCTAGAATACAGCAAACTCAAGGCTAAGCTTGAGGGTTTACAAAGAARCCAAAGGCATTATATGGGAGAAGACCTTGAAAAGTTGAGCCTCAAAGAGCTGCAACCACTGGAAAATCAGCTTGATAATGCTTTGAAGCATATAAGAACAAGAAAGACACAAGTCATGGATTCCATTGCTGAGCTTCAGGCAAGGGAGAAATTGTTGCAGGAGCAAAATTCCATGCTTGAAAAGAAGATCCAAGAGAAAAATGCA---CTGGCCCACCAGGCACATGAGCAGCAAAACCAAACCCAAAGCCCACCACCCTTCCTACTAACACACCAACACCCGACTATAAACAACAGTACCTATCAGGCAAGAGGG---------GACAGGGTTCGGACGAATAGCATGCCACCTTGGATGCTTCACGTTAAC
Magnolia_p_MpMADS15        ATGGGGAGAGGCAGGGTCCAGCTGAAACGGATCGAAAACAAGATAAACAGGCAAGTGACCTTCTCCAAGCGTCGTATGGGCCTCCTCAAGAAAGCTCACGAGATCTCCGTCCTCTGCGACGCTGAGGTCGCTGTCATCGTCTTTTCCACCAAAGGAAAGCTCTACGAATACTCCACTGATTCCAGAATGTCAAGGATACTGGAGCGCTATGAAAGATATTCCTATGCTGAGAGAGAGCTTGTTTTGTCGGGTCCTGAATCAGAGGGAAGCTGGTGCCTTGAATATGGCAAGCTTAAGGCTAAGGTGGAATCTTTGCAAAGAAACCTCAGGCATTTTACAGGGGAAGACCTCGACACCTTAAGCCTCAAAGAGCTGCAACAGTTAGAACACCAGCTTGATGCTGCTTTGAAACATATAAGATCAAGAAGACCAATCATGTTGCATTGC------GGAGCTTCAAAGAAGGAGAAGTCGCTGAGGGAGCAGAATAACATGCTAGAGAAGGAGATTCAAGAGAAGGAGAAGGCAATGGCCCAGCAGGCTCAGGAGCAGCAAAACCAATCCCAAAGCTCACATCCTTCCTGGCTAGCAAGCCCTCTCCCCACTCTAAACATTGGCACATATCAGGGAAATGAAGAAGCTCGGCCCCCAGCCCGGACCAACAGCATGCCACCTTGGATGCTACATGTCAAT
Magnolia_g_MagrAP1         ------------------CAGCTGAAACGGATCGAGAACAAGATCAATCGCCAGGTGACCTTCTCCAAGCGTCGTATGGGCCTCCTCAAGAAAGCTCACGAGATCTCCGTCCTCTGCGACGCTGAGGTCGCTGTCATCGTCTTTTCCACCAAAGGAAAGCTCTACGAATACTCCACTGATTCCAGAATGTCAAGGATTCTGGAGCGCTATGAAAGATATTCCTATGCAGAGAGAGAGCTTGTTTTGTCGGGTCCTGAATCAGAGGGAAGCTGGTGCCTTGAATATGGCAAGCTTAAGGCTAAGGTGGAATCTTTGCAAAGAAACCTCAGGCATTTTACAGGGGAAGACCTCGACACCTTGAGTCTCAAAGAGCTGCAACAGTTAGAACACCAGCTTGATGCTGCTTTGAAACATATAAGATCAAGAAAGAACCAAATCATGGATTCCATTGCGGAGCTTCAAAGAAAGGAGAAGTCGCTGAGAGAGCAGAATAACATGCTAGAGAAGGAGATTCAAGAGAAGGAGAAGGCAATGGCCCAGCAGGCTCAGGAGCAGCAAAACCAATCCCAAAGCTCACCATCCTTCCTGCTTGCAAGCCCTCTCCCAACTCTAAACATCGGCACATATCAGGGA------GAAGCTCGG---CCAGCCCGGACCAACAGCATGCCGCCTTGGATGGTACATGTCAAC
Michelia_f_MfFL            ------------------------------------------------------------------------------GGGCTGGTGAAGAAMGCTCATGAGATCTCCGTCCTCTGTGATGCGGAGGTCGCTGTCATCGTCTTTTCCACCAAAGGAAAGCTCTACGAATACTCCACTGATTCCAGAATGTCAAGGATTCTGGAGCGCTATGAAAGATATTCCTATGCAGAGAGAGAGCTTGTTTTGTCGGGTCCTGAATCAGAGGGAAGCTGGTGCCTTGAATATGGCAAGCTTAAGGCTAAGGTGGAATCTTTGCAAAGAAACCTCAGGCATTTTACAGGGGAAGACCTCGACACCTTGAGTCTCAAAGAGCTGCAACAGTTAGAACACCAGCTTGATGCTGCTTTGAAACATATAAGATCAAGAAAGAACCAAATCATGGATTCCATTGCGGAGCTTCAAAGAAAGGAGAAGTCGCTGAGGGAGCAGAATAACATGCTAGAGAAGGAGATTCAAGAGAAGGAGAAGGCAATGGCCCAGCAGGTTCAGGAGCAGCAAAACCAATCCCAAAGCTCACCATCCTTCCTGCTT------------CCCACTCTAAACATTGGCACATATCGGGGA------GAAGCTCGA---CCAGCCCGGACCAACAGCATGCCATCTTGGATG------------
Eupomatia_b_EbAP1          ------------------------------------------------------------------AAGCGGCGGATGGGTCTCCTCAAGAAGGCCCACGAGATTTCCGTCCTCTGCGATGCTGAGGTCGCTCTCATCGTCTTCTCTACCAGAGGCAAGCTCTACGAGTACTCCACCGATTCCTGCATGTCAAGGATTCTGGATCGGTATGAGAGAGACTCGTATGCAGAGAGGGAGCTCGTAGTATCTGGTCTGGAATCAGAGGGAAGCTGGTGCCTAGAATATAGCAAGCTTAAGGCTAAGGTGGAAGCCTTGCAGAGAAACCTCAGGCATTTTACTGGGGAAGACTTGGAAACCTTGAGTCTCAAAGAGCTACAACAATTGGAGCACCAGCTTGATGCTGCTTTGAAACATATAAGATCTAGAAAGAACCAAATCATGGAGTCCATTGCGGAGCTCCAAAGAAAGGAGAGGTTGCTGCAAGAGCAGAATCAGATGCTAGAGAAGAAGGTGCAAGAGAAGGAAAAGGCAATGGCCCAGCAGGCTCAGGATCACCAGAACCAGTCGCAAAGCTCACTATCCTTCTTGCTTGCTACCCCTCTGCCCACTCTAAACATTGGCACGTATCAGGCAAATGGCGAAGCCCGGCGATCAGCACGGACTAACAGTATGCCACCATGGATGCTACATGTGAAT
Persea_a_PEamAP1           ATGGGGAGAGGGAGAGTTCAGCTCAAGCGGATCGAGAACAAGATCAACCGTCAAGTCACCTTCTCCAAGCGTAGGATGGGGCTTCTCAAGAAGGCTCATGAGATTTCTGTGCTCTGCGACGCAGAGGTCGCTCTCATCATCTTCTCCACCAAAGGGAAGCTCTATGAGTACGCCACCGATTCCAGCATGTCAAAGATTCTTGAACGATACGAGAGATACTCTTATGCAGAACGGGAGCTTGTTCTTCCTGGTCAAGCTTCTGAGGGAAACTGGTGCCAAGAATATGGGAAACTTAAGGCCAGGGTTGAGGCTTTGCAGAGAAACTTGAGGCATTTTATGGGAGAGGACCTAGATTCCCTGAGTGTAAGAGAGCTTCAACAGCTGGAACAACAGCTTGATGTTGCTCTTAGGCATGTTAGGTCAAGAAAGATCCAAGTAATGGATTCCATTTCTGAGCTTCAAACAAAGGAGAAGGCATTGCAGGAGCAGAACATTATGCTTGAGAAGAAGCTACAAGAGAAGGAGAAAGCAGCTGCTCAGCAGGCTCAC---------------------CATTCACCATCCTTGCTACTGCCTACGCCTCTCCCCACTCTAAATATCGGGTCGTATCACTCAAGCAGTGTAGCTCGCCCTCTTGCCAGGACTAACAGCGTCCCACCTTGGATGCTTCACATCAAT
Saururus_c_ScMADS669       ATGGGGAGGGGGAGGGTGCAGCTGAAGAGGATAGAGAACAAGATAAACAGGCAGGTGACCTTCTCCAAGAGGAGGACGGGCCTGCTCAAGAAGGCTCACGAGATATCGGTGCTGTGCGATGCCGAGGTGGCGCTCATCGTCTTCTCCACCAAGGGAAAGCTCTACGACTACTCCACCAACGCCGGTATGGCAAGGATTCTTGAGCGATATGAGAGATACTGCTATGCGGAGAGAGAAGTTGCTGTCACCAGTCCTGACTCAGAGGGAAGCTGGTGGCTTGAATATGGCAAACTTAAAGCCAGGATCGAGGCTCAACAAAGAATTCAAAGGCAGTTGATGGGTGAAGACCTTGATGCTTTAACCCCCAAAGAACTCCAACAGTTGGAAAACCAGCTTGAGTCTGCTCTGAAGCATGTAAAATCAAGAAAAAATCAGGTGATTGATTCAATGGTGGAGCTTCGGAGAAAGGAGAAGTTGCTTCGAGACGAAAACACCATGATGGAAAAAAAGATCCAGGAGAAGAAGAAGGAGAGGGTTCAACAGGCCCAGGAACAACAAATCCAATCCCAAAATTCACCTTCCTTC---------------CTTCCAACTCTTAACATTGGCTATCATGGTACT---GCCGAAGCC------CACCCCGGGCACAATACTATGCTAGCTTGGCTGCTCAGCAGTAAC
Peperomia_c_PcFL2          ------------------------------------------------------------------------------------------------------------GTGCTTTGTGATGCCGAGGTGGCCGTCATCGTCTTCTCCACCAAAGGCAAGCTCTACGAGTATGCCACCGATGCCGGAATGGCAAGAATATTGGATCGCTACGAGAAACACACCTTTTCTAATAGAGAGCTTGAATTGACAAATTTGGAATCGGAGGGGGCTTGGTCTCTGGAGTATGGTAAACTCAAGGCCAGATTTGAGCTATTGCAAAAGAGTCACAGGCATTATCTTGGTGAGGACCTTGGCGCTTTAAACATGAAGGAACTTCAACACATAGAGCATCAACTTGATTCTGCTCTGAGGCATGTCCGGTCACGAAAGAATCAAATCCTGGATACCATATCTGATCTTCAGACAAAGGAAAAGTTAATACATGAGCAGAATAAAATACTCCAGAAGAGGATTCAAGAAAAAGAGAGAGAGATAACTGGGCAGCCTCAAGAGATAGTACCAAGTCAACAAAACCCTCAACCAACTTTGTTTCCAATTCCTCTTCATACCCTATCAATTGGATACTGTGAAGAT---GGCGGGGAAAATGAACCTCGCCCTCTTTCACAGATGCCCCCCTGGATGCTT---------
Peperomia_c_PcFL1          ---------------GTGCAACTGAAAAGGATGGAAAACAAGATCAATAGGCAGGTGACGTTCTCCAAGAGGAGGACCGGGCTGCTGAAGAAGGCGCACGAGATCTCGGTGCTTTGCGACGCCGAGGTCGCGCTGATAGTCTTCTCCACCAAAGGCAAGCTCTATGAGTACGCCACCAATTCAAGCATGCCAGGAATATTGGACCGATATGAAAGGCACAGTTTTACCGACAAAGAGTTCTTTATCAAGGAGGGTGAGCCAGAGGGGGCTTGGACTTTAGAGTATGCTAAACTCAAAGCCAGATATGAACTTTTGCAAAAAAACTACAGGCATTATCTTGGAGAGGACCTTGGATCCTTGAGTGGCAAAGAGCTTCAACAATTGGAGGGTCAACTCGATGCCTCTTTGAAGAATGTTCGATCGCGGAGGACACAAGCCCTCCATACCATCTCTGATCTTCAAAAAAAGGAAAAGTCACTATTGGAGCAGAATAGCGTAATGATAAAGAAGCTCCAAGATTTAGAGAAGGCTGAGGCTCAACAGTCTCAGGAAATGCAAAACCATGAACAAAATCAGCCACCCTTAATATTA---CTCCCTCCACCTGCTCTGAGCMTCGGAAGTTTCCAGGAAAATGGCGAAGCTCCACGAGTGGCCCAGAAGAATAGCTTGCCCCCCTGGATG------------
Houttuynia_c_HcAP1         ATGGGGAGGGGACGGGTGCAAATGAAGAGGATAGAGAACAAGATCAACAGGCAGGTGACCTTCTCCAAGAGGAGGATGGGTCTGCTGAAGAAGGCTCATGAGATATCGGTGCTTTGCGATGCAGATGTGGCACTCATCGTCTTCTCCACCAAGGGCAAGCTCTACGAGTATGCCACCGACTCCAGCATGACAAAAATCTTGGAGCGGTACGAGAGATATTCCTTTGCTGAGAGAGAATTTGCTCTAGCAGATAACGAATCAGAGGGAGCTTGGTCTCTGGAATTTGGTAAGCTCAAAGCCAGAGTTGAAGCTTTACAAAAGACTCACAGGCACTATCTGGGAGAAGACCTTGATTCCCTGAAAGTCAAGGAGCTTCAACACTTGGAGCAGCAACTTGATTCTGCTCTCAAGCATGTAAGATTGCGGAAGAATCAGGTCATCGAGACAATATCCGAGCTTCAGAAAAAGGAGAAGGCCCTGCAAGAGCAGAATAACATGCTGGAAAAGAAGGTTCAGGAAAAGCAGAAGGCAAAAGCCCAGCAGACTCGGGAAAATCAAAGTCAGAATCAGAACTCAGCGCCATTCTTGTTTTCACTCCCTCTTCCTAACCTAAACATGGGAACTTATCAAGAAAATGGCGAAGCTCGA---CTTGCGCACAGCAATAGCATGCCGGCTTGGATGCTTCATGCAAGT
Asarum_c_AcMADS600         ATGGGAAGAGGGAGAGTTCAGCTAAAGAGGATCGAGAACAAGATCAATCGGCAGGTGACCTTCTCCAAACGCAGAACGGGATTGCTGAAGAAAGCACATGAAATCTCCGTTCTCTGCGACGCCGACGTTGCGCTCATCGTCTTCTCCGCGAAAGGGAAGCTTTACGAGTACGCCACGAATTCCAGTATGGAAACGATTCTTGAACGATACGAGAGATACTCATTTGCAGAGAGGGAACTTGTAGCA---GATCCTGAATCAGAGGGAGGCTGGTGCCTGGAATACGGTAAACTCAAGGCTAGAGTCGATGCGCTGCAAAAAAGTCACAAGCATATTATGGGGGAAGACCTTGACTCCTTGAGCATCAAAGAGCTCCAGCACTTGGAGCAGCAACTTGATGTTGCTCTGAAGCATATCCGATCTCGAAAGAACCAGGTCATGGACACAATTTCTGAGCTTCAAAGAAAGGAAAAAATGTTGCTTGAACAGAACAAAGCGCTGCAGAAGACGATGCGGGAAAAGGAGAATGCGATGGTCCGACAAGCTCAGGAGCAAGATAACCAACCCCAATCTCGACCATCCTTCATGCTCTCACGCCCTCTTCCAACTCTTCACATTGGCAGCAATCATCAGACGAGACAAGACAGGCCCCACTCTCGATCCAACAGTATACCAGCTTGGATGCTTCACATGAAT
Avena_s_AsFUL1             ------------------------------------------------------------------------------------------------------ATCTCCGTGCTCTGCGATGCCGAGGTCGGACTCATCATCTTCTCCACCAAGGGAAAGCTCTACGAGTTCGCCACCGACTCATGTATGGACAAAATTCTTGAACGTTATGAGCGCTACTCCTATGCAGAAAAGGTTCTCATTTCGACTGAGTCAGAAATTCAGGGAAACTGGTGTCATGAATATAGGAAACTGAAGGCGAAGGTTGAGACAATACAAAAATGTCAAAAGCATCTGATGGGAGATGATCTCGAATCTTTGAATCTTAAAGAGTTGCAGCAACTAGAGCAGCAGCTAGAAAGTTCACTAAAACATATCAGATCCAGAAAGAGCCAGCTTATGGAATCCATTTCCGAGCTTCAAAAGAAGGAGAGGTCATTGTTGGAGGAGAATAAAATTCTCCAGAAGGAACTCGTGGAGAAGCAGAAGGCCCATACCCAGCAAGCGCAGGAGCAAACACATCCTCAATCTTCTTCCTCTTCATTCATGATTAGGGAAGCTCCCCCAGCAACAAATACCAGTGCCGGCGAGGAG---------GCTGCAGAGCAGCCTCAG---CGCTCACTTCCACCATGGATGCTGCCCCTC---
Lolium_p_LpMADS1           ATGGGGCGCGGCAAGGTGCAGCTCAAGCGGATCGAGAACAAGATCAACCGCCAGGTCACCTTCTCCAAGCGCCGCTCGGGGCTGCTCAAGAAGGCGCACGAGATCTCCGTGCTCTGCGACGCCGAGGTCGGGCTCATCATCTTCTCCACCAAGGGAAAGCTCTACGAGTTCGCAACCGACTCATGTATGGACAAAATTCTTGAGCGGTATGAGCGCTACTCCTATGCAGAGAAAGTGCTCATTTCAACCGAATCTGAAATTCAGGGAAACTGGTGTCATGAATATAGGAAACTGAAGGCGAAGGTTGAGACAATACAGAGATGTCAAAAGCATCTAATGGGAGAGGATCTTGAATCATTGAATCTCAAGGAGTTGCAGCAACTAGAGCAGCAGCTGGAAAGTTCACTGAAACATATTAGAGCCAGAAAGAACCAGCTTATGGAATCCATATCTGAGCTTCAAAAGAAGGAGAGGTCACTGCAGGAGGAGAATAAAATTCTCCAGAAGGAACTCATAGAGAAGCAGAAGGCCCACACGCAGCAAGCGCAGGAGCAAACTCAGCCCCAATCTTCCTCCTCCTCCTTTATGATGGGGGAAGCTACCCCAGCAACAAATTGCAGTAATCCCGCAGCGGCCAGCGAGGCGACGGGGCAGCCTTCAGCTCGCACGCTTCCACCATGGATGGTGCACATCAAC
Festuca_a_VRN1             ATGGGGCGCGGGAAGGTGCAGCTCAAGCGGATCGAGAACAAGATCAACCGCCAGGTCACCTTCTCCAAGCGCCGCTCCGGCCTGCTCAAGAAGGCGCACGAGATCTCCGTGCTCTGCGACGCCGAGGTCGGGCTCATCATCTTCTCCACCAAGGGAAAGCTCTACGAGTTCGCAACCGACTCATGTATGGACAAAATTCTTGAGCGGTATGAACGCTACTCCTATGCAGAGAAAGTGCTCATTTCAACCGAATCGGAAATTCAGGGAAACTGGTGTCATGAATATAGGAAACTGAAGGCGAAGGTTGAGACAATACAGAGATGTCAAAAGCATCTAATGGGAGAGGATCTTGAATCATTGAATCTCAAGGAGTTGCAGCAACTAGAGCAGCAGCTGGAAAGTTCACTGAAACATATTAGATCCAGAAAGAGCCAGCTTATGGAATCCATATCTGAGCTTCAAAAGAAGGAGAGATCACTGCAGGAGGAGAATAAAATTCTCCAGAAGGAACTCATAGAGAAGCAGAAGGCCCACACGCAGCAAGCGCAGGAGCAAACTCAGCCCCAATCTTCCTCCTCCTCCTTTATGATGGGAGAAGCTACCCCAGCAACAAATCGCAGTAATCCCGCAGCGGCCAGCGAGGCGACGGGGCAGCCTCAGGCTCGCACGCTTCCACCATGGATGGTGCACATCAAC
Hordeum_v_HvM5             ATGGGGCGCAGGAAGGTGCAGCTGAAGCGGATCGAGAACAAGATCAACCGCCAGGTCACCTTCTCCAAGCGCCGCTCGGGGCTGCTCAAGAAGGCGCACGAGATCTCCGTGCTCTACGACGCCGAGGTCGGCCTCATCATCTTCTCCACCAAGGGAAAGCTCTACGAGTTCTCCACCGAGTCATGTATGGACAAAATTCTTGAACGGTATGAGCGCTACTCTTATGCAGAAAAGGTTCTCGTTTCAAGTGAATCTGAAATTCAGGGAAACTGGTGTCACGAATATAGGAAACTGAAGGCGAAGGTTGAGACAATACAGAAATGTCAAAAGCATCTCATGGGAGAGGATCTTGAATCTTTGAATCTCAAGGAGTTGCAGCAACTGGAGCAGCAGCTGGAAAGCTCACTGAAACATATCAGAGCCAGGAAGAACCAACTTATGGAATCCATTTCTGAGCTTCAGAAGAAGGAGAGGTCACTGCAGGAGGAGAATAAAGTTCTCCAGAAGGAACTTGTGGAGAAGCAGAAGGCCCAGGCGGCGCAGCAAGAT---CAAACTCAGCCTCAATCTTCTTCTTCTTCCTTCATGATGAGGGATGCTCCCCCTGTCGCAGATACCAGCAATCACGCGGCGGCAGGCGAGGTGGCACCTCAGGTCCCACTCCGGACGCTTCCACTGTGGATGGTGCACATCAAC
Triticum_m_TrmAP1          ATGGGGCGCGGGAAGGTGCAGCTGAAGCGGATCGAGAACAAGATCAACCGGCAGGTGACCTTCTCCAAGCGCCGCTCGGGGCTTCTCAAGAAGGCGCACGAGATCTCCGTGCTCTGCGACGCCGAGGTCGGCCTCATCATCTTCTCCACCAAGGGAAAGCTCTACGAGTTCTCCACCGAGTCATGTATGGACAAAATTCTTGAACGGTATGAGCGCTATTCTTATGCAGAAAAGGTTCTCGTTTCAAGTGAATCTGAAATTCAGGGAAACTGGTGTCACGAATATAGGAAACTGAAGGCGAAGGTTGAGACAATACAGAAATGTCAAAAACATCTCATGGGAGAGGATCTTGAATCTTTGAATCTCAAGGAGTTGCAGCAACTGGAGCAGCAGCTGGAAAGCTCACTGAAACATATCAGATCCAGGAAGAACCAACTTATGGAATCCATTTCTGAGCTGCAGAAGAAGGAGAGGTCACTGCAGGAGGAGAATAAAGTTCTCCAGAAGGAACTCGTGGAGAAGCAGAAGGCCCATGCGGCGCAGCAAGAT---CAAACTCAGCCTCAATCTTCTTCTTCTTCCTTCATGCTGAGGGATGCTCCCCCTGCCGCAAATACCAGCATTCATGCGGCGGCAGGCGAGGCGGCACCGCAGGCCCCACCCCGGACGCTTCCACCGTGGATGGTGCACATCAAC
Zea_m_ZmM4                 ATGGGGCGCGGGAAGGTGCAGCTGAAGCGGATCGAGAACAAGATCAACCGCCAGGTGACATTCTCCAAGCGCCGCTCGGGGCTACTCAAGAAGGCGCACGAGATCTCCGTGCTCTGCGACGCCGAGGTCGCGCTCATCATCTTCTCCACCAAGGGCAAGCTCTACGAGTACTCTACCGATTCATGTATGGACAAAATTCTTGAACGGTATGAGCGCTACTCCTATGCAGAAAAGGTTCTCATTTCCGCAGAATATGAAACTCAGGGCAATTGGTGCCATGAATATAGAAAACTAAAGGCGAAGGTCGAGACAATACAGAAATGTCAAAAGCACCTCATGGGAGAGGATCTTGAAACTTTGAATCTCAAAGAGCTTCAGCAACTAGAGCAGCAGCTGGAGAGTTCACTGAAACATATCAGAACAAGGAAGAGCCAGCTTATGGAGTCAATTTCAGCGCTCCAACGGAAGGAGAAGTCACTGCAGGAGGAGAACAAGGTTCTGCAGAAGGAGCTCGCGGAGAAGCAGAAAGACCAGCGGCAGCAAGTGCAAGACCAAACTCAACAGCAGTCGTCTTCCACGTCCTTCATGTTAAGGGAAGCTGCCCCAACAACAAATGTCAGCATCTTCGTGGCAGCAGGCGTGGGGGCAGCGCAGCCGCAGGCTCGCGTTCTGCCACCATGGATGCTTCATCTGAGC
Setaria_i_SiFUL1           ------------------------------------------------------------------------------------------------------ATCTCCGTGCTCTGCGACGCGGAGGTCGCACTCATCATCTTCTCCACCAATGGGAAGCTCTACGAATTCGCCACCGACTCATGTATGGACAAAATTCTTGAACGATATGAGCGCTACTCCTATGCAGAGAAGGTTCTCATTTCAGCAGAATCTGAAACTCAGGGCAACTGGTGCCACGAATATAGGAAACTAAAGGCGAAGGTTGAGACGATACAGAAATGTCAAAAGCATCTCATGGGAGAGGATCTTGAAACTTTGAATCTCAAGGAGCTTCAGCAACTAGAGCAGCAGCTGGAGAGTCCACTGAAACATATCAGATCCAGAAAGAGCCAGCTTATGGAGTCAATTTCAGAGCTTCAAAGGAAGGAGAAGTCACTGCAGGAGGAGAACAAGGTCCTGCAGAAGGAGCTCGTGGAGAAGCAGAAAGGCCAGCGGCAGCAACCGCAAGACCAAACTCCACAGCAATCGTCTTCCTCGTCCTTCATGATGAGGGAAGCTCCCCCAGCAACAAATATCAGCTACCCTGAGGGG---------GCGGCACCGCAGCCGCAA---CGCATACTGCCACCATGGATGCTGCCCTCA---
Pennisetum_g_PgFUL1a       ------------------------------------------------------------------------------------------------------ATCTCCGTGCTCTGCGACGCCGAGGTCGCGCTCATCATCTTCTCCACCAAGGGGAAGCTCTACGAATTCGCCACCGACTCATGTATGGACAAAATTCTTGAACGATATGAGCGCTATCCCTACGCAGAAAAGGTTCTCGTTTCAGGAGAATCTGAAACTCAGGGCAACTGGTGCCACGAATATAGGAAACTAAAGGCGAAGGTTGAGACGATACAGAAATGTCAAAAGCATCTCATGGGAGAGGATCTTGAAACTTTGAATCTCAAGGAGCTTCAGCAACTGGAGCAGCAGCTGGAGAGTTCACTGAAACATATCAGAACCAGAAAGAGCCAGCTTATGGAGTCAATTTCAGAGCTTCAAAAGAAGGAGAAGTCACTGCAGGAGGAGAACAAGGTTCTGCAGAAGGAGCTCGTGGAGAAACAGAAAGCCCAGCAGCAGCAACCACAAGACCAAAATCCACAGCAGTCGTCTTCCTCGTCCTTCATGATGAGGGAAGCCCCCCCAGCAACAAATATCAGCTACCCTGAGGGG---------GCGCAGCCGCAGCCGAAA---CGCATTCTGCCACCATGGATGCTGCCCCTC---
Chasmanthium_l_ClFUL1      ------------------------------------------------------------------------------------------------------ATCTCCGTGCTCTGTGACGCCGAGATCGCGCTCATCATCTTCTCCACCATTGGCAAGCTCTACGAGTACTCCACAGACTCATGTATGGATAAAATTCTCGAACGGTATGAGCGCTACTCCTATGCGGAAAAGGTTCTCATTTCAGCTGAATCTGAAACTCAGGGCAACTGGTGCCACGAATATAGAAAACTAAAGGCGAAGATTGAGACAATACAGAAATGTCAAAAGCACCTCATGGGAGAGGATCTTGGAACTTTGAATTTCAAGGAGCTTCAGCAACTAGAGCAGCAGCTGGAAAGCTCACTGAAACATGTCAGATCCAGAAAGAGCCAGCTTATTGAGTCCATTTCAGAGCTTCAACGGAAGGAGAGGTCACTGCAGGAGGAGAACAAGGTCCTGCAG---GAACTGGCGGAGAAGCAGAAGGTCCATAGGCAGCAAGTGCAGGACCAAGCTCAACAACAGTCGTCTTCCTCGTCCTTCATGATGAGAGAAGCTCCCCCATCAACAAATATCAGTACTTATGCGGCGACAGGCGAAGCAGCAGAACAGCCGCAGGTTCGCATTCTGCCACCATGGATGCTACACCTCAGT
Eragrostis_p_EpFUL1        ------------------------------------------------------------------------------------------------------ATCTCCGTGCTCTGCGACGCCGAGGTCGGCCTCATCATCTTCTCCACCAAGGGCAAGCTCTACGAGTATGCCACCGACTCATGCACGGACAGAATTCTTGAACGTTATGAGCGCTACTCCTACGCCGAAAAGGTTCTCATTTCAGCCGGATCTGAAACTCAGGGTAATTGGTGCCACGAATATAGAATACTTAAGGCGAAGGTCGAAACAATACAGAAATGTCAAAAGCACCTCATGGGAGAGGAACTTGAAACTTTGAACCTAAAGGAGCTTCAGCAACTAGAGCAGCAGCTGGAAAGCTCACTAAAACATATCAGATCCAGAAAGAGCCAGCTTATGGAGTCAATTTCAGAGCTTCAACGGAAGGAGAGGTCACTGCAGGAGGAGAACAAGGTTCTGCAGAAAGAGCTTACGGGGAAGGAGAAGGCCCACAGACAGCAAGGGCAAGATCACACTCAACAACAGTCGTCTTCCTCGCCCTTCATGATGCGAGAAGCTCCTCCAGCCGTAAATGCCAGTAATTACGCCGCAACAGGTGAGCCAGCAGAGCAGACGCAGATTCGCGTATTGCCACCATGGATGCTGACCCTC---
Eleusine_i_EiFUL1a         ------------------------------------------------------------------------------------------------------ATCTCCGTGCTCTGCGACGCCGAGGTCGCGCTCATCATCTTCTCCACCAAGGGCAAGCTCTACGAGTACTCCACCGACTCATGTATGGACAAAATTCTTGAACGGTATGAGCGCTACTCCTACGCTGAAAAGGTTCTCATTTCAGCTGAATCTGAAACTCAGGGTAATTGGTGCCACGAATATAGAAAACTAAAGGCAAAGGTCGAGACAATACAGAAATGTCAAAAGCACCTCATGGGAGAGGAACTTGAAACTTTGAACCTAAAGGAACTTCAGCAGCTAGAACAGCAGCTGGAAAGTTCGCTAAAACATATCAGATCCAGAAAGAGCCAGCTTATGGAGTCAATATCAGAGCTTCAACGGAAGGAAAGGTCACTGCAGGAGGAGAACAAGGTTCTGCAAAAAGAACTGGCGGAGAAGCAGAAGGCCCACAAACAGCAAGGGCAAGACCACGGTCAACAGCAGTCGTCTTCCTCATCGTTCATGATGCGAGAAGCTCCCCCAACAGCAAATATCAGTAATTACGCGTCGGCAGGCGACGCAGCAGATCAGCCGCAGGTTCGCATTCTGCCACCATGGATGCTGCCCCTCAGC
Fargesia_n_MADS1           ATGGGGCGCGGGAAGGTGCAGCTGAAGCGGATCGAGAACAAGATCAACCGGCAGGTGACCTTCTCCAAGCGCCGGTCGGGGCTGCTCAAGAAGGCGCATGAGATCTCCGTGCTCTGCGACGCCGAGGTCGGGCTCATCGTCTTCTCCGCCAAGGGCAAGCTCTACGAGTACGCGACGGACTCATGTATGGACAAAATTCTTGAACGGTATGAGCGCTACTCCTATGCAGAAAAGGTTCTTATTTCAGCCGGATCTGAAACTCAGGACAACTGGTGTCACGAAAATAGGAAACTGAAGGCGAAGATTGAGACGATACAGAAATGTCAAAAACACCTCATGGGAGAGGATCTTGAATCTTTGAATCTCAAGGAGCTTCAGCAGCTAGAGCAACAACTGGAAAATTCACTGAAACATATCAGATCCCGAAAGAGCCAGCTTACGGAGTCCATTTCCGAGCTTCAAAAGAAGGAGAAGTCACTGCAGGAGGAGAATAAGGTTCTGCAGAAGGAACTCGTGGAGAAGCAGAAGGTCCGTAAACAGCAAGTGCAAGACCAGACTCATCCTCAATCCTCTTCCTCGTCCTTCATGATGAGGGAAACTCTCCCAACAGCGAATATCAGTAATTACGCGGCAGCCGGCGAGGCAGCAGTGCAGCCCCAGGTTCGCATGCTGCCACCATGGATGGTGCACATTAAC
Dendrocalamus_l_DlMADS1    ATGGGGCGCGGGAAGGTGCAGCTGAAGCGGATCGAGAACAAGATCAACCGGCAAGTGACTTTCTCCAAGCGCCGGTCGGGGCTGCTCAAGAAGGCGCATGAGATCTCCGTCCTCTGCGACGCCGAGGTCGGCCTTATCATCTTCTCCACCAAGGGCAAGCTCTACGAGTACGCCACCGACTCATGTATGGACAAAATTCTTGAACGGTACGAGCGTTACTCCTATGCAGAAAAGGTTCTTATTTCAGCCGAATCTGAAACTCAGGGCAACTGGTGTCACGAATATAGGAAACTGAAGGCGAAGGTTGAGACGATACAGAAATGTCAAAAGCACCTCATGGGAGAGGATCTTGAATCTTTGAATCTCAAGGAGCTGCAGCAACTCGAGCAGCAGCTGGAAAGTTCAGTGAAACATATCAGATCCAGAAAGAGCCAGCTTATGGAGTCCATTTCCGAGCTTCAAAAGAAGGAGAAGTCACTGCAGGAGGAGAACAAGGTTCTGCAGAAGGAACTCGTGGAGAAGCAGCAGGTCCATAAACGGTTAGTGCAAGACCAAACTCAGCCGCAATCCTCTTCCTCGTCCTTCATGATGAGGGAAGCTCTCCCAACAACAAATATCAGTATTTACGCGGCAGCCGGCGAGGCAGCAGGGCAGCCTCAGATTCACATTCTGCCGCCATGGATGGTGCACATCAAC
Dendrocalamus_l_DlMADS2    ATGGGGCGCGGGAAGGTGCAGCTGAAGCGGATCGAGAACAAGATCAACCGGCAAGTGACTTTCTCCAAGCGCCGGTCGGGGCTGCTCAAGAAGGCGCATGAGATCTCCGTCCTCTGCGACGCCGAGGTCGGCCTTATCATCTTCTCCACCAAGGGCAAGCTCTACGAGTACGCCACCGACTCATGTATGGACAAAATTCTTGAACGGTACGAGCGTTACTCCTATGCAGAAAAGGTTCTTATTTCAGCCGAATCTGAAACTCAGGGCAACTGGTGTCACGAATATAGGAAACTGAAGGCGAAGGTTGAGACGATACAGAAATGTCAAAAGCACCTCATGGGAGAGGATCCTGAATCTTTGAATCTCAAGGAGCTGCAGCAACTCGAGCAGCAGCTGGAAAGTTCAGTGAAACATATCAGATCCAGAAAGAGCCAGCTTATGGAGTCCATTTCCGAGCTTCAAAAGAAGGAGAAGTCACTGCAGGAGGAGAACAAGGTTCTGCAGAAGGAACTCGTGGAGAAGCAGCAGGTCCATAAACGGTTAGTGCAAGACCAAACTCAGCCGCAATCCTCTTCCTCGTCCTTCATGATGAGGGAAGCTCTCCCAACAACAAATATCAGTATTTACGCGGCAGCCGGCGAGGCAGCAGGGCAGCCTCAGATTCACATTCTGCCGCCATGGATGGTGCACATCAAC
Leersia_v_LvFUL1           ------------------------------------------------------------------------------------------------------------------------------GTCGCGCTCATCATCTTCTCCACCAAGGGCAAACTCTACGAGTACGCCACGGACTCATGTATGGACAAAATTCTTGATCGTTATGAGCGCTACTCCTATGCGGAAAAGGTCCTTATCTCAGCAGAATCTGAAATCCAGGGCAACTGGTGCCACGAATATAGGAAACTGAAGGCTAAGGTTGAAACGATACAGAAATGTCAAAAGCATCTCATGGGAGATGATCTTGAATCTTTGAATCTCAAAGAGCTGCAGCAACTGGAGCAGCAGCTGGAAAATTCACTGAAACATATCAGATCCAGAAAGAGCCAACTTATGGAGTCGATTAACGAGCTTCAACGGAAGGAGAAGTCACTGCAGGAGGAGAATAAAGTTCTGCAGAAAGAACTTGTGGAGAAGCAGAAAGTCCAGAAGCAACAGGTGCAAGACCGGACACAACCT---TCCTCTTCATCCTCCTACATGATGAGGGAAGCCCTTCCAGCAACTAATATCAGTAACTATGAGGAAGTA------GCAGGG---CCGCAGCACGTTATT---GGGCCTGCCACCATGGAT---------
Oryza_s_OsMADS14           ATGGGGCGGGGCAAGGTGCAGCTGAAGCGGATCGAGAACAAGATCAACCGGCAGGTGACCTTCTCCAAGCGCAGGTCGGGGCTGCTCAAGAAGGCGAATGAGATCTCCGTGCTCTGCGACGCCGAGGTCGCGCTCATCATCTTCTCCACCAAGGGCAAGCTCTACGAGTACGCCACCGACTCATGTATGGACAAAATCCTTGAACGTTATGAGCGCTACTCCTATGCAGAAAAGGTCCTTATTTCAGCTGAATCTGACACTCAGGGCAACTGGTGCCACGAATATAGGAAACTGAAGGCTAAGGTTGAGACAATACAGAAATGTCAAAAGCACCTCATGGGAGAGGATCTTGAATCTTTGAATCTCAAAGAGCTGCAGCAGCTGGAGCAGCAGCTGGAAAATTCGTTGAAACATATCAGATCCAGAAAGAGCCAACTAATGGAGTCCATTAACGAGCTTCAACGGAAGGAAAAGTCACTGCAGGAGGAGAATAAGGTCCTACAGAAAGAACTGGTGGAGAAGCAGAAAGTCCAGAAGCAACAAGTGCAAGACCAGACACAACCTCAATCCTCATCATCCTCCTTCATGATGAGGGAAGCCCTTCCAACAACTAATATCAGTAACTACGCAGCAGCTGGCGAGGTAGCACAGCCACAGCATGTTCGCATTCTGCCACCATGGATGCTGCACATCAAC
Avena_s_AsFUL2             ------------------------------------------------------------------------------------------------------ATCTCCGTGCTCTGCGATGCCGAGGTCGCCGTCTTCGTCTTCTCCCCGGAAGGGAAGCTCTACGAGTACGCCACCGACTCCAGCATGGACAAAATTCTTGAACGTTACGAGTGCTACTCCTATGCTGAAAAGGCTTTAATTTCAGCTGAATCTGAAAGTGAGGGAAATTGGTGCCACGAATACAGGAAACTGAAGGCGAAAATTGAGACTATACAAAAATGTCACAAGCACCTCATGGGAGAGGATCTGGACTCTCTAAACCTCAAAGAGCCCCAACAACTGGAGCAGCAGCTGGAGAGTTCACTGAAGCACATCAGATCGAGAAAGGGCCACCTTATGGAGTCCATTTTTGAGCTACAAAAGAAGGAGAGGTCACTGCAGGAGGAGAACAAGGCTCTACAGAAGGAACTGGTGGAGAGGCAGAAGGCAGCCAGGCAGCAAGTGCAGGACCACCAGACCCAACAGTCATCATCTTCCTCCTTCATGATAAGGGATCATCAGGCTCCACAAAACATCTGT---TACGTTACAATGGGCGTGGCGGCGCAGCAGGGGCAGCTTCGCGGACTGCCCCCATGGATGCTGCACCTCAAC
Lolium_p_LpMADS2           ATGGGTCGCGGCAAGGTGCAGCTGAAGCGGATAGAGAACAAGATAAACCGTCAGGTGACCTTCTCCAAGCGCCGCAACGGGCTACTCAAGAAGGCGCACGAGATCTCCGTCCTCTGCGACGCCGAGGTCGCCGTCGTCGTCTTCTCCCCGAAAGGGAAGCTCTATGAGTACGCCACTGACTCCAGCATGGACAAAATTCTTGAACGTTATGAACGCTACTCTTATGCTGAAAAGGCTTTGATTTCAGCTGAATCTGAAAGTGAGGGAAATTGGTGCCATGAATACAGGAAACTGAAGGCGAAGATTGAGACTATACAAAAATGTCACAAGCACCTCATGGGGGAGGATCTGGAGTGTCTAAACCTGAAAGAGCTCCAACAACTAGAGCAGCAGCTGGAGAGTTCATTGAAGCACATCAGATCGAGAAAGAGCCACCTTATGGAGTCCATTTCTGAGCTACAGAAGAAGGAGCGGTCACTCCAGGAGGAGAACAAGGCTCTACAGAAGGAACTGGTGGAGAGGCAGAAGGCGGCCAGGCAGCAAGAGCAGGACCGTCAGACCCAACAGTCATCATCTTCCTCCTTCATGATGAGGGATCAGCAGGCTCAACAAAACATCTGT---TACGTGACAATGGGTGTGGCGGCGCAGCAGGGGCAGCTTCGCGGACTGCCACCATGGATGCTGCACCTCAAC
Hordeum_v_HvM8             ATGGGTCGCGGTAAGGTGCAGCTGAAGCGGATAGAGAACAAGATAAATCGGCAGGTGACCTTCTCCAAGCGCCGCAACGGGCTCCTGAAGAAGGCGCACGAGATCTCCGTCCTCTGTGACGCAGAGGTCGCCGTCATCGTCTTCTCCCCCAAAGGCAAGCTCTATGAGTACGCCACCGACTCCAGCATGGACAAAATTCTTGAACGTTATGAGCGCTACTCTTATGCTGAAAAGGCTCTTATTTCAGCTGAATCTGAAAGTGAGGGGAATTGGTGTCATGAATACAGGAAACTTAAGGCGAAGATTGAGACCATACAGAAGTGTCACAAGCACCTCATGGGAGAGGATCTGGATTCTCTGAACCTCAAAGAACTCCAACAACTGGAGCAGCAGCTGGAGAGTTCATTGAAGCACATCAGATCGAGAAAGAGCCATCTTATGGAGTCCATTTCTGAGCTACAGAAGAAGGAGAGGTCACTGCAGGAGGAGAACAAGGCCCTACAGAAGGAACTGGTGGAGAGGCAGAAGGCGGCCAGCCAACAAATGCAAGAGCACCAAGCCCAGCAGTCATCATCTTCCTCTTTCATGATGAGGGATCAGCAGCCTCAACAGAACATTTGTAGCTACGTGACGATGGGTACGGCGGCGCAGCAGGCTCAGCTTCGCATACTACCGCCATGGATGCTGCACCTCAAC
Triticum_a_TaAGL29         ATGGGTCGCGGCAAGGTGCAGCTGAAGCGGATAGAGAACAAGATAAATCGGCAGGTGACCTTCTCCAAGCGCCGCAACGGGCTCCTGAAGAAGGCGCACGAGATCTCCGTCCTCTGTGACGCGGAGGTCGCCGTCATCGTCTTCTCCCCCAAAGGCAAGCTCTATGAGTACGCCACCGACTCCAGCATGGACAAAATTCTTGAACGTTATGAGCGCTACTCTTATGCTGAAAAGGCTCTTATTTCAGCTGAATCTGAAAGTGAGGGAAATTGGTGCCACGAATACAGGAAACTTAAGGCGAAGATTGAGACCATACAAAAATGTCACAAGCACCTCATGGGAGAGGATCTGGATTCTCTGAATCTCAAAGAACTCCAACAGCTGGAGCAGCAGCTGGAGAGTTCATTGAAGCACATCCGATCGAGAAAGAGCCATCTTATGGAGTCCATTTCTGAGCTACAGAAGAAGGAGAGGTCACTGCAGGAGGAGAACAAGGCCCTACAGAAGGAACTGGTGGAGAGGCAGAAGGCGGCGGCCCAACAAATGCAGGAGCACCAAGCCCAGCAGTCATCATCTTCCAGTTTCATGATGAGGGATCAGCAGCCTCAACAGAACATTTGCAGCTACGTGACGATGGGTGCAGCGGCACAGCAGGCTCAGCTTCGTGGACTGCCTCCATGGATGCTGCACCTCAAC
Zea_m_ZAP1                 ATGGGGCGCGGCAAGGTACAGCTGAAGCGGATAGAGAACAAGATAAACCGGCAGGTGACCTTCTCCAAGCGCCGGAACGGCCTGCTCAAGAAGGCGCACGAGATCTCCGTCCTCTGCGATGCCGAGGTCGCCGTCATCGTCTTCTCCCCCAAGGGCAAGCTCTACGAGTACGCCACCGACTCCCGCATGGACAAAATTCTTGAACGCTATGAGCGATATTCCTATGCTGAAAAGGCTCTTATTTCAGCTGAATCTGAAAGTGAGGGAAATTGGTGCCACGAATACAGGAAACTGAAGGCCAAAATTGAGACCATACAAAAATGCCACAAGCACCTGATGGGAGAGGATCTAGAGTCTTTGAATCCCAAAGAGCTCCAGCAACTAGAGCAGCAGCTGGATAGCTCACTGAAGCACATCAGATCAAGGAAGAGCCACCTTATGGAGTCTATTTCTGAGCTACAGAAGAAGGAGAGGTCACTGCAGGAGGAGAACAAGGCTCTGCAGAAGGAACTTGCGGAGAGGCAGAAGGCCGTCGCGCAGCAGGTGCAGGACCAGCAGACACATGCCTCATCATCGTCCTCCTTCATGATGAGGCAGGATCAGCCTCCACACAACATCTGCTTCCCGGAAGAGCTGGCT---CAGCAGGCGCAACCGCAGCTCATCGCACTGCCACCATGGATGCTGCACCTCAAT
Setaria_i_SiFUL2           ------------------------------------------------------------------------------------------------------ATCTCCGTGCTCTGCGATGCCGAGGTCGCCGTCATCGTCTTCTCCCCCAAGGGGAAGCTCTACGAGTACGCCACCGACTCCCGCATGGACAAAATTCTTGAACGTTATGAGCGCTATTCCTATGCTGAAAAGGCTCTTATTTCAGCTGAATCTGAAAGTGAGGGAAATTGGTGCCATGAATACAGGAAGCTGAAGGCCAAAATTGAGACCATACAAAAATGCCACAAGCACCTGATGGGAGAGGGTCTAGAGTCTCTGAATCTCAAAGAACTCCAACAACTAGAGCAGCAGCTGGAGAGCTCATTGAAGCACATCAGATCAAGAAAGAGCCACCTTATGGAGTCCATTTCTGAGTTACAGAAGAAGGAGAGATCACTGCTGGAGGAGAACAAGGCTCTACAGAAGGAACTTGCCGAGAGGCAGAAGGCGGCCGCCCAGCAGGTGCAGGACCAGCAGACCCAGCAGTCATCATCCTCCTCCTTCCTGATGAGGCAGGATCCACCTCCACAAAACATCTGGTTCCCAGACCAGGCCGCT---CAGCAGGCACAGCCGCAACTTATCGGTCTGCCGCCATGGATGCTGCCCCTC---
Eleusine_i_EiFUL2          ------------------------------------------------------------------------------------------------------ATCTCCGTCCTCTGTGACGCGGAGGTCGCTGTCATCGTCTTCTCCCCCAAGGGGAAGCTCTACGAGTACGCCACCGACTCGCGCATGGACAAAATTCTTGAGCGTTATGAGCGCTATTCCTATGCTGAAAAGGCTCTTATTTCAGCTGAATCTGAAAGTGAGGGAAATTGGTGCCATGAATATAGGAGACTGAAGGCGAAGATTGAGACCATACAAAAATGCCACAAGCACCTAATGGGAGGGGATCTTGAGTCTCTGAACCTAAAGGAGCTCCAGCAACTAGAGCAGCAGCTGGAGAGTTCATTGAAGCACATCAGATCAAGAAAGAGTCACCTTATGGAGTCCATCTCTGAGCTGCAAAAAAAGGAGAGGTCATTGCAGGAGGAGAACAAGGCTCTACAGAAGGAACTGGTGGAGAGGCAGAAGATGGCCAGGCAGCAGGTGCAGGATCAGCAGACCCAGACTTCATCGTCTTCATCATTCTTGATGAGGCAGGCACTGCCTCCATCAAACATCTGCTACACGGAGGAGTTCGCC---GCGGCGGTGCAGGCGCAACTTATTGGACTGCCACCATGGATGCTGCAGTTCAAT
Oryza_s_OsMADS15           ATGGGGCGGGGGAAGGTGCAGCTGAAGCGGATAGAGAACAAGATCAACAGGCAGGTGACGTTCTCCAAGAGGAGGAATGGATTGCTGAAGAAGGCGCACGAGATCTCCGTCCTCTGCGACGCCGAGGTCGCCGCCATCGTCTTCTCCCCCAAGGGCAAGCTCTACGAGTACGCCACTGACTCCAGGATGGACAAAATCCTTGAACGTTATGAGCGCTATTCATATGCTGAAAAGGCTCTTATTTCAGCTGAATCCGAGAGTGAGGGAAATTGGTGCCATGAATACAGGAAACTTAAGGCAAAGATTGAGACCATACAAAAATGTCACAAACACCTCATGGGAGAGGATCTAGAATCCCTGAATCTCAAAGAACTCCAACAGCTAGAGCAGCAGCTGGAGAGTTCATTGAAGCACATAATATCAAGAAAGAGCCACCTTATGGAGTCCATTTCCGAGCTGCAGAAAAAGGAGAGGTCACTGCAGGAGGAGAACAAGGCTCTGCAGAAGGAACTGGTGGAGAGGCAGAAGAATGTGAGGGGCGTAGGGCAGGACCAAACCCAGGTCCAGAGCTCCTCCTCCTCCTCCATGCTGAGGGATCTTCTTCCACCACAAAATATCTGCTACCCGGATGCGGCGGCG---GTGGCGGGCCAGGTGCAACTCATCGGACTTCCGCCATGGATGCTGCACCTCAAT
Streptochaeta_a_SaFUL2     ------------------------------------------------------------------------------------------------------ATCTCCGTGCTCTGCGACGCCGAGGTCGCCGTCATCATCTTCTCCCCAAAGGGCAAGCTCTACGAGTACGCCACCGACTCACGCATGGACAAAATTCTTGAACGTTATGAGCGCTACTCCTATGCTGAAAAGGCTCTTATTTCAGCTGAATCTGGCATTCAGGGCAACTGGTGTCACGAGTACAGGAAACTGAAGGCGAAGGTTGAGACCATTCAAAAATGCCAAAAGCACCTCATGGGGGAGGATCTTGACTCATTGAACCTCAAAGAACTCCAGCAGCTGGAGCAGCAGCTGGAAAGTTCATTGAAGCACATCAGATCTAGAAAGAGCCACCTTATGGAGTCCATTTCTGAACTTCAAAGAAAGGAGAAGAACTTGCAGGAGGAAAACAAGGTGCTGCAGAAGGAACTCGTGGAGAGGCAGAAGGTGCTGTCGCAGCAGGTTCCGGACCAAACCCAAACCCAATCCTCCTCTTCCTCCTTCATGATGAGGGACCAGCTTCCACCTCCAAACATTGGTGCTTACGACGTCGCG------GCCGGA---CAGGCGCAGCTGATCGGACTGCCGCCATGGATGCTGCACCTCAAT
Zingiber_o_TA4487          ATGGGGCGGGGGAGGGTGCAGCTGAAGCGGATCGAGAACAAGATAAATCGGCAGGTGACCTTCTCCAAACGCAGATCCGGATTGCTCAAGAAGGCGCACGAGATCTCCGTTCTCTGCGACGCCGAAGTCGCCCTCATCATCTTCTCCACCAAGGGCAAGCTCTACGAGTACTCCACCGATTCCAGTATGGAAAAGATTCTCGAACGATACGAGCATTACACATATGCAGAAAAGACTCTCAAATCACCTGATCTTGAGTCTCAGACCAATTGGTGTCAAGAATATAGCAAACTCAAGGCCAAGGTTGAAAGTTTAAGTAAAAGTCAAAGGCATCTAATGGGAGAACAACTGGATTCCTTGAATCTCAAAGAACTCCAACAGTTAGAGCATCAGCTGGAAATTTCTCTAAAGCATGTCAGGTCGAGAAAGAGCCAAGTCATGGACTCCATTGCTGAGCTTCAACGGAAGGAGAGAGCACTTCGCGAGCAGAACAAAAATTTAGAGCAAGAGCTGACGGAGAAGAAGCAGCGA---------------CACGAACAAGATCGAACGAGCCCCGTATCATCTCCCCCTCTGATAGCAGAGCCTCAACCCACGCTAATCATGGGGTGTCACCAAGGGAGGGGAGCCGCAGCTCAGGTTAGGATCAGTGGTAGCTTGCCGCCATGGATGCTCCACTTGAGC
Tradescantia_v_TvFL1       ---------------------------------GAGAACAAGATTAACAGGCAGGTGACGTTTTCTAAACGTCGAGGAGGGCTGCTGAAGAAAGCTCATGAGATCTCTATTCTATGTGATGCTGAGATTGCTCTTATTATTTTCTCTACTAAAGGGAAGCTCTATGAGTATGCCACCAATTCCAAAATGGACAATATTCTTGAACGCTATGAGCGTTACTCATATGCTGAAAAGGCTCTAACTTCATCAGATCCTGATATACAGGGAAATTGGTGCCAAGAGTATGCTAAACTTAAGTCTAAGGTTGAGGCTTTATGTAAAAGCCAAAGGCATCTTATGGGAGAGCAGCTTGAAACATTGAATCTCAAAGAATTGCAGCAACTAGAGCAACAGCTCGAAGGTTCTCTAAAGCATGTCAGGTCAAGAAAGACTCAAGTTATGGACTCTATTTCTGAACTTCAGAGGAAGGAAAAGTCACTAGAGGAGCAAAACAAGAACCTAGAGAAGGAGATTTTGGAGAAGCAGAAAATCCTTGCACAGCAGGCTCACGAACACCAGAATCAACCATCACCTCCTAGGCCATTTGTGATTGCAGAGTCTCATCCGACACTAAATATTGGACAT---CAAGGCAGGACAGAACAGCAGCCTATGAGAATTTGCAGTAGCCTGCCCCCCTGGATGCTT---------
Tradescantia_v_TvFL4       ---------------------------------GAAAATAAGATCAACAGGCAAGTCACTTTCTCAAAACGTCGAACCGGGTTGCTTAAGAAAGCTCATGAGATCTCRGTGCTTTGTGATGCTGAAGTTGGGCTTATAATCTTCTCTACTAAAGGGAAGCTTTACGAGTATTCGACCGATAATAGCATGGCAAAGATTCTCGAGCGTTATGACCGATATGCAACTGCAGAAAGAGCTGTGTTAGAGGCAAATTTGAACTTGGAGGTTGGCTCGCATTATGAATATCGAAAGATAAAGGCCAAGGTTGATGCTCTCCAGAAGAGTCAAAGGCATCTTATGGGTGAACAACTTGATACAATGACAAACAAAGAACTTCAACAACTAGAGCAACAACTTGAAACTGCATTGAAGCACATAAGGTCAAGAAAGAACCAGATGATGGAATCAGTTGCAGCACTACAGAAGAAGGAGAAGGCATTGAGAGAGCAAAAGTCTATTTTGGAGAAGAAGTTGATAGAGAAGCAGAAGGATATATCCCAGATCCATCAGCAAGCTCATGAG------ACTTCACCGACTTCACTTGTACTAACAAATTCTCTGCCAACATTAAACACCAATGGA---ATAACTCATGCTCATGCACCAACACCGCACACAAACAACAATTTGCCCCCCTGGATGGTT---------
Phalaenopsis_a_ORAP13      ATGGGTCGCGGGAGGGTGCAGCTGAAGCGAATAGAGAACAAAATAAACCAGCAAGTTACGTTCTCTAAGCGAAGATCCGGGCTGCTGAAGAAGGCGCACGAGATCTCGGTGCTGTGCGATGCAGATGTCGCTCTCATCATTTTTTCAAACAAGGGAAAGCTCTGCGAGTACTCCACTGATTCCAGCATGGAGAAGATTCTTGAACGTTATGAACACTACTCATATACTGAAAGAGCACTATATTCCAATGAAGACAACCCCCAGGCAGATTGGCGCCTTGAATATAACAAAATGAAGGCAAAGGTTGAAAGCTTACAAAAGAGCCAACGGCACCTTATGGGGGAGCAACTCGACTACTTGAGCATTAAAGAGCTCCAACACCTTGAGCAGCAGCTTGAAAGTTCTTTGAAGCATATAAGATCAAGAAAGACACAGCTCATGGATTCAATTTCTGAGCTACAAAAAAAGGAAAAATTGTTGCTGGAGCAAAACAAGACCTTGCAGGATATGGCTAAAGCGAAGGCCAAAGCTTTGGTGCAGAATGCAGCAGAGCAGCAGAACAAATCCCAGTATAGCTCTCATGCTGTGATTTCAGATTCTGTCCCAACTCCTACCAGC---AGAACACAAACAAGAGCCGAACCTCAGCCGTTAAGATTAGGCAACAGTCTTCCACCATGGATGCTCCACGTTAAT
Dendrobium_t_DthyrFL1      ------------------------------------------------------------------------------------------AAGGCGCACGAGATCTCCGTGCTCTGTGATGCTGAGGTTGCTGTGATCGTTTTTTCCAATAAGGGAAAGCTCTATGAGTATTCCACCGATTCCAGCATGGAGAAAATTCTTGAACGGTATGAGCGTTATTCATATGCTGAAAGAGCGTTATTTTCCAATGAGGCCAACCCCCAGGCTGATTGGCGCCTTGAATATAACAAACTGAAGGCAAGGGTTGAAAGCCTACAGAAGAGCCAGAGGCACCTTATGGGGGAGCAACTCGATTCCTTGAGCATTAAAGAACTCCAACATGTAGAGCAACAGCTTGAAAGTTCCTTGAAGCATATACGATCTAGAAAGGCACAGCTCATCGATTCAATTTCCGAGCTACAAAAAAAGGAAAAAATATTGCTGGAGCAAAACAAGACCTTAGAGAAGGAGATTATAGCTAAAGAGAAAGCATTGATGCAGAATGCACCTGAGAAGCAAAACCTGTCCCGGTATAGCTCTTTGCATGTGATTTCAGATTCTGTCCCAACTCCTACCAGC---AGAACGCAAGCAATAGCCGAACCTCAGGCATTAAGAGTAAGCAATACTCTGCCCCCATGGATGCTCCATATGAAT
Cymbidium_f_CfMADS1        ATGGGAAGAGGGAGGGTTCAGTTGAAGCGAATTGAGAATAAAATTAACCGGCAGGTGACTTTCTCTAAGCGAAGATCGGGGTTGCTTAAGAAGGCGCACGAGATATCGGTGCTCTGCGACGCTGAGGTCGCTCTAATCGTGTTTTCTAACAAGGGAAAACTCTATGAGTATTCCACCGAAGCCAGTATGGAGAAGATTCTTGAACGGTATGAGCGCCATTCATACGCTGAAAAAGCATTATTTTCCAATGAGGCCAACTTACAGGCTGATTGGCGCCTTGAATATAATAAATTGAAGGCAAGGGTCGAAAGCTTACAGAAGAGCAAACGGCACCTTATGGGGGAGCAACTTGATTCCTTGAGCACTAAAGAACTTCAACATCTAGAGCAACAGCTTGAAAGTTCCTTGAAACATATACGATCTAGAAAGAACCAGCTCATGGATTCAATTTCCGAGCTACAAAAAAAGGAAAAATTATTGCTGGATCAAAACAAGACCTTAGAGAAAGAGATTATGGCTAAAGAGAAAGCTTTGGTGCAGAATGCACCTGAAAAGCAAAACCAATGCCAGTATAGCTCTCATGCCGTAATTTCGAATTTTGGTTCAACTCCTGCCAGC---AGAACTCGAGCAAGAGCCGAACCCCAGCCATTAAGATTAGGCAACACTCTGCCGCCATGGATGCTCCATATGAAT
Narcissus_t_NtAP1          ATGGGGAGAGGGAGAGTGCAGATGAAGAGGATTGAGAATAAGATAAATCGGCAAGTAACATTCTCCAAGAGGAGATCTGGCTTGTTGAAGAAAGCTCATGAGATTTCGGTGCTTTGCGATGCCGAGGTGGCGCTCATTGTCTTCTCTGCGAAAGGAAAGCTGTGTGAATACTCGACTGATTCAAACATGGAAAAGATTCTAGAACGATACGAACGTTATTCATATGCAGAAAGAGCACTTACATTAACAGACCTCCAATCACAGGGAAATTGGGTTGTTGAATTTAACAAGCTGAAGGCGAAGACTGAGAATTTACAGAAAAGCCAAAGGCATCTCATGGGAGAACAGCTTGATTCTTTGAATCTCAAGCAAATTGGACAGCTGGAACAACAACTTGAGAGTTCATTGAAGAATGTTCGGTCAAGACAGAGCCAACTCATGAATTCAATTGCCGAACTTCAGAAAAAGGAAAAGGCACTCAGGGATCGGAATAAAGTTCTGGAGGAGGAGTGCATTACGAAAGCCAAGGCCAGAGCTCAAGAGGCACAAGAACAGCAAACTAGCTCGTCTTCGCCATCGTCTCTTCTGCTGACTCAGCATCCCCCATCTCTCAACATTGGAAAT---CAAGCGAGAGGCGACGAAGCACAGGCACCGATTGGCAGCAGCCTGCCCCCTTGGATGCTTCGTCATATG
Triticum_a_TaAGL10         ATGGGGCGCGGGCCGGTGCAGCTGCGGCGGATCGAGAACAAGATAAACCGGCAGGTGACCTTCTCCAAGCGCCGCAGCGGGCTGCTCAAGAAGGCGCACGAGATCTCCGTGCTCTGCGACGCCGAGGTCGCGCTCATCGTCTTCTCCACCAAGGGCAAGCTATACGAGTACTCCAGCGACAGTAGCATGGATGTGATTCTTGAACGTTACCAACGTTACTCGTTTGAAGAAAGGGCTGTACTGGATCCAAGTATTGGAAACCAGGCAAACTGGGGAGATGAATATGGAAGTTTGAAGATAAAACTCGATGCATTCCAGAAGAGTCAAAGGCAACTCTTGGGTGAACAATTGGGCCCACTCACCACAAAAGAACTCCAACAGTTGGAACAACAGCTTGATAGTTCTTTGAAGCACATAAGGTCAAGAAAGAATCAACTTCTCGAGTCTATATCTGAGCTTCAAAAGAAGGAGAAGTCATTAAAAGATCAGAATGGCGTCCTGCAGAAGCACCTCGTAGAGACAGAAAAGGAGTTGTCAAATATT---CATCAAGAGCAGTTGAATGGACCGTCACCTACACCAGCGACAGCCCAAGATTCCATGGCGACTCCAAATATTGGGCCATATCAATCTAGTGAAGAACCTCAGTCTGCACAAGCAAACAACAGCCTACCACCGTGGATGCTCACCATCAGC
Hordeum_v_HvM3             ATGGGGCGCGGGCCGGTGCAGCTGCGGCGGATCGAGAACAAGATAAACCGGCAGGTGACCTTCTCCAAGCGGCGCAGCGGGCTGCTTAAGAAGGCGCACGAGATCTCCGTGCTCTGCGACGCCGAGGTCGCGCTCATCGTCTTCTCCACCAAGGGCAAGCTATACGAGTACTCCAGCGACAGTAGCATGGATGTGATTCTTGAACGTTACCAACGTTACTCATTTGAAGAAAGAGCTGTACTGGATCCAAGTACTGGAGACCAGGCAAATTGGGGAGACGAATATGGAAGTTTGAAGATAAAACTCGATGCACTCCAGAAGAGTCAAAGGCAACTCTTAGGTGAACAATTGGACCCACTCACCACAAAAGAACTTCAACAGTTGGAACAACAGCTTGATAGTTCTTTGAAGCACATAAGGTCAAGAAAGAATCAACTTCTCGAGTCAATATCTGAGCTTCAAAAGAAGGAGAAATCATTAAAAGATCAGAATGGCGTCCTGCAGAAGCACCTCGTAGAGACAGAAAAGGAGTTGTCAAATATT---CATCGGGAGCAGTTGAATGGACCGTCACCTACACCACCGACGGCCCAAGATTCCATGGCACCTCCAAATATTGGGCCATATCAATCTAGAGGAGAACCTCAGTCAGCACAAGCAAACAACAGCCTGCCACCGTGGATGCTCACCATCGGC
Lolium_p_LpMADS3           ATGGGGCGCGGGCCGGTGCAGCTGCGGCGGATCGAGAACAAGATAAACCGCCAGGTCACCTTCTCCAAGCGCCGGAGCGGGCTGCTCAAGAAGGCGCACGAGATCTCCGTGCTCTGCGACGCTGAGGTCGCGCTCATCGTATTCTCCACCAAGGGAAAGCTCTACGAGTACTCCAGCGACAGTAACATGGATGTCATTCTTGAACGTTACCAGCGTTACTCATTCGAAGAAAGAGCTATAGTGGATCAAAATATTGGAGGCCAGGCAAATTGGGGAGATGAATTTGGAAGTTTGAAAATTAAACTCGATGCACTCCAGAAGAGTCAAAGGCAACTCTTAGGTGAACAATTGGACCCACTGACCACAAAAGAACTTCAACAATTGGAACAGCAGCTAGATAGTTCTTTGAAGCACATAAGGTCAAGAAAGAATCAGCTTCTGGAGTCAATATCTGAGCTTCAGAAGAAGGAGAAGTCACTTAAAGATCAGAATGGCGTCCTGCAGAAGCACCTCGTGGAGACAGAAAAGGAGTTATCGAATATT---CATCGAGAGCAGACGAATGGACCGTCACCTACACCAGTGGCGGTCCTAGATTCCGTGGCAACTCTAAATATTGGGTCATCTCAATCTAGAGAAGAATCTCAGTCCGCACAAGCAAACAGCGGCCTACCACCATGGATGCTCACCATCAGT
Zea_m_ZmM28                ATGGGGCGGGGGCCGGTGCAGCTGCGCCGGATCGAGAACAAGATCAACCGCCAGGTGACCTTCTCCAAGCGCCGGAACGGGCTGCTGAAGAAGGCCCACGAGATCTCCGTGCTCTGCGACGCAGAGGTCGCGCTCATCGTCTTCTCCACTAAGGGGAAGCTCTACGAGTACTCTAGCCATTCCAGCATGGAAGGCATTCTTGAGCGTTACCAGCGTTACTCATTTGAAGAAAGGGCAGTACTTAACCCAAGTATTGAAGACCAGGCAAATTGGGGAGATGAATATGTCCGGTTAAAATCCAAACTTGATGCACTTCAGAAGAGTCAAAGGCAGCTGTTAGGAGAACAATTGAGTTCACTGACCATAAAAGAACTCCAGCAACTGGAGCAACAACTGGACAGTTCTTTGAAGCATATTAGGTCAAGAAAGAATCAGCTCATGGATTCAATTTCCGCGCTTCAGAAAAAGGAGAAAGCACTTACAGATCAAAACGGTGTCCTGCAAAAGTTCATGGAGGCA---GAGAAGGAGTTGATGAACGCG---CAGCGGGAGCAGCAAAATGGACCATCACTTTCACCACCAATAGTTCCAGATTCCATGCCAACTCTAAATATAGGGCCATGTCAACATAGAGGGGAGCCGTCTGCTGCACAAGCAAACAGGGGCCTGCCACCATGGATGCTCACTGTCAAG
Oryza_s_OsMADS18           ATGGGGAGAGGGCCGGTGCAGCTGCGGCGGATCGAGAACAAGATAAACAGGCAGGTGACCTTCTCCAAGCGGAGGAACGGGCTGCTGAAGAAGGCGCACGAGATCTCCGTGCTCTGTGACGCCGACGTCGCGCTCATCGTCTTCTCCACCAAGGGCAAGCTCTACGAGTTCTCCAGCCACTCCAGTATGGAAGGGATCCTTGAACGCTACCAGCGTTACTCGTTTGATGAAAGAGCCGTACTGGAGCCAAATACTGAGGACCAGGAAAACTGGGGTGATGAATATGGAATTTTGAAGTCCAAACTGGATGCACTTCAGAAGAGCCAAAGGCAACTCTTAGGTGAACAATTGGACACACTAACAATAAAAGAACTCCAGCAATTGGAACATCAACTGGAATATTCTCTGAAGCATATAAGATCAAAAAAGAATCAGCTTCTGGAATCAATTTCTGAGCTTCAGAAGAAGGAAAAGTCACTTAAAAACCAGAATAATGTTCTGCAAAAGCTCATGGAGACA---GAAAAGGAGATAATAAACACT---AACGAGGAGCAAAATGGA---TCATCACCAACACCAGTGACGGCTCCAGATCCCATCCCGACAACAAATAACAGTCAAAGCCAACCAAGAGGAGAAGCTCAATCTGCACAAGCAGGCAACAGCCTTCCGCCATGGATGCTCACAAGTCAC
Oryza_s_OsMADS20           ATGGGGAGGGGGAAGGTGCAGGTGCGGCGGATCGAGAACGAGGTGAGCCGGCAGGTGACCTTCTCCAAGCGGCGGCCGGGGCTGCTCAAGAAGGCCCACGAGATCGCCGTCCTCTGCGACGTCGACGTCGCCGCCATCGTCTTCTCCGCCAAGGGCAACCTCTTCCACTACGCCTCCTCCCACACTATGGAGCGAATCCTTGAGAAGTATGACAGACATGAGTTATTATCTGAAAATGTGATTGAAGAGTTCCCTGAGCTGGAGGGAAGCATGAGCTATGACCACATCAAGCTGAGGGGCAGGATTGAAGCTCTAAAAAAGAGCCAAAGGAATCTTATGGGGCAGGAACTTGACTCGCTGACACTGCAAGATATCCAGCAGCTTGAGAACCAGATAGACACTTCTCTGAATAACATAAGATCAAGAAAGAACAATCTCTTGAAGTCGATCGCCGAGCTCCGACAGAAGGAAAAGTTGCTGATGGAGAAAAACACTATTCTGGAGAAGAAAATTACTGAACTGGAGACACTGCATACATGCATCAGGGCGCCCACTAAAGCT---CCTGCCTGCAATACTGCTGAT---------GCATTTGTTCCCAACCTCAACATCTGC------GGCGATTCCGGCACCGTGACGCCATGGACCAGCAGCAACAATTTGCCATGGTGGATGCTCTCATCATCG
Elaeis_o_EoAP1             ATGGGGAGAGGTAGAGTGCAGCTGAAGAGGATCGAGAACAAGATAAACCGGCAGGTGACGTTCTCCAAGCGGCGGTCGGGGCTGTTGAAGAAGGCGCACGAGATCTCGGTGCTCTGCGATGCGGAGGTCGCTCTCATCGTCTTCTCCACCAAGGGCAAGCTCTACGAATACTCCACCAACGCCAGCATGGAAAATATTCTTGAACGCTACCAGTGTTATTCATATGCAGAAAGAGCCCTTGTGGAAGCAGATCCTAAGTCACAGGGAAGATGGTGCCATGATTATGGTGAACTAAGGTCTAAGGCCGAAGCTCTACAAAAAAGTCAGAGGCATCTCATGGGAGAACAACTTGAATCTTTGACACTTAAAGAACTTCAACAGCTGGAGCTTCATCTTGATGGTGCTTTGAGACATATAAGATCCAGAAGGAACCAGCTCCTAGATTCAATTGCTGAGCTTCAGAGAAAGGAGAAGGCGTTGCATGAGCAAAACAGCATACTGGAGAGGAGGCTCATGGAGAGTAATGGTGCGTTGACCGAGCACCCACGCGAACCACTAGGCCAACCCTCGTCACCGCCACCCTACCTAGCAACAGACTCTCTTCCCACCCTAAGCATTGGACAC---GGTGGA------CAAATACAGCCGGACAGGGAGAACAACAGGTTGCCTGCCTGGATGCTTCCTGTGAGT
Dendrobium_t_DthyrFL2      ------------------------------------------------------------------------------------------AAGGCGCACGAGATCTCTATCCTTTGCGACACCGAGGTGGCGCTTATCATCTTCTCCACGAAGGGAAAGCTCTATGAGTACTCCACTGATTCCTGCATGGATAGGATTCTTGAACGTTATGAACGGTACTGCTATGCTGAAAAAGCACTCCAGAATACAGAACCTGAGTCACAGGGAGACATGAGTCAGGAATACGGAAAACTTAAGAATAAGATTGAAGCCTTGCAGAAAAGCCGAAGCCATCTCATGGGTGAGAATCTGGACACTCTAAGTTTGAAAGAGCTTCAACACTTGGAGCAACAACTTGAAACTGCTTTGAAGCATATAAGATCCCAAAGGACTCAGCTACTCAATTCCATAGCAGAGCTTCAGAGAAAGGAGAAATCTCTACTGGAACATAACAGTCTTTTGGAGAAGAAGATCACTGAGAATGAATCAACCACAACACAGGACCTAAACAAACAACAAAGACAGGCGTCCTCGCCACCTCCCTTCATA------AACGATATTCCGACCTTGAATTTAGGGACATACCCGGTGAGCCATGTTGCAGAGCCTACTGGGATGAATAGCAACCTGCCGCCATGGATGCTTTCTTTAACC
Phalaenopsis_a_ORAP11      ATGGGTCGGGGGAAGGTGCAGCTGAAGCGGATCGAGAACAAGATAAATAGGCAGGTGACGTTCTCGAAGAGGCGATCGGGGTTGCTCAAGAAGGCCCACGAGATATCCGTCCCCTGCGACGCCGAGGTGGCGCTCGTCATTTTCTCCGCGAAGGGGAAGCTCTATGGGTACTCCACTGACTCCTGCATGGATAGGATTCTTGACCGTTATGAGCGGTACTGCTATGCCGAAAAAGCGCTCCAGATTACAGAACCGGAGTCACAGGGGGACATATGCAATGAATACGGAAAGCTTAAGAATAAGATTGAAGCATTGCAGAAAAGCCGAAGCCATCTCATGGGTGAGCAGCTAGACAGTCTAAGCATTAAAGAGCTTCAACACTTGGAGCAGCAGCTTGAAACTGCTCTGAATCATATAAGAACCCAAAGGATCCAGCTACTCAATTGCATAACAGAGTTTCAGAGAAAGGAGAAATCTCTGCTGGAACATAACAGTCTTCTGGAGGCGAAGTTGTGCTCTTTCCAACTTGATATCACCCAGAATCCAAACAAACAACAAAAACAAGACTCCTCGCCGTCTCCCTTCCTACCACCAAACCACCTTCCAACCCTGAATTTAGGAACATACCCGGCGAGTGATGCTGAAGATACTCTTCAGATGAATAGCATCCTGCCGCCATGGATGCTTTCCTCAACC
Oncidium_G_MADS10          ATGGGGAGGGGGAGAGTTCAGCTGAAGCGGATCGAGAACAAGATAAATAGACAAGTAACTTTCTCGAAGAGGCGCTCGGGATTGCTCAAGAAGGCGCACGAGATCTCAGTCCTCTGCGATGCAGATGTGGCGCTTATCATCTTCTCCACCAAAGGAAAACTCTATGAGTATTCCACTGAATCCTGCATGGAAAGGATTCTTGAACGTTATGAACGGTACTGCTATGCTGAAAAAGCACTCCAGACTGCAGAACCGGAGTCACATGGAGACATATGTCGTGAATACGGAAAACTTAAGAGTAAGATTGAAGCATTGCAGAAAAGCCGAAGCCATCTCATGGGTGACAAACTAGACACTCTAAGCACGAAAGAGCTTCAACACTTGGAACAACAACTTGAAACTGGTCTCAAGCATATAAGAGCCCAAAGGACCCAGCTACTGAATTCCATAGCAGAGCTTCAGAGAAAGGAGAAATCCCTATTGGAACAAAACAGTCTTCTAGAGAAGAAGATCACTGAGAACGAGTTAACTACA------------AATAAACAACAGAGACAAGCGTCCTCGCCTCCTTCCTACCTAACAACAAACGATCTGCCAACTCTGAATTTAGGGACATACCCGGTGAGTAATATGGCGCAGGCTACTTGGATGAACAACAACCTGCCGCCATGGATGCTTTCTTCAACC
Cymbidium_e_AP1            ATGGGGAGGGGGAGAGTTCAGCTGAAGAGGATCGAGAACAAGATAAATAGGCAGGTGACGTTCTCGAAGAGGCGCTCGGGGTTGCTCAAGAAGGCGCATGAGCTCTCCATCCTCTGCGACGCAGAGGTGGCGCTTATCATCTTCTCAACCAAGGGAAAGCTCTATGAGTACTCTACTGACTCCTGCATGGATAGGATTCTTGAACGTTATGAACGGTACTGCTATGCTGAAAAAGCACTCCAGGTTACAGAACCGGAATCACAGGGAGACAAGTGTCATGAATACGGAAAACTTAAGAATAAGATTGAAGCTTTGCAGAAAAGCCGAAGCCATCTCATGGGTGAAAAGCTAGACACTCTAAGCTTGAAAGAGCTTCAACACTTGGACCAACAACTTGAAACTGCTCTCAAGCATATAAGATCCCAAAGGACCCAGCTACTCAATTCCATAGCAGAGCTCCAGAGAAAGGAGAAATCCCTATTGGAACATAACAGTCTTCTAGAGAAGAAGATCACTGAGAACGGGCTAGCTACA------------AAAAAACAACAAAGACAAGACTCCTCGCCACCTCCCTTTCTACCAACAAACGATCTTCCAACCCTGAATTTAGGGACATACCCGGTGAGTAATGTGGCAGAGACTACTCGGATGAATAGCAACCTGCCCCCATGGATGCTTTCTTCAACC
Crocus_s_CsAP1a            ATGGGCAGAGGACGAGTCCAGCTGAAGCGGATCGAGAACACGATCAACCGCCAGGTCACCTTCTCCAAGCGCCGCGCCGGCCTCCTCAAGAAAGCCAACGAGATATCCGTACTGTGCGACGCGGAGGTCGCTCTCATCATTTTCTCCACCAAGGGCAAGCTGTCCGAATACTCCACCGACGCCAGAATGGAAAGCATTCTTGAGCGCTACGACCGATATTCCTCTGCTGAGAGGGCGATCGTGGCCCCTGATCCTGACTCACAGGAAAGCTGGCGAGATGAATATGGTAGGCTCAAAGCTAAGCTTGAAGCTTTGCAGACGAGTCAGAGGCATCTCATGGGGGCGCAACTTGACATGTTAAGTGTGAAAGAGCTGCAACAACTGGAGCAGCAACTTGAGAATGCTCTGAAAAATATAAGAACAAGGAAGAACCAATTAATGGATTCTATATCTGAGCTTCAGAAAAAGGAAAAGACTCTGGTATCCCAAAATAAGGACTTGGAGAAGAAGCTCATCGAAAAGGAGAAAGGAATGGCACAGCAGGGACACGATCAGCAAGGCCAACAATCCTCACCACCTTCCTTGCTCATACAAGATCCTTTTCCCTCCTTAACTATCGGAATT---CCAGCAAGTGGCGACGCGCGACCTCCACCGGCCAACAGCAACCTTCCACCATGGATGATCTCCGCTAAC
Crocus_s_CsAP1b            ATGGGTAGGGGACGAGTGGAGCTGAAGCGGATCGAGAACACGATCAACCGCCAGGTCACCTTCTCGAAGCGCCGCGGCGGCCTCCTCAAGAAAGCCAACGAGATATCCGTACTGTGCGACGCCGATGTCGCTATCATCATCTTCTCCACCAAGGGCAAGCTCTCCGAATACTCTACTGACGCCAGAATGGAAAGCATTCTTGAACGCTACGATCGATATTCCTGTGCTGAGAGAGACATCGTGGCACCTGACCCTGACTCACAAGAAAGCTGGAGAGATGAATATGGTAGGCTCAAAGCTAAGCTTGAAGCTTTACAAACTAGCCAGAGGCATCTCATGGGAGCGCAACTTGACATGCTGAGTGCCAAAGAGCTGCAACAACTGGAGCAGCAACTTGAGAATGCTTTGAAAAATATAAGATCAAGGAAGAACCAATTACTGGATTCCATATCCGAGCTTCTGAAAAAGGAAAAGACTCTGACAACCCAAAATAAGGACATGGAGATGAAGCTCATTGAAAAGAAGAAAGTAATGGCACGGCAAGGCCAATAC---------------TCCTCACCTCCTTCCTTGCTAATACAAGATCCTTTTCCCTCCTTAACTATTGGAATT---CCAGCAAGTGGCGACGCGCGCCTTCCACCAGTCAACCGAAACCTGCCACCATGGATGGTCTCCGCTAAT
Crocus_s_CsAP1c            ATGGGAAGGGGTAGGGTACAGCTCAAGCGGATCGAGAACACCATAAACCGACAGGTCACCTTCTCGAAGCGCCGTGGCGGACTGCTGAAGAAGGCCAACGAGATATCGGTGCTGTGTGATGTCGACGTGGCACTCATCATCTTCTCCACCAAGGGAAAGCTCTCCGAGTACTCCACCGATGCGAGAATGGAAACTATTCTTGAACGCTACGAGCGATATTCCTTTGCTGAGAGCGCGATTGCAGTACCAGAGGCTGAATCACAGGGAAGCTGGCTTAATGAATATGGTAGGCTGAAAGCTAGGATTGAATCTTTACAGACTAGTCAGAGGCATCTCACTGGAGTTCAACTTGACATGTTAAATGTGAAAGAGATGCAAGAACTGGAGCAGAAACTTGAGAGTGCTATGAAAAATATAAGGTCAAGGAAGAGCCAGTTATTGAATTCCATATCCGATCTTCAGACAAAGGAAAAGGCTCTTGTAGACCGAAATAATGATCTGAAGAAGAAGATCGCCGAAAAGGAGAGAAAATCGGCACAACAGGGGCATGATCAGCAAGGCCAACAAACCTCACCGCTCTCTTTCCCAGTACAA---GATCCTCCTTCCTTAACCATGGGAATT---CCAGCAAGAAGCGAT---CGGCCTCCTCAGGTCAACAGCAGCTTGCTCCCATGGATGATTTCTGTTAAT
Alstroemeria_l_AlsSQb      ATGGGGAGGGGTCGGGTGCAGCTGAGGAGGATCGAGAACAAGATCAACCGGCAGGTGACGTTCTCGAAGCGGCGGTCGGGGCTGCTGAAGAAGGCGCACGAGATCTCCGTCCTCTGCGATGCCGAGGTCGCGCTCATCGTCTTCTCCACCAACTGCAAGCTCTACGAATACTCCACCGACTCCAGCATGGAAAGGATTCTTGAAAGATATGAGCACTATTCTCAAGCAGAGAAAGGGGCCATAGAAGTGGATACTGAATCACAGGGAAGCTGGTGCCATCAATACAGCAAACTGAAGTCTAAGGTTGAGATATTGCAGAAAAACCAAAGGCACCTCATGGGAGAACAGCTCGATTGCTTGTGCCTTAAAGAGCTACAACATCTAGACCAACAGCTGGAAATTGCTTTGAAGAATATAAGATCAAGAAAGAGCCAACTATTAGACTCAATTACCGAGCTCCAGCAGAAGGAGAAATCCCTGCGGGAGCAAAACAGCATTCTCGAGAAGAAGCTCGTAGAGAAGGAAAAGACATTGATGCAGCAAACACAAGAGCAGCAAGGCCACCCCAACTCATCCCTCTCCTTCCTGATGGCAGATCAACTCCCCAATCTAAACATAGGCACC---CAAGGGAGTGCCGATGAACAGTCCGCGCGGGTTGGTACCTGCTTCCCTCCATGGATGCTTTTTGTGAAT
Lilium_l_MADS5             ATGGGTCGAGGCAAGGTCCAGCTGAAGCGAATCGAGAACAAGATCAGCCGCCAAGTCACCTTCTCCAAGCGCCGACCGGGGCTGCTGAAGAAGGCGCACGAGATCTCGGTGCTCTGCGATGCAGAGGTCGCACTCATCGTCTTCTCCACCAGGGGAAAGCTGTACGAATACTCCGCCGACTCCAGCATGGAAAGGATTCTCGAACGTTACGAGCTTTATTCTCAAGCAGAAACTGTAGTGACAGACACATATCCTGAAGCACAGGGAAACTGGTGCCAAGAGTACGGGAGACTGAAGGCTAAGGTTGAAACCTTGCAGAAAAGCCAAAGGCATCTCATGGGGGAGCAGCTTGAGGACTTGACTCTGAAACAACTCCAACAACTAGAGCAGCAGCTCGAAGTATCTTTCAAGCATGTAAGATCAAGGAAGCACCAACTATTGGATTCGATTACCGAGCTCCAGCGAACGGAGAAATTACTGCGGGAACAAAACACTATAATGGAGAAAAAGCTCATGGAGTTCCAGAAGATGTTGACACAGCAAGATCACGATATACGAGGACAGCAGACAAGGCCCCCTCCTTTCCTAATGCCCCATTTGCACCCCGTCCAAAACGCAGGAATC---CCGGAAAGAGGCGGGGAACAGCCGATGCGTGTTGGCAGCAGCCTACCGCCATGGATGCTTCACGTTAAC
Tulipa_g_TGSQA             ATGGGGAGAGGGAGGGTGCACCTGAGGCGGATCGAGAACAAGATCAGCCGCCAGGTTACGTTCTCGAAGCGGCGTCCGGGGTTGCTGAAGAAGGCGCATGAGATCTCTGTGTTGTGCGATGCGGAGGTTGCGCTCATCGTCTTCTCCACCAGGGGGAAGATGTACGAGTACTCCACCGACTCCAGCATGGAAAGGATTCTTGAACGCTATGAGCTTTATTCTCAACCAGAAACACCAGTTACTGACGCATATCCTGAGTCACAGGGTGGTTGGTTCGAAGAGTATGGCAGACTGAAGGCTAAGGTTGAAGCCTCGCAGAAAGGCCAAAGGCATCTCATGGGGGAGCAGCTTGAGTGCTTGACTCTGAAACAACTCCAGCAACTAGAGCAGCAGCTTGAATATGCTTTCAGGCGTGTAAGATCTAGAAAGAACCAACTATTAGATTCGATTGCCGATCTTCAACGAGCAGAGAAGTCGCTTCAGGAGCATAATAACATCCTGGAGAAGAAGCTCATAGAGATCCAGAAGCCATTGACACAGTTTGCACCGGAGCAACAAGGACAGCCC------AGGACAACCTTCCTGATGCCTCATTTGGACTCCAACCAAAACATAGGAGCC---CAAGAAAGAGGCGAGGCACAGCCGTTGCGTGACGGGAGCAGCCTGCCTCCATGGATGGTTCATGTTAAT
Lilium_l_MADS6             ATGGGCCGGGGGCGAGTGCAGCTGAAGCGGATAGAGAACAAGATCAACCGGCAGGTCACCTTCTCGAAGCGGCGGTCGGGGCTGCTGAAGAAGGCGCATGAGATCTCTGTCCTCTGCGACGCAGAGGTCGCTCTTGTTGTATTCTCCGCCAAGGGCAAGCTGTTCGAGTATTCTACTGACGCTAGCATGGAAAGAATTCTCGAACGCTATGAGCGTTATTCTCAAGCAGAAAGGGCGGTCAAACAAGGTGATACTGAATCACAGGGAAGTTGGTGCCTTGAATATAGTAGACTGAAGGCAAAGATTGATGTTCTGCAGAAAAGGCAAAGGCAACTCATGGGAGAACAACTTGACAGCTGCACTTTGAAAGAAATTCAACAACTAGAGCAACAACTTGAAACTGGATTAAAACATATTAGATCAAGAAAGAACCAACTTTTAGATTCGCTTACGGAGCTACAGAGAAAGGAAAGGTCGCTTCAGGAAGAAAATAAAGCACTTGAAAAGGTTCTTCAGGAGCATAAGGCGAAGTTGACC---------CAGGAGGAACAACAGCAAGGAACCTGCTTGCCCTCCTTCCTCTTGCCCGAACATCTTCCTACCCTAAACATAGGGAACTACCAAGCTAGAGATGAGGCAGAACAAGCGCAAACTGACAGCAACCTGCCCCCATGGATGCTTCGGGTGAAT
Tulipa_g_TGSQB             ATGGGAAGGGGAAGAGTGCAGCTGAAGCGGATCGAGAACAAGATCAACAGGCAGGTCACCTTCTCAAAGAGGCGATCTGGGCTGCTCAAGAAGGCGCATGAGATCTCTGTTCTCTGCGATGCCGAGGTTGCGCTTGTTGTCTTCTCTGCTAAGGGCAAGCTATATGAGTACTCCACCGACGCCAGCATGGACAGAATTCTTGAACGCTACGAGCGTTATTCTCAAGCAGAAAGAGCTGTCACAGAAGCCGATCCTGAATCGCAGGCAAGCTGGTGCCTTGAATATGGCAGACTGAAGGCTAAGATTGAGGTCTTGCAGAAAAGGCAAAGGCATCTCATGGGAGAACAGCTTGAAAACTGTACTTTGAAAGAAATCCAACAACTAGAGCAGCAGCTGGAAACTGCTTTAAAACATATAAGAACAAGAAAGAACCAACTATTAGATTCGATTACGGAGCTGCAGCAAAAGGAGAGGACGTTGCAGGAACAAAATAAGACTCTCGAGAAGCTTCTGGAGGAGCAGAAGTCCAAGTCGGCA---------CAGGAGCAGCAGCCGCAGGGGAACTGCTCTCCCTCATTCCTCCTTTCCGACCCTTTCCCCACCCTAAACATGGGAACCTATCAAGCAAGAGGCGATGCAACACAAGCACGTCCAGGCAGCAACTTACCACCATGGATGCTTCATGTGAAT
Nuphar_a_NuadAP1           ---------------------------------------------------------------------------------------------------------------------GACGCCGAGGTCGCTCTCATCGTCTTCTCCACCAGAGGCAAGATCTACGAATACTCCTCCGATTCCAGCATAACAAGGATCCTTGAACGGTATGAGAGATTTTCGTGTGCAGAGAGGGATCCTTCAGTAACTGACCTTGACTCACAGGAAAGTTGGTGTGTAGAGTACAAGAAGCTGAAGTCCAAGTTTGAGCAACTTCAGAAAACTCAAAGGCGTTACATGGGTGAAGATCTCGAGCCATTGAGTGTGAAGGAGCTTCAACAATTAGAACATCATCTTGATTCTTCTCTCAAAGACATTAGATCAAGAAAGATACAGCTCTTGGATTCCATTTCTGAACTTCGCAGAAAGGAGAAGTCACTGCAGGAGCAAAATGAGGCTATCCAAAAGAAGCTTCGAGAGCAGGAAGCGGCTCTG------------AATCTACAATCAGCACGTGAAAGCCGAACTGTTGGCTTTTTGTTTAATAGCCATTCTCCAACTCCAGATAGTGGAGCGTATCAAACAAGAAATTCCCCACATCACACTCAGACTAGCATCAATATGCCTCCATGGACTCTTCTCATGACA
Cabomba_c_AP1              ---------------------------------------------AACCGGCAGGTCACCTTCTCCAAGCGCCGGACTGGACTCATCAAGAAAGCCCACGAGATCTCGGTGCTTTGTGATGCTGAGGTAGCCGTCATCGTCTTCTCCACCAAGGGAAAACTCTACGAATACTCATCAGACTCCAGCATAATGAATATTCTTGAGCGGTATGAGAGGCACTCTTCTGAAGAGAGGAACCCTTTGGTAGCAAACGTTGAATCGCAGGAGAGTTGGGGCATAGAGTACAAGAAGCTAAAGTCAAAATTTGAGCTTCTGCAGAAAACCAAAAGGCATTACATAGGAGAAGACCTTGACCCATTGAGTGCGAGGGAGCTTCAACATTTAGAACATCAACTTGATTACGCATTGAAACACATTAGGACAAGAAAGACTCAGCTGATGGAGTCTATTTCGAAGCTTCGCAAACAGGAGAAGTCCCTGCACGAGCAGAATGGAGCTCTCCAAAAGATGATCACAAACCAGATTCATGAGGTG------------CGCCTATCCTCGCCTTCGGATGCTCAAGCGGCTGCCTTTCTGTTTAACGGTCTCAAACCTTCTGTAGATATTGGGAGTCACAAAGTACGTGCATCCCCCGCCCGATCGGCGAAGGATAACCGCATGCCTCCGTGGATGCTTTTCGTTACA
Amborella_t_AMtrAP1        ATGGGGAGAGGAAGAGTCCAGTTGAAGAGGATAGAGAACAAGATCAATCGGCAGGTAACGTTTTCGAAGAGGAGGAGCGGTCTGTTGAAGAAAGCACACGAGATTTCGGTTCTCTGTGATGCAGAGGTTGCTTTGATCGTGTTCTCTACGAGAGGGAAATTGTATGAGTATTCGACTGATTCCAGCATGATCAAGATTCTCGAGCGGTATGAGAGATATTCCTATGCAGAGAGACGTGCTACTGGGGCTGATCATGAATCACAGGAGAGTTGGAGCCTAGAATATGCCAAACTGAGGGCGAAGGTTGAGCTTCTACAGAAAAGTCAAAGACATTACATGGGGGAAGGCCTTGAGGTCCTAAATCTTAGGGAGCTCCAACAATTGGAGCAACAACTTGATGTTGCTTTGAAGCATGTTAGAGGAAGAAAGACACAAATCATGGATTCAATAGTTGAGCTTCGTAGAAAGGAGAAGTCACTGCAGGAGCAAAATGATACTCTCCAGAAGAAGATAGTGGCAAAGGAGAAAGCCTTGGCTCAAGCCACACATGAGCAAGAAGAGACTGCCCAT---------TTCCTATCAACTTCTCACCCTCACCCTGCTCTGAATGTCAGGTTC---GAATCAAGGGAGGAAGTGGAGCATCTTACTCAGCCAAGCAATGTGCCCCCTTGGCTGTTT---------
o_Amborella_t_AMtrAGL2     ATGGGAAGAGGTAGAGTTGAGCTCAAGAGGATAGAGAACAAGATCAACAGGCAGGTGACCTTTGCGAAGAGGAGGAATGGTCTTTTGAAGAAGGCTTATGAACTCTCTGTTCTCTGTGATGCTGAGGTTGCCCTAATCATTTTCTCCAATAGAGGGAAGCTTTACGAGTTTTGTAGCACCTCTAGCATGGTGAAGACATTAGAGAGGTACCAAAAATGCAACTATGGAGCATTAGAAACTAATGTACCGACCAGGGAG---ACACAGAGCAGCTATCAAGAATATTTAAAGCTGAAAGCGAGGGTGGAGTCTCTACAACGATCCCAGAGGAACCTTCTTGGTGAAGACTTGGGCCCCTTAAGTTCAAAAGAGCTTGAACAACTTGAGCAGCAACTGGAGATGTCTTTGAAGCAGATAAGGTCTACTAAGACACAATGCATGGATCAACTTGCTGACCTTAGGAGGAGGGAACTAGCTCTCCAAGAGACCAACAAAGCTTTGAAACGTAAGTTGGAGGGAGCAAGCGCTTCAAACCCCCCACAACTTGCAGAAAACAATGGACAGAACATTCATACTGAAGGCTTCTTCCATCTGGAATGTGATTCGACATTGCAAATTGGATACCATTCGTGCCCTCAGCCT---GCCGCACCTCAGAATGTCAATGCACTCCCTGGTTGGTTAGTA---------
o_Asparagus_o_AOM3         ATGGGAAGAGGGAGAGTTGAGTTGAAGAGGATAGAGAACAAGATCAACAGGCAGGTGACCTTCTCCAAGAGGAGGAATGGGTTGTTGAAGAAAGCCTACGAGCTGTCAGTGCTTTGCGATGCTGAGGTGGCGCTTATTATCTTTTCGAGCCGTGGCAAGCTCTATGAATTCGGAAGTGCT---GGAACAAGCAAAACACTTGAGCGATACCAGCGGTGCTGTTACACTTCCCAAGATGCTGCCATTGCCAGCCATGAA---ACACAGAGCTGGTACCAAGAAGTTTCCAAGTTGAAGGCAAAATTTGAGTCCCTGCAGCGTTCCCAAAGACATTTACTTGGAGAGGACCTTGGTCCATTGAGTGTGAAAGAATTGCAGCAGCTGGAACGACAACTGGAATCTGCTCTGTCACAAGCTCGGCAAAGAAAGACACAGATAATGGACCAGATGGAAGAACTCCGGAAGAAGGAGCGTCATCTTGGAGAAATCAATAAGCAGCTTAAAGCTAAGCTCGAAGCTGAAGGTGCAAGTTTTGCCATTCAAGGTTCAGAATCTGAAGCAGGAGGCGGA------AATGCATTTTCTCCTATGGACTGTGAACCCACTCTCCAGATTGGGTATCACCTTGTTCAAGAAGCT---CCAAGGAGCGGCGGAGAGAACAATATGCTTGGTTGGGTTCTT---------
o_Trochodendron_a_MADS2    ATGGGGAGAGGTAGGGTTGAGTTGAAGAGGATCGAAAACAAGATCAACAGGCAAGTGACCTTCGCTAAACGAAGAAATGGCCTTTTGAAGAAAGCTTATGAGCTTTCTGTTCTTTGCGATGCTGAGGTTGCTTTGATCGTCTTCTCCACTAGAGGAAAACTGTACGAGTTTTGCAGCAGTTCTAGCATGTTCAAAACACTTGAGAGGTATCAGAAATGCAACTATACAGCACCAGAGACAGATATATCGGAGACCCTG---GAGCAGAGTAGCTACCAGGAGTATTTGAAGCTTAAAGCACGCTACGAGGCGCTACAAAGATCACAAAGGAACCTTCTTGGGGAGGATCTTGGGCCGCTAAGCGGCAAGGAGCTTGAGTCACTTGAAAGGCAGCTTGATGTGTCATTGAAGCAGATCAGATCTATACGGACCCAGTGCATGGATCAGCTCACTGATCTTCAAAGAACGGAACAAATGCTCAGCGAATCTAACAAGAACCTGGCAAGAAGGTTGGAGGAAGGAAGCCAAGCAAAT------GCGCACCAGGATCCAAATGCACACGGTATGCAGGGCGATGGGTTCTTTCATTTAGAGTGTGAGCCCACATTACAAATCGGGTACCAGGAC------CAAGCT---ATGGCACCTCCGAGTGTGAATAATATGCCAGGATGG---------------
o_Trochodendron_a_MADS4    ---------------------------------------AAGATCAACAGGCAAGTAACCTTCTCTAAACGAAGAAATGGCCTTTTGAAGAAAGCTTACGAGCTTTCTGTCCTTTGCGATGCTGAGGTTGCTCTGATCGTCTTCTCCACTAGAGGAAAGCTGTACGAGTTTTGCAGCAGCTCAAGCATGTTCAAAACGCTTGAGAGGTATCAGAAATGCAACTATGCAGCACCAGAGACAAATGTATCTGAGACCCTG---GAGCAGAGTAGCTACCAGGAGTATTTGAAGCTTAAAGCACGCCATGACGACCTACAACGAACACACAGGAATTTTATGGGCGAGGATCTTGGCCCGCTAAGTGGGAAGGAGCTTGAGTCACTTGAAAGACAGCTTAATGTGTCATTGAAGCAGATCAGATCGATACGGACCCAGTACATGGATCAGCTCACCGATCTTCAAAGAAGGGAACAAATGCTCAGTGAATCAAACAAGACCCTGGCAAGAAGGCTGGAGGAAGGAAACCAAGCAAAT------GCGCTTCAAGATCCAAATGCACAAGGTATGCAGGGCGACGGGTTCTTTCACTTAGAGTGTGAGCCCACATTACAAATCGGGTATCAGGAT------CAAGCG---ATGGCACCTCCGAGTGGGAATAATATGGCAGGATGGTTAGCA---------
o_Arabidopsis_t_SEP1       ATGGGAAGAGGAAGAGTAGAGCTGAAGAGGATAGAGAACAAAATCAACAGACAAGTAACGTTTGCAAAGCGTAGGAACGGTTTGTTGAAGAAAGCTTATGAATTGTCTGTTCTCTGTGATGCTGAAGTTGCTCTCATCATCTTCTCCAACCGTGGAAAGCTCTATGAGTTTTGCAGCTCCTCAAACATGCTCAAGACACTTGATCGGTACCAGAAATGCAGCTATGGATCCATTGAAGTCAACAACAAAGCCAAAGAA---CTTGAGAACAGCTACAGAGAATATCTGAAGCTTAAGGGTAGATATGAGAACCTTCAACGTCAACAGAGAAATCTTCTTGGGGAGGATTTAGGACCTTTGAATTCAAAGGAGTTAGAGCAGCTTGAGCGTCAACTGGACGGCTCTCTCAAGCAAGTTCGGTCCATCAAGACACAGTACATGGACCAGCTCTCGGATCTTCAAAATAAAGAGCAAATGTTGCTTGAAACCAATAGAGCTTTGGCAATGAAGCTGGATGATATGATTGGTGTGATGGGAGGAGGAGGAGGAGAAGGTGGTGAACAGAAT---CAGTCTCAGGGACTATACCAGCTTGAATGCAATCCAACTCTGCAAATGGGGTATGATCCGTGCTCACAAACTACCCAAGCTCAGCAGCAGGGAAACGGTATCCCGGGGTGGATGCTC---------
o_Populus_t_MADS4          ATGGGGAGAGGTAGAGTGGAGCTGAAGAGGATAGAGAACAAGATAAACAGGCAGGTGACATTTGCAAAGAGGAGAAATGGGTTGTTGAAGAAAGCTTATGAGTTATCTGTGCTCTGTGATGCTGAGGTTGCTCTCATCATCTTCTCTAACCGTGGCAAGCTCTACGAGTTTTGTAGCACATCTAACATGCTCAAGACCCTGGAAAGGTATCAGAAGTGCAGCTATGGTGCAGAAGAAGTCAATAAACCAGCCAAGGAG---CTCGAGAACAGCTACAGGGAGTACTTGAAAGTGAAAGCAAGATTTGAGGCCCTACAACGAACTCAGAGGAACCTTCTTGGAGAGGACCTCGGACCTCTGAATACCAAAGACCTTGAGCAGCTCGAGCGTCAGTTAGAGTCGTCATTGAACCAAGTTCGGTCAACTAAGACCCAGTATATGGACCAACTTGCTGATCTTCAAAATAAGGAACATCTGTTGCTGGAAGCTAACAGAGGTTTGACAATGAAGCTGGATGAAATCAGTGCAAGAAATAGCCTCCGACCATCAGAAGGTGATGATCAGCAAAATCAGTCTCAGGGGCTATTCCAGTTGGAATGCAATCCCACTTTGCAAATAGGCTACAACGTTGGTTCACAGTCT---ACACATGCCCAGCAAGTCCATGGGATTCCAGGATGGATGCTT---------
o_Populus_t_MAGL4          ATGGGGAGAGGTAGAGTGGAGCTGAAGAGGATAGAGAACAAGATAAACAGGCAGGTGACATTTGCAAAGAGGAGAAATGGGTTGTTGAAGAAAGCTTATGAGTTATCTGTGCTCTGTGATGCTGAGGTTGCTCTCATCATCTTCTCTAACCGTGGCAAGCTCTACGAGTTTTGTAGCACATCTAACATGCTGAAGACCCTGGAAAGGTATCAGAAGTGCAGCTATGGTGCAGAAGAAGTCAATAAACCAGCCAAGGAG---CTCGAGAACAGCTACAGGGAGTACTTGAAAGTGAAAGCAAGATTTGAGGGCCTACAACGAACTCAGAGGAACCTTCTTGGAGAGGACCTCGGACCTCTGAATACCAAAGACCTTGAGCAGCTCGAGCGTCAGTTAGAGTCGTCATTGAACCAAGTTCGGTCAACTAAGACCCAGTATATGGACCAACTTGCTGATCTTCAAAATAAGGAACATCTGTTGCAGGAAGCTAACAGAGGTTTGACAATAAAGCTGGATGAAATCAGTGCAAGAAATAGCCTCCGACCATCAGAAGGTGATGATCAGCAAAATCAGTCTCAGGGGCTATTCCAGTTGGAATGCAATCCCACTTTGCAAATAGGCTACAACGTTGGTTCACAGTCT---ACACATGCCCAGCAAGTCCATGGGATTCCAGGATGGATGCTT---------
o_Pinus_r_PrMADS2          ATGGGGCGAGGGCGCGTCGAGCTGAAGCGGATCGAGAATAAGATTAACCGCCAGGTCACGTTTTCGAAACGCCGGAATGGTCTGCTGAAAAAGGCGTATGAACTTTCAGTGTTATGTGATGCAGAGGTAGCACTGATAATATTCTCAAGCAGAGGAAAACTCTATGAGTTCGGAAGCGCC---GGGATGCTCAAGACTCTGGAGCGATATCAAAAATGTTCATACGTATTGCAAGACGCGACTGTATCGGACCGGGAG---GCGCAGAATTGGCATCAAGAGGTTGGCAAATTAAAAGCCAGAGTTGAACTTTTACAACGATCACAAAGGCACTTATTAGGTGAAGACCTGGGCCCCTTGAGTATTAAGGAGCTGCAACAACTGGAACGTCAACTTGAGGTTGCACTGACACATGTTAGGTCAAGAAAGACTCAAGTCATGGAAATGATGGATGAACTACGCAGAAAGGAGCGAATTTTACAAGAAGTAAACAAATCTCTGCGCAAGAAGTTGCAGGAGGCCGAGGGACAGGCACCTCCCCCTCATGCAGATTCGCATGCAGTAGCAAAT------AATGCATATGCTCATGTGGATTGTGAGCCCACATTGCAGATTGGATACCAAGCCCCTCCTGAGAGC---CCTAGGCATCAAGCACAAAACAATATGCAAGGCTGGATGGTA---------
o_Ginkgo_b_GbMADS8         ATGGGGCGAGGACGCGTAGAGTTGAAGCGGATCGAGAACAAGATAAACCGTCAGGTCACGTTTTCAAAACGCAGGAATGGACTCTTGAAAAAGGCTTACGAGCTCTCCGTCTTGTGCGATGCCGAGGTTGCGCTCATAATTTTCTCCAGCAGGGGCAAAGTCTATGAGTTCGGCAGCGCC---GGCATGACAAAGACATTGGAGAGATACCAAAAGTGTTCATATGTATTACAAGATGTGAATGTTTCAGATCGAGAG---GCACAGAACTGGCACCAAGAGGTTGGAAAGTTAAAGGCAAAGGTTGAGCTTTTACAACGGTCACAAAGGCATTTACTAGGTGAAGACCTTGGTCCATTAAGTGTTAAGGAGTTGCAACAACTTGAGAGACAACTTGAGGTTGCACTAACACATGTTAGATCAAGAAAGACTCAGGTTATGGACCTCATGGATGAGCTACGAAAAAAGGAACGTCTCTTACAGGAAGTAAACAAGTCCCTGCGCAAGAAGCTTTCAGAGGCGGAGGAACAGCGTCAAGATCCTGGGTCAGACTCAAATGCAGTAGCGAAT------AATGCATATGCTCCAGTGGATTGCGAGCCCACTTTACAGATTGGGTATCAAGCCCCTCCTGAAAGT---CCTCGCGCCCAGACAGAGAACAACATGCAAGGCTGGATGGTT---------


# Maximum likelihood tree reconstructed using the Probalign-based matrix
(((((((((((((((((((Nigella_d_NdFL1:0.108456,(Ranunculus_s_RascFUL4:0.089118,Ranunculus_s_RascFUL2:0.121020)100:0.075869)79:0.023325,Aquilegia_c_AcoFL1:0.103678)99:0.040212,(((Eschscholzia_c_EcFUL2:0.122661,Eschscholzia_c_EcFUL1:0.077206)73:0.024559,Papaver_s_PapsFL2:0.131009)39:0.009856,Chelidonium_m_CmFL2:0.057844)98:0.068069)7:0.021492,((Epimedium_s_EsFUL:0.099191,Berberis_b_FUL:0.086442)57:0.010867,Dysosma_p_FUL:0.091829)100:0.045465)6:0.008795,(Akebia_t_AktFL1:0.152767,Akebia_t_AktFL2:0.110456)54:0.012926)13:0.013553,((Papaver_s_PapsFL1:0.162640,Eschscholzia_c_EcFUL3:0.289658)93:0.089343,(Aquilegia_c_AcoFL2:0.134767,(Nigella_d_NdFL2:0.131143,(Ranunculus_s_RascFUL1:0.085142,Ranunculus_s_RascFUL3:0.140121)99:0.075509)40:0.029602)100:0.154602)68:0.039525)6:0.016192,Euptelea_p_EUplFL2:0.107576)4:0.007349,Euptelea_p_EUplFL1:0.093137)12:0.008379,((((((((Gerbera_h_GSQUA3:0.056614,(Helianthus_a_HAM75:0.050568,(Helianthus_a_HAM92:0.068010,Chrysanthemum_m_CDM111:0.059771)46:0.012840)94:0.037071)100:0.194748,(Daucus_c_DcMADS1:0.125357,Panax_g_PgMADS3:0.102245)100:0.067804)21:0.014375,(((Syringa_v_SvAP1:0.147108,(Mimulus_g_Migut.E00037:0.145656,(Antirrhinum_m_SQUA:0.012921,Misopates_o_MoSQUA:0.013596)100:0.093152)86:0.036637)100:0.088385,(Coffea_a_CaSQUA:0.162048,(Ipomoea_n_InAP1:0.144912,(Solanum_l_LeMADS_MC:0.107154,(Nicotiana_t_Ntsqua15:0.010188,Nicotiana_t_NtMADS5:0.021493)100:0.057114)100:0.108594)96:0.054149)54:0.031380)26:0.026327,(Silene_l_SLM4:0.404844,Cyclamen_p_CpAP1:0.268129)8:0.030349)15:0.010672)44:0.024515,((((((Citrus_c_Ciclev10032490m:0.150422,(Mangifera_i_MSAP1_1:0.033970,Mangifera_i_MSAP1_2:0.074744)100:0.074571)100:0.058147,((Tropaeolum_m_AP1:0.118020,((Brassica_r_Brara.H02134.1:0.069157,(Capsella_r_CAL:0.030818,Arabidopsis_t_CAL:0.046498)48:0.004287)100:0.074634,(((Sinapis_a_SaAP1:0.017318,Brassica_r_Brara.G02489.1:0.033600)95:0.014477,Capsella_r_AP1:0.020369)54:0.002042,Arabidopsis_t_AP1:0.020746)99:0.040687)100:0.165098)39:0.019266,Carica_p_AP1:0.105564)70:0.036079)30:0.007075,(Gossypium_r_GrMADS4_1:0.051748,Gossypium_r_GrMADS4_2:0.103280)100:0.056859)66:0.025186,((((((Fragaria_a_AP1:0.056981,Taihangia_r_TrAP1:0.085982)100:0.100024,((Prunus_p_PpMADS1:0.015515,Prunus_s_AP1:0.005505)100:0.038505,(Eriobotrya_j_EjAP1:0.018005,Malus_d_MdMADS5:0.006018)100:0.058735)87:0.040018)100:0.082071,Ziziphus_j_AP1:0.139811)50:0.017968,Betula_p_BpMADS3:0.112774)46:0.009259,(Populus_t_PTAP1_1:0.052918,(Populus_t_PTAP1_2:0.020785,(Salix_d_SAP1_2:0.004967,Salix_d_SAP1_1:0.007927)100:0.039953)98:0.025740)100:0.116145)22:0.008943,(Lotus_j_LjAP1b:0.136054,(((Pisum_s_MADS4:0.027348,Medicago_t_MtPIM:0.025760)100:0.061645,Lotus_j_LjAP1a:0.034204)53:0.009012,Vigna_u_VuAP1:0.061770)66:0.013740)100:0.128256)25:0.008576)51:0.020471,Vitis_v_VvAP1:0.099167)30:0.018082,(Heuchera_a_HeaAP1:0.094248,Corylopsis_s_CsAP1:0.100658)80:0.027724)21:0.006293)100:0.146059,((((Gerbera_h_GSQUA5:0.139326,Chrysanthemum_m_CDM8:0.210085)100:0.135037,(Antirrhinum_m_AmFUL:0.331944,((Petunia_h_PFG:0.074256,(Nicotiana_t_NtFUL:0.047212,(Solanum_t_StPOTM1_1:0.017635,Solanum_l_TDR4:0.034265)100:0.063043)90:0.018778)93:0.036078,(Petunia_h_FBP26:0.066723,(Nicotiana_t_NtMADS11:0.047330,(Solanum_t_StAP1:0.013180,Solanum_l_LYesFUL2:0.024258)100:0.081042)72:0.015791)100:0.050222)89:0.047271)79:0.081093)47:0.040109,(Camellia_j_APL1:0.093027,Actinidia_c_FUL:0.110764)99:0.070460)26:0.023596,(((((Linum_u_AP1_1:0.228762,(Eucalyptus_g_EAP1:0.176012,Eucalyptus_g_EAP2:0.181260)67:0.034532)56:0.056063,(Cucumis_s_CsAP1_1:0.278803,((Lepidium_a_FUL:0.053690,(Arabidopsis_t_FUL:0.011223,(Capsella_r_FUL:0.033419,(Brassica_r_Brara.B03740.1:0.032936,Sinapis_a_SaMADSB:0.035805)98:0.016278)55:0.004199)85:0.016897)100:0.350227,(Acacia_m_AmMADS1:0.233795,((Glycine_m_GmFUL:0.129028,Pisum_s_FULb:0.147234)83:0.027497,(Phaseolus_v_AP1_2:0.069943,(Medicago_t_MtFUL:0.055797,Pisum_s_PEAM2:0.069536)100:0.071613)91:0.030649)85:0.026818)76:0.054835)64:0.023968)32:0.024956)9:0.017215,((Betula_p_BpMADS5:0.053888,Juglans_r_AP1:0.208596)92:0.045942,(Hevea_b_MADS3:0.148214,(Theobroma_c_TcAP1_1:0.114891,Litchi_c_AP1:0.151083)38:0.013961)60:0.024833)24:0.016435)3:0.009315,(Malus_d_MdMADS2:0.056108,(Prunus_p_PpMADS2:0.005610,Prunus_p_PpMADS6:0.001423)100:0.057968)100:0.103339)18:0.017552,Heuchera_a_HeaFUL:0.242655)22:0.014577)43:0.049614)21:0.012478,(Vitis_v_VvFUL_L:0.173689,((((((Antirrhinum_m_DEFH28:0.129279,Mimulus_g_Migut.H00589:0.204577)100:0.128936,(Gentiana_t_GtMADS1:0.351423,(Petunia_h_FBP29:0.094032,Solanum_l_LYesFL1:0.169504)100:0.122239)49:0.036376)68:0.050237,((Brassica_r_Brara.I00352.1:0.084903,Capsella_r_AGL79:0.055584)33:0.017407,Arabidopsis_t_AGL79:0.049978)100:0.541542)30:0.028643,((Chrysanthemum_m_CDM41:0.163102,Gerbera_h_GSQUA2:0.175467)100:0.182450,(Phytolacca_a_PaFL2:0.085707,Phytolacca_a_PaFL1:0.075523)100:0.193588)13:0.024785)13:0.023297,((Vaccinium_m_TDR4:0.181574,(Panax_g_PgMADS1:0.117031,Panax_g_PgMADS2:0.088362)100:0.090349)22:0.023494,(Hydrangea_m_FUL1:0.084373,Hydrangea_m_FUL3:0.089520)96:0.044831)29:0.012298)27:0.029172,(((Populus_t_PtFL1:0.089026,Populus_t_PtFL2:0.060082)100:0.141417,(Citrus_c_Ciclev10012594m:0.226775,Theobroma_c_TcAP1_2:0.162906)32:0.015523)50:0.025927,(Betula_p_BpMADS4:0.132711,(Malus_d_MdMADS12:0.180241,(Rosa_h_RhFUL:0.024466,Taihangia_r_TrFUL:0.085784)100:0.080379)100:0.107653)42:0.018019)19:0.011987)50:0.016347)98:0.056378)40:0.028355,(Trochodendron_a_FUL1:0.063859,Trochodendron_a_FUL2:0.052426)100:0.039688)16:0.017281,(Nelumbo_n_NEnuFL1:0.143124,((Buxus_s_BUsiFL2:0.170977,Pachysandra_t_PAteFL2:0.088562)99:0.055490,(Buxus_s_BUsiFL3:0.094296,(Pachysandra_t_PAteFL3:0.020494,(Pachysandra_t_PAteFL1:0.000000,Buxus_s_BUsiFL1:0.000000)100:0.019170)100:0.032165)100:0.087502)92:0.025806)79:0.016453)13:0.014524)93:0.056449,Chloranthus_s_CsAP1:0.220805)72:0.035613,((Amborella_t_AMtrAP1:0.273304,(Cabomba_c_AP1:0.291189,Nuphar_a_NuadAP1:0.170471)100:0.206443)57:0.096758,((((Phalaenopsis_a_ORAP13:0.096807,(Dendrobium_t_DthyrFL1:0.054402,Cymbidium_f_CfMADS1:0.078483)87:0.027984)100:0.234445,Narcissus_t_NtAP1:0.327958)33:0.014343,((((((Eleusine_i_EiFUL2:0.072544,(Setaria_i_SiFUL2:0.039119,Zea_m_ZAP1:0.040923)100:0.029077)96:0.016653,((Triticum_a_TaAGL29:0.020436,Hordeum_v_HvM8:0.015710)100:0.035715,(Lolium_p_LpMADS2:0.021276,Avena_s_AsFUL2:0.036860)85:0.016889)100:0.038986)88:0.034591,Oryza_s_OsMADS15:0.096531)100:0.058510,Streptochaeta_a_SaFUL2:0.075910)94:0.040143,((Leersia_v_LvFUL1:0.079170,Oryza_s_OsMADS14:0.024116)100:0.036263,(((Fargesia_n_MADS1:0.039470,(Dendrocalamus_l_DlMADS2:0.001385,Dendrocalamus_l_DlMADS1:0.000000)100:0.029051)59:0.004425,((Avena_s_AsFUL1:0.066635,(Festuca_a_VRN1:0.009285,Lolium_p_LpMADS1:0.009137)100:0.047467)67:0.000000,(Hordeum_v_HvM5:0.018760,Triticum_m_TrmAP1:0.011411)100:0.061259)98:0.049012)54:0.013504,((Zea_m_ZmM4:0.049314,(Pennisetum_g_PgFUL1a:0.029381,Setaria_i_SiFUL1:0.019479)100:0.038002)63:0.018431,(Chasmanthium_l_ClFUL1:0.045491,(Eleusine_i_EiFUL1a:0.028010,Eragrostis_p_EpFUL1:0.067986)100:0.029051)72:0.008194)87:0.026574)42:0.010994)98:0.047675)100:0.158220,(Zingiber_o_TA4487:0.209453,Tradescantia_v_TvFL1:0.262692)50:0.043303)72:0.043520)45:0.036603,((((Tulipa_g_TGSQB:0.088990,Lilium_l_MADS6:0.135560)100:0.110563,(Tulipa_g_TGSQA:0.106825,Lilium_l_MADS5:0.138905)100:0.077745)70:0.012877,Alstroemeria_l_AlsSQb:0.153532)88:0.038767,(((Crocus_s_CsAP1c:0.152993,(Crocus_s_CsAP1b:0.071357,Crocus_s_CsAP1a:0.035222)100:0.058872)100:0.167996,(Phalaenopsis_a_ORAP11:0.112273,((Oncidium_G_MADS10:0.074515,Cymbidium_e_AP1:0.026987)62:0.013429,Dendrobium_t_DthyrFL2:0.057995)65:0.017167)100:0.249731)49:0.039888,(((Tradescantia_v_TvFL4:0.377227,Oryza_s_OsMADS20:0.621413)41:0.034956,((Zea_m_ZmM28:0.130232,Oryza_s_OsMADS18:0.145481)47:0.026575,(Lolium_p_LpMADS3:0.042985,(Triticum_a_TaAGL10:0.021094,Hordeum_v_HvM3:0.015572)100:0.033822)100:0.059024)100:0.238212)38:0.079717,Elaeis_o_EoAP1:0.201141)9:0.007444)6:0.013124)36:0.028028)62:0.083378)24:0.034733)18:0.021703,(Persea_a_PEamAP1:0.191096,(Eupomatia_b_EbAP1:0.090833,(Michelia_f_MfFL:0.017916,(Magnolia_g_MagrAP1:0.010007,Magnolia_p_MpMADS15:0.060053)81:0.002331)100:0.048139)99:0.047519)84:0.025136)16:0.019913,(Asarum_c_AcMADS600:0.205588,(Houttuynia_c_HcAP1:0.122281,(Peperomia_c_PcFL1:0.245424,Peperomia_c_PcFL2:0.294746)97:0.059216)100:0.105000)54:0.031457)29:0.058958,Saururus_c_ScMADS669:0.187979)100:0.449242,(o_Asparagus_o_AOM3:0.360755,(o_Ginkgo_b_GbMADS8:0.111585,o_Pinus_r_PrMADS2:0.144799)100:0.200590)94:0.107960)100:0.242822,(o_Trochodendron_a_MADS4:0.057569,o_Trochodendron_a_MADS2:0.030737)100:0.228140)61:0.062232,o_Amborella_t_AMtrAGL2:0.173687)100:0.217583,o_Arabidopsis_t_SEP1:0.252897)99:0.109751,o_Populus_t_MAGL4:0.005856,o_Populus_t_MADS4:0.000000);


# (C) Matrix for exon-intron structural change analysis

# 209 AP1/FUL sequences, 9 outgroup sequences

Panax_g_PgMADS3            ATGGGGAGAGGGAAAGTGGAGTTGAAGCGAATAGAGAACAAGATCAACAGACAGGTAACTTTCTCTAAGAGGAGAGGTGGGCTGGTGAAGAAAGCTCATGAGATCTCTGTGCTTTGTGATGCTGAGGTCGCTCTTATTGTCTTCTCCGCCAAAGGAAAGCTCTTTGAGTATTCT---ACC---GACTCCTC-------CATGGAAAACATCCTTGAGCGATACGAAAGG------TACTCTTATGCGGAGAGACAACTA---GTT------------CCA---AATTATGAT---ACTGCT---TCA------CCT-------------GGAAAC---TGGACTTTTGAATACACCAAACTTAAGGCTAGGATTGAGCTTTTGCAAAGAAATCATCA-------GCACTATATGGGAGAGGATCTAGACTCCCTGACTCTAAAAGAGATACAGAATTTGGAGCAGCAGCTTGATACTGCTCTCAAACACATTCGGTCGCGAAAA-------AACCAACTCATGCATGAGTCCATTTCTGAGCTCCAGAAAAAG-------GAGAAGGCAATACAAGAGCAAAATAGCATGCTAACAAAGAAG----------------------------ATC---------------AAGGAAAAG------GAGAAG------------------ACA------AAG------------------------------------------------------------------------------GCA------------------CAACAG------------------------------GCT---CAG---TGGGAG---------------------------------------CAC------CAAAAC------------------CCAGCTGGC---------------------------CCTTATATG------------------------------------CCA---TCC------------------------------------------TTC---CTC---TTA---------------------------------------------------CCTGAT------------------CAG------------------ACACTT---------CCC------------------------------------TGTCTAAAT---------------ATTGG-------------T---GGCACT---------------------ACT---TAC---CAA---------------GGA-------------GA------------------A---------------GGGAT------CAG---GAG------GAA------CGA---------------------------------------GCT---CGACCTAAC------GCT------TGA------ACC---------------TGT---TTA---TTCTTG---CCACCTCGGATG---TTTTGC---CACG----------------------------------------------
Daucus_c_DcMADS1           ATGGGGAGAGGGAAGGTTCAATTGAAGAGAATAGAGAACAAGATCAACAGACAGGTGACGTTTTCTAAGAGGAGAGGTGGCTTGTTGAAGAAAGCTCATGAGATCTCAGTTCTGTGTGATGCTGAGGTTGCCCTTATTGTCTTCTCCAACAAAGGGAAGCTCTTTGAGTACTCC---ACC---GACTCTTC-------CATGGAGGAGATCCTGGAGCGGTATGAAAGA------TACTCTTATGCCGAGAGGCAGGTT---ATT------------GCA---AAT---GAT---CCTGAA---TCA------ACT-------------GGAAAC---TGGACTCTCGAGTACACGAAACTGAAGGCTAGAATTGATCTCTTACAAAGAGACCATAG-------GCACTATATGGGAGAGGATCTGGATTCCTTAACTCTGAAAGAGATTCAGAATTTGGAGCAGCAGCTTGACACTGCTCTGAAACACATTCGGTCCCGAAAG-------AACCAACTCATTTTCGAGTCCATCTCTGATCTTCAGAAAAAG-------GAGAAGGCTATACAAGAGGAAAATGGCAAATTAACGAAGAAG----------------------------ATC---------------AAGGAAAGG------GAGAAG------------------ACA------ATG------------------------------------------------------------------------------GTC------------------CAGCAG------------------------------GCT---CAG---TGGGAG---------------------------------------AAG------CAAAAT------------------CCATCT------------------------------CCAAATTTG------------------------------------TCA---ACA------------------------------------------TTT---CTC---ATG---------------------------------------------------CCT---------------------CAG------------------GAAAAT---------CCC------------------------------------TTTCTTAAC---------------ATCGG-------------T---GGC------------------------ACT---TTC---CAG---------------GGG-------------GA------------------ATC---ATCACA---AGGGAT------GAC---GAG------GAA------TGA---------------------------------------CCT---AGATCTTAC------TCT------TGA------ACC---------------AAATCACTA---TCCCTG---CAACCTCAGATG---TTTCGC---T-------------------------------------------------
Helianthus_a_HAM75         ATGGGGAGAGGAAAGGTACAACTAAGGAGGATAGAGAACAAGATCAACAGGCAGGTAACTTTCTCAAAGAGGAGAGGTGGCTTATTGAAGAAAGCCCATGAAATTTCAGTTCTTTGTGATGCTGAAGTTGCTTTAATTGTCTTCTCCAACAAAGGAAAGCTCTTTGAGTTTTCT---ACT---GACTCTTG-------CATGGACAGCATCTTGGAGCGATATGAGCGA------TATTCTTACACTGAGAGACAGCTA---GTT------------GCA---GCG---GAT---GCTACT---CCG------AGA----------------AGT---TGGACCCTAGAGTACAATAAACTGAAATCTAGGGCTGAGCTTTTGCAAAGAAATCACAG-------GCACTATATGGGTGAGGATATTGAGTCACTGAGCTTGAAAGAAATCCAAAATCTGGAGCAACAGCTTGACACTGGTCTCAAGAACATTCGAACAAGAAAG-------AACCAACTCCTGCATGAATCAATCTCCGAGCTTCAGAAAAAG-------GGAAAGGCCATACAGGAGCAAAACACTACTTTGACAAAGAAG----------------------------ATC---------------AAGGAGAAG------GAGAAAGACAAG------------ACA------ATA------------------------------------------------------------------------------CCA------------------CAAAAC------------------------------ACT---CAA---TGGGAG---------------------------------------ATG------CACAAC------------------TATGTC------------------------------GACCACGAC------------------------------------ACA---ACC------------------------------------------TTC---CTC---ATG---------------------------------------------------CCG---------------------CCC------------------CCACCT---------CCC------------------------------------GCTCTCAAT---------------ATGGG-------------G---GGT------------------------GAT---TAC---AACCATGGT---------GGTGGTGGTAGTAGT-GA------------------AGG---AGC------TGATGG------GAG---GAC------CAA------TGA---------------------------------------GCT---TGACCTAAG------TCT------GCA------GCC---------------AAT---ATA---TTCTTG---CCACATGAGGTG---CTTTCC---TTCC----------------------------------------------
Helianthus_a_HAM92         ATGGGTAGAGGGAAGGTACAACTAAGGAGGATAGAGAACAAGATAAACAGGCAGGTAACTTTCTCAAAGAGGAGAGGTGGCTTATTGAAGAAAGCCCATGAGATTTCAGTTCTTTGTGATGCTGAAGTTGCCTTAATTGTCTTCTCCAACAAAGGAAAACTATTTGAGTTTTCT---ACT---GACTCTTG-------CATGGAGAGCATCTTGGAGCGATATGAGAGA------TATTGTTACTCCGAAAGACAACTA---GTC------------GCA---ACA---GAT---GCTACT---CCG------AGA----------------AGC---TGGACCCTAGAATACAACAAACTTAAATCTAGGGCTGAGCTATTACAAAGAAATCACAG-------GCACTATATGGGTGAAGATATCGAGTCACTGAGCTTGAAAGAAATCCAAAATTTGGAGCAACAGCTTGATACTGGACTTAAGAATATTCGTGCAAGAAAA-------AACCAACTCCTGCATGAATCAATCAATGAGCTCCAGAAAAAG-------GGAAAGGCCATACAGGAGCAGAACACTACTTTGACAAAGCAA----------------------------CTC---------------AAGGAGAAG------GAGAAAGACAAG------------ACC------ATA------------------------------------------------------------------------------CCG------------------CAAAAC------------------------------ACT---CAA---TGGGAA---------------------------------------CAA------CATAAC------------------TATGTG------------------------------GACCATGAT------------------------------------ACA---ACC------------------------------------------TTC---TTC---TTG---------------------------------------------------CCA---------------------CAG------------------CCACAT---------CCC------------------------------------GCTCTCAAC---------------ATCGG-------------A---GGA------------------------GAT---TAC---AACCAAGCTACTACTTCTGCTGCTAGTGGTGGT-GA------------------AGG---AGC------TGATGG------AAG---GAC------CAG------CCA---------------------------------------GCT---GGACCTCAG------TCT------GCA------GCC---------------AAT---ATA---TTCGCA---CCACCTAAGGTG---CTTTCC---GTCG----------------------------------------------
Chrysanthemum_m_CDM111     ATGGGAAGAGGTAAGGTACAGTTAAGGAGGATAGAGAACAAGATAAACAGACAAGTAACTTTCTCAAAGAGGAGAGGTGGTTTATTGAAGAAAGCCCATGAAATTTCTGTTCTTTGTGATGCTGAAGTTGCTTTAATTGTCTTCTCCAACAAAGGAAAACTATTTGAGTTTTCT---ACT---GACTCATG-------TATGGAAAGCATCTTGGAGCGCTATGAGAGA------TATTCTTACACAGAGAGGCAGCTT---GTT------------GCA---ACA---GAT---GCTACG---CCG------AGA----------------AGC---TGGACCCTAGAGTACAACAAACTAAAATCAAGGGCTGACCTATTGCAAAGAAATCACAG-------GCACTATATGGGTGAAGATATAGAGTCATTGAGCTTGAAAGAAATCCAAAATTTGGAGCAACAGCTTGATACTGGTCTCAAGAATATTCGCACAAGAAAG-------AACCAACTCCTGCATGAATCAATCTCCGAGCTTCAGAAAAAG-------GGAAAGGCCATACAGGAGCAGAACACTACTTTGACAAAGAAA----------------------------ATC---------------AAGGAGAAG------GAGAAAGACAAG------------ACA------ATT------------------------------------------------------------------------------ACA------------------GAAAAC------------------------------GTG---CAA---TGGGAA---------------------------------------CAG------CATAAC------------------TATGTC------------------------------GATCATGAT------------------------------------ACA---AGC------------------------------------------TTC---CTC---ATG---------------------------------------------------CCA---------------------CAA------------------CCACCT---------CCC------------------------------------GGTCTCAAC---------------ATGGG-------------A---GGA------------------------AAT---TAC---AACCAAAGT---------GGTGGTGGTGCTGGT-GA------------------ACG---AGC------TGATGG------GAT---GAC------TAA------TGA---------------------------------------GCT---TGACCTCAG------TCT------TCA------------------------------ATA---CTCATG---CCACATGAGGTG---CTTTCC---ATCT----------------------------------------------
Gerbera_h_GSQUA3           ATGGGGAGAGGAAAGGTACAGCTAAGGAGGATAGAGAACAAGATAACCCGGCAGGTAACTTTCTCAAAGAGGAGAGGAGGTTTGTTGAAGAAAGCTCATGAGATCTCAGTTCTTTGTGATGCTGAAGTTGCCTTAATTGTCTTCTCCAACAAAGGAAAGCTCTTTGAGTTTTCT---ACT---GACTCTTG-------CATGGAGAGTATCTTGGAGCGATACGAGCGG------TATTCTTACACGGAGAGACAACTA---GTT------------TCA---GCC---GAC---ACTGCA---CCG------AGA----------------AGC---TGGACCCTAGAGTACAACAAACTTAAATCTAGGGCTGAGCTTTTACAAAGAAACCACAG-------GCACTATATGGGTGAAGATATAGAGTCGTTGAGCTTGAAAGAAATCCAAAATTTAGAGCAACAACTGGATACTGGGCTCAAGAACATTCGATCAAGAAAG-------AACCAACTACTGCATGAATCCATCTCTGAGCTTCAAAAAAAG-------GGGAAGGCCATACAGGAGCAGAACACTACACTGACAAAAAAG----------------------------ATC---------------AAGGAGAAG------GAGAAAGAGAAG------------ACA------ATA------------------------------------------------------------------------------ACA------------------CAAAAC------------------------------GCG---CAA---TGGGAA---------------------------------------CAC------CATACC------------------TTTGTC------------------------------GACCACGAT------------------------------------ACA---ACC------------------------------------------TTC---CTC---ATG---------------------------------------------------CCA---------------------CCA------------------CCACCT---------CCC------------------------------------ACTATGAAC---------------ATCGG-------------A---GGA------------------------ACT---TAC---AACCAAGAT---------GGTGGTGGTGGAGTA-GA------------------AGC---AGT------CGAAGG------GAG---GAG------CAA------CGA---------------------------------------GCT---TGACCTCAG------TCT------CCA------GCC---------------AAT---ATA---CTCGTG---CCACCTAAGATG---CTTTCC---GTCA----------------------------------------------
Antirrhinum_m_SQUA         ATGGGGAGAGGGAAAGTACAACTGAAGAGGATAGAGAACAAGATCAATAGACAGGTGACTTTCTCAAAGAGGAGAGGTGGATTGTTGAAAAAAGCTCATGAGCTCTCTGTGCTTTGTGATGCTGAAGTGGCTCTTATTGTCTTCTCTAATAAGGGGAAGCTATTTGAGTATTCT---ACT---GATTCTTG-------CATGGACAGGATCCTGGAGAAGTATGAAAGG------TATTCATTTGCAGAAAGACAGTTA---GTT------------TCA---AAT---GAA---CCTCAG---TCA------CCT-------------GCGAAT---TGGACCCTCGAATACAGCAAACTGAAGGCAAGAATTGAGCTCTTGCAAAGAAACCATAG-------GCACTATATGGGAGAAGATCTGGACTCCATGAGCCTCAAAGAGATTCAGAGTCTAGAACAACAGCTGGACACTGCTCTTAAGAACATTCGGACCAGAAAA-------AACCAGCTCTTGTACGATTCAATCTCTGAATTGCAGCATAAG-------GAGAAGGCAATACAAGAGCAAAACACCATGCTGGCAAAGAAG----------------------------ATC---------------AAAGAGAAG------GAGAAG------------------GAA------ATT------------------------------------------------------------------------------GCA------------------CAACAG------------------------------CCA---CAG---TGGGAGCAT------------------------------------CAT------CGCCACCAC---------------ACTAAT------------------------------GCATCGATT---------ATGCCACCGCCA---------------CCA---CAA------------------------------------------TAT---TCC---ATG---------------------------------------------------GCA---------------------CCT------------------CAATTC---------CCC------------------------------------TGCATAAAT---------------GTCGG-------------A---AAC------------------------ACA---TAT---GAA---------------GGA-------------GA------------------AGG---AGCAAA---TGAGGA------TAG---AAG------AAA------TGA---------------------------------------GCT---TGACCTCAC------TCT------TGA------TTC---------------ACT---CTA---TTCATG---CCATCTTGGATG---CTTTGC---TGCA----------------------------------------------
Misopates_o_MoSQUA         ATGGGGAGAGGGAAAGTACAACTGAAGAGGATAGAGAACAAGATCAATAGACAGGTGACTTTCTCAAAGAGGAGAGGTGGATTGTTGAAAAAAGCTCATGAGATCTCTGTGCTTTGTGATGCTGAAGTGGCTCTTATTGTCTTTTCTAATAAGGGGAAGCTATTTGAGTATTCT---ACT---GATTCTTG-------CATGGACAGGATCCTTGAGAAGTATGAAAGG------TATTCTTTTGCAGAAAGACAATTA---GTT------------TCA---AAT---GAA---CCTCAG---TCA------CCT-------------GCGAAT---TGGACCCTCGAATACAGCAAACTGAAGGCGAGAATTGAGCTCTTGCAAAGAAACCATAG-------GCACTATATGGGAGAAGATCTGGACTCCATGAGCCTCAAAGAGCTTCAGAGTTTAGAACAACAGCTGGATACTGCTCTTAAGAACATTCGGTCCAGAAAA-------AACCAGCTCTTGTACGATTCAATCTCTGACTTGCAGCGTAAG-------GAGAAGGCAATACAAGAGCAAAACACCATGCTGGCAAAGAAG----------------------------ATC---------------AAAGAGAAG------GAGAAG------------------GAA------CTT------------------------------------------------------------------------------GCA------------------CAGCAG------------------------------CCA---CAG---TGGGAACAT------------------------------------CAT------CGCCACCAC---------------ACTAAT------------------------------GCATCTATT---------ATGCCACCGCCA---------------CCA---CAA------------------------------------------TAT---TCC---ATG---------------------------------------------------GCA---------------------CCT------------------CAATTT---------CCC------------------------------------TGCATAAAT---------------GTCGG-------------A---AAC------------------------ACA---TAT---GAA---------------GGA-------------GA------------------AGG---AGCAAA---TGAGGA------TAG---AAG------AAA------TGA---------------------------------------GCT---TGATCTCAC------TCT------TGA------TTC---------------ACT---CTA---TTCGTG---TCATCTTGGATG---CTTTGC---TGCA----------------------------------------------
Mimulus_g_Migut.E00037     ATGGGAAGGGGAAAGGTGCAGTTGAAGAGGATAGAGAACAAGATAAACAGACAGGTGACTTTCTCAAAGAGGAGAGCTGGTTTGCTGAAGAAAGCTCATGAGATCTCTGTTCTCTGCGATGCTGAGGTCGCTTTGATTGTCTTTTCTCACAAGGGCAAGCTCTTTGAGTACTCT---ACT---GATTCTTG1:185:8CATGGACAGTATACTGGAGAAGTACGAAAGA------TATTCATTTGCAGAAAGACAATTA---GTT------------GCT---CAT---GAG---CCTGAC---TCA------CCT2:264:8------GCCAAT---TGGACACTTGAGTACAGCAAACTGAAGGCAAGAATTGAGCTCTTGCAACGAAATCATAG3:329:8GCACTATATGGGAGAAAATCTGGAAAGCATGAGCCTGAAAGATCTTCAGAACCTGGAACAACAACTTGACACTGCTATCAAGAACATTCGCTCTAGAAAA4:429:8AATCAGCTCTTGTACGATTCCATTTCTGAGTTGCAGAGAAAG5:471:8GAGAAAGCCATACAAGAGCAAAACAGCATGCTTGTAAAGAAG6:513:8---------------------ATC---------------AAAGAGAAG------GAGAAG------------------GAA------ATG------------------------------------------------------------------------------GGA------------------CAACAG------------------------------GCA---CAG---TGGGACCAG------------------------------------CAG------CAAAACCACTGC------------GCTAAC------------------------------GCCGCCGACCTGCCGCCGCTTCCACCACCACAA------------CAA---CAA------------------------------------------TAT---TTA---ATG---------------------------------------------------TCA---------------------TCT------------------CAGCTT---------CCT------------------------------------TGCCTAAAT---------------ATCGG7:659:8------G---GGGGGC---------------------ACT---TAT---GAA---------------GAC-------------GA------------------AGC------------AGAAGC------TAG---AAG------GAA------CGA---------------------------------------ACT---TGACCTGAC------TCT------CGA------CTC---------------GAT---GTA---TTCATG---CCACCTAGGATG---CTTTGC---TGCA----------------------------------------------
Syringa_v_SvAP1            ---------------------------------------------------------------------------------------------------------------TTGTGCGATGCAGAAGTGGCTTTGATTTGTTTTTCCTATAAGGGGAAGCTCTTTGAGTATGCC---ACT---GATTCTTG-------CATGGACAGGATCCTTGAGAAGTATGAAAGA------TATTCATTTGCAGAGAGGCAATTA---GTT------------ACA---AAT---GAA---CCTCAG---TCA------CCA-------------GCAAAT---TGGACCCTAGAGTACTCCAAACTTAAAGCTAGAATTGAACTTCTGCAAAGGAACCACAG-------CCACTACATGGGAGAAAATCTTGACTCCATGAGCCTGAAAGAACTTCAAAATTTGGAGCAACAGATTGACACTGCTCTTAAGAATATTCGATCTAGAAAA-------AATCAACAGTTGCACGAGTCGATCTCTGAGATGCAGAAAAAG-------GAGAAGGCATTACGGGAACAGAACAACATGCTGGAAAAGAAG----------------------------ATC---------------AAAGAGAAG------GAGAAG------------------GAA------ATG------------------------------------------------------------------------------GCA------------------GTACAA------------------------------CCA---CAG---TGGGGACTT------------------------------------CCT------AATCATGGC---------------GCTAAT------------------------------GGA------------------------------------------CCA---CAG------------------------------------------TTC---TTA---CTG---------------------------------------------------GCG---------------------CCT------------------CAACTY---------CCT------------------------------------GGCCTAAAC---------------ATCGG-------------T---GGT------------------------GCA---TAT---GAA---------------GGA-------------GA------------------ATC---AGC------AGAAGC------TAC---AAG------GAA------TGA---------------------------------------ACT---TGACCTTAC------TCT------TGA------ACC---------------TGT---TTA---CAACTG---CAA---GGGCGA---ATTCCA---GCACACTGGCGGCCGTTAC-------------------------------
Ipomoea_n_InAP1            ATGGGGAGAGGAAAGGTGGAACTGAAGAGGATAGAGAATAAGATAAACAGACAAGTTACGTTCTCAAAGAGGAGAGGTGGATTGGTGAAGAAAGCTCATGAAATCTCTGTGCTCTGTGATGCAGAAGTGGGCTTGATTGTCTTCTCCCATAAGGGAAAGCTTTTTGAATACTCA---ACT---GATTCCTG-------CATGGAGAAGATTCTGGAGCGATATGAACGA------TATTCATACGCAGAGAGACGCTTG---CTT------------GCT---AAT---AAC---TCTGAA---TCA------TCG-------------GAAAAT---TGGACGTTGGAATACGCTAAGCTGAAGGCCAAGGTTGAGCTTCTGAAAAGGAATCACAA-------GCACTACATGGGAGAAGATCTTGACACATTGAGCTTGAAAGATCTGCAGAATTTGGAGCAGCAACTTGATTCTTCTCTTAAACTAATTCGATCCAGAAGA-------AACCAATTGCTGTACGAATCGCTTTCTGAGCTTCAAAAAAAG-------GAAAGGGCGATTCGCGAGGAAAATAACATGCTAGCAAAGAAG----------------------------ATC---------------AAGGAGAAG------GAGAAG------------------AGT------GCT------------------------------------------------------------------------------GCAGCAGCAGCGGCAGCACAACCACAG------------------------------GCA---CCA---TGGGAG---------------------------------------CAG------CAAAATCAT---------------CAAGTCCCT---------------------------CCTGGCTCA------------------------------------TCA---TCC------------------------------------------TTC---CTC---TTT---------------------------------------------------CAA---------------------CAGCCA---------------TCTCTT---------CCA------------------------------------GGCTTAAAC---------------ATTGG-------------G---GGG------------------------AGC---TAC---CAA---------------GGAGGA----------GA------------------AGC---AGCAGA---TGAAGC------AAG---GAG------GAACAACAATGA---------------------------------------CCT---AGACCTTAA------TCT------TGA------TTCACT------------CTA---TCC---TCCATG---CCATCTTGGATG---CTTTGC---TTCA----------------------------------------------
Nicotiana_t_NtMADS5        ATGGGGAGAGGGAAAGTACAATTAAGGCGTATAGAAAATAAGATTAACAGGCAAGTAACGTTTTCAAAGAGGAGGGGAGGTTTAGCGAAGAAAGCACATGAAATCTCAGTGCTTTGTGACGCTGAAGTTGCTTTGATTGTTTTTTCACATAAGGGAAAAATCTTTGAGTACTCT---TCT---GATTCTTG-------TATGGAACAGATTCTTGAACGATATGAGAGA------TACTCATACGCAGAGAGACGCTTG---CTT------------TCA---AGT---AAT---TCTGAA---TCTTCGGTGCAG-------------GAAAAT---TGGAGTCTGGAATATGCTAAACTCAAGGCTAAGATTGATCTCCTACAAAGGAACCACAA-------GCATTATATGGGAGAAGATCTTGACTCATTGAACCTAAAGGACCTGCAAAACTTGGAACAACAACTTGATACTTCTCTTAAGCTTATTCGATCAAGAAAG-------AACCAACTCATGCATGAGTCAATCTCTATGCTACAGAAAAAG-------GAAAAGGCAATCCAGGAGGAGAATAACATGCTATCCAAGAAG----------------------------ATT---------------AAGGAGAAG------GATAAG------------------ACA------GTA------------------------------------------------------------------------------GGG------------------AAGCAA------------------------------GCT---GAA---TGGCAT---------------------------------------CAG------CAAAAT------------------CAAGTT------------------------------CCAAATTCA------------------------------------GCA---TCT------------------------------------------TTC---CTC---CTA---------------------------------------------------------------------------CAA------------------CCACAT---------CCT------------------------------------TGCCTAAAT---------------ATTGG-------------A---GGT------------------------AAT---TAC---CAA---------------GAG-------------GA------------------AGC---AGA------AGAAGC------AAG---GAG------GAA------TGA---------------------------------------GCT---TGACCTAAA------TCT------TGA------TTC---------------CTT---GTA---CCCATG---CCATATGGGATG---CTTTGC---CACA----------------------------------------------
Nicotiana_t_Ntsqua15       ---------------------------------------------------------------------------------------------------------------------------------------------------------------------------TCC---ACT---GATTCTTG-------TATGGAACAGATTCTTGAACGATATGAGAGA------TACTCATACACAGAGAGACGTTTG---CTT------------GCA---AGT---AAT---TCTGAA---TCTTCGGTGCAG-------------GAAAAC---TGGAGCCTGGAATATGCTAAACTCAAGGCTAAGATTGATCTCCTACAAAGGAACCACAA-------GCATTATATGGGAGAAGATCTTGACTCATTGAACCTAAAGGACCTGCAAAACTTGGAACAACAACTTGATACTTCTCTTAAGCTTATTCGATCAAGAAAG-------AACCAACTCATGCATGAGTCAATCTCTATGCTACAGAAAAAG-------GAAAAGGCAATCCAGGAGGAGGATAACATGCTATCCAAGAAG----------------------------ATT---------------AAGGAGAAG------GATAAC------------------ACA------GTA------------------------------------------------------------------------------GGG------------------CAGCAA------------------------------GTT---GAA---TGGCAT---------------------------------------CAG------CAAAAT------------------CAAGTT------------------------------CCTACTTCA------------------------------------ACA---TCT------------------------------------------TTC---CTC---CTA---------------------------------------------------------------------------CAA------------------CCACAT---------CCA------------------------------------TGCCTAAAT---------------ATTGG-------------A---GGT------------------------AAT---TAC---CAA---------------GAG-------------GA------------------AGC---AGA------AGAAGC------AAG---GAG------GAA------TGA---------------------------------------GCT---TGACCTAAA------TCT------TGA------TTC---------------CTT---GTA---TCCATG---CCATATGGGATG---CTTTGC---CGCA----------------------------------------------
Solanum_l_LeMADS_MC        ATGGGAAGAGGAAAAGTTGAATTAAGAAAAATAGAGAATAAAATAAATAGACAAGTAACATTTTCAAAGAGAAGAGGTGGATTAGTGAAAAAAGCTCATGAAATTTCAGTTTTATGTGATGCTGAAGTTGCTTTAATTGTTTTCTCTCAAAAGGGAAAAATCTTTGAGTATTCT---TCT---GATTCATG-------TATGGAACAAATTCTTGAACGATATGAAAGA------TACTCATATGCAGAGAGACGTTTG---CTT------------GCA---AAT---AAT---TCTGAA---TCACCGGTGCAG-------------GAAAAC---TGGAGCTTGGAATATACTAAACTCAAGGCTAGGATTGATCTCCTTCAAAGGAACCACAA-------GCATTATATGGGAGAAGATCTTGATTCAATGAGCTTGAAGGACTTGCAAAACTTGGAACAACAGCTTGATTCTGCTCTTAAGCTAATTCGATCGAGAAAG-------AACCAACTCATGCATGAATCAATCTCTGAACTGCAGAAAAAG-------GAAAGAGCTATCCTAGAGGAGAATAACATGCTAACCAAGAAG----------------------------ATT---------------AAGGAGAAG------GATAAG------------------ATA------GTA------------------------------------------------------------------------------GAA------------------CAGCAA------------------------------GGT---GAA---TGGCACCAG------------------------------------CAA------ACTAAT------------------CAAGTT------------------------------TCTACTTCA------------------------------------ACA---TCT------------------------------------------TTC---CTC---TTA---------------------------------------------------------------------------CAA------------------CCACAT---------CAA------------------------------------TGCCTAAAT---------------ATGGG-------------A---GGT------------------------AAT---TAC---CAA---------------GAT-------------GA------------------AGT---AGC------AGAAGC------AAG---GAG------GAATAA---TGA---------------------------------------GCT---TGACCTAAA------TCT------TGA------TTC---------------ATT---ATA---TCCACT---TTACAACATGAA---TAAACA---TCTA----------------------------------------------
Coffea_a_CaSQUA            ATGGGGAGAGGAAAGGTACAGTTGAAGAGAATAGAGAACAAGATTAACAGGCAAGTGACATTTTCAAAGAGAAGAGCTGGATTGTTGAAGAAAGCTCATGAAATATCAGTACTTTGTGATGCTGAAGTGGCTTTGATCGTCTTCTCTCACAAAGGGAAGCTCTTTGAATACTCT---TCT---GATTCTAG-------CATGGAGAATATCCTGGAACGATATGAAAGA------TATTCATATGCAGAAAGGCGATTA---GTT------------GCA---AAT---GAT---CTAGAA---TCC------GAG-------------GGAGAT---TGGACTCTGGAATACACCAAACTCAAGGCCAAGATTGAGCTGTTGCAAAGAAATCATAG-------GCACTACATGGGTGAGGACCTTGATGCAATGAGCTCGAAAGACCTCCAGAATTTGGAGCACCAGCTTGACACGGCTCTGAAACAAATCCGAACTAGAAAG-------AACCAACTCATGTACGAGTCAATCTCTGAGCTGCAGAGAAAG-------GAAAAAGCAATTCAACAGCAAAACAGCATGCTCGCAAAGAAG----------------------------ATA---------------AAGGAGAAA------GAGAAG------------------TTA------ATG------------------------------------------------------------------------------GCA------------------CAACAG------------------------------GCA---CAG---TGGGAG---------------------------------------CAG------CAAAAT------------------CAAGGC------------------------------CCGAGTTCA------------------------------------ACT---CCA------------------------------------------TAC---CTG---ATT---------------------------------------------------CCA---------------------GAA------------------CCACTCCCT------CCT------------------------------------TGCATCAAT---------------GTCAG-------------T---GGC------------------------AAC---TAT---GAA---------------GAA-------------GA------------------AAC---CCA------AGAAGC------GAG---AAG------GAA------TGA---------------------------------------CCT---TGAGCTTAC------TCT------AGA------CTC---------------GCT---GTT---TCCCTG---CCATCTTGGATG---CTTTAC---TGCC----------------------------------------------
Cyclamen_p_CpAP1           ATGGGGAGGGGAAGGGTGGAAATGAAGAGGATTGAGAACAAGATTAATAGGCAAGTGACTTTCTCAAAGAGGAGAGGAGGGCTTCTCAAAAAAGCAAATGAGATATCAATTTTGTGTGATGCTGAGGTGGGTTTGATTGTTTTTTCCCATAAAGGGAAGCTATTTGAGTATGCT---TCT---GATTCTTG-------CATGGAAAAGATCCTGGAGCGATACGAGAGG------TACTCTTATAGCGAGAGGCAATTG---GTT------------ATC---------GAC---CCACAA---ACG------CCG-------------GTGAAC---TGGAACATGGAATGCACCAGGCTTAGAGGAAAGATTGAGGTTTTACAGAGAAACTGCAA-------GCAATATATGGGAGAAGGTTTGGACACTTTAAGTGTGAAAGATATACAGAATTTGGAGCACCAGCTTGATGCTTCTCTTAAACAAGTTCGAGCTCGAAAG-------AACGAACTTATTTACAAGTCGATTTCAGAGCTTCAGAAGCAG-------GAGAAGGCAATCCAGGAGCAAAATAACATCCTGGCAAAGCAG----------------------------ATC---------------AAGGAGAAG------GAGAAAGAAAGGGAG---------CAG------ATAATAGCC------------------------------------------------------------------------GAG------------------CAGCAA------------------------------GCT---CGT---TGGGAGCGA------------------------------------CAC------AACAAT------------------CACGGC------------------------------CAAGCCACT------------------------------------CCG---CAA------------------------------------------TTT---CTC---GTT---------------------------------------------------CGG---------------------CAA------------------CAACTT---------CCT------------------------------------GGACTTAAC---------------ATCGG-------------G---GGA------------------------ATT---TAC---CAA---------------GGG-------------GA------------------AGT---TCC------CGAAGC------GAG---GAG------AAA------TGA---------------------------------------TCT---CGATCTCAC------TCT------CGA------GCC---------------GAT---ATA---TTCTTG---CAACCTTGGATG---CTTTGC---CGCT----------------------------------------------
Silene_l_SLM4              ATGGGGAGAGGAAGGGTTCAACTAAAGATGATAGAAAACAAGATCAATAGACAAGTAACATTCTCAAAGAGAAGAAGTGGAATTATTAAGAAAGCTCATGAAATTTCTGTTCTTTGTGATGCTGAAGTTGCTCTTATCATTTTTTCTCATCGCGGAAAACTCTTTGATTTCGCT---TCC---GATTCTTG-------CATGGAGAAGATTTTAGAAAGGTATGAGAGA------TATTGTTATGCAGAGAAGCAACTA---GCA------------TCA---AAT---GAT---CCGGAC---GCC------CAG-------------GTAAAC---TGGACATTTGATTATGCCAAACTTAAGGCCAAGCTTGACCTACTACAAAGAAACCATAG-------GCAGTACCTAGGACAAGATTTGGACGCACTGAATTTGAAAGAACTTCAAAGTCTTGAACAACAACTTGACGTTGGTCTCAAACACATACGATCAAAGAAG-------AATCAACTAATGCATGACTCCATCTCTGAACTTCAAAAGAAG-------GAAAGATCAATGGAGGAGCAAAATAAGATGTTGACAAAGAAG----------------------------ATA---------------AAGGAGAAA------GGAAAA------------------GCC------GCT------------------------------------------------------------------------------ACCACTGAAACG---------CAACAA------------------------------ATG---CAA---TGGCAGCAGCAGCAG------------------------------CAG------AATCAT------------------CAAGAT------------------------------GTTGCTACTTCA---------------------------------TCG---GAT------------------------------------------TAC---CTA---ATC---------------------------------------------------CAC---------------------CCT------------------CCCGTC---------CCT---------------------------------------TTGAAC---------------ATGAG-------------C---AAC------------------------TCG---TAT---GAA---------------AAG-------------GA------------------ACA---AGGTGG---AGAAGG------AAG---TAG------GAA------TGA---------------------------------------TCT---TAATCTTAC------GTT------GGA------GTC---------------AAA---TTG---TTGGGC---ACATCATTCGCT---ATTT-------------------------------------------------------
Arabidopsis_t_AP1          ATGGGGAGGGGTAGGGTTCAATTGAAGAGGATAGAGAACAAGATCAATAGACAAGTGACATTCTCGAAAAGAAGAGCTGGTCTTTTGAAGAAAGCCCATGAGATCTCTGTTCTCTGTGATGCTGAAGTTGCTCTTGTTGTCTTCTCCCATAAGGGGAAACTCTTCGAATACTCC---ACT---GATTCTTG1:185:8TATGGAGAAGATACTTGAACGCTATGAGAGG------TACTCTTACGCCGAGAGACAGCTT---ATT------------GCA---CCT---GAG---TCTGAT---GTC------AAT2:264:8------ACGAAC---TGGTCGATGGAGTATAACAGGCTTAAGGCTAAGATTGAACTTTTGGAGAGAAACCAGAG3:329:8GCATTATCTTGGGGAAGACTTGAATGCAATGAGCCCTAAGGAGCTTCAGAATCTGGAGCAGCAGCTTGACACTGCTCTTAAGCACATCCGCACTAGAAAA4:429:8AACCAACTTATGTACGAATCCATCAATGAGCTCCAAAGAAAG5:471:8GAGAAGGCCATACAGGAGCAAAACAGCATGCTTTCTAAACAG6:513:8---------------------ATC---------------AAGGAGAGG------GAAAAA------------------ATT------CTTAGG---------------------------------------------------------------------------GCT------------------CAACAA------------------------------GAG---CAG---TGGGAT---------------------------------------CAG------CAGAAC------------------CATGGC------------------------------CACAATATGCCTCCCCCTCCACCGCCGCAGCAGCATCAAATCCAGCAT---CCT------------------------------------------TAC---ATG---CTCTCT------------------------------------------------CAT---------------------CAG------------------CCATCT---------CCT------------------------------------TTTCTTAAC---------------ATGGG7:668:8------T---GGT------------------------CTG---TAT---CAA---------------GAA-------------GA------------------AGA---TCCAAT---GGCAAT------GAG---GAG------GAA------CGA---------------------------------------ACT---CGAACTGAC------TCT------TGA------ACC---------------TGT---TTA---CAACTG---CAACCTTGGCTG---CTTCGC---CGCA---------------------------------------8:768:8
Capsella_r_AP1             ATGGGAAGGGGTAGGGTTCAATTGAAGAGGATAGAGAACAAGATCAATAGACAAGTGACATTCTCGAAAAGAAGAGCTGGTCTTTTGAAGAAAGCTCATGAGATCTCTGTTCTCTGTGATGCTGAAGTTGCCCTTGTTGTCTTCTCCCATAAGGGGAAACTCTTCGAATACTCT---ACT---GATTCTTG1:185:8TATGGAGAAGATACTTGAACGCTACGAGAGG------TACTCTTACGCCGAGAGACAGCTT---ATT------------GCA---CCT---GAG---TCCGAC---GTC------AAT2:264:8------ACGAAC---TGGTCGATGGAGTATAACAGGCTTAAGGCTAAGATTGAGCTTTTGGAGAGAAACCAGAG3:329:8GCATTATCTTGGGGAAGACTTGCAAGCAATGAGCCCAAAGGAACTTCAGAATTTGGAGCAGCAGCTTGACACTGCTCTTAAGCACATCCGCTCCAGAAAA4:429:8AACCAACTTATGTACGAGTCCATCAATGATCTCCAAAGAAAG5:471:8GAGAAAGCCATACAGGAGCAAAACAGCATGCTTTCCAAACAG6:513:8---------------------ATT---------------AAGGAGAGG------GAAAAG------------------ATT------CTTAGG---------------------------------------------------------------------------GCT------------------CAACAA------------------------------GAG---CAG---TGGGAT---------------------------------------CAG------CAGAAT------------------AATGGC------------------------------CACAATGTGCCTCCTCCTCCACCACCGCAGCAACACCAAATCCAGCAT---CCT------------------------------------------TAC---ATG---CTCTCT------------------------------------------------CAT---------------------CAG------------------CCATCT---------CCT------------------------------------TTTCTCAAC---------------ATGGG7:668:8------T---GGT------------------------CTA---TAC---CAA---------------GAA-------------GA------------------AGA---TCCAAT---GGCAAT------GAG---GAG------AAA------CGA---------------------------------------TCT---CGATCTGTC------TCT------TGA------ACC---------------TGT---TTA---CAACTG---CAACCTTGGCTG---CTTCGC---TGCA---------------------------------------8:768:8
Brassica_r_Brara.G02489.1  ATGGGAAGGGGTAGGGTTCAGTTGAAGAGGATAGAGAACAAGATCAATAGACAAGTGACATTCTCGAAAAGAAGAGCTGGTCTTATGAAGAAAGCTCATGAGATCTCTGTTCTGTGTGATGCTGAAGTTGCGCTTGTTGTCTTCTCCCATAAGGGGAAACTCTTTGAATACTCC---ACT---GATTCTTG1:185:8TATGGAGAAGATACTTGAACGCTATGAGAGA------TACTCTTACGCCGAGAGACAGCTT---ATA------------GCA---CCT---GAG---TCCGAC---TCC------AAT2:264:8------ACGAAC---TGGTCGATGGAGTATAATAGGCTCAAGGCTAAGATTGAGCTTTTGGAGAGAAACCAGAG3:329:8GCACTATCTTGGGGAAGACTTGCAAGCAATGAGCTCTAAGGAGCTCCAGAATCTAGAGCAACAGCTTGATACTGCTCTTAAGCACATCCGCTCTAGAAAA4:429:8AACCAACTTATGTACGACTCCATCAATGAGCTCCAAAGAAAG5:471:8GAGAAAGCCATACAGGAACAAAACAGCATGCTTTCCAAGCAG6:513:8---------------------ATT---------------AAGGAGAGG------GAAAAG------------------GTT------CTTAGG---------------------------------------------------------------------------GCG------------------CAACAA------------------------------GAG---CAA---TGGGAC---------------------------------------GAG------CAGAAC------------------CATGGC------------------------------CATAATATGCCTCCGCCTCCACCCCCCCAGCAGCATCAAATCCAGCAT---CCT------------------------------------------TAC---ATG---CTCTCT------------------------------------------------CAT---------------------CAG------------------CCATCT---------CCT------------------------------------TTTCTCAAC---------------ATGGG7:668:8------G---GGG------------------------CTG---TAT---CAA---------------GAA-------------GA------------------AGA---TCAAAT---GACAAT------GAG---GAG------GAA------CGA---------------------------------------TCT---CGATCTGTC------TCT------TGA------ACC---------------CGT---TTA---CAACTG---CAACCTTGGCTG---CTTTGC---CGCA---------------------------------------8:768:8
Sinapis_a_SaAP1            ATGGGAAGGGGTAGGGTTCAATTGAAGAGGATAGAGAATAAGATCAATAGACAAGTGACATTCTCTAAAAGAAGAGCTGGTCTTCTGAAGAAAGCTCATGAGATCTCTGTTCTATGTGATGCTGAAGTTGCCCTTGTTGTCTTCTCCCATAAGGGGAAACTCTTTGAATACTCC---ACT---GATTCTTG-------TATGGAGAAGATACTTGAACGCTATGAGAGG------TACTCTTACGCAGAGAGACAGCTT---ATT------------GCA---CCT---GAG---TCCGAC---GTC------AAT-------------ACGAAC---TGGTCGATGGAGTATAACAGGCTTAAGGCCAAGATTGAGCTTCTGGAGAGAAACCAGAG-------GCACTATCTTGGGGAAGACTTGCAAGCAATGAGCTCTAAGGAGCTCCAGAATCTGGAGCAGCAGCTTGACACTGCTCTTAAGCACATCCGCTCTAGAAAA-------AACCAACTTATGCACGACTCCATCAATGAGCTCCAAAGAAAG-------GAGAAGGCCATACAGGAACAAAACAGCATGCTTTCCAAACAG----------------------------ATC---------------AAGGAGAGG------GAAAAG------------------ATT------CTTAGG---------------------------------------------------------------------------GCA------------------CAACAA------------------------------GAG---CAA---TGGGAC---------------------------------------CAG------CAAAAC------------------CATGGC------------------------------CACAATATGCCTCCTCCTCCTCCCCCGCAG------CAAATCCAGCAT---CCA------------------------------------------TAC---ATG---CTCTCT------------------------------------------------CAT---------------------CAG------------------CCATCT---------CCT------------------------------------TTTCTCAAC---------------ATGGG-------------T---GGC------------------------CTG---TAT---CAA---------------GAA-------------GA------------------AGA---TCCAAT---GGAAAT------GAG---GAG------GAA------CGA---------------------------------------CCT---TGATCTGTC------TCT------TGA------ACC---------------TGT---TTA---CAACTG---CAACCTTGGCTG---CTTTGC---CGCA----------------------------------------------
Arabidopsis_t_CAL          ATGGGAAGGGGTAGGGTTGAATTGAAGAGGATAGAGAACAAGATCAATAGACAAGTGACATTCTCGAAAAGAAGAACTGGTCTTTTGAAGAAAGCTCAGGAGATCTCTGTTCTTTGTGATGCCGAGGTTTCCCTTATTGTCTTCTCCCATAAGGGCAAATTGTTCGAGTACTCC---TCT---GAATCTTG1:185:8CATGGAGAAGGTACTAGAACGCTACGAGAGG------TATTCTTACGCCGAGAGACAGCTG---ATT------------GCA---CCT---GAC---TCTCAC---GTT------AAT2:264:8GCACAGACGAAC---TGGTCAATGGAGTATAGCAGGCTTAAGGCCAAGATTGAGCTTTTGGAGAGAAACCAAAG3:335:8GCATTATCTGGGAGAAGAGTTGGAACCAATGAGCCTCAAGGATCTCCAAAATCTGGAGCAGCAGCTTGAGACTGCTCTTAAGCACATTCGCTCCAGAAAA4:435:8AATCAACTCATGAATGAGTCCCTCAACCACCTCCAAAGAAAG5:477:8GAGAAGGAGATACAGGAGGAAAACAGCATGCTTACCAAACAG6:519:8---------------------ATA---------------AAGGAGAGG------GAAAAC------------------ATC------CTAAGG---------------------------------------------------------------------------ACA------------------AAACAA------------------------------ACC---CAA---TGTGAG---------------------------------------CAG------CTGAAC------------------CGCAGC------------------------------GTCGACGATGTACCACAGCCACAACCATTT------CAACACCCCCAT---CTT------------------------------------------TAC---ATG---ATCGCT------------------------------------------------CAT---------------------CAG------------------ACTTCT---------CCT------------------------------------TTCCTAAAT---------------ATGGG7:668:8------T---GGT------------------------TTG---TAC---CAA---------------GAA-------------GA------------------AGA---CCAAAC---GGCGAT------GAG---GAG------GAA------CAA---------------------------------------TCT---GGATCTGAC------TCT------TGA------ACC---------------CAT---TTA---CAATTA------CCTTGGCTG---TTACGC---CGCT---------------------------------------8:765:8
Capsella_r_CAL             ATGGGAAGGGGTAGGGTTGAATTGAAGAGGATAGAGAACAAGATCAATAGACAAGTGACATTCTCGAAAAGAAGAGCTGGCCTTTTGAAGAAAGCTCAGGAGATCTCTGTTCTTTGTGATGCTGAGGTTTCCCTTATTGTCTTCTCCCATAAGGGGAAACTCTTCGAGTACTCC---TCT---GAATCTTG1:185:8CATGGAGAAGGTCCTAGAACGCTACGAGAGG------TACTCTTACGCTGAGAGACAGCTG---ACT------------GCG---CCT---GAC---TCTCAC---GCT------AAT2:264:8GCACAGCCGAAT---TGGTCAATGGAGCATAGCAGGCTTAAGGCTAAGATTGAGCTTTTGGAGAGGAACCAAAG3:335:8GCATTATCTGGGAGAAGACTTGGAAGCAATGAGCCTTAAGGAGCTCCAGAATCTGGAACAGCAGCTTGACACTGCTCTTAAGCACATTCGCTCCAGAAAA4:435:8AATCAACTAATGTACGAGTCCCTCAACCACCTCCATAGAAAG5:477:8GAGAAGGAGATACAGGACGAAAACAGCATGCTTACCAAACAG6:519:8---------------------ATA---------------AAGGAGAGG------GAAAAC------------------ATC------CTAAGG---------------------------------------------------------------------------ACA------------------CAACAA------------------------------AAC---CAA---TGGGAG---------------------------------------CAG------CAGAACCGCAAC------------CACGAT------------------------------GTACCACCACAGCCGCAACCGCAACAGTTT------CAACCCCAACAT---CCT------------------------------------------TAC---ATG---ATCTCT------------------------------------------------CAT---------------------CAG------------------ACTTCT---------CCT------------------------------------TTCCTAAAT---------------ATGGG7:674:8------T---GGA------------------------ATG---TAC---CAA---------------GGA-------------GA------------------AAA---TCAAAC---GGCGAT------GAG------------GAA------CAA---------------------------------------TCT---GGATCTAAC------TCT------TGA------ACC---------------CGT---TTA---CAATTG---CAACCTTGGTTG---TTACGC---TGCA---------------------------------------8:771:8
Brassica_r_Brara.H02134.1  ATGGGAAGGGGTAGGGTTGAAATGAAAAGGATAGAGAACAAGATCAATAGACAAGTGACATTTTCGAAAAGAAGAGCTGGTCTTTTGAAGAAAGCCCATGAGATCTCGATTCTTTGTGATGCTGAGGTTTCCCTTATTGTCTTCTCCCATAAGGGGAAACTGTTCGAGTACTCG---TCT---GAATCTTG1:185:8CATGGAGAAGGTACTAGAACGCTACGAGAGG------TACTCTTACGCCGAGAAACAGCTA---AAA------------GCT---CCA---GAC---TCCCAC---GTC------AAT2:264:8GCACAAACGAAC---TGGTCAATGGAATATAGCAGGCTTAAGGCTAAGATTGAGCTTTTGGAGAGGAACCAAAG3:335:8GCATTATCTGGGAGAAGATTTAGAATCAATCAGCATAAAGGAGCTACAGAATCTGGAGCAGCAGCTTGACACTTCTCTTAAACATATTCGCTCCAGAAAA4:435:8AATCAACTAATGCACGAGTCCCTCAACCACCTCCAAAGAAAG5:477:8GAGAAAGAAATACTTGAGGAAAACAGCATGCTTACCAAACAG6:519:8---------------------ATA---------------AAGGAGAGG------GAGAGT------------------ATC------CTAAGG---------------------------------------------------------------------------ACA------------------CATCAA------------------------------AAC---CAA---TCAGAG---------------------------------------CAG------CAAAACCGCAGC------------CACCAT------------------------------GTAGCTCCTCAGCCGCAGCCGCAGTTAAAT---------------------CCT------------------------------------------TAC---ATG---ATCTCT------------------------------------------------CAT---------------------CAG------------------GCATCT---------CCT------------------------------------TTCCTAAAT---------------ATGGG7:662:8------T---GGC------------------------ATG---TAC---CAA---------------GGA-------------GA------------------AGA---TCCAAC---GGCGGT------GAG---GAG------GAA------CCG---------------------------------------TCT---CGATCTGAC------TCT------TGA------ACC---------------CAT---TTA---CAACTG---CAACCTTGGTTA---CTTTGC---CGCA---------------------------------------8:762:8
Tropaeolum_m_AP1           ---------------------------------------------------------------------------------------------------GAGATCTCCGTGCTCTGTGATGCTGAGGTGGCACTCATTGTCTTCTCTCACAAAGGAAAACTCTTTGAGTACTCC---ACT---GATTCTTG-------CATGGAAAAGATCTTGGAACGCTATGAAAGA------TATTCATATGCAGAGAGACAACTT---ATT------------GCA---CCC---GAC---TGTGAA---TTA------CAG-------------GGCAAT---TGGTCCTTGGAGTATAATAGGCTTAAGGCCAAGACTGAGCTTTTACAAAGGAACCACAG-------GCACTATATGGGAGAAGAATTGGATTCAATGAGTCTGAAAGAGCTTCAGAGCCTTGAGCAACAGCTTGATACTGCTCTTAAGCAAATCCGACTGAGAAAA-------AATCAAATCATGTATGAATCAATCTCTGAGCTTCAAAGAAAG-------GAGAAGGCAATACAAGAGCAAAACAGTATGCTAGCAAAGCAG----------------------------ATC---------------AAGGAGAAG------GAGAAG------------------AGT------ATT------------------------------------------------------------------------------GCC------------------CAGCAG------------------------------GCA---CAA---TGGGGG---------------------------------------CAG------CAACAT---AAC------------AATGGC------------------------------GCCAATACC------------------------------------TCA---TCT------------------------------------------TAC---ATG---CTC---------------------------------------------------CCT---------------------CAA------------------CCACCT---------CCC------------------------------------TGCTTAAAC---------------ATGGG-------------T---GGG------------------------TTA---TAC---CAG---------------GAA-------------GA------------------TGC---CGA------TGAAGC------GAG---GAG------GAA------TGA---------------------------------------ACT---GGAACTGAC------GCT------TGA------ACC---------------GAT---ATA---TTCGTG---CCATCTTGGGTG---CTTTGC---AGCT----------------------------------------------
Carica_p_AP1               ATGGGGAGAGGTAGGGTTCAGTTGAAGAGGATAGAGAACAAGATCAACCGCCAGGTGACCTTCTCCAAAAGGAGAGCTGGCTTGTTGAAGAAAGCTCATGAGATCTCTGTCTTGTGCGATGCTGAGGTTGCATTGATCGTCTTTTCTCACAAAGGAAAACTCTTCGAGTACTCC---ACT---GATTCCTG1:185:8CATGGAAAAAATCCTGGAACGTTACGAGCGC------TATTCTTATGCAGAAAGACAGCTT---GTT------------GCA---CCC---GAC---TCTGAA---CTG------CAG2:264:8------GGGAAT---TGGTCTCTGGAGTACAACAGGCTGAAGACTAAGATTGAGCTTCTACAAAGAAACCACAG3:329:8GCACTATATGGGTGAAGATCTTGAATCACTTAGTCTCAAAGAAATTCAAAATCTTGAGCAGCAGCTGGATACTGCTCTTAAGCACATTCGATCAAGAAAA4:429:8AACCAACTCATGTATGAGTCCATTTCTGAGCTTCAGAGAAAG5:471:8GAGAAGGCAATACAGGAGCAAAACACCATGCTCGCCAAGCAG6:513:8---------------------ATC---------------AAGGAGAAA------GAAAAG------------------ACG------CTG------------------------------------------------------------------------------GCT------------------CAGCAG------------------------------GCA---CAG---TGGGGG---------------------------------------CAG------CAAAATGGCAAT------------GCAGGA------------------------------CCCAGCACTGTA---------------------------------CCA---ACC------------------------------------------TTC---ATG---CTG---------------------------------------------------CCT---------------------CAG------------------CCACCT---------CCC------------------------------------TGTTTAAAC---------------ATCGG7:635:8------T---GGG------------------------GCA---TAC---CAA---------------GAA-------------GA------------------AGG---TGC------AGAAAT------GAG---GAG------GAA------CGA---------------------------------------TCT---GGAGCTGAC------GCT------TGA------ACC---------------CAT---ATA---TTCAAC---CCACCTTGGATG---CTTTGC---TGCT----------------------------------------------
Gossypium_r_GrMADS4_2      ATGGGAAGAGGTAGGGTTCAATTAAAAAGGATTGAAAACAAGATCAACAGACAAGTTACTTTTTCCAAAAGAAGAGCTGGTTTATTGAAGAAAGCTCATGAGATCTCTGTTCTTTGTGATGCTGAAGTTGCTTTAATTGTCTTCTCCCATAAAGGCAAACTCTTTGAGTACTCA---ACT---GATTCCTG1:185:8TATGGAAAAGATACTTGAACGCTATGAAAGG------TATTCCTATGCTGAGAGACAGCTT---GTT------------GCT---ACT---GAA---TCTCAA---CCT------CAG2:264:8------GGCAAC---TGGTCCATGGAGTATAATAGACTTAAGGCTAAGGTTGACCTCTTGCAGAAAAATCACAG3:329:8GCACTATATGGGAGAAGATTTGGACTCACTGAGTCTCAAGGAGCTACAGAATTTGGAACAACAGCTTGATACTGCTATTAAACACATTCGATCTAAAAAA4:429:8AACCAACTCATCTCCGAGTCAATCTCTGAGTTGCAGAGAAAG5:471:8GAGAAGGCAATACAGGAGCAAAACGCCATGCTAGCAAAGCAG6:513:8---------------------ATC---------------AAGGAAAGG------GAGAAA------------------ACG------GTG------------------------------------------------------------------------------GCGCAGGCA------------CAGCAG------------------------------TCG---CAG---TGGGGG---------------------------------------CAGCAC---CAACAG---CAG------------CTTGGC------------------------------CTCAACACA------------------------------------TCAACATCT------------------------------------------TTC---CTG---CTG---------------------------------------------------CCT---------------------CAG------------------CCGCCGCAT------CCT------------------------------------TGTTTGAAT---------------ATCGG7:644:8------T---GGG------------------------ACA---TAC---CAG---------------GAA-------------GA------------------AGC---AACTGA---TCAAGT------GAG---GAG------GAA------TGA---------------------------------------ACT---TGACCTTAC------CCT------TGA------ACC---------------TAT---TTA---TACCTG---CCATCTGGGATA---TTTTGC---TGCA---------------------------------------8:744:8
Gossypium_r_GrMADS4_1      ATGGGGAGAGGTAGGGTTCAGTTGAAGAGGATTGAGAACAAGATCAACAGGCAAGTTACTTTCTCCAAAAGGAGAGCTGGGTTGTTGAAGAAAGCTCATGAGATCTCCATCTTGTGTGATGCTGAGGTCGCTTTGATTGTCTTCTCCCACAAAGGGAAGCTCTTTGAATACTCC---ACT---GATTCCTG1:185:8CATGGAGAAGATCCTTGAACGCTATGAAAGG------TATTCTTATGCTGAGAGACAACTT---GTT------------GCT---ACT---GAG---CCTGAA---TCT------CAG2:264:8------GGAAAC---TGGTCCATGGACTATAATAGACTTAAAGCTAAGGTTGAGCTCTTGCAGAGAAATCACAG3:329:8GCATTACATGGGAGAAGAATTAGAGTCATTGAGTCTCAAGGAGCTGCAGAATTTGGAGCAGCAGCTTGATACTGCTCTTAAACTTATTCGTTCAAAAAAA4:429:8AACCAACTCATGTATGAGTCAATATCAGAGCTTCAGAGAAAG5:471:8GAGAAGGCAATACAGGAGCAAAACACCATGCTAGCAAAGCAG6:513:8---------------------ATC---------------AAAGAGAGG------GAGAAG------------------ACA------GTG------------------------------------------------------------------------------GCGCAGCAACAGCAG------CAGCAG------------------------------CCG---CAA---TGGGGG---------------------------------------CAG------CAAGAC------------------CATGGC------------------------------CTCAACACA------------------------------------TCA---TCC------------------------------------------TTT---CTG---CTG---------------------------------------------------CCA---------------------CAG------------------CCTCCT---------CCC------------------------------------TGTTTGAAT---------------ATCGG7:638:8------T---GGC------------------------ACA---TAC---CAG---------------GAA-------------GA------------------AGC---AAC------AGAAAT------GAG---GAG------GAA------TGA---------------------------------------ACT---AGACCTTAC------TCT------GGA------ACC---------------TAT---TTA---CTCATG---CCATTTGGGATG---CTTTGC---TGCA---------------------------------------8:735:8
Citrus_c_Ciclev10032490m   ATGGGAAGAGGTAGGGTTCAGCTGAAGAGAATAGAGAACAAGATCAATCGCCAAGTTACCTTTTCCAAACGGAGAGCTGGCTTCTTGAAGAAAGCTCATGAGATCTCTGTGTTATGTGATGCTGAAGTTGCTGTTATTATCTTCTCTCACAAAGGGAAGCTCTTTGAATACTCC---ACT---GGCTCTTG1:185:8CATGGAAAAGATACTGGAACGCTATGAGAGG------TACGCCTATGCTGAGAGACAGCTG---ATT------------GCC---CCT---GAT---CCTGAA---TCA------CAG2:264:8------CGTAAC---TGGCCCCTGGAGTGCAACAACCTTAAGGCTAAGATAGATCTTCTGCAGAAAGACCAAAG3:329:8GCACTATTTGGGAGAAGATTTAGAGTCTCTGTCCCTCAAAGACATCCAACAGTTGGAGCAACAGCTGGACACCGCTCTCAAACACATCAGATCAAGAAAA4:429:8AATCAACTTATGCAAGAGTCCATCTCTGAGCTTCAGAAAAAA5:471:8GAAAAGTCTATAGAGGAGCAAAACAACTTGCTGGTAAAGCAG6:513:8---------------------ATT---------------AAGGAGAGA------GAGAAG------------------GCT------GCA------------------------------------------------------------------------------GCG------------------CAACAA------------------------------GCT---CAG---TGGGGGAAT------------------------------------CAAATT---CAAAAC------------------CAGGTT------------------------------CCCAACACA------------------------------------TTA---TCC------------------------------------------TTT---CTA---CTT---------------------------------------------------CCA---------------------CAG------------------CCACCT---------CCT------------------------------------TGCTTAAGA---------------CTTGG7:632:8------C---GGT------------------------GCC---TAC---CAG---------------GAA-------------CA------------------GGC---ATC------GGAGAT------GAG---GAG------GAA------CGA---------------------------------------GCT---TAACCTCAC------CCT------TGA------ACC---------------CGT---ATG---TTCGTG---TAGCCTTGGATG---CTTTGC---TGGA---------------------------------------8:729:8
Mangifera_i_MSAP1_2        ATGGGAAGAGGTAGGGTTCAGCTGAAGAGAATAGAGAACAAGATCAACCGTCAAGTCACTTTCTCCAAAAGGAGAGTTGGATTGTTGAAGAAAGCTCATGAGATCTCTGTTCTTTGTGATGCTGAAGTTGCTCTGATTGTCTTCTCTCACAAAGGGAAGCTCTTTGAGTACGCC---ACT---GATTCATG-------CATGGAAAGGATACTAGAACGCTATGAGAGG------CACTCCTATGCAGAGAAACAGCAC---ATT------------GAT---CCT---GAT---CCTATA---TCA------TCG-------------GGTAAC---TGGTCTCTGGATTATCACAAACTCAAGTGCAAAATTGAAGTTTTGGAAAGGAACCAAAG-------GCACTATCTGGGAGAAGATCTGGAGTCGCTGAGTAGGAGAGAGATCCAAAATTTGGAGCAGCAGCTTGAAAATGCCGTCAAACAGATTAGATCAAGAAAA-------AATCAGCTCGTGCATGAGTCCATCTCTGAGCTTCAGAGAAAG-------GAAAAGGCAATAGAGGACCAGAACAACATGCTTGCTAAGAAG----------------------------ATC---------------AGGGAGAAG------GAGAAG------------------ACT------ATG------------------------------------------------------------------------------GCA------------------CAGCAA------------------------------GCA---CAG---TGGCGG---------------------------------------CAG------CAAAAG------------------CAGGGC------------------------------CCCAATACA------------------------------------TTA---TCC------------------------------------------TTC---CTG---CTG---------------------------------------------------CCG---------------------CAG------------------GCACCT---------CCT------------------------------------TCCATAGAA---------------ATTAG-------------T---GGTACAACT------------------GCT---TCT---CAG---------------CAG-------------GAAGGAGAAGAAGCAGC---AGC---AGA------TGAGAT------GAG---GCG------TAA------CAG---------------------------------------GCT---GGACCTCAC------TCT------TGA------ACC---------------CCT---GTA---TTCGTG---CCATCTTGGATG---CTTTGT---TGCA----------------------------------------------
Mangifera_i_MSAP1_1        ATGGGAAGAGGTAGGGTTCAGCTGAAGAGAATAGAGAACAAGATCAACCGTCAAGTCACTTTCTCCAAAAGGAGAGGTGGGTTATTGAAGAAAGCTCATGAGATCTCTGTTCTTTGTGATGCCGATGTTGCCCTGATTGTCTTCTCTCACAGAGGGAAACTCTTTGAGTATGCC---ACT---GATTCAAG-------CATGGAAAGGATCCTTGAACGCTATGAGAGG------TACTCCTATGCAGAGAGACAGCTC---GTT------------GAT---CCT---GGT---CCTGAA---TCA------ACG-------------GGTAAC---TGGTCTCTGGAGTTTCACAAACTTAAGTCCAAAATTGAACTTTTGCAAAGGAGCCAAAG-------GCACTATTTGGGAGAAGACTTGGACTCACTGAGTGTGAGAGATATCCAGAATTTGGAGCAGCAGCTTGACACTGCTCTCAAACACATCAGATCAAGAAAA-------AATCAGCTCATGTATGAGTCCATCTCTGAGCTCCAGAGAAAG-------GAAAAGGCAATACAGGAGCAGAACAACATGCTTGCTAAGGAG----------------------------ATC---------------AAGGAGAAG------GAGAAG------------------ACT------ATG------------------------------------------------------------------------------GCT------------------CAGCAA------------------------------GCA---CAG---TGGGGG---------------------------------------CAG------CAAAAC------------------CAGGGC------------------------------CCCAATACA------------------------------------TTA---TCC------------------------------------------TTC---CTG---CTG---------------------------------------------------CCA---------------------CAG------------------GCACCT---------CCT------------------------------------TGCATGAAG---------------ATTGG-------------T---GGTGCTACT------------------GCT---TAT---CAG---------------CAA-------------GAA---GAAGAAGCAGC---AGA---TGG------GGAGAT------GAG---GCG------TAA------CGG---------------------------------------GCT---TGACCTCAC------TCT------TGA------ACC---------------AGT---GTA---TTCGTG---CCACCTTGGATG---CTTTGG---TGCA----------------------------------------------
Betula_p_BpMADS3           ATGGGGAGGGGTAGGGTTCAGCTGAAGCGGATAGAGAATAAGATCAACCGCCAGGTTACGTTTTCCAAAAGGAGAGGTGGGCTTCTGAAGAAAGCCCATGAGATCTCTGTTCTGTGTGATGCTGAGGTTGCTGTTATTGTCTTCTCCCACAAGGGCAAGCTCTTTGAGTACGCC---ACA---GATTCTAG-------CATGGAGAAAATACTTGAACGCTATGAGAGA------TATTCTTACGCAGAGGCACAGCTA---GTT------------GCA---GCT---GAT---TCTGAA---GGA------CAG-------------GGGAGC---TGGACCATGGAGTTTGCTAGACTTAAGGGTAAGGTCGAGCTTTTGCAAAGAAACCACAG-------GCACTATTTGGGAGATGATCTGGAATCATTAAGTCACAAGGAGCTACAAAATCTGGAGCAACAGCTTGATACTGCTCTTAAACACGTTCGAACAAGAAAA-------AACCAACTTATGTACGAGTCAATCTCGCAGCTTCAGAAAAAG-------GAGAAGGCAATACAGGAGCAGAATACCATCCTAGCAAAGAAG----------------------------ATC---------------AAAGAAAAG------GAGAAA------------------ACT------GTG------------------------------------------------------------------------------GCA------------------CAGCAT------------------------------GTA---GAC---TGGGAG---------------------------------------CAG------CAGAAC------------------CAGGGCGCC---------------------------CCTAATGGA------------------------------------TCATCGTCG------------------------------------------TTT---CTG---CTA---------------------------------------------------CCA---------------------CAG------------------CCACTA---------CCC------------------------------------TGCTTAAAC---------------ATTGG-------------T---GGG------------------------AAT---TAC---CAG---------------GAA-------------GA------------------AGC---GCC------GGAAGT------GAG---GAG------GAA------CGA---------------------------------------GCT---GGAGCTCAC------TCT------TGA------GCC---------------AAT---TTA---TTCATG---TCACCTTGGATG---CTTTGC---CACG----------------------------------------------
Taihangia_r_TrAP1          ATGGGAAGGGGTAGGGTTGAGCTGAAGAGGATAGAGAACAAGATCAACAGGCAGGTAACATTTTCGAAACGAAGAACTGGGTTACTTAAGAAGGCGCATGAGATCTCTGTATTGTGCGATGCTCAGGTTGGCCTGATAGTGTTCTCTAACAAAGGGAAGCTCTTTGAGTACGCA---TCG---GATTCGTG-------CATGGAAAATATGCTTGAACGCTATGAGAGG------TACTCGTATGCAGAGAGACGGCTA---ATG------------GAA---CCT---GAC---TTTGAA---TCA------CAG-------------GGTGAC---TGGACCTTCGAATATGCTAGACTGAAGGTGAAAGTTGAACTTCTGCAAAGAAACCTTAG-------CCACTATTTGGGAGATGATTTGGATTCCTTGAGTGTCAAGGAGATTCAAAGTTTGGAGCAACAGCTTGACACAGCCCTTAAGCAAATTCGATCAAGAAAA-------AACCAACTGATGAATGAGTCCATCTCTGAGCTGCAGAGAAAG-------GAGAAGGCAATGCAGGTGCAAAACAACTTGCTTACAAAGAAG----------------------------ATT---------------CAGGAGAAA------GAGAAGGAT---------------GTA------GCG------------------------------------------------------------------------------GCAACG---------------CAAGAG------------------------------GTT---CATATCTGGGAGCCGCAACAGTATCAGCAC---------------------CAG------CAAAAT------------------AATGGC---------------------------------------------------------------------------TTT---CAT------------------------------------------------AGG---CTA---------------------------------------------------CCA---------------------CAGCCT---------------CTACTT---------CCT------------------------------------TGTTTGAAT---------------ATGGG-------------G---GGC------------------------ACA---CAT---CAAAAT------------GAT-------------CA------------------GTT---CTT------TCAAAT------GAG---GGG------GAA------CCA---------------------------------------GCT---GGATCTTAC------TCT------TGA------ACCATC------------ATT---GTA---TTCATT---CAACCTTGGATG---CTTTAC---TTCA----------------------------------------------
Fragaria_a_AP1             ATGGGAAGGGGTAGGGTTCAGCTGAAGAGGATAGAGAACAAGATCAACAGGCAGGTGACGTTTTCGAAACGAAGAACTGGGTTGCTGAAGAAGGCGCATGAGATCTCTGTCATGTGCGATGCTCAGGTTGCTTTGATTGTCTTCTCTAACAAAGGGAAGCTCTTTGAATACGCA---ACT---GATTCATG-------CATGGAGGATATACTTGAACGCTATGAGAGG------TACTCATATGCAGAGAGACAGCTA---GTG------------GAA---CCT---GAT---TTTGAT---TCA------CAG-------------GGTAAC---TGGCCCTTCGAACATGCTAGGCTGAAGGTGAAAGTTGAGCTTCTGCAGAGAAACCTAAG-------GCACTATTTGGGAGAAGATCTGGATTCATTGAGTATCAAAGAGATCCAAAGTTTGGAGCAACAGCTTGAAACTGCTCTTAAGCAAATTCGATCAAGAAAA-------AACCAACTCATGCATGAGTCGATCTCTGAGCTACAGAGGAAG-------GAGAAGGCAATCAAGGAGCAGAACAACTTGCTTTCAAAGAAG----------------------------ATT---------------AAGGAGCAC------GAGAAGAAT---------------GTA------GCG------------------------------------------------------------------------------GAAGCT---------------CAGGAG------------------------------GTT---CATGACTGGGAGCAGCAG---------------------------------CAG------CAAAAC------------------CATGGC---------------------------------------------------------------------------CTT---AAC------------------------------------------CTG---CTA---GCA---------------------------------------------------CAG---------------------GGT------------------CCAATT---------CCA------------------------------------TGTTTGAAC---------------ATGGG-------------G---GGC------------------------ACT---CAG---CAAAAT------------GAT-------------CA------------------GTT---CCT------TCAGGT------GAG---GAG------GAA------CCA---------------------------------------GCT---CGACCTTAC------TCT------CGA------GCCATC------------GTT---GTA---TTCATG---CCACCTTGGATG---CTTTGC---TTCA----------------------------------------------
Prunus_s_AP1               ATGGGGAGGGGTAGGGTTCAGCTGAAGCGCATAGAGAACAAGATCAACAGACAGGTGACTTTTTCCAAAAGAAGAACTGGGTTGCTCAAGAAGGCTCATGAGATCTCTGTCTTGTGCGATGCTCAGGTTGGTCTGGTTGTCTTCTCCAACAAGGGCAAACTCTTTGAGTACGCC---ACA---GATTCATG-------CATGGATCAAATACTTGACCGCTATGAGAGA------TACTCTTACGCAGAGAGACAGCTA---GTC------------GAA---CCC---GAT---TTTGAA---TCA------CAG-------------TGTAAC---TGGACCTTCGAATATTCTAGACTAAAGGCTAAAGTCGAGCTTTTGCAAAGAAATCAGAG-------GCACTATTTGGGAGAAGATCTCGATTCGTTGACTCTGAAAGAGATCCAAAGTTTGGAGCACCAGCTTGAGACCGCTCTTAAACAAATTCGATTAAGAAAA-------AACCAACTCATGCATGAGTCCATCTCTGAGCTTCAGAAAAAG-------GAAAGGGCGATGCAGGAGCAAAATAACTTGCTGGCAAAGAAG----------------------------ATC---------------AAGGAGAAG------GAGAAG------------------GCC------GCA------------------------------------------------------------------------------GCT------------------GAGGAG------------------------------GTT---CATAACTGGGAG---------------------------------------CAG------CAAAAC------------------AATGGC---------------------------------------------------------------------------CTT---AAC------------------------------------------------CTG---CTT---------------------------------------------------CCA---------------------CAG------------------CCGCTT---------CCA------------------------------------TGTCTAAAC---------------ATGGG-------------G---GGC------------------------ACG---CAG---CAA---------------GAT-------------GA------------------ATT---CCT------TCAGGT------GAG---GAG------GAA------CCA---------------------------------------GCT---GGACCTTAC------TCT------GGA------ACC---------------ATT---ATA---TTCATG---CAACCTCGGATG---CTTTGC---TGCT----------------------------------------------
Prunus_p_PpMADS1           ATGGGAAGGGGTAGGGTTCAGCTGAAGCGCATAGAGAACAAGATCAACAGACAGGTGACTTTTTCCAAAAGAAGAACTGGGTTGCTCAAGAAGGCTCATGAGATCTCTGTCTTGTGCGATGCTCAGGTTGCTCTGGTTGTCTTCTCCAACAAGGGCAAACTCTGTGAGTACGCC---ACG---GATTCATG-------CATGGATCAAATACTTGACCGCTACGAGAGA------TACTCTTACGCAGAAAGACAGCTA---GTC------------GAA---CCC---GAT---ATTGAA---TCA------CAG-------------TGTAAC---TGGACCTTCGAATATTCTAGACTAAAGGCTAAAGTTGAGCTTTTGCAAAGAAATCAGAG-------GCACTATTTGGGAGAAGATCTCGATTCGTTGACTCTGAAAGAGATCCAAAGTTTGGAGCACCAGCTCGAGACCGCTCTTAAACAAATTCGATCAAGAAAA-------AACCAACTCATGCATGAGTCCATCTCTGAGCTTCAGAGAAAG-------GAAAGGGCGATGCAGGAGCAAAATAACTTGTTGGCAAAGAAG----------------------------ATC---------------AAGGAGAAG------GAGAAG------------------GCY------GCA------------------------------------------------------------------------------GCT------------------GAGGAG------------------------------GTT---CATAACTGGGAG---------------------------------------CAG------CAAAAC------------------AATGGC---------------------------------------------------------------------------CTC---AAC------------------------------------------------TTG---CTT---------------------------------------------------CCA---------------------CAG------------------CCGCTT---------CCA------------------------------------TGTCTAAAC---------------ATGGG-------------G---GGC------------------------ACG---CAG---CAA---------------GAT-------------GA------------------ATT---CCT------TCAGGT------GAG---GAG------GAA------CCA---------------------------------------GCT---GGACCTTAC------TCT------GGA------ACC---------------ATT---ATA---TTCATG---CAACCTCGGATG---CTTTGC---TGCT----------------------------------------------
Malus_d_MdMADS5            ATGGGGAGAGGTAGAGTTCAGCTTAAGCGCATAGAGAACAAGATCAACAGGCAGGTGACTTTTTCCAAAAGAAGAACTGGGCTGCTGAAGAAGGCTCATGAGATCTCTGTCTTGTGTGATGCTCAGGTTGCTTTGATTGTCTTCTCCAACAAGGGCAAGCTCTTTGAGTACGCC---ACA---GATTCATG1:185:8CATGGAGCAAATCCTCGAACGCTATGAAAGA------TACTCTTACGCCGAAAGACAGCTA---GTC------------GAA---CCA---GAT---TTTGAG---TCA------CAG2:264:8------GGTAAC---TGGACCTTTGAATATTCCAGACTAAAGGCTAAGGCTGAGGTTTTGCAAAGAAACCATAG3:329:8GCACTATTTGGGAGAAGACCTGGATTCCTTGACTCTCAAGGAAATCCAAAATTTGGAGCAACAGCTTGACACCGCTCTTAAACAAATTCGATTAAGAAAA4:429:8AACCAACTCATGAATGAATCCATCTCTGAGCTTCAGAGAAAG5:471:8AGAAAGGCGATACAGGAGGAAAATAACTTGCTAGCAAAGAAG6:513:8---------------------ATA---------------AAGGAGAAG------GAGAAG------------------GCT------GCA------------------------------------------------------------------------------GCTCAG---------------CCCCAG------------------------------GTT---CAAAACTGGGAG---------------------------------------CAG------CAGAAC------------------CATGGC---------------------------------------------------------------------------CTT---GAC------------------------------------------------CTG---CTT---------------------------------------------------CCA---------------------CAG------------------CCACTT---------CCA------------------------------------TGTCTAAAC---------------AATGG7:620:8------G---GGG------------------------ACG---CAG---CAA---------------GAT-------------GA------------------ATT---CCT------TCAAGT------GAG---GAG------GAA------CCA---------------------------------------GCT---GGACCTGAC------TCT------GGA------ACC---------------ATT---ATA---TGAATG---CCATCTCGGATG---CTTTGC---TGCT---------------------------------------8:717:8
Eriobotrya_j_EjAP1         ATGGGGGGAGGTAGAGTTCAGCTTAAGCGCATAGAGAACAAGATCAACAGGCAGGTGACTTTTTCCAAAAGAAGAACTGGGCTGCTGAAGAAGGCTCATGAGATCTCTGTCTTGTGTGATGCTCAAGTTGCTGTGGTTGTCTTCTCCAACAAAGGCAAGCTCTTTGAGTACGCC---ACA---GATTCATG-------CATGGAGCAAATCCTCGAACGCTATGAAAGA------TACTCTTACGCCGAAAGACAGCTA---GTC------------GAA---CCA---GAA---TTTGAG---TCG------CAG-------------GGTAAC---TGGACCTTTGAATATTGCAGACTAAAGGCTAAGGTTGAGGTGTTGCAAAGAAACCATAG-------GCACTATTTGGGAGAAGACCTGGATTCCTTGACTCTCAAGGAAATCCAAAATTTGGAGCAACAGCTTGACACTGCTCTTAAACAAATTCGATTAAGAAAA-------AACCAACTCATGCATGAATCCATCTCTGAGCTTCAGAGAAAG-------AGAAAGGCGATACAGGAGGAAAATAACTTGCTAGCAAAGAAG----------------------------ATA---------------AAGGAGAAG------GAGAAG------------------GCT------GCA------------------------------------------------------------------------------GCTCAG---------------CCCCAG------------------------------GTT---CAAGACTGGGAG---------------------------------------CAG------CAGAAC------------------ATTGGC---------------------------------------------------------------------------CTT---GAC------------------------------------------------CTG---CTT---------------------------------------------------CCA---------------------CAG------------------CCACTT---------CCA------------------------------------TGTCTAAAC---------------AATGG-------------G---GGG------------------------ACG---CAG---CAA---------------GAT-------------GA------------------ATT---CCT------TCAAGT------GAG---GAG------GAA------CCA---------------------------------------GCT---GGACCTGAC------TCT------GGA------ACC---------------ATT---ATA---TTCATG---CCATCTCGGATG---CTTTGC---TGCT----------------------------------------------
Ziziphus_j_AP1             ATGGGTAGAGGTAGGGTTCAGTTGAAACGAATAGAGAACAAGATCAACAGGCAGGTTACTTTTTCAAAAAAAAGAGCTGGTCTGTTGAAGAAAGCTCATGAGATCTCTGTTCTTTGTGATGCCGAGGTTGCTCTCATTGTTTTCTCTCACAAAGGGAAGCTCTTTGAATACGCC---ACA---GATTCTTG-------CATGGAGAAGATACTTGAACGCTATGAAAGA------TATTCTTATGCAGAGAGACAGTTA---GTGGCATCGGTTTCTGAA---CCA---GAG---GCT------GTC------CAG-------------GGGAAC---TGGACCCTCGAGTTTTCAAGGCTTAAGGCTAAAATAGAGCTTTTACAGAGAAACCGAAG-------ACACTACTTCGGAGAAGATCTGGATTCACTGAATCTGAAAGAGCTTCAGAACTTGGAGCAACAACTTGATACTGCTCTTAAACAAATTCGATCGAGAAAA-------AATCAACTCATGTACAATTCAATCTCTGAGCTCCAGAGAAAG-------GAGAAGGCTATGCAGGAGCAAAACAACTTACTTGCAAAGGAG----------------------------ATC---------------AAGGAAAAG------GAGAAA------------------TTG------GTG------------------------------------------------------------------------------GCA------------------CAGCAG------------------------------ATG---CAG---TGGGAG---------------------------------------CAG------CAAAAC------------------CATTGC------------------------------CCTGCTTCG------------------------------------TCA---TCC------------------------------------------TTC---CTG---CTA---------------------------------------------------CCT---------------------CAG------------------CCGCTT---------CCC------------------------------------TGCTTAAAT---------------ATTGG-------------G---GGA------------------------AAT---TAT---CAA---------------GAAGTA----------GA------------------AGC---CCC------AGAAAT------GAG---GAG------GAA------CGA---------------------------------------GCT---GGATCTGAC------TCT------TGA------ACC---------------ATT---ATA---CACATG---CCACCTTGGGTG---TTTTGC---TGCT----------------------------------------------
Medicago_t_MtPIM           ATGGGAAGGGGTAGGGTTCAGTTGAAGAGGATAGAAAACAAGATCAATCGTCAGGTTACTTTCTCTAAAAGGAGAGCTGGACTTCTCAAGAAAGCTCATGAGATCTCTGTTCTTTGTGATGCTGAAGTTGCTTTGATTGTCTTCTCCCACAAAGGAAAGCTCTTTGAATATGCA---ACT---GATTCTTG-------CATGGAGAAGATATTGGAGCGCTATGAAAGG------TACTCCTATGCAGAGAGACAGCTA---GTT------------GCA---AAT---GAT---TCTGAG---TCA------CAG-------------GGAAAC---TGGACTATTGAGTATACGCGACTGAAGGCAAAGATTGATCTTTTGCAAAGAAACTATAG-------GCACTACATGGGAGAAGATTTGGGATCAATGAGCCTCAAAGAGCTTCAAAGTTTGGAACAGCAGTTAGATACTGCTCTCAAACTCATTGCTACACGCAGA-------AACCAAGTCATGTACGAGTCCATTTCAGAGCTTCAGAAGAAG-------GAGAAAGTGATTCAGGAGCAGAATAACATGCTTGCTAAAAAG----------------------------ATC---------------AAGGAGAAG------GAAAAG------------------ATT------GCA------------------------------------------------------------------------------GCTCAG---------------CAGCAG------------------------------GCA---CAA---TGGGAG---------------------------------------CAC------CCAAAC------------------CATCAT------------------------------GGAGTTAAT------------------------------------CCA---AAT------------------------------------------TAC---TTA---CTA---------------------------------------------------CAG---------------------CAG------------------CAACTT---------CCA------------------------------------ACTTTGAAC---------------ATGGG-------------T---GGC------------------------AAT---TAC---CGT---------------GAG-------------GA------------------AGC---ACC------AGAAAT------GGG---GAG------GAA------TGA---------------------------------------ACT---TGACCTTAC------CCT------GGA------ACC---------------ATT---GTA---TACCTG---CCATCTTGGATG---CTTT-------------------------------------------------------
Pisum_s_MADS4              ATGGGAAGAGGTAGGGTTCAGTTGAAGAGGATAGAAAACAAGATCAATCGTCAGGTTACTTTCTCTAAAAGGAGAGCTGGACTTCTCAAGAAAGCTCATGAGATCTCTGTTCTTTGTGATGCTGAAGTTGCTTTGATTGTTTTCTCCCACAAAGGAAAACTCTTTGAATATGCC---ACT---GATTCTTG-------CATGGAGAAGATTCTGGAGCGCTATGAAAGG------TATTCATATGCAGAGAGACAACTA---GTT------------GCA---AAT---GAT---TCTGAG---TCA------CAG-------------GGAAAT---TGGACCATTGAGTATACGAGACTGAAGGCAAAGATTGATCTTTTGCAAAGAAACTATAG-------GCATTACATGGGAGAAGATTTGGGTACAATGAGCCTCAAAGAGCTTCAGAGTTTGGAACAGCAGTTAGATACTGCTCTCAAACTCATTCGTACACGCAGA-------AACCAACTCATGTACGAGTCCATTTCAGAGCTTCAGAAAAAG-------GAGAAAGTGATTCAGGAGCAGAATAACATGCTTGCAAAAAAG----------------------------ATC---------------AAGGAGAAA------GAAAAG------------------ATT------GCA------------------------------------------------------------------------------GCTGAG---------------CAGCAG------------------------------GTA---CAA---TGGGAG---------------------------------------CAC------CCAAAC------------------CACCAT------------------------------GGAGTCAAT------------------------------------CCA---AAT------------------------------------------TAC---TTA---CTA---------------------------------------------------CAC---------------------CAG------------------CAACTT---------CCA------------------------------------AGCTTGAAC---------------ATGGG-------------T---GGT------------------------AAT---TAC---CGT---------------GAG-------------GA------------------AGC---ACC------AGAAAT------GGG---GAG------GAA------TGA---------------------------------------GCT---TGACTTGAC------CCT------TGA------ACC---------------ACT---GTA---TACCTG---CCACCTTGGATG---CTTT-------------------------------------------------------
Lotus_j_LjAP1a             ATGGGAAGGGGTAGAGTTCAGCTGAAGAGGATAGAGAACAAGATCAATCGGCAGGTAACTTTCTCCAAAAGGAGAGCTGGGCTTCTCAAGAAAGCTCATGAGATCTCTGTTCTCTGCGATGCTGAGGTCGCTTTGATTGTCTTCTCCCACAAAGGAAAGCTCTTTGAATATGCC---ACC---GATTCTTG-------CATGGAGAAGATACTGGAGCGCTATGAAAGG------TATGCCTATGCAGAGAGACAGCTA---GTT------------GCA---AAT---GAT---TCTGAA---TCA------CAG-------------GGAAAT---TGGACTATTGAGTATACTAGACTCAAGGCAAAGATTGACCTTTTGCAGAGGAACCACAG-------GCACTATATGGGAGAAGATTTGGGTTCAATGAGTCTCAAAGAACTTCAGAGTCTGGAGCAGCAGTTAGATACTGCTCTCAAGCACATTCGTACACGCAGA-------AACCAACTCATGTACGAGTCCATTTCGGAGCTTCAGAAAAAG-------GAGAAAGTGATTCAGGAGCAGAATAACATGCTTGCAAAAAAG----------------------------ATC---------------AAGGAGAAA------GAAAAG------------------ATT------GCA------------------------------------------------------------------------------GCCCAGCAG------------CAGCAC------------------------------GCA---CAA---TGGGAT---------------------------------------CAT------CCAAAC---------------------CAT------------------------------GGAGTTAAT------------------------------------GCA---CCT------------------------------------------TTC---TTA---ATG---------------------------------------------------CAA---------------------CAG------------------CCACTT---------CCA------------------------------------ACTTTGAAC---------------ATGGG-------------T---GGC------------------------AAT---TAC---CGT---------------GAA-------------GATCA---------------TGC---CCC------AGATGT------TGG---CAG------GAA------TGA---------------------------------------GCT---TGACCTGAC------TCT------GGA------ACC---------------TTT---GTA---TTCCTG---CCACCTTGGATG---CTTT-------------------------------------------------------
Vigna_u_VuAP1              ATGGGAAGAGGAAGGGTTCAGCTGAAGAGGATAGAGAACAAGATCAATCGCCAGGTAACCTTCTCCAAAAGGAGAGCTGGGTTACTCAAGAAAGCACACGAGATCTCTGTGCTCTGTGACGCTGAAGTCGCTTTGATTGTCTTCTCCCACAAAGGAAAGCTCTTTGAATATGCC---ACC---GATTCTTG-------CATGGAGAAGATACTGGAACGCTATGAAAGG------TATGCCTATGCTGAGAGACAACTT---GTT------------GCC---AAT---GAT---TCTGAA---TCA------CAG-------------GGAAAT---TGGACCATTGAGTATACCAGACTCAAGGCAAAGATCGACCTTTTGCAGAGAAACCATAG-------GCACTATATGGGAGAAGATTTAGGTTCAATGAGTCTGAAAGAGCTTCAGAGTCTGGAGCAGCAGTTAGATACTGCTCTCAAACAAATTCGTACCCGCAGA-------AACCAACTCATGTACGAATCGATCTCGGAGCTTCAGAAGAAG-------GAGAAAGTGATACAGGAGCAGAATAACATGCTTGCAAAGAAG----------------------------ATA---------------AAAGAGAAA------GAAAAG------------------GTT------GCA------------------------------------------------------------------------------GCA------------------CAGCAT------------------------------GCA---CAA---TGGGAG---------------------------------------CAT------CCAAAC---------------------CAT------------------------------GGAGTTAAT------------------------------------GCA---TCT------------------------------------------TTC---TTG---CTA---------------------------------------------------CCT---------------------CAG------------------CCACTT---------------------------------------------------CTGAAC---------------ATGGG-------------T---GGC------------------------AAT---TAT---CGT---------------GAG-------------GA------------------AGC---ACC------AGAAGT------AGG---GAG------GAA------TGA---------------------------------------ACT---TGACCTCAC------TCT------GGA------ACC---------------ATT---GTA---TTCCTG---CCACCTTGGATG---CTTT-------------------------------------------------------
[truncated: 285,778 more chars]
