# Supplementary material for: Prevalent Exon-Intron Structural Changes in the APETALA1/FRUITFULL, SEPALLATA, AGAMOUS-LIKE6, and FLOWERING LOCUS C MADS-Box Gene Subfamilies Provide New Insights into Their Evolution
Source: Front Plant Sci. 2016 May 2;7:598. doi: 10.3389/fpls.2016.00598 (PMC4852290; doi:10.3389/fpls.2016.00598)
Supplement: Dataset S3 — Matrices of the SEP1 subfamily. (A) The matrix for phylogenetic analysis in consideration of exon-intron structural changes, in which only alignable sites are included. (B) The matrix based on an alignment generated by Probalign and the resulting tree. (C) The matrix for exon-intron structural change analysis. [file DataSheet3.FASTA]

# (A) Matrix in consideration of exon-intron structural changes (only alignable sites are included for phylogenetic analysis)

# 119 SEP1 sequences, 9 outgroup sequences

# Total sites: 729
# Informative sites: 600

Brassica_r_Brara.E03583.1     ATGGGAAGGGGAAGAGTGGAGCTAAAGAGGATTGAGAACAAAATTAACAGACAAGTCACGTTTGCTAAGCGCAGGAACGGTTTGCTGAAAAAAGCTTATGAGCTTTCTGTTCTCTGCGATGCTGAGGTTTCTCTCATCGTCTTCTCCAACCGTGGCAAGCTCTACGAGTTCTGCAGCACCTCCAACATGCTCAAGACACTGGACAGGTACCAGAAGTGTAGCTACGGCTCAGTTGAAGTCAACAAACCTGCCAAAGAACTCGAGAATAGCTACAGAGAGTATTTAAAACTGAAAGGTAGATATGAAAATCTGCAACTTCAGCAGAGAAATCTACTTGGAGAGGATCTTGGACCTTTGAACTCAAAGGAGCTAGAGCAGCTTGAGCGTCAACTAGACGGTTCTCTGAAGCAAGTTCGCTGCATCAAGACACAGTATATGCTTGACCAGCTCACTGACCTCCAAGGCAAAGAGCATATTTTGCTTGAAGCCAATAGAGCTTTGTCAATTAAGCTGGAAGACATGATCGGCATGAGGAGTCACCATGGGGCATGGGAAGGTGGTGATCAGAATGTTGCCTATGGACATCATCAGACTCAACCTCAGGGACTATTCCAGTCTCTTGAATGTGATCCCACGTTGCAAATTGGGTATCATCCAGTGTGTTCAGAGCAAATGGCTGTAACAGGTCAGACCCAACCAGGAAACGGCTACATCCCTGGCTGGATGCTG
Capsella_r_SEP2               ATGGGAAGAGGAAGAGTAGAGCTGAAGAGGATAGAGAACAAAATCAACAGACAAGTGACGTTTGCTAAGCGTAGGAACGGTCTGTTGAAAAAAGCTTATGAGCTTTCTGTTCTCTGCGATGCTGAGGTCTCTCTCATCGTTTTCTCCAACCGTGGCAAGCTCTACGAGTTCTGCAGCACCTCCAACATGCTTAAGACACTGGAAAGGTACCAGAAGTGCAGTTATGGCTCCATTGAAGTCAACAAACCTGCCAAAGAACTTGAGAACAGCTACAGAGAGTATTTGAAGCTGAAAGGTAGATATGAAAATCTGCAGCGTCAGCAGAGAAACCTACTTGGAGAGGACCTTGGACCTCTGAATTCAAAGGAGCTAGAGCAGCTTGAGCGTCAACTAGACGGCTCTCTGAAGCAAGTTCGCTGCATCAAGACGCAGTATATGCTTGACCAGCTCTCTGATCTTCAAGGTAAAGAGCATATCTTGCTTGAAGCCAACAGAGCTTTGTCAGTGAAGCTGGAAGATATGATCGGCGTGAGACATCACCATGGAGCATGGGAAGCCGGTGATCAAAATGTTGTCTACGGACATCATCAGGCTCATTCTCAGGGACTATACCAATCTCTTGAATGTGATCCCACTTTGCAAATTGGGTATCATCCAGTGTGCTCGGAGCAAATGGCTGTAGCGGGTCATAACCAACCAGGAAACGGCTACATCCCTGGCTGGATGCTA
Arabidopsis_t_SEP2            ATGGGAAGAGGAAGAGTAGAGCTCAAGAGGATAGAGAACAAAATCAACAGACAAGTGACGTTTGCTAAACGTAGAAATGGTTTGCTGAAAAAAGCTTATGAGCTTTCTGTTCTCTGCGATGCTGAAGTCTCTCTCATCGTCTTCTCCAACCGTGGCAAGCTCTACGAGTTCTGCAGCACCTCCAACATGCTCAAGACACTGGAAAGGTATCAGAAGTGTAGCTATGGCTCCATTGAAGTCAACAAACCTGCTAAAGAGCTTGAGAACAGCTACAGAGAGTACTTGAAGCTGAAAGGTAGATATGAAAATCTGCAACGTCAGCAGAGAAATCTTCTTGGAGAGGATCTTGGACCTCTGAATTCAAAGGAGCTAGAGCAGCTTGAGCGTCAACTAGACGGCTCTCTGAAGCAAGTTCGCTGCATCAAGACACAGTATATGCTTGACCAGCTCTCTGATCTTCAAGGTAAGGAGCATATCTTGCTTGATGCCAACAGAGCTTTGTCAATGAAGCTGGAAGATATCGGCGTGAGACATCACCATATAGGAGGATGGGAAGGTGGTGATCAAAATATTGCCTATGGACATCCTCAGGCTCATTCTCAGGGACTATACCAATCTCTTGAATGTGATCCCACTTTGCAAATTGGATATCATCCAGTGTGCTCAGAGCAAATGGCTGTGACGGGTCAGTCCCAACAAGGAAACGGCTACATCCCTGGCTGGATGCTG
Capsella_r_SEP1               ATGGGAAGAGGAAGAGTAGAGCTGAAGAGGATAGAGAACAAAATCAACAGACAAGTAACGTTTGCAAAGCGTAGGAACGGTTTGTTGAAGAAAGCTTATGAATTGTCTGTTCTTTGCGATGCTGAGGTTGCTCTCATCATCTTCTCCAACCGTGGAAAGCTCTATGAGTTTTGCAGCTCCCCCAACATGCTCAAGACATTGGATCGGTACCAGAAATGCAGCTATGGCTCTATTGAAGTCAACAAACCTGCCAAAGAACTAGAGAACAGCTACAGAGAGTATCTGAAGCTTAAGGGTAGATATGAGAACCTTCAGCGTCAACAGAGAAATCTTCTTGGGGAGGATTTAGGACCTCTTAATTCAAAGGAGCTAGAACAGCTTGAACGTCAACTTGACGGCTCTCTCAAGCAAGTTCGGTCCATCAAGACACAGTACATGCTTGATCAGCTCTCTGATCTTCAAAATAAAGAGCAAATGCTGCTTGAGACCAATAGAGCTTTGGCAATGAAGCTGGATGACATTGGTGTGAGAACTCATCATCATGGAGGATGGGATGGGGGTGAACAGAATGTTACCTATGCGCACCATCAAGTTCAATCTCAGGGACTATACCAGCCTCTTGAATGCAATCCAACTCTACAAATCGGGTATAATACAGTATGCTCAGAGCAAATAACTGCAACAGCTCAGGCACAGCCGGGAAATGGTTACATCCCAGGGTGGATGCTT
Arabidopsis_t_SEP1            ATGGGAAGAGGAAGAGTAGAGCTGAAGAGGATAGAGAACAAAATCAACAGACAAGTAACGTTTGCAAAGCGTAGGAACGGTTTGTTGAAGAAAGCTTATGAATTGTCTGTTCTCTGTGATGCTGAAGTTGCTCTCATCATCTTCTCCAACCGTGGAAAGCTCTATGAGTTTTGCAGCTCCTCAAACATGCTCAAGACACTTGATCGGTACCAGAAATGCAGCTATGGATCCATTGAAGTCAACAAACCTGCCAAAGAACTTGAGAACAGCTACAGAGAATATCTGAAGCTTAAGGGTAGATATGAGAACCTTCAACGTCAACAGAGAAATCTTCTTGGGGAGGATTTAGGACCTTTGAATTCAAAGGAGTTAGAGCAGCTTGAGCGTCAACTGGACGGCTCTCTCAAGCAAGTTCGGTCCATCAAGACACAGTACATGCTTGACCAGCTCTCGGATCTTCAAAATAAAGAGCAAATGTTGCTTGAAACCAATAGAGCTTTGGCAATGAAGCTGGATGATATTGGTGTGAGAAGTCATCATATGGGAGGATGGGAAGGTGGTGAACAGAATGTTACCTACGCGCATCATCAAGCTCAGTCTCAGGGACTATACCAGCCTCTTGAATGCAATCCAACTCTGCAAATGGGGTATAATCCGGTATGCTCAGAGCAAATAACTGCGACAGCTCAGGCGCAGCAGGGAAACGGTTACATCCCGGGGTGGATGCTC
Brassica_r_Brara.C00694.1     ATGGGAAGGGGAAGAGTAGAGCTGAAGAGGATAGAGAACAAGATCAACAGACAAGTAACGTTTGCAAAACGTAGGAACGGTTTGCTGAAGAAAGCTTATGAATTGTCTGTTCTTTGTGATGCCGAGGTTGCTCTCATCATCTTCTCCAACCGTGGCAAGCTCTATGAGTTTTGCAGCTCCTCTAACATGATCAAGACACTGGAACGGTACCAGAAATGCAGTTATGGTTCTATTGAAGTCAACAAACCTGCCAAAGAACTTGAGAACAGCTACAGAGAGTATCTGAAGCTCAAGGGTAGATATGAGGGCCTTCAGCGTCAACAAAGAAATCTTCTTGGAGAGGATTTAGGACCTCTGAATTCAAAGGAGTTAGAGCAGATTGAGCGTCAACTAGATGGCTCTCTCAAGCAAGTTCGCTCCATCAAGACACAGTACATGCTTGACCAGCTCTCTGACCTTCAAACCAAAGAGCAAATGTTGCTTGAAACCAATAGAGCTTTGGCTATGAAGCTGGATGATATTGGTGTGAGAAGTCATCATATGGGAGGATGGGAAGGCAATGAACATAATGTTTCCTATGCGCATCATCAAGCTCAGTCTCAAGGACTATTCCAGCCTCTTGAATGCAATCCAACTCTTCAGATGGGGTATAATCCAGTATGCTCAGAGCAGATAACTGCAACAGCTCAGGCACAGCCC------GGTTACATTCCAGACTGGATGCTC
Tarenaya_h_ThMADS1            ATGGGGAGGGGTAGGGTTGAGCTGAAGAGGATAGAGAACAAGATCAACAGACAAGTGACCTTCGCTAAGCGTCGAAACGGTCTGTTGAAGAAAGCTTATGAACTCTCTGTCCTTTGCGATGCCGAGGTTGCTCTCATCATCTTCTCCAACCGCGGCAAGCTCTACGAGTTCTGCAGCTCCCCCAACATGCTCAAGACACTTGAACGGTACCAGAAGTGCAGCTATGGCTCCATTGAAGTGAACAAACCTGCCAAAGAACTCGAGAACAGCTACAGGGAGTATCTGAAGCTAAAGTCCAGGTTTGAGGGTCTGCAACGTCAACAGAGAAATCTCCTTGGAGAGGATTTGGGGCCTCTGAACTCAAAAGAGCTTGAGCAGATTGAACGTCAACTAGACGGCTCTCTTAAGCAAGTTCGCTCCATCAAGACACAGTACATGATCGACCAGCTTTCTGAGCTCCAAAGCAGGGAACAGATGTTGCTTGAAGCCAATAGAGCCCTTTCAATGAAGCTGGATGAGATGGTTGGAGCACATCACATTGGAGGGGGGTGGGAAGGGAGTGAGCAGAACGTGACGTATGGGCAC---CAGCCTCAGCCTCAGGGGCTGTTCCAGCCTCTTGAATGCAATCCGACTTTGCAAATCGGATACAATCCAGAATGCCCAGAGCAGATGACTGCAACAGCCCCTGCGCAAGCAGGAAATGGTTACATCCCCGGTTGGATGCTC
Tarenaya_h_ThMADS2            ATGGGGAGGGGTAGGGTTGAGCTGAAGAGGATAGAGAACAAGATCAACAGACAAGTGACGTTCGCTAAGCGTCGAAACGGGCTGTTGAAGAAAGCTTATGAACTCTCTGTTCTTTGCGATGCCGAGGTTGCTCTCATCATCTTTTCCAACCGTGGCAAGCTCTACGAGTTCTGCAGCTCCTCCAACATGCTCAAGACACTCGAACGGTACCAGAAGTGCAGCTACGGCTCCATTGAAGTGAACAGACCTGCAAAAGAACTCGAGAACAGTTACAGGGAGTATCTGAAGCTGAAGTCCAGATATGAGGGTCTGCATCGTCAACAGAGAAATCTCCTTGGAGAGGATTTGGGACCTCTGAACTCAAAGGAGCTTGAGCAGCTTGAGCGTCAACTAGACAGCTCTCTTAAGCAAGTTCGCTCCATTAAGACACAGTCCATGCTTGACGAACTTTCTGATCTCCAAAACAAGGAACAAATGTTGCTTGAAGCCAATAGAGCCTTGTCAATGAAGCTGGAAGAAATGGTCGGAGCACATCAATTTGGAGGGGCATGGGAAGGGAGTGAGCAGAACGTTTCGTACGGGCAC---CAGGCACAGTCACAGGGACTATTCCAGCCTCTTGAATGCAATCCGACTTTGCAAATCGGATACAATCCGGTGTGTTCAGAGCAGATGGCTGCAACAGCTCCTGTCCAAGCGGGTAACGGCTACATCCCTGGTTGGATGCTC
Linum_u_SEP1                  ATGGGAAGGGGGAGAGTGGAGCTGAAGAGGATAGAGAACAAGATAAACAGGCAGGTGACGTTTGCTAAGAGGAGGAATGGTTTGCTCAAGAAAGCTTATGAGCTGTCCGTACTCTGTGATGCTGAGGTTGCTCTCATCATCTTCTCCAACCGTGGCAAGCTCTATGAGTTCTGCAGCACCAATAACATGCTCAAGACACTGGAAAGGTATCAAAAGTGCAGCTATGGTGCAGTTGAAGTCAACAAACCTGCTAAAGAGCTCGAGAGCAGCTACCGTGAGTACTTGAAACTGAAGGGTAGATATGAAGCCCTACAACGAACCCAAAGGAACCTTCTGGGGGAGGATCTAGGTCCTCTGAACACAAAGGAACTGGAGCAGCTTGAGCGCTCTTTGGAAGGTTCACTGAAGCAAGTCCGCTCCACTAAGACTCAGTACATGCTTGACCAGCTATCTGATCTTCAAAACAAGGAGCAGCTGCTGCTTGAAGCCAATAGAGCATTGGCAATAAAGCTGGATGAAATCAGTTCAAGGAATAATCTCCGACAGTCGTGGGAAGGAGGGGAGCAGAATATGTCCTATGCTGATCACCATGCTCAATCCCAAGGGTTGTTCCAGCATTTAGATTGCAACCCAACTTTGCAAATCGGGTATAATCCGGTAGTTTCAGACCAGCAGATGACAGAAGGTCATCAACAGCAAGTGAATGGGTTTATTCCTGGATGGATGCTC
Populus_t_PtAGL4              ATGGGGAGAGGTAGGGTGGAGCTGAAGAGGATAGAGAACAAGATAAACAGGCAGGTGACGTTTGCGAAGAGAAGAAATGGGTTGTTGAAGAAAGCTTATGAGCTATCTGTACTTTGTGAAGCTGAGGTTGCTCTCATCATCTTCTCCAACCGTGGCAAGCTCTTTGAGTTTTGTAGCACATCTAACATGCTCAAGACCCTGGAAAGGTATCAGAAGTGCAGCTATGGGGCAGAAGAAGTCAACAAACCAGCCAAGGAGCTCGAGAGCAGCTACAGGGAGTACCTGAAAGTGAAAGCAAAATTTGAGACCCTACAAAGAACGCAGAGGAACCTTCTTGGAGAGGACCTCGGACCTCTGAATACAAAAGAGCTCGAGCAGCTCGAGCGTCATTTAGAGTCGTCATTGAAGCAAGTTCGGTCAACTAAGACCCAGTATATGCTCGACCAACTTGGTGATCTTCAAAATAAGGAACATATGTTGCTGGAAGCAAACAGAGCTTTGACAATAAAGCTGGATGAAATCAGTGCAAGAAATAACCTCCGACCATCATGGGAAGGTGATGATCAGAGTATGTCCTATGGCCATCAGCATGCACAGTCTCAGGGGCTATTCCAGCATTTAGAATGCAATCCCACTTTGCAAATAGGCTATAACTCTGTTGGTTCAGACCAGATAGCTGCAACACATGCCGCCCAGCAAGTTCATGGGTTCATTCCAGGGTGGATGCTT
Pisum_s_PEAM6                 ATGGGAAGAGGAAGAGTTGAGTTGAAGAGGATAGAAAACAAGATAAACAGACAAGTAACATTTGCAAAGAGAAGAAATGGTCTTCTTAAAAAAGCTTATGAACTTTCTGTTCTCTGTGATGCTGAGGTTGCTCTTATCATCTTCTCTACTCGTGGAAAACTCTATGAGTTTTGCAGCACTTCTAACATGCTCAAAACTCTTGATAGGTACCAGAAATGCAGTTATGGAGCTGTAGAGGTTAGCAAACCTGCGAAAGAACTCGAGAGTAGCTACCGGGAATACTTGAAGCTGAAGCAACGATTTGAGAATCTTCAACGAACACAGAGAAATCTTTTAGGGGAAGATTTAGGTCCATTGAGTTCTAAAGATCTTGAGCAGCTTGAAAGGCAATTGGATTCATCTCTGAAGCATGTTAGGTCAACAAAGACACAATTCATGCTGGATCAATTAGCTGATCTTCAAAATAAGGAACATATGTTGGTAGAAGCAAACAGATCCTTGTCAATGAAGTTGGACGAAATAAACTCGCGAAATCAGTACAGGCAATCATGGGAAGCAGGCGATCAAAGCATGCAATACGGCGACCAGAATGCGCACTCTCAGAGCTTCTTCCAGCAACTAGATTGCAATCCAACCTTGCAAATCGGGTACAACAATGTAGCATCAGATCAGATAGCTTCCACAAGTCAAGCTCAACAAGTGAATGGATTTGTTCCTGGATGGATGCTT
Medicago_t_MtMADS2            ATGGGAAGAGGAAGAGTTGAGTTGAAGAGGATAGAGAACAAGATAAACAGACAAGTTACATTTGCTAAGAGAAGAAATGGTCTTCTTAAGAAAGCTTATGAACTTTCTGTTCTTTGTGATGCTGAGGTTGCTCTTATCATCTTCTCCACTCGTGGAAAGCTTTATGAATTTTGTAGCACATCTAACATGCTCAAAACCCTTGATAGGTACCAGAAGTGCAGTTATGGTGCTGTAGAAGTTAGCAAACCTGCTAAAGAACTTGAGAGCAGTTACCGTGAATACTTGAAGCTGAAACAAAGATTTGAAAATCTTCAAAGAGCACAGAGAAATCTTTTAGGTGAAGATTTGGGTCCACTAAGTTCTAAGGATCTTGAGCAGCTTGAAAGGCAATTGGATTCATCTCTCAAGCAAGTGAGATCAACAAAGACACAATTCATGCTGGACCAATTAGCTGATCTTCAAAATAAGGAACATATGTTGGTTGAAGCAAACAGATCCTTGTCAATCAAGTTGGAGGAAATCAATTCTAGAAATCACTACAGGCAATCATGGGAAGCCAGTGATCAAAGCATGCAATATGAGGCTCAGAATGCTCACTCTCAGAGTTTCTTCCAGCAGCTGGAATGCAATCCTACATTGCAGATTGGGTACAACAATGTAGCTTCAGATCAGATAGCTTCAACAAGTCAAGCTCAACAAGTGAATGGATTTGTTCCTGGATGGATGCTA
Phaseolus_v_PvSEP1            ATGGGGAGGGGAAGAGTGGAGTTGAAGAGGATAGAGAACAAGATAAACAGGCAAGTCACGTTTGCAAAGAGGAGAAATGGCCTTCTCAAGAAAGCCTATGAGCTATCTGTTCTCTGTGATGCTGAGGTTGCCCTCATCATCTTCTCCAACCGTGGCAAGCTTTATGAGTTCTGTAGCAGCACTAGCATGCTCAAAACACTTGAAAGGTACCAGAAATGCAGTTATGGAGCTGTGGAAGTTAGCAAACCTGCTAAAGAGCTCGAGAGCAGCTACCGTGAATACTTGAAGCTGAAAGCAAGATTTGAATCACTTCAAAGAACTCAAAGAAATCTTCTAGGAGAAGACTTGGGTCCACTGAATACCAAAGAACTTGAGCAGCTTGAACGGCAATTGGATTCTTCTCTAAAGCAAGTGAGGTCCACCAAGACGCAGTTCATGCTGGATCAGTTGGCTGACCTTCAAAACAAGGAACAGATGTTGGTAGAAGCAAACAGATCCTTGACAATGAAGCTGGACGAAATCAACTCAAGAAATCACTACAGGCAATCATGGGAAGCTGGTGATCAAAGTATGCAATATGGTGGTCAGAATTCTCACTCTCAGGGCTTCTTCCAGCCACTGGAATGCAATCCCACTTTGCAGATTGGGTACAACGTTGTAGCTTCAGATCAGATAACTGCAACAACTCCAGCTCAACAAGTGAGTGGTTTTATTCCAGGGTGGATGCTA
Glycine_m_GmMADS29            ATGGGGAGGGGAAGAGTGGAACTGAAAAGGATAGAGAACAAGATAAACAGGCAGGTAACGTTTGCAAAGAGGAGAAATGGGCTTCTCAAGAAAGCCTATGAGCTTTCTGTTCTCTGTGATGCTGAGGTTGCCCTCATCATCTTCTCTACCCGCGGCAAGCTTTATGAATTCTGTAGCACCAATAGCATGCTCAAAACACTTGAAAGGTACCAAAAGTGCAGCTATGGTGCAGTTGAAGTCAGCAAACCTGGCAAAGAGCTTGAGAGCAGCTACCGTGAGTACTTGAAGCTGAAAGCAAGATTTGAATCTCTTCAAAGGACCCAAAGGAACCTTCTTGGTGAAGACTTGGGCCCACTAAATACCAAAGATCTTGAGCAGCTTGAGCGGCAACTGGATTCATCTCTCAAGCAAGTGAGGTCAACGAAGACTCAGTTCATGCTGGACCAGTTAGCTGATCTTCAGAATAAGGAGCATATGTTGGTGGAAGCAAACAGATCTTTGACCATGAAGCTGGAAGAAATCAATTCAAGAAACCAGTATAGGCAAACATGGGAAGCTGGTGAGCAAAGTATGCCATATGGAACCCAAAATGCTCACTCTCAAGGCTTCTTCCAGCCTTTGGAGTGCAACCCCACATTGCAGATAGGGTACAACCCTGCCTCAGAGCAGCAGCTAGCTGCCACAACTCAAGCTCAACAAGTCAATGGATTTATTCCTGGATGGATGCTT
Cucumis_s_CsSEP2              ATGGGAAGAGGAAGAGTAGAGTTGAAGAGGATAGAGAACAAAATAAACAGACAAGTAACATTTGCAAAGAGAAGAAATGGGCTTTTGAAGAAAGCTTATGAACTTTCTGTTCTTTGTGATGCTGAAGTTGCTCTTATCATCTTCTCAAATCGTGGCAAGCTCTATGAATTCTGTAGTACTTCCAATATGCTTAAAACGCTGGAGAGGTACCAAAAATGCAGTTATGGAGCGGTGGAGGTTACAAAACCGGCTAAAGAACTCGAGAGTAGTTATAGAGAGTACTTGAAGCTGAAGTCTAGGTTTGAGTCTCTACAAAGAACTCAGAGAAACCTTCTTGGGGAGGACTTGGGTCCATTGAACTCAAAAGAGCTTGAGCAGCTGGAGCGTCAGCTTGAGTCTTCTTTGAAGCAAGTTAGGTCTACCAAGACTCAGTACATGCTGGACCAACTATCTGATCTTCAGAACAAGGAACAAATGCTGATTGAAACTAACAGAGCTCTGCAAATAAAGCTGGAAGAAATAAGTTCAAGAAATAATATAAGGCTTACATGGGATGGTGGAGATCAAAGCATGTCATATGGTCCACAAAATGCCCAAACTCAAGGCTTCTTTCAGCCACTGGAATGCAACCCCACTTTGCAAATTGGGTACACTTCTGCAGTATCAGACCAAATTACAAGCACTACTCATGCCCAACAAGTCAATGGCTTCCTCCCTGGTTGGATGCTT
Malus_d_MdMADS1               ATGGGGAGAGGAAGAGTGGAGCTGAAGAGGATAGAGAACAAGATAAACAGGCAAGTCACATTTGCAAAGAGAAGAAATGGGCTTCTGAAGAAAGCTTATGAGCTCTCCGTTCTCTGTGATGCTGAGGTTGCTCTCATCATCTTCTCCAACCGTGGCAAGCTCTATGAGTTTTGCAGCAGCTCTAGCATGCTCAAAACACTAGACAGGTACCAAAAATGCAGTTATGGTGCAGTGGATGTTAATAGACCTGCAAAGGAACTTGAGAGCAGCTATCGTGAGTACATGAAACTCAAAGGTAGATATGAGTCCCTACAACGAACTCAGAGAAACCTTCTTGGTGAGGACTTGGGTCCATTAAACACAAAGGAACTTGAGCAGCTTGAGCGTCAACTTGAGGGCTCCTTGAAGCAAGTTAGGTCCACTAAGACCCAGTATATGCTGGACCAACTTTCTGACCTTCAGAACAAGGAACAACTGTTAATAGAAGCCAACAGGGATTTGACAATGAAGTTGGATGAAATTAGTTCAAGAAATCAACTTAGACAATCATGGGAAGGTGGTGACCAGGGTATGGCATATGCAACCCAGCATGCTCAATCCCAAGGATTCTTCCAGCCTTTAGATTGCAATCCCACTTTGCAAATGGGGTACTCTGCAGTGGGGTCAGAGCAGATGAGTGCTACAACTAATGCCCAGCAAGTGAACTGTTTCATCCCTGGATGGATGCTT
Malus_d_MdMADS9               ------------AGAGTGGAGCTGAAGAGGATAGAGAACAAGATAAACAGGCAAGTCACATTTGCAAAGAGAAGAAATGGGCTTCTGAAGAAAGCTTATGAGCTCTCCGTTCTCTGTGATGCTGAGGTTGCTCTCATCGTCTTTTCCAACCGTGGCAAGCTCTATGAGTTTTGTAGCAGCCCTAGCATTCTCCAAACCGTAGACAGGTACCAAAAGTGCAGTTATGGTGCGGTGGATGTCAACATACCTGCAAAGGAACTTGAGAGCAGCTATCGTGAGTACATGAAACTCAAAGGTAGATGTGAGTCCCTACAACGAACTCAGAGAAATCTTCTTGGTGAGGAATTGGGTCCATTAAACACAAAGGAGCTTGAGCAGCTTGAGCGCCAACTTGAGGCCTCCTTGAAGCAAGTTAGGTCCACTAAGACCCAGTATATGCTGGACCAACTTTCTGCCCTTCAGAACAAGGAACAACTGTTAATCGAAGCCAACAGGGATTTGACAATGAAGTTGGATGAAATTGGTTCAAGAAATCAACTTAGACAGTCATGGGAAGGAGGTGACCAGGGCATGGCATATGGAACCCAGCATGCTCAATCCCAAGGGTTCTTCCAGCCTTTAGATTGCAATCCCACTTTGCAAATAGGGTACCCTGCAGAGGGGTCAGAGCAGATGGGTGCCACAACTCATGCCCAACAAGTGAACTGTTTCATCCCCGGATGGATGCTT
Prunus_p_PpMADS7              ATGGGGAGGGGAAGAGTGGAACTCAAGAGGATAGAGAACAAGATAAACAGGCAAGTCACATTTGCAAAGAGAAGAAATGGGCTTCTGAAGAAAGCCTATGAGCTCTCTATTCTCTGTGATGCTGAGGTTGCTCTCATCATCTTCTCTAACCGTGGCAAGCTCTATGAGTTCTGTAGCTCTAGCAGCATACTCAAAACACTGGAAAGGTACCAGAAGTGCAGTTATGGTCAAGTGGAAGTCAACAAACCTGCCAAGGAACTTGAGAGCAGCTACCGCGAGTACTTGAAACTGAAAGGTCGATTTGAGTCCCTACAACGAACTCAGAGAAACCTTCTTGGAGAAGACTTGGGTCCCTTAAACACAAAGGAGCTTGAGCAGCTTGAGCGTCAACTGGAGTCCTCCTTGAAGCAAGTTAGGTCCACTAAGACTCAGTATATGCTGGACCAACTTTCTGACCTTCAAAATAAGGAACAAATGTTAATAGAAGCAAACAGGGATTTGTCATTGAAGTTGGATGACATTAGTTCAAGAAACCAAATTAGACAATCATGGGAAGGTGGAAACCAGGGGATGGCATATGGGAGCCAGCATGCTCAATCTCAAGGGTTCTTCCAGCCCTTGGATTGCAATCCCACCTTGCAAATAGGGTACTCTAATGTGGGGTCAGAGCAGATGAGTGCCACAACTCATGCCCAACAAGTCAACGGTTTCATCCCTGGATGGATGCTG
Fragaria_v_FvMADS_RIN         ATGGGGAGGGGAAGAGTGGAGCTGAAGAGAATAGAGAACAAGATAAACAGGCAAGTCACATTTGCAAAGAGAAGAAATGGGCTCTTAAAGAAAGCTTATGAGCTCTCTATTCTCTGTGACGCTGAGGTTGCTCTCATCATATTCTCTAACCGTGGGAAGCTCTATGAGTTCTGCAGCAGCTCCAGCATGCTCAAAACCCTTGAAAGGTACCAAAAATGTAGCTACGGTGCAATGGAAGTCCAAAAACCTGCCAAGGAACTTGAGAGCAGCTATCGTGAATACTTGAAGCTGAAAACTAGATGCGAGTCTCTTCAACAAACTCAGAGAAACCTTCTTGGAGAAGACTTAGGGCCATTAAACACGAAGGAGCTTGAGCAGCTTGAGCGTCAGCTAGAGTCCTCCTTGAAGCATGTTAGGTCTACTAAGACCCAGCATATGATTGATCTGCTTTCTGACCTTCAGAGCAAGGAACATATGCTAATTGAAGCCAACAGAGATTTGAAAACGAAGTTGGATGAAATTGATTCAAGAACTCAACTTAGACAAACTTGGGAACATGGTCATGATACTATGCTATATGGAACTCAACATGCTCAGACACAGGGAATGTTCCAGCCTTTAGATTGCAATCCCACCTTGCAAATAGGGTACAATGCTGTGGTGTCACAGGAAATGCCTGCAGCCGCCCATGCTCAACCCGTCAATGGTTTCATTCCTGGTTGGATGCTC
Rosa_r_MASAKOS1               ---------------------------------------------------------------------------AATGGGCTCTTAAAGAAAGCTTATGAGCTCTCTATTCTCTGTGATGCTGAGGTTGCTCTCATCATCTTCTCTAACCGTGGCAAGCTCTATGAGTTCTGCAGCAGCTCCAGCATACTCAAAACCCTTGAAAGGTACCAAAAATGTAGCTATGGTGCAATGGAAGTCAACGAACCTGCCAAGGAACTTGAGAGCAGCTATCGTGAATACTTGAAACTGAAAACTAGATGCGAGTCTCTTCAACGAACTCAGAGAAACCTTCTTGGAGAAGACTTGGGCCCATTAAACACGAAGGAGCTTGAGCAGCTTGAGCGTCAGCTAGAGTCCTCCTTGAAGCATGTTAGGTCTACAAAGACCCAGTATATGCTCGATCAGCTTTCTGACCTTCAGAGCAAGGAACATATGCTAATAGAAGCCAACAGAGATTTGACAATGAAGTTGGATGAAATTAATTCAGGAACTCAACTTAGACAAACATGGGAACGTGGTGCTCAGACTATGCTATATGGAACTCAACATGCTCAAACCCAGGGTATGTTCCAGCCTTTAGATTGCAATCCCACCTTGCAAATAGGGTACAACGCTGTGGGGTCACAGCAAATGACTGCAGCCACACCTACTCAACCAGTCAATGGTTTC------------------
Vitis_v_VvMADS2               ATGGGGAGGGGAAGAGTGGAGCTGAAGAGGATAGAGAACAAAATAAACAGACAGGTGACATTTGCAAAGAGAAGAAATGGACTTCTCAAGAAAGCTTATGAGCTCTCAGTCCTTTGTGATGCTGAGGTCGCTCTCATCATCTTCTCCACCCGTGGAAAGCTCTATGAGTTCTGCAGCAGCTCAAGCATGCTCAAGACACTCGAAAGATACCAAAAATGCAGTTATGGTGCAGTGGAAGTCAGCCGACCCTCCAAGGAGCTTGAGAGCAGCTATAGGGAGTACCTGAAACTGAAATCTAAGTTTGAGTCCCTTCAACGAACTCAGAGAAACCTTCTTGGGGAAGACTTGGGTCCATTGAACACAAAAGAGCTTGAGCAGCTTGAACGTCAACTTGAGACATCCTTGAAGCAAGTCAGGTCTACTAAGACCCAATTCATGCTTGATCAGCTTTCTGATCTTCAGAACAAGGAACAAGTTTTGGTTGAATCTAACAAGGCTTTGACGAGGAAGCTGGATGAAATTAGTGTCAAAAATCACCTTCAATTATCATGGGAAAGTGGTGAGCAGAGTATGCCATACGGCCACCAGCAAGCTCAGTCTCAGGGGTTCTTCCAGCCTTTAGAATGCAATCCCACATTGCAAATAGGATATAATCCTGCAGGCTCAAGCCAGCTATCTGCTCCGAGTAATGCCCAAAATGTCAATGGATTTATCCCTGGGTGGATGCTT
Heuchera_a_HeaSEP1            ---------------------------------------------------------------------------------------------------------TCAGTGCTTTGTGATGCTGAAGTTGCTCTCATCGTTTTCTCTAACCGTGGCAAGCTCTATGAGTTCTGCAGCACCTCCAACATGCTCAAAACCCTTGAGAGGTACCAAAAATGCAGTTATGGTGCAGTGGAAGTTAACCGACCTTGCAAGGAACTTGAGAGCAGCTACCGTGAATACTTGAAACTGAAGGGAAAATTCGAGGGCCTACAACGAACTCAGAGAAACCTTCTTGGAGAAGACTTGGGCCCTTTAAACACAAAGGAGCTGGAGCAGCTAGAGCGTCAACTAGACTCGTCCTTGAAGCTCATTAGGTCCACAAGGACCCAATTCATGCTTGATCAGCTTTCTGATCTTCAAAACAAGGAACAAGTATTGATGGATTCTAACAGAAGTTTGGCAAGGAAGCTGGATGAAATTAGTGCAAAGAACAACCTTCGACTATCTTGGGAAGGTGGTGAGCAGAGTATTCCATATAGCCAACAGCAAGCTCAACCTCAGGGACTTTTCCAGCCTTTAGACTGCAACCCCACATTGCAAATAGGGTACAATTCCATAGGTTCAGACCCAGATGACTACCNACAAATGCACAGAATGTCAACGGGGTTCATGCCATCTTGGATGCTT
Petunia_h_PMADS12             ATGGGTAGAGGAAGAGTAGAGTTGAAGAGGATAGAAAATAAGATAAATAGGCAAGTGACTTTTGCAAAGAGAAGAAATGGGTTGCTTAAAAAAGCTTATGAATTATCTGTGCTTTGTGATGCTGAAGTTGCTCTCATCATTTTCTCTAATCGTGGCAAGCTCTATGAATTCTGCAGCTCCAACAATATGTTCAAAAGCCTTGAAAGGTACCAAAAGTGCAGCTATGGTACATTGGAAGTCAACCAATCAAGCAAAGATAATGAGAACAACTATAGGGAATACCTAAAACTCAAAGCCAAATATGAGTCACTGCAGCGATATCAAAGACACCTTCTTGGAGAAGACTTGGGGCCTCTTAATATAGATGATCTTGAGAATCTTGAAGTCCAACTAGATACTTCCCTCAAGCACATTAGGTCCACCAGGACACAACTGATGCTTGACCAGCTTTCTGATCTTCAAACTAAGGAGAAATTATGGGTTGAGGCCAACAAGGTACTTGAAAGAAAGCTGGAAGAAATATATGCTGAAAACAGCTTGCAACAATCATGGGGAGGTGGCGAGCAAAGTGTTACTTATGGTCACCAAAATGCTCAATCTCAGGGTTTCTTCCAACCTCTTGAGTGCAACTCTACTTTGCAAATAGGGTACAATCCAATAACATCAAGGCAAATAACAGCAGTAACAAATGCCCAAAACGTCAATGGTATGGTGCCTGGCTGGATGCTG
Solanum_l_TM29                ATGGGTAGAGGAAGAGTTGAGCTGAAGAGGATAGAAAACAAGATAAATAGACAAGTCACTTTTGCAAAGAGGAGAAATGGATTGCTCAAAAAAGCTTATGAACTATCTGTGCTTTGTGATGCTGAAGTTGCTCTACTCGTTTTCTCTAATCGTGGAAAACTCTATGAATTCTGCAGCACAAACAATATGCTCAAAACACTTGATAGGTACCAAAAGTGCAGCTATGGAACATTGGAAGTCAATCGATCAATCAAAGATAATGAGAGCAGCTATAGGGAATACTTGAAACTCAAAGCCAAATATGAGTCGCTGCAGCGATATCAAAGACACCTTCTTGGAGATGAGTTGGGGCCTCTGACTATAGATGATCTTGAGCATCTTGAAGTCCAACTAGATACTTCCCTCAAACACATTAGGTCCACCAGGACACAAATGATGCTTGATCAGCTTTCTGATCTTCAAACTAAGGAGAAATTGTGGAATGAGGCTAACAAGGTTCTTGAAAGAAAGATGGAAGAAATATATGCTGAAAACAACATGCAACAAGCATGGGGTGGTGGTGAGCAAAGTCTCAATTATGGTCAGCAGCATCCTCAATCTCAGGGTTTCTTCCAACCTCTAGAGTGCAACTCTTCCTTGCAAATTGGGTACGATCCAATAACATCAAGCCAAATAACAGCAGTAACAAATGCCCAAAACGTGAATGGTATGATACCTGGTTGGATGCTG
Petunia_h_FBP5                ATGGGAAGAGGAAGAGTAGAGTTGAAGAAGATAGAAAACAAGATTAATAGACAAGTTACTTTTGCAAAGAGAAGAAATGGACTTCTTAAGAAAGCTTATGAATTGTCTGTACTTTGTGAAGCTGAAGTTGCTCTTATCATTTTCTCTAATCGTGGCAAACTTTATGAGTTCTCCAGCACTTCCAACATGGTCAAGACCCTTGATAGGTACCAAAAATGTAGCTATGGCACATTGGAAGTCAACGTCAAAGATAATAATGAGGAAAGAATCTATAGGGAGTACTTGAAGCTTAAGGCCAAATATGAGTCGTTACAACGATATCAAAGACAACTTCTTGGAGATGAACTAGGGCCTTTAAACATAGATGAGCTTGAGCATCTTGAGCTTCAACTAGATTCTTCCCTGAAACTTATTAAATCCACCAGGACACAATTGATGCTTGATCAGCTTTCTGATCTTCAAACTAAGGAGAAGTTATGGGTTGAGGCAAACAAGGTTCTTGAAAGAAAGCTGGAACAAATTTATGCTGAGAACAACATCCAGCAATCATGGGGAGGTGGTGAGCAAAGTGGTGCTTATGGCCAGCAGCATGCTCAAACTCAAGGATTCTTTCAACCTCTAGAATGCAACTCTACCTTGCAAATAGGGTATGATCCAGCTACTTCAAGCCAAATAACAGCTGTAACAAGTGGCCAGAATGTCAATGGCATAATCCCAGGTTGGATGCTG
Antirrhinum_m_DEFH49          ATGGGGAGAGGGAGAGTGGAGCTGAAGAGAATAGAGAACAAAATAAATAGGCAGGTGACATTTGCAAAGAGGAGAAATGGTTTGCTGAAAAAAGCTTATGAGCTATCTGTGCTGTGTGATGCTGAGGTGGCGCTTATTATCTTCTCTAACCGTGGAAAGCTCTATGAGTTTTGCAGCTCATCCAACATGCTCAAAACAATTGAAAGGTATCAAAAGAGCAGCTATGGTTCACTTGAAGTCAATCATCAAGCAAAGGATATTGAGAGCAGTTATAAGGAATATTTAAAGTTAAAATCCAAATATGAGTCTCTCCAGGGTTATCAAAGGCATCTTCTTGGGGATGACTTGGGACCCCTAAATATGAATGATCTTGAGCACCTTGAGCATCAACTGGAGACATCATTGAAGCATATTAGGTCTACTAGGACACAGGTTATGCTTGATCAACTTTCTGATCTTCAAACAAAGGAGAAGATGATGGTTGATGCTAACAAAGCTTTGGAAAGAAAACTGGAAGAAATATATGCTGCAAATCACCTTCAGCAATCATGGGGAGGAGGAGGAGACCATAGCAATTATAATGATCACCATGCTCAATCTCAAGGCTTCTTTCAACCCCTCGAATGCAATTCTACTCTCCAGATTGGGTTTAATCCTGTGGCTTCGAGCCAGATGACTGCACCAACAGATGCTCAAAATATGCATGGATTGGTCCCCGGTTGGATGCTC
Nyssa_s_FBP9                  ATGGGGAGAGGGAGAGTGGAGCTGAAGAGAATAGAGAACAAAATAAATAGGCAGGTGACATTTGCAAAGAGGAGAAATGGTTTGCTGAAAAAAGCTTATGAGCTATCTGTGCTGTGTGATGCTGAGGTGGCGCTTATTATCTTCTCTAACCGTGGAAAGCTCTATGAGTTTTGCAGCTCATCCAACATGCTCAAAACAATTGAAAGGTATCAAAAGAGCAGCTATGGTTCACTTGAAGTCAATCATCAAGCAAAGGATATTGAGAGCAGTTATAAGGAATATTTAAAGTTAAAATCCAAATATGAGTCTCTCCAGGGTTATCAAAGGCATCTTCTTGGGGATGACTTGGGACCCCTAAATATGAATGATCTTGAGCACCTTGAGCATCAACTGGAGACATCATTGAAGCATATTAGGTCTACTAGGACACAGGTTATGCTTGATCAACTTTCTGATCTTCAAACAAAGGAGAAGATGATGGTTGATGCTAACAAAGCTTTGGAAAGAAAACTGGAAGAAATATATGCTGCAAATCACCTTCAGCAATCATGGGGAGGAGGAGGAGACCATAGCAATAATGATCACCAACATGCTCAATCTCAAGGCTTCTTTCAACCCCTCGAATGCAATTCTACTCTCCAGATTGGTAATGATCCTGTGGCTTCGAGCCAGATGACTGCACCAACAGATGCTCAAAATATGCATGGATTGGTCCCCGGTTGGATGCTC
Gerbera_h_GRCD2               ATGGGGAGAGGAAGAGTTGAGTTGAAGAGGATAGAAAACAAGATAAACAGGCAGGTGACTTTTGCTAAAAGAAGAAATGGCCTTCTCAAGAAAGCTTATGAACTCTCTGTTCTTTGCGATGCCGAGGTTGCTCTCATCATCTTCTCCAATCGCGGCAAGCTCTTTGAATTCTGCAGCACCTCCAACATGCTCAAGATGCTTGAAAGGTACCAGAATTGCACTTATGGTTCAATGGAAGTCGATAGATCAACCCCCAACGCCGAGAGCAGCTACAAGGAGTACATGAAACTCAAAGCCAAATACGAGTCTCTACAACAATACCAAAGGCAACTCTTCGGGGAGGACCTGGGCCCGCTAAGTCTCAAAGAACTTGAACAACTAGAGCGACAACTAGATTCTACTTTAAGGCAAATCCGATCAATAAGGACACAATCAATGCTGGATCGGCTTTCTGAACTTCAAGTTAAGGAAAGAATGTGGGTTGAAGCTAACAAAGCCTTGCAGAATAAGTTGGAAGAAGTTTATGCCGAAAATCAAGCAGGACCTTCATGGGCAGCAGGTGAACACCATAGTTCATATGGCCAAGAACAACATCAATCTCAGGGTTTCTTCCAGCCTTTAGATTGCAACTCTAATTTGCAAATTGGGTATAATACAGTGGATTCAAGCCATATAACTGCTTCAACAAATGGGCAGAATCTGAATGGATTAATCCCTGGATGGATGCTT
Diospyros_k_DkMADS1           ATGGGGAGGGGAAGAGTGGAGCTGAAGAGGATAGAGAACAAGATAAACAGGCAGGTGACGTTCGCAAAGAGGAGGAATGGGTTGCTCAAGAAGGCTTACGAGCTCTCTGTTCTGTGCGATGCCGAGGTTGCTCTCATCATCTTCTCCAATCGTGGCAAGCTCTATGAGTTCTCTAGCATCAACAATATGCCCAAAACACTTGAAAGGTACCAAAAATGCAGCTATGGCACATTGGAAGATAACCGATCAGCCAAAGAGATGGAGAATAGCTACAGAGAGTACTTGAAACTGAAAGCTAAATATGAAGAACTGCAACATTTTCAAAGGCACCTTCTTGGCGAAGACCTTGGCCCTCTAAACCTGAAGGATCTTGAGCATCTTGAGCATCAACTAGAGACTTCATTGAAGCAAATTAGGTCAACAAAGACCCAGTCTATGCTTGATCAGCTCTGTGATCTTCAAAACAAGGAAAAGATGTGGATTGAGGCTAACAAAGCTCTGGAGAGAAAGCTGGATGAGATTTACAGAGAGAATCAGCTGCAATCATCCTGGGGCGGCGGCGGCGGCGAGCAAGGGCACCACCACCACCACCCTCATTCTCAGGCCTTCTTCCACCCTTTTGATTGCAATCCCACTTTGCAAATAGGGTACCCTGAAGTATCAAACCAGATGGGTACTGCTGCAACTCATGAACAAAACATGAATGGATTGGTTCCTGAGTGGATGCTC
Clethra_t_AGL2                ------------------------------------------------CGGCAGGTGACGTACTCGAAGCGGAGGAATGGTTTGCTGAAGAAAGCCTATGAGCTCTCTGTGCTCTGTGATGCTGAGGTGGCACTCATCATCTTCTCCAACCGGGGCAAGCTCTATGAGTTCTGCAGCACTTCCAACATGCCCAAAACACTCGAAAGGTACCAAAAGTGCAGCTATGAGACGCCGGAAGTTAACAATGCTGCCCAAGAGATGGAGAGCAGCTACAGGGAATTCTTGAAACTGAAAGGTAAACATGAGGCACTGCAACGTTATCAAAGGCAACTTCTTGGGGAGGACTTGGGCCCACTAAGTATTAAGGAGCTTGAAAATCTTGAGCATCAACTGGAGACTACACTGAAGCAGATTAGGTCAATAAAGACTCAATCTATGCTGGATCAGCTCTATGATCTTCAAACCAAGGAACAACTCTGGATTGAGGCTAACAAGGGTTTAGAGAGGAAGCTGGATGAAATTTACAGAGAAAATCACCTCCGA---TCATGGGCTAATGGGGAGCAATGCAGCTCATATGGTAGCCACCATCCTCAATCTCAGGGCTTCTTCCAGCCTTTGCAATGCAATTCCACTTCGCAGATAGGGTATACCCCTGAGGTGTCAAACCAGATAACTGCTGCAACTCAAGACCAAAATGTGAATGGCATAATCCCAGGGTGGATGCTT
Gunnera_m_GmAGL2              ------------------------------------------------CGGCAGGTGACGTTCTGCAAGCGGAGGAATGGATTGTTGAAGAAGGCTTATGAACTCTCTGTTCTCTGTGATGCGGAGGTTGCTCTCATCGTCTTCTCCACCCGTGGAAAGCTCTATGAGTTTTGTAGCAGTCCAAGCATGCTTAGGACTCTTGAACGGTACCAAAAATGCAGTTATGGAACAACTGAAGTCAGCCGACCCGCCAAGGAGAACGAGAGCAGCTACAGGGAATATTTGAAACTGAAAGCGAGGTTTGAGGCCTTGCAGCGATCCCAGAGAAACTTTCTCGGGGAAGATTTGGGCCCTCTAAATTCAAAGGAGCTTGAGCAGCTTGAGCGCCAACTGGAGACGACCCTGAAACAAATTAGGTCCACAAAGACCCAGTTTGTGCTTGATCAGCTTTCAGATCTCCAAAGCAAGGAACACATGTTAATTGAGGCTAACAAAGCTTTAAGGACAAAGTTGGATGAATTTGGTACAGAAAATCACTTTAGACCAACTTGGGAAGGCGGTGAGCAAAGCATTCCATATGGGCATCAGCATGTTCAATCTCATGGATTCTACCAGCCTATCGAATGCAATCCCACGTTGCAGATTGGGTACAACCATGTTGGTTCGGACGAGATAAATGCTTCGACACATACCCAAAACGTTAACAGTTTTATTCCGGGGTGGCTT---
Solanum_l_SlMADS1             ATGGGAAGAGGAAGAGTTGAGCTTAAGAGAATAGAAAATAAAATAAATAGGCAAGTCACTTTTGCTAAGAGAAGAAATGGACTTCTTAAAAAAGCTTATGAACTTTCTGTTCTTTGTGATGCTGAAGTTGCCCTTATAATCTTCTCTAATAGGGGTAAACTCTATGAATTTTGCAGCACTTCAAGCATGGTGAAAACAATTGAAAAGTACCAACGTTGCAGCTATGCTACTTTGGAAGCCAACCAATCAGTTACTGATACTCAGAATAACTACCACGAATATCTGAGGCTAAAAGCTAGAGTTGAGCTCCTCCAACGATCTCAGAGAAACTTTCTTGGTGAAGATTTGGGCACGTTAAGCTCGAAGGACCTTGAGCAGCTTGAGAATCAATTAGAGTCTTCCTTAAAGCAAATCAGGTCAAGGAAGACACAATTCATGCTGGATCAGCTTGCAGATCTTCAACAAAAGGAGCAAATGCTTGCAGAATCTAATAGATTACTCCGTAGAAAGTTAGAAGAAAGTGTAGCTGGATTTCCACTTCGATTGTGTTGGGAAGATGGAGGTGATCATCAACTTATGCATCAACAACTCCCTAACACAGAGGGTTTCTTTCAGCCTCTTGGATTGTCTTCTTCTCCACATTTTGGGTACAATCCTGTTAATACAGATGAGGTGAATGCAGCGGCAACTGCACACAATATGAATGGATTTATTCATGGATGGATGCTT
Capsicum_a_CaMADS1            ATGGGAAGAGGAAGAGTTGAGTTGAAGAGAATAGAAAACAAAATAAACAGACAAGTCACTTTTGCTAAGAGAAGAAATGGACTTCTTAAGAAAGCTTATGAACTTTCTGTTCTTTGTGATGCTGAAGTTGCTCTTATCATTTTCTCAAATCGTGGTAAACTCTATGAATTCTGCAGCACTTCAAGCATGGTGAAAACAATTGAAAAGTATCAGCGTTGCAGCTATGCTACTTTGGAAGCTAACCAATCAGCTACTGATACTCAGAATAACTACCACGAGTATCTGAGGCTAAAAGCAAGAGTTGAGCTCCTCCAACGATCTCAGAGAAACTTTCTTGGGGAAGATTTGGGGACATTAAGCACAAAGGACCTGGAGCAGCTTGAGAATCAATTAGAGTCCTCCTTAAAGCAAATCAGGTCAAGGAAGACACAATTCATGCTGGATCAGCTTGCAGATCTTCAACAAAGGGAGCAAATGCTGGCAGAATCTAATAGATTACTCCGCAGAAAGCTAGAAGAAAGTACAGCTGGATTTCCAGTTCGATTGAGTTGGGAAGATGGAGATCAAGCCATGCATCAACATAATCGTCTCCCCCACACTGAGGGTTTCTTGCAGCCTCTTGGATTGTCTTCTCCTCCACATTTTGGGTACAATCCTGTTAATACGGATGAGGTGAATGCAGCAGCAACTGCTCACAATATGAATGGATTTATTCATGGATGGATGCTT
Petunia_h_FBP23               ATGGGAAGGGGAAGAGTTGAGCTGAAGAGAATAGAAAACAAAATAAACAGGCAAGTTACTTTTGCTAAGAGAAGAAATGGACTTCTCAAGAAAGCCTATGAACTTTCTGTTCTCTGTGATGCTGAAGTTGCACTTATTATCTTCTCTAATCGGGGTAAACTCTATGAGTTCTGCAGCACTTCAAGCATGACGAAAACAATTGAAAAATATCAACGTTGCAGCTATGCGACTTTGGAAGCCAACCAATCAGCTACTGATAATCAGAACAACTACCACGAGTATCTGAGGCTAAAAGCTAGAGTTGAGCTCCTTCAACGATCTCAGAGAAACCTTCTTGGGGAAGATTTGGGGACACTAAGCACGAAGGACCTTGAGCAGCTTGAGAATCAATTAGAGAGTTCCTTAAAGCAAATCAGGTCAAGGAAGACACAATTCATGTTGGATCAGCTTGCTGACCTACAACAAAGGGAGCAAATGCTGGCAGAATCAAATAAACAACTCCGTCAAAAGCTGGAAGAAAGTGTAGCAGGAATTCCACATCGATTGTGTTGGGAAGATGGATTACAAGCCATGCAACATAATAGCCGTCTCCCTCAAACAGAGGGTTTCTTTCAGCCTCTAGGATTGTCTAATTCTCCACAATTTGGATACAATCCTGCGGGTACGGATGTGGAGAATGCAGCAGCAACCACCCACAATATGAATGGATTTATTCATGGGTGGATGCTC
Nicotiana_t_NtMADS4           ATGGGAAGAGGAAGAGTTGAACTTAAGAGGATAGAAAATAAAATAAACAGGCAAGTTACTTTTGCAAAGAGAAGAAATGGACTTCTCAAAAAAGCTTATGAACTTTCAGTTTTATGTGATGCTGAAGTTGCTCTTATAATCTTCTCTAGCCGTGGCAAACTCTCTGAATTCTGCAGCACCTCGAGCATGATGCAAACACTTGAAAAGTATCAACAGTGCAGCTACGCCTCTTTGGACCCGATGCAATCAGCTAGTGATCATACTAACAACTACCATGAGTATCTGAGGCTAAAAGCTAGAGTTGAGCTTCTTCAACGATCTCAGAGAAATCTTCTTGGGGAGGATTTGGGCACACTAAATTCGGGGGAACTTGAGCATCTTGAGCACCAATTGGATTCGTCCTTGAAGCAAATCAGGTCAAGGAAGACTCAAAACATGCTGGATCAGCTCGCAGACCTTCAGCAAAAGGAGCAAATGCTGGCTGAAGCAAATAAACAACTCAGAAGGAAGTTGGAAGAAAGTGCAGCTCGAGTTCCACTTCGATTGTCATGGGATAATGGAGGACAAATGCAACATAATCGTCAACTCCCTCCACAAACTGAGGGATTTTTTCAACCTCTGGGATTGAATTCATCTCCTCAATTTGGATATAGTCCCATGGGTGGAAACGAGGTTAATGCAGCAGCAACTGCTAACAATATGAATGGATTTATTCCAGGATGGATGCTG
Petunia_h_FBP9                ATGGGAAGGGGAAGAGTAGAGCTAAAGAGGATAGAGAACAAAATAAACAGGCAAGTTACTTTTGCTAAGAGAAGAAATGGACTTCTCAAGAAAGCTTATGAGCTCTCTGTGTTATGTGATGCTGAAGTTGCTCTTATCATTTTCTCTAGCCGTGGCAAACTCTATGAATTCTGCAGCACTTCCAGCATGATGAAAACACTTGAAAAGTATCAACAGTGCAGCTACGCTTCTTTGGACCCCATGCAATCAGCTAATGATACTCAGAACAACTACCATGAGTATCTGAGGCTAAAAGCAAGAGTTGAGCTCCTTCAACGATCTCAGAGAAATCTCCTTGGGGAGGATTTGGGCTCACTAAATTCGAAGGAACTTGAGCAGCTTGAGCACCAATTGGATTCATCCTTAAAGCAAATCAGGTCTAAAAAGACACAACACATGCTGGATCAGCTCGCAGACCTTCAGCAAAAGGAGCAAATGCTGGCAGAAGCAAATAAACAACTCAGGAGGAAGCTGGAAGAAAGTGCAGCTAGAATTCCACTTCGATTGTCATGGGACAATGGAGGACAACCAATGCAACACAACCGTCTCCCTCCCCAAACTGAGGGATTCTTTCAACCTCTGGGATTGTCTTCATCTCCACAATTCGGGTATAGTCCCATGGGTGCAAACGAGGTTAATGCAGTATCAACTGCTCAAAATATGAATGGATTTATTCCAGGATGGATGCTG
Passiflora_e_SEP3             --------AGGTAAAGTTGAGCTGAAGAGGATAGAGAATAAAAGTAACAGGCAAGTGACTTTTTCCAAGAGAAGAAATGGGCTGCTCAAGAAAGCTTTTGAACTCTCAGTTCTCTGCGATGCTGAGGTTGCCCTCATTATTTTCTCTGGCCGTGGCAAGCTCTATGAATTCTCTAGCAGTTTAAGCATGATGAAAACGCTTGAAAGGTACCAAAGATGCAGTTATAGTTCCCTGGACGCCAACCGACCTGCCAACGAGACTCAGAACAGCTATCAGGAGTATTTGCAGCTGGAGACAAGAGTTGAGGCCCTCCAACAATCTCAAAGAAACCTTCTTGGGGAAGATTTGGCCACCCTGAACACAAAGAAGCTTGAGGAGCTTGAGCATCAACTAGAGACCTCCTTGAACAAAATTAGGTCAACAAAGACTCAATTTATGCTTGATCAGCTTTCTGATCTTCAAAACAGGGAACAAATGCTAGTTGAAGCTAATAAAGCCTTGAGGAGGAAGCTGGAAGAAACAAGTGTGCAAGCTCCACAATTTATGGCATGGGAAGCTGCTGGCGATAATATTCAGCAAACTTGGCTTCCTTCCAACTCAGAAGCTTTCTTCCATCCCTTTGGAGGAAACTCCACTTCCCAAATTGGATACGCCCATTTGGGTTCACATAATGGAATGGTTGGAAATCCGGGCCAGCATGTTAATGGATACATTCCTGGGTGGATGCTT
Malus_d_MdMADS6               ---------GGTAAAGTTGAGCTGAAGAGGATAGAGAATAAAAGTAACAGGCAAGTGACTTTTTCCAAGAGAAGAAATGGGCTGCTCAAGAAAGCTTTTGAACTCTCAGTTCTCTGCGATGCTGAGGTTGCCCTCATTATTTTCTCTGGCCGTGGCAAGCTCTATGAATTCTCTAGCAGTTTAAGCATGATGAAAACGCTTGAAAGGTACCAAAGATGCAGTTATAGTTCCCTGGACGCCAACCGACCTGCCAACGAGACTCAGAACAGCTATCAGGAGTATTTGCAGCTGGAGACAAGAGTTGAGGCCCTCCAACAATCTCAAAGAAACCTTCTTGGGGAAGATTTGGCCACCCTGAACACAAAGAAGCTTGAGGAGCTTGAGCATCAACTAGAGACCTCCTTGAACAAAATTAGGTCAACAAAGACTCAATTTATGCTTGATCAGCTTTCTGATCTTCAAAACAGGGAACAAATGCTAGTTGAAGCTAATAAAGCCTTGAGGAGGAAGCTGGAAGAAACAAGTGTGCAAGCTCCACAATTTATGGCATGGGAAGCTGCTGGCGATAATATTCAGCAAACTTGGCTTCCTTCCAACTCAGAAGCTTTCTTCCATCCCTTTGGAGGAAACTCCACTTCCCAAATTGGATACGCCCATTTGGGTTCACATAATGGAATGGTTGGAAATCCGGGCCAGCATGTTAATGGATACATTCCTGGGTGGATGCTT
Malus_d_MdMADS3               ATGGGCAGAGGCAGAGTTGAGCTGAAGAGGATAGAGAATAAAATTAACAGGCAAGTGACTTTTGCCAAAAGAAGAAATGGGCTGCTCAAGAAAGCTTATGAGCTCTCAGTTCTCTGCGATGCTGAGGTTGCCCTCATTATTTTCTCTAGCCGTGGCAAGCTCTATGAATTCTGTAGCAGTTTCAGCATGATGAAAACGCTTGAAAAGTACCAAAGTTGCAGTTATGGTTCCCTGGAAGCCAACCTACCAGCCAACGAGACCCAGAACAGCTATCAGGACTATTTGATGTTGAAGGCAAGAGTTGAGGTCCTCCAACAATCTCAAAGAAACCTTCTTGGGGAAGATTTGTCCCACCTGAACACAAAGGAGCTTGAGCATCTTGAGCATCAATTGGAGACCTCTTTGAAGCAAATTAGGTCAAGAAAGACTCAGTTTATTCTCGATCAGCTTTCTGATCTTCAAAACAGGGAACAGATGCTAGTTGAAGCTAACAAAGCCTTGAAGAGGAAGCTGGAAGAAACAAGTGTGCAAGCTCCAGAAGGAATGGCATGGGAAGCTGCTGGCCATAACATTCAGCAAACTCGGCTTCCTTCCCACTCAGAAGCCTTCTTCCATCCCTTGGAAGGAAACTCCAGTTCCCAAATTGGATACACCCATATGGGTTCAGATAATGAAATGGTTGGAAATCCGGGCCAGTATGTTAATGGATATATTCCTGGGTGGATGCTT
Taihangia_r_TrSEP1            ---------------------------------------------------------------------------------------------------GAGATCTCTGTCCTCTGTGATGCTGAGGTTGCTCTCATTATTTTCTCTGGCCGTGGAAAGCTCTATGAGTTCTGCAGCAGCTTAAGCATGATGAAAACGCTTGAGAAGTACCAAAGGTGTAGTTATGGAGACCTGGATGCCAATCAACCTGTAAATGAAACTCAGAGCAGCTATCAGGAATATATGAAGCTCAAAGCAAGAGTGGAGGTCCTCCAACGATCTCAGAGAAACCTTCTTGGGGAAGATCTGGGTCCACTTAACACAAAGGAGCTTGAGCTGCTTGAGCATCAGCTAGAGTCATCACTGAAGCACATCAGGTCAACAAAGACTCAGTTTATGCTCGACGAGCTTTCTGATCTCCAGAACAGGGAACAAATGCTTGTTGAAACCAACAAGACCTTGAGGAGGAAGCTGGAAGAAACT---------GCTCCGCTTCGACTGCCGTGGGACGGCGGC---TACCAACAACACAACCGTCAGCTTCCTCCACAGTCACAACTCTTCTTCCAGCCATTGCATGGAAACAACACCTCCCCTATTGGATATAGTCCATTGGGCTCAGATCAGATGAATGTGGGAAATCCAGGGCAGAATGTGAATGGATTCGTTCCTGGGTGGATGCTT
Dianthus_c_CMB1               ATGGGAAGAGGGAAAGTAGAGCTGAAGAGGATAGAGAACAAAATCAACAGGCAAGTAACATTTGCGAAGAGAAGAAATGGGCTTCTCAAGAAAGCTTATGAGCTCTCTGTTCTCTGTGATGCTGAGGTTGCGCTCATCATTTTCTCCAACCGTGGCAAGCTCTATGAATTCTGCAGCAGTTCTAGCATGATGAAAACAATTGAGAAGTACCAGAAGTGCAGCTATGGTTCACTTGAGACCAACTGCTCCATCAATGAGATGCAGAACAGCTACCAGGATTATTTGAAGCTAAAAGCAAGAGTGGAGGTCCTCCAACGATCTCAGAGAAACCCTCCTTGGGAAGAGTTGGGTCCCCTAAACTCGAAGGAGCTGGAGCAACTTGAGCACCAGTTGGAGAATTCTCTGAAGCAAATTCGGTCTGCAAAGACCCAATTCATGTTTGATCAACTGGNTCATCTTCAGCACAAGGAACAAATGCTGGTTGAAGCTAACAGAGAATTATGGAAGAAGTTGGAAGAGAGCAATACAAGAATCCCTCTCCGCCTTGGATGGGAAGCTGAGGATCACAATAACATTTACAGCCGCCTTCCCACGCAGTCGCAAGGAATCTTCCAGCCCTTAGGCGGCAACCCGACATTGCAGATCGGGTACAATCCTGCAGGCTCGAATGAATTGAATGTTTCGGCTGCCGACCAACATCCCAACGGATTCATTCCCGGATGGATGCTC
Passiflora_e_SEP1             ATGGGAAGAGGGAAAGTAGAGCTGAAGAGGATAGAGAACAAAATCAACAGGCAAGTAACATTTGCGAAGAGAAGAAATGGGCTTCTCAAGAAAGCTTATGAGCTCTCTGTTCTCTGTGATGCTGAGGTTGCGCTCATCATTTTCTCCAACCGTGGCAAGCTCTATGAATTCTGCAGCAGTTCTAGCATGATGAAAACAATTGAGAAGTACCAGAAGTGCAGCTATGGTTCACTTGAGACCAACTGCTCCATCAATGAGATGCAGAACAGCTACCAGGATTATTTGGAGCTAAAAGCAAGAGTGGAGGTCCTCCAACGATCTCAGAGAAACCTCCTTGGGGAAGAGTTGGGTCCCCTAAACTCGAAGGAGCTGGAGCAACTTGAGCACCAGTTGGAGAATTCTCTGAAGCAAATTCGGTCTGCAAAGACCCAATTCATGTTTGATCAACTGGCTCATCTTCAGCACAAGGAACAAATGCTGGTTGAAGCTAACAGAGAATTAAGGAAGAAGTTGGAAGAGAGCAATACAAGAATCCCTCTCCGCCTTGGATGGGAAGCTGAGGATCACAATAACATTTACAGGCGCCTTCCCACGCAGTCGCAAGGAATCTTCCAGCCCTTAGGCGGCTACCCGAACATGCAGATCGGGTACAATCCTGCAGGCTCGAATGAATTGAATGTTTCGCCTGCCGACCAACATCCCAACGGATTCATTCCCGGATGGATGCTC
Eucalyptus_g_EGM3             ATGGGAAGAGGGAAAGTAGAGCTGAAGAGGATAGAGAACAAAATCAACAGGCAAGTAACATTTGCGAAGAGAAGAAATGGGCTTCTCAAGAAAGCTTATGAGCTCTCTGTTCTCTGTGATGCTGAGGTTGCGCTCATCATTTTCTCCAACCGTGGCAAGCTCTATGAATTCTGCAGCAGTTCTAGCATGATGAAAACAATTGAGAAGTACCAGAAGTGCAGCTATGGTTCACTTGAGACCAACTGCTCCATCAATGAGATGCAGAACAGCTACCAGGATTATTTGAAGCTAAAAGCAAGAGTGGAGGTCCTCCAACGATCTCAGAGAAACCCTCCTTGGGAAGAGTTGGGTCCCCTAAACTCGAAGGAGCTGGAGCAACTTGAGCACCAGTTGGAGAATTCTCTGAAGCAAATTCGGTCTGCAAAGACCCAATTCATGTTTGATCAACTGGNTCATCTTCAGCACAAGGAACAAATGCTGGTTGAAGCTAACAGAGAATTATGGAAGAAGTTGGAAGAGAGCAATACAAGAATCCCTCTCCGCCTTGGATGGGAAGCTGAGGATCACAACATTTCATACAGCCGCCTTCCCACGCAGTCGCAAGGAATCTTCCAGCCCTTAGGCGGCAACCCGACATTGCAGATCGGGTACAATCCTGCAGGCTCGAATGAATTGAATGTTTCGGCTGCCGACCAACATCCCAACGGATTCATTCCCGGATGGATGCTC
Eucalyptus_g_EGM1             ATGGGAAGAGGGAGGGTTCAGCTGAAGAGGATAGAGAACAAAATTAACAGGCAAGTGACCTTTTCCAAGAGAAGGAATGGGCTCCTCAAGAAGGCTTATGAGCTCTCGCTCCTCTGTGATGCTGAGGTCGCTCTCATCATCTTCTCCAGCCGGGGCAAGCTTTACGAGTACTGTAGCAGCTCTAGCATGATGAAAACACTTGAAAGGTACCAAAAGTGCAGCTATGGTGCTCAGCTCCCAAGCCGCTCAATCGATGAGACACAGAGCAGCTACCAGGAATACTTGAGGCTGAAAGCAAGAGCTGAGGTCCTCCTGCAATCTCAAAGGAACCTGCTTGGGGAAGATTTGGGTTCACTCGACAGTAAAGAGCTTGAGCATCTGGAGAGTCAACTGGAGAGTTCATTGAAGAACATTCGGTCGACAAAGACCCAGTCCATGCTTGATCAGCTCTTTAATCTTCAAAACAGGGAGCAGGTGCTACTGGAGACCAACAAAATCCTTAGCAGGAAGCTGGAAGAAGTAAGTCCGCAAATTCCCTTTCAACTTGCCTGGGAAGTCGGAGGTCAAGGCATTCCATTTAGCCTCTTTCCTCCTCAATCGGAAGGGTTCTTCAACCCAATGGACGGCAACCTCTCATTGCAAATCGGATACAATCCGACATGTCTGGACGAGATGAATGCTTCGGTTTCGAGCCAAAATGTTGCCGGATTCATTCCGGGATGGATGCTT
Mangifera_i_MADS1             ATGGGAAGAGGAAGAGTTGAACTGAAGAGGATAGAGAACAAAATTAATAGGCAGGTTACATTTGCTAAGAGAAGAAATGGGTTGCTTAAAAAAGCTTATGAACTCTCTGTTCTTTGTGATGCTGAAGTTGCTCTCATCATTTTCTCCAACCGGGGGAAACTATATGAATTTTGTAGCAGTTCTAGCATGATGAAAACTCTTGAGCGATACCAAAGGTGTAGCTATGGTGCACTGGATACTAACCGTACAGGGAATGAGTCACAGGGAACTTACCAGGAGTATTTGAAGCTGAAAACAACAGTTGAGGTCCTGCAGCGATCTCAAAGAAACCTTTTGGGAGAAGATCTGGGTCCATTGAGCACAAAAGAGCTTGACCAACTTGAGAATCAGCTAGAGACATCCTTGAAGCATATCAGAACTACAAAGACCCAATTTATGGTTGATCAGCTTTCCGAACTTCAAAAGAGGGAACAAATGCTTGTTGAAACTAACAAGGCTCTGAGAAAGAAGTTTGAGGAAACCGGTGCTCAAGTTCCTTTTCGACTGGCATGGGATGCTGGAGTACAAAACATGGCATACAACCGTCTCCCCGGTCATTCAGAAGGGTTTTTCCAGCCCCTGGGAGCCAACTCCACCATTAACATGGGATACAATCCATCTGGTGCGGAGGAGGTGGTGAGTTTCAGCCAAACTCAGACTGTCAATGGATACATTCCAGGATGGATGCTT
Davidia_i_FBP9_1              ------------------------------------------------------------------------------------------------------------------TGTGACGCGGAGGTTGCTCTCATCATCTTCTCTAATCGTGGCAAGCTCTATGAGTTCTCTAGCAGCTCTAGCATGCAGAAAACACTTGAAAGGTACCAAAGGTGCAGTTACGGTTCACTGGAAGCCAGCCAACCAGTAAATGATAATCAGAATGGCTACCATGGATATATGAGGCTCAAGGCAAGAGTTGAAGTCCTACAACAATCTCAGAGAAACCTTCTTGGGGAAGATTTGGGCCCGTTAAACACAAAAGATCTTGAGCAGCTTGAACACCAACTGGAGATGTCCTTGAAGCAAATCAGATCAACAAAGACTCAATTTATGCTCGATCAGCTTTCTGATCTTCAAAGGAGGGAACAAATACTAGTTGAATCCAACAAATCCTTAAGGAGGAAGTTGGATGAAAGTACTGTCCAAATTCCACTTCAGCTATCATGGGAAGCTGGAGGACACACCATTCCTTACAACCGTCTTCCGGTTCAATCAGAGGGATTCTTTCAGCCTTTGGGATTGAATTCCACATTGCCAACTGGAAACAACCATGTGGGTTCTGATGAGATGAATGTTGCAGCCCCTGCCCAAAATGTCAATGGCTCTATTCCTGGTTGGATGCTG
Davidia_i_FBP9_2              ---------------------------------------------------------------------------------------------------------------------GATGCGGAGGTTGCTCTCATCATGTTCTCTACACGTGGCAAGCTCTCTGAGTTCTGTAGCAGCTCTAGCATGCTGGAAACACTTGAGAAGTACCAAAGGTGCAGTTATGGTTCACTGGAAGCCAGCCAACCAGTCAATGATAACCCGAATGGCTACCATGAATATCTGAGGCTTAAGGGAAGAGCTCAAGTCCTGCAACAATCTCAGAGAAACCTTCTTGGGGAAGATTTGGAGCAGTTAAATACAAGGGAGCTCGACCAGCTTGAGCACCAGCTAGGGATGTCCTTGAAGCAAGTCAGATCAACAAAGACTCAATTTATGCTGGATCAGCTGGCTGGTCTTCAAAGAAGGGAACAAATGCTAGCTGAGTCCAACAGAGCCTTAAGAACAAAGTTGGAAGAAAATATTATGGGAATTCCACTTCGGCTATCATGGGAAGCTGGAGGACAAACCATTCCTTACAACCACTTTCCTGCTCAATCAGAGGGATTCTTTCAGCCTTTGGGATTGAACTCCGCATTGCAAACTGGATACAACCATGTGGATTCAGATGAGATAAATGTTGCAGCCCCTGCCCAAAATGTCAATGGCTCCATCCCTGGTTGGATGCTG
Clethra_t_FBP9                ------------------------------------------------CGGCAGGTGACGTATTCGAAGCGGCGGAATGGGCTTCTCAAGAAGGCTTATGAGCTCTCAGTCCTTTGTGATGCTGAGGTTGCTCTCATCATGTTTTCCAATCATGGCAAACTCTATGAGTTCTGTAGCAGCTCTAGCATGCAGAAAACACTTGAAAAGTACCAGAGGTGCAGCTATGGTTCACTGGAAGCCAGTCAATCGGTCAATGAGACCCAGAACACTTACCATGAATATATGAAGCTCAAGACAAGAGTTGATATCCTACAACAGTCTCAGAGAAACCTTCTTGGGGAAGATTTGGAACCATTGAGCACAAAGGAGCTTGACCAGCTTGAGCACCAACTTGAGAGCTCCTTGAAGCAAATCAGATCTACTAAGACTCAAGCTATGCTTGATCAGCTTTCTGATCTTCAAAGGAGGGAACAAATGCTGGTTGAATCTAACAAAGCATTAAAAAGGAAGTTGGAAGCAAGTACGACCGAATTCCTCCCCAGTCGGAGG---------------------GATTTCTTCAGCCTCTTTCCTCCCCAGTCGGACGGATTTTATCAGCCTTTGAGGCTCAATTCCACTCTGCAAATCGGATACGATCCCATGAGTACAGATGATGGAGCT---------CCTCCCCAAAATGTCAATGGATTCATCCCTGGGTGGATGCTC
Gunnera_m_GmAGL9              ------------------------------------------------CGGCAAGTGACCTTCTGCAAGCGAAGGAATGGGCTTTTGAAGAAGGCTTATGAGCTCTCCATTCTTTGCGACGCAGAAGTCGCTCTCATCATCTTCTCCAACCGAGGCAAGCTCTATGAATTCTGCAGCACTTCCAGCATGGCAAAGACACTTGAAAGGTACCACAAGTGCAGCCAGGGTAGATTGGAAGCTAGCAGACCAGTCAATGAGACACAGACTAACTACCAAGAGTATTTGAAGCTAAAGGGAAGAGTTGAAGTTCTCCAGCAGTCTCAGAGAAACCTTCTTGGGGAAGATTTGGGACCCCTGAACACGAAGGAGCTCGAACAGCTTGAGAGTCAATTAGAGGCTTCCTTGAAGCAAATCAGGTCCACTAAGACTCAACTTATGCTTGATCAACTATTTGAACTTCGAATGAAGGAAGAGATGCTACTGGAAGCTAACAGGGCTCTATGGATGAAGTTGGAAGAATTAAGCATTGAAAATCCT------ATATCATGGGAAGCAGAAAGCCAAAATATCCCTTTTAGTTGCAATCACGCTCATTCGGAAGGTTTCTTTCAGCCACTGCCATGCAATTCCACACAACAACTCGGATACAATCCTTTGTGTTCTGATGAGCTACGCATGGCAGCCACAACCCAAAATGTTAATAGATTCATTCCTGGGTGGATGCTC
Capsicum_a_CaMADS_RIN         ATGGGTAGAGGGAAAGTAGAATTGAAGAGAATTGATAATAAAATAAATAGACAAGTGACTTTTGCAAAGAGAAGAAATGGACTCCTCAAGAAAGCTTATGAACTTTCTGTTCTTTGTGATGCTGAAATTGCTCTTATTATTTTCTCTAGTCGTGGCAAGCTTTATGAATTTTGCAGCAGCTCAAGTATGTCCAAGACATTGGAGAGATACCACAAACATAATTATGGTGCACTTGAAGGAACCCAACCATCAGCAGATTCACAGAACAACTACCAAGAGTATTTGAAGCTTAAAACAAGAGTGGAAGTGTTACAACAATCTCAAAGGCATATGCTTGGAGAGGATTTGGGAGAATTGAACACAAAAGACTTGGAACAACTTGAACGTCAATTGGATTCATCATTGAGGCAAATAAGGTCAACTAAGACACAACACATGTTTGATCAACTTGCTGAACTTCATCAAAAGGAACAATCTCTTACTGAAATGAACAAATCTTTGAAGACAAAGTTGGAAGAACTTGGTGTTGCCTTTCAAACATCATGGCACTCTGGGCCTGGGGAGCAAAGTGTACAATATAGACAG------CAGCAGCCTGAGGGATTTTTTCAACATGTGGATTGCAATAATCATACAGTGTACGGATACGATAATGTGCCACCGGAA------TATGCAGCCCCATCAACCCAAGATGCTCTTGGAGTTGTACCTGGATGGATGCTT
Solanum_l_SlMADS_RIN          ATGGGTAGAGGGAAAGTAGAATTGAAGAGAATTGAGAACAAAATAAATAGACAAGTTACCTTTGCAAAGAGAAGAAATGGACTCCTAAAGAAAGCTTATGAACTTTCTATACTTTGTGATGCTGAAATTGCTCTTATTATTTTCTCTAGTCGTGGCAAGCTTTATGAATTTTGCAGCAATTCAAGTATGTCCAAGACATTGGAGAGATACCACAGATACAATTATGGTACACTTGAAGGAACCCAAACTTCATCAGATTCACAGAACAACTACCAAGAGTATTTGAAGCTTAAAACAAGAGTGGAAATGTTACAACAGTCTCAAAGGCATTTGCTAGGTGAGGATTTGGGACAATTGGGCACAAAAGACTTGGAACAGCTTGAACGTCAATTGGATTCATCATTGAGGCAAATTAGGTCAACAAAGACACAACACATTCTTGATCAACTTGCTGAACTTCAACAAAAGGAACAATCTCTTACTGAAATGAACAAATCTTTGAGAATAAAGTTGGAAGAACTTGGT------GTTACCTTTCAAACATCATGGCATTGTGGTGAGCAAAGTGTACAATATAGACATGAACCTTCTCATCATGAGGGATTTTTTCAACATGTAAATTGCAATAATACATTGCCTTACGGATACGATAATGTACAACCCGAA------AATGCAGCACCATCAACACATGATGCTACTGGAGTTGTACCTGGATGGATGCTT
Petunia_h_FBP4                ATGGGAAGAGGGAAGGTAGAACTGAAGAGAATTGAGAACAAAATAAATAGACAAGTGACTTTTGCAAAGAGAAGAAATGGACTTCTCAAGAAGGCTTATGAACTTTCTGTTCTTTGTGATGCTGAGGTTGCTCTTATTATCTTTTCAAACCGTGGCAAACTCTATGAATTTTGCAGCAGCTCAAGTATGTCCACTACATTGGAGAAATACCATAGATACTGTTATGGTGCACTTGAAGGAAGCCAACCTTCAACAGATTCACAGAACATCTACCAGGAGTATCTGAAGCTTAAAACAAGAGTGGAAGCTTTACAACAGTCTCAAAGGCATATGCTAGGAGCGGATTTAGGACAATTAGGCACAAAAGACCTTGAACAGCTCGAACGTCAACTGGACTCATCATTGAGACAAATAAGGTCAACAAGGACACAAAACATGCTTGATCAACTGTCCGAACTTCAAGAAAAGGAACAATCTCTTATTGAAATGAACAAATCTTTGAGGATGAAGTTAGAAGAACTTGGT------GTTGCCTTTCAGACATCAATGCATTCAGGAGAGGAAAGTGTACAATATAGACAACAGCCTGCTGAGCCTGAGGGATTATTTCACCCTGTGGAATGCAATAATTCACTGCCTATCAGGTACAATACCTTGCCACGGGAA------CATGTTGTACCATCAGCACAAGATTCTACAGGAGTTCTACCTGGATGGATGCTT
Gentiana_t_GtMADS4            ATGGGAAGGGGTAAAGTGGAGCTGAAGAGAATAGAGAACAAGATAAATAGACAGGTAACCTTTGCAAAAAGAAGGAATGGTCTGCTGAAGAAGGCCTATGAACTCTCCATCCTATGTGATGCTGAGGTTGCTCTCATCGTATTCTCCAATCGTGGCAAACTCTATGAGTTCTGCAGCAGCTCTAGTATGTCCAAAACGCTGGAGAGGTATCACAGATGCAGCTATGCTGATGCTGGAATGAACCAATCCTCCAAGGATCCACAGAGTGACTACCAGGAGTATCTGAAGCTTAAAGCAAAAGTGGAGGTATTACAACAATCTCAGAGGCATCTTCTGGGGGAAGACTTGGCTCAGCTGGGTGCAAAGCAGCTCGATCAGCTCGAGCGTCAGCTTGATGCATCTTTGCGGCAAATTAGGTCGACAAAGACTCAGCATATGCTGGATCAACTCTCAGATCTTCAGCAAAAGGAAAGATCACTGATGGAAGTAAACAAGGCCTTGAGGAACAAGTTAGAAGAAACCACT------GCAGCATTTCAGTTATCATGGGACGTCTCAGAGGAGCATAATTTACATAGATCTCAGACAATTCATCCTGAGGGATTCTTCCAGCCCCTTGAATGCAACAGCTCCATC---ATGAACTACAACATGGTGGTAGCCGATGCTGAGGCAGAG------CCAACACAAAATCCCAGTGGAATCCTACCAGGATGGATGCTT
Nyssa_s_AG3                   ---------------------------------------------------------------------------AATGGCTTTTTGAAGAAGGCCTATGAACTCTCTGTTCTTTGTGATGCTGAGGTTGCTCTCATCATCTTCTCCAACCGGGGGAAACTTTTTGAGTTCTGCAGCAGCTCTAGCATGACAAAAACACTGGAGCGGTACCAAAGATGCAGTTACAGTACACTGGAAGCTAGGCAACCTGAAAATGACACACAG---AGCTACCAGGAATATCTGAGCCTTAAAGCAAAAGTAGAGATCTTACAACAATCTCAGAGGCATTTTCTTGGGGAAGATTTGGGGCAGATGGGAACAAAGGAGCTTGATCAGCTTGAGCGTCAACTGGAAACATCCTTGAAGCAAATCAGAGCCACAAAGACCCAATTTATGTTCGATCAACTTTCTGATCTTCAAAAGAAGGAACAAAAGCTACAGGAAGTTAACAGATCCTTAATGAAAAAGTTGGAAGAAAGTACA------GCAGCACTTCAGTCATCATGGGATGCTGGGGAAAACAATATCCCATACAGGCGCCAGCCGACACAGTCTGAGTTGTTTTTTGAGCCATTGGAATGCAATAATACATTGCAAATTGGTTACAATCCAGTGGCACAAGATCAAATGCATGTTGGAAACTCATCACAACATGCCAATGGAATTATCCCGGGGTGGATGCTT
Arabidopsis_t_SEP4            ATGGGAAGAGGGAAAGTTGAGCTGAAGAGGATAGAGAACAAGATCAATAGACAAGTTACTTTTGCAAAGAGAAGAAATGGTTTGCTCAAGAAGGCTTATGAGCTTTCTGTCCTTTGTGATGCTGAGATTGCTCTTCTCATTTTCTCTAACCGTGGCAAGCTCTACGAATTCTGCAGCAGCCCTAGTATGGCGAGGACGGTTGATAAGTATAGAAAACATAGTTATGCAACAATGGATCCAAATCAATCAGCTAAAGACTTGCAGGATAAGTATCAAGACTACTTGAAGCTTAAATCAAGAGTTGAGATCCTTCAACATTCACAAAGGCATTTGCTAGGTGAAGAGCTATCCGAGATGGATGTGAATGAGCTTGAGCATCTCGAACGCCAAGTAGATGCATCACTAAGACAAATAAGATCTACCAAGGCTCGGTCTATGCTTGATCAACTATCTGACCTCAAAACTAAGGAGGAAATGTTATTGGAAACCAATAGAGATCTTAGGAGAAAGTTGGAGGACAGTGATGCAGCA---CTTACTCAATCGTTTTGGGGAAGTTCTGCTGCAATGAGCTCTTATCAATCACCTCCAATTCAGGAAGCAGGTTTCTTCAAGCCTCTACAAGGCAATGTAGCATTGCAAATGAGTTACAATCACAATCCTGCAAATGCAACCAACTCTGCAACAACATCACAGAATGTTAATGGATTCTTCCCTGGATGGATGGTC
Capsella_r_SEP4               ATGGGAAGAGGCAAAGTAGAGCTGAAGAGGATAGAGAACAAGATCAATAGACAAGTTACTTTTGCAAAGAGAAGGAATGGTTTGCTTAAGAAGGCTTATGAGCTTTCTGTCCTTTGTGATGCTGAGATTGCTCTTCTCATTTTCTCTAACCGTGGCAAGCTCTACGAATTTTGCAGCAGCCCTAGTATGGCGAAGACGGTTGATAAGTATAGAAAACATAGTTATGCAACAATGGACCCAAATCAATCAGCTAAAGACTTGCAGGATAAGTACCAAGACTACTTGAAGCTCAAATCAAGAGTTGAAAACCTTCAACATTCACAAAGGCATTTGCTTGGTGAAGAGCTAGCCGAGATGGGAGTGAATGAGCTTGAGCAGCTTGAACGCCAAGTAGATGCATCACTAAGACAAATAAGATCAACCAAGGCTAGGTCAATGCTTGATCAACTATCTGATCTCAAAACAAAGGAGGAAATGTTATTGGAAACCAACAGAGACCTTAGGAAAAAGTTGGAGGAAAGTGATGCTGCG---CTTACTCAATCGGTTTGGGGAGCTTCTGCGGCAATGAGCTCTTATCAACCGCCTCCAATTCAAGAAGCAGGTTTCTTCAAGCCACTACAAGGCAATGTAGCATTGCAAATGAGTTACAATCACGCTATGACAAACGCAAACAACTCTGCAACAACATCACAGAATGTTAACGGATTCTTCCCAGGGTGGATGGTC
Brassica_r_Brara.F03360.1     ATGGGAAGAGGAAAAGTTGAGTTGAAGAGGATAGAGAACAAGATCAACAGGCAAGTTACTTTTGCAAAGAGAAGGAATGGTTTGCTTAAAAAGGCTTATGAGCTTTCTGTGCTTTGTGATGCTGAGATTGCTCTTCTCATTTTCTCTAACCGTGGCAAGCTCTACGAATTCTGCAGCAGCCCTAGTATGGCCAAGATGGTTGAGAAGTATAGAAAACACAGTTATGCAACAATGGATCCAAATCAATCAGCTAAAGACTTGCAGGAGAGGTACCAAGACTACTTGAATCTCAAATCAAGAGTTGAGGTCCTTCAACATTCACAAAGGCATTTGCTAGGTGAAGAGATAGCCTGGATGGGAGTGGATGAGCTTGAGCAGCTAGAACGTCAAGTAGATACATCACTGAGGCAAATAAGATCCAGAAAGGCCCGGTCGATGCTTGATCAACTATCTGACCTCAAAAGCAAGGAGGAAATGTTACTGGAAACCAACAGAGATCTTAAGAGAAAGTTGGAGGAAAGTGATGCAACC---CTTAATCAAACACTATGGGGAGCTTCATCTTCTATGACTTCTTATCATGCGCCTCTTAGTCAAGAAGTGGGTTTCTTTAGGCCTTTACAGGGCAATGTAGCATTGCAGATGAGTTACAATCCTGGGGTGCCAAATGCAAGCAACTCTGCAACAACATCACAGAATGTTAATGGGTTCTTCCCTGGATGGATGGTC
Theobroma_c_TcSEP1            ATGGGGAGAGGAAGAGTGGAGTTGAAGAGGATCGAGAACAAGATAAACCGACAGGTGACATTTGCAAAGAGAAGGAATGGTTTGCTAAAGAAGGCTTATGAGCTCTCAATTCTTTGTGATGCTGAGGTTGCGCTCATCATTTTCTCTAACCGTGGCAAGCTCTATGAGTTTTGCAGCACTTCTAGCATGGCTAAGACACTTGAGAGGTACCATAGGTGCACCTATGGAACATTGGAACCTGGTCAAACAGAAAGTGACACACAGAGCAGCTATCAGGAATATTTGAAGCTCAAAGCAAAAGTTGAGGTCCTTCAACGTTCACAGAGACATTTTCTTGGGGAAGATTTAGGAGACTTGGGCAGTACGGAACTGGAGCAGCTAGAGCATCAGCTGGACTTCTCATTGAAGCAACTCAGGTCAACCAAGATGCATTCTATGCTTGATCAACTCGCTGAACTTCAAAGAAAGGAAGAAATCCTACTGGAAACCAACAGAAACCTGAGAAGGAAGTTGGAGGAAAGCACTTCAACGCTACGATCA------TCATGGGAAACCGGGGAGCAAAGCAATCCATACAACCACCACCCTCCTCAGCCAGAGGGATTTTTTGAGCCTTTACAGTGCAGCAGTTCCATGCAGATAGGTTACAATCCTACTGCAGCAGATCAGGAT------GCCGCTGCAGCCTCTGCACCAAATGGATTCATCCCTGGTTGGATGCTT
Malus_d_MdMADS4               ATGGGAAGAGGGAAGGTGGAGTTGAAGAGGATCGAGAATAAGATAAATCGACAGGTAACATTTGCAAAAAGAAGGAATGGGCTGCTAAAGAAGGCGTACGAACTCTCAGTTCTCTGTGATGCTGAGGTTGCTCTCATCGTCTTCTCCACCAGCGGAAAGCTCTATGAGTTCTGCAGCGGCCCTAGCATAGCGAAGACGCTTGAGAGGCATCAAAGATGCACTTATGGAGAACTGGGAGCAAGTCAATCTGCTGAGGACGAACAGAGCAGATACCAAGAATACTTGAAGCTAAAAACGAAAGTAGAGGCCCTACAACGCACGCAGAGACATCTTCTTGGGGAAGATTTGGTTCATTTAGGCACGAAGGAGCTTCAGCAGCTTGAGAATCAACTAGATGTGTCGATGAAGAAAATCAGGTCAACGAAGACCCAATTTATGCATGTTCAGATTTCTGAGCTTCAAAGGAAAGAAGAAATGCTACTGGAAGCAAACACTGGACTGAGAAGGAAGTTGGAAGAAATTACT------GCTGGCCATCAACGATCATGGAATGGC---------------------AATCACCAGGCTGCTCAATTAGAAGGATTCCCTGAGCATTTGCAATACAACAATGCATTGCAGATCGGTACTCCAGTAGTAACAAATGATGAGGCGAATGTAGCAACGTCAGCACAAAATGGTACGGGATTCTTCCCCGGTTGGATGCTC
Pachysandra_t_PAteSEP1        ---------------GTGCAGCTGAGACGGATGGAGAACAAGATAAATCGGCAGGTAACGTTTGCGAAGAGAAGGAATGGACTTCTTAAGAAGGCTTACGAGCTTTCTGTTCTCTGCGATGCTGAGGTTGCTCTTATCATCTTCTCGGCCCGTGGCAAGCTTTATGAGTTCTGTAGCAGCTCCAGCATGCAAAATACGCTCGAAAGGTACCAGAAATGCAGTTATGGTCCACTGGAACCTAGCCAACCAGCCAAGGAGACACAGAGCAGCTATCTGGAGTATATGAGGTTAAAAGCAAGAGTGGAGGGCCTACAACGATCTCAGAGAAACCTTTTTGGGGAAAACTTGGGCCCATTGAGCACAAAAGAGCTTGAGCAGCTTGAACATCAACTTGAGATGTCGTTGAACCAAATAAGGTCGACAAAGACCCAATTTATGCTTGATCAGCTTTCTGATCTTCAAAGAAAGGAACAAATGCTGCAAGAAGCTAACAGATCCTTAAAAAGGAAGTTGGAAGAAAGTAATGCAGAAAATTCCCTTGGACCATCATGGGAATCCGGTGGGCATGGAGTTCCATTTGGCCATCAACCTGCTCAATCAGAGGGATTCTTCCAGCCTTTAGAGTGCAATTCTACATTGCAAATTGGGTACAATCATGTGGGTGCAGATCAAATGAGCATCACCGTCCCACCACAAAATGTCAATGGATTTGTTCCTGGTTGGATGGTT
Trochodendron_a_MADS3         ---------------------------------------AAGATCAATCGTCAGGTCACGTTCGCAAAGAGAAGGAATGGGATGCTGAAGAAGGCGTACGAGCTCTCAGTTCTCTGCGATGCTGAGGTTGCTCTCATCATCTTCTCTAATCGAGGCAAGCTTTATGAGTTCTGTAGCACCTCTAGCATGCTAAAGACACTTGAAAGGTACCAAAAGTGCAGTTATGGTGCCCTGGAAGCCAGCCAGCCAGCCATTGAGACACAGAACAGCTACCAGGAATATTTGAAGCTAAAAGGAAGAGTTGAGGTCTTACAACGATCTCAGAGAAACCTTCTTGGTGAAGACTTGGGCCCGTTAAATACAAAGGAGCTTGAGCAGCTTGAGCAGCAACTAGAGATGTCCTTGAAGCAAATCCGGTCGACAAAGACCCAATTTATGCTTGATCAGCTTTCTGATCTTCAAAGAAAGGAACAAATGCTACAAGAAGCTAACAGAGCCTTAGGAAGGAAGTTGGGTGAAAGT---AGTGCAGAAAATACCCTTCGCTCTTGGGAAGCTGGTGGACAAAGCATTCCATATAGCCGCCAGCCAGCTGAACCAGAGGGATTCTTCCAGCCTTTAGAATGCAATTCTTCAATGCACATTGGATACAATCCTGTGGGTCCAGATCAGATAACCGTTGCAGCCCCAGGCCAAAATGTCAATGGATTCATTCCTGGGTGGATGCTC
Nelumbo_n_NEnuSEP1            ---------------------------------------AAGATAAATCGTCAGGTTACGTTCGCAAAAAGAAGGAACGGCCTTCTTAAGAAGGCTTACGAGCTCTCTGTTCTCTGTGATGCCGAGGTTGCTCTCATCATCTTCTCTAACCGAGGCAAACTTTATGAGTTCTGCAGCAGCTCTAGCATGCTCAAGACCCTCGAACGTTACCAAAAATGCAGTTACGGTGCACTGGAAGCTAGCCAGCCAGCCAAGGAGACACAGAGCAGCTACCAGGAATATTTGAAGCTGAAAGCAAGAGTTGAGGTCCTACAACGATCTCAGAGAAACCTTCTTGGAGAAGACTTGGGTCCACTAAGCACAAAAGAGCTTGAACAGCTTGAGCATCAGCTTGAGATGTCTTTGAAGCAAATCAGATCAACAAAGACCCAATTAATGCTTGATCAGCTGTCTGATCTCCAAAGAAAGGAACAAATGCTCCAAGAAGCTAACAGAGACCTAAAAAGGAAGCTGGATGAAAGTAGTTCTGAGAATCCTCTTCGGCTGACATGGGAAGCTGGTGGGGCAAAACATCTCTATAGTCGCCAGCCTTCTCAATCAGAGGGNGTCTTCCCACCTTTGGAAGGCAATTCAACTTGGCAAATTGGATATAATCCTGTTGGTCCAGATCAGATAACTGTTGCTGCTTCAGCCCAAAATGTCAATGGTTATATTCCTGGGTGGATGCTT
Aquilegia_c_AcoSEP1           ATGGGGAGAGGGAAAGTAGAGTTGAAGAGAATAGAAAACAAGATAAATCGACAAGTAACATTTGCTAAGAGAAGAAATGGACTGTTAAAGAAAGCTTATGAACTTTCTGTTCTTTGTGATGCTGAAGTTGCTCTTATTATTTTTTCTAGTAAAGGCAAGCTTTGTGAGTTCTGCAGCAGCTCAAGCATGTTAAAGACACTTGAGAGGTACCGAAGAAGCAGCTACGGGGCGTTAGAAGATACTCCACCTGCAAATGATACTGAGAGTAGCTATCAGGAATATGTGAGGCTAAAAGGAAAGTATGAAGTTCTACAACAGTGTCAAAGAAATCTGCTTGGTGAAGACTTGGATCCATTAAGTATAAAGGAACTTGATCAGATTGAGCATCAACTGGAGTCATCTCTTAAAGTAATCAGATCAACAAGGACCCATTTCATGTTTGATCAGCTTATGGAGCTTCAAAAGAAGGAACAGATGCTGCGAGAAGCTAACAAAACGTTGAAAAAGAAGTTGGATGAAAAAGCTGCAGACAGTCACGATCCACTCCTATGGGAAGCAGGACATAAACATACTCCATTTAACCATCAGACCCTTCAACCAGAGAGATTCTTCCAGCCTTTAGAATGCAATTCAACAATGCAAATACGATACAATCCTGAAGGTCCAGACCATACAAATGTTCTGCCCCGAACCCAAAGCCATAATGGCTTCATCCCTGGATGGATGCTC
Nigella_d_NdSEP1              ATGGGAAGAGGGAAAGTTGAACTGAAGAGGATAGAAAACAAGATAAACCGTCAGGTTACCTTTGCAAAGAGAAGAAATGGACTGTTGAAGAAGGCTTATGAACTTTCTGTTCTTTGTGATGCTGAAGTTGCTGCTATCATCTTCTCTAGTAGAGGAAAGCTTTATGAGTTCTGCAGCACCTCTAGCATGCTAAAGACAATTGAAAGGTACCAAAAAACCACTTGTGATGCATTAGCAGCTAATCCACCAGTGAACGATACTCAGGCTAGCTATCAGGAATATTTGAGGCTAAAAACTAGGGTTCAAGTTCTACAACAATCTCAAAGAAACCTACTTGGGGAAGACTTGGAGAACTTAACTCTACAAGAGCTTGAGCAGCTTGAGCATCAGCTAGATGCATCTCTAAGGCAAATCAGATCTATTCAGAATGACCACATGTTTGATCAGCTTTCCGAGCTTCAGAGCAAGGAAATTACGTTACGGGAAACTAATAAAATGCTAAGAAGGAAGTTGGATGCAAATGCCATTGACAATCGTTTTCAGCTGTAT---------------------------------CATCAGAGTTCTCAACCACAGATATTCTTCCAGCCTTTAGAGTGCAACTCGACACTGCAATTAGGATACAACCGTCCAGGTTCTGATCCTTCCGGTATTCCACACCAATCCCAAAATGTTAATGGATTCTTTCCTGGGTGGATGCTC
Eschscholzia_c_EcAGL2         ATGGGTAGAGGAAGAGTTGAACTGAAGAGGATTGAAAACAAGATTAATCGTCAAGTAACATTTGCTAAGAGAAGAAATGGGATTTTGAAGAAAGCTTTTGAGCTTTCAGTTCTTTGTGATGCTGAGGTTGCTCTTATCATCTTCTCTAGCCGTGGAAAGCTTTATGAGTTTTGTAGCAGCTCTAGCATACTGAAGACGCTCGAGAGGTATCAAAGGTGCAGCTCTAATGCATCACAAGCTAGCAGGTCAATCAAAGACAATGATGAAACTTACCAGAACTATTTGAAGCTAAAATCAAGAGTTGAGGTTTTACAACAAAACCAGAGAAACTTGCTTGGGCTAGACTTGGAGCCCTTGAGTCTGAAGGAACTTGACCAGCTTGAGAGTCAATTAGAGGTTTCATTAAAACAAGTTACATCAACAAAGACTCAGTTTATGCTCGATAATCTCTCCGACCTTCAAACAAAGGAAGAAGTGCTGCAAGAAGCCAATAGATCCTTGAACAGAAAGATGGAAGAAAACATGGCAGAAATTCCTCAACAACTAAGATGGGAAGCCGGAGATGGACATATTCCGTATAATCGTCACATACCGATAACGGATGGATTTTATCAGCCTTTAGAATGCAACCCAACTTTTCAAATTGGAAGCAGTTCAATGAAGTTTGATCATTTAACTGATCCTCCAACTGTTCAAAACTTACTTGGATACTTCCCTTCATGGAGCTTT
Epimedium_s_EsAGL2_1          ATGGGAAGAGGAAGAGTGGAACTAAAGAGGATTGAGAACAAGATAAATCGGCAAGTCACTTTTGCTAAGAGAAGAAATGGTCTTCTCAAAAAGGCTTACGAACTCTCTGTTCTCTGTGATGCTGAGGTTGCTGTCATCATCTTCTCCAGTAGAGGAAAGCTTTATGAGTTCTGCAGCGGTTCTAGCATGCTAAAGACCCTCGAGAGATACAACCAATGCAATTATAATCCTTTGGAAGCAAACGCCCCGGACAAGGAGACAGAGAGCAGCTACCATGAATATATGAAGCTAAAAGGAAGACTTGAACTTCTACAGCAAAATCAGAGAAATCTGCTCGGAGAAGACCTGGATTCGTTAACTACAAATGAGCTTGATCAGCTTGAGAATCAACTCGAGACGTCGTTAAAGCAGATTAGATCAACAAAGACTCAGTATATGCTTGATCAACTTTCTGATCTTCAACAAAAGGAACAAATGCTGAAAGAAGCTAACGCAACCTTAAGAACAAAGTTGGATGGAGCAAGTGCAGAAATTCCCCTACAACTATCATGGCAACTAGCCGGACAAAAGGTTACATATAATTGCCAGAACTCTCAACCAGAACCATTCTTCCAGCCTCTAGAATGCAATCCCACTAATCAAATGGGATATCATCAAGTAGGTTCACATCAGCTAACTAACCAG---CCATCTCAGAATCGTAATGGCTTCATTCCTGGATGGATGTTG
Nigella_d_NdSEP2              ATGGGAAGAGGGAAAGTTGAGCTGAAGAGAATTGAAAACAAGATAAATCGTCAGGTTACTTTTGCTAAGAGAAGAAATGGTCTTCTCAAGAAAGCTTATGAACTCTCTCTTCTTTGTGATGCTGAAGTTGCTCTTATTATCTTCTCTCCTGCTGGAAAACTCTATGAGTTCTGCAGTAGTTCTAGCATGTTGAAGACACTACAGAGGTACCAAAAGAGTACTTATGAAGAAATGGAAAATAGCACATCTAACCAAGTGACTCAGGTAAGCTATCGGGACTATTTGAGCCTCAAAGGAAAAGTTGAGTTTCTGCAGCAAACACAAAGGAACCTTCTTGGAGAAGAGTTGGCTCCCTTGAATACCAGAGAGCTTGAGCAGCTCGAAACTAAATTGGAGATGTCATTGAAGCAAGTCAGGTCCACTAAGAACCGTTGTATGAATGATCAGCTTTCTGATCTTCGAAGGCAGAAAGAAGTTCTAGAGGAGGCAAACCGATTATTAAAAAGCCAG---GATGAGAGGAGTATGGAAAATGTGGTTAGACAATTATGTCAAGACGGTGAACAGAACATTTCATATAATCATCACCCTGTTCGAACTGAGGAATTCTTCCAGCCTTTAGAATGCAATACGACATTGGGTGTTCAATGCAGTAATACAGTTCCAGAACAAATGCCAGTTGCATTCACAACCCCTGATGGTGATTGCTGCATTCCTAGATGGATGCTC
Aquilegia_c_AcoSEP2A          ATGGGGAGAGGAAAAGTAGAGTTGAAGAGAATTGAAAACAAGATAAATCGTCAAGTAACATTTGCAAAAAGAAGAAATGGATTATTGAAGAAAGCTTATGAATTATCAGTGCTTTGTGATGCTGAAGTTGCTCTCATTATCTTCTCTACTCGTGGTAAACTCTATGAGTTCTGCAGTACTTCAAGCATGTTGAAGACACTTGATAAGTACCAAAAATCCAGTTATGCAGCATTGGAAACGAGCACATCAGCCAAAGAAACACAGAACAACTACCAAGAATATTTGAGGCTAAAAGCAAGAGTCGAAATTCTACAACAATCTCAGAGGAACCTTCTTGGGGAAGAGTTGGGCTCATTAAGTACTAAGGAGCTTGATCAACTTGAGCATCAACTGGATATGTCGCTAAAACAAATTAGGTGTACCAAGACTCAATTTATGCTCGATCAGCTTTCTGATCTTCAAGGGAAGGAGCAAGTTTTAGAAGAGGCAAACAGTTCTTTAAGAAGAAAGCTAGATGAGCGCATTGCAGAAAATGCCCTTAGACTACCATGGGCATCTGGTGAACAGAACATTCCATATTGCCGTCAACCTGCTCAATCTGAGGAATTTTTCCAGCCTTTGGGATGCAATTCAACATTGCATGTTGGTTACAACCATGTGGGTCCAGAACAGATTACAGTTGCAGCACCAGCTCAAAACATCAATGGTTTCATCCCTGGTTGGATGGTT
Epimedium_s_EsAGL2_2          ATGGGGAGGGGGAGAGTGGAGTTGAAGAGAATCGAAAACAAGATAAATCGACAAGTAACGTTTGCTAAACGAAGGAATGGACTTCTCGAAAAGGCCTATGAGCTCTCTGTCCTCTGCGATGCTGAGGTTGCTCTTATTATCTTCTCTGCTCGTGGAAAACTTTATGAGTTTTGTAGCAGTTCCAGCATGTACAAGACATTGGAGAGGTATCAAAGGTGCACTTATGTTGCATCACAAGCTAGCTCGTCCGCAAACGAGCCAGAGAGCAGCTATCAGGAATATTTGAGGCTCAAGGCAAGAGTTGATTTTCTACAGCAATCTCAAAGAAACCTTCTGGGCGAGGAGTTGGGCTCACTTAATACAAAGGAACTTGACCAGCTTGAACATCAACTGGAGATATCCTTGACGCAAGTCAGATCCACAAAGACTCAAGGTATGCTTGATCAGCTTTCGGATCTTCAAAAGAAGGAAGAAATGCTGCATGAAGCTAACAATTCTTTGAAAAAGGAGTTGGACGAAAGCAGGGCAGAAAATCCCCATCGACCATTCTGGGAAACTGGTCAACAGAGTCATCCTTTTAACTACCAACAGACTCAAACAGAGGAATTCTTTTACCCTCTGCAATGCAATTCAAACTTGCGAATGGGATTAAATCCTGTCGTTCCAGAACAGATACAAGTTGCAGCACCAGTCCAAAATGCCAATGGATTCATTCCAGGTTGGATGCTC
Akebia_t_AktSEP1_2            ATGGGGAGAGGAAGAGTAGAGCTGAAGAGGATCGAAAACAAGATAAATCGACAGGTCACGTTCGCAAAGAGAAGAAACGGTCTTCTCAAGAAAGCTTACGAGCTTTCCATTCTCTGCGATGCTGAGGTTGCTGTCATCATCTTCTCTTCTCGAGGCAAGCTCTTTGAGTTCTGCAGCAGTTCTAGTATGTCCAAGACGCTAGAAAGGTACCAACAATGTAATTATCGTGCAGTGGAAGCAAGCACATCGGCCAACGAGACGGAGAGTAGCTACCAGGACTATTTAAGGCTGAAAGCAAGAGTAGAGGTTCTGCAGCAATCTCAGAGAAACCTTCTCGGGGAAGAGTTGGGCTCACTAGGTACAGGAGAGCTAGAACAACTTGAGCATCAACTTGAGATGTCTTTGAATCAAGTCAGATCCACGAAGACTCAGTTTATGCTTGATCAACTTACTGATCTTCAAAGGAAGGAACAAATGCTACAAGAAGCCAACAGAACCTTAAGAAGAAAGTTGGATGAAAGAAGTACAGAAAATCCCTATACACTATCATGGGAAGCTGGTGGACAAAACATTCCTTATAGTCATCAACCAGCCCAATCAGAGGGATTCTTCCAGCCTTTACAATGCAATTCAATGCTGCAAATTGGATACAATACTGGAAGTCCAGATCAGCTAACTGTTGCGGCTCCAACCCAAAATATTAATGGCTTCATTCCTGGGTGGATGCTC
Euptelea_p_EUplSEP1           ATGGGAAGAGGGAGAGTAGAGCTGAAGAGGATTGAGAACAAGATTAATCGTCAGGTCACGTTCGCTAAGAGAAGGAATGGTCTTCTTAAGAAGGCTTATGAGCTTTCCATTCTCTGCGATGCTGAGGTTGGTCTCATCATCTTCTCTAACCGGGGCAAGCTCTATGAGTTCTGCAGCAGCAATAGCATGCTCAAGACGCTCGACAGGTACCAAAAATGCAGTTATGGGGCATTGGAAGCTAGCATGCCACCAAAGGATACACAGAGCAGCTACCATGAATACTTGAAGCTCAAAGCAAGGGTTGAGGTTCTACAACGATCTCAAAGAAATCTACTTGGGGAAGACTTGGGCTCATTAAATACGAAGGAGCTCGAGCAGCTAGAGCATCAGCTGGAGATGTCCCTGAAGCAAATAAGATCGACAAAGACTCAGCTTTTGCTCGATCAGCTTTCTGATCTTCAAAGACAGGAACAACATCTACAAGAAACTAATAGAGCATTAAGAAGGAAGTTGGATGAAAGCAGTGGAGAAATTCCCCTTCAACTATCATGGGAAACTGGTGCGCAGAACATTTCGTATAGCCGCCAACCTGCTCAATCAGAGAGGTTCTTCCAGCCTTTGGAATGCAATTCCACATTGCAGATTGGATACCATCCTTTAGGTCCAGATCAGCTTAACATTGCAGCCCCAGCCCAAAATGTCAATGGCTTCATTCCTGGATGGATGCTC
Akebia_t_AktSEP1_1            ATGGGGAGAGGAAGAGTAGAGCTGAGGAGGATCGAAAATAAGATAAATCGTCAGGTGACATTCGCAAAGAGAAGAAACGGTCTTCTAAAAAAAGCTTATGAGCTCTCTGTTCTTTGCGATGCTGAGGTTGCTCTCATCATCTTTTCTAGCCGAGGCAAGCTTTATGAGTTCTGTAGCAGCTCTAGCATGCTAAAGACACTTGACAGGTACCAAAAGTGCAGTTATGGCACATTGGAAGCTAGCATGCCACCCAAGGACACACAGAACAACTACCAGGAATATTTGAGGCTCAAGGCAAGAGTTGAGGTTCTGCAACAAACTCAAAGAAACCTGCTTGGGGAGGACTTGGGCCCACTAAATACTAAGGAACTTGATCAGCTTGAGAATCAACTGGAGACATCCTTAAGGACAATCCGATCAACAAAGACTCAGTTTTTGTTTGATCAGCTTTCTGATCTTCAAAGAAAGGAACAAATGCTACATGAAGCAAATAGAACCTTGCGAAGGAAGTTGGATGAAAACAGTACAGAGATCCCTAACCTTCTGTCATGGGACGCTGGTGGGCAAAACATGGCATATGGTCGCCAAAACCTCCCGTCAGATGGATTCTTTCAGCCTCTAGAATGCAATTCCACACTGCAAATTGGATACAATCCAGTGGATCAAGATCAGATCAATAATGGCACCTCAGCCCAAAATGTCAATTGCTTCATTCCTGGGTGGATGCTT
Zea_m_ZMM8                    ---------------------------------------AAGATCAGCCGGCAGGTGACGTTCGCCAAGCGCAGGAACGGGCTGCTCAAGAAGGCGTACGAGCTGTCGCTGCTGTGCGACGCCGAGGTCGCGCTCATCATATTCTCCGGCCGCGGCCGCCTCTTCGAGTTCTCCAGCTCCTCATGCATGTACAAAACACTCGAGAGATACCGCAGCTCCAACTACAGCACACAGGAAGTAAAAGCTCCACTGGAGAGT---GAAATTAACTACCAGGACTACTTGAAGTTGAGGACCAGAGTTGATTTTCTCCAGACTACACAAAGAAACATCCTTGGCGAAGATCTGGGCCCACTCAGCATGAAGGAGCTCGAGCAGCTGGAGAACCAGATAGAGGTATCCCTGAAGCATATCAGGTCAAGAAAGAATCAGATGCTACTCGATCAGCTCTTTGATCTCAAAAGCAAGGAACAAGAGTTGCAGGATCTCAACAAAGACCTAAGGAAAAAGCTGCAAGAAACAAGTCCGCAGAATGTGATCCACGTCTCCTGGGAGGAAGGCGGGCACAGTGGGAGTAGT------GTTCTTGGTCCGTTCCAGGGACTCCTTCAGTACCATGGCAATGATCCTTCCCTGCAGACACGGTACCATCAGGCCTACATGGACCAGCTGAACGAGGACATGGCGGACCCTGACGAGCACGGTCGG---TCTGGATGGATA---
Zea_m_ZmM14                   ------------------------------------------------------------TTCGCCAAGCGCCGCAACGGACTGCTCAAGAAGGCGTACGAGCTGTCGCTGTTGTGCGACGCGGAGGTCGCGCTCATCATCTTCTCCGGCCGCGGCCGCCTCTTTGAGTTCTCCAGCTCCTCATGCATGTACAAAACACTCGAGAGATACCGCAGCTCCAACTAC---TCACAAGAAGTAAAAACTCCACTGGACACT---GAAATTAAATACCAGGATTATCTCAAGTTGAGGACAAGGGTTGAATTCCTCCAAACTACACAAAGAAATATTCTTGGGGAGGATCTGGGTCCACTTAGCATGAAGGAGCTCGAGCAGCTGGAGGACCAAATAGAGATATCTCTGAAGCATATCAGCTCAAGAAAGAATCAAATGCTACTTGATCAGCTCTTTGACCTCAAAAGCAAGGAACAAGAATTGCTGGATCTCAATAAAGACCTAAGGAAGCAGCTGCAAGAAACAAGGCCAGAGAACGCGCTCCGTGTCTCCTGGGAGGAAGGTGGGCACAGTGGCGCAAGTGGGAATGTTCTTGATCCTTATCAGGGGCTCCTTCAGCACCTGGACAACGATCCTTCCCTGCAGTTCGGGTACCATCAAGCCTACATGGATCAGCTGAACGAGGACCTGGTGGACCCGAATGAGCATGGTCGA---TCTGGATGGATA---
Sorghum_b_SbLHS1              ------------------------------ATAGAGAACAAGATCAGCCGGCAGGTGACGTTCGCCAAGCGCCGGAACGGGCTGCTCAAGAAGGCGTACGAGCTGTCGCTGATGTGCGACGCCGAGGTCGCGCTCATCATCTTCTCCGGCCGCGGCCGCCTCTTCGAGTTCTCCAGCTCGTCATGCATGTACAAAACACTCGAGAGATACCGCAGCTCCAACTACAGCTCACAGGAAGTAAAAGTTCCACTGGACAGT---GAAATTAACTACCAGGATTATCTGAAGTTGAGGACAAGAGTTGAATTTCTTCAAACTACACAAAGAAATATTCTTGGTGAGGTTCTGGGTCCACTTAGCATGAAGGAGCTTGAGCAGCTGGAGAACCAAATAGAGACATCCCTGAAGCAGATCAGGTCAAGAGAGAATCAAATGTTACTTGATCAGCTCTTTGATCTCAAAAGCAAGGAACAAGAATTGCAGGATCTCAATAAAGACCTAAGGAAAAAGCTGCAAGAAACAAGTCCAGAGAATGCGCTCCATGTTAGCTGGGAGGAAGGTGGGCACAGTGGCGCAAGTGGTAATGTTCTTGATCCTTATCAGGGACTCCTTCAGCACCCAGAGAGTGATCCTTCCCTGCAGATTGGGTACCATCAAGCCTACATGGACCAGCTGAACAACGAGGACATGGCGGGC---------------------------------
Pennisetum_g_PgLHS1           ------------------------------ATCGAGAACAAGATCAGCCGGCAGGTGACGTTCGCCAAGCGCCGGAATGGGCTGCTCAAGAAGGCGTACGAGCTCTCCCTGCTGTGCGACGCCGAGGTCGCGCTCATCATCTTCTCCGGCCGCGGCCGCCTCTTCGAGTTCTCCAGCTCCTCATGCATGTACAAAACACTCGAGAGATACCGCAGCTCCAATTACGGCTCACAGGAAGTAAAAACTCCATCAGACGGT---GAGATCAACTACCAGGATTATTTGGAGTTGAAGACCAGAGTTGAATTTCTTCAAACTACACAAAGAAATATTCTTGGTGAGGATCTGGGTCCACTTAGCATGAAGGAGCTTGAGCAGGTTGAGAACCAAATTGAGATATCCCTGAAACATATCAAGGACAAGAAGAACCAGATGTTGCTTAATCAGCTCTTTGATCTGAAAAGTAAGGAGCAAGAACTACAGGACCTTAACAAGGACCTCAGGAAAAAGTTGCAAGAAACCAATGCAGAGAGTGTGCTACATCTTTCCTGGGAAGAAGGTGGGCATAGTGGCACTGGTGGGAATGCCATCGAACCTTATCAGGGATTCCTTCAGCACCCAGAGAACGATCCTTCCCTGCAGATCGGGTACCACCAGGCCTACATCGACCAGCTGAACAACGAGGACATGGCGGAC---------------------------------
Setaria_i_SiLHS1              ------------------------------ATCGAGAACAAGATCAGCCGGCAGGTGACGTTCGCCGAGCGCCGGAACGGGCTGCTCAAGAAGGCGTACGAGCTCTCGCTGCTGTGCGACGCCGAGGTCGCGCTCATCATCTTCTCCGGCCGCGGCCGCCTCTTCGAGTTCTCCAGCTCGTCATGCATGTACAAAACACTCGAGAGATATCGCAGCTCCAATTACGGCTCACAGGAAATAAAAACCCCATTGGACGGT---GAAATCAACTACCAGGATTATTTGAAGTTGAAGACCAGAGTTGAATTTCTTCAAACTACACAAAGAAATATTCTTGGTGAGGATCTGGGTCCACTTAGCATGAAGGAGCTTGAGCAGCTTGAGAACCAAATAGAGATATTCCTGAAACATATCAGGACAAGAAAGAATCAAATGTTGCTTGATCAGCTCTTTGATCTGAAAAGTAAGGAGCAAGAACTACAGGACCTTAACAAGGACCTCAGGAAAAAGTTGCAAGAAACCAATGCAGAGAGTGTGCTACATGTTTCCTGGGAAGAAGGTGGGCACAGTGGCACTAGTGGGAATGCCATTGAACCTTATCAGGGATTCCTTCAGCACCCAGACAATGATCCTTCCCTACAGATTGGGTACCACCAAGCCTACATGGACCAGCTGAACAACGAAGACATGGGGGAC---------------------------------
Urochloa_m_UmLHS1             ---------------------------------------------------------------TCCAAGCGCAGGAACGGACTGCTCAAGAAGGCGTACGAGCTCTCGCTGCTGTGCGACGCCGAGGTCGCGCTCATCATCTTCTCCGGCCGCGGCCGCCTCTTCGAGTTCTCCAGCTCGTCATGCATGTACAGAACACTCGAGAGATACCGCAGCTCCAATTACACCACACAGGAAGTAAAAACTCCATTGGATGGT---GAAATCAACTACCAGGATTATTTGAAGTTGAAGACTAGAGTTGAATTTCTTCAAACTACACAAAGAAATATTCTTGGTGAGGATCTGGGTCCACTTAGCATGAAGGAGCTTGAGCAGCTTGAGAACCAAATAGAGGTTTCCCTGAAACATATCAGGACAAGAAAGAATCAAATGTTACTTGATCAGCTCTTTGATCTGAAAAGCAAGGAGCAAGAATTACAGGACCTTAACAAGGACCTCAGGAAAAAGTTGCAAGAAACCAATGCAGAGAATGTGCTACATGTTTCCTGGGAAGAAGGTGGGCACAGTGGCACTAGTGGAAATGCCATGGAACCTTATCAGGGATTCCTTCAGCACCAAGAGAATGACCCTTCCCTGCAGATTGGGTACCATCAAGCCTACATTGACCAGCTGAACGAGGACATGGCGGACCCCAATGAG---------------------------
Chasmanthium_l_ClLHS1         ------------------------------ATCGAGAACAAGATCAGCCGGCAGGTGACGTTCGCGAAGCGCCGGAACGGGCTGCTCAAGAAGGCGTACGAGCTCTCGCTGCTGTGCGACGCCGAGGTTGCGCTCATCATCTTCTCCGGCCGCGGCCGCCTCTTCGAGTTCTCCAGCTCATCATGCATGTACAAAACACTCGAGAGATACCGCAGCTCCAACTACAACTCACAGGAAGTAAAAGCTCCTTTGGACAGT---GAAATTAATTACCAGGAGTATTTGAAGTTAAGGACCCGAGTGGAATTTCTTCAAACTACACAAAGAAATATTCTTGGTGAGGATCTGGGTCCACTTAGTATGAAGGAGCTTGAGCAGCTCGAGAACCAAATAGAGATATCCCTGAAACATATCAGGACAAGAAAGAGTCAAGTGTTGCTTGATCAGCTCTTTGATCTGAAAACTAAGGAACAAGAATTGGAGGATATTAGCAAAGGCCTGAGGAAAAAGTTGCACGAAACTAGTGGAGAGAATGCACTACATATTTCCTGGGAAGAAGGTGGGCACAGTGGCGCTAGTGGAAATGCTGTTGAGCCTTATCAGGGATTCCAGCAACACCGAGAGAATGAATCTTCCCTGCAGATAGGGTACCGTCAAGCCTACATGGAGCAGCTGAACAACGAAGACATGGAGGAC---------------------------------
Eleusine_c_EcLHS1             ------------------------------CTCGAGAACAAGATCAGCCGGCAGGTGACGTTCGCCAAGCGCCGGAACGGGCTTCTCAAGAAGGCGTACGAGCTCTCGCTGCTGTGCGACGCCGAGGTCGCCCTCATCATCTTCTCCGGCCGCGGCCGCCTCTTCGAGTTCTCCAGCTCATCTTGCATGTACAAAACACTCGAGAGATACCGCACCTGCAACTTCAACTCACATGAAGTAAAGGCCCCACTGGACAGT---AAGATAAATTACCAGGACTATTTGAAGTTGAAGACCAGAGTTGAATTTCTTCAAACTACACAAAGAAATATTCTTGGTGAGGATCTGGGCCCACTTAGCAATAAGGAGCTTGAGCAGCTTGAGAAACAGATAGAGATATCTCTAACACAGATCAGATCAAGAAAGAACCAAATGTTACTTGTTCAGCTCTTAGATCTGAAAAGTAAGGAGCAAGAGTTGCAGGATCTTAACAAAGACCTGAGGAAAAAGTTGAAGAAAACTTGTGGAGAAAATGCGACACATATTTCCTGGGAGGAAGGCGGGCACAGTGGCACTAGTCGGAATGCTAATGAGCCTAATCAGGGATTCCTTCAGCATGCAGAGAATTATTCTTCCCTGCAGATCGGGTATTATCAGGCCTATATGGACCAGCTCAACAACCAAGATATTGGGGCAGCTCAT---AAC---------------------
Eleusine_i_EiLHS1             ---------------------------------------------------------------TCCAAGCGCCGGAACGGACTGCTCAAGAAGGCGTACGAGCTCTCGCTGCTGTGCGACGCCGAGGTCGCCCTCATCATCTTCTCCGGCCGCGGCCGCCTCTTCGAGTTCTCCAGCTCATCTTGCATGTACAAAACACTCGAGAGATACCGCACCTACAACTTCAACTCACATGAAGTAAAGGCTCCACTGGACAGT---GAGATAAATTACCAGGACTATTTGAAGTTGAAGACCAGAGTTGAATTTCTTCAAACTACACAAAGAAATATTCTTGGTGAGGATCTCGGCCCACTTAGCAACAAGGAGCTTGAGCAGCTTGAGAACCAGATAGAGATATCTCTAAAACAGATCAGATCAAGAAAGAACCAAATGTTACTTGATCAGCTCTTTGATCTGAAAAGTAAGGAGCAAGAGTTGCATGATCTTAACAAAGGCCTGAAGAAAAAGTTGAAGGAAACCTGTGGAGAGAATGCGACACATATTTCCTGGGAGGAAGGCGGGAACAGTGGCACTAGTCGGAATGCTAATGAGCCTTATCAGGGAATCCTTCAGCATGCAGAGAACAATTCTTCCCTGCAGATCGGGTATCATCAGGCCTACATGGAACAGCTCAACAACCAAGATATTGGGGCGGCTCAT---AACCCCAATGAA------------
Danthonia_s_DsLHS1            ------------------------------ATCGAGAACAAGATCAGCCGGCAGGTGACGTTCGCCAAGCGCCGGAACGGGCTACTCAAGAAGGCGTACGAGCTCTCGCTGCTGTGCGACGCCGAGGTCGCGCTCATCATCTTCTCCGGCCGCGGCCGCCTCTTCGAGTTCTCCAGCTCATCATGCATGTACAAAACCCTTGAGAGATACCGCACCTGCAACTTCAACTCACAGGAAGCAAAAGCTCCTTTGGACAGT---GAAATAAATTACCAGGAGTATCTGAAGTTGAAGACAAGAGTTGAATTTCTGCAAACCACACAAAGAAATATTCTTGGCGAGGATCTGGGCCCACTCAGCAGTAAGGAGCTTGAGCAGCTTGAGAACCAAATAGAGATATCCCTGAAACATATCAGGACAAGAAAGAATCAAGCATTACTTGATCAACTCTTTGATCTGAAAAGTAAGGAACAAGAATTACAGGATCTTAACAAGGACCTGAGGAAAAAGTTGCAAGAAACCAGCGGAGAGAATGCGGTACATATTTCCTGGGAAGAAGGCGGGCACAGCGGCGCTAGTGGGAACGCCATGGAGCCTTCTCAGGGATTCCTTCAACACCCAGAGAATGATTCTGACTTGCATATGGGGTATCATCAAGCCTACATGGATCATCTGAACAACGAGGACATGGCGGCGCCTCAT---CAC---------------------
Aristida_p_AlLHS1             ------------------------------ATCGAGAACAAGATCAGCCGGCAGGTGACGTTCGCGAAGCGGCGGAACGGGCTGCTCAAGAAGGCGTACGAGCTCTCGCTGCTGTGCGACGCCGAGGTCGCGCTCATCATCTTCTCCGGCCGCGGCCGCCTCTTCGAGTTCTCCAGCTCCTCATGCATGTACAAAACCCTCGAGAGATATCGTAGCTGCAACTACAACCCGCAAGAAGCAAAAGCACCCCAAGAAAGT---GAAATTAATTACCAGGAGTACTTGAAGTTGAAGACCAGAGTCGAATTTCTTCAAACCACACAAAGAAATATCCTTGGTGAGGATCTAGGTCCACTTAGCATGAAGGAGCTTGTGCAGCTAGAGAACCAAATAGAGATATCCCTGAAACAAATCAGATCAAGAAAGAATCAAATGTTACTTGACCAGCACTATGATCTGAAAAATAAGGAGCAAAAATTGCAGGATCTTAACAAAGACTTGAGGAAAAAGCTGCAAGAAACCAGTGGAGAGAATGCGCTGCATATTTCCTGGGAAGAAGGTGGGCACAGTGGCGCTAGTGGGAATGCCATCGAGCCTAATCAGGGATTCCTTCAACACCCGGAGAATGATTCTTCCCTGCAGATTGGGTACCATCAAGCCTACATGGACCAGCTGAGCAACGAAGACATGGGTGCTCATCAC---------------------------
Hordeum_v_HvM7                ATGGGTCGTGGGAAGGTGGAGATGAGGCGGATCGAGAACAAGATAAGCCGGCAGGTGACCTTCGCCAAGCGCCGGAACGGGCTGCTCAAGAAGGCCTACGAGCTCTCGCTGCTCTGCGACGCCGAGGTCGCCCTCATCATCTTCTCCGGCCGCGGCCGCCTCTTCGAGTTCTCAAGCTCCTCATGCATGTACAAAACTCTTGAGAGGTACCGCACCTGCAACTCCAACTCACAGGAAGCAACACCTCAGGTAGAAAAT---GAGATTAATTACCAGGAATATTTAAAGCTGAAGACAAGAGTTGAATTTCTTCAAAGTTCACAAAGAAATATTCTCGGTGAGGATCTGGGCCCACTTAGCATGAAGGAGCTTGACCAGATAGAGAACCAAATAGATGCATCCCTCCAGCATATCAGGTCAAAAAAGAATCAAGTATTACTCGATCAGCTATTTGAACTGAAAAGTAAGGAGCAAGAATTGCAGGATGAAAACAAAGACTTGAGGAAGAAGCTGCAAGACAGCTGCGGAGAGAATGCGGTCCATATGTCCTGGCAAGACGGTGGGCAGAGTAGCTCCAGAAGGCATGCCACTGAGCCTTACCCGGGAGTACTCCAACACCCGGAGCATGATACCTCCATGCAAATTGGGTATCCTCAGGCCTACATGGACCAGCTGAACAACAGAGATCACATGGCTTCACAGCGCCCTGGTCATGCAGGTTGGATA---
Avena_s_AsLHS1                ------------------------------ATCGAGAACAAGATAAGCCGGCAGGTGACCTTCGCCAAGCGCCGGAACGGGCTGCTCAAGAAGGCGTACGAGCTCTCGCTGCTCTGCGACGCCGAGGACGCCCTCATCATCTTCTCCGGCCGCGGCCGCCTCTTTGAGTTCTCCAGCTCCTCATGCATGTACAAAACACTTGAGAGATACCGCACCTGCAACTACAACTCACAGGAAGCAGCACCTCTCGTGGAAAAT---GAAATTAATTACCGGGAATATTTGAAGCTGAAGACCAGAGTTGAATTTCTTCAGAGCTCACAAAGAAATATCCTCGGTGAAGATCTGGGTCCACTTAGCATGAAGGAGCTTGATCAGATTGAGAGCCAAATTGATGTATCCCTGAAGCATATCAGGTCAAGAAAGAATCAAGTATTACTTGATCAGCTATTTGACCTGAAAAGCAAGGAGCAAGAATTGCAGGATCAAAACAAAGACTTGAGGAAGAAGTTGCAAGAAAGTTGTGGAGAGAATGCTGTCCATATGTCCTGGCAAGACGGAGGAGGGAGTAGCTCCAGTGGGCAGGCCGTTGATCCATATCCGGGACCCCTTCAACACCCTGAACATGATTCCTCCATGCAAATAGGGTACCATCAAACCTACATGGAGCAGCTGRACAACGAAGATCACACGGCTTCTCATCACCCTAATCAGGCGGGTTGGATA---
Lolium_p_LpMADS9              ATGGGTCGCGGGAAGGTGGAGATGAGGCGGATCGAGAACAAGATAAGCCGGCAGGTGACCTTCGCCAAGCGCCGGAACGGGTTGCTCAAGAAGGCGTACGAGCTCTCGTTGCTTTGCGACGCCGAGGTTGCGCTCATTATCTTCTCCAGCCGCGGTCGCCTCTTCGAGTTCTCCAGCTCATCGTGCATTTATAAAACACTTGAAAGGTACCGCACTTGCAACCACAACTCACAGGAAGCAAACCCTCCACTGGAAAAC---GAAATTAGTTACCAGGAATATTTAAAGCTGAAGACCAGAGTCGAATTCCTTGAAAGTTCACAGAGAAATATTCTCGGTCAAGATCTGGGTCCACTTAGCATTAAGGAGCTTGATCAGATTGAGAACGACATAGATGTATCCCTCAAGCATATCAGGTCAAGAAAGAGTCAAGTATTAGTTGACCAGCTATCTGACCTGAAAAATAAGGAGCAAGAACTGCAGGATCAAAACAAAGACTTGAGGAAGAAGTTGCAAGACACCATCCTTGAAAACGCAGTTCACATGCTCTGGCAAGATGGAGGACAGAAT------AGTGGGCATGCCATTGAGCCCTATCAGGGACTCCTCCAATACCCGGATCACGGTTCCTCCATGCAAATTGGCTATCATCAGTCCTACACGGACCAGCTGAACAACAAAGACATAGCTTCTCAGAACAACCCAAATGAAGCAGGCTGGATA---
Lithachne_h_LhLHS1            ------------------------------ATCGAGAACAAGATCAGCCGGCAGGTGACGTTCGCCAAGCGGCGGAACGGGCTGCTGAAGAAGGCATACGAGCTGTCGCTGCTCTGCGACGCCGAGGTCGCGCTCGTCATCTTCTCCGGCCGCGGCCGCCTCTTCGAGTTCTCCAGCTCCTCATGCGTGCACAAAACGCTCGAGAGGTACCGTAGCTGCAACTACAACACACAGGAAGCAAATGCTCCGGTGGAAAAT---GAAATCAATTATCATGAATACTTAAAGCTGAAGACCAGGGTTGACTTTCTTCAGACCAATCAAAGAAACATTCTTGGTGAGGATCTGGGCCCACTTAGCATGAAGGAGCTTGAGCAGCTTGATAACCAGATAGAAACATCACTCAAACAAATCAGGTCAAGAAAGAATCAAGTATTACTTGATCAGCTATTTGATCTGAAAAGCAAGGAGCAAGAATTGCAGGATATTAACAAAGATTTGAGGAAGAAGTTGCAAGAAACCAATGGTGATCAGGTGGTGCATATTTCCTGGCAAGACGGAGGGCAGGGTAGCTCTAGCGGGCATGCTATTGAACCTTATCAGGGGCTCATTCAACATCCAGAAAATGATCCATCCATGCAAATTGCGTACCATCAGGTCTACATGGACCAGCTGAACCACGAAGACATGGCCGCTCAGCAC---------------------------
Dendrocalamus_l_DlMADS13      ATGGGCAGGGGTAAGGTGGAGCTGAAGCGGATCGAGAACAAGATAAGCCGGCAGGTGACGTTCGCCAAGAGGAGGAACGGGCTGCTCAAGAAGGCGTACGAGCTCTCACTGCTGTGCGACGCCGAGGTCGCGCTCATCATCTTCTCCGGCCGCGGCCGGCTCTTCGAGTTCTCGAGCTCGTCATGCATGTACAAAACACTCGAGAGATACCGCACCTGCAACAACAACTCACTGGAAGCAAATGCTCCGGTGGAAAAT---GAAATTAATTACCAGGAATATTTGAAGCTGAAGACCAGAGTTGAGTTTCTTCAAACCACACAAAGAAATCTTCTTGGGGAGGATCTGGGCCCACTTAGCATGAAGGAGCTTGAGCAGCTTGGTAACCAAATAGAGACATCCCTCAAACAAATCCGGTCAAGAAAGAATCAAGTATTACTTGATCAGCTATTTGATCTGAAAAGTAAGGAGCAAGAATTGCAGGATCTTGGCAAAGATTTGAGGAAGAAGCTGCAAGAAACCAGTGGAGAGAATGCACTACATATTTCCTGGCAAGATGTAGGGCATAGTAGCTCCAGTGGGCATGCTATTGAACCTTGTCAGGAATTCGTTCAACACCCAGAAAATGAATATTCCATGCAAATTGGGTATCAACAGACCTACATGGACCAGCTGAACAACGAAATGGCTGTTCAAGACCCTAATGGACACGGGGCAGGTTGGATG---
Leersia_v_LvLHS1              ------------------------------CTCGAGAACAAGATCAGCAGGCAGGTGACGTTCGCTAAGCGGAGGAACGGGCTGCTCAAGAAGGCGTACGAGCTGTCGCTGCTCTGCGACGCCGAGGTCGCCCTCATCATCTTCTCCGGCCGCAGCCGCCTCTTCGAGTTCTCCAGCTCATCATGCATGTACAAGACACTGGAGAGGTACCGCAGCTGCAACTACAACTCACAGGATGCAGCAGCTCCAGAAAACGAA------ATTAATTACCAAGAATACTTGAAGCTGAAAACAAGAGTTGAATTTCTTCAAACCACACAAAGAAATATTCTTGGTGAGGATCTGGGCCCACTAAGCATGAAAGAGCTTGAGCAACTTGAGAATCAAATAGAGGTCTCCCTCAAACAAATCAGGACAAGAAAGAGCCAAGCACTACTTGATCAGCTTTTTGATCTGAAGAGCAAGGAGCAACAACTGCAAGATCTTAACAAAGACCTGAGGAAAAAGTTACAGGAAACCAGTGCAGAGAATGTGCTCTATATGTCCTGGCAGGATGGTGGTGGGTCTGCTACTGTGCTTGCTGCTGACCAGCCTCATCAGGGGCTTCTTCACCCTCCAGAGGGTGACCACTCCCTGCAGATTGGGTATCATACGGCCTACATGGACCATCTGAACAATGAAGACATGGTTGCTCATCAC---------------------------
Oryza_s_OsMADS1               ATGGGGAGGGGGAAGGTGGAGCTGAAGCGGATCGAGAACAAGATCAGCCGGCAGGTGACGTTCGCCAAGCGCAGGAACGGCCTGCTCAAGAAGGCCTACGAGCTCTCCCTCCTCTGCGACGCCGAGGTCGCCCTCATCATCTTCTCCGGCCGCGGCCGCCTCTTCGAGTTCTCCAGCTCATCATGCATGTACAAAACCTTGGAGAGGTACCGCAGCTGCAACTACAACTCACAGGATGCAGCAGCTCCAGAAAACGAA------ATTAATTACCAAGAATACCTGAAGCTGAAAACAAGAGTTGAATTTCTTCAAACCACACAGAGAAATATTCTTGGTGAGGATTTGGGCCCACTAAGCATGAAGGAGCTGGAGCAGCTTGAGAACCAGATAGAAGTATCCCTCAAACAAATCAGGTCAAGAAAGAACCAAGCACTGCTTGATCAGCTGTTTGATCTGAAGAGCAAGGAGCAACAGCTGCAAGATCTCAACAAAGACTTGAGGAAAAAGTTACAGGAAACCAGTGCAGAGAATGTGCTCCATATGTCCTGGCAAGATGGTGGTGGGAGCACTGTTCTTGCTGATCAGCCTCATCACCATCAGGGTCACCCTCACCCAGATCAGGGTGACCATTCCCTGCAGATTGGGTATCATCACCCTCATGCTCACCATCAC------CAGGCCTACATGGACCATCTGAGCAATGAAGCAGCAGACTGGATATGA
Ehrharta_e_EeLHS1             ------------------------------ATCGAGAACAAGATCAGCAGGCAGGTGACGTTCGCCAAGCGCAGGAACGGGCTGCTCAAGAAGGCGTACGAGCTCTCGCTGCTCTGCGACGCCGAGGTCGCGCTCATCATCTTCTCCGGCCGCGGCCGCCTCTTCGAGTTCTCCAGCTCCTCATGCATGTACAAAACACTCGAGAGGTATCGCAGCTGCAACTACAACTCACAGGAGGCAGCT---------CCAGAAAACGAAATCAATTACCAAGAATATTTGAAGCTCAAGACCAGAGTTGAATTTCTTCGGACCACACAAAGAAATATTCTTGGTGAGGATCTGGGCCCACTGAGCATGAAGGAGCTTGAGCAGCTTGAGAACCAAATTGTGGTATCCCTTAAGCAGATCAGGGACAAGAAGAATCAAGCACTACTTGACCAGCTCTTTGAACTGAAGAGTAAGGAGCAAGAACTGCGAGATCTTAACAAAGACTTGAGGAAAAAGTTACAAGAAACCACTGGGGACAACGTGCTACACATGTCCTGGCAAGATGGTGGGCACAGTGGCTCTAGTGGGCTTACAGCTGAGCATCATCAGGGGCTTCTTCATCACCAAGATGGTAACCACTCCCTGCAGATTGGGTATCATCAAGCCTACATGGATCATCTGAACAACGAAGCAATGGCTGGCCATAAC---------------------------
Pharus_l_LHS1                 ATGGGTCGSGGGAAGGTGGAGCTGAAGCGGATAGAGAACAAGATAAGCCGTCAGGTGACGTTCGCGAAGCGGCGGAATGGGCTGCTGAAGAAGGCGTACGAGCTCTCGCTGCTCTGCGACGCCGAGGTCGCCCTCATCATCTTCTCCAGCCGCGGCCGCCTCTTCGAGTTCTCCAGCTCCTCATGCATGTACAAAACCCTCGAGAGGTACCGCAGCAGCACTTACAACTCACAGGAAGCAGCAGCTCCTATAGAAACTGAA---AGTAATTACCAGGAATATTTGAAGCTAAAGACTAGAGTTGAATTTCTTCAAACCACTCAGAGAAATATTCTTGGCGAGGACTTGGGTCCACTTAGCATGAAGGAGCTGGAGCAGCTTGAGAACCAAATTGAGACATCCCTCAAGCAAATCAGGTCAAGAAAGAACCAAGCATTACTTGATCAGCTTTTTGATCTGAAACATAAGGAGCAACAATTGCAAGATCTTAACAAGGACTTAAGAAAGAAGTTGCAAGAAGCTAGTGAGGAGAATGTGCTCCATATGTCCTGGGAAGATGGTGGGCCTAGTGGACCTACTGGACATGTCAGTGATCCTCACCAGGGACTGCTTCAACAT---------CCCCAGACTGATCCTATGGGGTATCACGAGGCCTATCTGGACCAACTAAACCATGAAGACATGGTTCATCATCAGGGTGGGCATATTCCTGGTTGGATA---
Streptochaeta_a_SaMADS1       ------------------GAGATGAGGCGGATCGAGAACAAGATCAGCCGGCAGGTGACGTTCGCCGAGCGCCGCAACGGGCTGCCGAAGAAGGCCTACGAGCTGTCGCTGCTCTGCGACGCCGAGGTCGCCCTCATCATCTTCTCCAGC---GGCCGCCTCTTCGAGTTCTCCAGCGCCTCGTGCATGTACAGAACGTTGGAGAGATACCGCACCTGCAACTACAGATCACATGAGGCAGCTGCTCCAATCGAAACT---GAAAGTAATTACCAGGAGTATCTGAAGCTGAAGACCAGAGTTGAATTTCTTCAGACCACTCAAAGAAATCTTCCGGGCGAGGATTTGGGTCCGCTTAACATGAAGGAGCTTGAACAGCTTGAGAACCAGATTGAGTCATCCCTCAAAAATATCAGGTCAACCAAGAATCAAACATTACTTGATCAATTATTCGATCTCAGACATAAGCAGCAGCAATTGCAAGATCTTAACAAAGACTTGAGAAGAAAGTTGCAAGAAGTTGGTGGTCATGACAATGCGCTCCAGGTATGGGAAGATGGTGGGCCCAGTGGATCAGCT------GGGCATGAGCATCTTCAGGGGCTCCTTCAGCCCTCAGAGATTGACCCCTCCCTGCAAATAGGGTATCATCAAGCCTATTTAGACCAGCTGAACAATGGACAGATTGCTCAGAACGGACACCTCCCATCTGCACCCTGGATA---
Zea_m_ZMM3                    ---------------------------------------AAGATCAGCCGGCAGGTGACGTTCGCCAAGCGCCGGAACGGGCTGCTCAAGAAGGCGTACGAGCTGTCGGTGCTCTGCGACGCCGAGGTCGCCCTTATCATCTTCTCCAGCCGCGGCCGCCTCTTCGAGTTCTCCACCTCCTCATGCATCTACAAGACGCTGGAGCGATACCGCAGCTGCAGCTTTGCATCC---GAAGCATCAGCTCCACTAGAGGCTGAATTAAATAATTATCAGGAGTACTTGAAGTTAAAGACAAGAGTTGAGTTCTTACAAACAACTCAGAGAAATCTACTTGGTGAGGACTTGGGTCCACTTAGCGTGAAGGAGTTAGAGCAACTTGAGAACCAAATTGAGATATCTCTCAAGCAAATCCGATCATCAAAGAACCAGCAGATGCTCGACCAGCTCTTTGATCTCAAGCGCAAGGAACAACAACTGCAAGATGCTAACAAAGATTTAAGAATGAAGATAGAAGAAACTAGTGAAGAAAATGTGCTGCGACTGTCTAGCCAGGATATTGGGTGTAGTGGATCTAGTGGGCATGGTGATGAAGCCAACCAAGAA---CACCTTCAACTTGCTCTTGATCCTTCGCTGCATATAGGGTATCAA---GCTTACATGGACCACCTGAACAATGAT---------------------------------------------
Sorghum_b_SbMADS3             ------------------GAGATGAGGCGGATCGAGAACAAGATCAGCCGGCAGGTGACGTTCGCCAAGCGCCGGAACGGGCTGCTCAAGAAGGCGTACGAGCTGTCGGTGCTCTGCGACGCCGAGGTCGCCCTCATCATCTTCTCCAGCCGCGGCCGCCTCTTCGAGTTCTCCACCTCCTCATGCACGTACAAGACGCTGGAGCGATACCGCAGCTGCAATTTTGCATCC---GAAGCATCAGCTCCACTAGAGGCTGAATTAAATAATTATCAGGAGTACTTGAAGTTAAAGACAAAAGTAGAGTTCTTACAAACAACTCAGAGAAATCTACTTGGTGAGGACTTGGGTCCACTTAACGTGAAGGAGCTAGAGCAACTTGAGAACCAAATTGAGATATCTCTCAAGCATATCCGGTCATCAAAGAACCGGCAGATGCTCGACCAACTCTTTGATCTCAAGCGCAAGGAACAACAACTGCAAGATGCTAACAAAGACTTAAGAAGGAAGGGGCCCGAAACTAGTGAAGAAAATGTGCTGCGACTGTCTTGCCAGGACATTGGGTGTAGTGGATCTAGTGGCCATCCTGGTGAAGCCAACCAAGAA---CGCCTTCACCTTGCTCTTGATCCTTCCCTGCATATTGGGTATCAA---GCTTACAGGGACCACATGAACAATAAT---------------------------------------------
Pennisetum_g_PgMADS1          ------------------GAGATGAGGCGGCTCGAGAACAAGATCAGCCGGCWGGTGACGTCCGCCAAGCGCCGGAACGGGCTTCTCAAGAAGGCGTACGAGGTGGCCGTGCTCTGCGACGCCGAGGTCGCCCTCATCATCTTCTCCAGCCGTGGACGCCTCTTCGAGTTCTCCACCTCCTCATGCATGTACGAGACACTGGAGCAATACCGCAGCTGTAACTTCACATCTGAAGCATCATCAGCTCCAATCGAGGCTGAACTAAGTAATTACGAGGAGTATTTGAAGCTAAAGACAAGGATTGAGTTCCTACAGACGACTCAGAGAAATCTTCTTGGTGAGGACTTGGGTCCACTTAGCACAAAGGAGCTTGAGCAACTTGAGAATCAAATTGAGATATCTCTCAAGCATATCAGATCATCAAAGAATCAGCAGATGCTCGATCAACTCTTTGAGCTCAAGCGTAAGGAACAACAACTTCAAGATTCTAACAAGGACTTAAGAAAGAAGATACAAGAAACTAGCGAGGAGAATGTGCTGCGTCCGACCTTCCAGGACCTTGGGGCTTGCGGATCTAGTGGCCATCCTCGTGATGCCAACCAGGAATACCTTCGCCAGCTGNTTTGTGATCCCACCCTGCGTATAGGGTAT---CAATCTTACATCGACCACCTGAGCAATGAA---------------------------------------------
Lolium_p_LpMADS6              ATGGGTCGTGGTAAGGTTGAGCTGAAGCGGATCGACAACAAGATCAGCCGGCAGGTGACGTTTGCCAAGCGCCGGAACGGGCTGCTCAAGAAGGCGTACGAGCTGTCGGTGCTCTGTGACGCCGAGGTCGCCCTCATCATCTTCTCCACCCGCGGCCGCCTCTTTGAGTTCTCTACCTCATCATGCATGTATAAGACGCTTGAGAGGTACCGCAGCTGCAACTACAACTCC---AAAGCAACAGCAACTCCGGAGACTGAATTAAGCAATTACCAAGAGTATTTAAAGATGAAGACAAGAGTTGAGTTCCTACAGACAACTCAGAGAAATCTTCTTGGTGAAGACTTGGGCCCACTTAGCATTAAGGAGCTTGAGCAACTTGAGAACCAAATTGAGATATCTCTCAAAAATATAAGGTCGACAAAGAGCCAGCAGTCACTTGATCAGCTCTTTGAGCTCAAGCGTAAGGAACAACAACTGCAAGATGTTAACAAAGACTTAAGAAGGAAGATACAAGAAACTAGTGCAGAAAATGTGCTGCATATGTCTTGCCAGGATGTTGGACCTAGTGGGTCTAGTGGACAGGCTAATCAAGCGAACGAGGAACTATTTCACTCTGCAGTTTGTGACCCGACTCTGCATATAGGGTTTCATCAATCTTACCTGGATCAACTGAACAATAAC---------------------------------------------
Dendrocalamus_l_DlMADS16      ATGGGGAGGGGGAAGGTCGAGCTGAAACGGATCGAGAACAAGATCAGCCGGCAGGTGACGTTCGCGAAGCGGCGTAACGGCCTGCTGAAGAAGGCGTACGAGCTGTCGGTGCTCTGCGACGCCGAGGTCGCCCTCATCATCTTCTCCAGCCGCGGCCGCCTCTTCGAGTTCTCCACATCCTCATGCATGTACAAGACACTAGAGCGATACCGCAGCAGCAACTACAACTCATCCGAAGCATCTGCTCCAATGGAGACTGACTTGAGTAATTACCAGGAGTACTTGAAGTTAAAGACAAGAGTTGAGTTCCTACAAACCACTCAGAGAAATATTCTTGGTGAAGACTTGGGTCCACTTAGCATGAAAGAGCTTGAGCAACTTGAGAGCCAAATTGAGATATCCCTCAAGCATATCAGGTCGACAAAGAACCAGCAGTTACTTGATCAGCTCTTTGAGCTCAAGCGTAAGGAACAGCAACTGCAAGATGTTAACAAAGACTTAAGAAGGAAGATACAAGAAACTAGTGAAGAAAATGTGCTGCATATGCCTTGCCATGATGTTGGGCCTAGTGGGTCTTGCGGCCTTGCTAATGAAGCTAACCAAGAACTTCTTCACCCTGCAGTTTGTGATCCTTCAATGCATATAGGGTATCATCAAGCTTACTTGGACCACTTGAGCAATGAA---------------------------------------------
Oryza_s_OsMADS5               ATGGGGCGAGGGAAAGTAGAGCTGAAGCGGATCGAGAACAAGATAAGCCGGCAGGTGACGTTCGCGAAGAGGAGGAACGGGCTGCTGAAGAAGGCGTACGAGCTGTCCGTGCTCTGCGACGCCGAGGTCGCCCTCATCATCTTCTCCACCCGCGGCCGCCTCTTCGAGTTCTCCACCTCCTCCTGTATGTACAAGACACTGGAGCGATACCGCAGTTGCAACTACAACCTTAACTCATGTGAAGCATCTGCTGCACTGGAAACTAGCAATTACCAAGAGTACTTAAAGTTAAAGACAAGAGTTGAGTTCCTACAAACAACTCAGAGAAATCTTCTTGGCGAGGACTTGGTTCCACTTAGCTTGAAGGAGCTCGAGCAACTTGAGAACCAGATCGAGATATCCCTCATGAATATCAGGTCATCAAAGAATCAACAGTTGCTTGATCAAGTATTTGAGCTCAAACGTAAGGAACAACAACTTCAAGATGCTAATAAAGACTTAAAAAGGAAGATACAAGAAACTAGTGGAGAAAATATGCTTCATATATCTTGCCAAGAT---GTAGGGCCCAGTGGCCATGCTAGTGAAGCTAAC------CAAGAGTTTCTCCATCATGCAATTTGTGACCCTTCCCTGCATATAGGGTAT---CAAGCTTACATGGATCACCTCAACAATGA----------------------------------------------
Lolium_p_LpMADS7              ATGGGTCGCGGCAAGGTGGTGCTGCAGCGGATCGAGAACAAGATCAGCCGGCAGGTGACCTTCGCCAAGCGCCGCAACGGCCTGCTCAAGAAGGCCTACGAGCTCTCCATCCTCTGCGACGCCGAGGTCGCGCTCGTCCTCTTCTCCCACGCCGGCCGCCTCTACCAGTTCTCCTCATCCTCCAACATGCTTAAGACCCTTGAGAGGTATCAGAGGCACATTTTTGCTTCGCAAGATGCCGTGGTGCCGACAAGCGATGAGATGAATAATTATCTGGAATATATGGAGCTGAAGGCAAGAGTTGAGGTTTTACAACACTCTCAAAGGAATCTACTAGGCGATGATTTGGCTCCACTCAATACATCCGAGCTGGATCAGCTTGAGAGTCAAGTAGGCAAGACCTTGAGGCAAATAAGGTCAAGAAAGACTCAGGTACTACTCGATGAGCTCTGCGACCTGAAGAGGAAGGAACACATGTTAGAGGACGCAAACTTGACCCTGAAAAGGAAGCTGGACGAGATGGAGGTGGACGCGCAGCAGCAGCTGCCGTGGCAGGACCACGCCGTGCCGTCCTACGCGCCGCCACAGCCAGACCAC---------TTTTTCCAGGCCCTGGAGTGCAGCCCGTCCCTGCAGCCTGCATTTCGC---------TGCATGGATGTGAACCAGCCG---------------------------CCGCCCGCATGGATGGCA
Triticum_m_PAP2               ATGGGTCGCGGCAAGGTGGTGCTGCAGCGGATCGAGAACAAGATCAGCCGCCAGGTGACGTTCGCCAAGCGCCGCAACGGCCTGCTCAAGAAGGCCTACGAGCTCTCCCTCCTCTGCGACGCCGAGGTCGCGCTCGTCCTCTTCTCCCACGCCGGCCGCCTCTACCAGTTCTCCTCCTCCTCCAACATGCTTAAGACCCTCGAGAAGTACCAGAGGTACATTTTCGCTTCCCAAGATGCTGCCGTGCCGACTACCGATGAGATGAACAACTATCTGGAGTATATGGAGCTGAAGGCAAGAGTTGAGGTTTTACAACGCTCACAAAGGAATCTCCTAGGCGAGGATTTGGCTCCACTGAGTACAATCGAGCTTGAACAGCTTGAGGGTCAAGTAGGCAAGACCTTGAGGCAAATAAGGTCAAGAAAGACTCAAGTACTGCTGGATGAAATGTGCGACCTGAAGAGAAAGGAGCAAATATTGCAGGATGCAAACATGACCCTGAAAAGAAAGCTGGGCGAGATCGAGCTGGAGGCGCAGCAGCAGCAGATGTGGCAGGGCGACCGGGGCGTGCCGCCC------CACACGCCTCCGCAGCCAGAGCACTTCTTCCAGGCCCTAGAACGCTATCCTTCCCTGCAGCCAGTATTTCGTGGCATGGATGTGAACCAGCCGCCGCCTGCATGGATGGCA------------------------------------
Zea_m_ZmM31                   ATGGGGCGCGGCAAGGTGGTGCTGCAGCGGATCGAGAACAAGATCAGCCGCCAGGTCACCTTCGCCAAGCGCCGGAACGGCCTGCTCAAGAAGGCGTACGAGCTCTCCATCCTCTGCGACGCCGAGGTCGCGCTCGTCCTCTTCTCCCACGCCGGCCGCCTCTACCAGTTCTCATCCTCCTCCGATCTGCTTAAGACTCTAGAGCGGTACCAGAGGCACATCTATGCTTCAGCTGATGCTGCAGTGCCATCTAGCGATGAGATGAATAACTATCAAGAATATGTGAAGCTGAAAGCACGAGTTGAGGTTTTACAACACTCGCAAAGGAATCTTCTTGGTGAAGAACTGGCTCCACTTAGCCCAAGTGAACTTGACCAGCTTGAGAGTCAAGTAGACAAGACCTTGAAGCAAATAAGATCAAGAAAGACTCAGGTGTTACTTGATGAACTTTGCGACTTAAAGAGAAAGGAACAAATGCTGCAAGACGCTAACAGGGTTCTGAAAAGGAAGCTGCACGAGTTTGAGGCAGAGGCTCCCCCACAATTGGCGTGGCAAGGAGGCGGCATGTTGTCCCATGACCCTCCACAGCCAGAACAC---------TTCTTCGTGGCTCTGGAGAGCAACGCGCCTCTGCAACCTACATACCAT---ACTATG------GACATGAACCAGCAGCCAGAGCCAGCGCCGGGCGGCTGCTACCCTCCTGCGTGGATGGCT
Zea_m_ZmM24                   ATGGGGCGCGGGAAGGTGGTGCTGCAGCGGATCGAGAACAAGATCAGCCGGCAGGTGACCTTCGCCAAGCGCCGGAACGGCCTGCTCAAGAAGGCGTACGAGCTCTCCGTCCTCTGCGACGCCGAGGTCGCGCTCGTCCTCTTCTCCCACGCCGGCCGCCTCTACCAGTTCTCATCCTCCTCCAATCTGCTTAAGACTCTAGAGCGGTACCAGAGGTACATCTATGCTTCAGCCGATGCTGCAGTGCCATCTAGCGATCAGATGAATAACTATCAAGAATATGTGAAGCTGAAGGCACGAGTTGAGGTTTTACAGCACTCACAAAGGAATCTTCTTGGTGAAGATCTGGCCCTACTTAGCCCAAGTGAACTTGACCAGCTTGAGAATCAAGTAGACAAGACCTTGAAGCAAATAAGATCAAGAAAGACTCAAGTGTTACTTGATGAACTTTGTGACTTAAAGAGAAAGGAACAAATGCTGCAAGATGCAAACAGGGTTCTGAAAAGGAAGCTGGGCGAGTTTGAGGCAGAGGCGCCCCCGCAGTTAGCGTGGCAAGAAGGCGGCATGTTGTCCCATGACCCTCCACAGCCAGAACAC---------TTCTTCCAGGCTCTGGAGAGCAACCCATGTCTGCAACCTACATACCAT---ACGATG------GACATGAACCAGCAGCCAGTGCCAGCGCCGGGCGGCTGCTAT---CCTGCATGGATGTCT
Oryza_s_OsMADS34              ATGGGGCGAGGCAAGGTGGTGCTTCAGCGGATCGAGAACAAGATCAGCCGGCAGGTGACGTTCGCCAAGCGGCGGAACGGCCTGCTCAAGAAGGCCTACGAGCTCTCCATCCTCTGCGACGCCGAGGTCGCCCTCGTCCTCTTCTCCCACGCCGGCCGCCTCTACCAGTTCTCCTCCTCATCCAACATGCTTAAGACGCTTGAGAGATACCAGAGGTACATTTATGCTTCGCAAGATGCTGCCGCACCAACTAGCGATGAGATGAACAACTATCAGGAATATGTGAACTTGAAGGCACATGTTGAGATTCTGCAACAATCACAAAGGAACCTTCTAGGTGAGGATTTAGCTCCACTGGCTACAAATGAACTTGAGCAGCTTGAGAGTCAAGTAGTCAGAACCTTGAAGCAAATCAGATCAAGAAAGACTCAGGTACTACTTGATGAACTCTGCGACCTAAAGAGAAAGGAACAAATGCTACAAGATGCAAACAGGGTCCTGAAAAGGAAGCTTGACGAGATCGACGTAGAGGCACCCCCACAGCCTCCATGGAACAACGGCGGCGTGTTTTCCAGTGAGCCTCCCCAACCAGAGCAC---------TTCTTCCAGGCCCTCGGG------------------------CTTCAT---GCCGTG------GACGTGAACCAGCCGCCGGCGCCGCCACCGGGCGGTTATCCT---CCTGAGTGGATGGCC
Elaeis_g_EgAGL2_4             ATGGGGAGGGGAAGGGTGGAGCTGAAGAGGATCGAGAACAAGATAAACAGGCAGGTGACGTTCGCCAAGCGGCGGAACGGGTTGCTGAAGAAGGCCTTCGAGCTCTCCGTCCTCTGCGACGCCGAGGTCGCCCTCATCATTTTCTCCAGCCGCGGCCGCCTCTTCGAATTCTGCAGCAGCTCCAGCATGCTTAAGACACTCGAAAGGTACCAAAGATGCAATTATAGTGCATCAGAAGCTGCTGCTCCGTCAAGTGAGATACAGAACACTTACCAAGAGTACGTGAGGCTGAAGGCAAGAGTTGAGTTTCTGCAGCACTCACAGAGAAATCTCCTTGGTGAGGACTTGGACCCACTAAGTACAAATGAACTTGATCAACTTGAGAATCAACTAGAGAAATCTTTAAAGCAGATCAGATCAGCAAAGACCCAATCAATGCTCGATCAGCTTTGTGATCTTAAAAGAAGGGAACAAGAGATGCAGGAAACAAACAGATCACTAAACAGGAAGTTGCGAGAAGCAGCTTCACAAAATCCCCTCCAATTGACATGGGCAGGTAGTGCTGGTTCATCAAATGGCCCTTGTAATCGTGAGGCTGCTAGGGGATTCTTCCAGCCATTGGCATGTCACCCTCCTGAGCAAATTGGGTACCATCCTGTGAATATAGACCAGCCAAACGGAGGAGCTATGTCTCACGATTCCAATGGCTACCTTCCTGCATGGATGGGA
Elaeis_g_EgAGL2_5             ATGGGGAGGGGGAAGGTGGAGCTGAAAAGGATTGAGAACAAGATAAACAGGCAGGTTACCTTTGCAAAGCGACGGAACGGATTGCTGAAGAAGGCTAACGAGCTCTCTGTCCTCTGCGACGCCGAGGTCGCCCTCATCATCTTCTCCAGCAGCGGCCGCCGCTTCGAGTTCTGCAGCTGCTCCAGCGTGCTTAAGACAATCGAGAGGTACCAAACATACAACTATGCTGCATCAGAAGTTGTTGCCCCACCAAGCGAGACACAGAACACTTATCAGGAATATGCGAAGCTGAAGGCAAGAGTTGAGTTTCTGCAACGTTCGCATAGAAATCTCCTAGGTGAGGACTTGGACCCATTAAGTACAAATGAACTTGAGCAACTTGAGAATCAAGTAGAGAAGTCTTTAAAGCAGATCAGTTCAGCAAAG------------------------------------------GAACAAGTGTTGCAAGAAGTAAATAGAGAACTAAAAAGAAAGTTACAAGAAGCCATTCCATATAATCCCCTCCAGTGGTCATGGATAGGTGGTGGCCCTTGTAATCACGAGTCTGCTCTATCAGAGGAA---------TTCTTCCAGCCATTGGCATGCCACCCT---CTACAAGTTGGGTACCATGCCATGCACATAGACCAGTCAAACAAAGGAGATATGACACACAATTATAATAGCTACTTTCCTGAATGGATG---
Lilium_l_LFMADS3              ---------------------------------------------------------------------------------------------------GAGCTGTCCGTGCTCTGTGATGCGGAGGTGGCACTCATAATCTTCTCAAATCACGGCCGTCTCTCGGAGTTCTGCAGCTCCTCCAGTATGATGAAGACACTTGAGAGGTACCATAAGTGCAGCTATAATGCAACAGAGGATATTATTCCATCAAAGGAAACTGAGAACAGTTATCATGAATATTTGAAGCTAAAAACAAGGGTTGACTATCTGCAACGCTCCCAAAGGAATCTCCTTGGTGAGGATCTTGGTCCTCTAAGCACAAAGGAACTTGAGCAACTTGAGAATCAATTGGAAATTTCTTTGAAACATATCCGATCTACAAAGACCCAGTTAATGCTTGATGAGTTAAGTGACCTTAAAGGAAAGGAGCATATGCTGCAGGATGCTAATCAATTACTAAGAAGGAAG------------------------------------TCATGGAAATGCAGCAGGGATAGCGGACCGAGCATGCCCTCTGACTGCCAGCCTGAGAGGTTTTTCCAGCCTTTAGCCTGCGACTCCTCGCTTCAAATTGGTTTTCATCCTGTGGGTATAGATCAATTAAATAATGGAGTCTCTCCTCAGAATGGCGATGACTATGCTCCAGCATGGATG---
Houttuynia_c_HcSEP2           ATGGGAAGAGGGAGGGTGGAGCTGAAGAGGATTGAGAACAAGATAAACAGGCAGGTGACCTTTGCCAAGAGGAGGAATGGACTGCTGAAGAAGGCCTACGAGTTGTCGGTCCTCTGCGATGCCGAGGTTACTTTGATCATCTTCTCCAACAGTGGGAAGCTCTATGAGTTTTGCAGCTCTTCCAGCATGATGAAGACCCTGGAGAGGTACCAGAAATGTAGCTATAGCATGCCAGAAGCTACCGGCCCATCAAGGGAGACAGAGAAAAGCTATCAGGAATACTTGAAGTTGAAAGGGAAAGTTGAGCATTTGCAACGCATTCAAAGAAATCTACTGGGTGAAGACTTGGGCCCATTAAGTAGCAAGGAGCTGGAGCAGCTTGAGAATCAGCTCGAGCAGTCACTGAGGCAAATTAGATCTACCAAGACTCAGTCCCTGCTTGACCAACTTTCTGATCTTAGAAGGAAGGAGCAACAGTTACTAGAATCTAAAAAGATCCTGAATAAGAAATTGGCAGAACATGGTCCGGAAAATCCACTCCAGCTCTCATGGCAAAGC---------TGTGGACAAAGCAACCCCTACAGCAGCCAGCCTGAGGCTTTCTTTCAGCCTTTGGACTGCAATCCAACATTACAGATTGGTTACCCTTCAGTCGGTCAGGAACAGATTATGGCAGCTCCAGCACCACAGAATGCCAATGGCTTTATTCCTGGCTGGTTGGTA
Houttuynia_c_HcSEP3           ATGGGGAGAGGGAGGGTGGAGCTGAAGAGGATTGAGAACAAGATAAACAGGCAGGTGACCTTTTCTAAGAGGAGGAATGGACTGCTTAAGAAGGCCTACGAGTTGTCGGTCCTCTGCGATGCTGAGGTTGCCTTGATCATCTTCTCCAACAGAGGGAAGCTCTATGAGTTTTGCAGCTCTTCCAGCATGATGACGACCCTGGAGAGGTACCAGGAATGTAGCTACAGCATGCCAGAAGCTACCGGCCCAACAAGAGAGACAGAGAAAAGCTATCAGGAATACTTGAAGTTGAAAGGGAAAGTTGAACTTTTGCAACGCACTCAAAGAAATCTACTGGGTGAAGACTTGGGCCCATTAAGTAGCAAGGAGCTAGAGCAGCTTGAGAATCAGCTTGAGCACTCACTGAGGCAAATTAGATCTACCAAGACACAGGCCCTGCTTGACCAACTTTCTGATCTTAGAAGGAAGGAGCAACAGATGTTAGAATCAAATAAGATCCTGAAAAAGAAATTGGCAGAACATGGTCCTGAAAATCTCCTCCAACTCGCATGGCAAAGC---------TGTGGACAAAGCAACCCCTACAGCCGCCAGCCTGAGGCTTTCTTTCAGCCTTTAGACTGTAATCCAACATTACAGATTGGTTACCATCCAGTGGGTCAGGAAGAGATTATGGCAGCTCCACCACCACAGAATGTCAATGGCTTCATTCCTGGCTGGATGGTA
Magnolia_p_MpMADS14           ATGGGAAGAGGGAGGGTGGAGCTGAAGAGGATTGAGAACAAGATAAACAGGCAGGTGACCTTTGCCAAGAGGAGGAATGGACTGCTGAAGAAGGCCTACGAGTTGTCGGTCCTCTGCGATGCCGAGGTTACTTTGATCATCTTCTCCAACAGTGGGAAGCTCTATGAGTTTTGCAGCTCTTCCAGCATGATGAAGACCCTGGAGAGGTACCAGAAATGTAGCTATAGCATGCCAGAAGCTACCGGCCCATCAAGGGAGACAGAGAAAAGCTATCAGGAATACTTGAAGTTGAAAGGGAAAGTTGAGCATTTGCAACGCATTCAAAGAAATCTACTGGGTGAAGACTTGGGCCCATTAAGTAGCAAGGAGCTGGAGCAGCTTGAGAATCAGCTCGAGCAGTCACTGAGGCAAATTAGATCTACCAAGACTCAGTCCCTGCTTGACCAACTTTCTGATCTTAGAAGGAAGGAGCAACAGTTACTAGAATCTAAAAAGATCCTGAATAAGAAATTGGCAGAACATGGTCCGGAAAATCCACTCCAGCTCTCATGGCAAAGCTGTGGACAAAGCAACCCCTACAGCAGCCAGCCTGCTCATTCAGAGGCTTTCTTTCAGCCTTTGGACTGCAATCCAACATTACAGATTGGTTACCCTTCAGTCGGTCAGGAACAGATTATGGCAGCTCCAGCACCACAGAATGCCAATGGCTTTATTCCTGGCTGGTTGGTA
Magnolia_g_MagrAGL2           ------------------------------------------------------------------AAGCGAAGGAACGGATTGCTGAAGAAAGCATACGAGCTTTCAGTTCTCTGCGATGCTGAGGTCGCTCTTATCATCTTCTCCACCAGAGGCAAGCTCTATGAATTCTGCAGCAGTCCCAGCATGCTCCAGACCCTCGAGAGGTATCAAAAATGCAGTTATAGCACATTGGAAGTTAGCGCTCCAACAAATGAGACACAGAGCAGCTATCAGGAATATCTGAAGTTGAAAGCGAGGGTCGAGATTCTGCAACGTACTCAAAGGAACCTTCTCGGCGAAGACTTGGGCCCATTGAGCACCAAGGAGCTTGAGCAACTCGAGAATCAACTCGAGATGTCATTGAAGCAAATCAGATCGACAAAGACCCAGTTCATGCTGGATCAGCTTTCTGATCTTAAAAGAAAGGAACAAATGCTGGTGGAAGCCAACAAGGCCTTGAAAAGGAAGTTGGAGGAAAGTGGTAGAGAAAATCTTCTTCAGCTGTCGTGGGACACAGGTGCACAAAACATGTCTTATAATCGCCAACCTTCTAATTATGAGGGATTCTTCCAGCCTTTGGATTGCCAACCAACACTTCAGATGGGATACCATCCCGTGTATGAAGATCAGATGACCGTTGCAACAGGACAAAACAACGTCCATGGTTTCATGCCTGGATGGATGACC
Nuphar_a_NuadAGL2             ------------------------------------------------------------------------------------------------------------------------------------------------------------------GATGAATTCTGCAGCACCTCCAGTATGCTAAAAACATTAGAGAGGTACCAAAAATGCAATTATGGATCAATAGAAGCTAGTGTACCATCAAGAGAGACACAGAACAGCTATCAGGAATACTTAAAACTAAAGTCCAAGGTTGAGGCACTGCAACATTCACAAAGGAACCTTTTGGGTGAAGATTTGGGTCCGCTCAACTCAAAGGAGCTTGAACATCTTGAGCAGCAGCTAGAGGTTTCATTGAAGCATGTTAGATCAACAAAGACGCAATTCATGCTTGATCAGCTTTCAGATCTTAAAGGAAAGGAACAAATTCTCCAAGATGCTAACATGGCCCTAGTGAGGAAGCTTGAGGGAGCAGCAGGGTCAAATCATCAGCAGCTGTCGTGGGAGAAT---------GGTGGGCAGCATCTCCAGTATGGTCGCCACGGCGACGGGTTTTACCATCCATTGGAGTGTGACTCAACTCTCCAAATTGGGTATAATCCAACTGCGCAAGAGCAGATAACTGTTGCAGCTCCTGCACATAATGTTAATGGCTTTATCCCTTCATGGTTAGTG
Nuphar_p_NupuAGL2.2           ATGGGGAGGGGGAGGGTGGAGTTGAAGAGGATCGAGAACAAGATAAACCGACAGGTGACTTTTTCCAAGAGAAGGAACGGCTTGCTCAAGAAGGCATACGAGCTCTCCGTCCTCTGCGATGTCGAGGTCGCCCTCATCGTCTTCTCCAACAGAGGCAGGCTCTATGAATTCTGCAGCACCTCCAGTATGCTAAAAACATTAGAGAGGTACCAAAAATGCAATTATGGATCAATAGAAGCTAGTGTACCATCAAGGGAGACACAGAACAGCTATCAGGAATACTTAAAACTAAAGTCCAAGGTTGAGGCACTGCAACATTCACAAAGGAACCTTTTGGGTGAAGATTTGGGTCCGCTCAACTCAAAGGAGCTTGAGCATCTTGAGCAGCAGCTAGAGGTTTCATTGAAGCATGTTAGATCAACAAAGACGCAATTCATGCTTGATCAGCTTTCAGATCTTAAAGGAAAGGAACAAATTCTCCAAGATGCTAACATGGCCCTAGTGAGGAAGCTTGAGGGAGCAGCATCCGCAAATCATCAGCAGCTGTCGTGGGAGAATGGTGGGCAGCATCTCCAGTATGGTCGCTCTGGTCCTCAGAAGGACGGGTTTTACCATCCATTGGAGTGTGACTCAACTCTCCAAATTGGGTATAATCCAACTGCGCAAGAGCAGATAACTGTTGCAGCTCCTGCACATAATGTTAATGGCTTTATCCCTTCATGGTTAGTG
Nuphar_p_NupuAGL2.1           ATGGGGAGGGGGAGGGTTGAGTTGAAGAGGATAGAGAACAAGATAAACAGACAGGTGACTTTTGCAAAGAGAAGGAATGGCTTACTCAAGAAGGCATACGAGCTCTCTGTCCTCTGTGATGCTGAGGTTGCCCTTATCATCTTCTCCAACAGAGGCAAACTCTATGAGTTCTGCAGTAGCTCTAGCATGCTAAAAACACTGGAGAGGTACCAAAAATGCAATTATGGATCAATAGAAGCTTGTGTGCCATCAAGAGAGACACAGAGCAGCTACCAGGAATACCTGAAGCTAAAGTCCAAGGTAGAATCATTGCAACATTCACAAAGGAACCTTCTAGGTGAAGATTTGGGCCCCCTCAACTCGAAGGAGCTTGAACAACTGGAGCAACAGCTAGAGGTTTCACTGAAACATGTTAGATCAACAAAGACACAATTCATGCTCGATCAGCTTTCAGATCTTAAAAGGAAGGAGCAAATGCTGCAAGAAGCTAACAGGGCCCTAGTACGGAAGCTTGAGGGAGCGGCTTCTATAAATCATCACCAACTCTCGTGGGAAAATGGCGGGCAGCACATCCAGTATGGTCGCTCTGGTCCCCAGAATGACGCATTTTACCAACCGTTGGATTGCGATTCAACACTTCAGATTGGGTATAACCCAACTGGCCAAGAGCAAATAACTATTGCAGCTCCTGCACAAAATGTCAATGGCTATGTCCCTACATGGTTGATA
Nymphaea_o_NoSEP1             ---------------------------------------------------------------------------------------------------------------------------GAGGTCGCCCTTATCATCTTCTCCAACAGAGGCAAGCTCTATGAGTTCTGCAGCAGCACTAGCATGCTAAAAACATTGGAGAGGTATCAAAAGTGCAATTATGGATCAATAGAAGCTACTGTGCCATCTCGAGAGACACAGAGCAGCTATCAAGAGTACCTGAAACTTAAGTCCAAGGTAGAGGCACTGCAACGCTCACAAAGGAACCTTCTTGGAGAAGATCTGGGGCCCCTCAACTCGAAGGAGCTGGAACAACTCGAACAACAGCTAGAGGTTTCATTGAAGCATGTTAGATCAACAAAGACACAATTCATGCTTGATCAACTCTCCGACCTTAAAAGGAAGGAACAAATGCTGCAAGAAGCTAACAGGGCCTTGGTAAGAAAGCTTGAGGGAGCAGGGACGGCAAATCATCACCAACTGTCATGGGATAACAGTGCGCAGCACATGCAGTATGGCCGGTCTGGTCCCCAGAGTGACGCATTTTACCAACCTTTGGAATGTGATTCAACTCTTCAGATTGGGTATAATCCATCTGGACAAGAGCAGATTACCATGGCAGAACCTCCTCAGAATGTCAATGGCTTTGTCCCTCCGTGGCTAGTA
Cabomba_c_SEP1_2              ------------------------------------------------CGGCAGGTGACCTTTTCCAAGAGGAGGAACGGTCTTCTGAAGAAGGCCTACGAGCTCTCCGTTCTCTGCGATGCTGAGGTCGCCCTCATCATCTTCTCTAACCGAGGAAAACTCTATGAGTTCCGCAGTAGCTCTGGCATGCTAAAAACACTTGAGAGGTACCAAAAGTGCAGCTACGGCACAATTGAGGCTACTGTGCCATCAAGAGAAACACAGAGGAGCTACCAAGAGTATTTGAAGCTCAAATCCAAGGTCGAAGCACTTCAACGAACACAAAGGAATTTGCTTGGTGACGATTTGGGACCTCTCAACTCGAAGGAACTAGAACACCTTGAGCAGCAACTGGAAGTCTCCCTGAAACACGTCAGGTCTACCAAGACACAGTATATGCTTGGTCAACTTGGAGAACTTAAACAAAAGGAACAAAACCTGCAGGAAGTTAATAGAGCCCTGATAAGGAAGCTGGAGGGAGGA------ATAGGTCACCAACAGATTCCCTGGGAGAGCAGTGGG------ATCCAGTACGTTCGGCCTGACCCTCAGAGCAATGGTTTCTACCAGCAACTCGACTGTGATCCGACGCTCCAGATCGGGTATAATCCCGGCGGTCAGGAGCAGATAACAATTGCAGCATCTGCACAGAATGTTAATGGCTATTTACCCACCTGGCTGGGA
Cabomba_c_SEP1_1              ------------------------------------------------AGGCAGGTGACCTTCTCGAAGAGGAGGAACGGTCTTCTGAAGAAGGCCTACGAGCTCTCCGTTCTCTGCGATGCTGAGGTCGCCCTCATCATCTTCTCTAACAGGGGAAAACTCTACGAGTTCTGCAGCAGCTCTGGCATGCTAAAGACACTTGAAAGGTACCAGAAGTGTAGCTATGGCACAGTTGAGGCTACTGTGCCATCAAGAGAAACACAGAGGAGCTACCAAGAGTACTTGAAGCTCAAATCCAAGGTTGAAGCACTTCAACGAACACAAAGGAACTTGCTTGGTGACGATTTGGGACCCCTCAACTCAAAGGAACTCGAACACCTCGAGCAACAACTCGAAGGCTCCCTAAAGCACGTCAGGTCTACCAAGACACAGTATATGCTTGATCAACTTGGAGAGCTGAAACAAAAGGAACAAAACCTGCAGGAAGTTAACAGAGCCCTGATAAGAAAGCTGGAAGGAGGA------GTAAGCCACCACCAAATTCCCTGGGAGAGCAGTGGGCAGCACATCCAGTACGTTCGGTCTGACCCTCAAAGCAATGGTTTCTACCAGCGACTCGACTGCGATCCGACGCTCCAGATCGGGTATAATCCCAGTGGCCAGGAGACGATAACTATTTCAGCATCTGCACAGAATGTTAATGGCTATTTACCCACCTGGCTGGGA
Cabomba_c_SEP1_3              ------------------------------------------------CGGCAGGTGACCTTTTCGAAGAGAAGAAATGGACTCCTCAAGAAGGCGTACGAACTCTCCGTTCTTTGCGATGCGGAGGTCGCCCTCATCATCTTCTCTAACAGGGGAGAACTCTACGAGTTCTGCAGTAGCTCTAGCATGCTGAAAACACTCGAGAGGTACCAAAAATGCAATTATGGTTCGTTGGAGACTACACTGCCCTCTCTAGAGACACAGAGCAGCTACCAGGAGTATCTGAAGCTCAAGTCTAAGGTTGAAGCCTTGCAACTGTTCCAAAGGAACCTTCTTGGTGAAGATTTGGGACCTCTTAACTCAAAGGAACTGGAACAGCTGGAGCAACAGCTGGAGGGCTCATTGAAGCATGTCAGATCAACAAAGACCCAATTATTGCTTGATCAACTTGCTGACCTCAAGCGAAGGGAGCTGTCTCTGCAAGAAACAAACAGGGCTCTCATGAGGAAGCTGGAAGGTGGAGAGGCCGGAAGCCATCACCAACTCTCATGGGACAACGGTGTGCAGCAGATCCAGTATGGGAGATCTGACCACCAGAATGAAACGTTTTTCCAGCCATTAGAGTGCGATTCTACTCTGCAGATTGGGTATAATCCAAGTGTTCAAGAGCAAATAACAATTGCAGCCCCTGGAAATAGTGTGAATGGCTATGCCCCCACATGGCTGGTA
Amborella_t_AMtrAGL2          ATGGGAAGAGGTAGAGTTGAGCTCAAGAGGATAGAGAACAAGATCAACAGGCAGGTGACCTTTGCGAAGAGGAGGAATGGTCTTTTGAAGAAGGCTTATGAACTCTCTGTTCTCTGTGATGCTGAGGTTGCCCTAATCATTTTCTCCAATAGAGGGAAGCTTTACGAGTTTTGTAGCACCTCTAGCATGGTGAAGACATTAGAGAGGTACCAAAAATGCAACTATGGAGCATTAGAAACTAATGTACCGACCAGGGAGACACAGAGCAGCTATCAAGAATATTTAAAGCTGAAAGCGAGGGTGGAGTCTCTACAACGATCCCAGAGGAACCTTCTTGGTGAAGACTTGGGCCCCTTAAGTTCAAAAGAGCTTGAACAACTTGAGCAGCAACTGGAGATGTCTTTGAAGCAGATAAGGTCTACTAAGACACAATGCATGTTTGATCAACTTGCTGACCTTAGGAGGAGGGAACTAGCTCTCCAAGAGACCAACAAAGCTTTGAAACGTAAGTTGGAGGGAGCAAGCGCTTCAAACCCCCCACAACTTGCATGGGAAAACAATGGACAGAACATTCATTATAATCGCCAACCAGCTCATACTGAAGGCTTCTTCCATCCCCTGGAATGTGATTCGACATTGCAAATTGGATACCATCCATCGTGCCCTGATCAGATGCCTGTGGCCGCACCTGTGCAGAATGTCAATGCATTTCTCCCTGGTTGGTTAGTA
o_Persea_a_PEamAGL9_1         ATGGGAAGAGGAAGGGTTGAGTTGAAGCGGATCGAGAACAAGATCAACAGGCAAGTGACCTTTGCCAAAAGAAGAAATGGTCTCTTGAAGAAAGCTTACGAGCTTTCGGTTCTCTGCGATGCTGAAGTCGCTCTGATCGTCTTCTCCACTAGAGGGAAGCTCTATGAGTTCTGCAGCACCGCTAGCATGCTGAAAACACTAGAGAGGTATCAGAAGTGCAACTATGGTGCCCCTGAGACGACTGTATCGTCAAGAGAATTACAGAGCAGTCACCAGGAATATATGAAACTTAAGGCGCGGGTCGAAGCTTTACAACGATCACAAAGAAATCTTTTGGGCGAGGACTTGGGCCCTTTAACTGGGAAGGAACTAGACACACTTGAAAAGCAGTTGGATGTATCTTTGAAGCATATCAGATCAACACGGACTCAGTACATGCTCGATCAACTTGGAGATCTTCAACGAAGGGAGCATATGCTTAGTGAAGCTAACAAGAGCCTAAGAAGAAGGTTGGAAGAAGGAATGCAGGAAAACCCAAACCAT---GCATGGGATCCAAAT------------GGATATGTCCGACAACAAGCCCCACCACAGAGTTTCTTCCATCCCATAGAGTGCGAACCCACTCTCCAAATTGGGTACCAGTCT---------AGTCAAATCACAATCGCTGCACCCGGACCCAATGTGAATAACTACATGCCGGGATGGCTTGCA
o_Persea_a_PEamAGL9_2         ATGGGGAGAGGAAGGGTGGAGCTGAAGAGGATTGAGAACAAGATCAACAGGCAAGTGACCTTTGCCAAACGGAGAAACGGACTTCTTAAGAAAGCTTACGAGCTTTCCGTTCTCTGCGATGCTGAGGTTGCTCTCATCATCTTCTCCAATAGAGGAAAGCTCTATGAGTTCTGCAGCAGCTCTAGCATGCTGAAAACGCTCGAGAGGTATCAGAAATGCAACTATGGTGCACCTGAGACAACTGTTTCAACAAGAGAAACTCAGAGCAGTCACCAGGAGTATTTGAAACTCAAGGCACGTGTTGAAGCTTTACAGCGATCACAAAGAAATCTGCTGGGCGAAGACTTGGGCCCTCTGACGAGCAAGGAGCTCGACACTCTTGAAAAACAGTTGGATGCATCTTTGAAGCAGATCAGATCAACAAGGACTCAGTACATGCTCGATCAACTTGCAGATCTCCAACGAAGGGAACAAATGCTTAGTGAAGCCAACAAGAACCTGAAAAGGAGGTTGGAGGAAGGAATGCAGGCAAATCCCCAA------GTTTGGGATCCTAATGGGCATCCGGTTACATATGGACGACAACAAGCCCCACCACAGAGCTTCTTCCATCCCTTGGATTGTGAACCCACTCTCCATATCGGGTACCAGCCA------GCTGATCAAATAACGATTGCCGCACCTGGACCGAGTGTGAATAACTACATGCCAGGATGGCTTGCA
o_Persea_b_SEP3.2             ------------------------AAGAGGATTGAGAACAAGATCAACAGGCAAGTGACCTTTGCCAAACGGAGAAACGGACTTCTTAAGAAAGCTTACGAGCTTTCCGTTCTCTGCGATGCTGAGGTTGCTCTCATCATCTTCTCCAATAGAGGAAAGCTCTATGAGTTCTGCAGCAGCTCTAGCATGCTGAAAACGCTCGAGAGGTATCAGAAATGCAACTATGGTGCACCTGAGACAACTGTTTCAACAAGAGAAACTCAGAGCAGTCACCAGGAGTATTTGAAACTCAAGGCACGTGTTGAAGCTTTACAGCGATCACAAAGAAATCTGCTGGGCGAAGACTTGGGCCCTCTGACGAGCAAGGAGCTCGACACTCTTGAAAAACAGTTGGATGCATCTTTGAAGCAGATCAGATCAACAAGGACTCAGTACATGCTCGATCAACTTGCAGATCTCCAACGAAGGGAACAAATGCTTAGTGAAGCCAACAAGAACCTGAAAAGGAGGTTGGAGGAAGGAATGCAGGCAAATCCCCAA------GTTTGGGATCCTAATGGGCATCCGGTTACATATGGACGACAACAAGCCCCACCACAGAGCTTCTTCCATCCCTTGGATTGTGAACCCACTCTCCATATCGGGTACCAGCCAGCTGAT------CAAATAACGATTGCCGCACCTGGACCGAGTGTGAA-------------------------
o_Amborella_t_AMtrAGL9        ATGGGGAGAGGACGAGTGGAGCTGAAGCGTATTGAGAACAAGATTAACCGTCAAGTCACCTTCGCCAAAAGGAGAAATGGCCTGCTGAAGAAGGCCTATGAGCTCTCGGTTTTATGCGATGCAGAGGTCGCTCTCATCATCTTCTCTAACAGAGGAAAACAGTACGAGTTTTGCAGTAGCTCCAGCATGCTCAAGACACTTGAGAGGTACCAAAAGTGTAATTATGGTACACAAGAAACAACTGTTTCAACAAAGGAGACACAGAGTAGCCAACAAGAGTATTTGAGGCTCAAGGCACATTTCGAGGCCCTGCAACGTTCTCAAAGAAATCTTCTTGGTGAGGACTTGGGTCCTCTTAGTGGAAAGGAGTTGGAGCAACTCGAGCAACAACTAGATATGTCATTGAAGCAGATCAGATCAATAAAGACGCAGTACATGATCGATCAGCTTGCCGACCTCCAAAGAAAGGAACAAGCATTATCGGAATCTAACAATGCTTTGAAAAGAAAGCTAGAAGCAGCAGGA---------------------GGGTGGGACTCTACTGGCCACCAGATGGAGTACAATCGACAGCCGGCTCAAGCCCAGGCCTTCTTTCATCCTTTGGAATGTGACCCCACGCTACAAATAGGTTACCCATCTGGGTATCCAAATCCAATTACAGTTGCAGCCCCTGGGCCAAGTGTGACTAACTTCATGCCTTGGATGGCTGGC
o_Arabidopsis_t_AGL6          ATGGGAAGAGGGAGAGTGGAGATGAAGAGGATAGAGAACAAGATTAATAGACAAGTGACCTTCTCAAAAAGAAGAAACGGTTTGCTGAAGAAAGCTTATGAGCTTTCTGTTCTTTGCGATGCCGAAGTTGCTCTCATCATCTTCTCAAGCCGTGGCAAGCTCTACGAGTTTGGTAGT---GTTGGAATTGAAAGCACAATCGAACGGTATAATCGTTGTTACAACTGCTCTCTAAGCAATAATAAGCCTGAAGAGACTACACAGAGTTGGTGTCAGGAGGTGACAAAGCTTAAATCCAAATACGAATCTCTTGTTCGTACTAACAGGAATTTGCTTGGAGAAGATCTTGGAGAAATGGGTGTGAAGGAACTGCAAGCGCTCGAGAGGCAGCTCGAAGCCGCTCTTACCGCGACTCGACAGCGCAAGACACAAGTTATGATGGAAGAAATGGAAGACCTTAGGAAAAAGGAGAGGCAACTAGGAGACATAAACAAACAACTCAAGATTAAGTTTGAAACGGGCCATGCTTTCAAAACCTTTCAAGACTTATGGGCATCGGCGGCAGTGGCCGGGGATAATTCTTTTCCGGTAGAGCCTTCTCATCCTAATGTATTGGATTGCAACACCGAACCCTTTTTACAAATAGGGTTTCAACATTACTACCAAGGTGAAGGGTCTTCGGTATCAAGTAACGTGGGTGAGACTAATTTCGTCCAAGGTTGGGTTCTT
o_Vitis_v_VvMADS3             ATGGGGAGAGGAAGAGTGGAGCTGAAGAGGATAGAGAACAAGATCAACCGTCAAGTTACCTTCTCCAAACGCAGAAATGGTCTGCTCAAGAAGGCCTATGAACTTTCTGTGCTTTGTGATGCTGAGGTTGCTCTCATCATCTTCTCTAGCCGCGGCAAGCTCTATGAGTTTGGCAGT---GCTGGTACTACCAAAACCCTAGAGCGGTATCAACGTGTCTGCTACACTCCTCAAGACAACAATATG---GAATGTGAAACACAGAGTTGGTACCAAGAGGTGTCAAAGTTAAAGGCAAAATATGAATCTCTCCAGCGCACCCAAAGGCATTTGCTTGGAGAAGATCTTGGACCGCTGAGTGTCAAAGAACTGCAAAATCTTGAGAAACAGCTTGAAGGAGCTCTAGCACAAGCTAGGCAAAGGAAGACCCAAATGATGATAGAACAAATGGAAGACCTTCGCAGGAAGGAGCGACAGCTTGGGGATCTAAACAAACAGCTCAAACTTAAGCTTGAGGCCGGACAAAGTCTTAAAGCCATTCAAGGTTCATGGAACAGTACTGCAACTGCTGGAAACAGCAGCTTCCCTGTGCATCCTTCCCAATCTAACCCAATGGACTGCGAACCCGAACCCATCTTGCAAATTGGGTACCATCACTATGTTCCAGCAGAAGGGCCGTCTGTTTCAAGCATGGCTGGTGAGAGCAACTTCATCCAAGGGTGGGTTCTT
o_Amborella_t_AmtrAGL6        ATGGGGAGAGGAAGGGTGGAGCTGAAGCGAATCGAGAACAAGATCAACAGGCAAGTGACCTTCTCCAAGAGGAGGAACGGTTTGCTCAAGAAGGCGTATGAGCTCTCTGTGCTTTGCGATGCCGAGGTCGGACTGATCATCTTCTCCAGCCGCGGAAAGCTTTACGAGTTCGGAAGC---GCCGGTCTGAGCAAAACCCTCGAGAGGTACCAGAGGTGTTGTTACACCCCACAAGACAATAGTGCCACTGATCGTGAAACACAGAATTGGTCTCAAGAATTGTCAAAATTGAAGGCAAAATATGAGACTCTACAACGATCACAAAGACATTTGCTTGGGGAAGACCTTGGACCTCTGAGTGTCAAGGAACTACAACAACTTGAACGACAACTTGAAGTCGCTCTTTCTCAGGCCAGGCAAAGAAAGACACAAATATTGATGGATCAAATGGAAGAGCTTCGCAGGAAGGAGCGGCGCCTCGGAGACATAAATAAGCAGCTCAAGAGCAAGCTGGAGTCAGGTGGCTCTTTCAGAGGCATTCAAGGGACATGGGAATCTGGCACTGTAGTTGGGAACAACGCATTTGCTGTCAACCCTTCGCATGCTAACCCCATTGAT------TGTGAACCTACCTTACAAATTGGGTACCATCACTTTGTTTCCCCTGAATCAATCCCTAGG---ACTGGGCCTGCTGAGAGTAACTTTGTTCAAGGTTGGGTCCTA
o_Pinus_r_PrMADS2             ATGGGGCGAGGGCGCGTCGAGCTGAAGCGGATCGAGAATAAGATTAACCGCCAGGTCACGTTTTCGAAACGCCGGAATGGTCTGCTGAAAAAGGCGTATGAACTTTCAGTGTTATGTGATGCAGAGGTAGCACTGATAATATTCTCAAGCAGAGGAAAACTCTATGAGTTCGGAAGC---GCCGGGATGCTCAAGACTCTGGAGCGATATCAAAAATGTTCATACGTATTGCAAGACGCGACTGTATCGGACCGGGAGGCGCAGAATTGGCATCAAGAGGTTGGCAAATTAAAAGCCAGAGTTGAACTTTTACAACGATCACAAAGGCACTTATTAGGTGAAGACCTGGGCCCCTTGAGTATTAAGGAGCTGCAACAACTGGAACGTCAACTTGAGGTTGCACTGACACATGTTAGGTCAAGAAAGACTCAAGTCATGTTGGAAATGATGGATGAACTACGCAGAAAGGAGCGAATTTTACAAGAAGTAAACAAATCTCTGCGCAAGAAGTTGCAGGAGGGACAGGCATTCAATGCCATGCAACCTGCATGGGATTCGCATGCAGTAGCAAATAATGCATATGCTATGCAACATCCATCAAATGCT------------GTGGATTGTGAGCCCACATTGCAGATTGGATAC---CAATATGCCCCTCCTGAGTCAAGCATGCCTAGGCATGAACAAGCACAAAACAATTACATGCAAGGCTGGATGGTA
o_Gnetum_g_GGM9               ATGGGACGTGGTCGAGTGCAGCTGAGGCGAATCGAGAACAAGATCAATCGGCAAGTGACATTTTCGAAGCGCCGTAATGGCCTGCTCAAGAAGGCGTACGAGCTCTCGGTGCTATGCGACGCCGAGGTCGCGCTCATCATCTTCTCCACCAGAGGAAAGCTCTACGAGTTTGCCAGT---TCCAGCATGAGCAAGACTTTAGAGAGATATGAAAAATGTTCGTATTCAATGCAAGAAAACGCCTCAACGGACAGGGATGCGCAGAACTGGCATCACGAAGTGACAAAGCTCAAAGCTAAACTTGAAAGTCTTCACAAAGCTCAAAGGAGTCTCATGGGAGAAGATCTAGGACCTCTCAACATAAAGGAACTCCAGAGCCTGGAACAACAGCTGGAAGTTGCGCTGGGTCATGTTAGGAATAGAAAAACCCAACTCTTGATTCAAACAATTGATGAACTTCGTGACAAGGAACGAACGCTGCAAGAGGTGAATAAATCCCTACAGAAGAAGCTGAGCGAAGGAAATGTTATACCAGCTCCCAATGGTGAGTGGGAATCTTCCACACTTACAACTACAACCTATGCTCTTCAAACTCAGCAAACTTCCAACATTCACCATGTTGACTGCGAACCAACATTGCATATTGGATACCACCAAGCTGTGCATCATGAAGCCATCACTGCTCCAACTCACAGTGAACCACACAATCAATACATTTGGTGGGTT---


# (B) Matrix based on the alignment using Probalign (only alignable sites are included for phylogenetic analysis)

# 119 SEP1 sequences, 9 outgroup sequences

# Total sites: 693
# Informative sites: 567

Brassica_r_Brara.E03583.1   GGAGGAAGAGTGGAGCTAAAGAGGATTGAGAACAAAATTAACAGACAAGTCACGTTTGCTAAGCGCAGGAACGGTTTGCTGAAAAAAGCTTATGAGCTTTCTGTTCTCTGCGATGCTGAGGTTTCTCTCATCGTCTTCTCCAACCGTGGCAAGCTCTACGAGTTCTGCAGCACCTCCAACATGCTCAAGACACTGGACAGGTACCAGAAGTGTAGCTACGGCTCAGTTGAAGTCAACAAACCTGCCAAAGAACTCGAGAATAGCTACAGAGAGTATTTAAAACTGAAAGGTAGATATGAACTGCAACTTCAGCAGAGAAATCTACTTGGAGAGGATCTTGGACCTTTGAACTCAAAGGAGCTAGAGCAGCTTGAGCGTCAACTAGACGGTTCTCTGAAGCAAGTTCGCTGCATCAAGACACAGATGCTTGACCAGCTCACTGACCTCCAAGGCAAAGAGCATATTTTGCTTGAAGCCAATAGAGCTTTGTCAATTAAGCTGGAAGACATGATCGGCATGAGGAGTCACCATGCATGGGAAGGTGGTGATCAGAATGCCGGACATCATCAGACTCAACCTCAGGGACTATTCCAGTCTCTTGAAGATCCCACGTTGCAAATTGGGTATAACCATCCATCAGAGCAAATGGCTGTAACAGGTCAGACCCAACCAAACGGCATCCCTGGCTGGATG
Capsella_r_SEP2             GGAGGAAGAGTAGAGCTGAAGAGGATAGAGAACAAAATCAACAGACAAGTGACGTTTGCTAAGCGTAGGAACGGTCTGTTGAAAAAAGCTTATGAGCTTTCTGTTCTCTGCGATGCTGAGGTCTCTCTCATCGTTTTCTCCAACCGTGGCAAGCTCTACGAGTTCTGCAGCACCTCCAACATGCTTAAGACACTGGAAAGGTACCAGAAGTGCAGTTATGGCTCCATTGAAGTCAACAAACCTGCCAAAGAACTTGAGAACAGCTACAGAGAGTATTTGAAGCTGAAAGGTAGATATGAACTGCAGCGTCAGCAGAGAAACCTACTTGGAGAGGACCTTGGACCTCTGAATTCAAAGGAGCTAGAGCAGCTTGAGCGTCAACTAGACGGCTCTCTGAAGCAAGTTCGCTGCATCAAGACGCAGATGCTTGACCAGCTCTCTGATCTTCAAGGTAAAGAGCATATCTTGCTTGAAGCCAACAGAGCTTTGTCAGTGAAGCTGGAAGATATGATCGGCGTGAGACATCACCATGCATGGGAAGCCGGTGATCAAAATGTCGGACATCATCAGGCTCATTCTCAGGGACTATACCAATCTCTTGAAGATCCCACTTTGCAAATTGGGTATGGCCATCCATCGGAGCAAATGGCTGTAGCGGGTCATAACCAACCAAACGGCATCCCTGGCTGGATG
Arabidopsis_t_SEP2          GGAGGAAGAGTAGAGCTCAAGAGGATAGAGAACAAAATCAACAGACAAGTGACGTTTGCTAAACGTAGAAATGGTTTGCTGAAAAAAGCTTATGAGCTTTCTGTTCTCTGCGATGCTGAAGTCTCTCTCATCGTCTTCTCCAACCGTGGCAAGCTCTACGAGTTCTGCAGCACCTCCAACATGCTCAAGACACTGGAAAGGTATCAGAAGTGTAGCTATGGCTCCATTGAAGTCAACAAACCTGCTAAAGAGCTTGAGAACAGCTACAGAGAGTACTTGAAGCTGAAAGGTAGATATGAACTGCAACGTCAGCAGAGAAATCTTCTTGGAGAGGATCTTGGACCTCTGAATTCAAAGGAGCTAGAGCAGCTTGAGCGTCAACTAGACGGCTCTCTGAAGCAAGTTCGCTGCATCAAGACACAGATGCTTGACCAGCTCTCTGATCTTCAAGGTAAGGAGCATATCTTGCTTGATGCCAACAGAGCTTTGTCAATGAAGCTGGAAGATATGATCGGCGTGAGACATCACCATGGATGGGAAGGTGGTGATCAAAATGCCGGACATCCTCAGGCTCATTCTCAGGGACTATACCAATCTCTTGAAGATCCCACTTTGCAAATTGGATATAGCCATCCATCAGAGCAAATGGCTGTGACGGGTCAGTCCCAACAAAACGGCATCCCTGGCTGGATG
Capsella_r_SEP1             GGAGGAAGAGTAGAGCTGAAGAGGATAGAGAACAAAATCAACAGACAAGTAACGTTTGCAAAGCGTAGGAACGGTTTGTTGAAGAAAGCTTATGAATTGTCTGTTCTTTGCGATGCTGAGGTTGCTCTCATCATCTTCTCCAACCGTGGAAAGCTCTATGAGTTTTGCAGCTCCCCCAACATGCTCAAGACATTGGATCGGTACCAGAAATGCAGCTATGGCTCTATTGAAGTCAACAAACCTGCCAAAGAACTAGAGAACAGCTACAGAGAGTATCTGAAGCTTAAGGGTAGATATGAGCTTCAGCGTCAACAGAGAAATCTTCTTGGGGAGGATTTAGGACCTCTTAATTCAAAGGAGCTAGAACAGCTTGAACGTCAACTTGACGGCTCTCTCAAGCAAGTTCGGTCCATCAAGACACAGATGCTTGATCAGCTCTCTGATCTTCAAAATAAAGAGCAAATGCTGCTTGAGACCAATAGAGCTTTGGCAATGAAGCTGGATGACATGATTGGTGTGAGAACTCATCATGGATGGGATGGGGGTGAACAGAATACCGCGCACCATCAAGTTCAATCTCAGGGACTATACCAGCCTCTTGAAAATCCAACTCTACAAATCGGGTATGACAATACATCAGAGCAAATAACTGCAACAGCTCAGGCACAGCCGAATGGTATCCCAGGGTGGATG
Arabidopsis_t_SEP1          GGAGGAAGAGTAGAGCTGAAGAGGATAGAGAACAAAATCAACAGACAAGTAACGTTTGCAAAGCGTAGGAACGGTTTGTTGAAGAAAGCTTATGAATTGTCTGTTCTCTGTGATGCTGAAGTTGCTCTCATCATCTTCTCCAACCGTGGAAAGCTCTATGAGTTTTGCAGCTCCTCAAACATGCTCAAGACACTTGATCGGTACCAGAAATGCAGCTATGGATCCATTGAAGTCAACAAACCTGCCAAAGAACTTGAGAACAGCTACAGAGAATATCTGAAGCTTAAGGGTAGATATGAGCTTCAACGTCAACAGAGAAATCTTCTTGGGGAGGATTTAGGACCTTTGAATTCAAAGGAGTTAGAGCAGCTTGAGCGTCAACTGGACGGCTCTCTCAAGCAAGTTCGGTCCATCAAGACACAGATGCTTGACCAGCTCTCGGATCTTCAAAATAAAGAGCAAATGTTGCTTGAAACCAATAGAGCTTTGGCAATGAAGCTGGATGATATGATTGGTGTGAGAAGTCATCATGGATGGGAAGGTGGTGAACAGAATACCGCGCATCATCAAGCTCAGTCTCAGGGACTATACCAGCCTCTTGAAAATCCAACTCTGCAAATGGGGTATGATAATCCGTCAGAGCAAATAACTGCGACAGCTCAGGCGCAGCAGAACGGTATCCCGGGGTGGATG
Brassica_r_Brara.C00694.1   GGAGGAAGAGTAGAGCTGAAGAGGATAGAGAACAAGATCAACAGACAAGTAACGTTTGCAAAACGTAGGAACGGTTTGCTGAAGAAAGCTTATGAATTGTCTGTTCTTTGTGATGCCGAGGTTGCTCTCATCATCTTCTCCAACCGTGGCAAGCTCTATGAGTTTTGCAGCTCCTCTAACATGATCAAGACACTGGAACGGTACCAGAAATGCAGTTATGGTTCTATTGAAGTCAACAAACCTGCCAAAGAACTTGAGAACAGCTACAGAGAGTATCTGAAGCTCAAGGGTAGATATGAGCTTCAGCGTCAACAAAGAAATCTTCTTGGAGAGGATTTAGGACCTCTGAATTCAAAGGAGTTAGAGCAGATTGAGCGTCAACTAGATGGCTCTCTCAAGCAAGTTCGCTCCATCAAGACACAGATGCTTGACCAGCTCTCTGACCTTCAAACCAAAGAGCAAATGTTGCTTGAAACCAATAGAGCTTTGGCTATGAAGCTGGATGATATGATTGGTGTGAGAAGTCATCATGGATGGGAAGGCAATGAACATAATTCCGCGCATCATCAAGCTCAGTCTCAAGGACTATTCCAGCCTCTTGAAAATCCAACTCTTCAGATGGGGTATGACAATCCATCAGAGCAGATAACTGCAACAACACAAGCTCAGGCACCCGGTATTCCAGACTGGATG
Tarenaya_h_ThMADS1          GGGGGTAGGGTTGAGCTGAAGAGGATAGAGAACAAGATCAACAGACAAGTGACGTTCGCTAAGCGTCGAAACGGGCTGTTGAAGAAAGCTTATGAACTCTCTGTTCTTTGCGATGCCGAGGTTGCTCTCATCATCTTTTCCAACCGTGGCAAGCTCTACGAGTTCTGCAGCTCCTCCAACATGCTCAAGACACTCGAACGGTACCAGAAGTGCAGCTACGGCTCCATTGAAGTGAACAGACCTGCAAAAGAACTCGAGAACAGTTACAGGGAGTATCTGAAGCTGAAGTCCAGATATGAGCTGCATCGTCAACAGAGAAATCTCCTTGGAGAGGATTTGGGACCTCTGAACTCAAAGGAGCTTGAGCAGCTTGAGCGTCAACTAGACAGCTCTCTTAAGCAAGTTCGCTCCATTAAGACACAGATGCTTGACGAACTTTCTGATCTCCAAAACAAGGAACAAATGTTGCTTGAAGCCAATAGAGCCTTGTCAATGAAGCTGGAAGAAATGGTCGGAGCAAGAACTCATCAAGCATGGGAAGGGAGTGAGCAGAACTCGGGGCACCAG---GCACAGTCACAGGGACTATTCCAGCCTCTTGAAAATCCGACTTTGCAAATCGGATACAATAATCCGTCAGAGCAGATGGCTGCAACAGCTCCTGTCCAAGCGAACGGCATCCCTGGTTGGATG
Tarenaya_h_ThMADS2          GGGGGTAGGGTTGAGCTGAAGAGGATAGAGAACAAGATCAACAGACAAGTGACCTTCGCTAAGCGTCGAAACGGTCTGTTGAAGAAAGCTTATGAACTCTCTGTCCTTTGCGATGCCGAGGTTGCTCTCATCATCTTCTCCAACCGCGGCAAGCTCTACGAGTTCTGCAGCTCCCCCAACATGCTCAAGACACTTGAACGGTACCAGAAGTGCAGCTATGGCTCCATTGAAGTGAACAAACCTGCCAAAGAACTCGAGAACAGCTACAGGGAGTATCTGAAGCTAAAGTCCAGGTTTGAGCTGCAACGTCAACAGAGAAATCTCCTTGGAGAGGATTTGGGGCCTCTGAACTCAAAAGAGCTTGAGCAGATTGAACGTCAACTAGACGGCTCTCTTAAGCAAGTTCGCTCCATCAAGACACAGATGATCGACCAGCTTTCTGAGCTCCAAAGCAGGGAACAGATGTTGCTTGAAGCCAATAGAGCCCTTTCAATGAAGCTGGATGAGATGGTTGGAGCACGAACTCATCACGGGTGGGAAGGGAGTGAGCAGAACACGGGGCACCAG---CCTCAGCCTCAGGGGCTGTTCCAGCCTCTTGAAAATCCGACTTTGCAAATCGGATACAATAACCCACCAGAGCAGATGACTGCAACAGCCCCTGCGCAAGCAAATGGTATCCCCGGTTGGATG
Linum_u_SEP1                GGAGGGAGAGTGGAGCTGAAGAGGATAGAGAACAAGATAAACAGGCAGGTGACGTTTGCTAAGAGGAGGAATGGTTTGCTCAAGAAAGCTTATGAGCTGTCCGTACTCTGTGATGCTGAGGTTGCTCTCATCATCTTCTCCAACCGTGGCAAGCTCTATGAGTTCTGCAGCACCAATAACATGCTCAAGACACTGGAAAGGTATCAAAAGTGCAGCTATGGTGCAGTTGAAGTCAACAAACCTGCTAAAGAGCTCGAGAGCAGCTACCGTGAGTACTTGAAACTGAAGGGTAGATATGAACTACAACGAACCCAAAGGAACCTTCTGGGGGAGGATCTAGGTCCTCTGAACACAAAGGAACTGGAGCAGCTTGAGCGCTCTTTGGAAGGTTCACTGAAGCAAGTCCGCTCCACTAAGACTCAGATGCTTGACCAGCTATCTGATCTTCAAAACAAGGAGCAGCTGCTGCTTGAAGCCAATAGAGCATTGGCAATAAAGCTGGATGAAATCAGTTCAAGGAATAATCTCCGATCGTGGGAAGGAGGGGAGCAGAATTCCGCTGATCCACATGCTCAATCCCAAGGGTTGTTCCAGCATTTAGATAACCCAACTTTGCAAATCGGGTATAATCCGGTATCAGACCAGCAGATGACAGAAACACATCAACAGCAAAATGGGATTCCTGGATGGATG
Populus_t_PtAGL4            GGGGGTAGGGTGGAGCTGAAGAGGATAGAGAACAAGATAAACAGGCAGGTGACGTTTGCGAAGAGAAGAAATGGGTTGTTGAAGAAAGCTTATGAGCTATCTGTACTTTGTGAAGCTGAGGTTGCTCTCATCATCTTCTCCAACCGTGGCAAGCTCTTTGAGTTTTGTAGCACATCTAACATGCTCAAGACCCTGGAAAGGTATCAGAAGTGCAGCTATGGGGCAGAAGAAGTCAACAAACCAGCCAAGGAGCTCGAGAGCAGCTACAGGGAGTACCTGAAAGTGAAAGCAAAATTTGAGCTACAAAGAACGCAGAGGAACCTTCTTGGAGAGGACCTCGGACCTCTGAATACAAAAGAGCTCGAGCAGCTCGAGCGTCATTTAGAGTCGTCATTGAAGCAAGTTCGGTCAACTAAGACCCAGATGCTCGACCAACTTGGTGATCTTCAAAATAAGGAACATATGTTGCTGGAAGCAAACAGAGCTTTGACAATAAAGCTGGATGAAATCAGTGCAAGAAATAACCTCCGATCATGGGAAGGTGATGATCAGAGTTCCGGCCATCAGCATGCACAGTCTCAGGGGCTATTCCAGCATTTAGAAAATCCCACTTTGCAAATAGGCTATAACTCTGTTTCAGACCAGATAGCTGCAACACATGCCGCCCAGCAACATGGGATTCCAGGGTGGATG
Pisum_s_PEAM6               GGAGGAAGAGTTGAGTTGAAGAGGATAGAAAACAAGATAAACAGACAAGTAACATTTGCAAAGAGAAGAAATGGTCTTCTTAAAAAAGCTTATGAACTTTCTGTTCTCTGTGATGCTGAGGTTGCTCTTATCATCTTCTCTACTCGTGGAAAACTCTATGAGTTTTGCAGCACTTCTAACATGCTCAAAACTCTTGATAGGTACCAGAAATGCAGTTATGGAGCTGTAGAGGTTAGCAAACCTGCGAAAGAACTCGAGAGTAGCTACCGGGAATACTTGAAGCTGAAGCAACGATTTGAGCTTCAACGAACACAGAGAAATCTTTTAGGGGAAGATTTAGGTCCATTGAGTTCTAAAGATCTTGAGCAGCTTGAAAGGCAATTGGATTCATCTCTGAAGCATGTTAGGTCAACAAAGACACAAATGCTGGATCAATTAGCTGATCTTCAAAATAAGGAACATATGTTGGTAGAAGCAAACAGATCCTTGTCAATGAAGTTGGACGAAATAAACTCGCGAAATCAGTACAGGTCATGGGAAGCAGGCGATCAAAGCCAAGGCGACCAGAATGCGCACTCTCAGAGCTTCTTCCAGCAACTAGATAATCCAACCTTGCAAATCGGTTACAACAATGTATCAGATCAGATAGCTTCCACAAGTGCTCAACAACAAAATGGAGTTCCTGGATGGATG
Medicago_t_MtMADS2          GGAGGAAGAGTTGAGTTGAAGAGGATAGAGAACAAGATAAACAGACAAGTTACATTTGCTAAGAGAAGAAATGGTCTTCTTAAGAAAGCTTATGAACTTTCTGTTCTTTGTGATGCTGAGGTTGCTCTTATCATCTTCTCCACTCGTGGAAAGCTTTATGAATTTTGTAGCACATCTAACATGCTCAAAACCCTTGATAGGTACCAGAAGTGCAGTTATGGTGCTGTAGAAGTTAGCAAACCTGCTAAAGAACTTGAGAGCAGTTACCGTGAATACTTGAAGCTGAAACAAAGATTTGAACTTCAAAGAGCACAGAGAAATCTTTTAGGTGAAGATTTGGGTCCACTAAGTTCTAAGGATCTTGAGCAGCTTGAAAGGCAATTGGATTCATCTCTCAAGCAAGTGAGATCAACAAAGACACAAATGCTGGACCAATTAGCTGATCTTCAAAATAAGGAACATATGTTGGTTGAAGCAAACAGATCCTTGTCAATCAAGTTGGAGGAAATCAATTCTAGAAATCACTACAGGTCATGGGAAGCCAGTGATCAAAGCCAAGAGGCTCAGAATGCTCACTCTCAGAGTTTCTTCCAGCAGCTGGAAAATCCTACATTGCAGATTGGTTACAACAATGTATCAGATCAGATAGCTTCAACAAGTCAAGCTCAACAAAATGGAGTTCCTGGATGGATG
Phaseolus_v_PvSEP1          GGGGGAAGAGTGGAGTTGAAGAGGATAGAGAACAAGATAAACAGGCAAGTCACGTTTGCAAAGAGGAGAAATGGCCTTCTCAAGAAAGCCTATGAGCTATCTGTTCTCTGTGATGCTGAGGTTGCCCTCATCATCTTCTCCAACCGTGGCAAGCTTTATGAGTTCTGTAGCAGCACTAGCATGCTCAAAACACTTGAAAGGTACCAGAAATGCAGTTATGGAGCTGTGGAAGTTAGCAAACCTGCTAAAGAGCTCGAGAGCAGCTACCGTGAATACTTGAAGCTGAAAGCAAGATTTGAACTTCAAAGAACTCAAAGAAATCTTCTAGGAGAAGACTTGGGTCCACTGAATACCAAAGAACTTGAGCAGCTTGAACGGCAATTGGATTCTTCTCTAAAGCAAGTGAGGTCCACCAAGACGCAGATGCTGGATCAGTTGGCTGACCTTCAAAACAAGGAACAGATGTTGGTAGAAGCAAACAGATCCTTGACAATGAAGCTGGACGAAATCAACTCAAGAAATCACTACAGGTCATGGGAAGCTGGTGATCAAAGTCAAGGTGGTCAGAATTCTCACTCTCAGGGCTTCTTCCAGCCACTGGAAAATCCCACTTTGCAGATTGGTTACAACGTTGTATCAGATCAGATAACTGCAACAACTCCAGCTCAACAAAGTGGTATTCCAGGGTGGATG
Glycine_m_GmMADS29          GGGGGAAGAGTGGAACTGAAAAGGATAGAGAACAAGATAAACAGGCAGGTAACGTTTGCAAAGAGGAGAAATGGGCTTCTCAAGAAAGCCTATGAGCTTTCTGTTCTCTGTGATGCTGAGGTTGCCCTCATCATCTTCTCTACCCGCGGCAAGCTTTATGAATTCTGTAGCACCAATAGCATGCTCAAAACACTTGAAAGGTACCAAAAGTGCAGCTATGGTGCAGTTGAAGTCAGCAAACCTGGCAAAGAGCTTGAGAGCAGCTACCGTGAGTACTTGAAGCTGAAAGCAAGATTTGAACTTCAAAGGACCCAAAGGAACCTTCTTGGTGAAGACTTGGGCCCACTAAATACCAAAGATCTTGAGCAGCTTGAGCGGCAACTGGATTCATCTCTCAAGCAAGTGAGGTCAACGAAGACTCAGATGCTGGACCAGTTAGCTGATCTTCAGAATAAGGAGCATATGTTGGTGGAAGCAAACAGATCTTTGACCATGAAGCTGGAAGAAATCAATTCAAGAAACCAGTATAGGACATGGGAAGCTGGTGAGCAAAGTCCAGGAACCCAAAATGCTCACTCTCAAGGCTTCTTCCAGCCTTTGGAGAACCCCACATTGCAGATAGGTTACAACCCTGAATCAGAGCAGCTAGCTGCCACAACTCAAGCTCAACAAAATGGAATTCCTGGATGGATG
Cucumis_s_CsSEP2            GGAGGAAGAGTAGAGTTGAAGAGGATAGAGAACAAAATAAACAGACAAGTAACATTTGCAAAGAGAAGAAATGGGCTTTTGAAGAAAGCTTATGAACTTTCTGTTCTTTGTGATGCTGAAGTTGCTCTTATCATCTTCTCAAATCGTGGCAAGCTCTATGAATTCTGTAGTACTTCCAATATGCTTAAAACGCTGGAGAGGTACCAAAAATGCAGTTATGGAGCGGTGGAGGTTACAAAACCGGCTAAAGAACTCGAGAGTAGTTATAGAGAGTACTTGAAGCTGAAGTCTAGGTTTGAGCTACAAAGAACTCAGAGAAACCTTCTTGGGGAGGACTTGGGTCCATTGAACTCAAAAGAGCTTGAGCAGCTGGAGCGTCAGCTTGAGTCTTCTTTGAAGCAAGTTAGGTCTACCAAGACTCAGATGCTGGACCAACTATCTGATCTTCAGAACAAGGAACAAATGCTGATTGAAACTAACAGAGCTCTGCAAATAAAGCTGGAAGAAATAAGTTCAAGAAATAATATAAGGACATGGGATGGTGGAGATCAAAGCTCAGGTCCACAAAATGCCCAAACTCAAGGCTTCTTTCAGCCACTGGAAAACCCCACTTTGCAAATTGGGTACACTTCTGCATCAGACCAAATTACAAGCACTACTCATGCCCAACAAAATGGCCTCCCTGGTTGGATG
Malus_d_MdMADS1             GGGGGAAGAGTGGAGCTGAAGAGGATAGAGAACAAGATAAACAGGCAAGTCACATTTGCAAAGAGAAGAAATGGGCTTCTGAAGAAAGCTTATGAGCTCTCCGTTCTCTGTGATGCTGAGGTTGCTCTCATCATCTTCTCCAACCGTGGCAAGCTCTATGAGTTTTGCAGCAGCTCTAGCATGCTCAAAACACTAGACAGGTACCAAAAATGCAGTTATGGTGCAGTGGATCAAGTTAGACCTGCAAAGGAACTTGAGAGCAGCTATCGTGAGTACATGAAACTCAAAGGTAGATATGAGCTACAACGAACTCAGAGAAACCTTCTTGGTGAGGACTTGGGTCCATTAAACACAAAGGAACTTGAGCAGCTTGAGCGTCAACTTGAGGGCTCCTTGAAGCAAGTTAGGTCCACTAAGACCCAGATGCTGGACCAACTTTCTGACCTTCAGAACAAGGAACAACTGTTAATAGAAGCCAACAGGGATTTGACAATGAAGTTGGATGAAATTAGTTCAAGAAATCAACTTAGATCATGGGAAGGTGGTGACCAGGGTGCAGCAACCCACCATGCTCAATCCCAAGGATTCTTCCAGCCTTTAGATAATCCCACTTTGCAAATGGGGTACTCTGCAGTGTCAGAGCAGATGAGTGCTACAACTAATGCCCAGCAAAACTGTATCCCTGGATGGATG
Malus_d_MdMADS9             ------AGAGTGGAGCTGAAGAGGATAGAGAACAAGATAAACAGGCAAGTCACATTTGCAAAGAGAAGAAATGGGCTTCTGAAGAAAGCTTATGAGCTCTCCGTTCTCTGTGATGCTGAGGTTGCTCTCATCGTCTTTTCCAACCGTGGCAAGCTCTATGAGTTTTGTAGCAGCCCTAGCATTCTCCAAACCGTAGACAGGTACCAAAAGTGCAGTTATGGTGCGGTGGATCAAGTCATACCTGCAAAGGAACTTGAGAGCAGCTATCGTGAGTACATGAAACTCAAAGGTAGATGTGAGCTACAACGAACTCAGAGAAATCTTCTTGGTGAGGAATTGGGTCCATTAAACACAAAGGAGCTTGAGCAGCTTGAGCGCCAACTTGAGGCCTCCTTGAAGCAAGTTAGGTCCACTAAGACCCAGATGCTGGACCAACTTTCTGCCCTTCAGAACAAGGAACAACTGTTAATCGAAGCCAACAGGGATTTGACAATGAAGTTGGATGAAATTGGTTCAAGAAATCAACTTAGATCATGGGAAGGAGGTGACCAGGGCGCAGGAACCCACCATGCTCAATCCCAAGGGTTCTTCCAGCCTTTAGATAATCCCACTTTGCAAATAGGGTACCCTGCAGAGTCAGAGCAGATGGGTGCCACAACTCATGCCCAACAAAACTGTATCCCCGGATGGATG
Prunus_p_PpMADS7            GGGGGAAGAGTGGAACTCAAGAGGATAGAGAACAAGATAAACAGGCAAGTCACATTTGCAAAGAGAAGAAATGGGCTTCTGAAGAAAGCCTATGAGCTCTCTATTCTCTGTGATGCTGAGGTTGCTCTCATCATCTTCTCTAACCGTGGCAAGCTCTATGAGTTCTGTAGCAGCAGCAGCATACTCAAAACACTGGAAAGGTACCAGAAGTGCAGTTATGGTCAAGTGGAAGTCAACAAACCTGCCAAGGAACTTGAGAGCAGCTACCGCGAGTACTTGAAACTGAAAGGTCGATTTGAGCTACAACGAACTCAGAGAAACCTTCTTGGAGAAGACTTGGGTCCCTTAAACACAAAGGAGCTTGAGCAGCTTGAGCGTCAACTGGAGTCCTCCTTGAAGCAAGTTAGGTCCACTAAGACTCAGATGCTGGACCAACTTTCTGACCTTCAAAATAAGGAACAAATGTTAATAGAAGCAAACAGGGATTTGTCATTGAAGTTGGATGACATTAGTTCAAGAAACCAAATTAGATCATGGGAAGGTGGAAACCAGGGTGCAGGGAGCCAGCATGCTCAATCTCAAGGGTTCTTCCAGCCCTTGGATAATCCCACCTTGCAAATAGGGTACTCTAATGTGTCAGAGCAGATGAGTGCCACAACTCATGCCCAACAAAACGGTATCCCTGGATGGATG
Fragaria_v_FvMADS_RIN       GGGGGAAGAGTGGAGCTGAAGAGAATAGAGAACAAGATAAACAGGCAAGTCACATTTGCAAAGAGAAGAAATGGGCTCTTAAAGAAAGCTTATGAGCTCTCTATTCTCTGTGACGCTGAGGTTGCTCTCATCATATTCTCTAACCGTGGGAAGCTCTATGAGTTCTGCAGCAGCTCCAGCATGCTCAAAACCCTTGAAAGGTACCAAAAATGTAGCTACGGTGCAATGGAAGTCCAAAAACCTGCCAAGGAACTTGAGAGCAGCTATCGTGAATACTTGAAGCTGAAAACTAGATGCGAGCTTCAACAAACTCAGAGAAACCTTCTTGGAGAAGACTTAGGGCCATTAAACACGAAGGAGCTTGAGCAGCTTGAGCGTCAGCTAGAGTCCTCCTTGAAGCATGTTAGGTCTACTAAGACCCAGATGATTGATCTGCTTTCTGACCTTCAGAGCAAGGAACATATGCTAATTGAAGCCAACAGAGATTTGAAAACGAAGTTGGATGAAATTGATTCAAGAACTCAACTTAGAACTTGGGAACATGGTCATGATACTCTAGGAACTCAACATGCTCAGACACAGGGAATGTTCCAGCCTTTAGATAATCCCACCTTGCAAATAGGGTACAATGCTGTGTCACAGGAAATGCCTGCAGCCACACATGCTCAACCCAATGGTATTCCTGGTTGGATG
Rosa_r_MASAKOS1             ---------------------------------------------------------------------AATGGGCTCTTAAAGAAAGCTTATGAGCTCTCTATTCTCTGTGATGCTGAGGTTGCTCTCATCATCTTCTCTAACCGTGGCAAGCTCTATGAGTTCTGCAGCAGCTCCAGCATACTCAAAACCCTTGAAAGGTACCAAAAATGTAGCTATGGTGCAATGGAAGTCAACGAACCTGCCAAGGAACTTCAGAGCAGCTATCGTGAATACTTGAAACTGAAAACTAGATGCGAGCTTCAACGAACTCAGAGAAACCTTCTTGGAGAAGACTTGGGCCCATTAAACACGAAGGAGCTTGAGCAGCTTGAGCGTCAGCTAGAGTCCTCCTTGAAGCATGTTAGGTCTACAAAGACCCAGATGCTCGATCAGCTTTCTGACCTTCAGAGCAAGGAACATATGCTAATAGAAGCCAACAGAGATTTGACAATGAAGTTGGATGAAATTAATTCAGGAACTCAACTTAGAACATGGGAACGTGGTCATGCTACTCTAGGAACTCAACATGCTCAAACCCAGGGTATGTTCCAGCCTTTAGATAATCCCACCTTGCAAATAGGGTACAACGCTGTGTCACAGCAAATGACTGCAGCCACACCTACTCAACCAAATGGT---------------
Vitis_v_VvMADS2             GGGGGAAGAGTGGAGCTGAAGAGGATAGAGAACAAAATAAACAGACAGGTGACATTTGCAAAGAGAAGAAATGGACTTCTCAAGAAAGCTTATGAGCTCTCAGTCCTTTGTGATGCTGAGGTCGCTCTCATCATCTTCTCCACCCGTGGAAAGCTCTATGAGTTCTGCAGCAGCTCAAGCATGCTCAAGACACTCGAAAGATACCAAAAATGCAGTTATGGTGCAGTGGAAGTCAGCCGACCCTCCAAGGAGCTTGAGAGCAGCTATAGGGAGTACCTGAAACTGAAATCTAAGTTTGAGCTTCAACGAACTCAGAGAAACCTTCTTGGGGAAGACTTGGGTCCATTGAACACAAAAGAGCTTGAGCAGCTTGAACGTCAACTTGAGACATCCTTGAAGCAAGTCAGGTCTACTAAGACCCAAATGCTTGATCAGCTTTCTGATCTTCAGAACAAGGAACAAGTTTTGGTTGAATCTAACAAGGCTTTGACGAGGAAGCTGGATGAAATTAGTGTCAAAAATCACCTTCAATCATGGGAAAGTGGTGAGCAGAGTCCAGGCCACCAGCAAGCTCAGTCTCAGGGGTTCTTCCAGCCTTTAGAAAATCCCACATTGCAAATAGGATATAATCCTGCATCAAGCCAGCTATCTGCTCCGAGTAATGCCCAAAATAATGGAATCCCTGGGTGGATG
Heuchera_a_HeaSEP1          ---------------------------------------------------------------------------------------------------TCAGTGCTTTGTGATGCTGAAGTTGCTCTCATCGTTTTCTCTAACCGTGGCAAGCTCTATGAGTTCTGCAGCACCTCCAACATGCTCAAAACCCTTGAGAGGTACCAAAAATGCAGTTATGGTGCAGTGGAAGTTAACCGACCTTGCAAGGAACTTGAGAGCAGCTACCGTGAATACTTGAAACTGAAGGGAAAATTCGAGCTACAACGAACTCAGAGAAACCTTCTTGGAGAAGACTTGGGCCCTTTAAACACAAAGGAGCTGGAGCAGCTAGAGCGTCAACTAGACTCGTCCTTGAAGCTCATTAGGTCCACAAGGACCCAAATGCTTGATCAGCTTTCTGATCTTCAAAACAAGGAACAAGTATTGATGGATTCTAACAGAAGTTTGGCAAGGAAGCTGGATGAAATTAGTGCAAAGAATAACCTTCGATCTTGGGAAGGTGGTGAGCAGAGTCCAAGCCAACAGCAAGCTCAACCTCAGGGACTTTTCCAGCCTTTAGACAACCCCACATTGCAAATAGGGTACAATTCCATATCAGACCCAGATGACTACCNACAAATGCACAGAATGACGGGGATGCCATCTTGGATG
Petunia_h_PMADS12           GGTGGAAGAGTAGAGTTGAAGAGGATAGAAAATAAGATAAATAGGCAAGTGACTTTTGCAAAGAGAAGAAATGGGTTGCTTAAAAAAGCTTATGAATTATCTGTGCTTTGTGATGCTGAAGTTGCTCTCATCATTTTCTCTAATCGTGGCAAGCTCTATGAATTCTGCAGCTCCAACAATATGTTCAAAAGCCTTGAAAGGTACCAAAAGTGCAGCTATGGTACATTGGAAGTCAACCAATCAAGCAAAGATAATCAAAACAACTATAGGGAATACCTAAAACTCAAAGCCAAATATGAGCTGCAGCGATATCAAAGACACCTTCTTGGAGAAGACTTGGGGCCTCTTAATATAGATGATCTTGAGAATCTTGAAGTCCAACTAGATACTTCCCTCAAGCACATTAGGTCCACCAGGACACAAATGCTTGACCAGCTTTCTGATCTTCAAACTAAGGAGAAATTATGGGTTGAGGCCAACAAGGTACTTGAAAGAAAGCTGGAAGAAATATATGCTGAAAACAGCTTGCAATCATGGGGAGGTGGCGAGCAAAGTACTGGTCACCATAATGCTCAATCTCAGGGTTTCTTCCAACCTCTTGAGAACTCTACTTTGCAAATAGGGTACAATCCAATATCAAGGCAAATAACAGCAGTAACAAATGCCCAAAACAATGGTGTGCCTGGCTGGATG
Solanum_l_TM29              GGTGGAAGAGTTGAGCTGAAGAGGATAGAAAACAAGATAAATAGACAAGTCACTTTTGCAAAGAGGAGAAATGGATTGCTCAAAAAAGCTTATGAACTATCTGTGCTTTGTGATGCTGAAGTTGCTCTACTCGTTTTCTCTAATCGTGGAAAACTCTATGAATTCTGCAGCACAAACAATATGCTCAAAACACTTGATAGGTACCAAAAGTGCAGCTATGGAACATTGGAAGTCAATCGATCAATCAAAGATAATCAAAGCAGCTATAGGGAATACTTGAAACTCAAAGCCAAATATGAGCTGCAGCGATATCAAAGACACCTTCTTGGAGATGAGTTGGGGCCTCTGACTATAGATGATCTTGAGCATCTTGAAGTCCAACTAGATACTTCCCTCAAACACATTAGGTCCACCAGGACACAAATGCTTGATCAGCTTTCTGATCTTCAAACTAAGGAGAAATTGTGGAATGAGGCTAACAAGGTTCTTGAAAGAAAGATGGAAGAAATATATGCTGAAAACAACATGCAAGCATGGGGTGGTGGTGAGCAAAGTAATGGTCAGCAACATCCTCAATCTCAGGGTTTCTTCCAACCTCTAGAGAACTCTTCCTTGCAAATTGGGTACGATCCAATATCAAGCCAAATAACAGCAGTAACAAATGCCCAAAACAATGGTATACCTGGTTGGATG
Petunia_h_FBP5              GGAGGAAGAGTAGAGTTGAAGAAGATAGAAAACAAGATTAATAGACAAGTTACTTTTGCAAAGAGAAGAAATGGACTTCTTAAGAAAGCTTATGAATTGTCTGTACTTTGTGAAGCTGAAGTTGCTCTTATCATTTTCTCTAATCGTGGCAAACTTTATGAGTTCTCCAGCACTTCCAACATGGTCAAGACCCTTGATAGGTACCAAAAATGTAGCTATGGCACATTGGAAGTCAACCATAGATCTAATAATGAGGAAAGAATCTATAGGGAGTACTTGAAGCTTAAGGCCAAATATGAGTTACAACGATATCAAAGACAACTTCTTGGAGATGAACTAGGGCCTTTAAACATAGATGAGCTTGAGCATCTTGAGCTTCAACTAGATTCTTCCCTGAAACTTATTAAATCCACCAGGACACAAATGCTTGATCAGCTTTCTGATCTTCAAACTAAGGAGAAGTTATGGGTTGAGGCAAACAAGGTTCTTGAAAGAAAGCTGGAACAAATTTATGCTGAGAACAACATCCAGTCATGGGGAGGTGGTGAGCAAAGTGCTGGCCAG---CATGCTCAAACTCAAGGATTCTTTCAACCTCTAGAAAACTCTACCTTGCAAATAGGGTATGATCCAGCTTCAAGCCAAATAACAGCTGTAACAAGTGGCCAGAATAATGGCATCCCAGGTTGGATG
Antirrhinum_m_DEFH49        GGGGGGAGAGTGGAGCTGAAGAGAATAGAGAACAAAATAAATAGGCAGGTGACATTTGCAAAGAGGAGAAATGGTTTGCTGAAAAAAGCTTATGAGCTATCTGTGCTGTGTGATGCTGAGGTGGCGCTTATTATCTTCTCTAACCGTGGAAAGCTCTATGAGTTTTGCAGCTCATCCAACATGCTCAAAACAATTGAAAGGTATCAAAAGAGCAGCTATGGTTCACTTGAAGTCAATCATCAAGCAAAGGATATTGCAAGCAGTTATAAGGAATATTTAAAGTTAAAATCCAAATATGAGCTCCAGGGTTATCAAAGGCATCTTCTTGGGGATGACTTGGGACCCCTAAATATGAATGATCTTGAGCACCTTGAGCATCAACTGGAGACATCATTGAAGCATATTAGGTCTACTAGGACACAGATGCTTGATCAACTTTCTGATCTTCAAACAAAGGAGAAGATGATGGTTGATGCTAACAAAGCTTTGGAAAGAAAACTGGAAGAAATATATGCTGCAAATCACCTTCAGTCATGGGGAGGAGGAGGAGACAGCGCAAATGATCAACATGCTCAATCTCAAGGCTTCTTTCAACCCCTCGAAAATTCTACTCTCCAGATTGGGTTTAATGATCCTTCGAGCCAGATGACTGCACCAACAGATGCTCAAAATCATGGAGTCCCCGGTTGGATG
Nyssa_s_FBP9                GGGGGGAGAGTGGAGCTGAAGAGAATAGAGAACAAAATAAATAGGCAGGTGACATTTGCAAAGAGGAGAAATGGTTTGCTGAAAAAAGCTTATGAGCTATCTGTGCTGTGTGATGCTGAGGTGGCGCTTATTATCTTCTCTAACCGTGGAAAGCTCTATGAGTTTTGCAGCTCATCCAACATGCTCAAAACAATTGAAAGGTATCAAAAGAGCAGCTATGGTTCACTTGAAGTCAATCATCAAGCAAAGGATATTGCAAGCAGTTATAAGGAATATTTAAAGTTAAAATCCAAATATGAGCTCCAGGGTTATCAAAGGCATCTTCTTGGGGATGACTTGGGACCCCTAAATATGAATGATCTTGAGCACCTTGAGCATCAACTGGAGACATCATTGAAGCATATTAGGTCTACTAGGACACAGATGCTTGATCAACTTTCTGATCTTCAAACAAAGGAGAAGATGATGGTTGATGCTAACAAAGCTTTGGAAAGAAAACTGGAAGAAATATATGCTGCAAATCACCTTCAGTCATGGGGAGGAGGAGGAGACAGCGCAAATGATCAACATGCTCAATCTCAAGGCTTCTTTCAACCCCTCGAAAATTCTACTCTCCAGATTGGGTTTAATGATCCTTCGAGCCAGATGACTGCACCAACAGATGCTCAAAATCATGGAGTCCCCGGTTGGATG
Gerbera_h_GRCD2             GGGGGAAGAGTTGAGTTGAAGAGGATAGAAAACAAGATAAACAGGCAGGTGACTTTTGCTAAAAGAAGAAATGGCCTTCTCAAGAAAGCTTATGAACTCTCTGTTCTTTGCGATGCCGAGGTTGCTCTCATCATCTTCTCCAATCGCGGCAAGCTCTTTGAATTCTGCAGCACCTCCAACATGCTCAAGATGCTTGAAAGGTACCAGAATTGCACTTATGGTTCAATGGAAGTCGATAGATCAACCCCCAACGAGCAAAGCAGCTACAAGGAGTACATGAAACTCAAAGCCAAATACGAGCTACAACAATACCAAAGGCAACTCTTCGGGGAGGACCTGGGCCCGCTAAGTCTCAAAGAACTTGAACAACTAGAGCGACAACTAGATTCTACTTTAAGGCAAATCCGATCAATAAGGACACAAATGCTGGATCGGCTTTCTGAACTTCAAGTTAAGGAAAGAATGTGGGTTGAAGCTAACAAAGCCTTGCAGAATAAGTTGGAAGAAGTTTATGCCGAAAATCAAGCAGGATCATGGGCAGCAGGTGAACACCATTCAGGCCAACATCAACATCAATCTCAGGGTTTCTTCCAGCCTTTAGATAACTCTAATTTGCAAATTGGGTATAATACAGTGTCAAGCCATATAACTGCTTCAACAAATGGGCAGAATAATGGAATCCCTGGATGGATG
Diospyros_k_DkMADS1         GGGGGAAGAGTGGAGCTGAAGAGGATAGAGAACAAGATAAACAGGCAGGTGACGTTCGCAAAGAGGAGGAATGGGTTGCTCAAGAAGGCTTACGAGCTCTCTGTTCTGTGCGATGCCGAGGTTGCTCTCATCATCTTCTCCAATCGTGGCAAGCTCTATGAGTTCTCTAGCATCAACAATATGCCCAAAACACTTGAAAGGTACCAAAAATGCAGCTATGGCACATTGGAAGATAACCGATCAGCCAAAGAGGAGCAAAATAGCTACAGAGAGTACTTGAAACTGAAAGCTAAATATGAACTGCAACATTTTCAAAGGCACCTTCTTGGCGAAGACCTTGGCCCTCTAAACCTGAAGGATCTTGAGCATCTTGAGCATCAACTAGAGACTTCATTGAAGCAAATTAGGTCAACAAAGACCCAGATGCTTGATCAGCTCTGTGATCTTCAAAACAAGGAAAAGATGTGGATTGAGGCTAACAAAGCTCTGGAGAGAAAGCTGGATGAGATTTACAGAGAGAATCAGCTGCAATCCTGGGGCGGCGGCGGCGGCGAGTCCAACCACCACCACCCTCATTCTCAGGCCTTCTTCCACCCTTTTGATAATCCCACTTTGCAAATAGGGTACCCTGAAGTAAACCAGATGGGTACTGCTGCAACTCATGAACAAAACAATGGAGTTCCTGAGTGGATG
Clethra_t_AGL2              ------------------------------------------CGGCAGGTGACGTACTCGAAGCGGAGGAATGGTTTGCTGAAGAAAGCCTATGAGCTCTCTGTGCTCTGTGATGCTGAGGTGGCACTCATCATCTTCTCCAACCGGGGCAAGCTCTATGAGTTCTGCAGCACTTCCAACATGCCCAAAACACTCGAAAGGTACCAAAAGTGCAGCTATGAGACGCCGGAAGTTAACAATGCTGCCCAAGAGATGCAAAGCAGCTACAGGGAATTCTTGAAACTGAAAGGTAAACATGAGCTGCAACGTTATCAAAGGCAACTTCTTGGGGAGGACTTGGGCCCACTAAGTATTAAGGAGCTTGAAAATCTTGAGCATCAACTGGAGACTACACTGAAGCAGATTAGGTCAATAAAGACTCAAATGCTGGATCAGCTCTATGATCTTCAAACCAAGGAACAACTCTGGATTGAGGCTAACAAGGGTTTAGAGAGGAAGCTGGATGAAATTTACAGAGAAAATCACCTCCGATCATGGGCTAATGGGGAGCAATGCTCAGGTAGCCAGCATCCTCAATCTCAGGGCTTCTTCCAGCCTTTGCAAAATTCCACTTCGCAGATAGGGTATACCCCTGAGTCAAACCAGATAACTGCTGCAACTCAAGACCAAAATAATGGCATCCCAGGGTGGATG
Gunnera_m_AGL2              ------------------------------------------CGGCAGGTGACGTTCTGCAAGCGGAGGAATGGATTGTTGAAGAAGGCTTATGAACTCTCTGTTCTCTGTGATGCGGAGGTTGCTCTCATCGTCTTCTCCACCCGTGGAAAGCTCTATGAGTTTTGTAGCAGTCCAAGCATGCTTAGGACTCTTGAACGGTACCAAAAATGCAGTTATGGAACAACTGAAGTCAGCCGACCCGCCAAGGAGGAGCAGAGCAGCTACAGGGAATATTTGAAACTGAAAGCGAGGTTTGAGTTGCAGCGATCCCAGAGAAACTTTCTCGGGGAAGATTTGGGCCCTCTAAATTCAAAGGAGCTTGAGCAGCTTGAGCGCCAACTGGAGACGACCCTGAAACAAATTAGGTCCACAAAGACCCAGGTGCTTGATCAGCTTTCAGATCTCCAAAGCAAGGAACACATGTTAATTGAGGCTAACAAAGCTTTAAGGACAAAGTTGGATGAATTTGGTACAGAAAATCACTTTAGAACTTGGGAAGGCGGTGAGCAAAGCCCAGGGCATCAGCATGTTCAATCTCATGGATTCTACCAGCCTATCGAAAATCCCACGTTGCAGATTGGGTACAACCATGTTTCGGACGAGATAAATGCTTCGACACATACCCAAAACAACAGTATTCCGGGGTGGCTT
Solanum_l_SlMADS1           GGAGGAAGAGTTGAGCTTAAGAGAATAGAAAATAAAATAAATAGGCAAGTCACTTTTGCTAAGAGAAGAAATGGACTTCTTAAAAAAGCTTATGAACTTTCTGTTCTTTGTGATGCTGAAGTTGCCCTTATAATCTTCTCTAATAGGGGTAAACTCTATGAATTTTGCAGCACTTCAAGCATGGTGAAAACAATTGAAAAGTACCAACGTTGCAGCTATGCTACTTTGGAAGCCAACCAATCAGTTACTGATACTCAGAATAACTACCACGAATATCTGAGGCTAAAAGCTAGAGTTGAGCTCCAACGATCTCAGAGAAACTTTCTTGGTGAAGATTTGGGCACGTTAAGCTCGAAGGACCTTGAGCAGCTTGAGAATCAATTAGAGTCTTCCTTAAAGCAAATCAGGTCAAGGAAGACACAAATGCTGGATCAGCTTGCAGATCTTCAACAAAAGGAGCAAATGCTTGCAGAATCTAATAGATTACTCCGTAGAAAGTTAGAAGAAAGTGTAGCTGGATTTCCACTTCGATGTTGGGAAGATGGAGGTGATCATCTTCAAAATCGTCTCCCTAACACAGAGGGTTTCTTTCAGCCTCTTGGACATTCTTCTCCACATTTTGGGTACAATCCTGTTACAGATGAGGTGAATGCAGCGGCAACTGCACACAATAATGGAATTCATGGATGGATG
Capsicum_a_CaMADS1          GGAGGAAGAGTTGAGTTGAAGAGAATAGAAAACAAAATAAACAGACAAGTCACTTTTGCTAAGAGAAGAAATGGACTTCTTAAGAAAGCTTATGAACTTTCTGTTCTTTGTGATGCTGAAGTTGCTCTTATCATTTTCTCAAATCGTGGTAAACTCTATGAATTCTGCAGCACTTCAAGCATGGTGAAAACAATTGAAAAGTATCAGCGTTGCAGCTATGCTACTTTGGAAGCTAACCAATCAGCTACTGATACTCAGAATAACTACCACGAGTATCTGAGGCTAAAAGCAAGAGTTGAGCTCCAACGATCTCAGAGAAACTTTCTTGGGGAAGATTTGGGGACATTAAGCACAAAGGACCTGGAGCAGCTTGAGAATCAATTAGAGTCCTCCTTAAAGCAAATCAGGTCAAGGAAGACACAAATGCTGGATCAGCTTGCAGATCTTCAACAAAGGGAGCAAATGCTGGCAGAATCTAATAGATTACTCCGCAGAAAGCTAGAAGAAAGTACAGCTGGATTTCCAGTTCGAAGTTGGGAAGATGGAGCTGATCAAATGCAAAATCGTCTCCCCCACACTGAGGGTTTCTTGCAGCCTCTTGGACATTCTCCTCCACATTTTGGGTACAATCCTGTTACGGATGAGGTGAATGCAGCAGCAACTGCTCACAATAATGGAATTCATGGATGGATG
Petunia_h_FBP23             GGAGGAAGAGTTGAGCTGAAGAGAATAGAAAACAAAATAAACAGGCAAGTTACTTTTGCTAAGAGAAGAAATGGACTTCTCAAGAAAGCCTATGAACTTTCTGTTCTCTGTGATGCTGAAGTTGCACTTATTATCTTCTCTAATCGGGGTAAACTCTATGAGTTCTGCAGCACTTCAAGCATGACGAAAACAATTGAAAAATATCAACGTTGCAGCTATGCGACTTTGGAAGCCAACCAATCAGCTACTGATAATCAGAACAACTACCACGAGTATCTGAGGCTAAAAGCTAGAGTTGAGCTTCAACGATCTCAGAGAAACCTTCTTGGGGAAGATTTGGGGACACTAAGCACGAAGGACCTTGAGCAGCTTGAGAATCAATTAGAGAGTTCCTTAAAGCAAATCAGGTCAAGGAAGACACAAATGTTGGATCAGCTTGCTGACCTACAACAAAGGGAGCAAATGCTGGCAGAATCAAATAAACAACTCCGTCAAAAGCTGGAAGAAAGTGTAGCAGGAATTCCACATCGATGTTGGGAAGATGGATTACAAGCCCAAAATAGCCGTCTCCCTCAAACAGAGGGTTTCTTTCAGCCTCTAGGAAATAATTCTCCACAATTTGGATACAATCCTGCGACGGATGTGGAGAATGCAGCAGCAACCACCCACAATAATGGAATTCATGGGTGGATG
Nicotiana_t_NtMADS4         GGAGGAAGAGTTGAACTTAAGAGGATAGAAAATAAAATAAACAGGCAAGTTACTTTTGCAAAGAGAAGAAATGGACTTCTCAAAAAAGCTTATGAACTTTCAGTTTTATGTGATGCTGAAGTTGCTCTTATAATCTTCTCTAGCCGTGGCAAACTCTCTGAATTCTGCAGCACCTCGAGCATGATGCAAACACTTGAAAAGTATCAACAGTGCAGCTACGCCTCTTTGGACCCGATGTCAGCTAGTGATCATACTCAGAACAACTACCATGAGTATCTGAGGCTAAAAGCTAGAGTTGAGCTTCAACGATCTCAGAGAAATCTTCTTGGGGAGGATTTGGGCACACTAAATTCGGGGGAACTTGAGCATCTTGAGCACCAATTGGATTCGTCCTTGAAGCAAATCAGGTCAAGGAAGACTCAAATGCTGGATCAGCTCGCAGACCTTCAGCAAAAGGAGCAAATGCTGGCTGAAGCAAATAAACAACTCAGAAGGAAGTTGGAAGAAAGTGCAGCTCGAGTTCCACTTCGATCATGGGATAATGGAGGACAAACACAAAATCGTCTCCCTCCACAAACTGAGGGATTTTTTCAACCTCTGGGAAATTCATCTCCTCAATTTGGATATAGTCCCATGGGAAACGAGGTTAATGCAGCAGCAACTGCTAACAATAATGGAATTCCAGGATGGATG
Petunia_h_FBP9              GGAGGAAGAGTAGAGCTAAAGAGGATAGAGAACAAAATAAACAGGCAAGTTACTTTTGCTAAGAGAAGAAATGGACTTCTCAAGAAAGCTTATGAGCTCTCTGTGTTATGTGATGCTGAAGTTGCTCTTATCATTTTCTCTAGCCGTGGCAAACTCTATGAATTCTGCAGCACTTCCAGCATGATGAAAACACTTGAAAAGTATCAACAGTGCAGCTACGCTTCTTTGGACCCCATGCAATCAGCTAATGATACTCAGAACAACTACCATGAGTATCTGAGGCTAAAAGCAAGAGTTGAGCTTCAACGATCTCAGAGAAATCTCCTTGGGGAGGATTTGGGCTCACTAAATTCGAAGGAACTTGAGCAGCTTGAGCACCAATTGGATTCATCCTTAAAGCAAATCAGGTCTAAAAAGACACAAATGCTGGATCAGCTCGCAGACCTTCAGCAAAAGGAGCAAATGCTGGCAGAAGCAAATAAACAACTCAGGAGGAAGCTGGAAGAAAGTGCAGCTAGAATTCCACTTCGATCATGGGACAATGGAGGACAACCACAAAACCGTCTCCCTCCCCAAACTGAGGGATTCTTTCAACCTCTGGGAAATTCATCTCCACAATTCGGGTATAGTCCCATGGCAAACGAGGTTAATAATGTATCAACTGCTCAAAATAATGGAATTCCAGGATGGATG
Passiflora_e_SEP3           ---GGTAAAGTTGAGCTGAAGAGGATAGAGAATAAAAGTAACAGGCAAGTGACTTTTTCCAAGAGAAGAAATGGGCTGCTCAAGAAAGCTTTTGAACTCTCAGTTCTCTGCGATGCTGAGGTTGCCCTCATTATTTTCTCTGGCCGTGGCAAGCTCTATGAATTCTCTAGCAGTTTAAGCATGATGAAAACGCTTGAAAGGTACCAAAGATGCAGTTATAGTTCCCTGGACGCCAACCGACCTGCCAACGAGACTCAGAACAGCTATCAGGAGTATTTGCAGCTGGAGACAAGAGTTGAGCTCCAACAATCTCAAAGAAACCTTCTTGGGGAAGATTTGGCCACCCTGAACACAAAGAAGCTTGAGGAGCTTGAGCATCAACTAGAGACCTCCTTGAACAAAATTAGGTCAACAAAGACTCAAATGCTTGATCAGCTTTCTGATCTTCAAAACAGGGAACAAATGCTAGTTGAAGCTAATAAAGCCTTGAGGAGGAAGCTGGAAGAAACAAGTGTGCAAGCTCCACAATTTGCATGGGAAGCTGCTGGCGATAATCAGACTTGGCTTCCTTCCAACTCAGAAGCTTTCTTCCATCCCTTTGGAAACTCCACTTCCCAAATTGGATACGCCCATTTGCATAATGGAATGGATGTTGGAAATCCGGGCCAGCATAATGGAATTCCTGGGTGGATG
Malus_d_MdMADS6             ---GGTAAAGTTGAGCTGAAGAGGATAGAGAATAAAAGTAACAGGCAAGTGACTTTTTCCAAGAGAAGAAATGGGCTGCTCAAGAAAGCTTTTGAACTCTCAGTTCTCTGCGATGCTGAGGTTGCCCTCATTATTTTCTCTGGCCGTGGCAAGCTCTATGAATTCTCTAGCAGTTTAAGCATGATGAAAACGCTTGAAAGGTACCAAAGATGCAGTTATAGTTCCCTGGACGCCAACCGACCTGCCAACGAGACTCAGAACAGCTATCAGGAGTATTTGCAGCTGGAGACAAGAGTTGAGCTCCAACAATCTCAAAGAAACCTTCTTGGGGAAGATTTGGCCACCCTGAACACAAAGAAGCTTGAGGAGCTTGAGCATCAACTAGAGACCTCCTTGAACAAAATTAGGTCAACAAAGACTCAAATGCTTGATCAGCTTTCTGATCTTCAAAACAGGGAACAAATGCTAGTTGAAGCTAATAAAGCCTTGAGGAGGAAGCTGGAAGAAACAAGTGTGCAAGCTCCACAATTTGCATGGGAAGCTGCTGGCGATAATCAGACTTGGCTTCCTTCCAACTCAGAAGCTTTCTTCCATCCCTTTGGAAACTCCACTTCCCAAATTGGATACGCCCATTTGCATAATGGAATGGATGTTGGAAATCCGGGCCAGCATAATGGAATTCCTGGGTGGATG
Malus_d_MdMADS3             GGCGGCAGAGTTGAGCTGAAGAGGATAGAGAATAAAATTAACAGGCAAGTGACTTTTGCCAAAAGAAGAAATGGGCTGCTCAAGAAAGCTTATGAGCTCTCAGTTCTCTGCGATGCTGAGGTTGCCCTCATTATTTTCTCTAGCCGTGGCAAGCTCTATGAATTCTGTAGCAGTTTCAGCATGATGAAAACGCTTGAAAAGTACCAAAGTTGCAGTTATGGTTCCCTGGAAGCCAACCTACCAGCCAACGAGACCCAGAACAGCTATCAGGACTATTTGATGTTGAAGGCAAGAGTTGAGCTCCAACAATCTCAAAGAAACCTTCTTGGGGAAGATTTGTCCCACCTGAACACAAAGGAGCTTGAGCATCTTGAGCATCAATTGGAGACCTCTTTGAAGCAAATTAGGTCAAGAAAGACTCAGATTCTCGATCAGCTTTCTGATCTTCAAAACAGGGAACAGATGCTAGTTGAAGCTAACAAAGCCTTGAAGAGGAAGCTGGAAGAAACAAGTGTGCAAGCTCCAGAAGGAGCATGGGAAGCTGCTGGCCATAACCAGACTCGGCTTCCTTCCCACTCAGAAGCCTTCTTCCATCCCTTGGAAAACTCCAGTTCCCAAATTGGATACACCCATATGGATAATGAAATGAATGTTGGAAATCCGGGCCAGTATAATGGAATTCCTGGGTGGATG
Taihangia_r_TrSEP1          ---------------------------------------------------------------------------------------------GAGATCTCTGTCCTCTGTGATGCTGAGGTTGCTCTCATTATTTTCTCTGGCCGTGGAAAGCTCTATGAGTTCTGCAGCAGCTTAAGCATGATGAAAACGCTTGAGAAGTACCAAAGGTGTAGTTATGGAGACCTGGATGCCAATCAACCTGTAAATGAAACTCAGAGCAGCTATCAGGAATATATGAAGCTCAAAGCAAGAGTGGAGCTCCAACGATCTCAGAGAAACCTTCTTGGGGAAGATCTGGGTCCACTTAACACAAAGGAGCTTGAGCTGCTTGAGCATCAGCTAGAGTCATCACTGAAGCACATCAGGTCAACAAAGACTCAGATGCTCGACGAGCTTTCTGATCTCCAGAACAGGGAACAAATGCTTGTTGAAACCAACAAGACCTTGAGGAGGAAGCTGGAAGAAACTGCT---------CCGCTTCGACCGTGGGACGGCGGCTACGGCAACCAAAACCAGCTTCCTCCACAGTCACAACTCTTCTTCCAGCCATTGCATACCTCCCCTATGCCAATTGGATATAGTCCATTGGATAATCAGATGAATGTGGGAAATCCAGGGCAGAATAATGGAGTTCCTGGGTGGATG
Dianthus_c_CMB1             GGAGGGAAAGTAGAGCTGAAGAGGATAGAGAACAAAATCAACAGGCAAGTAACATTTGCGAAGAGAAGAAATGGGCTTCTCAAGAAAGCTTATGAGCTCTCTGTTCTCTGTGATGCTGAGGTTGCGCTCATCATTTTCTCCAACCGTGGCAAGCTCTATGAATTCTGCAGCAGTTCTAGCATGATGAAAACAATTGAGAAGTACCAGAAGTGCAGCTATGGTTCACTTGAGACCAACTGCTCCATCAATGAGATGCAGAACAGCTACCAGGATTATTTGAAGCTAAAAGCAAGAGTGGAGCTCCAACGATCTCAGAGAAACCCTCCTTGGGAAGAGTTGGGTCCCCTAAACTCGAAGGAGCTGGAGCAACTTGAGCACCAGTTGGAGAATTCTCTGAAGCAAATTCGGTCTGCAAAGACCCAAATGTTTGATCAACTGGNTCATCTTCAGCACAAGGAACAAATGCTGGTTGAAGCTAACAGAGAATTATGGAAGAAGTTGGAAGAGAGCAATACAAGAATCCCTCTCCGCGGATGGGAAGCTGAGGATCACAACTCAAGCCGCCTTCCCACGCAGTCGCAAGGAATCTTCCAGCCCTTAGGCAACCCGACATTGCAGATCGGGTACAATCCTGCATCGAATGAATTGAATGTTTCGGCTGCCGACCAACATAACGGAATTCCCGGATGGATG
Passiflora_e_SEP1           GGAGGGAAAGTAGAGCTGAAGAGGATAGAGAACAAAATCAACAGGCAAGTAACATTTGCGAAGAGAAGAAATGGGCTTCTCAAGAAAGCTTATGAGCTCTCTGTTCTCTGTGATGCTGAGGTTGCGCTCATCATTTTCTCCAACCGTGGCAAGCTCTATGAATTCTGCAGCAGTTCTAGCATGATGAAAACAATTGAGAAGTACCAGAAGTGCAGCTATGGTTCACTTGAGACCAACTGCTCCATCAATGAGATGCAGAACAGCTACCAGGATTATTTGGAGCTAAAAGCAAGAGTGGAGCTCCAACGATCTCAGAGAAACCTCCTTGGGGAAGAGTTGGGTCCCCTAAACTCGAAGGAGCTGGAGCAACTTGAGCACCAGTTGGAGAATTCTCTGAAGCAAATTCGGTCTGCAAAGACCCAAATGTTTGATCAACTGGCTCATCTTCAGCACAAGGAACAAATGCTGGTTGAAGCTAACAGAGAATTAAGGAAGAAGTTGGAAGAGAGCAATACAAGAATCCCTCTCCGCGGATGGGAAGCTGAGGATCACAACTCAAGGCGCCTTCCCACGCAGTCGCAAGGAATCTTCCAGCCCTTAGGCTACCCGAACATGCAGATCGGGTACAATCCTGCATCGAATGAATTGAATGTTTCGCCTGCCGACCAACATAACGGAATTCCCGGATGGATG
Eucalyptus_g_EGM3           GGAGGGAAAGTAGAGCTGAAGAGGATAGAGAACAAAATCAACAGGCAAGTAACATTTGCGAAGAGAAGAAATGGGCTTCTCAAGAAAGCTTATGAGCTCTCTGTTCTCTGTGATGCTGAGGTTGCGCTCATCATTTTCTCCAACCGTGGCAAGCTCTATGAATTCTGCAGCAGTTCTAGCATGATGAAAACAATTGAGAAGTACCAGAAGTGCAGCTATGGTTCACTTGAGACCAACTGCTCCATCAATGAGATGCAGAACAGCTACCAGGATTATTTGAAGCTAAAAGCAAGAGTGGAGCTCCAACGATCTCAGAGAAACCCTCCTTGGGAAGAGTTGGGTCCCCTAAACTCGAAGGAGCTGGAGCAACTTGAGCACCAGTTGGAGAATTCTCTGAAGCAAATTCGGTCTGCAAAGACCCAAATGTTTGATCAACTGGNTCATCTTCAGCACAAGGAACAAATGCTGGTTGAAGCTAACAGAGAATTATGGAAGAAGTTGGAAGAGAGCAATACAAGAATCCCTCTCCGCGGATGGGAAGCTGAGGATCACAACTCAAGCCGCCTTCCCACGCAGTCGCAAGGAATCTTCCAGCCCTTAGGCAACCCGACATTGCAGATCGGGTACAATCCTGCATCGAATGAATTGAATGTTTCGGCTGCCGACCAACATAACGGAATTCCCGGATGGATG
Eucalyptus_g_EGM1           GGAGGGAGGGTTCAGCTGAAGAGGATAGAGAACAAAATTAACAGGCAAGTGACCTTTTCCAAGAGAAGGAATGGGCTCCTCAAGAAGGCTTATGAGCTCTCGCTCCTCTGTGATGCTGAGGTCGCTCTCATCATCTTCTCCAGCCGGGGCAAGCTTTACGAGTACTGTAGCAGCTCTAGCATGATGAAAACACTTGAAAGGTACCAAAAGTGCAGCTATGGTGCTCAGAACCCAAGCCGCTCAATCGATGAGACACAGAGCAGCTACCAGGAATACTTGAGGCTGAAAGCAAGAGCTGAGCTCCTGCAATCTCAAAGGAACCTGCTTGGGGAAGATTTGGGTTCACTCGACAGTAAAGAGCTTGAGCATCTGGAGAGTCAACTGGAGAGTTCATTGAAGAACATTCGGTCGACAAAGACCCAGATGCTTGATCAGCTCTTTAATCTTCAAAACAGGGAGCAGGTGCTACTGGAGACCAACAAAATCCTTAGCAGGAAGCTGGAAGAAGTAAGTCCGCAAATTCCCTTTCAAGCCTGGGAAGTCGGAGGTCAAGGCCCAAGCCTCTTTCCTCCTCAATCGGAAGGGTTCTTCAACCCAATGGACAACCTCTCATTGCAAATCGGATACAATCCGACACTGGACGAGATGAATGCTTCGGTTTCGAGCCAAAATGCCGGAATTCCGGGATGGATG
Mangifera_i_MADS1           GGAGGAAGAGTTGAACTGAAGAGGATAGAGAACAAAATTAATAGGCAGGTTACATTTGCTAAGAGAAGAAATGGGTTGCTTAAAAAAGCTTATGAACTCTCTGTTCTTTGTGATGCTGAAGTTGCTCTCATCATTTTCTCCAACCGGGGGAAACTATATGAATTTTGTAGCAGTTCTAGCATGATGAAAACTCTTGAGCGATACCAAAGGTGTAGCTATGGTGCACTGGATACTAACCGTACAGGGAATGAGTCACAGGGAACTTACCAGGAGTATTTGAAGCTGAAAACAACAGTTGAGCTGCAGCGATCTCAAAGAAACCTTTTGGGAGAAGATCTGGGTCCATTGAGCACAAAAGAGCTTGACCAACTTGAGAATCAGCTAGAGACATCCTTGAAGCATATCAGAACTACAAAGACCCAAATGGTTGATCAGCTTTCCGAACTTCAAAAGAGGGAACAAATGCTTGTTGAAACTAACAAGGCTCTGAGAAAGAAGTTTGAGGAAACCGGTGCTCAAGTTCCTTTTCGAGCATGGGATCAAGCTGGACAAAACGCAAACACTCTCCCCGGTCATTCAGAAGGGTTTTTCCAGCCCCTGGGAAACTCCACCATTAACATGGGATACAATCCAATGGTGGAGGAGGTGGTGAGTTTCGGGCAAACTCAGACTAATGGAATTCCAGGATGGATG
Davidia_i_FBP9_1            ------------------------------------------------------------------------------------------------------------TGTGACGCGGAGGTTGCTCTCATCATCTTCTCTAATCGTGGCAAGCTCTATGAGTTCTCTAGCAGCTCTAGCATGCAGAAAACACTTGAAAGGTACCAAAGGTGCAGTTACGGTTCACTGGAAGCCAGCCAACCAGTAAATGATAATCAGAATGGCTACCATGGATATATGAGGCTCAAGGCAAGAGTTGAACTACAACAATCTCAGAGAAACCTTCTTGGGGAAGATTTGGGCCCGTTAAACACAAAAGATCTTGAGCAGCTTGAACACCAACTGGAGATGTCCTTGAAGCAAATCAGATCAACAAAGACTCAAATGCTCGATCAGCTTTCTGATCTTCAAAGGAGGGAACAAATACTAGTTGAATCCAACAAATCCTTAAGGAGGAAGTTGGATGAAAGTACTGTCCAAATTCCACTTCAGTCATGGGAAGCTGGAGGACACACCCCTAACCGTCTTCCGGTTCAATCAGAGGGATTCTTTCAGCCTTTGGGAAATTCCACATTGCCAACTGGAAACAACCATGTGTCTGATGAGATGAATGTTGCAGCCCCTGCCCAAAATAATGGCATTCCTGGTTGGATG
Davidia_i_FBP9_2            ---------------------------------------------------------------------------------------------------------------GATGCGGAGGTTGCTCTCATCATGTTCTCTACACGTGGCAAGCTCTCTGAGTTCTGTAGCAGCTCTAGCATGCTGGAAACACTTGAGAAGTACCAAAGGTGCAGTTATGGTTCACTGGAAGCCAGCCAACCAGTCAATGATAACCCGAATGGCTACCATGAATATCTGAGGCTTAAGGGAAGAGCTCAACTGCAACAATCTCAGAGAAACCTTCTTGGGGAAGATTTGGAGCAGTTAAATACAAGGGAGCTCGACCAGCTTGAGCACCAGCTAGGGATGTCCTTGAAGCAAGTCAGATCAACAAAGACTCAAATGCTGGATCAGCTGGCTGGTCTTCAAAGAAGGGAACAAATGCTAGCTGAGTCCAACAGAGCCTTAAGAACAAAGTTGGAAGAAAATATTATGGGAATTCCACTTCGGTCATGGGAAGCTGGAGGACAAACCCCTAACCACTTTCCTGCTCAATCAGAGGGATTCTTTCAGCCTTTGGGAAACTCCGCATTGCAAACTGGATACAACCATGTGTCAGATGAGATAAATGTTGCAGCCCCTGCCCAAAATAATGGCATCCCTGGTTGGATG
Clethra_t_FBP9              ------------------------------------------CGGCAGGTGACGTATTCGAAGCGGCGGAATGGGCTTCTCAAGAAGGCTTATGAGCTCTCAGTCCTTTGTGATGCTGAGGTTGCTCTCATCATGTTTTCCAATCATGGCAAACTCTATGAGTTCTGTAGCAGCTCTAGCATGCAGAAAACACTTGAAAAGTACCAGAGGTGCAGCTATGGTTCACTGGAAGCCAGTCAATCGGTCAATGAGACCCAGAACACTTACCATGAATATATGAAGCTCAAGACAAGAGTTGATCTACAACAGTCTCAGAGAAACCTTCTTGGGGAAGATTTGGAACCATTGAGCACAAAGGAGCTTGACCAGCTTGAGCACCAACTTGAGAGCTCCTTGAAGCAAATCAGATCTACTAAGACTCAAATGCTTGATCAGCTTTCTGATCTTCAAAGGAGGGAACAAATGCTGGTTGAATCTAACAAAGCATTAAAAAGGAAGTTGGAAGCAAGTACGACCGAATTCCTC------AGTCGG---------------AGGTTCAGCCTCTTTCCTCCCCAGTCGGACGGATTTTATCAGCCTTTGAGGAATTCCACTCTGCAAATCGGATACGATCCCATGACAGATGATGGA---------GCTCCTCCCCAAAATAATGGAATCCCTGGGTGGATG
Gunnera_m_AGL9              ------------------------------------------CGGCAAGTGACCTTCTGCAAGCGAAGGAATGGGCTTTTGAAGAAGGCTTATGAGCTCTCCATTCTTTGCGACGCAGAAGTCGCTCTCATCATCTTCTCCAACCGAGGCAAGCTCTATGAATTCTGCAGCACTTCCAGCATGGCAAAGACACTTGAAAGGTACCACAAGTGCAGCCAGGGTAGATTGGAAGCTAGCAGACCAGTCAATGAGACACAGACTAACTACCAAGAGTATTTGAAGCTAAAGGGAAGAGTTGAACTCCAGCAGTCTCAGAGAAACCTTCTTGGGGAAGATTTGGGACCCCTGAACACGAAGGAGCTCGAACAGCTTGAGAGTCAATTAGAGGCTTCCTTGAAGCAAATCAGGTCCACTAAGACTCAAATGCTTGATCAACTATTTGAACTTCGAATGAAGGAAGAGATGCTACTGGAAGCTAACAGGGCTCTATGGATGAAGTTGGAAGAATTAAGCATTGAA------AATCCTTCATGGGAAGCAGAAAGCCAAAATCCTAGTTGCATTCACGCTCATTCGGAAGGTTTCTTTCAGCCACTGCCAAATTCCACACAACAACTCGGATACAATCCTTTGTCTGATGAGCTACGCATGGCAGCCACAACCCAAAATAATAGAATTCCTGGGTGGATG
Capsicum_a_CaMADS_RIN       GGTGGGAAAGTAGAATTGAAGAGAATTGATAATAAAATAAATAGACAAGTGACTTTTGCAAAGAGAAGAAATGGACTCCTCAAGAAAGCTTATGAACTTTCTGTTCTTTGTGATGCTGAAATTGCTCTTATTATTTTCTCTAGTCGTGGCAAGCTTTATGAATTTTGCAGCAGCTCAAGTATGTCCAAGACATTGGAGAGATACCACAAACATAATTATGGTGCACTTGAAGGAACCCAACCATCAGCAGATTCACAGAACAACTACCAAGAGTATTTGAAGCTTAAAACAAGAGTGGAATTACAACAATCTCAAAGGCATATGCTTGGAGAGGATTTGGGAGAATTGAACACAAAAGACTTGGAACAACTTGAACGTCAATTGGATTCATCATTGAGGCAAATAAGGTCAACTAAGACACAAATGTTTGATCAACTTGCTGAACTTCATCAAAAGGAACAATCTCTTACTGAAATGAACAAATCTTTGAAGACAAAGTTGGAAGAACTTGGTGTTGCC------TTTCAATCATGGCACTCTGGGCCTCAAAGTCAAAGA------CAGCAGCAGCCTGAGGGATTTTTTCAACATGTGGATAATAATAATATGAGGTACGGATACGATAATGTGCCGGAATAT------GCAGCCCCATCAACCCAAGATCTTGGAGTACCTGGATGGATG
Solanum_l_SlMADS_RIN        GGTGGGAAAGTAGAATTGAAGAGAATTGAGAACAAAATAAATAGACAAGTTACCTTTGCAAAGAGAAGAAATGGACTCCTAAAGAAAGCTTATGAACTTTCTATACTTTGTGATGCTGAAATTGCTCTTATTATTTTCTCTAGTCGTGGCAAGCTTTATGAATTTTGCAGCAATTCAAGTATGTCCAAGACATTGGAGAGATACCACAGATACAATTATGGTACACTTGAAGGAACCCAAACTTCATCAGATTCACAGAACAACTACCAAGAGTATTTGAAGCTTAAAACAAGAGTGGAATTACAACAGTCTCAAAGGCATTTGCTAGGTGAGGATTTGGGACAATTGGGCACAAAAGACTTGGAACAGCTTGAACGTCAATTGGATTCATCATTGAGGCAAATTAGGTCAACAAAGACACAAATTCTTGATCAACTTGCTGAACTTCAACAAAAGGAACAATCTCTTACTGAAATGAACAAATCTTTGAGAATAAAGTTGGAAGAACTTGGTGTTACC------TTTCAATCATGGCATTGTGGTGAGCAAAGTCAAAGAGAACAGCCTTCTCATCATGAGGGATTTTTTCAACATGTAAATAATAATACATTGCCTATAAGTTACGGATACGTACCCGAAAAT------GCAGCACCATCAACACATGATACTGGAGTACCTGGATGGATG
Petunia_h_FBP4              GGAGGGAAGGTAGAACTGAAGAGAATTGAGAACAAAATAAATAGACAAGTGACTTTTGCAAAGAGAAGAAATGGACTTCTCAAGAAGGCTTATGAACTTTCTGTTCTTTGTGATGCTGAGGTTGCTCTTATTATCTTTTCAAACCGTGGCAAACTCTATGAATTTTGCAGCAGCTCAAGTATGTCCACTACATTGGAGAAATACCATAGATACTGTTATGGTGCACTTGAAGGAAGCCAACCTTCAACAGATTCACAGAACATCTACCAGGAGTATCTGAAGCTTAAAACAAGAGTGGAATTACAACAGTCTCAAAGGCATATGCTAGGAGCGGATTTAGGACAATTAGGCACAAAAGACCTTGAACAGCTCGAACGTCAACTGGACTCATCATTGAGACAAATAAGGTCAACAAGGACACAAATGCTTGATCAACTGTCCGAACTTCAAGAAAAGGAACAATCTCTTATTGAAATGAACAAATCTTTGAGGATGAAGTTAGAAGAACTTGGTGTTGCC------TTTCAGTCAATGCATTCAGGAGAGGAAAGTCAAAGA---CAGCCTGCTGAGCCTGAGGGATTATTTCACCCTGTGGAAAATAATTCACTGCCTATCAGGTACAATACCTTGCGGGAACAT------GTTGTACCATCAGCACAAGATACAGGACTACCTGGATGGATG
Gentiana_t_GtMADS4          GGAGGTAAAGTGGAGCTGAAGAGAATAGAGAACAAGATAAATAGACAGGTAACCTTTGCAAAAAGAAGGAATGGTCTGCTGAAGAAGGCCTATGAACTCTCCATCCTATGTGATGCTGAGGTTGCTCTCATCGTATTCTCCAATCGTGGCAAACTCTATGAGTTCTGCAGCAGCTCTAGTATGTCCAAAACGCTGGAGAGGTATCACAGATGCAGCTATGCTGATGCTGGAATGAACCAATCCTCCAAGGATCCACAGAGTGACTACCAGGAGTATCTGAAGCTTAAAGCAAAAGTGGAGTTACAACAATCTCAGAGGCATCTTCTGGGGGAAGACTTGGCTCAGCTGGGTGCAAAGCAGCTCGATCAGCTCGAGCGTCAGCTTGATGCATCTTTGCGGCAAATTAGGTCGACAAAGACTCAGATGCTGGATCAACTCTCAGATCTTCAGCAAAAGGAAAGATCACTGATGGAAGTAAACAAGGCCTTGAGGAACAAGTTAGAAGAAACCACTGCAGCA------TTTCAGTCATGGGACGTCTCAGAGGAGCATTTACATTCTCAGACAATTCATCCTGAGGGATTCTTCCAGCCCCTTGAAAACAGCTCCATC---ATGAACTACAACATGGTGGCCGATGCT------GAGGCAGAGCCAACACAAAATAGTGGACTACCAGGATGGATG
Nyssa_s_AG3                 ---------------------------------------------------------------------AATGGCTTTTTGAAGAAGGCCTATGAACTCTCTGTTCTTTGTGATGCTGAGGTTGCTCTCATCATCTTCTCCAACCGGGGGAAACTTTTTGAGTTCTGCAGCAGCTCTAGCATGACAAAAACACTGGAGCGGTACCAAAGATGCAGTTACAGTACACTGGAAGCTAGGCAACCTGAAAATGACACA---CAGAGCTACCAGGAATATCTGAGCCTTAAAGCAAAAGTAGAGTTACAACAATCTCAGAGGCATTTTCTTGGGGAAGATTTGGGGCAGATGGGAACAAAGGAGCTTGATCAGCTTGAGCGTCAACTGGAAACATCCTTGAAGCAAATCAGAGCCACAAAGACCCAAATGTTCGATCAACTTTCTGATCTTCAAAAGAAGGAACAAAAGCTACAGGAAGTTAACAGATCCTTAATGAAAAAGTTGGAAGAAAGTACAGCA------GCACTTCAGTCATGGGATGCTGGGGAAAACAATCCAAGGCGC---CCGACACAGTCTGAGTTGTTTTTTGAGCCATTGGAAAATAATACATTGCAAATTGGTTACAATCCAGTGCAAGATCAAATGCATGTTGGAAACTCATCACAACATAATGGAATCCCGGGGTGGATG
Arabidopsis_t_SEP4          GGAGGGAAAGTTGAGCTGAAGAGGATAGAGAACAAGATCAATAGACAAGTTACTTTTGCAAAGAGAAGAAATGGTTTGCTCAAGAAGGCTTATGAGCTTTCTGTCCTTTGTGATGCTGAGATTGCTCTTCTCATTTTCTCTAACCGTGGCAAGCTCTACGAATTCTGCAGCAGCAGTGGTATGGCGAGGACGGTTGATAAGTATAGAAAACATAGTTATGCAACAATGGATCCAAATCAATCAGCTAAAGACTTGCAGGATAAGTATCAAGACTACTTGAAGCTTAAATCAAGAGTTGAGCTTCAACATTCACAAAGGCATTTGCTAGGTGAAGAGCTATCCGAGATGGATGTGAATGAGCTTGAGCATCTCGAACGCCAAGTAGATGCATCACTAAGACAAATAAGATCTACCAAGGCTCGGATGCTTGATCAACTATCTGACCTCAAAACTAAGGAGGAAATGTTATTGGAAACCAATAGAGATCTTAGGAGAAAGTTGGAGGACAGTGATGCAGCA------CTTCAATTTTGGGGAAGTTCTGCTGCAGAATCTCAAAACCCTCCAATTCAGGAAGCAGGTTTCTTCAAGCCTCTACAAAATGTAGCATTGCAAATGAGCAGTAATCACAATGCAAATGCAACCAACTCTGCAACAACATCACAGAATAATGGATTCCCTGGATGGATG
Capsella_r_SEP4             GGAGGCAAAGTAGAGCTGAAGAGGATAGAGAACAAGATCAATAGACAAGTTACTTTTGCAAAGAGAAGGAATGGTTTGCTTAAGAAGGCTTATGAGCTTTCTGTCCTTTGTGATGCTGAGATTGCTCTTCTCATTTTCTCTAACCGTGGCAAGCTCTACGAATTTTGCAGCAGCAGTGGTATGGCGAAGACGGTTGATAAGTATAGAAAACATAGTTATGCAACAATGGACCCAAATCAATCAGCTAAAGACTTGCAGGATAAGTACCAAGACTACTTGAAGCTCAAATCAAGAGTTGAACTTCAACATTCACAAAGGCATTTGCTTGGTGAAGAGCTAGCCGAGATGGGAGTGAATGAGCTTGAGCAGCTTGAACGCCAAGTAGATGCATCACTAAGACAAATAAGATCAACCAAGGCTAGGATGCTTGATCAACTATCTGATCTCAAAACAAAGGAGGAAATGTTATTGGAAACCAACAGAGACCTTAGGAAAAAGTTGGAGGAAAGTGATGCTGCG------CTTCAAGTTTGGGGAGCTTCTGCGGCAGAATCTCAAAACCCTCCAATTCAAGAAGCAGGTTTCTTCAAGCCACTACAAAATGTAGCATTGCAAATGAGCAGTAATCACAATGCTAACGCAAACAACTCTGCAACAACATCACAGAATAACGGATTCCCAGGGTGGATG
Brassica_r_Brara.F03360.1   GGAGGAAAAGTTGAGTTGAAGAGGATAGAGAACAAGATCAACAGGCAAGTTACTTTTGCAAAGAGAAGGAATGGTTTGCTTAAAAAGGCTTATGAGCTTTCTGTGCTTTGTGATGCTGAGATTGCTCTTCTCATTTTCTCTAACCGTGGCAAGCTCTACGAATTCTGCAGCAGCAGTGGTATGGCCAAGATGGTTGAGAAGTATAGAAAACACAGTTATGCAACAATGGATCCAAATCAATCAGCTAAAGACTTGCAGGAGAGGTACCAAGACTACTTGAATCTCAAATCAAGAGTTGAGCTTCAACATTCACAAAGGCATTTGCTAGGTGAAGAGATAGCCTGGATGGGAGTGGATGAGCTTGAGCAGCTAGAACGTCAAGTAGATACATCACTGAGGCAAATAAGATCCAGAAAGGCCCGGATGCTTGATCAACTATCTGACCTCAAAAGCAAGGAGGAAATGTTACTGGAAACCAACAGAGATCTTAAGAGAAAGTTGGAGGAAAGTGATGCAACC------CTTCAACTATGGGGAGCTTCATCTTCTGCATCTCATAACCCTCTTAGTCAAGAAGTGGGTTTCTTTAGGCCTTTACAGAATGTAGCATTGCAGATGAGTCATAATCCTGGGCCAAATGCAAGCAACTCTGCAACAACATCAAATGTTAATGGGTTCCCTGGATGGATG
Theobroma_c_TcSEP1          GGGGGAAGAGTGGAGTTGAAGAGGATCGAGAACAAGATAAACCGACAGGTGACATTTGCAAAGAGAAGGAATGGTTTGCTAAAGAAGGCTTATGAGCTCTCAATTCTTTGTGATGCTGAGGTTGCGCTCATCATTTTCTCTAACCGTGGCAAGCTCTATGAGTTTTGCAGCACTTCTAGCATGGCTAAGACACTTGAGAGGTACCATAGGTGCACCTATGGAACATTGGAACCTGGTCAAACAGAAAGTGACACACAGAGCAGCTATCAGGAATATTTGAAGCTCAAAGCAAAAGTTGAGCTTCAACGTTCACAGAGACATTTTCTTGGGGAAGATTTAGGAGACTTGGGCAGTACGGAACTGGAGCAGCTAGAGCATCAGCTGGACTTCTCATTGAAGCAACTCAGGTCAACCAAGATGCATATGCTTGATCAACTCGCTGAACTTCAAAGAAAGGAAGAAATCCTACTGGAAACCAACAGAAACCTGAGAAGGAAGTTGGAGGAAAGCACTTCAACG------CTACGATCATGGGAAACCGGGGAGCAAAGCCCAAACCACCCGCCTCCTCAGCCAGAGGGATTTTTTGAGCCTTTACAGAGCAGTTCCATGCAGATAGGTTACAATCCTACTGCAGATCAG------GATGCCGCTGCAGCCTCTGCAAATGGAATCCCTGGTTGGATG
Malus_d_MdMADS4             GGAGGGAAGGTGGAGTTGAAGAGGATCGAGAATAAGATAAATCGACAGGTAACATTTGCAAAAAGAAGGAATGGGCTGCTAAAGAAGGCGTACGAACTCTCAGTTCTCTGTGATGCTGAGGTTGCTCTCATCGTCTTCTCCACCAGCGGAAAGCTCTATGAGTTCTGCAGCGGCCCTAGCATAGCGAAGACGCTTGAGAGGCATCAAAGATGCACTTATGGAGAACTGGGAGCAAGTCAATCTGCTGAGGACGAACAGAGCAGATACCAAGAATACTTGAAGCTAAAAACGAAAGTAGAGCTACAACGCACGCAGAGACATCTTCTTGGGGAAGATTTGGTTCATTTAGGCACGAAGGAGCTTCAGCAGCTTGAGAATCAACTAGATGTGTCGATGAAGAAAATCAGGTCAACGAAGACCCAAATGCATGTTCAGATTTCTGAGCTTCAAAGGAAAGAAGAAATGCTACTGGAAGCAAACACTGGACTGAGAAGGAAGTTGGAAGAAATTACTGCTGGCCAT------CAATCATGG------------------AATAATCACCAGGCTGCTCAATTAGAAGGATTCCCTGAGCATTTGCAAAACAATGCATTGCAGATCGGTACTCCAGTAGTAAATGATGAGGCGAATGTAGCATCCTCAGCACAAAATACGGGATTCCCCGGTTGGATG
Pachysandra_t_PAteSEP1      ---------GTGCAGCTGAGACGGATGGAGAACAAGATAAATCGGCAGGTAACGTTTGCGAAGAGAAGGAATGGACTTCTTAAGAAGGCTTACGAGCTTTCTGTTCTCTGCGATGCTGAGGTTGCTCTTATCATCTTCTCGGCCCGTGGCAAGCTTTATGAGTTCTGTAGCAGCTCCAGCATGCAAAATACGCTCGAAAGGTACCAGAAATGCAGTTATGGTCCACTGGAACCTAGCCAACCAGCCAAGGAGACACAGAGCAGCTATCTGGAGTATATGAGGTTAAAAGCAAGAGTGGAGCTACAACGATCTCAGAGAAACCTTTTTGGGGAAAACTTGGGCCCATTGAGCACAAAAGAGCTTGAGCAGCTTGAACATCAACTTGAGATGTCGTTGAACCAAATAAGGTCGACAAAGACCCAAATGCTTGATCAGCTTTCTGATCTTCAAAGAAAGGAACAAATGCTGCAAGAAGCTAACAGATCCTTAAAAAGGAAGTTGGAAGAAAGTAATGCAGAAAATTCCCTTGGATCATGGGAATCCGGTGGGCATGGACCAGGCCATCAACCTGCTCAATCAGAGGGATTCTTCCAGCCTTTAGAGAATTCTACATTGCAAATTGGGTACAATCATGTGGCAGATCAAATGAGCATCACCGTCCCACCACAAAATAATGGAGTTCCTGGTTGGATG
Trochodendron_a_MADS3       ---------------------------------AAGATCAATCGTCAGGTCACGTTCGCAAAGAGAAGGAATGGGATGCTGAAGAAGGCGTACGAGCTCTCAGTTCTCTGCGATGCTGAGGTTGCTCTCATCATCTTCTCTAATCGAGGCAAGCTTTATGAGTTCTGTAGCACCTCTAGCATGCTAAAGACACTTGAAAGGTACCAAAAGTGCAGTTATGGTGCCCTGGAAGCCAGCCAGCCAGCCATTGAGACACAGAACAGCTACCAGGAATATTTGAAGCTAAAAGGAAGAGTTGAGTTACAACGATCTCAGAGAAACCTTCTTGGTGAAGACTTGGGCCCGTTAAATACAAAGGAGCTTGAGCAGCTTGAGCAGCAACTAGAGATGTCCTTGAAGCAAATCCGGTCGACAAAGACCCAAATGCTTGATCAGCTTTCTGATCTTCAAAGAAAGGAACAAATGCTACAAGAAGCTAACAGAGCCTTAGGAAGGAAGTTGGGTGAAAGTAGTGCAGAAAATACCCTTCGCTCTTGGGAAGCTGGTGGACAAAGCCCAAGCCGCCAGCCAGCTGAACCAGAGGGATTCTTCCAGCCTTTAGAAAATTCTTCAATGCACATTGGATACAATCCTGTGCCAGATCAGATAACCGTTGCAGCCCCAGGCCAAAATAATGGAATTCCTGGGTGGATG
Nelumbo_n_NEnuSEP1          ---------------------------------AAGATAAATCGTCAGGTTACGTTCGCAAAAAGAAGGAACGGCCTTCTTAAGAAGGCTTACGAGCTCTCTGTTCTCTGTGATGCCGAGGTTGCTCTCATCATCTTCTCTAACCGAGGCAAACTTTATGAGTTCTGCAGCAGCTCTAGCATGCTCAAGACCCTCGAACGTTACCAAAAATGCAGTTACGGTGCACTGGAAGCTAGCCAGCCAGCCAAGGAGACACAGAGCAGCTACCAGGAATATTTGAAGCTGAAAGCAAGAGTTGAGCTACAACGATCTCAGAGAAACCTTCTTGGAGAAGACTTGGGTCCACTAAGCACAAAAGAGCTTGAACAGCTTGAGCATCAGCTTGAGATGTCTTTGAAGCAAATCAGATCAACAAAGACCCAAATGCTTGATCAGCTGTCTGATCTCCAAAGAAAGGAACAAATGCTCCAAGAAGCTAACAGAGACCTAAAAAGGAAGCTGGATGAAAGTAGTTCTGAGAATCCTCTTCGGACATGGGAAGCTGGTGGGGCAAAACTCAGTCGCCAGCCTTCTCAATCAGAGGGNGTCTTCCCACCTTTGGAAAATTCAACTTGGCAAATTGGATATAATCCTGTTCCAGATCAGATAACTGTTGCTGCTTCAGCCCAAAATAATGGTATTCCTGGGTGGATG
Aquilegia_c_AcoSEP1         GGGGGGAAAGTAGAGTTGAAGAGAATAGAAAACAAGATAAATCGACAAGTAACATTTGCTAAGAGAAGAAATGGACTGTTAAAGAAAGCTTATGAACTTTCTGTTCTTTGTGATGCTGAAGTTGCTCTTATTATTTTTTCTAGTAAAGGCAAGCTTTGTGAGTTCTGCAGCAGCTCAAGCATGTTAAAGACACTTGAGAGGTACCGAAGAAGCAGCTACGGGGCGTTAGAAGATACTCCACCTGCAAATGATGAGTTGAGTAGCTATCAGGAATATGTGAGGCTAAAAGGAAAGTATGAACTACAACAGTGTCAAAGAAATCTGCTTGGTGAAGACTTGGATCCATTAAGTATAAAGGAACTTGATCAGATTGAGCATCAACTGGAGTCATCTCTTAAAGTAATCAGATCAACAAGGACCCATATGTTTGATCAGCTTATGGAGCTTCAAAAGAAGGAACAGATGCTGCGAGAAGCTAACAAAACGTTGAAAAAGAAGTTGGATGAAAAAGCTGCAGACGATCCACTTCAACTATGGGAAGCAGGACATAAACATCCAAACCATCAGACCCTTCAACCAGAGAGATTCTTCCAGCCTTTAGAAAATTCAACAATGCAAATACGATACAATCCTGAACCAGACCATACAAATGTTCTGCCCCGAACCCAAAGCAATGGCATCCCTGGATGGATG
Nigella_d_NdSEP1            GGAGGGAAAGTTGAACTGAAGAGGATAGAAAACAAGATAAACCGTCAGGTTACCTTTGCAAAGAGAAGAAATGGACTGTTGAAGAAGGCTTATGAACTTTCTGTTCTTTGTGATGCTGAAGTTGCTGCTATCATCTTCTCTAGTAGAGGAAAGCTTTATGAGTTCTGCAGCACCTCTAGCATGCTAAAGACAATTGAAAGGTACCAAAAAACCACTTGTGATGCATTAGAAGCTAATCCACCAGTGAACGAT---CAGGCTAGCTATCAGGAATATTTGAGGCTAAAAACTAGGGTTCAACTACAACAATCTCAAAGAAACCTACTTGGGGAAGACTTGGAGAACTTAACTCTACAAGAGCTTGAGCAGCTTGAGCATCAGCTAGATGCATCTCTAAGGCAAATCAGATCTATTCAGAATGACATGTTTGATCAGCTTTCCGAGCTTCAGAGCAAGGAAATTACGTTACGGGAAACTAATAAAATGCTAAGAAGGAAGTTGGATGCAAATGCCATTGACAATCGTTTTCAGTATCAT---------------------------CAGAGTTCTCAACCACAGATATTCTTCCAGCCTTTAGAGAACTCGACACTGCAATTAGGATACAACCGTCCATCTGATCCTTCCGGTATTCCACACCAATCCCAAAATAATGGATTTCCTGGGTGGATG
Eschscholzia_c_EcAGL2       GGTGGAAGAGTTGAACTGAAGAGGATTGAAAACAAGATTAATCGTCAAGTAACATTTGCTAAGAGAAGAAATGGGATTTTGAAGAAAGCTTTTGAGCTTTCAGTTCTTTGTGATGCTGAGGTTGCTCTTATCATCTTCTCTAGCCGTGGAAAGCTTTATGAGTTTTGTAGCAGCTCTAGCATACTGAAGACGCTCGAGAGGTATCAAAGGTGCAGCTCTAATGCATCACAAGCTAGCAGGTCAATCAAAGACAATGATGAAACTTACCAGAACTATTTGAAGCTAAAATCAAGAGTTGAGTTACAACAAAACCAGAGAAACTTGCTTGGGCTAGACTTGGAGCCCTTGAGTCTGAAGGAACTTGACCAGCTTGAGAGTCAATTAGAGGTTTCATTAAAACAAGTTACATCAACAAAGACTCAGATGCTCGATAATCTCTCCGACCTTCAAACAAAGGAAGAAGTGCTGCAAGAAGCCAATAGATCCTTGAACAGAAAGATGGAAGAAAACATGGCAGAAATTCCTCAACAAAGATGGGAAGCCGGAGATCATAACCCGAATCGTCACATACCGATAACGGATGGATTTTATCAGCCTTTAGAAAACCCAACTTTTCAAATTGGAAGCAGTTCAATGAGCGATCATTTAACT------CCAACTGTTCAAAACCTTGGATTCCCTTCATGGAGC
Epimedium_s_EsAGL2_1        GGAGGAAGAGTGGAACTAAAGAGGATTGAGAACAAGATAAATCGGCAAGTCACTTTTGCTAAGAGAAGAAATGGTCTTCTCAAAAAGGCTTACGAACTCTCTGTTCTCTGTGATGCTGAGGTTGCTGTCATCATCTTCTCCAGTAGAGGAAAGCTTTATGAGTTCTGCAGCGGTTCTAGCATGCTAAAGACCCTCGAGAGATACAACCAATGCAATTATAATCCTTTGGAAGCAAACGCCCCGGACAAGGAGACAGAGAGCAGCTACCATGAATATATGAAGCTAAAAGGAAGACTTGAACTACAGCAAAATCAGAGAAATCTGCTCGGAGAAGACCTGGATTCGTTAACTACAAATGAGCTTGATCAGCTTGAGAATCAACTCGAGACGTCGTTAAAGCAGATTAGATCAACAAAGACTCAGATGCTTGATCAACTTTCTGATCTTCAACAAAAGGAACAAATGCTGAAAGAAGCTAACGCAACCTTAAGAACAAAGTTGGATGGAGCAAGTGCAGAAATTCCCCTACAATCATGGCAACTAGCCGGACAAAAGACAAATTGCCAGAACTCTCAACCAGAACCATTCTTCCAGCCTCTAGAAAATCCCACTAATCAAATGGGATATCATCAAGTATCACATCAGCTAACTAAC---CAGCCATCTCAGAATAATGGCATTCCTGGATGGATG
Nigella_d_NdSEP2            GGAGGGAAAGTTGAGCTGAAGAGAATTGAAAACAAGATAAATCGTCAGGTTACTTTTGCTAAGAGAAGAAATGGTCTTCTCAAGAAAGCTTATGAACTCTCTCTTCTTTGTGATGCTGAAGTTGCTCTTATTATCTTCTCTCCTGCTGGAAAACTCTATGAGTTCTGCAGTAGTTCTAGCATGTTGAAGACACTACAGAGGTACCAAAAGAGTACTTATGAAGAAATGGAAAATAGCACATCTAACCAAGTGACTCAGGTAAGCTATCGGGACTATTTGAGCCTCAAAGGAAAAGTTGAGCTGCAGCAAACACAAAGGAACCTTCTTGGAGAAGAGTTGGCTCCCTTGAATACCAGAGAGCTTGAGCAGCTCGAAACTAAATTGGAGATGTCATTGAAGCAAGTCAGGTCCACTAAGAACCGTATGAATGATCAGCTTTCTGATCTTCGAAGGCAGAAAGAAGTTCTAGAGGAGGCAAACCGATTATTAAAAAGCCAGGATGAGAGGAGTATG---GAAAATGTGGTTAGATTATGTCAAGACGGTGAACAGAACTCAAATCATCACCCTGTTCGAACTGAGGAATTCTTCCAGCCTTTAGAAAATACGACATTGGGTGTTCAATGCAGTAATACACCAGAACAAATGCCAGTTGCATTCACAACCCCTGATGATTGCATTCCTAGATGGATG
Aquilegia_c_AcoSEP2A        GGGGGAAAAGTAGAGTTGAAGAGAATTGAAAACAAGATAAATCGTCAAGTAACATTTGCAAAAAGAAGAAATGGATTATTGAAGAAAGCTTATGAATTATCAGTGCTTTGTGATGCTGAAGTTGCTCTCATTATCTTCTCTACTCGTGGTAAACTCTATGAGTTCTGCAGTACTTCAAGCATGTTGAAGACACTTGATAAGTACCAAAAATCCAGTTATGCAGCATTGGAAACGAGCACATCAGCCAAAGAAACACAGAACAACTACCAAGAATATTTGAGGCTAAAAGCAAGAGTCGAACTACAACAATCTCAGAGGAACCTTCTTGGGGAAGAGTTGGGCTCATTAAGTACTAAGGAGCTTGATCAACTTGAGCATCAACTGGATATGTCGCTAAAACAAATTAGGTGTACCAAGACTCAAATGCTCGATCAGCTTTCTGATCTTCAAGGGAAGGAGCAAGTTTTAGAAGAGGCAAACAGTTCTTTAAGAAGAAAGCTAGATGAGCGCATTGCAGAAAATGCCCTTAGACCATGGGCATCTGGTGAACAGAACCCATGCCGTCAACCTGCTCAATCTGAGGAATTTTTCCAGCCTTTGGGAAATTCAACATTGCATGTTGGTTACAACCATGTGCCAGAACAGATTACAGTTGCAGCACCAGCTCAAAACAATGGTATCCCTGGTTGGATG
Epimedium_s_EsAGL2_2        GGGGGGAGAGTGGAGTTGAAGAGAATCGAAAACAAGATAAATCGACAAGTAACGTTTGCTAAACGAAGGAATGGACTTCTCGAAAAGGCCTATGAGCTCTCTGTCCTCTGCGATGCTGAGGTTGCTCTTATTATCTTCTCTGCTCGTGGAAAACTTTATGAGTTTTGTAGCAGTTCCAGCATGTACAAGACATTGGAGAGGTATCAAAGGTGCACTTATGTTGCATCACAAGCTAGCTCGTCCGCAAACGAGGAGCCCAGCAGCTATCAGGAATATTTGAGGCTCAAGGCAAGAGTTGATCTACAGCAATCTCAAAGAAACCTTCTGGGCGAGGAGTTGGGCTCACTTAATACAAAGGAACTTGACCAGCTTGAACATCAACTGGAGATATCCTTGACGCAAGTCAGATCCACAAAGACTCAAATGCTTGATCAGCTTTCGGATCTTCAAAAGAAGGAAGAAATGCTGCATGAAGCTAACAATTCTTTGAAAAAGGAGTTGGACGAAAGCAGGGCAGAAAATCCCCATCGATTCTGGGAAACTGGTCAACAGAGTCCTAACTACCAACAGACTCAAACAGAGGAATTCTTTTACCCTCTGCAAAATTCAAACTTGCGAATGGGATTAAATCCTGTCCCAGAACAGATACAAGTTGCAGCACCAGTCCAAAATAATGGAATTCCAGGTTGGATG
Akebia_t_AktSEP1_2          GGGGGAAGAGTAGAGCTGAAGAGGATCGAAAACAAGATAAATCGACAGGTCACGTTCGCAAAGAGAAGAAACGGTCTTCTCAAGAAAGCTTACGAGCTTTCCATTCTCTGCGATGCTGAGGTTGCTGTCATCATCTTCTCTTCTCGAGGCAAGCTCTTTGAGTTCTGCAGCAGTTCTAGTATGTCCAAGACGCTAGAAAGGTACCAACAATGTAATTATCGTGCAGTGGAAGCAAGCACATCGGCCAACGAGACGGAGAGTAGCTACCAGGACTATTTAAGGCTGAAAGCAAGAGTAGAGCTGCAGCAATCTCAGAGAAACCTTCTCGGGGAAGAGTTGGGCTCACTAGGTACAGGAGAGCTAGAACAACTTGAGCATCAACTTGAGATGTCTTTGAATCAAGTCAGATCCACGAAGACTCAGATGCTTGATCAACTTACTGATCTTCAAAGGAAGGAACAAATGCTACAAGAAGCCAACAGAACCTTAAGAAGAAAGTTGGATGAAAGAAGTACAGAAAATCCCTATACATCATGGGAAGCTGGTGGACAAAACCCTAGTCATCAACCAGCCCAATCAGAGGGATTCTTCCAGCCTTTACAAAATTCAATGCTGCAAATTGGATACAATACTGGACCAGATCAGCTAACTGTTGCGGCTCCAACCCAAAATAATGGCATTCCTGGGTGGATG
Euptelea_p_EUplSEP1         GGAGGGAGAGTAGAGCTGAAGAGGATTGAGAACAAGATTAATCGTCAGGTCACGTTCGCTAAGAGAAGGAATGGTCTTCTTAAGAAGGCTTATGAGCTTTCCATTCTCTGCGATGCTGAGGTTGGTCTCATCATCTTCTCTAACCGGGGCAAGCTCTATGAGTTCTGCAGCAGCAATAGCATGCTCAAGACGCTCGACAGGTACCAAAAATGCAGTTATGGGGCATTGGAAGCTAGCATGCCACCAAAGGATACACAGAGCAGCTACCATGAATACTTGAAGCTCAAAGCAAGGGTTGAGCTACAACGATCTCAAAGAAATCTACTTGGGGAAGACTTGGGCTCATTAAATACGAAGGAGCTCGAGCAGCTAGAGCATCAGCTGGAGATGTCCCTGAAGCAAATAAGATCGACAAAGACTCAGTTGCTCGATCAGCTTTCTGATCTTCAAAGACAGGAACAACATCTACAAGAAACTAATAGAGCATTAAGAAGGAAGTTGGATGAAAGCAGTGGAGAAATTCCCCTTCAATCATGGGAAACTGGTGCGCAGAACTCGAGCCGCCAACCTGCTCAATCAGAGAGGTTCTTCCAGCCTTTGGAAAATTCCACATTGCAGATTGGATACCATCCTTTACCAGATCAGCTTAACATTGCAGCCCCAGCCCAAAATAATGGCATTCCTGGATGGATG
Akebia_t_AktSEP1_1          GGGGGAAGAGTAGAGCTGAGGAGGATCGAAAATAAGATAAATCGTCAGGTGACATTCGCAAAGAGAAGAAACGGTCTTCTAAAAAAAGCTTATGAGCTCTCTGTTCTTTGCGATGCTGAGGTTGCTCTCATCATCTTTTCTAGCCGAGGCAAGCTTTATGAGTTCTGTAGCAGCTCTAGCATGCTAAAGACACTTGACAGGTACCAAAAGTGCAGTTATGGCACATTGGAAGCTAGCATGCCACCCAAGGACACACAGAACAACTACCAGGAATATTTGAGGCTCAAGGCAAGAGTTGAGCTGCAACAAACTCAAAGAAACCTGCTTGGGGAGGACTTGGGCCCACTAAATACTAAGGAACTTGATCAGCTTGAGAATCAACTGGAGACATCCTTAAGGACAATCCGATCAACAAAGACTCAGTTGTTTGATCAGCTTTCTGATCTTCAAAGAAAGGAACAAATGCTACATGAAGCAAATAGAACCTTGCGAAGGAAGTTGGATGAAAACAGTACAGAGATCAACCTTCAATCATGGGACGCTGGTGGGCAAAACGCAGGTCGCCAAAACCTCCCGTCAGATGGATTCTTTCAGCCTCTAGAAAATTCCACACTGCAAATTGGATACAATCCAGTGCAAGATCAGATCAATAATGGCCAATCAGCCCAAAATAATTGCATTCCTGGGTGGATG
Zea_m_ZMM8                  GGTGGCAAGGTGGAGCTGAAGCGGATCGAGAACAAGATCAGCCGGCAGGTGACGTTCGCCAAGCGCAGGAACGGGCTGCTCAAGAAGGCGTACGAGCTGTCGCTGCTGTGCGACGCCGAGGTCGCGCTCATCATATTCTCCGGCCGCGGCCGCCTCTTCGAGTTCTCCAGCTCCTCATGCATGTACAAAACACTCGAGAGATACCGCAGCTCCAACTACAGCACACAGGAAGTAAAAGCTCCACTGGAG---AGTGAAATTAACTACCAGGACTACTTGAAGTTGAGGACCAGAGTTGATCTCCAGACTACACAAAGAAACATCCTTGGCGAAGATCTGGGCCCACTCAGCATGAAGGAGCTCGAGCAGCTGGAGAACCAGATAGAGGTATCCCTGAAGCATATCAGGTCAAGAAAGAATCAGCTACTCGACCAGCTCTTTGATCTCAAAAGCAAGGAACAAGAGTTGCAGGATCTCAACAAAGACCTAAGGAAAAAGCTGCAAGAAACAAGTCCGCAGAATGTGATCCACTCCTGGGAGGAAGGCGGGCACAGTAGT------GTTCTTGGTCCGTTCCAGGGACTCCTTCAGCACCATGGCGATCCTTCCCTGCAGACACGGTACCATCAGCAGATGGACCAGCTGAACGAGGAC---GCGGACCCTGACCACGGTCGGTCTGGATGGATA
Zea_ZmM14                   GGTGGCAAGGTGGAGCTGAAGCGGATCGAGAACAAGATCAGCCGCCAGGTGACGTTCGCCAAGCGCCGCAACGGACTGCTCAAGAAGGCGTACGAGCTGTCGCTGTTGTGCGACGCGGAGGTCGCGCTCATCATCTTCTCCGGCCGCGGCCGCCTCTTTGAGTTCTCCAGCTCCTCATGCATGTACAAAACACTCGAGAGATACCGCAGCTCCAACTACTCACAA---GAAGTAAAAACTCCACTGGAC---ACTGAAATTAAATACCAGGATTATCTCAAGTTGAGGACAAGGGTTGAACTCCAAACTACACAAAGAAATATTCTTGGGGAGGATCTGGGTCCACTTAGCATGAAGGAGCTCGAGCAGCTGGAGGACCAAATAGAGATATCTCTGAAGCATATCAGCTCAAGAAAGAATCAACTACTTGATCAGCTCTTTGACCTCAAAAGCAAGGAACAAGAATTGCTGGATCTCAATAAAGACCTAAGGAAGCAGCTGCAAGAAACAAGGCCAGAGAACGCGCTCCGTTCCTGGGAGGAAGGTGGGCACAGTGCAGGGAATGTTCTTGATCCTTATCAGGGGCTCCTTCAGCACCTGGACGATCCTTCCCTGCAGTTCGGGTACCATCATCAAATGGATCAGCTGAACAACGAGGACGTGGACCCGAATCATGGTCGATCTGGATGGATA
Sorghum_b_SbLHS1            GGTGGCAAGGTGGAGCTGAAGCGGATCGAGAACAAGATCAGCCGGCAGGTGACGTTCGCCAAGCGCCGGAACGGGCTGCTCAAGAAGGCGTACGAGCTGTCGCTGCTGTGCGACGCCGAGGTCGCGCTCATCATCTTCTCCGGCCGCGGCCGCCTCTTCGAGTTCTCCAGCTCGTCATGCATGTACAAAACACTCGAGAGATACCGCAGCTCCAACTACAGCTCACAGGAAGTAAAAGTTCCACTGGAC---AGTGAAATTAACTACCAGGATTATCTGAAGTTGAGGACAAGAGTTGAACTTCAAACTACACAAAGAAATATTCTTGGTGAGGATCTGGGTCCACTTAGCATGAAGGAACTTGAGCAGCTGGAGAACCAAATAGAGACATCCCTGAAGCAGATCAGGTCAAGAGAGAATCAATTACTTGATCAGCTCTTTGATCTCAAAAGCAAGGAACAAGAATTGCAGGATCTCAATAAAGACCTAAGGAAAAAGCTGCAAGAAACAAGTCCAGAGAATGTGCTCCATAGCTGGGAGGAAGGTGGGCACAGTGCAGGTAATGTTCTTGATCCTTATCAGGGACTCCTTCAGCACCCAGAGGATCCTTCCCTGCAGATTGGGTACCATCAACAAATGGACCAGCTGAACAACGAGGACGCGGGCCCAAATCACGGTCGATCTGGATGGATA
Pennisetum_g_PgLHS1         ------------------------ATCGAGAACAAGATCAGCCGGCAGGTGACGTTCGCCAAGCGCCGGAATGGGCTGCTCAAGAAGGCGTACGAGCTCTCCCTGCTGTGCGACGCCGAGGTCGCGCTCATCATCTTCTCCGGCCGCGGCCGCCTCTTCGAGTTCTCCAGCTCCTCATGCATGTACAAAACACTCGAGAGATACCGCAGCTCCAATTACGGCTCACAGGAAGTAAAAACTCCA---TCAGACGGTGAGATCAACTACCAGGATTATTTGGAGTTGAAGACCAGAGTTGAACTTCAAACTACACAAAGAAATATTCTTGGTGAGGATCTGGGTCCACTTAGCATGAAGGAGCTTGAGCAGGTTGAGAACCAAATTGAGATATCCCTGAAACATATCAAGGACAAGAAGAACCAGTTGCTTAATCAGCTCTTTGATCTGAAAAGTAAGGAGCAAGAACTACAGGACCTTAACAAGGACCTCAGGAAAAAGTTGCAAGAAACCAATGCAGAGAGTGTGCTACATTCCTGGGAAGAAGGTGGGCATAGTACTGGGAATGCCATCGAACCTTATCAGGGATTCCTTCAGCACCCAGAGGATCCTTCCCTGCAGATCGGGTACCACCAACAGATCGACCAGCTGAACAACGAGGACATG------------------------------
Setaria_i_SiLHS1            ------------------------ATCGAGAACAAGATCAGCCGGCAGGTGACGTTCGCCGAGCGCCGGAACGGGCTGCTCAAGAAGGCGTACGAGCTCTCGCTGCTGTGCGACGCCGAGGTCGCGCTCATCATCTTCTCCGGCCGCGGCCGCCTCTTCGAGTTCTCCAGCTCGTCATGCATGTACAAAACACTCGAGAGATATCGCAGCTCCAATTACGGCTCACAGGAAATAAAAACCCCA---TTGGACGGTGAAATCAACTACCAGGATTATTTGAAGTTGAAGACCAGAGTTGAACTTCAAACTACACAAAGAAATATTCTTGGTGAGGATCTGGGTCCACTTAGCATGAAGGAGCTTGAGCAGCTTGAGAACCAAATAGAGATATTCCTGAAACATATCAGGACAAGAAAGAATCAATTGCTTGATCAGCTCTTTGATCTGAAAAGTAAGGAGCAAGAACTACAGGACCTTAACAAGGACCTCAGGAAAAAGTTGCAAGAAACCAATGCAGAGAGTGTGCTACATTCCTGGGAAGAAGGTGGGCACAGTACTGGGAATGCCATTGAACCTTATCAGGGATTCCTTCAGCACCCAGACGATCCTTCCCTACAGATTGGGTACCACCAACAAATGGACCAGCTGAACAACGAAGACATG------------------------------
Urochloa_m_UmLHS1           ---------------------------------------------------------TCCAAGCGCAGGAACGGACTGCTCAAGAAGGCGTACGAGCTCTCGCTGCTGTGCGACGCCGAGGTCGCGCTCATCATCTTCTCCGGCCGCGGCCGCCTCTTCGAGTTCTCCAGCTCGTCATGCATGTACAGAACACTCGAGAGATACCGCAGCTCCAATTACACCACACAGGAAGTAAAAACTCCATTGGAT---GGTGAAATCAACTACCAGGATTATTTGAAGTTGAAGACTAGAGTTGAACTTCAAACTACACAAAGAAATATTCTTGGTGAGGATCTGGGTCCACTTAGCATGAAGGAGCTTGAGCAGCTTGAGAACCAAATAGAGGTTTCCCTGAAACATATCAGGACAAGAAAGAATCAATTACTTGATCAGCTCTTTGATCTGAAAAGCAAGGAGCAAGAATTACAGGACCTTAACAAGGACCTCAGGAAAAAGTTGCAAGAAACCAATGCAGAGAATGTGCTACATTCCTGGGAAGAAGGTGGGCACAGTACTGGAAATGCCATGGAACCTTATCAGGGATTCCTTCAGCACCAAGAGGACCCTTCCCTGCAGATTGGGTACCATCAACAAATTGACCAGCTGAACGAGGAC---GCGGACCCCAAT---------------------
Chasmanthium_l_ClLHS1       ------------------------ATCGAGAACAAGATCAGCCGGCAGGTGACGTTCGCGAAGCGCCGGAACGGGCTGCTCAAGAAGGCGTACGAGCTCTCGCTGCTGTGCGACGCCGAGGTTGCGCTCATCATCTTCTCCGGCCGCGGCCGCCTCTTCGAGTTCTCCAGCTCATCATGCATGTACAAAACACTCGAGAGATACCGCAGCTCCAACTACAACTCACAGGAAGTAAAAGCTCCT---TTGGACAGTGAAATTAATTACCAGGAGTATTTGAAGTTAAGGACCCGAGTGGAACTTCAAACTACACAAAGAAATATTCTTGGTGAGGATCTGGGTCCACTTAGTATGAAGGAGCTTGAGCAGCTCGAGAACCAAATAGAGATATCCCTGAAACATATCAGGACAAGAAAGAGTCAATTGCTTGATCAGCTCTTTGATCTGAAAACTAAGGAACAAGAATTGGAGGATATTAGCAAAGGCCTGAGGAAAAAGTTGCACGAAACTAGTGGAGAGAATGCACTACATTCCTGGGAAGAAGGTGGGCACAGTGCTGGAAATGCTGTTGAGCCTTATCAGGGATTCCAGCAACACCGAGAGGAATCTTCCCTGCAGATAGGGTACCGTCAACAAATGGAGCAGCTGAACAACGAAGACATG------------------------------
Eleusine_c_EcLHS1           ------------------------CTCGAGAACAAGATCAGCCGGCAGGTGACGTTCGCCAAGCGCCGGAACGGGCTTCTCAAGAAGGCGTACGAGCTCTCGCTGCTGTGCGACGCCGAGGTCGCCCTCATCATCTTCTCCGGCCGCGGCCGCCTCTTCGAGTTCTCCAGCTCATCTTGCATGTACAAAACACTCGAGAGATACCGCACCTGCAACTTCAACTCACATGAAGTAAAGGCCCCA---CTGGACAGTAAGATAAATTACCAGGACTATTTGAAGTTGAAGACCAGAGTTGAACTTCAAACTACACAAAGAAATATTCTTGGTGAGGATCTGGGCCCACTTAGCAATAAGGAGCTTGAGCAGCTTGAGAAACAGATAGAGATATCTCTAACACAGATCAGATCAAGAAAGAACCAATTACTTGTTCAGCTCTTAGATCTGAAAAGTAAGGAGCAAGAGTTGCAGGATCTTAACAAAGACCTGAGGAAAAAGTTGAAGAAAACTTGTGGAGAAAATGCGACACATTCCTGGGAGGAAGGCGGGCACAGTACTCGGAATGCTAATGAGCCTAATCAGGGATTCCTTCAGCATGCAGAGAATTCTTCCCTGCAGATCGGGTATTATCAACAGATGGACCAGCTCAACAACCAAGATATTGCTCATAAC---------------------
Eleusine_i_EiLHS1           ---------------------------------------------------------TCCAAGCGCCGGAACGGACTGCTCAAGAAGGCGTACGAGCTCTCGCTGCTGTGCGACGCCGAGGTCGCCCTCATCATCTTCTCCGGCCGCGGCCGCCTCTTCGAGTTCTCCAGCTCATCTTGCATGTACAAAACACTCGAGAGATACCGCACCTACAACTTCAACTCACATGAAGTAAAGGCTCCA---CTGGACAGTGAGATAAATTACCAGGACTATTTGAAGTTGAAGACCAGAGTTGAACTTCAAACTACACAAAGAAATATTCTTGGTGAGGATCTCGGCCCACTTAGCAACAAGGAGCTTGAGCAGCTTGAGAACCAGATAGAGATATCTCTAAAACAGATCAGATCAAGAAAGAACCAATTACTTGATCAGCTCTTTGATCTGAAAAGTAAGGAGCAAGAGTTGCATGATCTTAACAAAGGCCTGAAGAAAAAGTTGAAGGAAACCTGTGGAGAGAATGCGACACATTCCTGGGAGGAAGGCGGGAACAGTACTCGGAATGCTAATGAGCCTTATCAGGGAATCCTTCAGCATGCAGAGAATTCTTCCCTGCAGATCGGGTATCATCAACAGATGGAACAGCTCAACAACCAAGATATTGCTCATAACAATGAA---------------
Danthonia_s_DsLHS1          ------------------------ATCGAGAACAAGATCAGCCGGCAGGTGACGTTCGCCAAGCGCCGGAACGGGCTACTCAAGAAGGCGTACGAGCTCTCGCTGCTGTGCGACGCCGAGGTCGCGCTCATCATCTTCTCCGGCCGCGGCCGCCTCTTCGAGTTCTCCAGCTCATCATGCATGTACAAAACCCTTGAGAGATACCGCACCTGCAACTTCAACTCACAGGAAGCAAAAGCTCCT---TTGGACAGTGAAATAAATTACCAGGAGTATCTGAAGTTGAAGACAAGAGTTGAACTGCAAACCACACAAAGAAATATTCTTGGCGAGGATCTGGGCCCACTCAGCAGTAAGGAGCTTGAGCAGCTTGAGAACCAAATAGAGATATCCCTGAAACATATCAGGACAAGAAAGAATCAATTACTTGATCAACTCTTTGATCTGAAAAGTAAGGAACAAGAATTACAGGATCTTAACAAGGACCTGAGGAAAAAGTTGCAAGAAACCAGCGGAGAGAATGCGGTACATTCCTGGGAAGAAGGCGGGCACAGCGCTGGGAACGCCATGGAGCCTTCTCAGGGATTCCTTCAACACCCAGAGGATTCTGACTTGCATATGGGGTATCATCAACAAATGGATCATCTGAACAACGAGGACATGCCTCATCAC---------------------
Aristida_p_AlLHS1           ------------------------ATCGAGAACAAGATCAGCCGGCAGGTGACGTTCGCGAAGCGGCGGAACGGGCTGCTCAAGAAGGCGTACGAGCTCTCGCTGCTGTGCGACGCCGAGGTCGCGCTCATCATCTTCTCCGGCCGCGGCCGCCTCTTCGAGTTCTCCAGCTCCTCATGCATGTACAAAACCCTCGAGAGATATCGTAGCTGCAACTACAACCCGCAAGAAGCAAAAGCACCC---CAAGAAAGTGAAATTAATTACCAGGAGTACTTGAAGTTGAAGACCAGAGTCGAACTTCAAACCACACAAAGAAATATCCTTGGTGAGGATCTAGGTCCACTTAGCATGAAGGAGCTTGTGCAGCTAGAGAACCAAATAGAGATATCCCTGAAACAAATCAGATCAAGAAAGAATCAATTACTTGACCAGCACTATGATCTGAAAAATAAGGAGCAAAAATTGCAGGATCTTAACAAAGACTTGAGGAAAAAGCTGCAAGAAACCAGTGGAGAGAATGCGCTGCATTCCTGGGAAGAAGGTGGGCACAGTGCTGGGAATGCCATCGAGCCTAATCAGGGATTCCTTCAACACCCGGAGGATTCTTCCCTGCAGATTGGGTACCATCAACAAATGGACCAGCTGAGCAACGAAGACATGCATCAC------------------------
Hordeum_v_HvM7              GGTGGGAAGGTGGAGATGAGGCGGATCGAGAACAAGATAAGCCGGCAGGTGACCTTCGCCAAGCGCCGGAACGGGCTGCTCAAGAAGGCCTACGAGCTCTCGCTGCTCTGCGACGCCGAGGTCGCCCTCATCATCTTCTCCGGCCGCGGCCGCCTCTTCGAGTTCTCAAGCTCCTCATGCATGTACAAAACTCTTGAGAGGTACCGCACCTGCAACTCCAACTCACAGGAAGCAACACCTCAG---GTAGAAAATGAGATTAATTACCAGGAATATTTAAAGCTGAAGACAAGAGTTGAACTTCAAAGTTCACAAAGAAATATTCTCGGTGAGGATCTGGGCCCACTTAGCATGAAGGAGCTTGACCAGATAGAGAACCAAATAGATGCATCCCTCCAGCATATCAGGTCAAAAAAGAATCAATTACTCGATCAGCTATTTGAACTGAAAAGTAAGGAGCAAGAATTGCAGGATGAAAACAAAGACTTGAGGAAGAAGCTGCAAGACACCACCGGAGAGAATGCGGTCCATTCCTGGCAAGACGGTGGGCAGAGTTCCAGGCATGCCACTGAGCCTTACCCGGGAGTACTCCAACACCCGGAGGATACCTCCATGCAAATTGGGTATCCTCAGGCCATGGACCAGCTGAACAACAGAGATCACTCACAGCGCGGTGGATCTGCAGGTTGGATA
Avena_s_AsLHS1              ------------------------ATCGAGAACAAGATAAGCCGGCAGGTGACCTTCGCCAAGCGCCGGAACGGGCTGCTCAAGAAGGCGTACGAGCTCTCGCTGCTCTGCGACGCCGAGGACGCCCTCATCATCTTCTCCGGCCGCGGCCGCCTCTTTGAGTTCTCCAGCTCCTCATGCATGTACAAAACACTTGAGAGATACCGCACCTGCAACTACAACTCACAGGAAGCAGCACCTCTC---GTGGAAAATGAAATTAATTACCGGGAATATTTGAAGCTGAAGACCAGAGTTGAACTTCAGAGCTCACAAAGAAATATCCTCGGTGAAGATCTGGGTCCACTTAGCATGAAGGAGCTTGATCAGATTGAGAGCCAAATTGATGTATCCCTGAAGCATATCAGGTCAAGAAAGAATCAATTACTTGATCAGCTATTTGACCTGAAAAGCAAGGAGCAAGAATTGCAGGATCAAAACAAAGACTTGAGGAAGAAGTTGCAAGAAATGAGTGGAGAGAATGCTGTCCATTCCTGGCAAGACGGAGGAGGGAGTTCCGGGCAGGCCGTTGATCCATATCCGGGACCCCTTCAACACCCTGAAGATTCCTCCATGCAAATAGGGTACCATCAAACCATGGAGCAGCTGRACAACGAAGATCACTCTCATCACAATGCATCTGCGGGTTGGATA
Lolium_p_LpMADS9            GGTGGGAAGGTGGAGATGAGGCGGATCGAGAACAAGATAAGCCGGCAGGTGACCTTCGCCAAGCGCCGGAACGGGTTGCTCAAGAAGGCGTACGAGCTCTCGTTGCTTTGCGACGCCGAGGTTGCGCTCATTATCTTCTCCAGCCGCGGTCGCCTCTTCGAGTTCTCCAGCTCATCGTGCATTTATAAAACACTTGAAAGGTACCGCACTTGCAACCACAACTCACAGGAAGCAAACCCTCCA---CTGGAAAACGAAATTAGTTACCAGGAATATTTAAAGCTGAAGACCAGAGTCGAACTTGAAAGTTCACAGAGAAATATTCTCGGTCAAGATCTGGGTCCACTTAGCATTAAGGAGCTTGATCAGATTGAGAACGACATAGATGTATCCCTCAAGCATATCAGGTCAAGAAAGAGTCAATTAGTTGACCAGCTATCTGACCTGAAAAATAAGGAGCAAGAACTGCAGGATCAAAACAAAGACTTGAGGAAGAAGTTGCAAGACACCATCGAAAAGAACGCAGTTCACCTCTGGCAAGATGGAGGACAGAATGGG---CATGCCATTGAGCCCTATCAGGGACTCCTCCAATACCCGGATGGTTCCTCCATGCAAATTGGCTATCATCAGTCCACGGACCAGCTGAACAACAAAGACATACAGAACAACAATGGATCTGCAGGCTGGATA
Lithachne_h_LhLHS1          ------------------------ATCGAGAACAAGATCAGCCGGCAGGTGACGTTCGCCAAGCGGCGGAACGGGCTGCTGAAGAAGGCATACGAGCTGTCGCTGCTCTGCGACGCCGAGGTCGCGCTCGTCATCTTCTCCGGCCGCGGCCGCCTCTTCGAGTTCTCCAGCTCCTCATGCGTGCACAAAACGCTCGAGAGGTACCGTAGCTGCAACTACAACACACAGGAAGCAAATGCTCCG---GTGGAAAATGAAATCAATTATCATGAATACTTAAAGCTGAAGACCAGGGTTGACCTTCAGACCAATCAAAGAAACATTCTTGGTGAGGATCTGGGCCCACTTAGCATGAAGGAGCTTGAGCAGCTTGATAACCAGATAGAAACATCACTCAAACAAATCAGGTCAAGAAAGAATCAATTACTTGATCAGCTATTTGATCTGAAAAGCAAGGAGCAAGAATTGCAGGATATTAACAAAGATTTGAGGAAGAAGTTGCAAGAAACCAATGGTGATCAGAAAGTGATTTCCTGGCAAGACGGAGGGCAGGGTTCTGGGCATGCTATTGAACCTTATCAGGGGCTCATTCAACATCCAGAAGATCCATCCATGCAAATTGCGTACCATCAGGTCATGGACCAGCTGAACCACGAAGACATG---CAGCAC---------------------
Dendrocalamus_l_DlMADS13    GGCGGTAAGGTGGAGCTGAAGCGGATCGAGAACAAGATAAGCCGGCAGGTGACGTTCGCCAAGAGGAGGAACGGGCTGCTCAAGAAGGCGTACGAGCTCTCACTGCTGTGCGACGCCGAGGTCGCGCTCATCATCTTCTCCGGCCGCGGCCGGCTCTTCGAGTTCTCGAGCTCGTCATGCATGTACAAAACACTCGAGAGATACCGCACCTGCAACAACAACTCACTGGAAGCAAATGCTCCGGTGGAA---AATGAAATTAATTACCAGGAATATTTGAAGCTGAAGACCAGAGTTGAGCTTCAAACCACACAAAGAAATCTTCTTGGGGAGGATCTGGGCCCACTTAGCATGAAGGAGCTTGAGCAGCTTGGTAACCAAATAGAGACATCCCTCAAACAAATCCGGTCAAGAAAGAATCAATTACTTGATCAGCTATTTGATCTGAAAAGTAAGGAGCAAGAATTGCAGGATCTTGGCAAAGATTTGAGGAAGAAGCTGCAAGAAACCAGTGGAGAGAATGCACTACATTCCTGGCAAGATGTAGGGCATAGTTCCGGGCATGCTATTGAACCTTGTCAGGAATTCGTTCAACACCCAGAAGAATATTCCATGCAAATTGGGTATCAACAGACCATGGACCAGCTGAACAACGAAGGCGCTGTTCAAGACAATGGATATGCAGGTTGGATG
Leersia_v_LvLHS1            ------------------------CTCGAGAACAAGATCAGCAGGCAGGTGACGTTCGCTAAGCGGAGGAACGGGCTGCTCAAGAAGGCGTACGAGCTGTCGCTGCTCTGCGACGCCGAGGTCGCCCTCATCATCTTCTCCGGCCGCAGCCGCCTCTTCGAGTTCTCCAGCTCATCATGCATGTACAAGACACTGGAGAGGTACCGCAGCTGCAACTACAACTCACAGGATGCAGCAGCTCCA------GAAAACGAAATTAATTACCAAGAATACTTGAAGCTGAAAACAAGAGTTGAACTTCAAACCACACAAAGAAATATTCTTGGTGAGGATCTGGGCCCACTAAGCATGAAAGAGCTTGAGCAACTTGAGAATCAAATAGAGGTCTCCCTCAAACAAATCAGGACAAGAAAGAGCCAACTACTTGATCAGCTTTTTGATCTGAAGAGCAAGGAGCAACAACTGCAAGATCTTAACAAAGACCTGAGGAAAAAGTTACAGGAAACCAGTGCAGAGAATGTGCTCTATTCCTGGCAGGATGGTGGTGGGCACGCTGCTGACCAGCCTCATCATCATCAGGGGCTTCTTCACCCTCCAGAGGACCACTCCCTGCAGATTGGGTATCATCATACGATGGACCATCTGAACAATGAAGCAGACGCTCATCAC---------------------
Oryza_s_OsMADS1             GGGGGGAAGGTGGAGCTGAAGCGGATCGAGAACAAGATCAGCCGGCAGGTGACGTTCGCCAAGCGCAGGAACGGCCTGCTCAAGAAGGCCTACGAGCTCTCCCTCCTCTGCGACGCCGAGGTCGCCCTCATCATCTTCTCCGGCCGCGGCCGCCTCTTCGAGTTCTCCAGCTCATCATGCATGTACAAAACCTTGGAGAGGTACCGCAGCTGCAACTACAACTCACAGGATGCAGCAGCTCCA------GAAAACGAAATTAATTACCAAGAATACCTGAAGCTGAAAACAAGAGTTGAACTTCAAACCACACAGAGAAATATTCTTGGTGAGGATTTGGGCCCACTAAGCATGAAGGAGCTGGAGCAGCTTGAGAACCAGATAGAAGTATCCCTCAAACAAATCAGGTCAAGAAAGAACCAACTGCTTGATCAGCTGTTTGATCTGAAGAGCAAGGAGCAACAGCTGCAAGATCTCAACAAAGACTTGAGGAAAAAGTTACAGGAAACCAGTGCAGAGAATGTGCTCCATTCCTGGCAAGATGGTGGTGGGCACAGCGCTGATCAGCCTCATCACCATCAGGGTCTTCTCCACCCTGATCAGGACCATTCCCTGCAGATTGGGTATCATCACCCTATGGACCATCTGAGCAATGAAGCAGACGCTCATCACAATGAACCATCCGGCTGGATA
Ehrharta_e_EeLHS1           ------------------------ATCGAGAACAAGATCAGCAGGCAGGTGACGTTCGCCAAGCGCAGGAACGGGCTGCTCAAGAAGGCGTACGAGCTCTCGCTGCTCTGCGACGCCGAGGTCGCGCTCATCATCTTCTCCGGCCGCGGCCGCCTCTTCGAGTTCTCCAGCTCCTCATGCATGTACAAAACACTCGAGAGGTATCGCAGCTGCAACTACAACTCACAGGAGGCAGCT---CCA------GAAAACGAAATCAATTACCAAGAATATTTGAAGCTCAAGACCAGAGTTGAACTTCGGACCACACAAAGAAATATTCTTGGTGAGGATCTGGGCCCACTGAGCATGAAGGAGCTTGAGCAGCTTGAGAACCAAATTGTGGTATCCCTTAAGCAGATCAGGGACAAGAAGAATCAACTACTTGACCAGCTCTTTGAACTGAAGAGTAAGGAGCAAGAACTGCGAGATCTTAACAAAGACTTGAGGAAAAAGTTACAAGAAACCACTGGGGACAACGTGCTACACTCCTGGCAAGATGGTGGTGGGCAGTCTGGGCTTACAGCTGAGCATCATCAGGGGCTTCTTCATCACGATCAGAACCACTCCCTGCAGATTGGGTATCATCAAGCCATGGATCATCTGAACAACGAAGCAGAAGGCCATAAC---------------------
Pharus_l_LHS1               GGTGGGAAGGTGGAGCTGAAGCGGATAGAGAACAAGATAAGCCGTCAGGTGACGTTCGCGAAGCGGCGGAATGGGCTGCTGAAGAAGGCGTACGAGCTCTCGCTGCTCTGCGACGCCGAGGTCGCCCTCATCATCTTCTCCAGCCGCGGCCGCCTCTTCGAGTTCTCCAGCTCCTCATGCATGTACAAAACCCTCGAGAGGTACCGCAGCAGCACTTACAACTCACAGGAAGCAGCAGCTCCTATAGAA---ACTGAAAGTAATTACCAGGAATATTTGAAGCTAAAGACTAGAGTTGAACTTCAAACCACTCAGAGAAATATTCTTGGCGAGGACTTGGGTCCACTTAGCATGAAGGAGCTGGAGCAGCTTGAGAACCAAATTGAGACATCCCTCAAGCAAATCAGGTCAAGAAAGAACCAATTACTTGATCAGCTTTTTGATCTGAAACATAAGGAGCAACAATTGCAAGATCTTAACAAGGACTTAAGAAAGAAGTTGCAAGAAGCTAGTGAGGAGAATGTGCTCCATTCCTGGGAAGATGGTGGGCCTAGTCCTGGACATGTCAGTGATCCTCACCAGGGACTGCTTCAACATCCCCAGGAT---CCTTTACAGATGGGGTATCACGAGGCCCTGGACCAACTAAACCATGAAGACATGGTTCATCATGGTGGGATTCCTGGTTGGATA
Streptochaeta_a_SaMADS1     ------------GAGATGAGGCGGATCGAGAACAAGATCAGCCGGCAGGTGACGTTCGCCGAGCGCCGCAACGGGCTGCCGAAGAAGGCCTACGAGCTGTCGCTGCTCTGCGACGCCGAGGTCGCCCTCATCATCTTCTCCAGC---GGCCGCCTCTTCGAGTTCTCCAGCGCCTCGTGCATGTACAGAACGTTGGAGAGATACCGCACCTGCAACTACAGATCACATGAGGCAGCTGCTCCA---ATCGAAACTGAAAGTAATTACCAGGAGTATCTGAAGCTGAAGACCAGAGTTGAACTTCAGACCACTCAAAGAAATCTTCCGGGCGAGGATTTGGGTCCGCTTAACATGAAGGAGCTTGAACAGCTTGAGAACCAGATTGAGTCATCCCTCAAAAATATCAGGTCAACCAAGAATCAATTACTTGATCAATTATTCGATCTCAGACATAAGCAGCAGCAATTGCAAGATCTTAACAAAGACTTGAGAAGAAAGTTGCAAGAAGTTGGT---CATGACAATGCGCTCGTATGGGAAGATGGTGGGCCCAGTTCA---GCTGGGCATGAGCATCTTCAGGGGCTCCTTCAGCCCTCAGAGGACCCCTCCCTGCAAATAGGGTATCATCAAGCCTTAGACCAGCTGAACAATGGACAGATTGCTCAGTACAACGGATCTGCACCCTGGATA
Zea_m_ZMM3                  ---------------------------------AAGATCAGCCGGCAGGTGACGTTCGCCAAGCGCCGGAACGGGCTGCTCAAGAAGGCGTACGAGCTGTCGGTGCTCTGCGACGCCGAGGTCGCCCTTATCATCTTCTCCAGCCGCGGCCGCCTCTTCGAGTTCTCCACCTCCTCATGCATCTACAAGACGCTGGAGCGATACCGCAGCTGCAGCTTTGCATCCGAA---GCATCAGCTCCACTAGAGGCTGAATTAAATAATTATCAGGAGTACTTGAAGTTAAAGACAAGAGTTGAGTTACAAACAACTCAGAGAAATCTACTTGGTGAGGACTTGGGTCCACTTAGCGTGAAGGAGTTAGAGCAACTTGAGAACCAAATTGAGATATCTCTCAAGCAAATCCGATCATCAAAGAACCAGATGCTCGACCAGCTCTTTGATCTCAAGCGCAAGGAACAACAACTGCAAGATGCTAACAAAGATTTAAGAATGAAGATAGAAGAAACTAGTGAAGAAAATGTGCTGCGATCTAGCCAGGATATTGGGTGTAGTTCTGGGCATGGTGATGAAGCCAACCAAGAACACCTT---CAACTTGCTGATCCTTCGCTGCATATAGGGTATCAAGCTTACATGGACCACCTGAACAATGAT------------------------------------
Sorghum_b_SbMADS3           GGGGGCAAGGTGGAGCTGAAGCGGATCGAGAACAAGATCAGCCGGCAGGTGACGTTCGCCAAGCGCCGGAACGGGCTGCTCAAGAAGGCGTACGAGCTGTCGGTGCTCTGCGACGCCGAGGTCGCCCTCATCATCTTCTCCAGCCGCGGCCGCCTCTTCGAGTTCTCCACCTCCTCATGCATGTACAAGACGCTGGAGCGATACCGCAGCTGCAATTTTGCATCCGAA---GCATCAGCTCCACTAGAGGCTGAATTAAATAATTATCAGGAGTACTTGAAGTTAAAGACAAAAGTTGAGTTACAAACAACTCAGAGAAATCTACTTGGTGAGGACTTGGGTCCACTTAACGTGAAGGAGCTAGAGCAACTTGAGAACCAAATTGAGATATCTCTCAAGCATATCCGGTCATCAAAGAACCAGATGCTCGACCAACTCTTTGATCTCAAGCGCAAGGAACAACAACTGCAAGATGCTAACAAAGACTTAAGAAGGAAGATACAAGAAACTAGTGAAGAAAATGTGCTGCGATCTTGCCAGGACATTGGGTGTAGTTCTGGGCATGGTGATGAAGCCAACCAAGAACGCCTT---CACCTTGCTGATCCTTCCCTGCATATAGGGTATCAAGCTTACATGGACCACATGAACAATGAT------------------------------------
Pennisetum_g_PgMADS1        ------------GAGATGAGGCGGCTCGAGAACAAGATCAGCCGGCWGGTGACGTCCGCCAAGCGCCGGAACGGGCTTCTCAAGAAGGCGTACGAGGTGGCCGTGCTCTGCGACGCCGAGGTCGCCCTCATCATCTTCTCCAGCCGTGGACGCCTCTTCGAGTTCTCCACCTCCTCATGCATGTACGAGACACTGGAGCAATACCGCAGCTGTAACTTCACATCTGAAGCATCATCAGCTCCAATCGAGGCTGAACTAAGTAATTACGAGGAGTATTTGAAGCTAAAGACAAGGATTGAGCTACAGACGACTCAGAGAAATCTTCTTGGTGAGGACTTGGGTCCACTTAGCACAAAGGAGCTTGAGCAACTTGAGAATCAAATTGAGATATCTCTCAAGCATATCAGATCATCAAAGAATCAGATGCTCGATCAACTCTTTGAGCTCAAGCGTAAGGAACAACAACTTCAAGATTCTAACAAGGACTTAAGAAAGAAGATACAAGAAACTAGCGAGGAGAATGTGCTGCGTACCTTCCAGGACCTTGGGGCTTGCTCTGGCCATCCTCGTGATGCCAACCAGGAATACCTTCGCCAGCTGNTTGATCCCACCCTGCGTATAGGGTATCAATCTTACATCGACCACCTGAGCAATGAA------------------------------------
Lolium_p_LpMADS6            GGTGGTAAGGTTGAGCTGAAGCGGATCGACAACAAGATCAGCCGGCAGGTGACGTTTGCCAAGCGCCGGAACGGGCTGCTCAAGAAGGCGTACGAGCTGTCGGTGCTCTGTGACGCCGAGGTCGCCCTCATCATCTTCTCCACCCGCGGCCGCCTCTTTGAGTTCTCTACCTCATCATGCATGTATAAGACGCTTGAGAGGTACCGCAGCTGCAACTACAACTCCAAA---GCAACAGCAACTCCGGAGACTGAATTAAGCAATTACCAAGAGTATTTAAAGATGAAGACAAGAGTTGAGCTACAGACAACTCAGAGAAATCTTCTTGGTGAAGACTTGGGCCCACTTAGCATTAAGGAGCTTGAGCAACTTGAGAACCAAATTGAGATATCTCTCAAAAATATAAGGTCGACAAAGAGCCAGTCACTTGATCAGCTCTTTGAGCTCAAGCGTAAGGAACAACAACTGCAAGATGTTAACAAAGACTTAAGAAGGAAGATACAAGAAACTAGTGCAGAAAATGTGCTGCATTCTTGCCAGGATGTTGGACCTAGTTCTGGACAGGCTAATCAAGCGGAGCAGGAACTATTTCACTCTGCAGTTGACCCGACTCTGCATATAGGGTTTCATCAATCTCTGGATCAACTGAACAATAAC------------------------------------
Dendrocalamus_l_DlMADS16    GGGGGGAAGGTCGAGCTGAAACGGATCGAGAACAAGATCAGCCGGCAGGTGACGTTCGCGAAGCGGCGTAACGGCCTGCTGAAGAAGGCGTACGAGCTGTCGGTGCTCTGCGACGCCGAGGTCGCCCTCATCATCTTCTCCAGCCGCGGCCGCCTCTTCGAGTTCTCCACATCCTCATGCATGTACAAGACACTAGAGCGATACCGCAGCAGCAACTACAACTCATCCGAAGCATCTGCTCCAATGGAGACTGACTTGAGTAATTACCAGGAGTACTTGAAGTTAAAGACAAGAGTTGAGCTACAAACCACTCAGAGAAATATTCTTGGTGAAGACTTGGGTCCACTTAGCATGAAAGAGCTTGAGCAACTTGAGAGCCAAATTGAGATATCCCTCAAGCATATCAGGTCGACAAAGAACCAGTTACTTGATCAGCTCTTTGAGCTCAAGCGTAAGGAACAGCAACTGCAAGATGTTAACAAAGACTTAAGAAGGAAGATACAAGAAACTAGTGAAGAAAATGTGCTGCATCCTTGCCATGATGTTGGGCCTAGTTCTGGCCTTGCTAATGAAGCTAACCAAGAACTTCTTCACCCTGCAGTTGATCCTTCAATGCATATAGGGTATCATCAAGCTTTGGACCACTTGAGCAATGAA------------------------------------
Oryza_s_OsMADS5             GGGGGGAAAGTAGAGCTGAAGCGGATCGAGAACAAGATAAGCCGGCAGGTGACGTTCGCGAAGAGGAGGAACGGGCTGCTGAAGAAGGCGTACGAGCTGTCCGTGCTCTGCGACGCCGAGGTCGCCCTCATCATCTTCTCCACCCGCGGCCGCCTCTTCGAGTTCTCCACCTCCTCCTGTATGTACAAGACACTGGAGCGATACCGCAGTTGCAACTACAACCTTAACGAAGCATCTGCTGCACTGGAAACTGAACTAAGCAATTACCAAGAGTACTTAAAGTTAAAGACAAGAGTTGAGCTACAAACAACTCAGAGAAATCTTCTTGGCGAGGACTTGGTTCCACTTAGCTTGAAGGAGCTCGAGCAACTTGAGAACCAGATCGAGATATCCCTCATGAATATCAGGTCATCAAAGAATCAATTGCTTGATCAAGTATTTGAGCTCAAACGTAAGGAACAACAACTTCAAGATGCTAATAAAGACTTAAAAAGGAAGATACAAGAAACTAGTGGAGAAAATATGCTTCATTCTTGCCAAGATGTAGGGCCC------GGCCATGCTAGTGAAGCTAACCAAGAGTTTCTCCATCATGCAATTGACCCTTCCCTGCATATAGGGTATCAAGCTTACATGGATCACCTCAACCAA---------------------------------------
Lolium_p_LpMADS7            GGTGGCAAGGTGGTGCTGCAGCGGATCGAGAACAAGATCAGCCGGCAGGTGACCTTCGCCAAGCGCCGCAACGGCCTGCTCAAGAAGGCCTACGAGCTCTCCATCCTCTGCGACGCCGAGGTCGCGCTCGTCCTCTTCTCCCACGCCGGCCGCCTCTACCAGTTCTCCTCATCCTCCAACATGCTTAAGACCCTTGAGAGGTATCAGAGGCACATTTTTGCTTCGCAAGATGCCGTGGTGCCGACAAGCGATATGCAGAATAATTATCTGGAATATATGGAGCTGAAGGCAAGAGTTGAGTTACAACACTCTCAAAGGAATCTACTAGGCGATGATTTGGCTCCACTCAATACATCCGAGCTGGATCAGCTTGAGAGTCAAGTAGGCAAGACCTTGAGGCAAATAAGGTCAAGAAAGACTCAGCTACTCGATGAGCTCTGCGACCTGAAGAGGAAGGAACACATGTTAGAGGACGCAAACTTGACCCTGAAAAGGAAGCTGGACGAGATGGAGGTGGACCAGCAGCAGCAGCCGTGGCAGAACGACCACGGCGTGGTGTCCTACGCGCCGCCACAGCCAGACCACTTTTTCCAGGCCCTGGAGAGCCCGTCCCTGCAGCCTGCATTTCGCTGCATGGTGAAC---------------------------------CAGCCGCCCGCATGGATG
Triticum_m_PAP2             GGTGGCAAGGTGGTGCTGCAGCGGATCGAGAACAAGATCAGCCGCCAGGTGACGTTCGCCAAGCGCCGCAACGGCCTGCTCAAGAAGGCCTACGAGCTCTCCCTCCTCTGCGACGCCGAGGTCGCGCTCGTCCTCTTCTCCCACGCCGGCCGCCTCTACCAGTTCTCCTCCTCCTCCAACATGCTTAAGACCCTCGAGAAGTACCAGAGGTACATTTTCGCTTCCCAAGATGCTGCCGTGCCGACTACCGATATGCAGAACAACTATCTGGAGTATATGGAGCTGAAGGCAAGAGTTGAGTTACAACGCTCACAAAGGAATCTCCTAGGCGAGGATTTGGCTCCACTGAGTACAATCGAGCTTGAACAGCTTGAGGGTCAAGTAGGCAAGACCTTGAGGCAAATAAGGTCAAGAAAGACTCAACTGCTGGATGAAATGTGCGACCTGAAGAGAAAGGAGCAAATATTGCAGGATGCAAACATGACCCTGAAAAGAAAGCTGGGCGAGATCGAGCTGGAGCCGCAGCAGCAGATGTGGCAGGGCGACCGGGGCGTG---CCCCACACGCCTCCGCAGCCAGAGCACTTCTTCCAGGCCCTAGAATATCCTTCCCTGCAGCCAGTATTTCGTGGCATGGTGAAC---------------------------------CAGCCGCCTGCATGGATG
Zea_m_ZmM31                 GGGGGCAAGGTGGTGCTGCAGCGGATCGAGAACAAGATCAGCCGCCAGGTCACCTTCGCCAAGCGCCGGAACGGCCTGCTCAAGAAGGCGTACGAGCTCTCCATCCTCTGCGACGCCGAGGTCGCGCTCGTCCTCTTCTCCCACGCCGGCCGCCTCTACCAGTTCTCATCCTCCTCCGATCTGCTTAAGACTCTAGAGCGGTACCAGAGGCACATCTATGCTTCAGCTGATGCTGCAGTGCCATCTAGCGATATGCAGAATAACTATCAAGAATATGTGAAGCTGAAAGCACGAGTTGAGTTACAACACTCGCAAAGGAATCTTCTTGGTGAAGAACTGGCTCCACTTAGCCCAAGTGAACTTGACCAGCTTGAGAGTCAAGTAGACAAGACCTTGAAGCAAATAAGATCAAGAAAGACTCAGTTACTTGATGAACTTTGCGACTTAAAGAGAAAGGAACAAATGCTGCAAGACGCTAACAGGGTTCTGAAAAGGAAGCTGCACGAGTTTGAGGCAGAGTCTCCCCCACAAGCGTGGCAAGGCGGAGGCGGCATG---TCCCATGACCCTCCACAGCCAGAACACTTCTTCGTGGCTCTGGAGAACGCGCCTCTGCAACCTACATACCATACTATGATGAACCAGCAGCCAGAG------------CCAGCGGGCGGCCCTCCTGCGTGGATG
Zea_m_ZmM24                 GGGGGGAAGGTGGTGCTGCAGCGGATCGAGAACAAGATCAGCCGGCAGGTGACCTTCGCCAAGCGCCGGAACGGCCTGCTCAAGAAGGCGTACGAGCTCTCCGTCCTCTGCGACGCCGAGGTCGCGCTCGTCCTCTTCTCCCACGCCGGCCGCCTCTACCAGTTCTCATCCTCCTCCAATCTGCTTAAGACTCTAGAGCGGTACCAGAGGTACATCTATGCTTCAGCCGATGCTGCAGTGCCATCTAGCGATATGCAGAATAACTATCAAGAATATGTGAAGCTGAAGGCACGAGTTGAGTTACAGCACTCACAAAGGAATCTTCTTGGTGAAGATCTGGCCCTACTTAGCCCAAGTGAACTTGACCAGCTTGAGAATCAAGTAGACAAGACCTTGAAGCAAATAAGATCAAGAAAGACTCAATTACTTGATGAACTTTGTGACTTAAAGAGAAAGGAACAAATGCTGCAAGATGCAAACAGGGTTCTGAAAAGGAAGCTGGGCGAGTTTGAGGCAGAGTCTCCCCCGCAGGCGTGGCAAGGCGAAGGCGGCATG---TCCCATGACCCTCCACAGCCAGAACACTTCTTCCAGGCTCTGGAGAACCCATGTCTGCAACCTACATACCATACGATGATGAACCAGCAGCCAGTG------------CCAGCGGGCGGCTATCCTGCATGGATG
Oryza_s_OsMADS34            GGGGGCAAGGTGGTGCTTCAGCGGATCGAGAACAAGATCAGCCGGCAGGTGACGTTCGCCAAGCGGCGGAACGGCCTGCTCAAGAAGGCCTACGAGCTCTCCATCCTCTGCGACGCCGAGGTCGCCCTCGTCCTCTTCTCCCACGCCGGCCGCCTCTACCAGTTCTCCTCCTCATCCAACATGCTTAAGACGCTTGAGAGATACCAGAGGTACATTTATGCTTCGCAAGATGCTGCCGCACCAACTAGCGATATGCAGAACAACTATCAGGAATATGTGAACTTGAAGGCACATGTTGAGCTGCAACAATCACAAAGGAACCTTCTAGGTGAGGATTTAGCTCCACTGGCTACAAATGAACTTGAGCAGCTTGAGAGTCAAGTAGTCAGAACCTTGAAGCAAATCAGATCAAGAAAGACTCAGCTACTTGATGAACTCTGCGACCTAAAGAGAAAGGAACAAATGCTACAAGATGCAAACAGGGTCCTGAAAAGGAAGCTTGACGAGATCGACGTAGAGGCTCCCCCACAGCCATGGAACGGAAACGGCGGCGTG---TCCAGTGAGCCTCCCCAACCAGAGCACTTCTTCCAGGCCCTCGGGCAT------------------------GCCGTGGTGAACCAGCCGCCGGCG------------CCGCCAGGCGGTCCTCCTGAGTGGATG
Elaeis_g_EgAGL2_4           GGGGGAAGGGTGGAGCTGAAGAGGATCGAGAACAAGATAAACAGGCAGGTGACGTTCGCCAAGCGGCGGAACGGGTTGCTGAAGAAGGCCTTCGAGCTCTCCGTCCTCTGCGACGCCGAGGTCGCCCTCATCATTTTCTCCAGCCGCGGCCGCCTCTTCGAATTCTGCAGCAGCTCCAGCATGCTTAAGACACTCGAAAGGTACCAAAGATGCAATTATAGTGCATCAGAAGCTGCTGCTCCGTCAAGTGAGATACAGAACACTTACCAAGAGTACGTGAGGCTGAAGGCAAGAGTTGAGCTGCAGCACTCACAGAGAAATCTCCTTGGTGAGGACTTGGACCCACTAAGTACAAATGAACTTGATCAACTTGAGAATCAACTAGAGAAATCTTTAAAGCAGATCAGATCAGCAAAGACCCAAATGCTCGATCAGCTTTGTGATCTTAAAAGAAGGGAACAAGAGATGCAGGAAACAAACAGATCACTAAACAGGAAGTTGCGAGAAGCAGCTTCACAAAATCCCCTCCAAACATGGGCAAATGGTAGTGGTGATCCTAATCGTGAGGCTGCTCTATCAAGGGGATTCTTCCAGCCATTGGCACACCCTCCTGAGCAAATTGGGTACCATCCTGTGATAGACCAGCCAAACGGAGGAGCTATGTCTCACGATAATGGCCTTCCTGCATGGATG
Elaeis_g_EgAGL2_5           GGGGGGAAGGTGGAGCTGAAAAGGATTGAGAACAAGATAAACAGGCAGGTTACCTTTGCAAAGCGACGGAACGGATTGCTGAAGAAGGCTAACGAGCTCTCTGTCCTCTGCGACGCCGAGGTCGCCCTCATCATCTTCTCCAGCAGCGGCCGCCGCTTCGAGTTCTGCAGCTGCTCCAGCGTGCTTAAGACAATCGAGAGGTACCAAACATACAACTATGCTGCATCAGAAGTTGTTGCCCCACCAAGCGAGACACAGAACACTTATCAGGAATATGCGAAGCTGAAGGCAAGAGTTGAGCTGCAACGTTCGCATAGAAATCTCCTAGGTGAGGACTTGGACCCATTAAGTACAAATGAACTTGAGCAACTTGAGAATCAAGTAGAGAAGTCTTTAAAGCAGATCAGTTCAGCAAAG---------------------------------------GAACAAGTGTTGCAAGAAGTAAATAGAGAACTAAAAAGAAAGTTACAAGAAGCCATTCCATATAATCCCCTCCAGTCATGGATAAATGGTGGTGGCAATCCTAATCACGAGTCTGCTCTATCAGAGGAATTCTTCCAGCCATTGGCACACCCT---CTACAAGTTGGGTACCATGCCATGATAGACCAGTCAAACAAAGGAGATATGACACACAATAATAGCTTTCCTGAATGGATG
Lilium_l_LFMADS3            ---------------------------------------------------------------------------------------------GAGCTGTCCGTGCTCTGTGATGCGGAGGTGGCACTCATAATCTTCTCAAATCACGGCCGTCTCTCGGAGTTCTGCAGCTCCTCCAGTATGATGAAGACACTTGAGAGGTACCATAAGTGCAGCTATAATGCAACAGAGGATATTATTCCATCAAAGGAAACTGAGAACAGTTATCATGAATATTTGAAGCTAAAAACAAGGGTTGACCTGCAACGCTCCCAAAGGAATCTCCTTGGTGAGGATCTTGGTCCTCTAAGCACAAAGGAACTTGAGCAACTTGAGAATCAATTGGAAATTTCTTTGAAACATATCCGATCTACAAAGACCCAGATGCTTGATGAGTTAAGTGACCTTAAAGGAAAGGAGCATATGCTGCAGGATGCTAATCAATTACTAAGAAGGAAGTCATGGAAAAATTGC---------------------AGCAGGGATAGCGGACCGAGCCCCGACTGCCAGCCTGCTCGACCCGAGAGGTTTTTCCAGCCTTTAGCCGACTCCTCGCTTCAAATTGGTTTTCATCCTGTGATAGATCAATTAAATAATGGAGTCTCTCCTCAGAATGATGACGCTCCAGCATGGATG
Houttuynia_c_HcSEP2         GGAGGGAGGGTGGAGCTGAAGAGGATTGAGAACAAGATAAACAGGCAGGTGACCTTTGCCAAGAGGAGGAATGGACTGCTGAAGAAGGCCTACGAGTTGTCGGTCCTCTGCGATGCCGAGGTTACTTTGATCATCTTCTCCAACAGTGGGAAGCTCTATGAGTTTTGCAGCTCTTCCAGCATGATGAAGACCCTGGAGAGGTACCAGAAATGTAGCTATAGCATGCCAGAAGCTACCGGCCCATCAAGGGAGACAGAGAAAAGCTATCAGGAATACTTGAAGTTGAAAGGGAAAGTTGAGTTGCAACGCATTCAAAGAAATCTACTGGGTGAAGACTTGGGCCCATTAAGTAGCAAGGAGCTGGAGCAGCTTGAGAATCAGCTCGAGCAGTCACTGAGGCAAATTAGATCTACCAAGACTCAGCTGCTTGACCAACTTTCTGATCTTAGAAGGAAGGAGCAACAGTTACTAGAATCTAAAAAGATCCTGAATAAGAAATTGGCAGAACATGGTCCGGAAAATCCACTCCAGTCATGGCAAAGCTGTGGACAAAGCCCCAGCAGCCAGCCTGCTCATTCAGAGGCTTTCTTTCAGCCTTTGGACAATCCAACATTACAGATTGGTTACCCTTCAGTCCAGGAACAGATTATGGCAGCTGCCGCACCACAGAATAATGGCATTCCTGGCTGGTTG
Houttuynia_c_HcSEP3         GGGGGGAGGGTGGAGCTGAAGAGGATTGAGAACAAGATAAACAGGCAGGTGACCTTTTCTAAGAGGAGGAATGGACTGCTTAAGAAGGCCTACGAGTTGTCGGTCCTCTGCGATGCTGAGGTTGCCTTGATCATCTTCTCCAACAGAGGGAAGCTCTATGAGTTTTGCAGCTCTTCCAGCATGATGACGACCCTGGAGAGGTACCAGGAATGTAGCTACAGCATGCCAGAAGCTACCGGCCCAACAAGAGAGACAGAGAAAAGCTATCAGGAATACTTGAAGTTGAAAGGGAAAGTTGAATTGCAACGCACTCAAAGAAATCTACTGGGTGAAGACTTGGGCCCATTAAGTAGCAAGGAGCTAGAGCAGCTTGAGAATCAGCTTGAGCACTCACTGAGGCAAATTAGATCTACCAAGACACAGCTGCTTGACCAACTTTCTGATCTTAGAAGGAAGGAGCAACAGATGTTAGAATCAAATAAGATCCTGAAAAAGAAATTGGCAGAACATGGTCCTGAAAATCTCCTCCAAGCATGGCAAAGCTGTGGACAAAGCCCCAGCCGCCAGCCTGCTCATTCAGAGGCTTTCTTTCAGCCTTTAGACAATCCAACATTACAGATTGGTTACCATCCAGTGCAGGAAGAGATTACTATGGCAGCCCCACCACAGAATAATGGCATTCCTGGCTGGATG
Magnolia_p_MpMADS14         GGAGGGAGGGTGGAGCTGAAGAGGATTGAGAACAAGATAAACAGGCAGGTGACCTTTGCCAAGAGGAGGAATGGACTGCTGAAGAAGGCCTACGAGTTGTCGGTCCTCTGCGATGCCGAGGTTACTTTGATCATCTTCTCCAACAGTGGGAAGCTCTATGAGTTTTGCAGCTCTTCCAGCATGATGAAGACCCTGGAGAGGTACCAGAAATGTAGCTATAGCATGCCAGAAGCTACCGGCCCATCAAGGGAGACAGAGAAAAGCTATCAGGAATACTTGAAGTTGAAAGGGAAAGTTGAGTTGCAACGCATTCAAAGAAATCTACTGGGTGAAGACTTGGGCCCATTAAGTAGCAAGGAGCTGGAGCAGCTTGAGAATCAGCTCGAGCAGTCACTGAGGCAAATTAGATCTACCAAGACTCAGCTGCTTGACCAACTTTCTGATCTTAGAAGGAAGGAGCAACAGTTACTAGAATCTAAAAAGATCCTGAATAAGAAATTGGCAGAACATGGTCCGGAAAATCCACTCCAGTCATGGCAAAGCTGTGGACAAAGCCCCAGCAGCCAGCCTGCTCATTCAGAGGCTTTCTTTCAGCCTTTGGACAATCCAACATTACAGATTGGTTACCCTTCAGTCCAGGAACAGATTATGGCAGCTGCCGCACCACAGAATAATGGCATTCCTGGCTGGTTG
Magnolia_g_MagrAGL2         ------------------------------------------------------------AAGCGAAGGAACGGATTGCTGAAGAAAGCATACGAGCTTTCAGTTCTCTGCGATGCTGAGGTCGCTCTTATCATCTTCTCCACCAGAGGCAAGCTCTATGAATTCTGCAGCAGTCCCAGCATGCTCCAGACCCTCGAGAGGTATCAAAAATGCAGTTATAGCACATTGGAAGTTAGCGCTCCAACAAATGAGACACAGAGCAGCTATCAGGAATATCTGAAGTTGAAAGCGAGGGTCGAGCTGCAACGTACTCAAAGGAACCTTCTCGGCGAAGACTTGGGCCCATTGAGCACCAAGGAGCTTGAGCAACTCGAGAATCAACTCGAGATGTCATTGAAGCAAATCAGATCGACAAAGACCCAGATGCTGGATCAGCTTTCTGATCTTAAAAGAAAGGAACAAATGCTGGTGGAAGCCAACAAGGCCTTGAAAAGGAAGTTGGAGGAAAGTGGTAGAGAAAATCTTCTTCAGTCGTGGGACACAGGTGCACAAAACTCTAATCGCCAACCTTCTAATTATGAGGGATTCTTCCAGCCTTTGGATCAACCAACACTTCAGATGGGATACCATCCCGTGGAAGATCAGATGACCGTTGCAACAGGACAAAACAACCATGGTATGCCTGGATGGATG
Nuphar_a_NUadAGL2           ------------------------------------------------------------------------------------------------------------------------------------------------------------GATGAATTCTGCAGCACCTCCAGTATGCTAAAAACATTAGAGAGGTACCAAAAATGCAATTATGGATCAATAGAAGCTAGTGTACCATCAAGAGAGACACAGAACAGCTATCAGGAATACTTAAAACTAAAGTCCAAGGTTGAGCTGCAACATTCACAAAGGAACCTTTTGGGTGAAGATTTGGGTCCGCTCAACTCAAAGGAGCTTGAACATCTTGAGCAGCAGCTAGAGGTTTCATTGAAGCATGTTAGATCAACAAAGACGCAAATGCTTGATCAGCTTTCAGATCTTAAAGGAAAGGAACAAATTCTCCAAGATGCTAACATGGCCCTAGTGAGGAAGCTTGAGGGAGCAGCAGGGGCAAATCATCAGCAGTCGTGGGAGAATGGTGGGCAGCATCAGGGTCGCTCTGGCCCTCAGAAGGACGGGTTTTACCATCCATTGGAGGACTCAACTCTCCAAATTGGGTATAATCCAACTCAAGAGCAGATAACTGTTGCAGCTCCTGCACATAATAATGGCATCCCTTCATGGTTA
Nuphar_p_NupuAGL2.2         GGGGGGAGGGTGGAGTTGAAGAGGATCGAGAACAAGATAAACCGACAGGTGACTTTTTCCAAGAGAAGGAACGGCTTGCTCAAGAAGGCATACGAGCTCTCCGTCCTCTGCGATGTCGAGGTCGCCCTCATCGTCTTCTCCAACAGAGGCAGGCTCTATGAATTCTGCAGCACCTCCAGTATGCTAAAAACATTAGAGAGGTACCAAAAATGCAATTATGGATCAATAGAAGCTAGTGTACCATCAAGGGAGACACAGAACAGCTATCAGGAATACTTAAAACTAAAGTCCAAGGTTGAGCTGCAACATTCACAAAGGAACCTTTTGGGTGAAGATTTGGGTCCGCTCAACTCAAAGGAGCTTGAGCATCTTGAGCAGCAGCTAGAGGTTTCATTGAAGCATGTTAGATCAACAAAGACGCAAATGCTTGATCAGCTTTCAGATCTTAAAGGAAAGGAACAAATTCTCCAAGATGCTAACATGGCCCTAGTGAGGAAGCTTGAGGGAGCAGCAGGGGCAAATCATCAGCAGTCGTGGGAGAATGGTGGGCAGCATCAGGGTCGCTCTGGTCCTCAGAAGGACGGGTTTTACCATCCATTGGAGGACTCAACTCTCCAAATTGGGTATAATCCAACTCAAGAGCAGATAACTGTTGCAGCTCCTGCACATAATAATGGCATCCCTTCATGGTTA
Nuphar_p_NupuAGL2.1         GGGGGGAGGGTTGAGTTGAAGAGGATAGAGAACAAGATAAACAGACAGGTGACTTTTGCAAAGAGAAGGAATGGCTTACTCAAGAAGGCATACGAGCTCTCTGTCCTCTGTGATGCTGAGGTTGCCCTTATCATCTTCTCCAACAGAGGCAAACTCTATGAGTTCTGCAGTAGCTCTAGCATGCTAAAAACACTGGAGAGGTACCAAAAATGCAATTATGGATCAATAGAAGCTTGTGTGCCATCAAGAGAGACACAGAGCAGCTACCAGGAATACCTGAAGCTAAAGTCCAAGGTAGAATTGCAACATTCACAAAGGAACCTTCTAGGTGAAGATTTGGGCCCCCTCAACTCGAAGGAGCTTGAACAACTGGAGCAACAGCTAGAGGTTTCACTGAAACATGTTAGATCAACAAAGACACAAATGCTCGATCAGCTTTCAGATCTTAAAAGGAAGGAGCAAATGCTGCAAGAAGCTAACAGGGCCCTAGTACGGAAGCTTGAGGGAGCGGCTTCTATAAATCATCACCAATCGTGGGAAAATGGCGGGCAGCACCAGGGTCGCTCTGGTCCCCAGAATGACGCATTTTACCAACCGTTGGATGATTCAACACTTCAGATTGGGTATAACCCAACTCAAGAGCAAATAACTATTGCAGCTCCTGCACAAAATAATGGCGTCCCTACATGGTTG
Nymphaea_o_NoSEP1             ---------------------------------------------------------------------------------------------------------------------GAGGTCGCCCTTATCATCTTCTCCAACAGAGGCAAGCTCTATGAGTTCTGCAGCAGCACTAGCATGCTAAAAACATTGGAGAGGTATCAAAAGTGCAATTATGGATCAATAGAAGCTACTGTGCCATCTCGAGAGACACAGAGCAGCTATCAAGAGTACCTGAAACTTAAGTCCAAGGTAGAGCTGCAACGCTCACAAAGGAACCTTCTTGGAGAAGATCTGGGGCCCCTCAACTCGAAGGAGCTGGAACAACTCGAACAACAGCTAGAGGTTTCATTGAAGCATGTTAGATCAACAAAGACACAAATGCTTGATCAACTCTCCGACCTTAAAAGGAAGGAACAAATGCTGCAAGAAGCTAACAGGGCCTTGGTAAGAAAGCTTGAGGGAGCAGGGACGGCAAATCATCACCAATCATGGGATAACAGTGCGCAGCACCAGGGCCGGTCTGGTCCCCAGAGTGACGCATTTTACCAACCTTTGGAAGATTCAACTCTTCAGATTGGGTATAATCCATCTCAAGAGCAGATTACCATGGCAGAACCTCCTCAGAATAATGGCGTCCCTCCGTGGCTA
Cabomba_c_SEP1_2            ------------------------------------------CGGCAGGTGACCTTTTCCAAGAGGAGGAACGGTCTTCTGAAGAAGGCCTACGAGCTCTCCGTTCTCTGCGATGCTGAGGTCGCCCTCATCATCTTCTCTAACCGAGGAAAACTCTATGAGTTCCGCAGTAGCTCTGGCATGCTAAAAACACTTGAGAGGTACCAAAAGTGCAGCTACGGCACAATTGAGGCTACTGTGCCATCAAGAGAAACACAGAGGAGCTACCAAGAGTATTTGAAGCTCAAATCCAAGGTCGAACTTCAACGAACACAAAGGAATTTGCTTGGTGACGATTTGGGACCTCTCAACTCGAAGGAACTAGAACACCTTGAGCAGCAACTGGAAGTCTCCCTGAAACACGTCAGGTCTACCAAGACACAGATGCTTGGTCAACTTGGAGAACTTAAACAAAAGGAACAAAACCTGCAGGAAGTTAATAGAGCCCTGATAAGGAAGCTGGAGGGAGGAATAGGTCAC------CAACAGCCCTGGGAGAGCAGTGGG------CAGGTTCGGCCTGACCCTCAGAGCAATGGTTTCTACCAGCAACTCGACGATCCGACGCTCCAGATCGGGTATAATCCCGGCCAGGAGCAGATAACAATTGCAGCATCTGCACAGAATAATGGCTTACCCACCTGGCTG
Cabomba_c_SEP1_1            ------------------------------------------AGGCAGGTGACCTTCTCGAAGAGGAGGAACGGTCTTCTGAAGAAGGCCTACGAGCTCTCCGTTCTCTGCGATGCTGAGGTCGCCCTCATCATCTTCTCTAACAGGGGAAAACTCTACGAGTTCTGCAGCAGCTCTGGCATGCTAAAGACACTTGAAAGGTACCAGAAGTGTAGCTATGGCACAGTTGAGGCTACTGTGCCATCAAGAGAAACACAGAGGAGCTACCAAGAGTACTTGAAGCTCAAATCCAAGGTTGAACTTCAACGAACACAAAGGAACTTGCTTGGTGACGATTTGGGACCCCTCAACTCAAAGGAACTCGAACACCTCGAGCAACAACTCGAAGGCTCCCTAAAGCACGTCAGGTCTACCAAGACACAGATGCTTGATCAACTTGGAGAGCTGAAACAAAAGGAACAAAACCTGCAGGAAGTTAACAGAGCCCTGATAAGAAAGCTGGAAGGAGGAGTAAGCCAC------CACCAACCCTGGGAGAGCAGTGGGCAGCACCAGGTTCGGTCTGACCCTCAAAGCAATGGTTTCTACCAGCGACTCGACGATCCGACGCTCCAGATCGGGTATAATCCCAGTCAGGAGACGATAACTATTTCAGCATCTGCACAGAATAATGGCTTACCCACCTGGCTG
Cabomba_c_SEP1_3            ------------------------------------------CGGCAGGTGACCTTTTCGAAGAGAAGAAATGGACTCCTCAAGAAGGCGTACGAACTCTCCGTTCTTTGCGATGCGGAGGTCGCCCTCATCATCTTCTCTAACAGGGGAGAACTCTACGAGTTCTGCAGTAGCTCTAGCATGCTGAAAACACTCGAGAGGTACCAAAAATGCAATTATGGTTCGTTGGAGGTTACTCTGCCCTCTCTAGAGACACAGAGCAGCTACCAGGAGTATCTGAAGCTCAAGTCTAAGGTTGAATTGCAACTGTTCCAAAGGAACCTTCTTGGTGAAGATTTGGGACCTCTTAACTCAAAGGAACTGGAACAGCTGGAGCAACAGCTGGAGGGCTCATTGAAGCATGTCAGATCAACAAAGACCCAATTGCTTGATCAACTTGCTGACCTCAAGCGAAGGGAGCTGTCTCTGCAAGAAACAAACAGGGCTCTCATGAGGAAGCTGGAAGGTGGAGAGGCCGGAAGCCATCACCAATCATGGGACAACGGTGTGCAGCAGCAGGGGAGATCTGACCACCAGAATGAAACGTTTTTCCAGCCATTAGAGGATTCTACTCTGCAGATTGGGTATAATCCAAGTCAAGAGCAAATAACAATTGCAGCCCCTGGAAATAGTAATGGCGCCCCCACATGGCTG
Amborella_t_AMtrAGL2        GGAGGTAGAGTTGAGCTCAAGAGGATAGAGAACAAGATCAACAGGCAGGTGACCTTTGCGAAGAGGAGGAATGGTCTTTTGAAGAAGGCTTATGAACTCTCTGTTCTCTGTGATGCTGAGGTTGCCCTAATCATTTTCTCCAATAGAGGGAAGCTTTACGAGTTTTGTAGCACCTCTAGCATGGTGAAGACATTAGAGAGGTACCAAAAATGCAACTATGGAGCATTAGAAACTAATGTACCGACCAGGGAGACACAGAGCAGCTATCAAGAATATTTAAAGCTGAAAGCGAGGGTGGAGCTACAACGATCCCAGAGGAACCTTCTTGGTGAAGACTTGGGCCCCTTAAGTTCAAAAGAGCTTGAACAACTTGAGCAGCAACTGGAGATGTCTTTGAAGCAGATAAGGTCTACTAAGACACAAATGTTTGATCAACTTGCTGACCTTAGGAGGAGGGAACTAGCTCTCCAAGAGACCAACAAAGCTTTGAAACGTAAGTTGGAGGGAGCAAGCGCTTCAAACCCCCCACAAGCATGGGAAAACAATGGACAGAACCATAATCGCCAACCAGCTCATACTGAAGGCTTCTTCCATCCCCTGGAAGATTCGACATTGCAAATTGGATACCATCCATCGCCTGATCAGATGCCTGTGGCCGCACCTGTGCAGAATAATGCACTCCCTGGTTGGTTA
o_Persea_a_PEamAGL9_1       GGAGGAAGGGTTGAGTTGAAGCGGATCGAGAACAAGATCAACAGGCAAGTGACCTTTGCCAAAAGAAGAAATGGTCTCTTGAAGAAAGCTTACGAGCTTTCGGTTCTCTGCGATGCTGAAGTCGCTCTGATCGTCTTCTCCACTAGAGGGAAGCTCTATGAGTTCTGCAGCACCGCTAGCATGCTGAAAACACTAGAGAGGTATCAGAAGTGCAACTATGGTGCCCCTGAGACGACTGTATCGTCAAGAGAATTACAGAGCAGTCACCAGGAATATATGAAACTTAAGGCGCGGGTCGAATTACAACGATCACAAAGAAATCTTTTGGGCGAGGACTTGGGCCCTTTAACTGGGAAGGAACTAGACACACTTGAAAAGCAGTTGGATGTATCTTTGAAGCATATCAGATCAACACGGACTCAGATGCTCGATCAACTTGGAGATCTTCAACGAAGGGAGCATATGCTTAGTGAAGCTAACAAGAGCCTAAGAAGAAGGTTGGAAGAAGGAATGCAGGAAAACCCA---AACGCATGGGATCCAAATGGATATGTC------CAAGCCCCACCACAGAGTGACGGATTCTTCCATCCCATAGAGGAACCCACTCTCCAAATTGGGTACCAGTCTAGT------CAAATCACAATCGCTGCACCCGGACCCAATAATAACATGCCGGGATGGCTT
o_Persea_a_PEamAGL9_2       GGGGGAAGGGTGGAGCTGAAGAGGATTGAGAACAAGATCAACAGGCAAGTGACCTTTGCCAAACGGAGAAACGGACTTCTTAAGAAAGCTTACGAGCTTTCCGTTCTCTGCGATGCTGAGGTTGCTCTCATCATCTTCTCCAATAGAGGAAAGCTCTATGAGTTCTGCAGCAGCTCTAGCATGCTGAAAACGCTCGAGAGGTATCAGAAATGCAACTATGGTGCACCTGAGACAACTGTTTCAACAAGAGAAACTCAGAGCAGTCACCAGGAGTATTTGAAACTCAAGGCACGTGTTGAATTACAGCGATCACAAAGAAATCTGCTGGGCGAAGACTTGGGCCCTCTGACGAGCAAGGAGCTCGACACTCTTGAAAAACAGTTGGATGCATCTTTGAAGCAGATCAGATCAACAAGGACTCAGATGCTCGATCAACTTGCAGATCTCCAACGAAGGGAACAAATGCTTAGTGAAGCCAACAAGAACCTGAAAAGGAGGTTGGAGGAAGGAATGCAGGCAAATCCC------GTTTGGGATCCTAATGGGCATCCGACAGGACAAGCCCCACCACAGAGCGATGGATTCTTCCATCCCTTGGATGAACCCACTCTCCATATCGGGTACCAGCCAGCT---GATCAAATAACGATTGCCGCACCTGGACCGAGTAATAACATGCCAGGATGGCTT
o_Persea_b_SEP3.2           ------------------AAGAGGATTGAGAACAAGATCAACAGGCAAGTGACCTTTGCCAAACGGAGAAACGGACTTCTTAAGAAAGCTTACGAGCTTTCCGTTCTCTGCGATGCTGAGGTTGCTCTCATCATCTTCTCCAATAGAGGAAAGCTCTATGAGTTCTGCAGCAGCTCTAGCATGCTGAAAACGCTCGAGAGGTATCAGAAATGCAACTATGGTGCACCTGAGACAACTGTTTCAACAAGAGAAACTCAGAGCAGTCACCAGGAGTATTTGAAACTCAAGGCACGTGTTGAATTACAGCGATCACAAAGAAATCTGCTGGGCGAAGACTTGGGCCCTCTGACGAGCAAGGAGCTCGACACTCTTGAAAAACAGTTGGATGCATCTTTGAAGCAGATCAGATCAACAAGGACTCAGATGCTCGATCAACTTGCAGATCTCCAACGAAGGGAACAAATGCTTAGTGAAGCCAACAAGAACCTGAAAAGGAGGTTGGAGGAAGGAATGCAGGCAAATCCC------GTTTGGGATCCTAATGGGCATCCGACAGGACAAGCCCCACCACAGAGCGATGGATTCTTCCATCCCTTGGATGAACCCACTCTCCATATCGGGTACCAGCCAGCT---GATCAAATAACGATTGCCGCACCTGGACCGAGT---------------------
o_Amborella_t_AMtrAGL9      GGGGGACGAGTGGAGCTGAAGCGTATTGAGAACAAGATTAACCGTCAAGTCACCTTCGCCAAAAGGAGAAATGGCCTGCTGAAGAAGGCCTATGAGCTCTCGGTTTTATGCGATGCAGAGGTCGCTCTCATCATCTTCTCTAACAGAGGAAAACAGTACGAGTTTTGCAGTAGCTCCAGCATGCTCAAGACACTTGAGAGGTACCAAAAGTGTAATTATGGTACACAAGAAACAACTGTTTCAACAAAGGAGACACAGAGTAGCCAACAAGAGTATTTGAGGCTCAAGGCACATTTCGAGCTGCAACGTTCTCAAAGAAATCTTCTTGGTGAGGACTTGGGTCCTCTTAGTGGAAAGGAGTTGGAGCAACTCGAGCAACAACTAGATATGTCATTGAAGCAGATCAGATCAATAAAGACGCAGATGATCGATCAGCTTGCCGACCTCCAAAGAAAGGAACAAGCATTATCGGAATCTAACAATGCTTTGAAAAGAAAGCTAGAAGCAGCAGGAGGG------------------TGGGACTCTACTGGCCACCAGGAGAATCGACAGCCGGCCCAGGCCGACAACTTCTTTCATCCTTTGGAAGACCCCACGCTACAAATAGGTTACCCATCTGGGCCAAATCCAATTACAGTTGCAGCCCCTGGGCCAAGTACTAACATGCCT---TGGATG
o_Arabidopsis_t_AGL6        GGAGGGAGAGTGGAGATGAAGAGGATAGAGAACAAGATTAATAGACAAGTGACCTTCTCAAAAAGAAGAAACGGTTTGCTGAAGAAAGCTTATGAGCTTTCTGTTCTTTGCGATGCCGAAGTTGCTCTCATCATCTTCTCAAGCCGTGGCAAGCTCTACGAGTTTGGTAGTGTT---GGAATTGAAAGCACAATCGAACGGTATAATCGTTGTTACAACTGCTCTCTAAGCAATAATAAGCCTGAAGAGACTACACAGAGTTGGTGTCAGGAGGTGACAAAGCTTAAATCCAAATACGAACTTGTTCGTACTAACAGGAATTTGCTTGGAGAAGATCTTGGAGAAATGGGTGTGAAGGAACTGCAAGCGCTCGAGAGGCAGCTCGAAGCCGCTCTTACCGCGACTCGACAGCGCAAGACACAAATGATGGAAGAAATGGAAGACCTTAGGAAAAAGGAGAGGCAACTAGGAGACATAAACAAACAACTCAAGATTAAGTTTGAAACGGAAGGCCATGCTAAAACCTTTCAATTATGGGCAAACTCGGCGGCATCGAATGAATTTCCGGTAGAGCCTTCT------CATCCTAATGTATTGGATAACCCCTTTTTACAAATAGGGTTTCAACAACATGGTGAAGGGTCTTCGGTAAAGAGTAACGTGGCAGGTACTAATGTCCAAGGTTGGGTT
o_Vitis_v_VvMADS3           GGGGGAAGAGTGGAGCTGAAGAGGATAGAGAACAAGATCAACCGTCAAGTTACCTTCTCCAAACGCAGAAATGGTCTGCTCAAGAAGGCCTATGAACTTTCTGTGCTTTGTGATGCTGAGGTTGCTCTCATCATCTTCTCTAGCCGCGGCAAGCTCTATGAGTTTGGCAGTGCT---GGTACTACCAAAACCCTAGAGCGGTATCAACGTGTCTGCTACACTCCTCAAGACAACAATATGGAA---TGTGAAACACAGAGTTGGTACCAAGAGGTGTCAAAGTTAAAGGCAAAATATGAACTCCAGCGCACCCAAAGGCATTTGCTTGGAGAAGATCTTGGACCGCTGAGTGTCAAAGAACTGCAAAATCTTGAGAAACAGCTTGAAGGAGCTCTAGCACAAGCTAGGCAAAGGAAGACCCAAATGATAGAACAAATGGAAGACCTTCGCAGGAAGGAGCGACAGCTTGGGGATCTAAACAAACAGCTCAAACTTAAGCTTGAGGCCGAGGGACAAAGTAAAGCCATTCAATCATGGAACCCCAGTACTGCAACTAACAGCTTCCCTGTGCATCCTTCC------CAATCTAACCCAATGGACGAACCCATCTTGCAAATTGGGTACCATCACTATGCAGAAGGGCCGTCTGTTTCAAAGAGCATGGCTGGTAGCAACATCCAAGGGTGGGTT
o_Amborella_t_AmtrAGL6      GGGGGAAGGGTGGAGCTGAAGCGAATCGAGAACAAGATCAACAGGCAAGTGACCTTCTCCAAGAGGAGGAACGGTTTGCTCAAGAAGGCGTATGAGCTCTCTGTGCTTTGCGATGCCGAGGTCGGACTGATCATCTTCTCCAGCCGCGGAAAGCTTTACGAGTTCGGAAGCGCC---GGTCTGAGCAAAACCCTCGAGAGGTACCAGAGGTGTTGTTACACCCCACAAGACAATAGTGCCACTGATCGTGAAACACAGAATTGGTCTCAAGAATTGTCAAAATTGAAGGCAAAATATGAGCTACAACGATCACAAAGACATTTGCTTGGGGAAGACCTTGGACCTCTGAGTGTCAAGGAACTACAACAACTTGAACGACAACTTGAAGTCGCTCTTTCTCAGGCCAGGCAAAGAAAGACACAATTGATGGATCAAATGGAAGAGCTTCGCAGGAAGGAGCGGCGCCTCGGAGACATAAATAAGCAGCTCAAGAGCAAGCTGGAGTCAGATGGTCAAGGCAGAGGCATTCAAACATGGGAATCTGGCACTGTAGTTAACGCATTTGCTGTCAACCCTTCG------CATGCTAACCCCATTGATGAACCTACCTTACAAATTGGGTACCATCACTTTCCTGAATCAATCCCT------AGGACTGGGCCTGCTAGTAACGTTCAAGGTTGGGTC
o_Pinus_r_PrMADS2           GGGGGGCGCGTCGAGCTGAAGCGGATCGAGAATAAGATTAACCGCCAGGTCACGTTTTCGAAACGCCGGAATGGTCTGCTGAAAAAGGCGTATGAACTTTCAGTGTTATGTGATGCAGAGGTAGCACTGATAATATTCTCAAGCAGAGGAAAACTCTATGAGTTCGGAAGCGCC---GGGATGCTCAAGACTCTGGAGCGATATCAAAAATGTTCATACGTATTGCAAGACGCGACTGTATCGGACCGGGAGGCGCAGAATTGGCATCAAGAGGTTGGCAAATTAAAAGCCAGAGTTGAATTACAACGATCACAAAGGCACTTATTAGGTGAAGACCTGGGCCCCTTGAGTATTAAGGAGCTGCAACAACTGGAACGTCAACTTGAGGTTGCACTGACACATGTTAGGTCAAGAAAGACTCAAATGTTGGAAATGATGGATGAACTACGCAGAAAGGAGCGAATTTTACAAGAAGTAAACAAATCTCTGCGCAAGAAGTTGCAGGAGGCCGAGGGACAGAATGCCCCCCCTGCATGGGATTCGCATGCAGTAGCAAATGCATATGCTATGCAACATCCA---------TCAAATGCTGTGGATGAGCCCACATTGCAGATTGGATACCAATATGCCGAGTCAAGCATG------CCTAGGCATGAACAAGCAAACAATATGCAAGGCTGGATG
o_Gnetum_g_GGM9             GGAGGTCGAGTGCAGCTGAGGCGAATCGAGAACAAGATCAATCGGCAAGTGACATTTTCGAAGCGCCGTAATGGCCTGCTCAAGAAGGCGTACGAGCTCTCGGTGCTATGCGACGCCGAGGTCGCGCTCATCATCTTCTCCACCAGAGGAAAGCTCTACGAGTTTGCCAGTTCC---AGCATGAGCAAGACTTTAGAGAGATATGAAAAATGTTCGTATTCAATGCAAGAAAACGCCTCAACGGACAGGGATGCGCAGAACTGGCATCACGAAGTGACAAAGCTCAAAGCTAAACTTGAACTTCACAAAGCTCAAAGGAGTCTCATGGGAGAAGATCTAGGACCTCTCAACATAAAGGAACTCCAGAGCCTGGAACAACAGCTGGAAGTTGCGCTGGGTCATGTTAGGAATAGAAAAACCCAATTGATTCAAACAATTGATGAACTTCGTGACAAGGAACGAACGCTGCAAGAGGTGAATAAATCCCTACAGAAGAAGCTGAGCGAAACAGAAGGAAGGATACCAGGTAGTGAGTGGGAATCTTCCACACTTACAACTACCTATGCTCTTCAAACTCAGACTTCCAACATTCACCATGTTGACGAACCAACATTGCATATTGGGCCACACCAAGCTCATGAAGCCATCACTGCTCCACCAGCAAGTGAACCAAATCAAATT---TGGTGGGTT


# Maximum likelihood tree reconstructed using the Probalign-based matrix
((((((((((((Gunnera_m_AGL2:0.179923,(((Clethra_t_AGL2:0.137847,Diospyros_k_DkMADS1:0.170819)52:0.017728,(Gerbera_h_GRCD2:0.232578,((Nyssa_s_FBP9:0.000000,Antirrhinum_m_DEFH49:0.000000)100:0.195215,(Petunia_h_FBP5:0.132504,(Solanum_l_TM29:0.050594,Petunia_h_PMADS12:0.050886)96:0.038115)100:0.081510)62:0.037823)78:0.033778)99:0.063017,((Heuchera_a_HeaSEP1:0.171479,Vitis_v_VvMADS2:0.082005)45:0.015965,((((Rosa_r_MASAKOS1:0.016213,Fragaria_v_FvMADS_RIN:0.040075)100:0.091971,(Prunus_p_PpMADS7:0.054081,(Malus_d_MdMADS9:0.036394,Malus_d_MdMADS1:0.014770)100:0.043511)99:0.019313)100:0.029999,(Cucumis_s_CsSEP2:0.174381,(Glycine_m_GmMADS29:0.067485,(Phaseolus_v_PvSEP1:0.039450,(Medicago_t_MtMADS2:0.035071,Pisum_s_PEAM6:0.080619)100:0.091620)89:0.041465)100:0.086401)54:0.020469)72:0.026083,((((Tarenaya_h_ThMADS2:0.058893,Tarenaya_h_ThMADS1:0.030402)100:0.064469,((Brassica_r_Brara.C00694.1:0.053016,(Arabidopsis_t_SEP1:0.023931,Capsella_r_SEP1:0.037899)91:0.017281)100:0.045002,((Arabidopsis_t_SEP2:0.027836,Capsella_r_SEP2:0.028692)97:0.015649,Brassica_r_Brara.E03583.1:0.048725)100:0.062611)68:0.026867)100:0.130614,Linum_u_SEP1:0.134126)50:0.027989,Populus_t_PtAGL4:0.113475)92:0.046321)81:0.023531)91:0.029333)66:0.018593)99:0.074669,(((Malus_d_MdMADS4:0.238668,((Brassica_r_Brara.F03360.1:0.062363,(Capsella_r_SEP4:0.034659,Arabidopsis_t_SEP4:0.027426)100:0.052257)100:0.358447,Theobroma_c_TcSEP1:0.179296)43:0.017348)58:0.035834,(Nyssa_s_AG3:0.146247,(Gentiana_t_GtMADS4:0.251220,(Petunia_h_FBP4:0.067556,(Solanum_l_SlMADS_RIN:0.052689,Capsicum_a_CaMADS_RIN:0.077470)100:0.057654)100:0.165209)80:0.072121)55:0.044122)78:0.054170,((Gunnera_m_AGL9:0.251073,(((Taihangia_r_TrSEP1:0.163545,(Malus_d_MdMADS3:0.037795,(Malus_d_MdMADS6:0.000000,Passiflora_e_SEP3:0.000000)100:0.059426)100:0.068689)98:0.065204,((Eucalyptus_g_EGM1:0.223930,((Eucalyptus_g_EGM3:0.000000,Dianthus_c_CMB1:0.000000)100:0.006582,Passiflora_e_SEP1:0.011117)100:0.177942)45:0.011700,Mangifera_i_MADS1:0.258198)25:0.011479)36:0.021941,((Petunia_h_FBP9:0.029992,Nicotiana_t_NtMADS4:0.070119)100:0.075200,(Petunia_h_FBP23:0.056951,(Capsicum_a_CaMADS1:0.035996,Solanum_l_SlMADS1:0.039078)100:0.049293)100:0.057985)100:0.163025)47:0.016919)28:0.021062,(Clethra_t_FBP9:0.159127,(Davidia_i_FBP9_2:0.083258,Davidia_i_FBP9_1:0.046125)99:0.038113)88:0.033362)62:0.035304)31:0.013999)12:0.014917,((Pachysandra_t_PAteSEP1:0.131651,Trochodendron_a_MADS3:0.069145)37:0.005515,Nelumbo_n_NEnuSEP1:0.096248)35:0.005099)8:0.020150,(((Nigella_d_NdSEP1:0.233983,Aquilegia_c_AcoSEP1:0.168042)100:0.104284,(Akebia_t_AktSEP1_1:0.119275,(Epimedium_s_EsAGL2_1:0.203964,Eschscholzia_c_EcAGL2:0.322565)44:0.022794)40:0.016540)33:0.025716,(Akebia_t_AktSEP1_2:0.133432,(Epimedium_s_EsAGL2_2:0.207925,(Aquilegia_c_AcoSEP2A:0.121095,Nigella_d_NdSEP2:0.289867)94:0.056000)66:0.023662)56:0.022715)21:0.014244)17:0.009535,Euptelea_p_EUplSEP1:0.107443)91:0.060874,((Magnolia_g_MagrAGL2:0.142458,((Magnolia_p_MpMADS14:0.000000,Houttuynia_c_HcSEP2:0.000000)100:0.035926,Houttuynia_c_HcSEP3:0.033479)100:0.186264)76:0.030498,(Lilium_l_LFMADS3:0.297779,((Elaeis_g_EgAGL2_5:0.104541,Elaeis_g_EgAGL2_4:0.081496)98:0.071763,((((Zea_m_ZmM24:0.022857,Zea_m_ZmM31:0.031175)100:0.081728,(Triticum_m_PAP2:0.058361,Lolium_p_LpMADS7:0.073486)100:0.085246)58:0.015541,Oryza_s_OsMADS34:0.073835)100:0.275965,((Lolium_p_LpMADS6:0.104786,(Dendrocalamus_l_DlMADS16:0.053837,(Oryza_s_OsMADS5:0.103908,(Pennisetum_g_PgMADS1:0.108287,(Sorghum_b_SbMADS3:0.009548,Zea_m_ZMM3:0.021961)100:0.043375)97:0.033390)89:0.023966)60:0.009455)100:0.084282,(Streptochaeta_a_SaMADS1:0.176762,(Pharus_l_LHS1:0.093038,((Ehrharta_e_EeLHS1:0.070978,(Oryza_s_OsMADS1:0.048031,Leersia_v_LvLHS1:0.034917)97:0.052547)93:0.062254,(((Dendrocalamus_l_DlMADS13:0.074870,Lithachne_h_LhLHS1:0.088314)65:0.014995,(Lolium_p_LpMADS9:0.114480,(Avena_s_AsLHS1:0.059131,Hordeum_v_HvM7:0.062462)57:0.009548)100:0.043808)66:0.014973,((((((Sorghum_b_SbLHS1:0.016218,Zea_ZmM14:0.066694)71:0.007016,Zea_m_ZMM8:0.081006)100:0.046037,((Pennisetum_g_PgLHS1:0.039108,Setaria_i_SiLHS1:0.011865)98:0.009344,Urochloa_m_UmLHS1:0.040209)88:0.018318)76:0.024230,Chasmanthium_l_ClLHS1:0.051903)49:0.006629,(Danthonia_s_DsLHS1:0.053169,(Eleusine_i_EiLHS1:0.017801,Eleusine_c_EcLHS1:0.019885)100:0.064474)53:0.012414)37:0.008328,Aristida_p_AlLHS1:0.057246)99:0.033641)78:0.012991)74:0.038885)53:0.018922)37:0.018403)100:0.263273)56:0.037829)67:0.047116)89:0.086468)41:0.015004)66:0.052066,(Amborella_t_AMtrAGL2:0.213187,((Cabomba_c_SEP1_3:0.157223,(Cabomba_c_SEP1_1:0.039225,Cabomba_c_SEP1_2:0.035954)100:0.151347)58:0.029979,(((Nuphar_p_NupuAGL2.2:0.003095,Nuphar_a_NUadAGL2:0.003687)100:0.087936,Nuphar_p_NupuAGL2.1:0.058671)57:0.023572,Nymphaea_o_NoSEP1:0.077439)92:0.043709)100:0.139175)35:0.018750)69:0.062368,(o_Amborella_t_AMtrAGL9:0.206997,((o_Persea_b_SEP3.2:0.000000,o_Persea_a_PEamAGL9_2:0.000000)100:0.047946,o_Persea_a_PEamAGL9_1:0.129060)100:0.188657)65:0.032826)100:0.421844,o_Pinus_r_PrMADS2:0.267778)38:0.087420,o_Gnetum_g_GGM9:0.455449)100:0.206691,o_Amborella_t_AmtrAGL6:0.122747)100:0.150180,o_Vitis_v_VvMADS3:0.092553,o_Arabidopsis_t_AGL6:0.406660);


# (C) Matrix for exon-intron structural change analysis

# 119 SEP1 sequences, 9 outgroup sequences

Brassica_r_Brara.E03583.1   ATGGGAAGGGGAAGAGTGGAGCTAAAGAGGATTGAGAACAAAATTAACAGACAAGTCACGTTTGCTAAGCGCAGGAACGGTTTGCTGAAAAAAGCTTATGAGCTTTCTGTTCTCTGCGATGCTGAGGTTTCTCTCATCGTCTTCTCC---AACCGTGGCAAGCTCTACGAGTTCTGCAGCACC---TCCAA1:185:7C---ATGCTCAAGACACTGGACAGGTACCAGAAGTGTAGCTACGGCTCA---GTT---GAA---GTCAACAACAAACCTGCCAAAGAA---CTCGAG2:267:7---AATAGCTACAGAGAGTATTTAAAACTGAAAGGTAGATATGAAAATCTGCAACTTCAGCAGAG3:329:7AAATCTACTTGGAGAGGATCTTGGACCTTTGAACTCAAAGGAGCTAGAGCAGCTTGAGCGTCAACTAGACGGTTCTCTGAAGCAAGTTCGCTGCATCAAG4:429:7ACACAGTATATGCTTGACCAGCTCACTGACCTCCAAGGCAAA----------GAGCATATTTTGCTTGAAGCCAATAGAGCTTTGTCAATTAAG5:513:7------CTGGAAGAC------------ATG---ATCGGCATG---AGG---------------------------AGT------CACCAT---GTAGGA---------GGG---------GCA---TGGGAA------------------------------GGT---GGT---------GAT---CAGCAA------------------------------------------------------------------------------------------------AAT---GTTGCC---------------TATGGA---CAT---CAT------------------------------------CAG------ACTCAACCT---------CAG---GGA------------CTATTCCAGTCT---CTTGAA---TGT---------GATCCC---ACGTTGCAA---------ATTGG6:659:7G------------TATAACCAT---CCA------------------GTGTGT---TCAGAG---------CAAATG---GCT---GTAACA---ACCCAG---GGT---------CAGACCCAA------CCAGGA------------------------------------AACGGCTAC---ATCCCTGGC------------TGGATGCTG------------6:750:7
Capsella_r_SEP2             ATGGGAAGAGGAAGAGTAGAGCTGAAGAGGATAGAGAACAAAATCAACAGACAAGTGACGTTTGCTAAGCGTAGGAACGGTCTGTTGAAAAAAGCTTATGAGCTTTCTGTTCTCTGCGATGCTGAGGTCTCTCTCATCGTTTTCTCC---AACCGTGGCAAGCTCTACGAGTTCTGCAGCACC---TCCAA1:185:7C---ATGCTTAAGACACTGGAAAGGTACCAGAAGTGCAGTTATGGCTCC---ATT---GAA---GTCAACAACAAACCTGCCAAAGAA---CTTGAG2:267:7---AACAGCTACAGAGAGTATTTGAAGCTGAAAGGTAGATATGAAAATCTGCAGCGTCAGCAGAG3:329:7AAACCTACTTGGAGAGGACCTTGGACCTCTGAATTCAAAGGAGCTAGAGCAGCTTGAGCGTCAACTAGACGGCTCTCTGAAGCAAGTTCGCTGCATCAAG4:429:7ACGCAGTATATGCTTGACCAGCTCTCTGATCTTCAAGGTAAA----------GAGCATATCTTGCTTGAAGCCAACAGAGCTTTGTCAGTGAAG5:513:7------CTGGAAGAT------------ATG---ATCGGCGTG---AGA---------------------------CAT------CACCAT---ATAGGA---------GGA---------GCA---TGGGAA------------------------------GCC---GGT---------GAT---CAACAG------------------------------------------------------------------------------------------------AAT---GTTGTC---------------TACGGA---CAT---CAT------------------------------------CAG------GCTCATTCT---------CAG---GGA------------CTATACCAATCT---CTTGAA---TGT---------GATCCC---ACTTTGCAA---------ATTGG6:659:7G------------TATGGCCAT---CCA------------------GTGTGC---TCGGAG---------CAAATG---GCT---GTAGCG---ACGCAA---GGT---------CATAACCAA------CCAGGA------------------------------------AACGGCTAC---ATCCCTGGC------------TGGATGCTA------------6:750:7
Arabidopsis_t_SEP2          ATGGGAAGAGGAAGAGTAGAGCTCAAGAGGATAGAGAACAAAATCAACAGACAAGTGACGTTTGCTAAACGTAGAAATGGTTTGCTGAAAAAAGCTTATGAGCTTTCTGTTCTCTGCGATGCTGAAGTCTCTCTCATCGTCTTCTCC---AACCGTGGCAAGCTCTACGAGTTCTGCAGCACC---TCCAA1:185:7C---ATGCTCAAGACACTGGAAAGGTATCAGAAGTGTAGCTATGGCTCC---ATT---GAA---GTCAACAACAAACCTGCTAAAGAG---CTTGAG2:267:7---AACAGCTACAGAGAGTACTTGAAGCTGAAAGGTAGATATGAAAATCTGCAACGTCAGCAGAG3:329:7AAATCTTCTTGGAGAGGATCTTGGACCTCTGAATTCAAAGGAGCTAGAGCAGCTTGAGCGTCAACTAGACGGCTCTCTGAAGCAAGTTCGCTGCATCAAG4:429:7ACACAGTATATGCTTGACCAGCTCTCTGATCTTCAAGGTAAG----------GAGCATATCTTGCTTGATGCCAACAGAGCTTTGTCAATGAAG5:513:7------CTGGAAGAT------------ATG---ATCGGCGTG---AGA---------------------------CAT------CACCAT---ATAGGA---------GGA---------GGA---TGGGAA------------------------------GGT---GGT---------GAT---CAACAG------------------------------------------------------------------------------------------------AAT---ATTGCC---------------TATGGA---CAT---CCT------------------------------------CAG------GCTCATTCT---------CAG---GGA------------CTATACCAATCT---CTTGAA---TGT---------GATCCC---ACTTTGCAA---------ATTGG6:659:7A------------TATAGCCAT---CCA------------------GTGTGC---TCAGAG---------CAAATG---GCT---GTGACG---GTGCAA---GGT---------CAGTCCCAA------CAAGGA------------------------------------AACGGCTAC---ATCCCTGGC------------TGGATGCTG------------6:750:7
Capsella_r_SEP1             ATGGGAAGAGGAAGAGTAGAGCTGAAGAGGATAGAGAACAAAATCAACAGACAAGTAACGTTTGCAAAGCGTAGGAACGGTTTGTTGAAGAAAGCTTATGAATTGTCTGTTCTTTGCGATGCTGAGGTTGCTCTCATCATCTTCTCC---AACCGTGGAAAGCTCTATGAGTTTTGCAGCTCC---CCCAA1:185:7C---ATGCTCAAGACATTGGATCGGTACCAGAAATGCAGCTATGGCTCT---ATT---GAA---GTCAACAACAAACCTGCCAAAGAA---CTAGAG2:267:7---AACAGCTACAGAGAGTATCTGAAGCTTAAGGGTAGATATGAGAACCTTCAGCGTCAACAGAG3:329:7AAATCTTCTTGGGGAGGATTTAGGACCTCTTAATTCAAAGGAGCTAGAACAGCTTGAACGTCAACTTGACGGCTCTCTCAAGCAAGTTCGGTCCATCAAG4:429:7ACACAGTACATGCTTGATCAGCTCTCTGATCTTCAAAATAAA----------GAGCAAATGCTGCTTGAGACCAATAGAGCTTTGGCAATGAAG5:513:7------CTGGATGAC------------ATG---ATTGGTGTG---AGA---------------------------ACT------CATCATCATATGGGAGGAGGAGGGGGA---------GGA---TGGGAT------------------------------GGG---GGT---------GAA---CAG---------------------------------------------------------------------------------------------------AAT---GTTACC---------------TATGCG---CAC---CAT------------------------------------CAA------GTTCAATCT---------CAG---GGA------------CTATACCAGCCT---CTTGAA---TGC---------AATCCA---ACTCTACAA---------ATCGG6:668:7G------------TATGACAAT---ACA------------------GTATGC---TCAGAG---------CAAATA---ACT---GCAACAACAACACAA---GCT---------CAGGCACAG------CCGGGA------------------------------------AATGGTTAC---ATCCCAGGG------------TGGATGCTT------------6:762:7
Arabidopsis_t_SEP1          ATGGGAAGAGGAAGAGTAGAGCTGAAGAGGATAGAGAACAAAATCAACAGACAAGTAACGTTTGCAAAGCGTAGGAACGGTTTGTTGAAGAAAGCTTATGAATTGTCTGTTCTCTGTGATGCTGAAGTTGCTCTCATCATCTTCTCC---AACCGTGGAAAGCTCTATGAGTTTTGCAGCTCC---TCAAA1:185:7C---ATGCTCAAGACACTTGATCGGTACCAGAAATGCAGCTATGGATCC---ATT---GAA---GTCAACAACAAACCTGCCAAAGAA---CTTGAG2:267:7---AACAGCTACAGAGAATATCTGAAGCTTAAGGGTAGATATGAGAACCTTCAACGTCAACAGAG3:329:7AAATCTTCTTGGGGAGGATTTAGGACCTTTGAATTCAAAGGAGTTAGAGCAGCTTGAGCGTCAACTGGACGGCTCTCTCAAGCAAGTTCGGTCCATCAAG4:429:7ACACAGTACATGCTTGACCAGCTCTCGGATCTTCAAAATAAA----------GAGCAAATGTTGCTTGAAACCAATAGAGCTTTGGCAATGAAG5:513:7------CTGGATGAT------------ATG---ATTGGTGTG---AGA---------------------------AGT------CATCAT---ATGGGAGGAGGA---GGA---------GGA---TGGGAA------------------------------GGT---GGT---------GAA---CAG---------------------------------------------------------------------------------------------------AAT---GTTACC---------------TACGCG---CAT---CAT------------------------------------CAA------GCTCAGTCT---------CAG---GGA------------CTATACCAGCCT---CTTGAA---TGC---------AATCCA---ACTCTGCAA---------ATGGG6:662:7G------------TATGATAAT---CCG------------------GTATGC---TCAGAG---------CAAATA---ACT---GCGACA---ACCCAA---GCT---------CAGGCGCAG------CAGGGA------------------------------------AACGGTTAC---ATCCCGGGG------------TGGATGCTC------------6:753:7
Brassica_r_Brara.C00694.1   ATGGGAAGGGGAAGAGTAGAGCTGAAGAGGATAGAGAACAAGATCAACAGACAAGTAACGTTTGCAAAACGTAGGAACGGTTTGCTGAAGAAAGCTTATGAATTGTCTGTTCTTTGTGATGCCGAGGTTGCTCTCATCATCTTCTCC---AACCGTGGCAAGCTCTATGAGTTTTGCAGCTCC---TCTAA1:185:7C---ATGATCAAGACACTGGAACGGTACCAGAAATGCAGTTATGGTTCT---ATT---GAA---GTCAACAATAAACCTGCCAAAGAA---CTTGAG2:267:7---AACAGCTACAGAGAGTATCTGAAGCTCAAGGGTAGATATGAGGGCCTTCAGCGTCAACAAAG3:329:7AAATCTTCTTGGAGAGGATTTAGGACCTCTGAATTCAAAGGAGTTAGAGCAGATTGAGCGTCAACTAGATGGCTCTCTCAAGCAAGTTCGCTCCATCAAG4:429:7ACACAGTACATGCTTGACCAGCTCTCTGACCTTCAAACCAAA----------GAGCAAATGTTGCTTGAAACCAATAGAGCTTTGGCTATGAAG5:513:7------CTGGATGAT------------ATG---ATTGGTGTG---AGA---------------------------AGT------CATCAT---ATGGGTGGAGGAGGAGGA---------GGA---TGGGAA------------------------------GGC---AAT---------GAA---CAT---------------------------------------------------------------------------------------------------AAT---GTTTCC---------------TATGCG---CAT---CAT------------------------------------CAA------GCTCAGTCT---------CAA---GGA------------CTATTCCAGCCT---CTTGAA---TGC---------AATCCA---ACTCTTCAG---------ATGGG6:665:7G------------TATGACAAT---CCA------------------GTATGC---TCAGAG---------CAGATA---ACT---GCAACA---ACACAA---GCT---------CAGGCACAG------CCC------------------------------------------GGTTAC---ATTCCAGAC------------TGGATGCTC------------6:750:7
Tarenaya_h_ThMADS1          ATGGGGAGGGGTAGGGTTGAGCTGAAGAGGATAGAGAACAAGATCAACAGACAAGTGACGTTCGCTAAGCGTCGAAACGGGCTGTTGAAGAAAGCTTATGAACTCTCTGTTCTTTGCGATGCCGAGGTTGCTCTCATCATCTTTTCC---AACCGTGGCAAGCTCTACGAGTTCTGCAGCTCC---TCCAA-------C---ATGCTCAAGACACTCGAACGGTACCAGAAGTGCAGCTACGGCTCC---ATT---GAA---GTGAACAACAGACCTGCAAAAGAA---CTCGAG----------AACAGTTACAGGGAGTATCTGAAGCTGAAGTCCAGATATGAGGGTCTGCATCGTCAACAGAG-------AAATCTCCTTGGAGAGGATTTGGGACCTCTGAACTCAAAGGAGCTTGAGCAGCTTGAGCGTCAACTAGACAGCTCTCTTAAGCAAGTTCGCTCCATTAAG-------ACACAGTCCATGCTTGACGAACTTTCTGATCTCCAAAACAAG----------GAACAAATGTTGCTTGAAGCCAATAGAGCCTTGTCAATGAAG-------------CTGGAAGAA------------ATG---GTCGGAGCA---AGA---------------------------ACT------CATCAA---TTTGGA---------GGG---------GCA---TGGGAA------------------------------GGG---AGT---------GAG---CAG---------------------------------------------------------------------------------------------------AAC---GTTTCG---------------TACGGG---CAC------------------------------------------CAG------GCACAGTCA---------CAG---GGA------------CTATTCCAGCCT---CTTGAA---TGC---------AATCCG---ACTTTGCAA---------ATCGG-------A------------TACAATAAT---CCG------------------GTGTGT---TCAGAG---------CAGATG---GCT---GCAACA---ACACAA---GCT---------CCTGTCCAA------GCGGGT------------------------------------AACGGCTAC---ATCCCTGGT------------TGGATGCTC-------------------
Tarenaya_h_ThMADS2          ATGGGGAGGGGTAGGGTTGAGCTGAAGAGGATAGAGAACAAGATCAACAGACAAGTGACCTTCGCTAAGCGTCGAAACGGTCTGTTGAAGAAAGCTTATGAACTCTCTGTCCTTTGCGATGCCGAGGTTGCTCTCATCATCTTCTCC---AACCGCGGCAAGCTCTACGAGTTCTGCAGCTCC---CCCAA-------C---ATGCTCAAGACACTTGAACGGTACCAGAAGTGCAGCTATGGCTCC---ATT---GAA---GTGAACAACAAACCTGCCAAAGAA---CTCGAG----------AACAGCTACAGGGAGTATCTGAAGCTAAAGTCCAGGTTTGAGGGTCTGCAACGTCAACAGAG-------AAATCTCCTTGGAGAGGATTTGGGGCCTCTGAACTCAAAAGAGCTTGAGCAGATTGAACGTCAACTAGACGGCTCTCTTAAGCAAGTTCGCTCCATCAAG-------ACACAGTACATGATCGACCAGCTTTCTGAGCTCCAAAGCAGG----------GAACAGATGTTGCTTGAAGCCAATAGAGCCCTTTCAATGAAG-------------CTGGATGAG------------ATG---GTTGGAGCA---CGA---------------------------ACT------CATCAC---ATTGGA---------GGG---------GGG---TGGGAA------------------------------GGG---AGT---------GAG---CAG---------------------------------------------------------------------------------------------------AAC---GTGACG---------------TATGGG---CAC------------------------------------------CAG------CCTCAGCCT---------CAG---GGG------------CTGTTCCAGCCT---CTTGAA---TGC---------AATCCG---ACTTTGCAA---------ATCGG-------A------------TACAATAAC---CCA------------------GAATGC---CCAGAG---------CAGATG---ACT---GCAACA---ACACAA---GCC---------CCTGCGCAA------GCAGGA------------------------------------AATGGTTAC---ATCCCCGGT------------TGGATGCTC-------------------
Linum_u_SEP1                ATGGGAAGGGGGAGAGTGGAGCTGAAGAGGATAGAGAACAAGATAAACAGGCAGGTGACGTTTGCTAAGAGGAGGAATGGTTTGCTCAAGAAAGCTTATGAGCTGTCCGTACTCTGTGATGCTGAGGTTGCTCTCATCATCTTCTCC---AACCGTGGCAAGCTCTATGAGTTCTGCAGCACC---AATAA1:185:8C---ATGCTCAAGACACTGGAAAGGTATCAAAAGTGCAGCTATGGTGCA---GTT---GAA---GTCAAC---AAACCTGCTAAAGAG---CTCGAG2:264:8---AGCAGCTACCGTGAGTACTTGAAACTGAAGGGTAGATATGAAGCCCTACAACGAACCCAAAG3:326:8GAACCTTCTGGGGGAGGATCTAGGTCCTCTGAACACAAAGGAACTGGAGCAGCTTGAGCGCTCTTTGGAAGGTTCACTGAAGCAAGTCCGCTCCACTAAG4:426:8ACTCAGTACATGCTTGACCAGCTATCTGATCTTCAAAACAAG5:468:8---GAGCAGCTGCTGCTTGAAGCCAATAGAGCATTGGCAATAAAG6:510:8------CTGGATGAA------------ATC---AGTTCAAGG---AAT---------------------------AAT------CTCCGA------------------CAG---------TCG---TGGGAA------------------------------GGA---GGG---------GAG---CAG---------------------------------------------------------------------------------------------------AAT---ATGTCC---------------TATGCT---GAT---CACCACCAGCATCAGGATCAGCATCAGCACCATAATCCACAT------GCTCAATCC---------CAA---GGG------------TTGTTCCAGCAT---TTAGAT---TGC---------AACCCA---ACTTTGCAA---------ATCGG7:683:8G------------TAT---AAT---CCG------------------GTAGTT---TCAGAC---------CAGCAG---ATG---ACAGAAGCTACAACACATGGT---------CATCAACAG------CAAGTG------------------------------------AATGGGTTT---ATTCCTGGA------------TGGATGCTC------------8:777:8
Populus_t_PtAGL4            ATGGGGAGAGGTAGGGTGGAGCTGAAGAGGATAGAGAACAAGATAAACAGGCAGGTGACGTTTGCGAAGAGAAGAAATGGGTTGTTGAAGAAAGCTTATGAGCTATCTGTACTTTGTGAAGCTGAGGTTGCTCTCATCATCTTCTCC---AACCGTGGCAAGCTCTTTGAGTTTTGTAGCACA---TCTAA1:185:8C---ATGCTCAAGACCCTGGAAAGGTATCAGAAGTGCAGCTATGGGGCA---GAA---GAA---GTCAAC---AAACCAGCCAAGGAG---CTCGAG2:264:8---AGCAGCTACAGGGAGTACCTGAAAGTGAAAGCAAAATTTGAGACCCTACAAAGAACGCAGAG3:326:8GAACCTTCTTGGAGAGGACCTCGGACCTCTGAATACAAAAGAGCTCGAGCAGCTCGAGCGTCATTTAGAGTCGTCATTGAAGCAAGTTCGGTCAACTAAG4:426:8ACCCAGTATATGCTCGACCAACTTGGTGATCTTCAAAATAAG5:468:8---GAACATATGTTGCTGGAAGCAAACAGAGCTTTGACAATAAAG6:510:8------CTGGATGAA------------ATC---AGTGCAAGA---AAT---------------------------AAC------CTCCGA------------------CCA---------TCA---TGGGAA------------------------------GGT---GAT---------GAT---CAGCAA------------------------------------------------------------------------------------------------AGT---ATGTCC---------------TATGGC---CAT---CAG------------------------------------CAT------GCACAGTCT---------CAG---GGG------------CTATTCCAGCAT---TTAGAA---TGC---------AATCCC---ACTTTGCAA---------ATAGG7:650:8C------------TAT---AAC---TCT------------------GTTGGT---TCAGAC---------CAGATA---GCT---GCAACA------------CAT---------GCCGCCCAG------CAAGTT------------------------------------CATGGGTTC---ATTCCAGGG------------TGGATGCTT------------8:732:8
Pisum_s_PEAM6               ATGGGAAGAGGAAGAGTTGAGTTGAAGAGGATAGAAAACAAGATAAACAGACAAGTAACATTTGCAAAGAGAAGAAATGGTCTTCTTAAAAAAGCTTATGAACTTTCTGTTCTCTGTGATGCTGAGGTTGCTCTTATCATCTTCTCT---ACTCGTGGAAAACTCTATGAGTTTTGCAGCACT---TCTAA-------C---ATGCTCAAAACTCTTGATAGGTACCAGAAATGCAGTTATGGAGCT---GTA---GAG---GTTAGC---AAACCTGCGAAAGAA---CTCGAG----------AGTAGCTACCGGGAATACTTGAAGCTGAAGCAACGATTTGAGAATCTTCAACGAACACAGAG-------AAATCTTTTAGGGGAAGATTTAGGTCCATTGAGTTCTAAAGATCTTGAGCAGCTTGAAAGGCAATTGGATTCATCTCTGAAGCATGTTAGGTCAACAAAG-------ACACAATTCATGCTGGATCAATTAGCTGATCTTCAAAATAAG----------GAACATATGTTGGTAGAAGCAAACAGATCCTTGTCAATGAAG-------------TTGGACGAA------------ATA---AACTCGCGA---AAT---------------------------CAG------TACAGG------------------CAA---------TCA---TGGGAA------------------------------GCA---GGC---------GAT---CAA---------------------------------------------------------------------------------------------------AGC---ATGCAA---------------TACGGC---GACCAACAG------------------------------------AAT------GCGCACTCT---------CAG---AGC------------TTCTTCCAGCAA---CTAGAT---TGC---------AATCCA---ACCTTGCAA---------ATCGG-------TTCGGATTATAGGTAC---AAC---AAT------------------GTAGCA---TCAGAT---------CAGATA---GCT---TCCACA------------AGT---------CAAGCTCAACAA---CAAGTG------------------------------------AATGGATTT---GTTCCTGGA------------TGGATGCTT-------------------
Medicago_t_MtMADS2          ATGGGAAGAGGAAGAGTTGAGTTGAAGAGGATAGAGAACAAGATAAACAGACAAGTTACATTTGCTAAGAGAAGAAATGGTCTTCTTAAGAAAGCTTATGAACTTTCTGTTCTTTGTGATGCTGAGGTTGCTCTTATCATCTTCTCC---ACTCGTGGAAAGCTTTATGAATTTTGTAGCACA---TCTAA1:185:8C---ATGCTCAAAACCCTTGATAGGTACCAGAAGTGCAGTTATGGTGCT---GTA---GAA---GTTAGC---AAACCTGCTAAAGAA---CTTGAG2:264:8---AGCAGTTACCGTGAATACTTGAAGCTGAAACAAAGATTTGAAAATCTTCAAAGAGCACAGAG3:326:8AAATCTTTTAGGTGAAGATTTGGGTCCACTAAGTTCTAAGGATCTTGAGCAGCTTGAAAGGCAATTGGATTCATCTCTCAAGCAAGTGAGATCAACAAAG4:426:8ACACAATTCATGCTGGACCAATTAGCTGATCTTCAAAATAAG5:468:8---GAACATATGTTGGTTGAAGCAAACAGATCCTTGTCAATCAAG6:510:8------TTGGAGGAA------------ATC---AATTCTAGA---AAT---------------------------CAC------TACAGG------------------CAA---------TCA---TGGGAA------------------------------GCC---AGT---------GAT---CAA---------------------------------------------------------------------------------------------------AGC---ATGCAA---------------TATGAG---GCTCAGCAG------------------------------------AAT------GCTCACTCT---------CAG---AGT------------TTCTTCCAGCAG---CTGGAA---TGC---------AATCCT---ACATTGCAG---------ATTGG7:650:8TTCTGATTATAGGTAC---AAC---AAT------------------GTAGCT---TCAGAT---------CAGATA---GCT---TCAACA------------AGT---------CAAGCTCAA------CAAGTG------------------------------------AATGGATTT---GTTCCTGGA------------TGGATGCTA------------8:744:8
Phaseolus_v_PvSEP1          ATGGGGAGGGGAAGAGTGGAGTTGAAGAGGATAGAGAACAAGATAAACAGGCAAGTCACGTTTGCAAAGAGGAGAAATGGCCTTCTCAAGAAAGCCTATGAGCTATCTGTTCTCTGTGATGCTGAGGTTGCCCTCATCATCTTCTCC---AACCGTGGCAAGCTTTATGAGTTCTGTAGCAGC---ACTAG1:185:8C---ATGCTCAAAACACTTGAAAGGTACCAGAAATGCAGTTATGGAGCT---GTG---GAA---GTTAGC---AAACCTGCTAAAGAG---CTCGAG2:264:8---AGCAGCTACCGTGAATACTTGAAGCTGAAAGCAAGATTTGAATCACTTCAAAGAACTCAAAG3:326:8AAATCTTCTAGGAGAAGACTTGGGTCCACTGAATACCAAAGAACTTGAGCAGCTTGAACGGCAATTGGATTCTTCTCTAAAGCAAGTGAGGTCCACCAAG4:426:8ACGCAGTTCATGCTGGATCAGTTGGCTGACCTTCAAAACAAG5:468:8---GAACAGATGTTGGTAGAAGCAAACAGATCCTTGACAATGAAG6:510:8------CTGGACGAA------------ATC---AACTCAAGA---AAT---------------------------CAC------TACAGG------------------CAA---------TCA---TGGGAA------------------------------GCT---GGT---------GAT---CAA---------------------------------------------------------------------------------------------------AGT---ATGCAA---------------TATGGT---GGTCCACAG------------------------------------AAT------TCTCACTCT---------CAG---GGC------------TTCTTCCAGCCA---CTGGAA---TGC---------AATCCC---ACTTTGCAG---------ATTGG7:650:8TCCTGATTACAGGTAC---AAC---GTT------------------GTAGCT---TCAGAT---------CAGATA---ACT---GCAACA------------ACT---------CCAGCTCAA------CAAGTG------------------------------------AGTGGTTTT---ATTCCAGGG------------TGGATGCTA------------8:744:8
Glycine_m_GmMADS29          ATGGGGAGGGGAAGAGTGGAACTGAAAAGGATAGAGAACAAGATAAACAGGCAGGTAACGTTTGCAAAGAGGAGAAATGGGCTTCTCAAGAAAGCCTATGAGCTTTCTGTTCTCTGTGATGCTGAGGTTGCCCTCATCATCTTCTCT---ACCCGCGGCAAGCTTTATGAATTCTGTAGCACC---AATAG-------C---ATGCTCAAAACACTTGAAAGGTACCAAAAGTGCAGCTATGGTGCA---GTT---GAA---GTCAGC---AAACCTGGCAAAGAG---CTTGAG----------AGCAGCTACCGTGAGTACTTGAAGCTGAAAGCAAGATTTGAATCTCTTCAAAGGACCCAAAG-------GAACCTTCTTGGTGAAGACTTGGGCCCACTAAATACCAAAGATCTTGAGCAGCTTGAGCGGCAACTGGATTCATCTCTCAAGCAAGTGAGGTCAACGAAG-------ACTCAGTTCATGCTGGACCAGTTAGCTGATCTTCAGAATAAG----------GAGCATATGTTGGTGGAAGCAAACAGATCTTTGACCATGAAG-------------CTGGAAGAA------------ATC---AATTCAAGA---AAC---------------------------CAG------TATAGG------------------CAA---------ACA---TGGGAA------------------------------GCT---GGT---------GAG---CAA---------------------------------------------------------------------------------------------------AGT---ATGCCA---------------TATGGA---ACC---CAA------------------------------------AAT------GCTCACTCT---------CAA---GGC------------TTCTTCCAGCCT---TTGGAG---TGC---------AACCCC---ACATTGCAG---------ATAGG-------TTCTGACTACAGGTAC---AAC---CCTGAA---------------GCCTCA---GAGCAG---------CAGCTA---GCT---GCCACA------------ACT---------CAAGCTCAA------CAAGTC------------------------------------AATGGATTT---ATTCCTGGA------------TGGATGCTT-------------------
Cucumis_s_CsSEP2            ATGGGAAGAGGAAGAGTAGAGTTGAAGAGGATAGAGAACAAAATAAACAGACAAGTAACATTTGCAAAGAGAAGAAATGGGCTTTTGAAGAAAGCTTATGAACTTTCTGTTCTTTGTGATGCTGAAGTTGCTCTTATCATCTTCTCA---AATCGTGGCAAGCTCTATGAATTCTGTAGTACT---TCCAA1:185:8T---ATGCTTAAAACGCTGGAGAGGTACCAAAAATGCAGTTATGGAGCG---GTG---GAG---GTTACA---AAACCGGCTAAAGAA---CTCGAG2:264:8---AGTAGTTATAGAGAGTACTTGAAGCTGAAGTCTAGGTTTGAGTCTCTACAAAGAACTCAGAG3:326:8AAACCTTCTTGGGGAGGACTTGGGTCCATTGAACTCAAAAGAGCTTGAGCAGCTGGAGCGTCAGCTTGAGTCTTCTTTGAAGCAAGTTAGGTCTACCAAG4:426:8ACTCAGTACATGCTGGACCAACTATCTGATCTTCAGAACAAG5:468:8---GAACAAATGCTGATTGAAACTAACAGAGCTCTGCAAATAAAG6:510:8------CTGGAAGAA------------ATA---AGTTCAAGA---AAT---------------------------AAT------ATAAGG------------------CTT---------ACA---TGGGAT------------------------------GGT---GGA---------GAT---CAA---------------------------------------------------------------------------------------------------AGC---ATGTCA---------------TATGGT---CCA---CAA------------------------------------AAT------GCCCAAACT---------CAA---GGC------------TTCTTTCAGCCA---CTGGAA---TGC---------AACCCC---ACTTTGCAA---------ATTGG7:647:8G------------TAC---ACT---TCT------------------GCAGTA---TCAGAC---------CAAATT---ACA---AGCACT------------ACTACTCCAACTCATGCCCAA------CAAGTC------------------------------------AATGGCTTC---CTCCCTGGT------------TGGATGCTT------------8:738:8
Malus_d_MdMADS1             ATGGGGAGAGGAAGAGTGGAGCTGAAGAGGATAGAGAACAAGATAAACAGGCAAGTCACATTTGCAAAGAGAAGAAATGGGCTTCTGAAGAAAGCTTATGAGCTCTCCGTTCTCTGTGATGCTGAGGTTGCTCTCATCATCTTCTCC---AACCGTGGCAAGCTCTATGAGTTTTGCAGCAGC---TCTAG-------C---ATGCTCAAAACACTAGACAGGTACCAAAAATGCAGTTATGGTGCA---GTG---GATCAAGTTAAT---AGACCTGCAAAGGAA---CTTGAG----------AGCAGCTATCGTGAGTACATGAAACTCAAAGGTAGATATGAGTCCCTACAACGAACTCAGAG-------AAACCTTCTTGGTGAGGACTTGGGTCCATTAAACACAAAGGAACTTGAGCAGCTTGAGCGTCAACTTGAGGGCTCCTTGAAGCAAGTTAGGTCCACTAAG-------ACCCAGTATATGCTGGACCAACTTTCTGACCTTCAGAACAAG----------GAACAACTGTTAATAGAAGCCAACAGGGATTTGACAATGAAG-------------TTGGATGAA------------ATT---AGTTCAAGA---AAT---------------------------CAA------CTTAGA------------------CAA---------TCA---TGGGAA------------------------------GGT---GGT---------GAC---CAG---------------------------------------------------------------------------------------------------GGT---ATGGCA---------------TATGCA---ACC---CAG------------------------------------CATCACCATGCTCAATCC---------CAA---GGA------------TTCTTCCAGCCT---TTAGAT---TGC---------AATCCC---ACTTTGCAA---------ATGGG-------G------------TAC---TCT---GCA------------------GTGGGG---TCAGAG---------CAGATG---AGT---GCTACA------------ACT---------AATGCCCAG------CAAGTG------------------------------------AACTGTTTC---ATCCCTGGA------------TGGATGCTT-------------------
Malus_d_MdMADS9             ------------AGAGTGGAGCTGAAGAGGATAGAGAACAAGATAAACAGGCAAGTCACATTTGCAAAGAGAAGAAATGGGCTTCTGAAGAAAGCTTATGAGCTCTCCGTTCTCTGTGATGCTGAGGTTGCTCTCATCGTCTTTTCC---AACCGTGGCAAGCTCTATGAGTTTTGTAGCAGC---CCTAG-------C---ATTCTCCAAACCGTAGACAGGTACCAAAAGTGCAGTTATGGTGCG---GTG---GATCAAGTCAAC---ATACCTGCAAAGGAA---CTTGAG----------AGCAGCTATCGTGAGTACATGAAACTCAAAGGTAGATGTGAGTCCCTACAACGAACTCAGAG-------AAATCTTCTTGGTGAGGAATTGGGTCCATTAAACACAAAGGAGCTTGAGCAGCTTGAGCGCCAACTTGAGGCCTCCTTGAAGCAAGTTAGGTCCACTAAG-------ACCCAGTATATGCTGGACCAACTTTCTGCCCTTCAGAACAAG----------GAACAACTGTTAATCGAAGCCAACAGGGATTTGACAATGAAG-------------TTGGATGAA------------ATT---GGTTCAAGA---AAT---------------------------CAA------CTTAGA------------------CAG---------TCA---TGGGAA------------------------------GGA---GGT---------GAC---CAG---------------------------------------------------------------------------------------------------GGC---ATGGCA---------------TATGGA---ACC---CAG------------------------------------CATCACCATGCTCAATCC---------CAA---GGG------------TTCTTCCAGCCT---TTAGAT---TGC---------AATCCC---ACTTTGCAA---------ATAGG-------G------------TAC---CCT---GCA------------------GAGGGG---TCAGAG---------CAGATG---GGT---GCCACA------------ACT---------CATGCCCAA------CAAGTG------------------------------------AACTGTTTC---ATCCCCGGA------------TGGATGCTT-------------------
Prunus_p_PpMADS7            ATGGGGAGGGGAAGAGTGGAACTCAAGAGGATAGAGAACAAGATAAACAGGCAAGTCACATTTGCAAAGAGAAGAAATGGGCTTCTGAAGAAAGCCTATGAGCTCTCTATTCTCTGTGATGCTGAGGTTGCTCTCATCATCTTCTCT---AACCGTGGCAAGCTCTATGAGTTCTGTAGCAGCTCTAGCAG-------C---ATACTCAAAACACTGGAAAGGTACCAGAAGTGCAGTTATGGTCAA---GTG---GAA---GTCAAC---AAACCTGCCAAGGAA---CTTGAG----------AGCAGCTACCGCGAGTACTTGAAACTGAAAGGTCGATTTGAGTCCCTACAACGAACTCAGAG-------AAACCTTCTTGGAGAAGACTTGGGTCCCTTAAACACAAAGGAGCTTGAGCAGCTTGAGCGTCAACTGGAGTCCTCCTTGAAGCAAGTTAGGTCCACTAAG-------ACTCAGTATATGCTGGACCAACTTTCTGACCTTCAAAATAAG----------GAACAAATGTTAATAGAAGCAAACAGGGATTTGTCATTGAAG-------------TTGGATGAC------------ATT---AGTTCAAGA---AAC---------------------------CAA------ATTAGA------------------CAA---------TCA---TGGGAA------------------------------GGT---GGA---------AAC---CAG---------------------------------------------------------------------------------------------------GGGGGTATGGCA---------------TATGGG---AGC---CAG------------------------------------CAT------GCTCAATCT---------CAA---GGG------------TTCTTCCAGCCC---TTGGAT---TGC---------AATCCC---ACCTTGCAA---------ATAGG-------G------------TAC---TCT---AAT------------------GTGGGG---TCAGAG---------CAGATG---AGT---GCCACA------------ACT---------CATGCCCAA------CAAGTC------------------------------------AACGGTTTC---ATCCCTGGA------------TGGATGCTG-------------------
Fragaria_v_FvMADS_RIN       ATGGGGAGGGGAAGAGTGGAGCTGAAGAGAATAGAGAACAAGATAAACAGGCAAGTCACATTTGCAAAGAGAAGAAATGGGCTCTTAAAGAAAGCTTATGAGCTCTCTATTCTCTGTGACGCTGAGGTTGCTCTCATCATATTCTCT---AACCGTGGGAAGCTCTATGAGTTCTGCAGCAGC---TCCAG1:185:8C---ATGCTCAAAACCCTTGAAAGGTACCAAAAATGTAGCTACGGTGCA---ATG---GAA---GTCCAA---AAACCTGCCAAGGAA---CTTGAG2:264:8GAGAGCAGCTATCGTGAATACTTGAAGCTGAAAACTAGATGCGAGTCTCTTCAACAAACTCAGAG3:329:8AAACCTTCTTGGAGAAGACTTAGGGCCATTAAACACGAAGGAGCTTGAGCAGCTTGAGCGTCAGCTAGAGTCCTCCTTGAAGCATGTTAGGTCTACTAAG4:429:8ACCCAGCATATGATTGATCTGCTTTCTGACCTTCAGAGCAAG5:471:8---GAACATATGCTAATTGAAGCCAACAGAGATTTGAAAACGAAG6:513:8------TTGGATGAA------------ATT---GATTCAAGA---ACT---------------------------CAA------CTTAGA------------------CAA---------ACT---TGGGAA------------------------------CAT---GGT---------CAT---GATCACCAG---------------------------------------------------------------------------------------------ACT---ATGCTA---------------TATGGA---ACT---CAA------------------------------------CAT------GCTCAGACA---------CAG---GGACTT---------ATGTTCCAGCCT---TTAGAT---TGC---------AATCCC---ACCTTGCAA---------ATAGG7:659:8G------------TAC---AAT---GCT------------------GTGGTG---TCACAG---------GAAATG---CCT---GCAGCC------------ACACCAGCC---CATGCTCAA------CCCGTC------------------------------------AATGGTTTC---ATTCCTGGT------------TGGATGCTC------------8:747:8
Rosa_r_MASAKOS1             ---------------------------------------------------------------------------AATGGGCTCTTAAAGAAAGCTTATGAGCTCTCTATTCTCTGTGATGCTGAGGTTGCTCTCATCATCTTCTCT---AACCGTGGCAAGCTCTATGAGTTCTGCAGCAGC---TCCAG-------C---ATACTCAAAACCCTTGAAAGGTACCAAAAATGTAGCTATGGTGCA---ATG---GAA---GTCAAC---GAACCTGCCAAGGAA---CTTGAG-------CAGAGCAGCTATCGTGAATACTTGAAACTGAAAACTAGATGCGAGTCTCTTCAACGAACTCAGAG-------AAACCTTCTTGGAGAAGACTTGGGCCCATTAAACACGAAGGAGCTTGAGCAGCTTGAGCGTCAGCTAGAGTCCTCCTTGAAGCATGTTAGGTCTACAAAG-------ACCCAGTATATGCTCGATCAGCTTTCTGACCTTCAGAGCAAG----------GAACATATGCTAATAGAAGCCAACAGAGATTTGACAATGAAG-------------TTGGATGAA------------ATT---AATTCAGGA---ACT---------------------------CAA------CTTAGA------------------CAA---------ACA---TGGGAA------------------------------CGT---GGT---------CAT---GCTCACCAG---------------------------------------------------------------------------------------------ACT---ATGCTA---------------TATGGA---ACT---CAA------------------------------------CAT------GCTCAAACC---------CAG---GGTCTT---------ATGTTCCAGCCT---TTAGAT---TGC---------AATCCC---ACCTTGCAA---------ATAGG-------G------------TAC---AAC---GCT------------------GTGGGG---TCACAG---------CAAATG---ACT---GCAGCC------------ACACCAGCC---CCTACTCAA------CCAGTC------------------------------------AATGGTTTC----------------------------------------------------
Vitis_v_VvMADS2             ATGGGGAGGGGAAGAGTGGAGCTGAAGAGGATAGAGAACAAAATAAACAGACAGGTGACATTTGCAAAGAGAAGAAATGGACTTCTCAAGAAAGCTTATGAGCTCTCAGTCCTTTGTGATGCTGAGGTCGCTCTCATCATCTTCTCC---ACCCGTGGAAAGCTCTATGAGTTCTGCAGCAGC---TCAAG1:185:8C---ATGCTCAAGACACTCGAAAGATACCAAAAATGCAGTTATGGTGCA---GTG---GAA---GTCAGC---CGACCCTCCAAGGAG---CTTGAG2:264:8---AGCAGCTATAGGGAGTACCTGAAACTGAAATCTAAGTTTGAGTCCCTTCAACGAACTCAGAG3:326:8AAACCTTCTTGGGGAAGACTTGGGTCCATTGAACACAAAAGAGCTTGAGCAGCTTGAACGTCAACTTGAGACATCCTTGAAGCAAGTCAGGTCTACTAAG4:426:8ACCCAATTCATGCTTGATCAGCTTTCTGATCTTCAGAACAAG5:468:8---GAACAAGTTTTGGTTGAATCTAACAAGGCTTTGACGAGGAAG6:510:8------CTGGATGAA------------ATT---AGTGTCAAA---AAT---------------------------CAC------CTTCAA------------------TTA---------TCA---TGGGAA------------------------------AGT---GGT---------GAG---CAG---------------------------------------------------------------------------------------------------AGT---ATGCCA---------------TACGGC---CAC---CAG------------------------------------CAA------GCTCAGTCT---------CAG---GGG------------TTCTTCCAGCCT---TTAGAA---TGC---------AATCCC---ACATTGCAA---------ATAGG7:647:8A------------TAT---AAT---CCT------------------GCAGGC---TCAAGC---------CAGCTA---TCT---GCTCCG------------AGT---------AATGCCCAA------AATGTC------------------------------------AATGGATTT---ATCCCTGGG------------TGGATGCTT------------8:729:8
Heuchera_a_HeaSEP1          ---------------------------------------------------------------------------------------------------------TCAGTGCTTTGTGATGCTGAAGTTGCTCTCATCGTTTTCTCT---AACCGTGGCAAGCTCTATGAGTTCTGCAGCACC---TCCAA-------C---ATGCTCAAAACCCTTGAGAGGTACCAAAAATGCAGTTATGGTGCA---GTG---GAA---GTTAAC---CGACCTTGCAAGGAA---CTTGAG----------AGCAGCTACCGTGAATACTTGAAACTGAAGGGAAAATTCGAGGGCCTACAACGAACTCAGAG-------AAACCTTCTTGGAGAAGACTTGGGCCCTTTAAACACAAAGGAGCTGGAGCAGCTAGAGCGTCAACTAGACTCGTCCTTGAAGCTCATTAGGTCCACAAGG-------ACCCAATTCATGCTTGATCAGCTTTCTGATCTTCAAAACAAG----------GAACAAGTATTGATGGATTCTAACAGAAGTTTGGCAAGGAAG-------------CTGGATGAA------------ATT---AGTGCAAAGAATAAC---------------------------AAC------CTTCGA------------------CTA---------TCT---TGGGAA------------------------------GGT---GGT---------GAG---CAG---------------------------------------------------------------------------------------------------AGT---ATTCCA---------------TATAGC---CAA---CAG------------------------------------CAA------GCTCAACCT---------CAG---GGA------------CTTTTCCAGCCT---TTAGAC---TGC---------AACCCC---ACATTGCAA---------ATAGG-------G------------TAC---AAT---TCC------------------ATAGGT---TCAGAC---------CCAGAT---GAC---TACCNA------------CAACTA------ATGCACAGA------ATGTCA------------------------------------ACGGGGTTC---ATGCCATCT------------TGGATGCTT-------------------
Petunia_h_PMADS12           ATGGGTAGAGGAAGAGTAGAGTTGAAGAGGATAGAAAATAAGATAAATAGGCAAGTGACTTTTGCAAAGAGAAGAAATGGGTTGCTTAAAAAAGCTTATGAATTATCTGTGCTTTGTGATGCTGAAGTTGCTCTCATCATTTTCTCT---AATCGTGGCAAGCTCTATGAATTCTGCAGCTCC---AACAA-------T---ATGTTCAAAAGCCTTGAAAGGTACCAAAAGTGCAGCTATGGTACA---TTG---GAA---GTCAAC---CAATCAAGCAAAGAT---AATGAG-------CAAAACAACTATAGGGAATACCTAAAACTCAAAGCCAAATATGAGTCACTGCAGCGATATCAAAG-------ACACCTTCTTGGAGAAGACTTGGGGCCTCTTAATATAGATGATCTTGAGAATCTTGAAGTCCAACTAGATACTTCCCTCAAGCACATTAGGTCCACCAGG-------ACACAACTGATGCTTGACCAGCTTTCTGATCTTCAAACTAAG----------GAGAAATTATGGGTTGAGGCCAACAAGGTACTTGAAAGAAAG-------------CTGGAAGAA------------ATA---TATGCTGAA---AAC---------------------------AGC------TTGCAA------------------CAA---------TCA---TGGGGA------------------------------GGT---GGC---------GAG---CAA---------------------------------------------------------------------------------------------------AGT---GTTACT---------------TATGGT---CAC---CAACAT---------------------------------AAT------GCTCAATCT---------CAG---GGT------------TTCTTCCAACCT---CTTGAG---TGC---------AACTCT---ACTTTGCAA---------ATAGG-------G------------TAC---AAT---CCA------------------ATAACAACTTCAAGG---------CAAATA---ACA---GCAGTA------------ACA---------AATGCCCAA------AACGTC------------------------------------AATGGTATG---GTGCCTGGC------------TGGATGCTG-------------------
Solanum_l_TM29              ATGGGTAGAGGAAGAGTTGAGCTGAAGAGGATAGAAAACAAGATAAATAGACAAGTCACTTTTGCAAAGAGGAGAAATGGATTGCTCAAAAAAGCTTATGAACTATCTGTGCTTTGTGATGCTGAAGTTGCTCTACTCGTTTTCTCT---AATCGTGGAAAACTCTATGAATTCTGCAGCACA---AACAA-------T---ATGCTCAAAACACTTGATAGGTACCAAAAGTGCAGCTATGGAACA---TTG---GAA---GTCAAT---CGATCAATCAAAGAT---AATGAG-------CAAAGCAGCTATAGGGAATACTTGAAACTCAAAGCCAAATATGAGTCGCTGCAGCGATATCAAAG-------ACACCTTCTTGGAGATGAGTTGGGGCCTCTGACTATAGATGATCTTGAGCATCTTGAAGTCCAACTAGATACTTCCCTCAAACACATTAGGTCCACCAGG-------ACACAAATGATGCTTGATCAGCTTTCTGATCTTCAAACTAAG----------GAGAAATTGTGGAATGAGGCTAACAAGGTTCTTGAAAGAAAG-------------ATGGAAGAA------------ATA---TATGCTGAA---AAC---------------------------AAC------ATGCAA------------------CAA---------GCA---TGGGGT------------------------------GGT---GGT---------GAG---CAA---------------------------------------------------------------------------------------------------AGT---CTCAAT---------------TATGGT---CAG---CAGCAA---------------------------------CAT------CCTCAATCT---------CAG---GGT------------TTCTTCCAACCT---CTAGAG---TGC---------AACTCT---TCCTTGCAA---------ATTGG-------G------------TAC---GAT---CCA------------------ATAACAACTTCAAGC---------CAAATA---ACA---GCAGTA------------ACA---------AATGCCCAA------AACGTG------------------------------------AATGGTATG---ATACCTGGT------------TGGATGCTG-------------------
Petunia_h_FBP5              ATGGGAAGAGGAAGAGTAGAGTTGAAGAAGATAGAAAACAAGATTAATAGACAAGTTACTTTTGCAAAGAGAAGAAATGGACTTCTTAAGAAAGCTTATGAATTGTCTGTACTTTGTGAAGCTGAAGTTGCTCTTATCATTTTCTCT---AATCGTGGCAAACTTTATGAGTTCTCCAGCACT---TCCAA-------C---ATGGTCAAGACCCTTGATAGGTACCAAAAATGTAGCTATGGCACA---TTG---GAA---GTCAACCATAGATCTGTCAAAGATAATAATGAG-------GAAAGAATCTATAGGGAGTACTTGAAGCTTAAGGCCAAATATGAGTCGTTACAACGATATCAAAG-------ACAACTTCTTGGAGATGAACTAGGGCCTTTAAACATAGATGAGCTTGAGCATCTTGAGCTTCAACTAGATTCTTCCCTGAAACTTATTAAATCCACCAGG-------ACACAATTGATGCTTGATCAGCTTTCTGATCTTCAAACTAAG----------GAGAAGTTATGGGTTGAGGCAAACAAGGTTCTTGAAAGAAAG-------------CTGGAACAA------------ATT---TATGCTGAG---AAC---------------------------AAC------ATCCAG------------------CAA---------TCA---TGGGGA------------------------------GGT---GGT---------GAG---CAA---------------------------------------------------------------------------------------------------AGT---GGTGCT---------------TATGGC---CAG---CAG------------------------------------CAT------GCTCAAACT---------CAA---GGA------------TTCTTTCAACCT---CTAGAA---TGC---------AACTCT---ACCTTGCAA---------ATAGG-------G------------TAT---GAT---CCA------------------GCTACT---TCAAGC---------CAAATA---ACA---GCTGTA------------ACA---------AGTGGCCAG------AATGTC------------------------------------AATGGCATA---ATCCCAGGT------------TGGATGCTG-------------------
Antirrhinum_m_DEFH49        ATGGGGAGAGGGAGAGTGGAGCTGAAGAGAATAGAGAACAAAATAAATAGGCAGGTGACATTTGCAAAGAGGAGAAATGGTTTGCTGAAAAAAGCTTATGAGCTATCTGTGCTGTGTGATGCTGAGGTGGCGCTTATTATCTTCTCT---AACCGTGGAAAGCTCTATGAGTTTTGCAGCTCA---TCCAA-------C---ATGCTCAAAACAATTGAAAGGTATCAAAAGAGCAGCTATGGTTCA---CTT---GAA---GTCAAT---CATCAAGCAAAGGAT---ATTGAG-------GCAAGCAGTTATAAGGAATATTTAAAGTTAAAATCCAAATATGAGTCTCTCCAGGGTTATCAAAG-------GCATCTTCTTGGGGATGACTTGGGACCCCTAAATATGAATGATCTTGAGCACCTTGAGCATCAACTGGAGACATCATTGAAGCATATTAGGTCTACTAGG-------ACACAGGTTATGCTTGATCAACTTTCTGATCTTCAAACAAAG----------GAGAAGATGATGGTTGATGCTAACAAAGCTTTGGAAAGAAAA-------------CTGGAAGAA------------ATA---TATGCTGCA---AAT---------------------------CAC------CTTCAG------------------CAA---------TCA---TGGGGA------------------------------GGA---GGA---------GGA---GAC---------------------------------------------------------------------------------------------------CAT---AGCAATGCATAT---------AATGAT---CAC---CAA------------------------------------CAT------GCTCAATCT---------CAA---GGC------------TTCTTTCAACCC---CTCGAA---TGC---------AATTCT---ACTCTCCAG---------ATTGG-------GTTT---------AAT---GAT---CCT------------------GTGGCT---TCGAGC---------CAGATG---ACT---GCACCA------------ACA---------GATGCTCAA------AATATG------------------------------------CATGGATTG---GTCCCCGGT------------TGGATGCTC-------------------
Nyssa_s_FBP9                ATGGGGAGAGGGAGAGTGGAGCTGAAGAGAATAGAGAACAAAATAAATAGGCAGGTGACATTTGCAAAGAGGAGAAATGGTTTGCTGAAAAAAGCTTATGAGCTATCTGTGCTGTGTGATGCTGAGGTGGCGCTTATTATCTTCTCT---AACCGTGGAAAGCTCTATGAGTTTTGCAGCTCA---TCCAA-------C---ATGCTCAAAACAATTGAAAGGTATCAAAAGAGCAGCTATGGTTCA---CTT---GAA---GTCAAT---CATCAAGCAAAGGAT---ATTGAG-------GCAAGCAGTTATAAGGAATATTTAAAGTTAAAATCCAAATATGAGTCTCTCCAGGGTTATCAAAG-------GCATCTTCTTGGGGATGACTTGGGACCCCTAAATATGAATGATCTTGAGCACCTTGAGCATCAACTGGAGACATCATTGAAGCATATTAGGTCTACTAGG-------ACACAGGTTATGCTTGATCAACTTTCTGATCTTCAAACAAAG----------GAGAAGATGATGGTTGATGCTAACAAAGCTTTGGAAAGAAAA-------------CTGGAAGAA------------ATA---TATGCTGCA---AAT---------------------------CAC------CTTCAG------------------CAA---------TCA---TGGGGA------------------------------GGA---GGA---------GGA---GAC---------------------------------------------------------------------------------------------------CAT---AGCAATGCATAT---------AATGAT---CAC---CAA------------------------------------CAT------GCTCAATCT---------CAA---GGC------------TTCTTTCAACCC---CTCGAA---TGC---------AATTCT---ACTCTCCAG---------ATTGG-------GTTT---------AAT---GAT---CCT------------------GTGGCT---TCGAGC---------CAGATG---ACT---GCACCA------------ACA---------GATGCTCAA------AATATG------------------------------------CATGGATTG---GTCCCCGGT------------TGGATGCTC-------------------
Gerbera_h_GRCD2             ATGGGGAGAGGAAGAGTTGAGTTGAAGAGGATAGAAAACAAGATAAACAGGCAGGTGACTTTTGCTAAAAGAAGAAATGGCCTTCTCAAGAAAGCTTATGAACTCTCTGTTCTTTGCGATGCCGAGGTTGCTCTCATCATCTTCTCC---AATCGCGGCAAGCTCTTTGAATTCTGCAGCACC---TCCAA-------C---ATGCTCAAGATGCTTGAAAGGTACCAGAATTGCACTTATGGTTCA---ATG---GAA---GTCGAT---AGATCAACCCCCAAC---GCCGAG-------CAAAGCAGCTACAAGGAGTACATGAAACTCAAAGCCAAATACGAGTCTCTACAACAATACCAAAG-------GCAACTCTTCGGGGAGGACCTGGGCCCGCTAAGTCTCAAAGAACTTGAACAACTAGAGCGACAACTAGATTCTACTTTAAGGCAAATCCGATCAATAAGG-------ACACAATCAATGCTGGATCGGCTTTCTGAACTTCAAGTTAAG----------GAAAGAATGTGGGTTGAAGCTAACAAAGCCTTGCAGAATAAG-------------TTGGAAGAA------------GTT---TATGCCGAA---AAT---------------------------CAA------GCAGGA------------------CCT---------TCA---TGGGCA------------------------------GCA---GGT---------GAA---CAC---------------------------------------------------------------------------------------------------CAT---AGTTCATATGGCCAA------GAACAT---CAG---CAT------------------------------------CAA------CATCAATCT---------CAG---GGT------------TTCTTCCAGCCT---TTAGAT---TGC---------AACTCT---AATTTGCAA---------ATTGG-------G------------TAT---AAT---ACA------------------GTGGAT---TCAAGC---------CATATA---ACT---GCTTCA------------ACA---------AATGGGCAG------AATCTG------------------------------------AATGGATTA---ATCCCTGGA------------TGGATGCTT-------------------
Diospyros_k_DkMADS1         ATGGGGAGGGGAAGAGTGGAGCTGAAGAGGATAGAGAACAAGATAAACAGGCAGGTGACGTTCGCAAAGAGGAGGAATGGGTTGCTCAAGAAGGCTTACGAGCTCTCTGTTCTGTGCGATGCCGAGGTTGCTCTCATCATCTTCTCC---AATCGTGGCAAGCTCTATGAGTTCTCTAGCATC---AACAA-------T---ATGCCCAAAACACTTGAAAGGTACCAAAAATGCAGCTATGGCACA---TTG---GAA---GATAAC---CGATCAGCCAAAGAG---ATGGAG-------CAAAATAGCTACAGAGAGTACTTGAAACTGAAAGCTAAATATGAAGAACTGCAACATTTTCAAAG-------GCACCTTCTTGGCGAAGACCTTGGCCCTCTAAACCTGAAGGATCTTGAGCATCTTGAGCATCAACTAGAGACTTCATTGAAGCAAATTAGGTCAACAAAG-------ACCCAGTCTATGCTTGATCAGCTCTGTGATCTTCAAAACAAG----------GAAAAGATGTGGATTGAGGCTAACAAAGCTCTGGAGAGAAAG-------------CTGGATGAG------------ATT---TACAGAGAG---AAT---------------------------CAG------CTGCAA------------------TCA---------TCC---TGGGGC------------------------------GGC---GGC---------GGC---GGC---------------------------------------------------------------------------------------------------GAG---CAAGGGAACAGTTCCTTCAACCACCAC---CAC---CAC------------------------------------CAC------CCTCATTCT---------CAG---GCC------------TTCTTCCACCCT---TTTGAT---TGC---------AATCCC---ACTTTGCAA---------ATAGG-------G------------TAC---CCT---GAA------------------GTATCA---AACCAG---------ATGGGT---ACT---GCTGCA------------ACT---------CATGAACAA------AACATG------------------------------------AATGGATTG---GTTCCTGAG------------TGGATGCTC-------------------
Clethra_t_AGL2              ------------------------------------------------CGGCAGGTGACGTACTCGAAGCGGAGGAATGGTTTGCTGAAGAAAGCCTATGAGCTCTCTGTGCTCTGTGATGCTGAGGTGGCACTCATCATCTTCTCC---AACCGGGGCAAGCTCTATGAGTTCTGCAGCACT---TCCAA-------C---ATGCCCAAAACACTCGAAAGGTACCAAAAGTGCAGCTATGAGACG---CCG---GAA---GTTAAC---AATGCTGCCCAAGAG---ATGGAG-------CAAAGCAGCTACAGGGAATTCTTGAAACTGAAAGGTAAACATGAGGCACTGCAACGTTATCAAAG-------GCAACTTCTTGGGGAGGACTTGGGCCCACTAAGTATTAAGGAGCTTGAAAATCTTGAGCATCAACTGGAGACTACACTGAAGCAGATTAGGTCAATAAAG-------ACTCAATCTATGCTGGATCAGCTCTATGATCTTCAAACCAAG----------GAACAACTCTGGATTGAGGCTAACAAGGGTTTAGAGAGGAAG-------------CTGGATGAA------------ATT---TACAGAGAA---AAT---------------------------CAC------CTCCGA------------------------------TCA---TGGGCT------------------------------AAT---GGG---------GAG---CAA---------------------------------------------------------------------------------------------------TGC---AGCTCA---------------TATGGT---AGC---CACCAG---------------------------------CAT------CCTCAATCT---------CAG---GGC------------TTCTTCCAGCCT---TTGCAA---TGC---------AATTCC---ACTTCGCAG---------ATAGG-------G------------TAT---ACC---CCT------------------GAGGTG---TCAAAC---------CAGATA---ACT---GCTGCA------------ACTACTCATCACCAAGACCAA------AATGTG------------------------------------AATGGCATA---ATCCCAGGG------------TGGATGCTT-------------------
Gunnera_m_GmAGL2            ------------------------------------------------CGGCAGGTGACGTTCTGCAAGCGGAGGAATGGATTGTTGAAGAAGGCTTATGAACTCTCTGTTCTCTGTGATGCGGAGGTTGCTCTCATCGTCTTCTCC---ACCCGTGGAAAGCTCTATGAGTTTTGTAGCAGT---CCAAG-------C---ATGCTTAGGACTCTTGAACGGTACCAAAAATGCAGTTATGGAACA---ACT---GAA---GTCAGC---CGACCCGCCAAGGAG---AACGAG-------CAGAGCAGCTACAGGGAATATTTGAAACTGAAAGCGAGGTTTGAGGCCTTGCAGCGATCCCAGAG-------AAACTTTCTCGGGGAAGATTTGGGCCCTCTAAATTCAAAGGAGCTTGAGCAGCTTGAGCGCCAACTGGAGACGACCCTGAAACAAATTAGGTCCACAAAG-------ACCCAGTTTGTGCTTGATCAGCTTTCAGATCTCCAAAGCAAG----------GAACACATGTTAATTGAGGCTAACAAAGCTTTAAGGACAAAG-------------TTGGATGAA------------TTT---GGTACAGAA---AAT---------------------------CAC------TTTAGA------------------CCA---------ACT---TGGGAA------------------------------GGC---GGT---------GAG---CAA---------------------------------------------------------------------------------------------------AGC---ATTCCA---------------TATGGG---CAT---CAG------------------------------------CAT------GTTCAATCT---------CAT---GGA------------TTCTACCAGCCT---ATCGAA---TGC---------AATCCC---ACGTTGCAG---------ATTGG-------G------------TAC---AAC---CAT------------------GTTGGT---TCGGAC---------GAGATA---AAT---GCTTCG------------ACA---------CATACCCAA------AACGTT------------------------------------AACAGTTTT---ATTCCGGGG------------TGGCTT----------------------
Solanum_l_SlMADS1           ATGGGAAGAGGAAGAGTTGAGCTTAAGAGAATAGAAAATAAAATAAATAGGCAAGTCACTTTTGCTAAGAGAAGAAATGGACTTCTTAAAAAAGCTTATGAACTTTCTGTTCTTTGTGATGCTGAAGTTGCCCTTATAATCTTCTCT---AATAGGGGTAAACTCTATGAATTTTGCAGCACT---TCAAG-------C---ATGGTGAAAACAATTGAAAAGTACCAACGTTGCAGCTATGCTACT---TTG---GAA---GCCAAC---CAATCAGTTACTGAT---ACTCAG----------AATAACTACCACGAATATCTGAGGCTAAAAGCTAGAGTTGAGCTCCTCCAACGATCTCAGAG-------AAACTTTCTTGGTGAAGATTTGGGCACGTTAAGCTCGAAGGACCTTGAGCAGCTTGAGAATCAATTAGAGTCTTCCTTAAAGCAAATCAGGTCAAGGAAG-------ACACAATTCATGCTGGATCAGCTTGCAGATCTTCAACAAAAG----------GAGCAAATGCTTGCAGAATCTAATAGATTACTCCGTAGAAAG-------------TTAGAAGAA------------AGT---GTAGCTGGA---TTT---------------------------CCA------CTTCGA------------------TTG---------TGT---TGGGAA------------------------------GAT---GGA---------GGT---GAT---------------------------------------------------------------------------------------------------CAT---CAACTT---------------ATGCAT---CAA---CAAAATCGT------------------------------CTC------CCTAACACA---------GAG---GGT------------TTCTTTCAGCCT---CTTGGA---TTGCAT------TCTTCT---TCTCCACAT---------TTTGG-------G------------TAC---AAT---CCT------------------GTTAAT---ACAGAT---------GAGGTG---AAT---GCAGCG------------GCA---------ACTGCACAC------AATATG------------------------------------AATGGATTT---ATTCATGGA------------TGGATGCTT-------------------
Capsicum_a_CaMADS1          ATGGGAAGAGGAAGAGTTGAGTTGAAGAGAATAGAAAACAAAATAAACAGACAAGTCACTTTTGCTAAGAGAAGAAATGGACTTCTTAAGAAAGCTTATGAACTTTCTGTTCTTTGTGATGCTGAAGTTGCTCTTATCATTTTCTCA---AATCGTGGTAAACTCTATGAATTCTGCAGCACT---TCAAG-------C---ATGGTGAAAACAATTGAAAAGTATCAGCGTTGCAGCTATGCTACT---TTG---GAA---GCTAAC---CAATCAGCTACTGAT---ACTCAG----------AATAACTACCACGAGTATCTGAGGCTAAAAGCAAGAGTTGAGCTCCTCCAACGATCTCAGAG-------AAACTTTCTTGGGGAAGATTTGGGGACATTAAGCACAAAGGACCTGGAGCAGCTTGAGAATCAATTAGAGTCCTCCTTAAAGCAAATCAGGTCAAGGAAG-------ACACAATTCATGCTGGATCAGCTTGCAGATCTTCAACAAAGG----------GAGCAAATGCTGGCAGAATCTAATAGATTACTCCGCAGAAAG-------------CTAGAAGAA------------AGT---ACAGCTGGA---TTT---------------------------CCA------GTTCGA------------------TTG---------AGT---TGGGAA------------------------------GAT---GGAGCT------GAT---CAA---------------------------------------------------------------------------------------------------GCC---ATGCAT---------------CAACAT---AAT---CGT------------------------------------CTC------CCCCACACT---------GAG---GGT------------TTCTTGCAGCCT---CTTGGA---TTGCAT------TCTTCT---CCTCCACAT---------TTTGG-------G------------TAC---AAT---CCT------------------GTTAAT---ACGGAT---------GAGGTG---AAT---GCAGCA------------GCA---------ACTGCTCAC------AATATG------------------------------------AATGGATTT---ATTCATGGA------------TGGATGCTT-------------------
Petunia_h_FBP23             ATGGGAAGGGGAAGAGTTGAGCTGAAGAGAATAGAAAACAAAATAAACAGGCAAGTTACTTTTGCTAAGAGAAGAAATGGACTTCTCAAGAAAGCCTATGAACTTTCTGTTCTCTGTGATGCTGAAGTTGCACTTATTATCTTCTCT---AATCGGGGTAAACTCTATGAGTTCTGCAGCACT---TCAAG-------C---ATGACGAAAACAATTGAAAAATATCAACGTTGCAGCTATGCGACT---TTG---GAA---GCCAAC---CAATCAGCTACTGAT---AATCAG----------AACAACTACCACGAGTATCTGAGGCTAAAAGCTAGAGTTGAGCTCCTTCAACGATCTCAGAG-------AAACCTTCTTGGGGAAGATTTGGGGACACTAAGCACGAAGGACCTTGAGCAGCTTGAGAATCAATTAGAGAGTTCCTTAAAGCAAATCAGGTCAAGGAAG-------ACACAATTCATGTTGGATCAGCTTGCTGACCTACAACAAAGG----------GAGCAAATGCTGGCAGAATCAAATAAACAACTCCGTCAAAAG-------------CTGGAAGAA------------AGT---GTAGCAGGA---ATT---------------------------CCA------CATCGA------------------TTG---------TGT---TGGGAA------------------------------GAT---GGA---------TTA---CAA---------------------------------------------------------------------------------------------------GCC---ATGCAA---------------CATAAT---AGC---CGT------------------------------------CTC------CCTCAAACA---------GAG---GGT------------TTCTTTCAGCCT---CTAGGA---TTGAATTCT---TCTAAT---TCTCCACAA---------TTTGG-------A------------TAC---AAT---CCT------------------GCGGGT---ACGGAT---------GTGGAG---AAT---GCAGCA------------GCA---------ACCACCCAC------AATATG------------------------------------AATGGATTT---ATTCATGGG------------TGGATGCTC-------------------
Nicotiana_t_NtMADS4         ATGGGAAGAGGAAGAGTTGAACTTAAGAGGATAGAAAATAAAATAAACAGGCAAGTTACTTTTGCAAAGAGAAGAAATGGACTTCTCAAAAAAGCTTATGAACTTTCAGTTTTATGTGATGCTGAAGTTGCTCTTATAATCTTCTCT---AGCCGTGGCAAACTCTCTGAATTCTGCAGCACC---TCGAG-------C---ATGATGCAAACACTTGAAAAGTATCAACAGTGCAGCTACGCCTCT---TTG---GAC---CCGATG---CAATCAGCTAGTGAT---CATACT-------CAGAACAACTACCATGAGTATCTGAGGCTAAAAGCTAGAGTTGAGCTTCTTCAACGATCTCAGAG-------AAATCTTCTTGGGGAGGATTTGGGCACACTAAATTCGGGGGAACTTGAGCATCTTGAGCACCAATTGGATTCGTCCTTGAAGCAAATCAGGTCAAGGAAG-------ACTCAAAACATGCTGGATCAGCTCGCAGACCTTCAGCAAAAG----------GAGCAAATGCTGGCTGAAGCAAATAAACAACTCAGAAGGAAG-------------TTGGAAGAA------------AGT---GCAGCTCGA---GTT---------------------------CCA------CTTCGA------------------TTG---------TCA---TGGGAT------------------------------AAT---GGA---------GGA---CAAACA------------------------------------------------------------------------------------------------ATG---CAACAT---------------AATCGT---CAA---CTC------------------------------------CCT------CCACAAACT---------GAG---GGA------------TTTTTTCAACCT---CTGGGA---TTG---------AATTCA---TCTCCTCAA---------TTTGG-------A------------TAT---AGT---CCC------------------ATGGGT---GGAAAC---------GAGGTT---AAT---GCAGCA------------GCA---------ACTGCTAAC------AATATG------------------------------------AATGGATTT---ATTCCAGGA------------TGGATGCTG-------------------
Petunia_h_FBP9              ATGGGAAGGGGAAGAGTAGAGCTAAAGAGGATAGAGAACAAAATAAACAGGCAAGTTACTTTTGCTAAGAGAAGAAATGGACTTCTCAAGAAAGCTTATGAGCTCTCTGTGTTATGTGATGCTGAAGTTGCTCTTATCATTTTCTCT---AGCCGTGGCAAACTCTATGAATTCTGCAGCACT---TCCAG-------C---ATGATGAAAACACTTGAAAAGTATCAACAGTGCAGCTACGCTTCT---TTG---GAC---CCCATG---CAATCAGCTAATGAT---ACTCAG----------AACAACTACCATGAGTATCTGAGGCTAAAAGCAAGAGTTGAGCTCCTTCAACGATCTCAGAG-------AAATCTCCTTGGGGAGGATTTGGGCTCACTAAATTCGAAGGAACTTGAGCAGCTTGAGCACCAATTGGATTCATCCTTAAAGCAAATCAGGTCTAAAAAG-------ACACAACACATGCTGGATCAGCTCGCAGACCTTCAGCAAAAG----------GAGCAAATGCTGGCAGAAGCAAATAAACAACTCAGGAGGAAG-------------CTGGAAGAA------------AGT---GCAGCTAGA---ATT---------------------------CCA------CTTCGA------------------TTG---------TCA---TGGGAC------------------------------AAT---GGA---------GGA---CAA---------------------------------------------------------------------------------------------------CCA---ATGCAA---------------CACAAC---CGT---CTC------------------------------------CCT------CCCCAAACT---------GAG---GGA------------TTCTTTCAACCT---CTGGGA---TTGAAT------TCTTCA---TCTCCACAA---------TTCGG-------G------------TAT---AGT---CCC------------------ATGGGT---GCAAAC---------GAGGTTAATAAT---GCAGTA------------TCA---------ACTGCTCAA------AATATG------------------------------------AATGGATTT---ATTCCAGGA------------TGGATGCTG-------------------
Passiflora_e_SEP3           ---------GGTAAAGTTGAGCTGAAGAGGATAGAGAATAAAAGTAACAGGCAAGTGACTTTTTCCAAGAGAAGAAATGGGCTGCTCAAGAAAGCTTTTGAACTCTCAGTTCTCTGCGATGCTGAGGTTGCCCTCATTATTTTCTCT---GGCCGTGGCAAGCTCTATGAATTCTCTAGCAGT---TTAAG-------C---ATGATGAAAACGCTTGAAAGGTACCAAAGATGCAGTTATAGTTCC---CTG---GAC---GCCAAC---CGACCTGCCAACGAG---ACTCAG----------AACAGCTATCAGGAGTATTTGCAGCTGGAGACAAGAGTTGAGGCCCTCCAACAATCTCAAAG-------AAACCTTCTTGGGGAAGATTTGGCCACCCTGAACACAAAGAAGCTTGAGGAGCTTGAGCATCAACTAGAGACCTCCTTGAACAAAATTAGGTCAACAAAG-------ACTCAATTTATGCTTGATCAGCTTTCTGATCTTCAAAACAGG----------GAACAAATGCTAGTTGAAGCTAATAAAGCCTTGAGGAGGAAG-------------CTGGAAGAA------------ACA---AGTGTGCAA---GCT---------------------------CCA------CAATTT------------------ATG---------GCA---TGGGAA------------------------------GCT---GCT---------GGC---GATGGCCACAAC------------------------------------------------------------------------------------------AAT---ATTCAG---------------CAAACT---TGG---CTT------------------------------------CCT------TCCAACTCA---------GAA---GCT------------TTCTTCCATCCC---TTTGGA---GGAAAC------AACTCC---ACTTCCCAA---------ATTGG-------A------------TAC---GCC---CAT------------------TTGGGT---TCACATAAT------GGAATG---GAT---GTTGGA------------AAT---------CCGGGCCAG------CATGTT------------------------------------AATGGATAC---ATTCCTGGG------------TGGATGCTT-------------------
Malus_d_MdMADS6             ---------GGTAAAGTTGAGCTGAAGAGGATAGAGAATAAAAGTAACAGGCAAGTGACTTTTTCCAAGAGAAGAAATGGGCTGCTCAAGAAAGCTTTTGAACTCTCAGTTCTCTGCGATGCTGAGGTTGCCCTCATTATTTTCTCT---GGCCGTGGCAAGCTCTATGAATTCTCTAGCAGT---TTAAG-------C---ATGATGAAAACGCTTGAAAGGTACCAAAGATGCAGTTATAGTTCC---CTG---GAC---GCCAAC---CGACCTGCCAACGAG---ACTCAG----------AACAGCTATCAGGAGTATTTGCAGCTGGAGACAAGAGTTGAGGCCCTCCAACAATCTCAAAG-------AAACCTTCTTGGGGAAGATTTGGCCACCCTGAACACAAAGAAGCTTGAGGAGCTTGAGCATCAACTAGAGACCTCCTTGAACAAAATTAGGTCAACAAAG-------ACTCAATTTATGCTTGATCAGCTTTCTGATCTTCAAAACAGG----------GAACAAATGCTAGTTGAAGCTAATAAAGCCTTGAGGAGGAAG-------------CTGGAAGAA------------ACA---AGTGTGCAA---GCT---------------------------CCA------CAATTT------------------ATG---------GCA---TGGGAA------------------------------GCT---GCT---------GGC---GATGGCCACAAC------------------------------------------------------------------------------------------AAT---ATTCAG---------------CAAACT---TGG---CTT------------------------------------CCT------TCCAACTCA---------GAA---GCT------------TTCTTCCATCCC---TTTGGA---GGAAAC------AACTCC---ACTTCCCAA---------ATTGG-------A------------TAC---GCC---CAT------------------TTGGGT---TCACATAAT------GGAATG---GAT---GTTGGA------------AAT---------CCGGGCCAG------CATGTT------------------------------------AATGGATAC---ATTCCTGGG------------TGGATGCTT-------------------
Malus_d_MdMADS3             ATGGGCAGAGGCAGAGTTGAGCTGAAGAGGATAGAGAATAAAATTAACAGGCAAGTGACTTTTGCCAAAAGAAGAAATGGGCTGCTCAAGAAAGCTTATGAGCTCTCAGTTCTCTGCGATGCTGAGGTTGCCCTCATTATTTTCTCT---AGCCGTGGCAAGCTCTATGAATTCTGTAGCAGT---TTCAG-------C---ATGATGAAAACGCTTGAAAAGTACCAAAGTTGCAGTTATGGTTCC---CTG---GAA---GCCAAC---CTACCAGCCAACGAG---ACCCAG----------AACAGCTATCAGGACTATTTGATGTTGAAGGCAAGAGTTGAGGTCCTCCAACAATCTCAAAG-------AAACCTTCTTGGGGAAGATTTGTCCCACCTGAACACAAAGGAGCTTGAGCATCTTGAGCATCAATTGGAGACCTCTTTGAAGCAAATTAGGTCAAGAAAG-------ACTCAGTTTATTCTCGATCAGCTTTCTGATCTTCAAAACAGG----------GAACAGATGCTAGTTGAAGCTAACAAAGCCTTGAAGAGGAAG-------------CTGGAAGAA------------ACA---AGTGTGCAA---GCT---------------------------CCA------GAAGGA------------------ATG---------GCA---TGGGAA------------------------------GCT---GCT---------GGC---CATGGCCCCAAC------------------------------------------------------------------------------------------AAC---ATTCAG---------------CAAACT---CGG---CTT------------------------------------CCT------TCCCACTCA---------GAA---GCC------------TTCTTCCATCCC---TTGGAA---GGAAAC------AACTCC---AGTTCCCAA---------ATTGG-------A------------TAC---ACC---CAT------------------ATGGGT---TCAGATAAT------GAAATG---AAT---GTTGGA------------AAT---------CCGGGCCAG------TATGTT------------------------------------AATGGATAT---ATTCCTGGG------------TGGATGCTT-------------------
Taihangia_r_TrSEP1          ---------------------------------------------------------------------------------------------------GAGATCTCTGTCCTCTGTGATGCTGAGGTTGCTCTCATTATTTTCTCT---GGCCGTGGAAAGCTCTATGAGTTCTGCAGCAGC---TTAAG-------C---ATGATGAAAACGCTTGAGAAGTACCAAAGGTGTAGTTATGGAGAC---CTG---GAT---GCCAAT---CAACCTGTAAATGAA---ACTCAG----------AGCAGCTATCAGGAATATATGAAGCTCAAAGCAAGAGTGGAGGTCCTCCAACGATCTCAGAG-------AAACCTTCTTGGGGAAGATCTGGGTCCACTTAACACAAAGGAGCTTGAGCTGCTTGAGCATCAGCTAGAGTCATCACTGAAGCACATCAGGTCAACAAAG-------ACTCAGTTTATGCTCGACGAGCTTTCTGATCTCCAGAACAGG----------GAACAAATGCTTGTTGAAACCAACAAGACCTTGAGGAGGAAG-------------CTGGAAGAA------------ACT---------------GCT---------------------------CCG------CTTCGA------------------CTG---------CCG---TGGGAC------------------------------GGC---GGC---------TAC---GGCCACAACAACATT---------------------------------------------------------------------------------------CAA---CAACAC---------------AACCGT---CAG---CTT------------------------------------CCT------CCACAGTCA---------CAA---CTC------------TTCTTCCAGCCA---TTGCAT---GGAAACAACAACACCTCC---CCTATGCCA---------ATTGG-------A------------TAT---AGT---CCA------------------TTGGGC---TCAGATAATCATCATCTTCAGATGAAT---GTGGGA------------AAT---------CCAGGGCAG------AATGTG------------------------------------AATGGATTC---GTTCCTGGG------------TGGATGCTT-------------------
Dianthus_c_CMB1             ATGGGAAGAGGGAAAGTAGAGCTGAAGAGGATAGAGAACAAAATCAACAGGCAAGTAACATTTGCGAAGAGAAGAAATGGGCTTCTCAAGAAAGCTTATGAGCTCTCTGTTCTCTGTGATGCTGAGGTTGCGCTCATCATTTTCTCC---AACCGTGGCAAGCTCTATGAATTCTGCAGCAGT---TCTAG-------C---ATGATGAAAACAATTGAGAAGTACCAGAAGTGCAGCTATGGTTCA---CTT---GAG---ACCAAC---TGCTCCATCAATGAG---ATGCAG----------AACAGCTACCAGGATTATTTGAAGCTAAAAGCAAGAGTGGAGGTCCTCCAACGATCTCAGAG-------AAACCCTCCTTGGGAAGAGTTGGGTCCCCTAAACTCGAAGGAGCTGGAGCAACTTGAGCACCAGTTGGAGAATTCTCTGAAGCAAATTCGGTCTGCAAAG-------ACCCAATTCATGTTTGATCAACTGGNTCATCTTCAGCACAAG----------GAACAAATGCTGGTTGAAGCTAACAGAGAATTATGGAAGAAG-------------TTGGAAGAG------------AGC---AATACAAGA---ATC---------------------------CCT------CTCCGC------------------CTT---------GGA---TGGGAA------------------------------GCT---GAG---------GAT---CAC---------------------------------------------------------------------------------------------------AATAACATTTCA---------------TACAGC---CGC---CTT------------------------------------CCC------ACGCAGTCG---------CAA---GGATTG---------ATCTTCCAGCCC---TTAGGC---GGC---------AACCCG---ACATTGCAG---------ATCGG-------G------------TAC---AAT---CCT------------------GCAGGC---TCGAAT---------GAATTG---AAT---GTTTCG------------GCT---------GCCGACCAA------CATCCC------------------------------------AACGGATTC---ATTCCCGGA------------TGGATGCTC-------------------
Passiflora_e_SEP1           ATGGGAAGAGGGAAAGTAGAGCTGAAGAGGATAGAGAACAAAATCAACAGGCAAGTAACATTTGCGAAGAGAAGAAATGGGCTTCTCAAGAAAGCTTATGAGCTCTCTGTTCTCTGTGATGCTGAGGTTGCGCTCATCATTTTCTCC---AACCGTGGCAAGCTCTATGAATTCTGCAGCAGT---TCTAG-------C---ATGATGAAAACAATTGAGAAGTACCAGAAGTGCAGCTATGGTTCA---CTT---GAG---ACCAAC---TGCTCCATCAATGAG---ATGCAG----------AACAGCTACCAGGATTATTTGGAGCTAAAAGCAAGAGTGGAGGTCCTCCAACGATCTCAGAG-------AAACCTCCTTGGGGAAGAGTTGGGTCCCCTAAACTCGAAGGAGCTGGAGCAACTTGAGCACCAGTTGGAGAATTCTCTGAAGCAAATTCGGTCTGCAAAG-------ACCCAATTCATGTTTGATCAACTGGCTCATCTTCAGCACAAG----------GAACAAATGCTGGTTGAAGCTAACAGAGAATTAAGGAAGAAG-------------TTGGAAGAG------------AGC---AATACAAGA---ATC---------------------------CCT------CTCCGC------------------CTT---------GGA---TGGGAA------------------------------GCT---GAG---------GAT---CAC---------------------------------------------------------------------------------------------------AATAACATTTCA---------------TACAGG---CGC---CTT------------------------------------CCC------ACGCAGTCG---------CAA---GGATTG---------ATCTTCCAGCCC---TTAGGC---GGC---------TACCCG---AACATGCAG---------ATCGG-------G------------TAC---AAT---CCT------------------GCAGGC---TCGAAT---------GAATTG---AAT---GTTTCG------------CCT---------GCCGACCAA------CATCCC------------------------------------AACGGATTC---ATTCCCGGA------------TGGATGCTC-------------------
Eucalyptus_g_EGM3           ATGGGAAGAGGGAAAGTAGAGCTGAAGAGGATAGAGAACAAAATCAACAGGCAAGTAACATTTGCGAAGAGAAGAAATGGGCTTCTCAAGAAAGCTTATGAGCTCTCTGTTCTCTGTGATGCTGAGGTTGCGCTCATCATTTTCTCC---AACCGTGGCAAGCTCTATGAATTCTGCAGCAGT---TCTAG-------C---ATGATGAAAACAATTGAGAAGTACCAGAAGTGCAGCTATGGTTCA---CTT---GAG---ACCAAC---TGCTCCATCAATGAG---ATGCAG----------AACAGCTACCAGGATTATTTGAAGCTAAAAGCAAGAGTGGAGGTCCTCCAACGATCTCAGAG-------AAACCCTCCTTGGGAAGAGTTGGGTCCCCTAAACTCGAAGGAGCTGGAGCAACTTGAGCACCAGTTGGAGAATTCTCTGAAGCAAATTCGGTCTGCAAAG-------ACCCAATTCATGTTTGATCAACTGGNTCATCTTCAGCACAAG----------GAACAAATGCTGGTTGAAGCTAACAGAGAATTATGGAAGAAG-------------TTGGAAGAG------------AGC---AATACAAGA---ATC---------------------------CCT------CTCCGC------------------CTT---------GGA---TGGGAA------------------------------GCT---GAG---------GAT---CACAAT------------------------------------------------------------------------------------------------AAC---ATTTCA---------------TACAGC---CGC---CTT------------------------------------CCC------ACGCAGTCG---------CAA---GGATTG---------ATCTTCCAGCCC---TTAGGC---GGC---------AACCCG---ACATTGCAG---------ATCGG-------G------------TAC---AAT---CCT------------------GCAGGC---TCGAAT---------GAATTG---AAT---GTTTCG------------GCT---------GCCGACCAA------CATCCC------------------------------------AACGGATTC---ATTCCCGGA------------TGGATGCTC-------------------
Eucalyptus_g_EGM1           ATGGGAAGAGGGAGGGTTCAGCTGAAGAGGATAGAGAACAAAATTAACAGGCAAGTGACCTTTTCCAAGAGAAGGAATGGGCTCCTCAAGAAGGCTTATGAGCTCTCGCTCCTCTGTGATGCTGAGGTCGCTCTCATCATCTTCTCC---AGCCGGGGCAAGCTTTACGAGTACTGTAGCAGC---TCTAG-------C---ATGATGAAAACACTTGAAAGGTACCAAAAGTGCAGCTATGGTGCTCAGCTC---AAC---CCAAGC---CGCTCAATCGATGAG---ACACAG----------AGCAGCTACCAGGAATACTTGAGGCTGAAAGCAAGAGCTGAGGTCCTCCTGCAATCTCAAAG-------GAACCTGCTTGGGGAAGATTTGGGTTCACTCGACAGTAAAGAGCTTGAGCATCTGGAGAGTCAACTGGAGAGTTCATTGAAGAACATTCGGTCGACAAAG-------ACCCAGTCCATGCTTGATCAGCTCTTTAATCTTCAAAACAGG----------GAGCAGGTGCTACTGGAGACCAACAAAATCCTTAGCAGGAAG-------------CTGGAAGAA------------GTA---AGTCCGCAA---ATT---------------------------CCC------TTTCAA------------------CTT---------GCC---TGGGAA------------------------------GTC---GGA---------GGT---CAAGGCGGTGGCGGCGGCGATGGGGGCGGGGGCGGGGGCGGG------------------------------------------------------------GGC---ATTCCA---------------TTTAGC---CTC---TTT------------------------------------CCT------CCTCAATCG---------GAA---GGG------------TTCTTCAACCCA---ATGGAC---GGC---------AACCTC---TCATTGCAA---------ATCGG-------A------------TAC---AAT---CCG------------------ACATGT---CTGGAC---------GAGATG---AAT---GCTTCG------------GTT---------TCGAGCCAA------AATGTT------------------------------------GCCGGATTC---ATTCCGGGA------------TGGATGCTT-------------------
Mangifera_i_MADS1           ATGGGAAGAGGAAGAGTTGAACTGAAGAGGATAGAGAACAAAATTAATAGGCAGGTTACATTTGCTAAGAGAAGAAATGGGTTGCTTAAAAAAGCTTATGAACTCTCTGTTCTTTGTGATGCTGAAGTTGCTCTCATCATTTTCTCC---AACCGGGGGAAACTATATGAATTTTGTAGCAGT---TCTAG-------C---ATGATGAAAACTCTTGAGCGATACCAAAGGTGTAGCTATGGTGCA---CTG---GAT---ACTAAC---CGTACAGGGAATGAG---TCACAG----------GGAACTTACCAGGAGTATTTGAAGCTGAAAACAACAGTTGAGGTCCTGCAGCGATCTCAAAG-------AAACCTTTTGGGAGAAGATCTGGGTCCATTGAGCACAAAAGAGCTTGACCAACTTGAGAATCAGCTAGAGACATCCTTGAAGCATATCAGAACTACAAAG-------ACCCAATTTATGGTTGATCAGCTTTCCGAACTTCAAAAGAGG----------GAACAAATGCTTGTTGAAACTAACAAGGCTCTGAGAAAGAAG-------------TTTGAGGAA------------ACC---GGTGCTCAA---GTT---------------------------CCT------TTTCGA------------------CTG---------GCA---TGGGATCAA---------------------------GCT---GGA---------GTA---CAA---------------------------------------------------------------------------------------------------AAC---ATGGCA---------------TACAACACTCGT---CTC------------------------------------CCC------GGTCATTCA---------GAA---GGG------------TTTTTCCAGCCC---CTGGGA---GCC---------AACTCC---ACCATTAAC---------ATGGG-------A------------TAC---AAT---CCAATGGCGGTGGTGGCCTCTTCTGGT---GCGGAG---------GAGGTG---GTG---AGTTTC------------AGCGTTGCAGGGCAAACTCAG------ACTGTC------------------------------------AATGGATAC---ATTCCAGGA------------TGGATGCTT-------------------
Davidia_i_FBP9_1            ------------------------------------------------------------------------------------------------------------------TGTGACGCGGAGGTTGCTCTCATCATCTTCTCT---AATCGTGGCAAGCTCTATGAGTTCTCTAGCAGC---TCTAG-------C---ATGCAGAAAACACTTGAAAGGTACCAAAGGTGCAGTTACGGTTCA---CTG---GAA---GCCAGC---CAACCAGTAAATGAT---AATCAG----------AATGGCTACCATGGATATATGAGGCTCAAGGCAAGAGTTGAAGTCCTACAACAATCTCAGAG-------AAACCTTCTTGGGGAAGATTTGGGCCCGTTAAACACAAAAGATCTTGAGCAGCTTGAACACCAACTGGAGATGTCCTTGAAGCAAATCAGATCAACAAAG-------ACTCAATTTATGCTCGATCAGCTTTCTGATCTTCAAAGGAGG----------GAACAAATACTAGTTGAATCCAACAAATCCTTAAGGAGGAAG-------------TTGGATGAA------------AGT---ACTGTCCAA---ATT---------------------------CCA------CTTCAG------------------CTA---------TCA---TGGGAA------------------------------GCT---GGA---------GGA---CAC---------------------------------------------------------------------------------------------------ACC---ATTCCT---------------TACAAC---CGT---CTT------------------------------------CCG------GTTCAATCA---------GAG---GGA------------TTCTTTCAGCCT---TTGGGA---TTG---------AATTCC---ACATTGCCA---------ACTGG-------A------------AAC---AAC---CAT------------------GTGGGT---TCTGAT---------GAGATG---AAT---GTTGCA------------GCC---------CCTGCCCAA------AATGTC------------------------------------AATGGCTCT---ATTCCTGGT------------TGGATGCTG-------------------
Davidia_i_FBP9_2            ---------------------------------------------------------------------------------------------------------------------GATGCGGAGGTTGCTCTCATCATGTTCTCT---ACACGTGGCAAGCTCTCTGAGTTCTGTAGCAGC---TCTAG-------C---ATGCTGGAAACACTTGAGAAGTACCAAAGGTGCAGTTATGGTTCA---CTG---GAA---GCCAGC---CAACCAGTCAATGAT---AACCCG----------AATGGCTACCATGAATATCTGAGGCTTAAGGGAAGAGCTCAAGTCCTGCAACAATCTCAGAG-------AAACCTTCTTGGGGAAGATTTGGAGCAGTTAAATACAAGGGAGCTCGACCAGCTTGAGCACCAGCTAGGGATGTCCTTGAAGCAAGTCAGATCAACAAAG-------ACTCAATTTATGCTGGATCAGCTGGCTGGTCTTCAAAGAAGG----------GAACAAATGCTAGCTGAGTCCAACAGAGCCTTAAGAACAAAG-------------TTGGAAGAA------------AAT---ATTATGGGA---ATT---------------------------CCA------CTTCGG------------------CTA---------TCA---TGGGAA------------------------------GCT---GGA---------GGA---CAA---------------------------------------------------------------------------------------------------ACC---ATTCCT---------------TACAAC---CAC---TTT------------------------------------CCT------GCTCAATCA---------GAG---GGA------------TTCTTTCAGCCT---TTGGGA---TTG---------AACTCC---GCATTGCAA---------ACTGG-------A------------TAC---AAC---CAT------------------GTGGAT---TCAGAT---------GAGATA---AAT---GTTGCA------------GCC---------CCTGCCCAA------AATGTC------------------------------------AATGGCTCC---ATCCCTGGT------------TGGATGCTG-------------------
Clethra_t_FBP9              ------------------------------------------------CGGCAGGTGACGTATTCGAAGCGGCGGAATGGGCTTCTCAAGAAGGCTTATGAGCTCTCAGTCCTTTGTGATGCTGAGGTTGCTCTCATCATGTTTTCC---AATCATGGCAAACTCTATGAGTTCTGTAGCAGC---TCTAG-------C---ATGCAGAAAACACTTGAAAAGTACCAGAGGTGCAGCTATGGTTCA---CTG---GAA---GCCAGT---CAATCGGTCAATGAG---ACCCAG----------AACACTTACCATGAATATATGAAGCTCAAGACAAGAGTTGATATCCTACAACAGTCTCAGAG-------AAACCTTCTTGGGGAAGATTTGGAACCATTGAGCACAAAGGAGCTTGACCAGCTTGAGCACCAACTTGAGAGCTCCTTGAAGCAAATCAGATCTACTAAG-------ACTCAAGCTATGCTTGATCAGCTTTCTGATCTTCAAAGGAGG----------GAACAAATGCTGGTTGAATCTAACAAAGCATTAAAAAGGAAG-------------TTGGAAGCA------------AGT---ACGACCGAA---TTC---------------------------CTC------CCCAGT------------------CGG---------AGG---------------------------------------------------------------------------------------------------------------------------------------------------------------------------GATTTC---------------TTCAGC---CTC---TTT------------------------------------CCT------CCCCAGTCG---------GAC---GGA------------TTTTATCAGCCT---TTGAGG---CTC---------AATTCC---ACTCTGCAA---------ATCGG-------A------------TAC---GAT---CCC------------------ATGAGT---ACAGAT---------GATGGA---GCT---------------------------------CCTCCCCAA------AATGTC------------------------------------AATGGATTC---ATCCCTGGG------------TGGATGCTC-------------------
Gunnera_m_GmAGL9            ------------------------------------------------CGGCAAGTGACCTTCTGCAAGCGAAGGAATGGGCTTTTGAAGAAGGCTTATGAGCTCTCCATTCTTTGCGACGCAGAAGTCGCTCTCATCATCTTCTCC---AACCGAGGCAAGCTCTATGAATTCTGCAGCACT---TCCAG-------C---ATGGCAAAGACACTTGAAAGGTACCACAAGTGCAGCCAGGGTAGA---TTG---GAA---GCTAGC---AGACCAGTCAATGAG---ACACAG----------ACTAACTACCAAGAGTATTTGAAGCTAAAGGGAAGAGTTGAAGTTCTCCAGCAGTCTCAGAG-------AAACCTTCTTGGGGAAGATTTGGGACCCCTGAACACGAAGGAGCTCGAACAGCTTGAGAGTCAATTAGAGGCTTCCTTGAAGCAAATCAGGTCCACTAAG-------ACTCAACTTATGCTTGATCAACTATTTGAACTTCGAATGAAG----------GAAGAGATGCTACTGGAAGCTAACAGGGCTCTATGGATGAAG-------------TTGGAAGAA------------TTA---AGCATTGAA---AAT---------------------------CCT------------------------------ATA---------TCA---TGGGAA------------------------------GCA---GAA---------AGC---CAA---------------------------------------------------------------------------------------------------AAT---ATCCCT---------------TTTAGT---TGC---AATATT---------------------------------CAC------GCTCATTCG---------GAA---GGT------------TTCTTTCAGCCA---CTGCCA---TGC---------AATTCC---ACACAACAA---------CTCGG-------A------------TAC---AAT---CCT------------------TTGTGT---TCTGAT---------GAGCTA---CGC---ATGGCA------------GCC---------ACAACCCAA------AATGTT------------------------------------AATAGATTC---ATTCCTGGG------------TGGATGCTC-------------------
Capsicum_a_CaMADS_RIN       ATGGGTAGAGGGAAAGTAGAATTGAAGAGAATTGATAATAAAATAAATAGACAAGTGACTTTTGCAAAGAGAAGAAATGGACTCCTCAAGAAAGCTTATGAACTTTCTGTTCTTTGTGATGCTGAAATTGCTCTTATTATTTTCTCT---AGTCGTGGCAAGCTTTATGAATTTTGCAGCAGC---TCAAG-------T---ATGTCCAAGACATTGGAGAGATACCACAAACATAATTATGGTGCA---CTT---GAA---GGAACC---CAACCATCAGCAGAT---TCACAG----------AACAACTACCAAGAGTATTTGAAGCTTAAAACAAGAGTGGAAGTGTTACAACAATCTCAAAG-------GCATATGCTTGGAGAGGATTTGGGAGAATTGAACACAAAAGACTTGGAACAACTTGAACGTCAATTGGATTCATCATTGAGGCAAATAAGGTCAACTAAG-------ACACAACACATGTTTGATCAACTTGCTGAACTTCATCAAAAG----------GAACAATCTCTTACTGAAATGAACAAATCTTTGAAGACAAAG-------------TTGGAAGAA------------CTT---GGTGTT------------------------------------GCC------TTTCAA------------------ACA---------TCA---TGGCAC------------------------------TCT---GGGCCTGGG---GAG---CAA---------------------------------------------------------------------------------------------------AGT---GTACAA---------------TATAGA---CAG---------------------------------------------------CAGCAGCCT---------GAG---GGA------------TTTTTTCAACAT---GTGGAT---TGC---------AATAATCATACAGTGCCTAATATGAGGTACGG-------A------------TAC---GAT---AAT------------------GTGCCA---CCGGAA------------------TAT---GCAGCC------------CCA---------TCAACCCAA------GATGCT------------------------------------CTTGGAGTT---GTACCTGGA------------TGGATGCTT-------------------
Solanum_l_SlMADS_RIN        ATGGGTAGAGGGAAAGTAGAATTGAAGAGAATTGAGAACAAAATAAATAGACAAGTTACCTTTGCAAAGAGAAGAAATGGACTCCTAAAGAAAGCTTATGAACTTTCTATACTTTGTGATGCTGAAATTGCTCTTATTATTTTCTCT---AGTCGTGGCAAGCTTTATGAATTTTGCAGCAAT---TCAAG-------T---ATGTCCAAGACATTGGAGAGATACCACAGATACAATTATGGTACA---CTT---GAA---GGAACC---CAAACTTCATCAGAT---TCACAG----------AACAACTACCAAGAGTATTTGAAGCTTAAAACAAGAGTGGAAATGTTACAACAGTCTCAAAG-------GCATTTGCTAGGTGAGGATTTGGGACAATTGGGCACAAAAGACTTGGAACAGCTTGAACGTCAATTGGATTCATCATTGAGGCAAATTAGGTCAACAAAG-------ACACAACACATTCTTGATCAACTTGCTGAACTTCAACAAAAG----------GAACAATCTCTTACTGAAATGAACAAATCTTTGAGAATAAAG-------------TTGGAAGAA------------CTT---GGTGTT------------------------------------ACC------TTTCAA------------------ACA---------TCA---TGGCAT------------------------------TGT---GGT---------GAG---CAA---------------------------------------------------------------------------------------------------AGT---GTACAA---------------TATAGA---CATGAACAG------------------------------------CCT------TCTCATCAT---------GAG---GGA------------TTTTTTCAACAT---GTAAAT---TGC---------AATAAT---ACATTGCCT---ATAAGTTACGG-------A------------TAC---GAT---AAT------------------GTACAA---CCCGAA------------------AAT---GCAGCA------------CCA---------TCAACACAT------GATGCT------------------------------------ACTGGAGTT---GTACCTGGA------------TGGATGCTT-------------------
Petunia_h_FBP4              ATGGGAAGAGGGAAGGTAGAACTGAAGAGAATTGAGAACAAAATAAATAGACAAGTGACTTTTGCAAAGAGAAGAAATGGACTTCTCAAGAAGGCTTATGAACTTTCTGTTCTTTGTGATGCTGAGGTTGCTCTTATTATCTTTTCA---AACCGTGGCAAACTCTATGAATTTTGCAGCAGC---TCAAG-------T---ATGTCCACTACATTGGAGAAATACCATAGATACTGTTATGGTGCA---CTT---GAA---GGAAGC---CAACCTTCAACAGAT---TCACAG----------AACATCTACCAGGAGTATCTGAAGCTTAAAACAAGAGTGGAAGCTTTACAACAGTCTCAAAG-------GCATATGCTAGGAGCGGATTTAGGACAATTAGGCACAAAAGACCTTGAACAGCTCGAACGTCAACTGGACTCATCATTGAGACAAATAAGGTCAACAAGG-------ACACAAAACATGCTTGATCAACTGTCCGAACTTCAAGAAAAG-------CAGGAACAATCTCTTATTGAAATGAACAAATCTTTGAGGATGAAG-------------TTAGAAGAA------------CTT---GGTGTT------------------------------------GCC------TTTCAG------------------ACA---------TCA---ATGCAT------------------------------TCA---GGA---------GAG---GAA---------------------------------------------------------------------------------------------------AGT---GTACAA---------------TATAGA---CAA---CAG------------------------------------CCT------GCTGAGCCT---------GAG---GGA------------TTATTTCACCCT---GTGGAA---TGC---------AATAAT---TCACTGCCT---------ATCAG-------G------------TAC---AAT---ACC------------------TTGCCA---CGGGAA------------------CAT---GTTGTA------------CCA---------TCAGCACAA------GATTCT------------------------------------ACAGGAGTT---CTACCTGGA------------TGGATGCTT-------------------
Gentiana_t_GtMADS4          ATGGGAAGGGGTAAAGTGGAGCTGAAGAGAATAGAGAACAAGATAAATAGACAGGTAACCTTTGCAAAAAGAAGGAATGGTCTGCTGAAGAAGGCCTATGAACTCTCCATCCTATGTGATGCTGAGGTTGCTCTCATCGTATTCTCC---AATCGTGGCAAACTCTATGAGTTCTGCAGCAGC---TCTAG-------T---ATGTCCAAAACGCTGGAGAGGTATCACAGATGCAGCTATGCTGAT---GCT---GGA---ATGAAC---CAATCCTCCAAGGAT---CCACAG----------AGTGACTACCAGGAGTATCTGAAGCTTAAAGCAAAAGTGGAGGTATTACAACAATCTCAGAG-------GCATCTTCTGGGGGAAGACTTGGCTCAGCTGGGTGCAAAGCAGCTCGATCAGCTCGAGCGTCAGCTTGATGCATCTTTGCGGCAAATTAGGTCGACAAAG-------ACTCAGCATATGCTGGATCAACTCTCAGATCTTCAGCAAAAG----------GAAAGATCACTGATGGAAGTAAACAAGGCCTTGAGGAACAAG----------CAGTTAGAAGAA------------ACC---ACTGCA------------------------------------GCA------TTTCAG------------------TTA---------TCA---TGGGAC------------------------------GTC---TCA---------GAG---GAG---------------------------------------------------------------------------------------------------CATAATTTACGA---------------CATAGA---TCT---CAG------------------------------------ACA------ATTCATCCT---------GAG---GGA------------TTCTTCCAGCCC---CTTGAA---TGC---------AACAGC---TCCATC------------ATGAA-------C------------TAC---AAC---ATG------------------GTGGTA---GCCGAT------------------GCT---GAGGCA------------GAG---------CCAACACAA------AATCCC------------------------------------AGTGGAATC---CTACCAGGA------------TGGATGCTT-------------------
Nyssa_s_AG3                 ---------------------------------------------------------------------------AATGGCTTTTTGAAGAAGGCCTATGAACTCTCTGTTCTTTGTGATGCTGAGGTTGCTCTCATCATCTTCTCC---AACCGGGGGAAACTTTTTGAGTTCTGCAGCAGC---TCTAG-------C---ATGACAAAAACACTGGAGCGGTACCAAAGATGCAGTTACAGTACA---CTG---GAA---GCTAGG---CAACCTGAAAATGAC---ACACAG-------------AGCTACCAGGAATATCTGAGCCTTAAAGCAAAAGTAGAGATCTTACAACAATCTCAGAG-------GCATTTTCTTGGGGAAGATTTGGGGCAGATGGGAACAAAGGAGCTTGATCAGCTTGAGCGTCAACTGGAAACATCCTTGAAGCAAATCAGAGCCACAAAG-------ACCCAATTTATGTTCGATCAACTTTCTGATCTTCAAAAGAAG----------GAACAAAAGCTACAGGAAGTTAACAGATCCTTAATGAAAAAG-------------TTGGAAGAA------------AGT---ACAGCA------------------------------------GCA------CTTCAG------------------TCA---------TCA---TGGGAT------------------------------GCT---GGG---------GAA---AAC---------------------------------------------------------------------------------------------------AAT---ATCCCA---------------TACAGG---CGC---CAG------------------------------------CCG------ACACAGTCT---------GAG---TTG------------TTTTTTGAGCCA---TTGGAA---TGC---------AATAAT---ACATTGCAA---------ATTGG-------T------------TAC---AAT---CCA------------------GTGGCA---CAAGAT---------CAAATG---CAT---GTTGGA------------AAC---------TCATCACAA------CATGCC------------------------------------AATGGAATT---ATCCCGGGG------------TGGATGCTT-------------------
Arabidopsis_t_SEP4          ATGGGAAGAGGGAAAGTTGAGCTGAAGAGGATAGAGAACAAGATCAATAGACAAGTTACTTTTGCAAAGAGAAGAAATGGTTTGCTCAAGAAGGCTTATGAGCTTTCTGTCCTTTGTGATGCTGAGATTGCTCTTCTCATTTTCTCT---AACCGTGGCAAGCTCTACGAATTCTGCAGCAGC---CCTAG1:185:8TGGTATGGCGAGGACGGTTGATAAGTATAGAAAACATAGTTATGCAACA---ATG---GAT---CCAAAT---CAATCAGCTAAAGAC---TTGCAG2:267:8---GATAAGTATCAAGACTACTTGAAGCTTAAATCAAGAGTTGAGATCCTTCAACATTCACAAAG3:329:8GCATTTGCTAGGTGAAGAGCTATCCGAGATGGATGTGAATGAGCTTGAGCATCTCGAACGCCAAGTAGATGCATCACTAAGACAAATAAGATCTACCAAG4:429:8GCTCGGTCTATGCTTGATCAACTATCTGACCTCAAAACTAAG5:471:8---GAGGAAATGTTATTGGAAACCAATAGAGATCTTAGGAGAAAG6:513:8------TTGGAGGAC------------AGT---GATGCA------GCA---------------------------CTT------ACTCAA------------------TCG---------TTT---TGGGGA------------------------------AGT---TCT---------GCT---GCA---------------------------------------------------------------GAACAACAACAACAACATCAACAACAGCAACAAGGCATG---AGCTCT---------------TATCAA---TCAAACCCT------------------------------------CCA------ATTCAGGAA---------GCA---GGT------------TTCTTCAAGCCT---CTACAA---GGC---------AATGTA---GCATTGCAA---------ATGAG7:686:8CAGTCAT------TAC---AAT---CAC------------------AATCCT---GCAAAT---------GCAACC---AAC---TCTGCA------------ACA---------ACATCACAG------AATGTT------------------------------------AATGGATTC---TTCCCTGGA------------TGGATGGTC------------8:774:8
Capsella_r_SEP4             ATGGGAAGAGGCAAAGTAGAGCTGAAGAGGATAGAGAACAAGATCAATAGACAAGTTACTTTTGCAAAGAGAAGGAATGGTTTGCTTAAGAAGGCTTATGAGCTTTCTGTCCTTTGTGATGCTGAGATTGCTCTTCTCATTTTCTCT---AACCGTGGCAAGCTCTACGAATTTTGCAGCAGC---CCTAG1:185:8TGGTATGGCGAAGACGGTTGATAAGTATAGAAAACATAGTTATGCAACA---ATG---GAC---CCAAAT---CAATCAGCTAAAGAC---TTGCAG2:267:8---GATAAGTACCAAGACTACTTGAAGCTCAAATCAAGAGTTGAAAACCTTCAACATTCACAAAG3:329:8GCATTTGCTTGGTGAAGAGCTAGCCGAGATGGGAGTGAATGAGCTTGAGCAGCTTGAACGCCAAGTAGATGCATCACTAAGACAAATAAGATCAACCAAG4:429:8GCTAGGTCAATGCTTGATCAACTATCTGATCTCAAAACAAAG5:471:8---GAGGAAATGTTATTGGAAACCAACAGAGACCTTAGGAAAAAG6:513:8------TTGGAGGAA------------AGT---GATGCT------GCG---------------------------CTT------ACTCAA------------------TCG---------GTT---TGGGGA------------------------------GCT---TCT---------GCG---GCAGAACATTCCCAACAACTACAGCAACAACAACAACTACAGCAGCAACAACAACAACAACAACAACAACAACAACAACAACAACAACAACAACAACAAGGCATG---AGCTCT---------------TATCAA---CCGAACCCT------------------------------------CCA------ATTCAAGAA---------GCA---GGT------------TTCTTCAAGCCA---CTACAA---GGC---------AATGTA---GCATTGCAA---------ATGAG7:749:8CAGTCAT------TAC---AAT---CACAATCATGCT---------GCTATG---ACAAAC---------GCAAAC---AAC---TCTGCA------------ACA---------ACATCACAG------AATGTT------------------------------------AACGGATTC---TTCCCAGGG------------TGGATGGTC------------8:846:8
Brassica_r_Brara.F03360.1   ATGGGAAGAGGAAAAGTTGAGTTGAAGAGGATAGAGAACAAGATCAACAGGCAAGTTACTTTTGCAAAGAGAAGGAATGGTTTGCTTAAAAAGGCTTATGAGCTTTCTGTGCTTTGTGATGCTGAGATTGCTCTTCTCATTTTCTCT---AACCGTGGCAAGCTCTACGAATTCTGCAGCAGC---CCTAG1:185:8TGGTATGGCCAAGATGGTTGAGAAGTATAGAAAACACAGTTATGCAACA---ATG---GAT---CCAAAT---CAATCAGCTAAAGAC---TTGCAG2:267:8---GAGAGGTACCAAGACTACTTGAATCTCAAATCAAGAGTTGAGGTCCTTCAACATTCACAAAG3:329:8GCATTTGCTAGGTGAAGAGATAGCCTGGATGGGAGTGGATGAGCTTGAGCAGCTAGAACGTCAAGTAGATACATCACTGAGGCAAATAAGATCCAGAAAG4:429:8GCCCGGTCGATGCTTGATCAACTATCTGACCTCAAAAGCAAG5:471:8---GAGGAAATGTTACTGGAAACCAACAGAGATCTTAAGAGAAAG6:513:8------TTGGAGGAA------------AGT---GATGCA------ACC---------------------------CTT------AATCAA------------------ACA---------CTA---TGGGGA------------------------------GCT---TCA---------TCT---TCT------------------------------------------------------------------GCAGAACATTCCCAACAACAACAACAAGAAGGCATG---ACTTCT---------------TATCAT---GCGAACCCT------------------------------------CTT------AGTCAAGAA---------GTG---GGT------------TTCTTTAGGCCT---TTACAG---GGC---------AATGTA---GCATTGCAG---------ATGAG7:683:8T---CAT------TAC---AAT---CCT------------------GGGGTG---CCAAAT---------GCAAGC---AAC---TCTGCA------------ACA---------ACATCACAG------AATGTTATT---------------------------------AATGGGTTC---TTCCCTGGA------------TGGATGGTC------------8:771:8
Theobroma_c_TcSEP1          ATGGGGAGAGGAAGAGTGGAGTTGAAGAGGATCGAGAACAAGATAAACCGACAGGTGACATTTGCAAAGAGAAGGAATGGTTTGCTAAAGAAGGCTTATGAGCTCTCAATTCTTTGTGATGCTGAGGTTGCGCTCATCATTTTCTCT---AACCGTGGCAAGCTCTATGAGTTTTGCAGCACT---TCTAG1:185:8C---ATGGCTAAGACACTTGAGAGGTACCATAGGTGCACCTATGGAACA---TTG---GAA---CCTGGT---CAAACAGAAAGTGAC---ACACAG2:264:8---AGCAGCTATCAGGAATATTTGAAGCTCAAAGCAAAAGTTGAGGTCCTTCAACGTTCACAGAG3:326:8ACATTTTCTTGGGGAAGATTTAGGAGACTTGGGCAGTACGGAACTGGAGCAGCTAGAGCATCAGCTGGACTTCTCATTGAAGCAACTCAGGTCAACCAAG4:426:8ATGCATTCTATGCTTGATCAACTCGCTGAACTTCAAAGAAAG5:468:8---GAAGAAATCCTACTGGAAACCAACAGAAACCTGAGAAGGAAG6:510:8------TTGGAGGAA------------AGC---ACTTCA------------------------------------ACG------CTACGA------------------TCA---------TCA---TGGGAA------------------------------ACC---GGG---------GAG---CAA---------------------------------------------------------------------------------------------------AGC---AATCCA---------------TACAAC---CACCACCCG------------------------------------CCT------CCTCAGCCA---------GAG---GGA------------TTTTTTGAGCCT---TTACAG---TGC---------AGCAGT---TCCATGCAG---------ATAGG7:644:8T------------TAC---AAT---CCT------------------ACTGCA---GCAGAT---------CAGGAT------------GCC------------GCT---------GCAGCCTCT------GCACCA------------------------------------AATGGATTC---ATCCCTGGT------------TGGATGCTT------------8:720:8
Malus_d_MdMADS4             ATGGGAAGAGGGAAGGTGGAGTTGAAGAGGATCGAGAATAAGATAAATCGACAGGTAACATTTGCAAAAAGAAGGAATGGGCTGCTAAAGAAGGCGTACGAACTCTCAGTTCTCTGTGATGCTGAGGTTGCTCTCATCGTCTTCTCC---ACCAGCGGAAAGCTCTATGAGTTCTGCAGCGGC---CCTAG-------C---ATAGCGAAGACGCTTGAGAGGCATCAAAGATGCACTTATGGAGAA---CTG---GGA---GCAAGT---CAATCTGCTGAGGAC---GAACAG----------AGCAGATACCAAGAATACTTGAAGCTAAAAACGAAAGTAGAGGCCCTACAACGCACGCAGAG-------ACATCTTCTTGGGGAAGATTTGGTTCATTTAGGCACGAAGGAGCTTCAGCAGCTTGAGAATCAACTAGATGTGTCGATGAAGAAAATCAGGTCAACGAAG-------ACCCAATTTATGCATGTTCAGATTTCTGAGCTTCAAAGGAAA----------GAAGAAATGCTACTGGAAGCAAACACTGGACTGAGAAGGAAG-------------TTGGAAGAA------------ATT---ACTGCT------------------------------------GGC------CATCAA------------------CGA---------TCA---TGGAAT------------------------------------GGC---------------------------------------------------------------------------------------------------------------------------------------------------AAT---CAC---CAG------------------------------------GCT------GCTCAATTA---------GAA---GGA------------TTCCCTGAGCAT---TTGCAA---TAC---------AACAAT---GCATTGCAG---------ATCGG-------T------------ACT---CCA---GTA------------------GTAACA---AATGAT---------GAGGCG---AAT---GTAGCA------------ACGTCC------TCAGCACAA------AATGGT------------------------------------ACGGGATTC---TTCCCCGGT------------TGGATGCTC-------------------
Pachysandra_t_PAteSEP1      ---------------GTGCAGCTGAGACGGATGGAGAACAAGATAAATCGGCAGGTAACGTTTGCGAAGAGAAGGAATGGACTTCTTAAGAAGGCTTACGAGCTTTCTGTTCTCTGCGATGCTGAGGTTGCTCTTATCATCTTCTCG---GCCCGTGGCAAGCTTTATGAGTTCTGTAGCAGC---TCCAG-------C---ATGCAAAATACGCTCGAAAGGTACCAGAAATGCAGTTATGGTCCA---CTG---GAA---CCTAGC---CAACCAGCCAAGGAG---ACACAG----------AGCAGCTATCTGGAGTATATGAGGTTAAAAGCAAGAGTGGAGGGCCTACAACGATCTCAGAG-------AAACCTTTTTGGGGAAAACTTGGGCCCATTGAGCACAAAAGAGCTTGAGCAGCTTGAACATCAACTTGAGATGTCGTTGAACCAAATAAGGTCGACAAAG-------ACCCAATTTATGCTTGATCAGCTTTCTGATCTTCAAAGAAAG----------GAACAAATGCTGCAAGAAGCTAACAGATCCTTAAAAAGGAAG-------------TTGGAAGAA------------AGT---AATGCAGAA---AAT---------------------------TCC------CTTGGA------------------CCA---------TCA---TGGGAA------------------------------TCC---GGT---------GGG---CAT---------------------------------------------------------------------------------------------------GGA---GTTCCA---------------TTTGGC---CAT---CAA------------------------------------CCT------GCTCAATCA---------GAG---GGA------------TTCTTCCAGCCT---TTAGAG---TGC---------AATTCT---ACATTGCAA---------ATTGG-------G------------TAC---AAT---CAT------------------GTGGGT---GCAGAT---------CAAATG---AGC---ATCACC------------GTC---------CCACCACAA------AATGTC------------------------------------AATGGATTT---GTTCCTGGT------------TGGATGGTT-------------------
Trochodendron_a_MADS3       ---------------------------------------AAGATCAATCGTCAGGTCACGTTCGCAAAGAGAAGGAATGGGATGCTGAAGAAGGCGTACGAGCTCTCAGTTCTCTGCGATGCTGAGGTTGCTCTCATCATCTTCTCT---AATCGAGGCAAGCTTTATGAGTTCTGTAGCACC---TCTAG-------C---ATGCTAAAGACACTTGAAAGGTACCAAAAGTGCAGTTATGGTGCC---CTG---GAA---GCCAGC---CAGCCAGCCATTGAG---ACACAG----------AACAGCTACCAGGAATATTTGAAGCTAAAAGGAAGAGTTGAGGTCTTACAACGATCTCAGAG-------AAACCTTCTTGGTGAAGACTTGGGCCCGTTAAATACAAAGGAGCTTGAGCAGCTTGAGCAGCAACTAGAGATGTCCTTGAAGCAAATCCGGTCGACAAAG-------ACCCAATTTATGCTTGATCAGCTTTCTGATCTTCAAAGAAAG----------GAACAAATGCTACAAGAAGCTAACAGAGCCTTAGGAAGGAAG-------------TTGGGTGAA------------AGT---AGTGCAGAA---AAT---------------------------ACC------CTTCGC------------------CTA---------TCT---TGGGAA------------------------------GCT---GGT---------GGA---CAA---------------------------------------------------------------------------------------------------AGC---ATTCCA---------------TATAGC---CGC---CAG------------------------------------CCA------GCTGAACCA---------GAG---GGA------------TTCTTCCAGCCT---TTAGAA---TGC---------AATTCT---TCAATGCAC---------ATTGG-------A------------TAC---AAT---CCT------------------GTGGGT---CCAGAT---------CAGATA---ACC---GTTGCA------------GCC---------CCAGGCCAA------AATGTC------------------------------------AATGGATTC---ATTCCTGGG------------TGGATGCTC-------------------
Nelumbo_n_NEnuSEP1          ---------------------------------------AAGATAAATCGTCAGGTTACGTTCGCAAAAAGAAGGAACGGCCTTCTTAAGAAGGCTTACGAGCTCTCTGTTCTCTGTGATGCCGAGGTTGCTCTCATCATCTTCTCT---AACCGAGGCAAACTTTATGAGTTCTGCAGCAGC---TCTAG-------C---ATGCTCAAGACCCTCGAACGTTACCAAAAATGCAGTTACGGTGCA---CTG---GAA---GCTAGC---CAGCCAGCCAAGGAG---ACACAG----------AGCAGCTACCAGGAATATTTGAAGCTGAAAGCAAGAGTTGAGGTCCTACAACGATCTCAGAG-------AAACCTTCTTGGAGAAGACTTGGGTCCACTAAGCACAAAAGAGCTTGAACAGCTTGAGCATCAGCTTGAGATGTCTTTGAAGCAAATCAGATCAACAAAG-------ACCCAATTAATGCTTGATCAGCTGTCTGATCTCCAAAGAAAG----------GAACAAATGCTCCAAGAAGCTAACAGAGACCTAAAAAGGAAG-------------CTGGATGAA------------AGT---AGTTCTGAG---AAT---------------------------CCT------CTTCGG------------------CTG---------ACA---TGGGAA------------------------------GCT---GGT---------GGG---GCA---------------------------------------------------------------------------------------------------AAA---CATCTC---------------TATAGT---CGC---CAG------------------------------------CCT------TCTCAATCA---------GAG---GGN------------GTCTTCCCACCT---TTGGAA---GGC---------AATTCA---ACTTGGCAA---------ATTGG-------A------------TAT---AAT---CCT------------------GTTGGT---CCAGAT---------CAGATA---ACT---GTTGCT------------GCT---------TCAGCCCAA------AATGTC------------------------------------AATGGTTAT---ATTCCTGGG------------TGGATGCTT-------------------
Aquilegia_c_AcoSEP1         ATGGGGAGAGGGAAAGTAGAGTTGAAGAGAATAGAAAACAAGATAAATCGACAAGTAACATTTGCTAAGAGAAGAAATGGACTGTTAAAGAAAGCTTATGAACTTTCTGTTCTTTGTGATGCTGAAGTTGCTCTTATTATTTTTTCT---AGTAAAGGCAAGCTTTGTGAGTTCTGCAGCAGC---TCAAG1:185:8C---ATGTTAAAGACACTTGAGAGGTACCGAAGAAGCAGCTACGGGGCG---TTA---GAA---GATACT---CCACCTGCAAATGAT---ACTGAG2:264:8TTGAGTAGCTATCAGGAATATGTGAGGCTAAAAGGAAAGTATGAAGTTCTACAACAGTGTCAAAG3:329:8AAATCTGCTTGGTGAAGACTTGGATCCATTAAGTATAAAGGAACTTGATCAGATTGAGCATCAACTGGAGTCATCTCTTAAAGTAATCAGATCAACAAGG4:429:8ACCCATTTCATGTTTGATCAGCTTATGGAGCTTCAAAAGAAG5:471:8---GAACAGATGCTGCGAGAAGCTAACAAAACGTTGAAAAAGAAG6:513:8------TTGGATGAA------------AAA---GCTGCAGAC---AGT---------------------------CACGATCCACTTCAA------------------CTC---------CTA---TGGGAA------------------------------GCA---GGA---------CAT---AAA---------------------------------------------------------------------------------------------------CAT---ACTCCA---------------TTTAAC---CAT---CAGACTCAG------------------------------ACC------CTTCAACCA---------GAG---AGA------------TTCTTCCAGCCT---TTAGAA---TGC---------AATTCA---ACAATGCAA---------ATACG7:662:8A------------TAC---AAT---CCT------------------GAAGGT---CCAGAC---------CATACA---AAT---GTTCTG------------CCC---------CGAACCCAA------AGCCAT------------------------------------AATGGCTTC---ATCCCTGGA------------TGGATGCTC------------8:744:8
Nigella_d_NdSEP1            ATGGGAAGAGGGAAAGTTGAACTGAAGAGGATAGAAAACAAGATAAACCGTCAGGTTACCTTTGCAAAGAGAAGAAATGGACTGTTGAAGAAGGCTTATGAACTTTCTGTTCTTTGTGATGCTGAAGTTGCTGCTATCATCTTCTCT---AGTAGAGGAAAGCTTTATGAGTTCTGCAGCACC---TCTAG-------C---ATGCTAAAGACAATTGAAAGGTACCAAAAAACCACTTGTGATGCA---TTAGCAGAA---GCTAAT---CCACCAGTGAACGAT---ACTCAG----------GCTAGCTATCAGGAATATTTGAGGCTAAAAACTAGGGTTCAAGTTCTACAACAATCTCAAAG-------AAACCTACTTGGGGAAGACTTGGAGAACTTAACTCTACAAGAGCTTGAGCAGCTTGAGCATCAGCTAGATGCATCTCTAAGGCAAATCAGATCTATTCAG-------AATGACCACATGTTTGATCAGCTTTCCGAGCTTCAGAGCAAG----------GAAATTACGTTACGGGAAACTAATAAAATGCTAAGAAGGAAG-------------TTGGATGCA------------AAT---GCCATTGAC---AAT---------------------------CGT------TTTCAG------------------CTG---------TAT---------------------------------------------------------------------------------------------------------------------------------------------------------------------------------------------------------CAT---CAG------------------------------------AGT------TCTCAACCA---------CAG---ATA------------TTCTTCCAGCCT---TTAGAG---TGC---------AACTCG---ACACTGCAA---------TTAGG-------A------------TAC---AAC---CGT------------------CCAGGT---TCTGAT---------CCTTCC---GGT---ATTCCA------------CAC---------CAATCCCAA------AATGTT------------------------------------AATGGATTC---TTTCCTGGG------------TGGATGCTC-------------------
Eschscholzia_c_EcAGL2       ATGGGTAGAGGAAGAGTTGAACTGAAGAGGATTGAAAACAAGATTAATCGTCAAGTAACATTTGCTAAGAGAAGAAATGGGATTTTGAAGAAAGCTTTTGAGCTTTCAGTTCTTTGTGATGCTGAGGTTGCTCTTATCATCTTCTCT---AGCCGTGGAAAGCTTTATGAGTTTTGTAGCAGC---TCTAG-------C---ATACTGAAGACGCTCGAGAGGTATCAAAGGTGCAGCTCTAATGCA---TCA---CAA---GCTAGC---AGGTCAATCAAAGAC---AATGAT----------GAAACTTACCAGAACTATTTGAAGCTAAAATCAAGAGTTGAGGTTTTACAACAAAACCAGAG-------AAACTTGCTTGGGCTAGACTTGGAGCCCTTGAGTCTGAAGGAACTTGACCAGCTTGAGAGTCAATTAGAGGTTTCATTAAAACAAGTTACATCAACAAAG-------ACTCAGTTTATGCTCGATAATCTCTCCGACCTTCAAACAAAG----------GAAGAAGTGCTGCAAGAAGCCAATAGATCCTTGAACAGAAAG-------------ATGGAAGAA------------AAC---ATGGCAGAA---ATT---------------------------CCT------CAACAA------------------CTA---------AGA---TGGGAA------------------------------GCC---GGA---------GAT---GGA---------------------------------------------------------------------------------------------------CATAACATTCCG---------------TATAAT---CGT---CAC------------------------------------ATA------CCGATAACG---------GAT---GGA------------TTTTATCAGCCT---TTAGAA---TGC---------AACCCA---ACTTTTCAA---------ATTGG-------A------------AGC---AGT---TCAATG---------------AAGAGC---TTTGAT---------CATTTA---ACT---GATCCT------------CCACCA------ACTGTTCAA------AACTTA------------------------------------CTTGGATAC---TTCCCTTCA------------TGGAGCTTTGAAACA-------------
Epimedium_s_EsAGL2_1        ATGGGAAGAGGAAGAGTGGAACTAAAGAGGATTGAGAACAAGATAAATCGGCAAGTCACTTTTGCTAAGAGAAGAAATGGTCTTCTCAAAAAGGCTTACGAACTCTCTGTTCTCTGTGATGCTGAGGTTGCTGTCATCATCTTCTCC---AGTAGAGGAAAGCTTTATGAGTTCTGCAGCGGT---TCTAG-------C---ATGCTAAAGACCCTCGAGAGATACAACCAATGCAATTATAATCCT---TTG---GAA---GCAAAC---GCCCCGGACAAGGAG---ACAGAG----------AGCAGCTACCATGAATATATGAAGCTAAAAGGAAGACTTGAACTTCTACAGCAAAATCAGAG-------AAATCTGCTCGGAGAAGACCTGGATTCGTTAACTACAAATGAGCTTGATCAGCTTGAGAATCAACTCGAGACGTCGTTAAAGCAGATTAGATCAACAAAG-------ACTCAGTATATGCTTGATCAACTTTCTGATCTTCAACAAAAG----------GAACAAATGCTGAAAGAAGCTAACGCAACCTTAAGAACAAAG-------------TTGGATGGA------------GCA---AGTGCAGAA---ATT---------------------------CCC------CTACAA------------------CTA---------TCA---TGGCAA------------------------------CTA---GCC---------GGA---CAA---------------------------------------------------------------------------------------------------AAG---GTTACA---------------TATAAT---TGC---CAG------------------------------------AAC------TCTCAACCA---------GAA---CCA------------TTCTTCCAGCCT---CTAGAA---TGC---------AATCCC---ACTAATCAA---------ATGGG-------A------------TAT---CAT---CAA------------------GTAGGT---TCACAT---------CAGCTA---ACT---AACCAG------------------------CCATCTCAG------AATCGT------------------------------------AATGGCTTC---ATTCCTGGA------------TGGATGTTG-------------------
Nigella_d_NdSEP2            ATGGGAAGAGGGAAAGTTGAGCTGAAGAGAATTGAAAACAAGATAAATCGTCAGGTTACTTTTGCTAAGAGAAGAAATGGTCTTCTCAAGAAAGCTTATGAACTCTCTCTTCTTTGTGATGCTGAAGTTGCTCTTATTATCTTCTCT---CCTGCTGGAAAACTCTATGAGTTCTGCAGTAGT---TCTAG-------C---ATGTTGAAGACACTACAGAGGTACCAAAAGAGTACTTATGAAGAA---ATG---GAA---AATAGC---ACATCTAACCAAGTG---ACTCAG----------GTAAGCTATCGGGACTATTTGAGCCTCAAAGGAAAAGTTGAGTTTCTGCAGCAAACACAAAG-------GAACCTTCTTGGAGAAGAGTTGGCTCCCTTGAATACCAGAGAGCTTGAGCAGCTCGAAACTAAATTGGAGATGTCATTGAAGCAAGTCAGGTCCACTAAG-------AACCGTTGTATGAATGATCAGCTTTCTGATCTTCGAAGGCAG----------AAAGAAGTTCTAGAGGAGGCAAACCGATTATTAAAAAGCCAG----------------GATGAG------------AGG---AGTATGGAA---AAT---------------------------GTG------GTTAGA------------------CAA---------TTA---TGTCAA------------------------------GAC---GGT---------GAA---CAG---------------------------------------------------------------------------------------------------AAC---ATTTCA---------------TATAAT---CAT---CAC------------------------------------CCT------GTTCGAACT---------GAG---GAA------------TTCTTCCAGCCT---TTAGAA---TGC---------AATACG---ACATTGGGT---------GTTCA-------A------------TGC---AGT---AAT------------------ACAGTT---CCAGAA---------CAAATG---CCA---GTTGCA------------TTC---------ACAACCCCT------GATGGT------------------------------------GATTGCTGC---ATTCCTAGA------------TGGATGCTC-------------------
Aquilegia_c_AcoSEP2A        ATGGGGAGAGGAAAAGTAGAGTTGAAGAGAATTGAAAACAAGATAAATCGTCAAGTAACATTTGCAAAAAGAAGAAATGGATTATTGAAGAAAGCTTATGAATTATCAGTGCTTTGTGATGCTGAAGTTGCTCTCATTATCTTCTCT---ACTCGTGGTAAACTCTATGAGTTCTGCAGTACT---TCAAG1:185:8C---ATGTTGAAGACACTTGATAAGTACCAAAAATCCAGTTATGCAGCA---TTG---GAA---ACGAGC---ACATCAGCCAAAGAA---ACACAG2:264:8---AACAACTACCAAGAATATTTGAGGCTAAAAGCAAGAGTCGAAATTCTACAACAATCTCAGAG3:326:8GAACCTTCTTGGGGAAGAGTTGGGCTCATTAAGTACTAAGGAGCTTGATCAACTTGAGCATCAACTGGATATGTCGCTAAAACAAATTAGGTGTACCAAG4:426:8ACTCAATTTATGCTCGATCAGCTTTCTGATCTTCAAGGGAAG5:468:8---GAGCAAGTTTTAGAAGAGGCAAACAGTTCTTTAAGAAGAAAG6:510:8------CTAGATGAG------------CGC---ATTGCAGAA---AAT---------------------------GCC------CTTAGA------------------CTA---------CCA---TGGGCA------------------------------TCT---GGT---------GAA---CAG---------------------------------------------------------------------------------------------------AAC---ATTCCA---------------TATTGC---CGT---CAA------------------------------------CCT------GCTCAATCT---------GAG---GAA------------TTTTTCCAGCCT---TTGGGA---TGC---------AATTCA---ACATTGCAT---------GTTGG7:647:8T------------TAC---AAC---CAT------------------GTGGGT---CCAGAA---------CAGATT---ACA---GTTGCA------------GCA---------CCAGCTCAA------AACATC------------------------------------AATGGTTTC---ATCCCTGGT------------TGGATGGTT------------8:729:8
Epimedium_s_EsAGL2_2        ATGGGGAGGGGGAGAGTGGAGTTGAAGAGAATCGAAAACAAGATAAATCGACAAGTAACGTTTGCTAAACGAAGGAATGGACTTCTCGAAAAGGCCTATGAGCTCTCTGTCCTCTGCGATGCTGAGGTTGCTCTTATTATCTTCTCT---GCTCGTGGAAAACTTTATGAGTTTTGTAGCAGT---TCCAG-------C---ATGTACAAGACATTGGAGAGGTATCAAAGGTGCACTTATGTTGCA---TCA---CAA---GCTAGC---TCGTCCGCAAACGAG---CCAGAG-------CCCAGCAGCTATCAGGAATATTTGAGGCTCAAGGCAAGAGTTGATTTTCTACAGCAATCTCAAAG-------AAACCTTCTGGGCGAGGAGTTGGGCTCACTTAATACAAAGGAACTTGACCAGCTTGAACATCAACTGGAGATATCCTTGACGCAAGTCAGATCCACAAAG-------ACTCAAGGTATGCTTGATCAGCTTTCGGATCTTCAAAAGAAG----------GAAGAAATGCTGCATGAAGCTAACAATTCTTTGAAAAAGGAG-------------TTGGACGAA------------AGC---AGGGCAGAA---AAT---------------------------CCC------CATCGA------------------CCA---------TTC---TGGGAA------------------------------ACT---GGT---------CAA---CAG---------------------------------------------------------------------------------------------------AGT---CATCCT---------------TTTAAC---TAC---CAA------------------------------------CAG------ACTCAAACA---------GAG---GAA------------TTCTTTTACCCT---CTGCAA---TGC---------AATTCA---AACTTGCGA---------ATGGG-------A------------TTA---AAT---CCT------------------GTCGTT---CCAGAA---------CAGATA---CAA---GTTGCA------------GCA---------CCAGTCCAA------AATGCC------------------------------------AATGGATTC---ATTCCAGGT------------TGGATGCTC-------------------
Akebia_t_AktSEP1_2          ATGGGGAGAGGAAGAGTAGAGCTGAAGAGGATCGAAAACAAGATAAATCGACAGGTCACGTTCGCAAAGAGAAGAAACGGTCTTCTCAAGAAAGCTTACGAGCTTTCCATTCTCTGCGATGCTGAGGTTGCTGTCATCATCTTCTCT---TCTCGAGGCAAGCTCTTTGAGTTCTGCAGCAGT---TCTAG-------T---ATGTCCAAGACGCTAGAAAGGTACCAACAATGTAATTATCGTGCA---GTG---GAA---GCAAGC---ACATCGGCCAACGAG---ACGGAG----------AGTAGCTACCAGGACTATTTAAGGCTGAAAGCAAGAGTAGAGGTTCTGCAGCAATCTCAGAG-------AAACCTTCTCGGGGAAGAGTTGGGCTCACTAGGTACAGGAGAGCTAGAACAACTTGAGCATCAACTTGAGATGTCTTTGAATCAAGTCAGATCCACGAAG-------ACTCAGTTTATGCTTGATCAACTTACTGATCTTCAAAGGAAG----------GAACAAATGCTACAAGAAGCCAACAGAACCTTAAGAAGAAAG-------------TTGGATGAA------------AGA---AGTACAGAA---AAT---------------------------CCC------TATACA------------------CTA---------TCA---TGGGAA------------------------------GCT---GGT---------GGA---CAA---------------------------------------------------------------------------------------------------AAC---ATTCCT---------------TATAGT---CAT---CAA------------------------------------CCA------GCCCAATCA---------GAG---GGA------------TTCTTCCAGCCT---TTACAA---TGC---------AATTCA---ATGCTGCAA---------ATTGG-------A------------TAC---AAT---ACT------------------GGAAGT---CCAGAT---------CAGCTA---ACT---GTTGCG------------GCT---------CCAACCCAA------AATATT------------------------------------AATGGCTTC---ATTCCTGGG------------TGGATGCTC-------------------
Euptelea_p_EUplSEP1         ATGGGAAGAGGGAGAGTAGAGCTGAAGAGGATTGAGAACAAGATTAATCGTCAGGTCACGTTCGCTAAGAGAAGGAATGGTCTTCTTAAGAAGGCTTATGAGCTTTCCATTCTCTGCGATGCTGAGGTTGGTCTCATCATCTTCTCT---AACCGGGGCAAGCTCTATGAGTTCTGCAGCAGC---AATAG-------C---ATGCTCAAGACGCTCGACAGGTACCAAAAATGCAGTTATGGGGCA---TTG---GAA---GCTAGC---ATGCCACCAAAGGAT---ACACAG----------AGCAGCTACCATGAATACTTGAAGCTCAAAGCAAGGGTTGAGGTTCTACAACGATCTCAAAG-------AAATCTACTTGGGGAAGACTTGGGCTCATTAAATACGAAGGAGCTCGAGCAGCTAGAGCATCAGCTGGAGATGTCCCTGAAGCAAATAAGATCGACAAAG-------ACTCAGCTTTTGCTCGATCAGCTTTCTGATCTTCAAAGACAG----------GAACAACATCTACAAGAAACTAATAGAGCATTAAGAAGGAAG-------------TTGGATGAA------------AGC---AGTGGAGAA---ATT---------------------------CCC------CTTCAA------------------CTA---------TCA---TGGGAA------------------------------ACT---GGT---------GCG---CAG---------------------------------------------------------------------------------------------------AAC---ATTTCG---------------TATAGC---CGC---CAA------------------------------------CCT------GCTCAATCA---------GAG---AGG------------TTCTTCCAGCCT---TTGGAA---TGC---------AATTCC---ACATTGCAG---------ATTGG-------A------------TAC---CAT---CCT------------------TTAGGT---CCAGAT---------CAGCTT---AAC---ATTGCA------------GCC---------CCAGCCCAA------AATGTC------------------------------------AATGGCTTC---ATTCCTGGA------------TGGATGCTC-------------------
Akebia_t_AktSEP1_1          ATGGGGAGAGGAAGAGTAGAGCTGAGGAGGATCGAAAATAAGATAAATCGTCAGGTGACATTCGCAAAGAGAAGAAACGGTCTTCTAAAAAAAGCTTATGAGCTCTCTGTTCTTTGCGATGCTGAGGTTGCTCTCATCATCTTTTCT---AGCCGAGGCAAGCTTTATGAGTTCTGTAGCAGC---TCTAG-------C---ATGCTAAAGACACTTGACAGGTACCAAAAGTGCAGTTATGGCACA---TTG---GAA---GCTAGC---ATGCCACCCAAGGAC---ACACAG----------AACAACTACCAGGAATATTTGAGGCTCAAGGCAAGAGTTGAGGTTCTGCAACAAACTCAAAG-------AAACCTGCTTGGGGAGGACTTGGGCCCACTAAATACTAAGGAACTTGATCAGCTTGAGAATCAACTGGAGACATCCTTAAGGACAATCCGATCAACAAAG-------ACTCAGTTTTTGTTTGATCAGCTTTCTGATCTTCAAAGAAAG----------GAACAAATGCTACATGAAGCAAATAGAACCTTGCGAAGGAAG-------------TTGGATGAA------------AAC---AGTACAGAG---ATC---------------------------CCTAAC---CTTCAA------------------CTG---------TCA---TGGGAC------------------------------GCTTCCGGT---------GGG---CAA---------------------------------------------------------------------------------------------------AAC---ATGGCA---------------TATGGT---CGC---CAA------------------------------------AAC------CTCCCGTCA---------GAT---GGA------------TTCTTTCAGCCT---CTAGAA---TGC---------AATTCC---ACACTGCAA---------ATTGG-------A------------TAC---AAT---CCA------------------GTGGAT---CAAGAT---------CAGATC---AAT---AATGGCCAA---------ACC---------TCAGCCCAA------AATGTC------------------------------------AATTGCTTC---ATTCCTGGG------------TGGATGCTT-------------------
Zea_m_ZMM8                  ATGGGTCGCGGCAAGGTGGAGCTGAAGCGGATCGAGAACAAGATCAGCCGGCAGGTGACGTTCGCCAAGCGCAGGAACGGGCTGCTCAAGAAGGCGTACGAGCTGTCGCTGCTGTGCGACGCCGAGGTCGCGCTCATCATATTCTCC---GGCCGCGGCCGCCTCTTCGAGTTCTCCAGCTCC---TCATG-------C---ATGTACAAAACACTCGAGAGATACCGCAGCTCCAACTACAGCACA---CAG---GAA---GTAAAA---GCTCCACTGGAGAGT------GAA----------ATTAACTACCAGGACTACTTGAAGTTGAGGACCAGAGTTGATTTTCTCCAGACTACACAAAG-------AAACATCCTTGGCGAAGATCTGGGCCCACTCAGCATGAAGGAGCTCGAGCAGCTGGAGAACCAGATAGAGGTATCCCTGAAGCATATCAGGTCAAGAAAG-------AATCAGATGCTACTCGACCAGCTCTTTGATCTCAAAAGCAAG----------GAACAAGAGTTGCAGGATCTCAACAAAGACCTAAGGAAAAAG-------------CTGCAAGAA------------ACA---AGTCCGCAG---AAT---------------------------GTG------ATCCACGAC---------------GTC---------TCC---TGGGAG------------------------------GAA---GGC---------GGG---CAC---------------------------------------------------------------------------------------------------AGT---GGGAGT---------------AGT------------GTT------------------------------------CTT------GGTCCGTTC---------CAG---GGA------------CTCCTTCAGCAC---CATGGC---AAT---------GATCCT---TCCCTGCAG---------ACACG-------G------------TAC---CATCAGCAG------------------GCCTAC---ATGGAC---------CAGCTG---AAC---GAGGAC------------ATG---------GCGGACCCT------GACGAG------------------------------------CACGGTCGG------TCTGGA------------TGGATA----------------------
Zea_ZmM14                   ATGGGTCGCGGCAAGGTGGAGCTGAAGCGGATCGAGAACAAGATCAGCCGCCAGGTGACGTTCGCCAAGCGCCGCAACGGACTGCTCAAGAAGGCGTACGAGCTGTCGCTGTTGTGCGACGCGGAGGTCGCGCTCATCATCTTCTCC---GGCCGCGGCCGCCTCTTTGAGTTCTCCAGCTCC---TCATG-------C---ATGTACAAAACACTCGAGAGATACCGCAGCTCCAACTAC---TCA---CAA---GAA---GTAAAA---ACTCCACTGGACACT------GAA----------ATTAAATACCAGGATTATCTCAAGTTGAGGACAAGGGTTGAATTCCTCCAAACTACACAAAG-------AAATATTCTTGGGGAGGATCTGGGTCCACTTAGCATGAAGGAGCTCGAGCAGCTGGAGGACCAAATAGAGATATCTCTGAAGCATATCAGCTCAAGAAAG-------AATCAAATGCTACTTGATCAGCTCTTTGACCTCAAAAGCAAG----------GAACAAGAATTGCTGGATCTCAATAAAGACCTAAGGAAGCAG-------------CTGCAAGAA------------ACA---AGGCCAGAG---AAC---------------------------GCG------CTCCGT------------------GTC---------TCC---TGGGAG------------------------------GAA---GGT---------GGG---CAC---------------------------------------------------------------------------------------------------AGT---GGCGCA---------------AGTGGG---AAT---GTT------------------------------------CTT------GATCCTTAT---------CAG---GGG------------CTCCTTCAGCAC---CTGGAC---AAC---------GATCCT---TCCCTGCAG---------TTCGG-------G------------TAC---CATCATCAA------------------GCCTAC---ATGGAT---------CAGCTG---AACAACGAGGAC------------CTG---------GTGGACCCG------AATGAG------------------------------------CATGGTCGA------TCTGGA------------TGGATA----------------------
Sorghum_b_SbLHS1            ATGGGTCGCGGCAAGGTGGAGCTGAAGCGGATCGAGAACAAGATCAGCCGGCAGGTGACGTTCGCCAAGCGCCGGAACGGGCTGCTCAAGAAGGCGTACGAGCTGTCGCTGCTGTGCGACGCCGAGGTCGCGCTCATCATCTTCTCC---GGCCGCGGCCGCCTCTTCGAGTTCTCCAGCTCG---TCATG-------C---ATGTACAAAACACTCGAGAGATACCGCAGCTCCAACTACAGCTCA---CAG---GAA---GTAAAA---GTTCCACTGGACAGT------GAA----------ATTAACTACCAGGATTATCTGAAGTTGAGGACAAGAGTTGAATTTCTTCAAACTACACAAAG-------AAATATTCTTGGTGAGGATCTGGGTCCACTTAGCATGAAGGAACTTGAGCAGCTGGAGAACCAAATAGAGACATCCCTGAAGCAGATCAGGTCAAGAGAG-------AATCAAATGTTACTTGATCAGCTCTTTGATCTCAAAAGCAAG----------GAACAAGAATTGCAGGATCTCAATAAAGACCTAAGGAAAAAG-------------CTGCAAGAA------------ACA---AGTCCAGAG---AAT---------------------------GTG------CTCCAT------------------GTT---------TCCAGCTGGGAG------------------------------GAA---GGT---------GGG---CAC---------------------------------------------------------------------------------------------------AGT---GGCGCA---------------AGTGGT---AAT---GTT------------------------------------CTT------GATCCTTAT---------CAG---GGA------------CTCCTTCAGCAC---CCAGAG---AGT---------GATCCT---TCCCTGCAG---------ATTGG-------G------------TAC---CATCAACAA------------------GCCTAC---ATGGAC---------CAGCTG---AACAACGAGGAC------------ATG---------GCGGGCCCA------AATGAG------------------------------------CACGGTCGA------TCTGGA------------TGGATA----------------------
Pennisetum_g_PgLHS1         ------------------------------ATCGAGAACAAGATCAGCCGGCAGGTGACGTTCGCCAAGCGCCGGAATGGGCTGCTCAAGAAGGCGTACGAGCTCTCCCTGCTGTGCGACGCCGAGGTCGCGCTCATCATCTTCTCC---GGCCGCGGCCGCCTCTTCGAGTTCTCCAGCTCC---TCATG-------C---ATGTACAAAACACTCGAGAGATACCGCAGCTCCAATTACGGCTCA---CAG---GAA---GTAAAA---ACTCCATCAGACGGT------GAG----------ATCAACTACCAGGATTATTTGGAGTTGAAGACCAGAGTTGAATTTCTTCAAACTACACAAAG-------AAATATTCTTGGTGAGGATCTGGGTCCACTTAGCATGAAGGAGCTTGAGCAGGTTGAGAACCAAATTGAGATATCCCTGAAACATATCAAGGACAAGAAG-------AACCAGATGTTGCTTAATCAGCTCTTTGATCTGAAAAGTAAG----------GAGCAAGAACTACAGGACCTTAACAAGGACCTCAGGAAAAAG-------------TTGCAAGAA------------ACC---AATGCAGAG---AGT---------------------------GTG------CTACAT------------------CTT---------TCC---TGGGAA------------------------------GAA---GGT---------GGG---CAT---------------------------------------------------------------------------------------------------AGT---GGCACT---------------GGTGGG---AAT---GCC------------------------------------ATC------GAACCTTAT---------CAG---GGA------------TTCCTTCAGCAC---CCAGAG---AAC---------GATCCT---TCCCTGCAG---------ATCGG-------G------------TAC---CACCAACAG------------------GCCTAC---ATCGAC---------CAGCTG---AAC---AACGAG------------GAC---------ATGGCGGAC-------------------------------------------------------------------------------------------------------------
Setaria_i_SiLHS1            ------------------------------ATCGAGAACAAGATCAGCCGGCAGGTGACGTTCGCCGAGCGCCGGAACGGGCTGCTCAAGAAGGCGTACGAGCTCTCGCTGCTGTGCGACGCCGAGGTCGCGCTCATCATCTTCTCC---GGCCGCGGCCGCCTCTTCGAGTTCTCCAGCTCG---TCATG-------C---ATGTACAAAACACTCGAGAGATATCGCAGCTCCAATTACGGCTCA---CAG---GAA---ATAAAA---ACCCCATTGGACGGT------GAA----------ATCAACTACCAGGATTATTTGAAGTTGAAGACCAGAGTTGAATTTCTTCAAACTACACAAAG-------AAATATTCTTGGTGAGGATCTGGGTCCACTTAGCATGAAGGAGCTTGAGCAGCTTGAGAACCAAATAGAGATATTCCTGAAACATATCAGGACAAGAAAG-------AATCAAATGTTGCTTGATCAGCTCTTTGATCTGAAAAGTAAG----------GAGCAAGAACTACAGGACCTTAACAAGGACCTCAGGAAAAAG-------------TTGCAAGAA------------ACC---AATGCAGAG---AGT---------------------------GTG------CTACAT------------------GTT---------TCC---TGGGAA------------------------------GAA---GGT---------GGG---CAC---------------------------------------------------------------------------------------------------AGT---GGCACT---------------AGTGGG---AAT---GCC------------------------------------ATT------GAACCTTAT---------CAG---GGA------------TTCCTTCAGCAC---CCAGAC---AAT---------GATCCT---TCCCTACAG---------ATTGG-------G------------TAC---CACCAACAA------------------GCCTAC---ATGGAC---------CAGCTG---AAC---AACGAA------------GAC---------ATGGGGGAC-------------------------------------------------------------------------------------------------------------
Urochloa_m_UmLHS1           ---------------------------------------------------------------TCCAAGCGCAGGAACGGACTGCTCAAGAAGGCGTACGAGCTCTCGCTGCTGTGCGACGCCGAGGTCGCGCTCATCATCTTCTCC---GGCCGCGGCCGCCTCTTCGAGTTCTCCAGCTCG---TCATG-------C---ATGTACAGAACACTCGAGAGATACCGCAGCTCCAATTACACCACA---CAG---GAA---GTAAAA---ACTCCATTGGATGGT------GAA----------ATCAACTACCAGGATTATTTGAAGTTGAAGACTAGAGTTGAATTTCTTCAAACTACACAAAG-------AAATATTCTTGGTGAGGATCTGGGTCCACTTAGCATGAAGGAGCTTGAGCAGCTTGAGAACCAAATAGAGGTTTCCCTGAAACATATCAGGACAAGAAAG-------AATCAAATGTTACTTGATCAGCTCTTTGATCTGAAAAGCAAG----------GAGCAAGAATTACAGGACCTTAACAAGGACCTCAGGAAAAAG-------------TTGCAAGAA------------ACC---AATGCAGAG---AAT---------------------------GTG------CTACAT------------------GTT---------TCC---TGGGAA------------------------------GAA---GGT---------GGG---CAC---------------------------------------------------------------------------------------------------AGT---GGCACT---------------AGTGGA---AAT---GCC------------------------------------ATG------GAACCTTAT---------CAG---GGA------------TTCCTTCAGCAC---CAAGAG---AAT---------GACCCT---TCCCTGCAG---------ATTGG-------G------------TAC---CATCAACAA------------------GCCTAC---ATTGAC---------CAGCTG---AAC---GAGGAC------------ATG---------GCGGACCCC------AATGAG-------------------------------------------------------------------------------------------------
Chasmanthium_l_ClLHS1       ------------------------------ATCGAGAACAAGATCAGCCGGCAGGTGACGTTCGCGAAGCGCCGGAACGGGCTGCTCAAGAAGGCGTACGAGCTCTCGCTGCTGTGCGACGCCGAGGTTGCGCTCATCATCTTCTCC---GGCCGCGGCCGCCTCTTCGAGTTCTCCAGCTCA---TCATG-------C---ATGTACAAAACACTCGAGAGATACCGCAGCTCCAACTACAACTCA---CAG---GAA---GTAAAA---GCTCCTTTGGACAGT------GAA----------ATTAATTACCAGGAGTATTTGAAGTTAAGGACCCGAGTGGAATTTCTTCAAACTACACAAAG-------AAATATTCTTGGTGAGGATCTGGGTCCACTTAGTATGAAGGAGCTTGAGCAGCTCGAGAACCAAATAGAGATATCCCTGAAACATATCAGGACAAGAAAG-------AGTCAAGTGTTGCTTGATCAGCTCTTTGATCTGAAAACTAAG----------GAACAAGAATTGGAGGATATTAGCAAAGGCCTGAGGAAAAAG-------------TTGCACGAA------------ACT---AGTGGAGAG---AAT---------------------------GCA------CTACAT------------------ATT---------TCC---TGGGAA------------------------------GAA---GGT---------GGG---CAC---------------------------------------------------------------------------------------------------AGT---GGCGCT---------------AGTGGA---AAT---GCT------------------------------------GTT------GAGCCTTAT---------CAG---GGA------------TTCCAGCAACAC---CGAGAG---AAT---------GAATCT---TCCCTGCAG---------ATAGG-------G------------TAC---CGTCAACAA------------------GCCTAC---ATGGAG---------CAGCTG---AAC---AACGAA------------GAC---------ATGGAGGAC-------------------------------------------------------------------------------------------------------------
Eleusine_c_EcLHS1           ------------------------------CTCGAGAACAAGATCAGCCGGCAGGTGACGTTCGCCAAGCGCCGGAACGGGCTTCTCAAGAAGGCGTACGAGCTCTCGCTGCTGTGCGACGCCGAGGTCGCCCTCATCATCTTCTCCGCCGGCCGCGGCCGCCTCTTCGAGTTCTCCAGCTCA---TCTTG-------C---ATGTACAAAACACTCGAGAGATACCGCACCTGCAACTTCAACTCA---CAT---GAA---GTAAAG---GCCCCACTGGACAGT------AAG----------ATAAATTACCAGGACTATTTGAAGTTGAAGACCAGAGTTGAATTTCTTCAAACTACACAAAG-------AAATATTCTTGGTGAGGATCTGGGCCCACTTAGCAATAAGGAGCTTGAGCAGCTTGAGAAACAGATAGAGATATCTCTAACACAGATCAGATCAAGAAAG-------AACCAAATGTTACTTGTTCAGCTCTTAGATCTGAAAAGTAAG----------GAGCAAGAGTTGCAGGATCTTAACAAAGACCTGAGGAAAAAG-------TGCCAGTTGAAGAAA------------ACT---TGTGGAGAA---AAT---------------------------GCG------ACACAT------------------ATT---------TCC---TGGGAG------------------------------GAA---GGC---------GGG---CAC---------------------------------------------------------------------------------------------------AGT---GGCACT---------------AGTCGG---AAT---GCT------------------------------------AAT------GAGCCTAAT---------CAG---GGA------------TTCCTTCAGCAT---GCAGAGAACAAT---------TATTCT---TCCCTGCAG---------ATCGG-------G------------TAT---TATCAACAG------------------GCCTAT---ATGGAC---------CAGCTC---AAC---AACCAA------------GAT---------ATTGGGGCA------GCTCAT------------------------------------AAC----------------------------------------------------------
Eleusine_i_EiLHS1           ---------------------------------------------------------------TCCAAGCGCCGGAACGGACTGCTCAAGAAGGCGTACGAGCTCTCGCTGCTGTGCGACGCCGAGGTCGCCCTCATCATCTTCTCCGCCGGCCGCGGCCGCCTCTTCGAGTTCTCCAGCTCA---TCTTG-------C---ATGTACAAAACACTCGAGAGATACCGCACCTACAACTTCAACTCA---CAT---GAA---GTAAAG---GCTCCACTGGACAGT------GAG----------ATAAATTACCAGGACTATTTGAAGTTGAAGACCAGAGTTGAATTTCTTCAAACTACACAAAG-------AAATATTCTTGGTGAGGATCTCGGCCCACTTAGCAACAAGGAGCTTGAGCAGCTTGAGAACCAGATAGAGATATCTCTAAAACAGATCAGATCAAGAAAG-------AACCAAATGTTACTTGATCAGCTCTTTGATCTGAAAAGTAAG----------GAGCAAGAGTTGCATGATCTTAACAAAGGCCTGAAGAAAAAG-------------TTGAAGGAA------------ACC---TGTGGAGAG---AAT---------------------------GCG------ACACAT------------------ATT---------TCC---TGGGAG------------------------------GAA---GGC---------GGG---AAC---------------------------------------------------------------------------------------------------AGT---GGCACT---------------AGTCGG---AAT---GCT------------------------------------AAT------GAGCCTTAT---------CAG---GGA------------ATCCTTCAGCAT---GCAGAG---AAC---------AATTCT---TCCCTGCAG---------ATCGG-------G------------TAT---CATCAACAG------------------GCCTAC---ATGGAA---------CAGCTC---AAC---AACCAA------------GAT---------ATTGGGGCG------GCTCAT------------------------------------AACCCCAAT---------GAA----------------------------------------
Danthonia_s_DsLHS1          ------------------------------ATCGAGAACAAGATCAGCCGGCAGGTGACGTTCGCCAAGCGCCGGAACGGGCTACTCAAGAAGGCGTACGAGCTCTCGCTGCTGTGCGACGCCGAGGTCGCGCTCATCATCTTCTCC---GGCCGCGGCCGCCTCTTCGAGTTCTCCAGCTCA---TCATG-------C---ATGTACAAAACCCTTGAGAGATACCGCACCTGCAACTTCAACTCA---CAG---GAA---GCAAAA---GCTCCTTTGGACAGT------GAA----------ATAAATTACCAGGAGTATCTGAAGTTGAAGACAAGAGTTGAATTTCTGCAAACCACACAAAG-------AAATATTCTTGGCGAGGATCTGGGCCCACTCAGCAGTAAGGAGCTTGAGCAGCTTGAGAACCAAATAGAGATATCCCTGAAACATATCAGGACAAGAAAG-------AATCAAGCATTACTTGATCAACTCTTTGATCTGAAAAGTAAG----------GAACAAGAATTACAGGATCTTAACAAGGACCTGAGGAAAAAG-------------TTGCAAGAA------------ACC---AGCGGAGAG---AAT---------------------------GCG------GTACAT------------------ATT---------TCC---TGGGAA------------------------------GAA---GGC---------GGG---CAC---------------------------------------------------------------------------------------------------AGC---GGCGCT---------------AGTGGG---AAC---GCC------------------------------------ATG------GAGCCTTCT---------CAG---GGA------------TTCCTTCAACAC---CCAGAG---AAT---------GATTCT---GACTTGCAT---------ATGGG-------G------------TAT---CATCAACAA------------------GCCTAC---ATGGAT---------CATCTG---AAC---AACGAG------------GAC---------ATGGCGGCG------CCTCAT------------------------------------CAC----------------------------------------------------------
Aristida_p_AlLHS1           ------------------------------ATCGAGAACAAGATCAGCCGGCAGGTGACGTTCGCGAAGCGGCGGAACGGGCTGCTCAAGAAGGCGTACGAGCTCTCGCTGCTGTGCGACGCCGAGGTCGCGCTCATCATCTTCTCC---GGCCGCGGCCGCCTCTTCGAGTTCTCCAGCTCC---TCATG-------C---ATGTACAAAACCCTCGAGAGATATCGTAGCTGCAACTACAACCCG---CAA---GAA---GCAAAA---GCACCCCAAGAAAGT------GAA----------ATTAATTACCAGGAGTACTTGAAGTTGAAGACCAGAGTCGAATTTCTTCAAACCACACAAAG-------AAATATCCTTGGTGAGGATCTAGGTCCACTTAGCATGAAGGAGCTTGTGCAGCTAGAGAACCAAATAGAGATATCCCTGAAACAAATCAGATCAAGAAAG-------AATCAAATGTTACTTGACCAGCACTATGATCTGAAAAATAAG----------GAGCAAAAATTGCAGGATCTTAACAAAGACTTGAGGAAAAAG-------------CTGCAAGAA------------ACC---AGTGGAGAG---AAT---------------------------GCG------CTGCAT------------------ATT---------TCC---TGGGAA------------------------------GAA---GGT---------GGG---CAC---------------------------------------------------------------------------------------------------AGT---GGCGCT---------------AGTGGG---AAT---GCC------------------------------------ATC------GAGCCTAAT---------CAG---GGA------------TTCCTTCAACAC---CCGGAG---AAT---------GATTCT---TCCCTGCAG---------ATTGG-------G------------TAC---CATCAACAA------------------GCCTAC---ATGGAC---------CAGCTG---AGC---AACGAA------------GAC---------ATGGGTGCT------CATCAC-------------------------------------------------------------------------------------------------
Hordeum_v_HvM7              ATGGGTCGTGGGAAGGTGGAGATGAGGCGGATCGAGAACAAGATAAGCCGGCAGGTGACCTTCGCCAAGCGCCGGAACGGGCTGCTCAAGAAGGCCTACGAGCTCTCGCTGCTCTGCGACGCCGAGGTCGCCCTCATCATCTTCTCC---GGCCGCGGCCGCCTCTTCGAGTTCTCAAGCTCC---TCATG-------C---ATGTACAAAACTCTTGAGAGGTACCGCACCTGCAACTCCAACTCA---CAG---GAA---GCAACA---CCTCAGGTAGAAAAT------GAG----------ATTAATTACCAGGAATATTTAAAGCTGAAGACAAGAGTTGAATTTCTTCAAAGTTCACAAAG-------AAATATTCTCGGTGAGGATCTGGGCCCACTTAGCATGAAGGAGCTTGACCAGATAGAGAACCAAATAGATGCATCCCTCCAGCATATCAGGTCAAAAAAG-------AATCAAGTATTACTCGATCAGCTATTTGAACTGAAAAGTAAG----------GAGCAAGAATTGCAGGATGAAAACAAAGACTTGAGGAAGAAG-------------CTGCAAGACACCACCACCACCAGC---TGCGGAGAG---AAT---------------------------GCG------GTCCAT------------------ATG---------TCC---TGGCAA------------------------------GAC---GGT---------GGG---CAG---------------------------------------------------------------------------------------------------AGT---AGCTCC---------------AGAAGG---CAT---GCC------------------------------------ACT------GAGCCTTAC---------CCG---GGA------------GTACTCCAACAC---CCGGAG---CAT---------GATACC---TCCATGCAA---------ATTGG-------G------------TAT---CCT---CAG------------------GCCTAC---ATGGAC---------CAGCTG---AAC---AACAGA------------GAT---------CACATGGCT------TCACAG------------------------------CGCCCTGGTGGACAT------CCTGGATCGTCTGCAGGTTGGATA----------------------
Avena_s_AsLHS1              ------------------------------ATCGAGAACAAGATAAGCCGGCAGGTGACCTTCGCCAAGCGCCGGAACGGGCTGCTCAAGAAGGCGTACGAGCTCTCGCTGCTCTGCGACGCCGAGGACGCCCTCATCATCTTCTCC---GGCCGCGGCCGCCTCTTTGAGTTCTCCAGCTCC---TCATG-------C---ATGTACAAAACACTTGAGAGATACCGCACCTGCAACTACAACTCA---CAG---GAA---GCAGCA---CCTCTCGTGGAAAAT------GAA----------ATTAATTACCGGGAATATTTGAAGCTGAAGACCAGAGTTGAATTTCTTCAGAGCTCACAAAG-------AAATATCCTCGGTGAAGATCTGGGTCCACTTAGCATGAAGGAGCTTGATCAGATTGAGAGCCAAATTGATGTATCCCTGAAGCATATCAGGTCAAGAAAG-------AATCAAGTATTACTTGATCAGCTATTTGACCTGAAAAGCAAG----------GAGCAAGAATTGCAGGATCAAAACAAAGACTTGAGGAAGAAG-------------TTGCAAGAAATG---------AGT---TGTGGAGAG---AAT---------------------------GCT------GTCCAT------------------ATG---------TCC---TGGCAA------------------------------GAC---GGAGGA------GGG---CAG---------------------------------------------------------------------------------------------------AGT---AGCTCC---------------AGTGGG---CAG---GCC------------------------------------GTT------GATCCATAT---------CCG---GGA------------CCCCTTCAACAC---CCTGAA---CAT---------GATTCC---TCCATGCAA---------ATAGG-------G------------TAC---CAT---CAA------------------ACCTAC---ATGGAG---------CAGCTG---RAC---AACGAA------------GAT---------CACACGGCT------TCTCAT------------------------------CACCCTAATGCACAG------CCTGGATCGTCTGCGGGTTGGATA----------------------
Lolium_p_LpMADS9            ATGGGTCGCGGGAAGGTGGAGATGAGGCGGATCGAGAACAAGATAAGCCGGCAGGTGACCTTCGCCAAGCGCCGGAACGGGTTGCTCAAGAAGGCGTACGAGCTCTCGTTGCTTTGCGACGCCGAGGTTGCGCTCATTATCTTCTCC---AGCCGCGGTCGCCTCTTCGAGTTCTCCAGCTCA---TCGTG-------C---ATTTATAAAACACTTGAAAGGTACCGCACTTGCAACCACAACTCA---CAG---GAA---GCAAAC---CCTCCACTGGAAAAC------GAA----------ATTAGTTACCAGGAATATTTAAAGCTGAAGACCAGAGTCGAATTCCTTGAAAGTTCACAGAG-------AAATATTCTCGGTCAAGATCTGGGTCCACTTAGCATTAAGGAGCTTGATCAGATTGAGAACGACATAGATGTATCCCTCAAGCATATCAGGTCAAGAAAG-------AGTCAAGTATTAGTTGACCAGCTATCTGACCTGAAAAATAAG----------GAGCAAGAACTGCAGGATCAAAACAAAGACTTGAGGAAGAAG-------------TTGCAAGACACC---------ATC---CTTGAAAAG---AAC---------------------------GCA------GTTCAC------------------ATG---------CTC---TGGCAA------------------------------GAT---GGA---------GGA---CAG---------------------------------------------------------------------------------------------------AAT------------------------AGTGGG---CAT---GCC------------------------------------ATT------GAGCCCTAT---------CAG---GGA------------CTCCTCCAATAC---CCGGAT---CAC---------GGTTCC---TCCATGCAA---------ATTGG-------C------------TAT---CAT---CAG------------------TCCTAC---ACGGAC---------CAGCTG---AAC---AACAAA------------GAC---------ATAGCTTCT------CAGAAC------------------------------AACCCAAATGGAGAA------CCTGGATCATCTGCAGGCTGGATA----------------------
Lithachne_h_LhLHS1          ------------------------------ATCGAGAACAAGATCAGCCGGCAGGTGACGTTCGCCAAGCGGCGGAACGGGCTGCTGAAGAAGGCATACGAGCTGTCGCTGCTCTGCGACGCCGAGGTCGCGCTCGTCATCTTCTCC---GGCCGCGGCCGCCTCTTCGAGTTCTCCAGCTCC---TCATG-------C---GTGCACAAAACGCTCGAGAGGTACCGTAGCTGCAACTACAACACA---CAG---GAA---GCAAAT---GCTCCGGTGGAAAAT------GAA----------ATCAATTATCATGAATACTTAAAGCTGAAGACCAGGGTTGACTTTCTTCAGACCAATCAAAG-------AAACATTCTTGGTGAGGATCTGGGCCCACTTAGCATGAAGGAGCTTGAGCAGCTTGATAACCAGATAGAAACATCACTCAAACAAATCAGGTCAAGAAAG-------AATCAAGTATTACTTGATCAGCTATTTGATCTGAAAAGCAAG----------GAGCAAGAATTGCAGGATATTAACAAAGATTTGAGGAAGAAG-------------TTGCAAGAAACC---------AAT---GGTGATCAG---AAA---------------------------GTG------GTGCAT------------------ATTAAT------TCC---TGGCAA------------------------------GAC---GGA---------GGG---CAG---------------------------------------------------------------------------------------------------GGT---AGCTCT---------------AGCGGG---CAT---GCT------------------------------------ATT------GAACCTTAT---------CAG---GGG------------CTCATTCAACAT---CCAGAA---AAT---------GATCCA---TCCATGCAA---------ATTGC-------G------------TAC---CAT---CAG------------------GTCTAC---ATGGAC---------CAGCTG---AAC---CACGAA------------GAC---------ATGGCCGCT------CAGCAC-------------------------------------------------------------------------------------------------
Dendrocalamus_l_DlMADS13    ATGGGCAGGGGTAAGGTGGAGCTGAAGCGGATCGAGAACAAGATAAGCCGGCAGGTGACGTTCGCCAAGAGGAGGAACGGGCTGCTCAAGAAGGCGTACGAGCTCTCACTGCTGTGCGACGCCGAGGTCGCGCTCATCATCTTCTCC---GGCCGCGGCCGGCTCTTCGAGTTCTCGAGCTCG---TCATG-------C---ATGTACAAAACACTCGAGAGATACCGCACCTGCAACAACAACTCA---CTG---GAA---GCAAAT---GCTCCGGTGGAAAAT------GAA----------ATTAATTACCAGGAATATTTGAAGCTGAAGACCAGAGTTGAGTTTCTTCAAACCACACAAAG-------AAATCTTCTTGGGGAGGATCTGGGCCCACTTAGCATGAAGGAGCTTGAGCAGCTTGGTAACCAAATAGAGACATCCCTCAAACAAATCCGGTCAAGAAAG-------AATCAAGTATTACTTGATCAGCTATTTGATCTGAAAAGTAAG----------GAGCAAGAATTGCAGGATCTTGGCAAAGATTTGAGGAAGAAG-------------CTGCAAGAA------------ACC---AGTGGAGAG---AAT---------------------------GCA------CTACAT------------------ATT---------TCC---TGGCAA------------------------------GAT---GTA---------GGG---CAT---------------------------------------------------------------------------------------------------AGT---AGCTCC---------------AGTGGG---CAT---GCT------------------------------------ATT------GAACCTTGT---------CAG---GAA------------TTCGTTCAACAC---CCAGAA---AAT---------GAATAT---TCCATGCAA---------ATTGG-------G------------TAT---CAA---CAG------------------ACCTAC---ATGGAC---------CAGCTG---AAC---AACGAAGGC---------ATG---------GCTGTTCAA------GACCCT------------------------------------AATGGACAC------ACTGGG---TATGCAGGTTGGATG----------------------
Leersia_v_LvLHS1            ------------------------------CTCGAGAACAAGATCAGCAGGCAGGTGACGTTCGCTAAGCGGAGGAACGGGCTGCTCAAGAAGGCGTACGAGCTGTCGCTGCTCTGCGACGCCGAGGTCGCCCTCATCATCTTCTCC---GGCCGCAGCCGCCTCTTCGAGTTCTCCAGCTCA---TCATG-------C---ATGTACAAGACACTGGAGAGGTACCGCAGCTGCAACTACAACTCA---CAG---GAT---GCAGCA---GCTCCA---GAAAAC------GAA----------ATTAATTACCAAGAATACTTGAAGCTGAAAACAAGAGTTGAATTTCTTCAAACCACACAAAG-------AAATATTCTTGGTGAGGATCTGGGCCCACTAAGCATGAAAGAGCTTGAGCAACTTGAGAATCAAATAGAGGTCTCCCTCAAACAAATCAGGACAAGAAAG-------AGCCAAGCACTACTTGATCAGCTTTTTGATCTGAAGAGCAAG----------GAGCAACAACTGCAAGATCTTAACAAAGACCTGAGGAAAAAG-------------TTACAGGAA------------ACC---AGTGCAGAG---AAT---------------------------GTG------CTCTAT------------------ATG---------TCC---TGGCAG------------------------------GAT---GGT---------GGT---GGGCACAGTGGT------------------------------------------------------------------------------------------TCT---GCTACT---------------GTGCTT---GCT---GCT------------------------------------GAC------CAGCCTCATCATCAT---CAG---GGG------------CTTCTTCACCCTCATCCAGAG---GGT---------GACCAC---TCCCTGCAG---------ATTGG-------G------------TAT---CAT---CATACGCACCATCATCATCAGGCCTAC---ATGGAC---------CATCTG---AAC---AATGAAGCA---------GAC---------ATGGTTGCT------CATCAC-------------------------------------------------------------------------------------------------
Oryza_s_OsMADS1             ATGGGGAGGGGGAAGGTGGAGCTGAAGCGGATCGAGAACAAGATCAGCCGGCAGGTGACGTTCGCCAAGCGCAGGAACGGCCTGCTCAAGAAGGCCTACGAGCTCTCCCTCCTCTGCGACGCCGAGGTCGCCCTCATCATCTTCTCC---GGCCGCGGCCGCCTCTTCGAGTTCTCCAGCTCA---TCATG1:185:8C---ATGTACAAAACCTTGGAGAGGTACCGCAGCTGCAACTACAACTCA---CAG---GAT---GCAGCA---GCTCCA---GAAAAC------GAA2:258:8---ATTAATTACCAAGAATACCTGAAGCTGAAAACAAGAGTTGAATTTCTTCAAACCACACAGAG3:320:8AAATATTCTTGGTGAGGATTTGGGCCCACTAAGCATGAAGGAGCTGGAGCAGCTTGAGAACCAGATAGAAGTATCCCTCAAACAAATCAGGTCAAGAAAG4:420:8AACCAAGCACTGCTTGATCAGCTGTTTGATCTGAAGAGCAAG5:462:8---GAGCAACAGCTGCAAGATCTCAACAAAGACTTGAGGAAAAAG6:504:8------TTACAGGAA------------ACC---AGTGCAGAG---AAT---------------------------GTG------CTCCAT------------------ATG---------TCC---TGGCAA------------------------------GAT---GGT---------GGT---GGGCACAGCGGTTCT---------------------------------------------------------------------------------------AGC---ACTGTT---------------CTTGCT---GAT---CAG------------------------------------CCT------CATCACCAT---------CAG---GGTCTTCTC------CACCCTCACCCA---GATCAG---GGT---------GACCAT---TCCCTGCAG---------ATTGG7:659:8G------------TAT---CAT---CAC------------------CCTCAT---GCTCAC---------CATCAC------------CAG------------GCC---------TACATGGAC------CATCTGAGCAATGAAGCAGCAGACATGGTTGCTCATCACCCCAATGAACAC------ATCCCATCCGGC------TGGATA---------------8:771:8
Ehrharta_e_EeLHS1           ------------------------------ATCGAGAACAAGATCAGCAGGCAGGTGACGTTCGCCAAGCGCAGGAACGGGCTGCTCAAGAAGGCGTACGAGCTCTCGCTGCTCTGCGACGCCGAGGTCGCGCTCATCATCTTCTCC---GGCCGCGGCCGCCTCTTCGAGTTCTCCAGCTCC---TCATG-------C---ATGTACAAAACACTCGAGAGGTATCGCAGCTGCAACTACAACTCA---CAG---GAG---GCA------GCTCCA---GAAAAC------GAA----------ATCAATTACCAAGAATATTTGAAGCTCAAGACCAGAGTTGAATTTCTTCGGACCACACAAAG-------AAATATTCTTGGTGAGGATCTGGGCCCACTGAGCATGAAGGAGCTTGAGCAGCTTGAGAACCAAATTGTGGTATCCCTTAAGCAGATCAGGGACAAGAAG-------AATCAAGCACTACTTGACCAGCTCTTTGAACTGAAGAGTAAG----------GAGCAAGAACTGCGAGATCTTAACAAAGACTTGAGGAAAAAG-------------TTACAAGAA------------ACC---ACTGGGGAC---AAC---------------------------GTG------CTACAC------------------ATG---------TCC---TGGCAA------------------------------GAT---GGT---------GGT---GGGCAGCAC---------------------------------------------------------------------------------------------AGT---GGCTCT---------------AGTGGG---CTT---ACA------------------------------------GCT------GAGCATCAT---------CAG---GGG------------CTTCTTCATCAC---CAAGATCAGGGT---------AACCAC---TCCCTGCAG---------ATTGG-------G------------TAT---CAT---CAA------------------GCCTAC---ATGGAT---------CATCTG---AAC---AACGAA------------GCAGAA------ATGGCTGGC------CATAAC-------------------------------------------------------------------------------------------------
Pharus_l_LHS1               ATGGGTCGSGGGAAGGTGGAGCTGAAGCGGATAGAGAACAAGATAAGCCGTCAGGTGACGTTCGCGAAGCGGCGGAATGGGCTGCTGAAGAAGGCGTACGAGCTCTCGCTGCTCTGCGACGCCGAGGTCGCCCTCATCATCTTCTCC---AGCCGCGGCCGCCTCTTCGAGTTCTCCAGCTCC---TCATG-------C---ATGTACAAAACCCTCGAGAGGTACCGCAGCAGCACTTACAACTCA---CAG---GAA---GCAGCA---GCTCCTATAGAAACT------GAA----------AGTAATTACCAGGAATATTTGAAGCTAAAGACTAGAGTTGAATTTCTTCAAACCACTCAGAG-------AAATATTCTTGGCGAGGACTTGGGTCCACTTAGCATGAAGGAGCTGGAGCAGCTTGAGAACCAAATTGAGACATCCCTCAAGCAAATCAGGTCAAGAAAG-------AACCAAGCATTACTTGATCAGCTTTTTGATCTGAAACATAAG----------GAGCAACAATTGCAAGATCTTAACAAGGACTTAAGAAAGAAG-------------TTGCAAGAA------------GCT---AGTGAGGAG---AAT---------------------------GTG------CTCCAT------------------ATG---------TCC---TGGGAA------------------------------GAT---GGT---------GGG---CCT---------------------------------------------------------------------------------------------------AGT---GGACCT---------------ACTGGA---CAT---GTC------------------------------------AGT------GATCCTCAC---------CAG---GGA------------CTGCTTCAACAT---CCCCAG---ACT------------GAT---CCTTTACAG---------ATGGG-------G------------TAT---CAC---GAG------------------GCCTAT---CTGGAC---------CAACTA---AAC---CATGAA------------GAC---------ATGGTTCAT------CATCAG------------------------------------GGTGGGCATATT---CCTGGT------------TGGATA----------------------
Streptochaeta_a_SaMADS1     ------------------GAGATGAGGCGGATCGAGAACAAGATCAGCCGGCAGGTGACGTTCGCCGAGCGCCGCAACGGGCTGCCGAAGAAGGCCTACGAGCTGTCGCTGCTCTGCGACGCCGAGGTCGCCCTCATCATCTTCTCC---AGC---GGCCGCCTCTTCGAGTTCTCCAGCGCC---TCGTG-------C---ATGTACAGAACGTTGGAGAGATACCGCACCTGCAACTACAGATCA---CAT---GAG---GCAGCT---GCTCCAATCGAAACT------GAA----------AGTAATTACCAGGAGTATCTGAAGCTGAAGACCAGAGTTGAATTTCTTCAGACCACTCAAAG-------AAATCTTCCGGGCGAGGATTTGGGTCCGCTTAACATGAAGGAGCTTGAACAGCTTGAGAACCAGATTGAGTCATCCCTCAAAAATATCAGGTCAACCAAG-------AATCAAACATTACTTGATCAATTATTCGATCTCAGACATAAG----------CAGCAGCAATTGCAAGATCTTAACAAAGACTTGAGAAGAAAG-------------TTGCAAGAA------------GTT---GGTGGTCAT---GAC---------------------------AAT------GCGCTC------------------CAG---------GTA---TGGGAA------------------------------GAT---GGT---------GGG---CCC---------------------------------------------------------------------------------------------------AGT---GGATCA---------------GCT------------GGG------------------------------------CAT------GAGCATCTT---------CAG---GGG------------CTCCTTCAGCCC---TCAGAG---ATT---------GACCCC---TCCCTGCAA---------ATAGG-------G------------TAT---CAT---CAA------------------GCCTAT---TTAGAC---------CAGCTG---AAC---AATGGA------------CAG---------ATTGCTCAGTACCCTAACGGA------------------------------------CACCTCCCATCT---TCTGCACCC---------TGGATA----------------------
Zea_m_ZMM3                  ---------------------------------------AAGATCAGCCGGCAGGTGACGTTCGCCAAGCGCCGGAACGGGCTGCTCAAGAAGGCGTACGAGCTGTCGGTGCTCTGCGACGCCGAGGTCGCCCTTATCATCTTCTCC---AGCCGCGGCCGCCTCTTCGAGTTCTCCACCTCC---TCATG-------C---ATCTACAAGACGCTGGAGCGATACCGCAGCTGCAGCTTTGCATCC---------GAA---GCATCA---GCTCCACTAGAGGCT---GAATTA----------AATAATTATCAGGAGTACTTGAAGTTAAAGACAAGAGTTGAGTTCTTACAAACAACTCAGAG-------AAATCTACTTGGTGAGGACTTGGGTCCACTTAGCGTGAAGGAGTTAGAGCAACTTGAGAACCAAATTGAGATATCTCTCAAGCAAATCCGATCATCAAAG-------AACCAGCAGATGCTCGACCAGCTCTTTGATCTCAAGCGCAAG----------GAACAACAACTGCAAGATGCTAACAAAGATTTAAGAATGAAG-------------ATAGAAGAA------------ACT---AGTGAAGAA---AAT---------------------------GTG------CTGCGA------------------CTG---------TCT---AGCCAG------------------------------GAT---ATT---------GGG---TGT---------------------------------------------------------------------------------------------------AGT---GGATCT---------------AGTGGG---CAT---GGT------------------------------------GAT------GAAGCCAAC---------CAA---GAA---------------CACCTTCAA---CTTGCT---CTT---------GATCCT---TCGCTGCAT---------ATAGG-------G------------TAT---------CAA------------------GCTTAC---ATGGAC---------CACCTG---AAC---AATGAT----------------------------------------------------------------------------------------------------------------------------------------------
Sorghum_b_SbMADS3           ATGGGGCGCGGCAAGGTGGAGCTGAAGCGGATCGAGAACAAGATCAGCCGGCAGGTGACGTTCGCCAAGCGCCGGAACGGGCTGCTCAAGAAGGCGTACGAGCTGTCGGTGCTCTGCGACGCCGAGGTCGCCCTCATCATCTTCTCC---AGCCGCGGCCGCCTCTTCGAGTTCTCCACCTCC---TCATG-------C---ATGTACAAGACGCTGGAGCGATACCGCAGCTGCAATTTTGCATCC---------GAA---GCATCA---GCTCCACTAGAGGCT---GAATTA----------AATAATTATCAGGAGTACTTGAAGTTAAAGACAAAAGTTGAGTTCTTACAAACAACTCAGAG-------AAATCTACTTGGTGAGGACTTGGGTCCACTTAACGTGAAGGAGCTAGAGCAACTTGAGAACCAAATTGAGATATCTCTCAAGCATATCCGGTCATCAAAG-------AACCAGCAGATGCTCGACCAACTCTTTGATCTCAAGCGCAAG----------GAACAACAACTGCAAGATGCTAACAAAGACTTAAGAAGGAAG-------------ATACAAGAA------------ACT---AGTGAAGAA---AAT---------------------------GTG------CTGCGA------------------CTG---------TCT---TGCCAG------------------------------GAC---ATT---------GGG---TGT---------------------------------------------------------------------------------------------------AGT---GGATCT---------------AGTGGG---CAT---GGT------------------------------------GAT------GAAGCCAAC---------CAA---GAA---------------CGCCTTCAC---CTTGCT---CTT---------GATCCT---TCCCTGCAT---------ATAGG-------G------------TAT---------CAA------------------GCTTAC---ATGGAC---------CACATG---AAC---AATGAT----------------------------------------------------------------------------------------------------------------------------------------------
Pennisetum_g_PgMADS1        ------------------GAGATGAGGCGGCTCGAGAACAAGATCAGCCGGCWGGTGACGTCCGCCAAGCGCCGGAACGGGCTTCTCAAGAAGGCGTACGAGGTGGCCGTGCTCTGCGACGCCGAGGTCGCCCTCATCATCTTCTCC---AGCCGTGGACGCCTCTTCGAGTTCTCCACCTCC---TCATG-------C---ATGTACGAGACACTGGAGCAATACCGCAGCTGTAACTTCACATCT---GAA---GCA---TCATCA---GCTCCAATCGAGGCT---GAACTA----------AGTAATTACGAGGAGTATTTGAAGCTAAAGACAAGGATTGAGTTCCTACAGACGACTCAGAG-------AAATCTTCTTGGTGAGGACTTGGGTCCACTTAGCACAAAGGAGCTTGAGCAACTTGAGAATCAAATTGAGATATCTCTCAAGCATATCAGATCATCAAAG-------AATCAGCAGATGCTCGATCAACTCTTTGAGCTCAAGCGTAAG----------GAACAACAACTTCAAGATTCTAACAAGGACTTAAGAAAGAAG-------------ATACAAGAA------------ACT---AGCGAGGAG---AAT---------------------------GTG------CTGCGT------------------CCG---------ACC---TTCCAG------------------------------GAC---CTT---------GGG---GCT---------------------------------------------------------------------------------------------------TGC---GGATCT---------------AGTGGC---CAT---CCT------------------------------------CGT------GATGCCAAC---------CAG---GAA------------TACCTTCGCCAG---CTGNTT---TGT---------GATCCC---ACCCTGCGT---------ATAGG-------G------------TAT---------CAA------------------TCTTAC---ATCGAC---------CACCTG---AGC---AATGAA----------------------------------------------------------------------------------------------------------------------------------------------
Lolium_p_LpMADS6            ATGGGTCGTGGTAAGGTTGAGCTGAAGCGGATCGACAACAAGATCAGCCGGCAGGTGACGTTTGCCAAGCGCCGGAACGGGCTGCTCAAGAAGGCGTACGAGCTGTCGGTGCTCTGTGACGCCGAGGTCGCCCTCATCATCTTCTCC---ACCCGCGGCCGCCTCTTTGAGTTCTCTACCTCA---TCATG-------C---ATGTATAAGACGCTTGAGAGGTACCGCAGCTGCAACTACAACTCC---AAA---GCA---ACAGCA---ACTCC---GGAGACT---GAATTA----------AGCAATTACCAAGAGTATTTAAAGATGAAGACAAGAGTTGAGTTCCTACAGACAACTCAGAG-------AAATCTTCTTGGTGAAGACTTGGGCCCACTTAGCATTAAGGAGCTTGAGCAACTTGAGAACCAAATTGAGATATCTCTCAAAAATATAAGGTCGACAAAG-------AGCCAGCAGTCACTTGATCAGCTCTTTGAGCTCAAGCGTAAG----------GAACAACAACTGCAAGATGTTAACAAAGACTTAAGAAGGAAG-------------ATACAAGAA------------ACT---AGTGCAGAA---AAT---------------------------GTG------CTGCAT------------------ATG---------TCT---TGCCAG------------------------------GAT---GTT---------GGA---CCT---------------------------------------------------------------------------------------------------AGT---GGGTCT---------------AGTGGA---CAG---GCT------------------------------------AAT------CAAGCGAAC---------GAGCAGGAA------------CTATTTCACTCT---GCAGTT---TGT---------GACCCG---ACTCTGCAT---------ATAGG-------G------------TTT---CAT---CAA------------------TCTTAC---CTGGAT---------CAACTG---AAC---AATAAC----------------------------------------------------------------------------------------------------------------------------------------------
Dendrocalamus_l_DlMADS16    ATGGGGAGGGGGAAGGTCGAGCTGAAACGGATCGAGAACAAGATCAGCCGGCAGGTGACGTTCGCGAAGCGGCGTAACGGCCTGCTGAAGAAGGCGTACGAGCTGTCGGTGCTCTGCGACGCCGAGGTCGCCCTCATCATCTTCTCC---AGCCGCGGCCGCCTCTTCGAGTTCTCCACATCC---TCATG-------C---ATGTACAAGACACTAGAGCGATACCGCAGCAGCAACTACAACTCA---TCC---GAA---GCATCT---GCTCCAATGGAGACT---GACTTG----------AGTAATTACCAGGAGTACTTGAAGTTAAAGACAAGAGTTGAGTTCCTACAAACCACTCAGAG-------AAATATTCTTGGTGAAGACTTGGGTCCACTTAGCATGAAAGAGCTTGAGCAACTTGAGAGCCAAATTGAGATATCCCTCAAGCATATCAGGTCGACAAAG-------AACCAGCAGTTACTTGATCAGCTCTTTGAGCTCAAGCGTAAG----------GAACAGCAACTGCAAGATGTTAACAAAGACTTAAGAAGGAAG-------------ATACAAGAA------------ACT---AGTGAAGAA---AAT---------------------------GTG------CTGCAT------------------ATG---------CCT---TGCCAT------------------------------GAT---GTT---------GGG---CCT---------------------------------------------------------------------------------------------------AGT---GGGTCT---------------TGCGGC---CTT---GCT------------------------------------AAT------GAAGCTAAC---------CAA---GAA------------CTTCTTCACCCT---GCAGTT---TGT---------GATCCT---TCAATGCAT---------ATAGG-------G------------TAT---CAT---CAA------------------GCTTAC---TTGGAC---------CACTTG---AGC---AATGAA----------------------------------------------------------------------------------------------------------------------------------------------
Oryza_s_OsMADS5             ATGGGGCGAGGGAAAGTAGAGCTGAAGCGGATCGAGAACAAGATAAGCCGGCAGGTGACGTTCGCGAAGAGGAGGAACGGGCTGCTGAAGAAGGCGTACGAGCTGTCCGTGCTCTGCGACGCCGAGGTCGCCCTCATCATCTTCTCC---ACCCGCGGCCGCCTCTTCGAGTTCTCCACCTCC---TCCTG1:185:8T---ATGTACAAGACACTGGAGCGATACCGCAGTTGCAACTACAACCTTAACTCATGTGAA---GCATCT---GCTGCACTGGAAACT---GAACTA2:270:8---AGCAATTACCAAGAGTACTTAAAGTTAAAGACAAGAGTTGAGTTCCTACAAACAACTCAGAG3:332:8AAATCTTCTTGGCGAGGACTTGGTTCCACTTAGCTTGAAGGAGCTCGAGCAACTTGAGAACCAGATCGAGATATCCCTCATGAATATCAGGTCATCAAAG4:432:8AATCAACAGTTGCTTGATCAAGTATTTGAGCTCAAACGTAAG5:474:8---GAACAACAACTTCAAGATGCTAATAAAGACTTAAAAAGGAAG6:516:8------ATACAAGAA------------ACT---AGTGGAGAA---AAT---------------------------ATG------CTTCAT------------------ATA---------TCT---TGCCAA------------------------------GAT---------------GTA---GGG---------------------------------------------------------------------------------------------------CCC---AGTGGC---------------CATGCT---AGT---GAA------------------------------------GCT------AAC---------------CAA---GAG------------TTTCTCCATCAT---GCAATT---TGT---------GACCCT---TCCCTGCAT---------ATAGG7:644:8G------------TAT---------CAA------------------GCTTAC---ATGGAT---------CACCTC---AAC---CAA------------------------------------------------------------------------------------------------------------------------------------------8:675:8
Lolium_p_LpMADS7            ATGGGTCGCGGCAAGGTGGTGCTGCAGCGGATCGAGAACAAGATCAGCCGGCAGGTGACCTTCGCCAAGCGCCGCAACGGCCTGCTCAAGAAGGCCTACGAGCTCTCCATCCTCTGCGACGCCGAGGTCGCGCTCGTCCTCTTCTCC---CACGCCGGCCGCCTCTACCAGTTCTCCTCATCC---TCCAA-------C---ATGCTTAAGACCCTTGAGAGGTATCAGAGGCACATTTTTGCTTCG---CAA---GAT---GCCGTG---GTGCCGACAAGCGAT---GAGATG-------CAGAATAATTATCTGGAATATATGGAGCTGAAGGCAAGAGTTGAGGTTTTACAACACTCTCAAAG-------GAATCTACTAGGCGATGATTTGGCTCCACTCAATACATCCGAGCTGGATCAGCTTGAGAGTCAAGTAGGCAAGACCTTGAGGCAAATAAGGTCAAGAAAG-------ACTCAGGTACTACTCGATGAGCTCTGCGACCTGAAGAGGAAG----------GAACACATGTTAGAGGACGCAAACTTGACCCTGAAAAGGAAG-------------CTGGACGAG------------ATG---GAGGTGGAC---GCGGCACCTCCTCCTCCGCCGCCGCCGCAGCAG------CAGCAG------------------CTG---------CCG---TGGCAG------------------------------AAC---GACCACGGCGTGGCC---GTG---------------------------------------------------------------------------------------------------CCG---TCCTAC---------------GCGCCG---CCA---CAG------------------------------------CCA------GACCAC---------------------------------TTTTTCCAGGCC---CTGGAG---TGC---------AGCCCG---TCCCTGCAG---------CCTGC-------A------------TTT---CGC---------------------------------TGCATG---------GATGTG---AAC---CAGCCG---------------------------------------------------------------------------------------------CCGCCCGCA------------TGGATGGCA-------------------
Triticum_m_PAP2             ATGGGTCGCGGCAAGGTGGTGCTGCAGCGGATCGAGAACAAGATCAGCCGCCAGGTGACGTTCGCCAAGCGCCGCAACGGCCTGCTCAAGAAGGCCTACGAGCTCTCCCTCCTCTGCGACGCCGAGGTCGCGCTCGTCCTCTTCTCC---CACGCCGGCCGCCTCTACCAGTTCTCCTCCTCC---TCCAA-------C---ATGCTTAAGACCCTCGAGAAGTACCAGAGGTACATTTTCGCTTCC---CAA---GAT---GCTGCC---GTGCCGACTACCGAT---GAGATG-------CAGAACAACTATCTGGAGTATATGGAGCTGAAGGCAAGAGTTGAGGTTTTACAACGCTCACAAAG-------GAATCTCCTAGGCGAGGATTTGGCTCCACTGAGTACAATCGAGCTTGAACAGCTTGAGGGTCAAGTAGGCAAGACCTTGAGGCAAATAAGGTCAAGAAAG-------ACTCAAGTACTGCTGGATGAAATGTGCGACCTGAAGAGAAAG----------GAGCAAATATTGCAGGATGCAAACATGACCCTGAAAAGAAAG-------------CTGGGCGAG------------ATC---GAGCTGGAG---GCGACACCTGATCCCCCGCAGCAGCCG---CAG------CAGCAG------------------CAG---------ATG---TGGCAG------------------------------GGC---GAC------CGGGGC---GTG---------------------------------------------------------------------------------------------------CCG---CCCCAC---------------ACGCCT---CCG---CAG------------------------------------CCA------GAGCAC---------------------------------TTCTTCCAGGCC---CTAGAA---CGC---------TATCCT---TCCCTGCAG---------CCAGT-------A------------TTT---CGT---------------------------------GGCATG---------GATGTG---AAC---CAGCCG------------CCG---------CCTGCATGG------ATGGCA-------------------------------------------------------------------------------------------------
Zea_m_ZmM31                 ATGGGGCGCGGCAAGGTGGTGCTGCAGCGGATCGAGAACAAGATCAGCCGCCAGGTCACCTTCGCCAAGCGCCGGAACGGCCTGCTCAAGAAGGCGTACGAGCTCTCCATCCTCTGCGACGCCGAGGTCGCGCTCGTCCTCTTCTCC---CACGCCGGCCGCCTCTACCAGTTCTCATCCTCC---TCCGA-------T---CTGCTTAAGACTCTAGAGCGGTACCAGAGGCACATCTATGCTTCA---GCT---GAT---GCTGCA---GTGCCATCTAGCGAT---GAGATG-------CAGAATAACTATCAAGAATATGTGAAGCTGAAAGCACGAGTTGAGGTTTTACAACACTCGCAAAG-------GAATCTTCTTGGTGAAGAACTGGCTCCACTTAGCCCAAGTGAACTTGACCAGCTTGAGAGTCAAGTAGACAAGACCTTGAAGCAAATAAGATCAAGAAAG-------ACTCAGGTGTTACTTGATGAACTTTGCGACTTAAAGAGAAAG----------GAACAAATGCTGCAAGACGCTAACAGGGTTCTGAAAAGGAAG-------------CTGCACGAG------------TTT---GAGGCAGAG---GCTGCTTCT---------------------CCC------CCACAA------------------TTG---------GCG---TGGCAAGGC---------------------------GGA---GGC---------GGC---ATG---------------------------------------------------------------------------------------------------TTG---TCCCAT---------------GACCCT---CCA---CAG------------------------------------CCA------GAACAC---------------------------------TTCTTCGTGGCT---CTGGAG---AGC---------AACGCG---CCTCTGCAA---------CCTAC-------A------------TAC---CAT---------------------------------ACTATG---------GACATG---AAC---CAGCAG------------CCA---------GAGCCAGCG------CCGGGC------------------------------------GGCTGCTAC---CCTCCTGCG------------TGGATGGCT-------------------
Zea_m_ZmM24                 ATGGGGCGCGGGAAGGTGGTGCTGCAGCGGATCGAGAACAAGATCAGCCGGCAGGTGACCTTCGCCAAGCGCCGGAACGGCCTGCTCAAGAAGGCGTACGAGCTCTCCGTCCTCTGCGACGCCGAGGTCGCGCTCGTCCTCTTCTCC---CACGCCGGCCGCCTCTACCAGTTCTCATCCTCC---TCCAA-------T---CTGCTTAAGACTCTAGAGCGGTACCAGAGGTACATCTATGCTTCA---GCC---GAT---GCTGCA---GTGCCATCTAGCGAT---CAGATG-------CAGAATAACTATCAAGAATATGTGAAGCTGAAGGCACGAGTTGAGGTTTTACAGCACTCACAAAG-------GAATCTTCTTGGTGAAGATCTGGCCCTACTTAGCCCAAGTGAACTTGACCAGCTTGAGAATCAAGTAGACAAGACCTTGAAGCAAATAAGATCAAGAAAG-------ACTCAAGTGTTACTTGATGAACTTTGTGACTTAAAGAGAAAG----------GAACAAATGCTGCAAGATGCAAACAGGGTTCTGAAAAGGAAG-------------CTGGGCGAG------------TTT---GAGGCAGAG---GCGGCTTCT---------------------CCC------CCGCAG------------------TTA---------GCG---TGGCAAGGC---------------------------GAA---GGC---------GGC---ATG---------------------------------------------------------------------------------------------------TTG---TCCCAT---------------GACCCT---CCA---CAG------------------------------------CCA------GAACAC---------------------------------TTCTTCCAGGCT---CTGGAG---AGC---------AACCCA---TGTCTGCAA---------CCTAC-------A------------TAC---CAT---------------------------------ACGATG---------GACATG---AAC---CAGCAG------------CCA---------GTGCCAGCG------CCGGGC------------------------------------GGCTGCTAT------CCTGCA------------TGGATGTCT-------------------
Oryza_s_OsMADS34            ATGGGGCGAGGCAAGGTGGTGCTTCAGCGGATCGAGAACAAGATCAGCCGGCAGGTGACGTTCGCCAAGCGGCGGAACGGCCTGCTCAAGAAGGCCTACGAGCTCTCCATCCTCTGCGACGCCGAGGTCGCCCTCGTCCTCTTCTCC---CACGCCGGCCGCCTCTACCAGTTCTCCTCCTCA---TCCAA-------C---ATGCTTAAGACGCTTGAGAGATACCAGAGGTACATTTATGCTTCG---CAA---GAT---GCTGCC---GCACCAACTAGCGAT---GAGATG-------CAGAACAACTATCAGGAATATGTGAACTTGAAGGCACATGTTGAGATTCTGCAACAATCACAAAG-------GAACCTTCTAGGTGAGGATTTAGCTCCACTGGCTACAAATGAACTTGAGCAGCTTGAGAGTCAAGTAGTCAGAACCTTGAAGCAAATCAGATCAAGAAAG-------ACTCAGGTACTACTTGATGAACTCTGCGACCTAAAGAGAAAG----------GAACAAATGCTACAAGATGCAAACAGGGTCCTGAAAAGGAAG-------------CTTGACGAG------------ATC---GACGTAGAG---GCAGCT------------------------CCC------CCACAG------------------CCT---------CCA---TGGAACGGAAACTGCAGCAATGGCCATGGCGGC---GGC---GGC---------GGC---GTG---------------------------------------------------------------------------------------------------TTT---TCCAGT---------------GAGCCT---CCC---CAA------------------------------------CCA------GAGCAC---------------------------------TTCTTCCAGGCC---CTCGGG-------------------------------------------------------------------CTT---CAT---------------------------------GCCGTG---------GACGTG---AAC---CAGCCG------------CCG---------GCGCCGCCA------CCGGGC------------------------------------GGT---TAT---CCTCCTGAG------------TGGATGGCC-------------------
Elaeis_g_EgAGL2_4           ATGGGGAGGGGAAGGGTGGAGCTGAAGAGGATCGAGAACAAGATAAACAGGCAGGTGACGTTCGCCAAGCGGCGGAACGGGTTGCTGAAGAAGGCCTTCGAGCTCTCCGTCCTCTGCGACGCCGAGGTCGCCCTCATCATTTTCTCC---AGCCGCGGCCGCCTCTTCGAATTCTGCAGCAGC---TCCAG-------C---ATGCTTAAGACACTCGAAAGGTACCAAAGATGCAATTATAGTGCA---TCA---GAA---GCTGCT---GCTCCGTCAAGTGAG---ATACAG----------AACACTTACCAAGAGTACGTGAGGCTGAAGGCAAGAGTTGAGTTTCTGCAGCACTCACAGAG-------AAATCTCCTTGGTGAGGACTTGGACCCACTAAGTACAAATGAACTTGATCAACTTGAGAATCAACTAGAGAAATCTTTAAAGCAGATCAGATCAGCAAAG-------ACCCAATCAATGCTCGATCAGCTTTGTGATCTTAAAAGAAGG----------GAACAAGAGATGCAGGAAACAAACAGATCACTAAACAGGAAG-------------TTGCGAGAA------------GCA---GCTTCACAA---AAT---------------------------CCC------CTCCAA------------------TTG---------ACA---TGGGCAAATGGTAGTGGTGAT---------------CAT---GCT---------GCT---GGT---------------------------------------------------------------------------------------------------TCA---TCAAAT---------------GGCCCT---TGT---AAT------------------------------------CGT------GAGGCTGCTCTATCA---AGG---GGA------------TTCTTCCAGCCA---TTGGCA---TGT---------CACCCT---CCTGAGCAA---------ATTGG-------G------------TAC---CAT---CCT------------------GTGAAT---ATAGAC---------CAGCCA---AAC---GGAGGA------------GCT---------ATGTCTCAC------GATTCC------------------------------------AATGGCTAC---CTTCCTGCA------------TGGATGGGA-------------------
Elaeis_g_EgAGL2_5           ATGGGGAGGGGGAAGGTGGAGCTGAAAAGGATTGAGAACAAGATAAACAGGCAGGTTACCTTTGCAAAGCGACGGAACGGATTGCTGAAGAAGGCTAACGAGCTCTCTGTCCTCTGCGACGCCGAGGTCGCCCTCATCATCTTCTCC---AGCAGCGGCCGCCGCTTCGAGTTCTGCAGCTGC---TCCAG-------C---GTGCTTAAGACAATCGAGAGGTACCAAACATACAACTATGCTGCA---TCA---GAA---GTTGTT---GCCCCACCAAGCGAG---ACACAG----------AACACTTATCAGGAATATGCGAAGCTGAAGGCAAGAGTTGAGTTTCTGCAACGTTCGCATAG-------AAATCTCCTAGGTGAGGACTTGGACCCATTAAGTACAAATGAACTTGAGCAACTTGAGAATCAAGTAGAGAAGTCTTTAAAGCAGATCAGTTCAGCAAAG-----------------------------------------------------------GAACAAGTGTTGCAAGAAGTAAATAGAGAACTAAAAAGAAAG-------------TTACAAGAA------------GCC---ATTCCATAT---AAT---------------------------CCC------CTCCAG------------------TGG---------TCA---TGGATAAATGGTGGTGGCAATGGTGCTGGTGGTGCATCC---GAT---------GGC---CCT---------------------------------------------------------------------------------------------------TGT---AATCAC---------------GAGTCT---GCT---CTA------------------------------------TCA------GAGGAA---------------------------------TTCTTCCAGCCA---TTGGCA---TGC---------CACCCT------CTACAA---------GTTGG-------G------------TAC---CAT---GCC------------------ATGCAC---ATAGAC---------CAGTCA---AAC---AAAGGA------------GAT---------ATGACACAC------AATTAT------------------------------------AATAGCTAC---TTTCCTGAA------------TGGATG----------------------
Lilium_l_LFMADS3            ---------------------------------------------------------------------------------------------------GAGCTGTCCGTGCTCTGTGATGCGGAGGTGGCACTCATAATCTTCTCA---AATCACGGCCGTCTCTCGGAGTTCTGCAGCTCC---TCCAG-------T---ATGATGAAGACACTTGAGAGGTACCATAAGTGCAGCTATAATGCA---ACA---GAG---GATATT---ATTCCATCAAAGGAA---ACTGAG----------AACAGTTATCATGAATATTTGAAGCTAAAAACAAGGGTTGACTATCTGCAACGCTCCCAAAG-------GAATCTCCTTGGTGAGGATCTTGGTCCTCTAAGCACAAAGGAACTTGAGCAACTTGAGAATCAATTGGAAATTTCTTTGAAACATATCCGATCTACAAAG-------ACCCAGTTAATGCTTGATGAGTTAAGTGACCTTAAAGGAAAG----------GAGCATATGCTGCAGGATGCTAATCAATTACTAAGAAGGAAG-------------------------------------------------------------------------------------------------------------------------------TCA---TGGAAAAAT---------------------------TGC---AGC---------AGG---GAT---------------------------------------------------------------------------------------------------AGC---GGACCG---------------AGCATG---CCC---TCT------------------------------------GAC------TGCCAGCCTGCTCGACCCGAG---AGG------------TTTTTCCAGCCT---TTAGCC---TGC---------GACTCC---TCGCTTCAA---------ATTGG-------T------------TTT---CAT---CCT------------------GTGGGT---ATAGAT---------CAATTA---AAT---AATGGA------------GTC---------TCTCCTCAG------AATGGC------------------------------------GATGACTAT---GCTCCAGCA------------TGGATG----------------------
Houttuynia_c_HcSEP2         ATGGGAAGAGGGAGGGTGGAGCTGAAGAGGATTGAGAACAAGATAAACAGGCAGGTGACCTTTGCCAAGAGGAGGAATGGACTGCTGAAGAAGGCCTACGAGTTGTCGGTCCTCTGCGATGCCGAGGTTACTTTGATCATCTTCTCC---AACAGTGGGAAGCTCTATGAGTTTTGCAGCTCT---TCCAG-------C---ATGATGAAGACCCTGGAGAGGTACCAGAAATGTAGCTATAGCATG---CCA---GAA---GCTACC---GGCCCATCAAGGGAG---ACAGAG----------AAAAGCTATCAGGAATACTTGAAGTTGAAAGGGAAAGTTGAGCATTTGCAACGCATTCAAAG-------AAATCTACTGGGTGAAGACTTGGGCCCATTAAGTAGCAAGGAGCTGGAGCAGCTTGAGAATCAGCTCGAGCAGTCACTGAGGCAAATTAGATCTACCAAG-------ACTCAGTCCCTGCTTGACCAACTTTCTGATCTTAGAAGGAAG----------GAGCAACAGTTACTAGAATCTAAAAAGATCCTGAATAAGAAA-------------TTGGCAGAA------------CAT---GGTCCGGAA---AAT---------------------------CCA------CTCCAG------------------CTC---------TCA---TGGCAA------------------------------AGC---------------------------------------------------------------------------------------------------------------------------TGT---GGACAA---------------AGCAAC---CCC---TAC------------------------------------AGC------AGCCAGCCTGCTCATTCAGAG---GCT------------TTCTTTCAGCCT---TTGGAC---TGC---------AATCCA---ACATTACAG---------ATTGG-------T------------TAC---CCT---TCA------------------GTCGGT---CAGGAA---------CAGATT---ATG---GCAGCT------------CCAGCCACAGCCGCACCACAG------AATGCC------------------------------------AATGGCTTT---ATTCCTGGC------------TGGTTGGTA-------------------
Houttuynia_c_HcSEP3         ATGGGGAGAGGGAGGGTGGAGCTGAAGAGGATTGAGAACAAGATAAACAGGCAGGTGACCTTTTCTAAGAGGAGGAATGGACTGCTTAAGAAGGCCTACGAGTTGTCGGTCCTCTGCGATGCTGAGGTTGCCTTGATCATCTTCTCC---AACAGAGGGAAGCTCTATGAGTTTTGCAGCTCT---TCCAG-------C---ATGATGACGACCCTGGAGAGGTACCAGGAATGTAGCTACAGCATG---CCA---GAA---GCTACC---GGCCCAACAAGAGAG---ACAGAG----------AAAAGCTATCAGGAATACTTGAAGTTGAAAGGGAAAGTTGAACTTTTGCAACGCACTCAAAG-------AAATCTACTGGGTGAAGACTTGGGCCCATTAAGTAGCAAGGAGCTAGAGCAGCTTGAGAATCAGCTTGAGCACTCACTGAGGCAAATTAGATCTACCAAG-------ACACAGGCCCTGCTTGACCAACTTTCTGATCTTAGAAGGAAG----------GAGCAACAGATGTTAGAATCAAATAAGATCCTGAAAAAGAAA-------------TTGGCAGAA------------CAT---GGTCCTGAA---AAT---------------------------CTC------CTCCAA------------------CTC---------GCA---TGGCAA------------------------------AGC---------------------------------------------------------------------------------------------------------------------------TGT---GGACAA---------------AGCAAC---CCC---TAC------------------------------------AGC------CGCCAGCCTGCTCATTCAGAG---GCT------------TTCTTTCAGCCT---TTAGAC---TGT---------AATCCA---ACATTACAG---------ATTGG-------T------------TAC---CAT---CCA------------------GTGGGT---CAGGAA---------GAGATTACTATG---GCAGCT------------CCAGCCATAGCCCCACCACAG------AATGTC------------------------------------AATGGCTTC---ATTCCTGGC------------TGGATGGTA-------------------
Magnolia_p_MpMADS14         ATGGGAAGAGGGAGGGTGGAGCTGAAGAGGATTGAGAACAAGATAAACAGGCAGGTGACCTTTGCCAAGAGGAGGAATGGACTGCTGAAGAAGGCCTACGAGTTGTCGGTCCTCTGCGATGCCGAGGTTACTTTGATCATCTTCTCC---AACAGTGGGAAGCTCTATGAGTTTTGCAGCTCT---TCCAG-------C---ATGATGAAGACCCTGGAGAGGTACCAGAAATGTAGCTATAGCATG---CCA---GAA---GCTACC---GGCCCATCAAGGGAG---ACAGAG----------AAAAGCTATCAGGAATACTTGAAGTTGAAAGGGAAAGTTGAGCATTTGCAACGCATTCAAAG-------AAATCTACTGGGTGAAGACTTGGGCCCATTAAGTAGCAAGGAGCTGGAGCAGCTTGAGAATCAGCTCGAGCAGTCACTGAGGCAAATTAGATCTACCAAG-------ACTCAGTCCCTGCTTGACCAACTTTCTGATCTTAGAAGGAAG----------GAGCAACAGTTACTAGAATCTAAAAAGATCCTGAATAAGAAA-------------TTGGCAGAA------------CAT---GGTCCGGAA---AAT---------------------------CCA------CTCCAG------------------CTC---------TCA---TGGCAA------------------------------AGC---TGT---------GGA---CAA---------------------------------------------------------------------------------------------------AGC---AACCCC---------------TACAGC---AGC---CAG------------------------------------CCT------GCTCATTCA---------GAG---GCT------------TTCTTTCAGCCT---TTGGAC---TGC---------AATCCA---ACATTACAG---------ATTGG-------T------------TAC---CCT---TCA------------------GTCGGT---CAGGAA---------CAGATT---ATG---GCAGCT------------CCAGCCACAGCCGCACCACAG------AATGCC------------------------------------AATGGCTTT---ATTCCTGGC------------TGGTTGGTA-------------------
Magnolia_g_MagrAGL2         ------------------------------------------------------------------AAGCGAAGGAACGGATTGCTGAAGAAAGCATACGAGCTTTCAGTTCTCTGCGATGCTGAGGTCGCTCTTATCATCTTCTCC---ACCAGAGGCAAGCTCTATGAATTCTGCAGCAGT---CCCAG-------C---ATGCTCCAGACCCTCGAGAGGTATCAAAAATGCAGTTATAGCACA---TTG---GAA---GTTAGC---GCTCCAACAAATGAG---ACACAG----------AGCAGCTATCAGGAATATCTGAAGTTGAAAGCGAGGGTCGAGATTCTGCAACGTACTCAAAG-------GAACCTTCTCGGCGAAGACTTGGGCCCATTGAGCACCAAGGAGCTTGAGCAACTCGAGAATCAACTCGAGATGTCATTGAAGCAAATCAGATCGACAAAG-------ACCCAGTTCATGCTGGATCAGCTTTCTGATCTTAAAAGAAAG----------GAACAAATGCTGGTGGAAGCCAACAAGGCCTTGAAAAGGAAG-------------TTGGAGGAA------------AGT---GGTAGAGAA---AAT---------------------------CTT------CTTCAG------------------CTG---------TCG---TGGGAC------------------------------ACA---GGT---------GCA---CAA---------------------------------------------------------------------------------------------------AAC---ATGTCTTCT------------TATAAT---CGC---CAA------------------------------------CCT------TCTAATTAT---------GAG---GGA------------TTCTTCCAGCCT---TTGGAT---TGC---------CAACCA---ACACTTCAG---------ATGGG-------A------------TAC---CAT---CCC------------------GTGTAT---GAAGAT---------CAGATG---ACC---GTTGCA------------ACAAACCAT---GGACAAAAC------AACGTC------------------------------------CATGGTTTC---ATGCCTGGA------------TGGATGACCATTGATTTAACA-------
Nuphar_a_NuadAGL2           ---------------------------------------------------------------------------------------------------------------------------------------------------------------------GATGAATTCTGCAGCACC---TCCAG-------T---ATGCTAAAAACATTAGAGAGGTACCAAAAATGCAATTATGGATCA---ATA---GAA---GCTAGT---GTACCATCAAGAGAG---ACACAG----------AACAGCTATCAGGAATACTTAAAACTAAAGTCCAAGGTTGAGGCACTGCAACATTCACAAAG-------GAACCTTTTGGGTGAAGATTTGGGTCCGCTCAACTCAAAGGAGCTTGAACATCTTGAGCAGCAGCTAGAGGTTTCATTGAAGCATGTTAGATCAACAAAG-------ACGCAATTCATGCTTGATCAGCTTTCAGATCTTAAAGGAAAG----------GAACAAATTCTCCAAGATGCTAACATGGCCCTAGTGAGGAAG-------------CTTGAGGGA------------GCAGCAGGGTCAGCA---AAT---------------------------CAT------CAGCAG------------------CTG---------TCG---TGGGAG------------------------------AAT---------------------------------------------------------------------------------------------------------------------------GGT---GGGCAG---------------CATCTC---CAG---TATGGTCGCCACTCT------------------------GGC------CCTCAGAAG---------GAC---GGG------------TTTTACCATCCA---TTGGAG---TGT---------GACTCA---ACTCTCCAA---------ATTGG-------G------------TAT---AAT---CCA------------------ACTGCG---CAAGAG---------CAGATA---ACT---GTTGCA------------GCT---------CCTGCACAT------AATGTT------------------------------------AATGGCTTT---ATCCCTTCA------------TGGTTAGTG-------------------
Nuphar_p_NupuAGL2.2         ATGGGGAGGGGGAGGGTGGAGTTGAAGAGGATCGAGAACAAGATAAACCGACAGGTGACTTTTTCCAAGAGAAGGAACGGCTTGCTCAAGAAGGCATACGAGCTCTCCGTCCTCTGCGATGTCGAGGTCGCCCTCATCGTCTTCTCC---AACAGAGGCAGGCTCTATGAATTCTGCAGCACC---TCCAG-------T---ATGCTAAAAACATTAGAGAGGTACCAAAAATGCAATTATGGATCA---ATA---GAA---GCTAGT---GTACCATCAAGGGAG---ACACAG----------AACAGCTATCAGGAATACTTAAAACTAAAGTCCAAGGTTGAGGCACTGCAACATTCACAAAG-------GAACCTTTTGGGTGAAGATTTGGGTCCGCTCAACTCAAAGGAGCTTGAGCATCTTGAGCAGCAGCTAGAGGTTTCATTGAAGCATGTTAGATCAACAAAG-------ACGCAATTCATGCTTGATCAGCTTTCAGATCTTAAAGGAAAG----------GAACAAATTCTCCAAGATGCTAACATGGCCCTAGTGAGGAAG-------------CTTGAGGGA------------GCAGCAGGGTCCGCA---AAT---------------------------CAT------CAGCAG------------------CTG---------TCG---TGGGAG------------------------------AAT---GGT---------GGG---CAG---------------------------------------------------------------------------------------------------CAT---CTCCAG---------------TATGGT---CGC---CAC---------TCT------------------------GGT------CCTCAGAAG---------GAC---GGG------------TTTTACCATCCA---TTGGAG---TGT---------GACTCA---ACTCTCCAA---------ATTGG-------G------------TAT---AAT---CCA------------------ACTGCG---CAAGAG---------CAGATA---ACT---GTTGCA------------GCT---------CCTGCACAT------AATGTT------------------------------------AATGGCTTT---ATCCCTTCA------------TGGTTAGTG-------------------
Nuphar_p_NupuAGL2.1         ATGGGGAGGGGGAGGGTTGAGTTGAAGAGGATAGAGAACAAGATAAACAGACAGGTGACTTTTGCAAAGAGAAGGAATGGCTTACTCAAGAAGGCATACGAGCTCTCTGTCCTCTGTGATGCTGAGGTTGCCCTTATCATCTTCTCC---AACAGAGGCAAACTCTATGAGTTCTGCAGTAGC---TCTAG-------C---ATGCTAAAAACACTGGAGAGGTACCAAAAATGCAATTATGGATCA---ATA---GAA---GCTTGT---GTGCCATCAAGAGAG---ACACAG----------AGCAGCTACCAGGAATACCTGAAGCTAAAGTCCAAGGTAGAATCATTGCAACATTCACAAAG-------GAACCTTCTAGGTGAAGATTTGGGCCCCCTCAACTCGAAGGAGCTTGAACAACTGGAGCAACAGCTAGAGGTTTCACTGAAACATGTTAGATCAACAAAG-------ACACAATTCATGCTCGATCAGCTTTCAGATCTTAAAAGGAAG----------GAGCAAATGCTGCAAGAAGCTAACAGGGCCCTAGTACGGAAG-------------CTTGAGGGA------------GCG---GCTTCTATA---AAT---------------------------CAT------CACCAA------------------CTC---------TCG---TGGGAA------------------------------AAT---GGC---------GGG---CAG---------------------------------------------------------------------------------------------------CAC---ATCCAG---------------TATGGT---CGC---CAT---------TCT------------------------GGT------CCCCAGAAT---------GAC---GCA------------TTTTACCAACCG---TTGGAT---TGC---------GATTCA---ACACTTCAG---------ATTGG-------G------------TAT---AAC---CCA------------------ACTGGC---CAAGAG---------CAAATA---ACT---ATTGCA------------GCT---------CCTGCACAA------AATGTC------------------------------------AATGGCTAT---GTCCCTACA------------TGGTTGATA-------------------
Nymphaea_o_NoSEP1           ---------------------------------------------------------------------------------------------------------------------------GAGGTCGCCCTTATCATCTTCTCC---AACAGAGGCAAGCTCTATGAGTTCTGCAGCAGC---ACTAG-------C---ATGCTAAAAACATTGGAGAGGTATCAAAAGTGCAATTATGGATCA---ATA---GAA---GCTACT---GTGCCATCTCGAGAG---ACACAG----------AGCAGCTATCAAGAGTACCTGAAACTTAAGTCCAAGGTAGAGGCACTGCAACGCTCACAAAG-------GAACCTTCTTGGAGAAGATCTGGGGCCCCTCAACTCGAAGGAGCTGGAACAACTCGAACAACAGCTAGAGGTTTCATTGAAGCATGTTAGATCAACAAAG-------ACACAATTCATGCTTGATCAACTCTCCGACCTTAAAAGGAAG----------GAACAAATGCTGCAAGAAGCTAACAGGGCCTTGGTAAGAAAG-------------CTTGAGGGA------------GCA---GGGACGGCA---AAT---------------------------CAT------CACCAA------------------CTG---------TCA---TGGGAT------------------------------AAC---AGT---------GCG---CAG---------------------------------------------------------------------------------------------------CAC---ATGCAG---------------TATGGC---CGG---CAC---------TCT------------------------GGT------CCCCAGAGT---------GAC---GCA------------TTTTACCAACCT---TTGGAA---TGT---------GATTCA---ACTCTTCAG---------ATTGG-------G------------TAT---AAT---CCA------------------TCTGGA---CAAGAG---------CAGATT---ACC---ATGGCA------------GAA---------CCTCCTCAG------AATGTC------------------------------------AATGGCTTT---GTCCCTCCG------------TGGCTAGTA-------------------
Cabomba_c_SEP1_2            ------------------------------------------------CGGCAGGTGACCTTTTCCAAGAGGAGGAACGGTCTTCTGAAGAAGGCCTACGAGCTCTCCGTTCTCTGCGATGCTGAGGTCGCCCTCATCATCTTCTCT---AACCGAGGAAAACTCTATGAGTTCCGCAGTAGC---TCTGG-------C---ATGCTAAAAACACTTGAGAGGTACCAAAAGTGCAGCTACGGCACA---ATT---GAG---GCTACT---GTGCCATCAAGAGAA---ACACAG----------AGGAGCTACCAAGAGTATTTGAAGCTCAAATCCAAGGTCGAAGCACTTCAACGAACACAAAG-------GAATTTGCTTGGTGACGATTTGGGACCTCTCAACTCGAAGGAACTAGAACACCTTGAGCAGCAACTGGAAGTCTCCCTGAAACACGTCAGGTCTACCAAG-------ACACAGTATATGCTTGGTCAACTTGGAGAACTTAAACAAAAG----------GAACAAAACCTGCAGGAAGTTAATAGAGCCCTGATAAGGAAG-------------CTGGAGGGA------------GGA---------ATA---GGT---------------------------CAC------CAACAG------------------ATT---------CCC---TGGGAG------------------------------AGC---AGT---------GGG---------------------------------------------------------------------------------------------------------------ATCCAG---------------TACGTT---CGG---CAA---------CCT------------------------GAC------CCTCAGAGC---------AAT---GGT------------TTCTACCAGCAA---CTCGAC---TGT---------GATCCG---ACGCTCCAG---------ATCGG-------G------------TAT---AAT---CCC------------------GGCGGT---CAGGAG---------CAGATA---ACA---ATTGCA------------GCA---------TCTGCACAG------AATGTT------------------------------------AATGGCTAT---TTACCCACC------------TGGCTGGGA-------------------
Cabomba_c_SEP1_1            ------------------------------------------------AGGCAGGTGACCTTCTCGAAGAGGAGGAACGGTCTTCTGAAGAAGGCCTACGAGCTCTCCGTTCTCTGCGATGCTGAGGTCGCCCTCATCATCTTCTCT---AACAGGGGAAAACTCTACGAGTTCTGCAGCAGC---TCTGG-------C---ATGCTAAAGACACTTGAAAGGTACCAGAAGTGTAGCTATGGCACA---GTT---GAG---GCTACT---GTGCCATCAAGAGAA---ACACAG----------AGGAGCTACCAAGAGTACTTGAAGCTCAAATCCAAGGTTGAAGCACTTCAACGAACACAAAG-------GAACTTGCTTGGTGACGATTTGGGACCCCTCAACTCAAAGGAACTCGAACACCTCGAGCAACAACTCGAAGGCTCCCTAAAGCACGTCAGGTCTACCAAG-------ACACAGTATATGCTTGATCAACTTGGAGAGCTGAAACAAAAG----------GAACAAAACCTGCAGGAAGTTAACAGAGCCCTGATAAGAAAG-------------CTGGAAGGA------------GGA---------GTA---AGC---------------------------CAC------CACCAA------------------ATT---------CCC---TGGGAG------------------------------AGC---AGT---------GGG---CAG---------------------------------------------------------------------------------------------------CAC---ATCCAG---------------TACGTT---CGG---CAG---------TCT------------------------GAC------CCTCAAAGC---------AAT---GGT------------TTCTACCAGCGA---CTCGAC---TGC---------GATCCG---ACGCTCCAG---------ATCGG-------G------------TAT---AAT---CCC------------------AGTGGC---CAGGAG---------ACGATA---ACT---ATTTCA------------GCA---------TCTGCACAG------AATGTT------------------------------------AATGGCTAT---TTACCCACC------------TGGCTGGGA-------------------
Cabomba_c_SEP1_3            ------------------------------------------------CGGCAGGTGACCTTTTCGAAGAGAAGAAATGGACTCCTCAAGAAGGCGTACGAACTCTCCGTTCTTTGCGATGCGGAGGTCGCCCTCATCATCTTCTCT---AACAGGGGAGAACTCTACGAGTTCTGCAGTAGC---TCTAG-------C---ATGCTGAAAACACTCGAGAGGTACCAAAAATGCAATTATGGTTCG---TTG---GAGGTTACTACA---CTGCCCTCTCTAGAG---ACACAG----------AGCAGCTACCAGGAGTATCTGAAGCTCAAGTCTAAGGTTGAAGCCTTGCAACTGTTCCAAAG-------GAACCTTCTTGGTGAAGATTTGGGACCTCTTAACTCAAAGGAACTGGAACAGCTGGAGCAACAGCTGGAGGGCTCATTGAAGCATGTCAGATCAACAAAG-------ACCCAATTATTGCTTGATCAACTTGCTGACCTCAAGCGAAGG----------GAGCTGTCTCTGCAAGAAACAAACAGGGCTCTCATGAGGAAG-------------CTGGAAGGT------------GGA---GAGGCCGGA---AGC---------------------------CAT------CACCAA------------------CTC---------TCA---TGGGAC------------------------------AAC---GGT---------GTG---CAG---------------------------------------------------------------------------------------------------CAG---ATCCAG---------------TATGGG---AGA---CAA---------TCT------------------------GAC------CACCAGAAT---------GAA---ACG------------TTTTTCCAGCCA---TTAGAG---TGC---------GATTCT---ACTCTGCAG---------ATTGG-------G------------TAT---AAT---CCA------------------AGTGTT---CAAGAG---------CAAATA---ACA---ATTGCA------------GCC---------CCTGGAAAT------AGTGTG------------------------------------AATGGCTAT---GCCCCCACA------------TGGCTGGTA-------------------
Amborella_t_AMtrAGL2        ATGGGAAGAGGTAGAGTTGAGCTCAAGAGGATAGAGAACAAGATCAACAGGCAGGTGACCTTTGCGAAGAGGAGGAATGGTCTTTTGAAGAAGGCTTATGAACTCTCTGTTCTCTGTGATGCTGAGGTTGCCCTAATCATTTTCTCC---AATAGAGGGAAGCTTTACGAGTTTTGTAGCACC---TCTAG1:185:8C---ATGGTGAAGACATTAGAGAGGTACCAAAAATGCAACTATGGAGCA---TTA---GAA---ACTAAT---GTACCGACCAGGGAG---ACACAG2:264:8---AGCAGCTATCAAGAATATTTAAAGCTGAAAGCGAGGGTGGAGTCTCTACAACGATCCCAGAG3:326:8GAACCTTCTTGGTGAAGACTTGGGCCCCTTAAGTTCAAAAGAGCTTGAACAACTTGAGCAGCAACTGGAGATGTCTTTGAAGCAGATAAGGTCTACTAAG4:426:8ACACAATGCATGTTTGATCAACTTGCTGACCTTAGGAGGAGG5:468:8---GAACTAGCTCTCCAAGAGACCAACAAAGCTTTGAAACGTAAG6:510:8------TTGGAGGGA------------GCA---AGCGCTTCA---AAC---------------------------CCC------CCACAA------------------CTT---------GCA---TGGGAA------------------------------AAC---AAT---------GGA---CAG---------------------------------------------------------------------------------------------------AAC---ATTCAT---------------TATAAT---CGC---CAA------------------------------------CCA------GCTCATACT---------GAA---GGC------------TTCTTCCATCCC---CTGGAA---TGT---------GATTCG---ACATTGCAA---------ATTGG7:647:8A------------TAC---CAT---CCA------------------TCGTGC---CCTGAT---------CAGATG---CCT---GTGGCC------------GCA---------CCTGTGCAG------AATGTC------------------------------------AATGCATTT---CTCCCTGGT------------TGGTTAGTA------------8:729:8
o_Persea_a_PEamAGL9_1       ATGGGAAGAGGAAGGGTTGAGTTGAAGCGGATCGAGAACAAGATCAACAGGCAAGTGACCTTTGCCAAAAGAAGAAATGGTCTCTTGAAGAAAGCTTACGAGCTTTCGGTTCTCTGCGATGCTGAAGTCGCTCTGATCGTCTTCTCC---ACTAGAGGGAAGCTCTATGAGTTCTGCAGCACC---GCTAG-------C---ATGCTGAAAACACTAGAGAGGTATCAGAAGTGCAACTATGGTGCC---CCT---GAG---ACGACT---GTATCGTCAAGAGAA---TTACAG----------AGCAGTCACCAGGAATATATGAAACTTAAGGCGCGGGTCGAAGCTTTACAACGATCACAAAG-------AAATCTTTTGGGCGAGGACTTGGGCCCTTTAACTGGGAAGGAACTAGACACACTTGAAAAGCAGTTGGATGTATCTTTGAAGCATATCAGATCAACACGG-------ACTCAGTACATGCTCGATCAACTTGGAGATCTTCAACGAAGG----------GAGCATATGCTTAGTGAAGCTAACAAGAGCCTAAGAAGAAGG-------------TTGGAAGAA------------GGA---ATGCAGGAA---AAC---------------------------CCA------AACCAT------------------------------GCA---TGGGAT------------------------------CCA---AAT------------------------------------------------------------------------------------------------------------------------------GGA---------------TATGTC---CGA---CAA------------------------------------CAA------GCCCCACCA---------CAG---AGT------GACGGATTCTTCCATCCC---ATAGAG---TGC---------GAACCC---ACTCTCCAA---------ATTGG-------G------------TAC---CAG---TCT------------------------------AGT---------CAAATC---ACA---ATCGCT------------GCA---------CCCGGACCC------AATGTG------------------------------------AATAACTAC---ATGCCGGGA------------TGGCTTGCA-------------------
o_Persea_a_PEamAGL9_2       ATGGGGAGAGGAAGGGTGGAGCTGAAGAGGATTGAGAACAAGATCAACAGGCAAGTGACCTTTGCCAAACGGAGAAACGGACTTCTTAAGAAAGCTTACGAGCTTTCCGTTCTCTGCGATGCTGAGGTTGCTCTCATCATCTTCTCC---AATAGAGGAAAGCTCTATGAGTTCTGCAGCAGC---TCTAG-------C---ATGCTGAAAACGCTCGAGAGGTATCAGAAATGCAACTATGGTGCA---CCT---GAG---ACAACT---GTTTCAACAAGAGAA---ACTCAG----------AGCAGTCACCAGGAGTATTTGAAACTCAAGGCACGTGTTGAAGCTTTACAGCGATCACAAAG-------AAATCTGCTGGGCGAAGACTTGGGCCCTCTGACGAGCAAGGAGCTCGACACTCTTGAAAAACAGTTGGATGCATCTTTGAAGCAGATCAGATCAACAAGG-------ACTCAGTACATGCTCGATCAACTTGCAGATCTCCAACGAAGG----------GAACAAATGCTTAGTGAAGCCAACAAGAACCTGAAAAGGAGG-------------TTGGAGGAA------------GGA---ATGCAGGCA---AAT---------------------------CCC------CAA---------------------------------GTT---TGGGAT------------------------------CCT---AAT---------GGG---CAT---------------------------------------------------------------------------------------------------CCG---GTTACA---------------TATGGA---CGA---CAA------------------------------------CAA------GCCCCACCA---------CAG---AGC------GATGGATTCTTCCATCCC---TTGGATACGTGT---------GAACCC---ACTCTCCAT---------ATCGG-------G------------TAC---CAG---CCA---------------------------GCTGAT---------CAAATA---ACG---ATTGCC------------GCA---------CCTGGACCG------AGTGTG------------------------------------AATAACTAC---ATGCCAGGA------------TGGCTTGCA-------------------
o_Persea_b_SEP3.2           ------------------------AAGAGGATTGAGAACAAGATCAACAGGCAAGTGACCTTTGCCAAACGGAGAAACGGACTTCTTAAGAAAGCTTACGAGCTTTCCGTTCTCTGCGATGCTGAGGTTGCTCTCATCATCTTCTCC---AATAGAGGAAAGCTCTATGAGTTCTGCAGCAGC---TCTAG-------C---ATGCTGAAAACGCTCGAGAGGTATCAGAAATGCAACTATGGTGCA---CCT---GAG---ACAACT---GTTTCAACAAGAGAA---ACTCAG----------AGCAGTCACCAGGAGTATTTGAAACTCAAGGCACGTGTTGAAGCTTTACAGCGATCACAAAG-------AAATCTGCTGGGCGAAGACTTGGGCCCTCTGACGAGCAAGGAGCTCGACACTCTTGAAAAACAGTTGGATGCATCTTTGAAGCAGATCAGATCAACAAGG-------ACTCAGTACATGCTCGATCAACTTGCAGATCTCCAACGAAGG----------GAACAAATGCTTAGTGAAGCCAACAAGAACCTGAAAAGGAGG-------------TTGGAGGAA------------GGA---ATGCAGGCA---AAT---------------------------CCC------CAA---------------------------------GTT---TGGGAT------------------------------CCT---AAT---------GGG---CAT---------------------------------------------------------------------------------------------------CCG---GTTACA---------------TATGGA---CGA---CAA------------------------------------CAA------GCCCCACCA---------CAG---AGC------GATGGATTCTTCCATCCC---TTGGATACGTGT---------GAACCC---ACTCTCCAT---------ATCGG-------G------------TAC---CAG---CCA------------------GCTGAT------------------CAAATA---ACG---ATTGCC------------GCA---------CCTGGACCG------AGTGTG-------------------------------------------------------------------------------------------------
o_Amborella_t_AMtrAGL9      ATGGGGAGAGGACGAGTGGAGCTGAAGCGTATTGAGAACAAGATTAACCGTCAAGTCACCTTCGCCAAAAGGAGAAATGGCCTGCTGAAGAAGGCCTATGAGCTCTCGGTTTTATGCGATGCAGAGGTCGCTCTCATCATCTTCTCT---AACAGAGGAAAACAGTACGAGTTTTGCAGTAGC---TCCAG1:185:8C---ATGCTCAAGACACTTGAGAGGTACCAAAAGTGTAATTATGGTACA---CAA---GAA---ACAACT---GTTTCAACAAAGGAG---ACACAG2:264:8---AGTAGCCAACAAGAGTATTTGAGGCTCAAGGCACATTTCGAGGCCCTGCAACGTTCTCAAAG3:326:8AAATCTTCTTGGTGAGGACTTGGGTCCTCTTAGTGGAAAGGAGTTGGAGCAACTCGAGCAACAACTAGATATGTCATTGAAGCAGATCAGATCAATAAAG4:426:8ACGCAGTACATGATCGATCAGCTTGCCGACCTCCAAAGAAAG5:468:8---GAACAAGCATTATCGGAATCTAACAATGCTTTGAAAAGAAAG6:510:8------CTAGAAGCA------------GCA---GGA------------------------------------------------------------------------------------GGG---TGGGAC------------------------------TCT---ACT---------GGC---CAC---------------------------------------------------------------------------------------------------CAG---ATGGAG---------------TACAAT---CGA---CAG------------------------------------CCG------GCTCAAGCC---------CAG---GCC------GACAACTTCTTTCATCCT---TTGGAA---TGT---------GACCCC---ACGCTACAA---------ATAGG7:632:8T------------TAC---CCA---TCT------------------GGGTAT---CCAAAT---------CCAATT---ACA---GTTGCA------------GCC---------CCTGGGCCA------AGTGTG------------------------------------ACTAACTTC---ATGCCTTGG------------ATGGCTGGCATAGAGGGT---8:723:8
o_Arabidopsis_t_AGL6        ATGGGAAGAGGGAGAGTGGAGATGAAGAGGATAGAGAACAAGATTAATAGACAAGTGACCTTCTCAAAAAGAAGAAACGGTTTGCTGAAGAAAGCTTATGAGCTTTCTGTTCTTTGCGATGCCGAAGTTGCTCTCATCATCTTCTCA---AGCCGTGGCAAGCTCTACGAGTTTGGTAGT------GTTGG-------A---ATTGAAAGCACAATCGAACGGTATAATCGTTGTTACAACTGCTCT---CTA---AGC---AATAAT---AAGCCTGAAGAGACT---ACACAG----------AGTTGGTGTCAGGAGGTGACAAAGCTTAAATCCAAATACGAATCTCTTGTTCGTACTAACAG-------GAATTTGCTTGGAGAAGATCTTGGAGAAATGGGTGTGAAGGAACTGCAAGCGCTCGAGAGGCAGCTCGAAGCCGCTCTTACCGCGACTCGACAGCGCAAG-------ACACAAGTTATGATGGAAGAAATGGAAGACCTTAGGAAAAAG----------GAGAGGCAACTAGGAGACATAAACAAACAACTCAAGATTAAG-------------TTTGAAACGGAA---------GGC---CATGCTTTC---AAA---------------------------ACC------TTTCAA------------------GAC---------TTA---TGGGCAAAC---------------------------TCG---GCG---------GCATCGGTG---------------------------------------------------------------------------------------------------GCC---GGGGATCCAAAC---------AATTCTGAATTT---CCG------------------------------------GTA------GAGCCTTCT---------CAT---CCT------------AATGTATTGGAT---TGCAAC---ACC---------GAACCC---TTTTTACAA---------ATAGG-------G------------TTT---CAACAACAT------------------TACTACGTGCAAGGT---------GAAGGG---TCT---TCGGTA------------TCAAAG------AGTAACGTGGCA---GGTGAG------------------------------------ACTAATTTC---GTCCAAGGT------------TGGGTTCTT-------------------
o_Vitis_v_VvMADS3           ATGGGGAGAGGAAGAGTGGAGCTGAAGAGGATAGAGAACAAGATCAACCGTCAAGTTACCTTCTCCAAACGCAGAAATGGTCTGCTCAAGAAGGCCTATGAACTTTCTGTGCTTTGTGATGCTGAGGTTGCTCTCATCATCTTCTCT---AGCCGCGGCAAGCTCTATGAGTTTGGCAGT------GCTGG-------T---ACTACCAAAACCCTAGAGCGGTATCAACGTGTCTGCTACACTCCT---CAA---GAC---AACAAT---ATG---GAATGTGAA---ACACAG----------AGTTGGTACCAAGAGGTGTCAAAGTTAAAGGCAAAATATGAATCTCTCCAGCGCACCCAAAG-------GCATTTGCTTGGAGAAGATCTTGGACCGCTGAGTGTCAAAGAACTGCAAAATCTTGAGAAACAGCTTGAAGGAGCTCTAGCACAAGCTAGGCAAAGGAAG-------ACCCAAATGATGATAGAACAAATGGAAGACCTTCGCAGGAAG----------GAGCGACAGCTTGGGGATCTAAACAAACAGCTCAAACTTAAG-------------CTTGAGGCCGAG---------GGA---CAAAGTCTT---AAA---------------------------GCC------ATTCAA------------------GGT---------TCA---TGGAACCCC---------------------------AGT---ACT---------GCA---ACT---------------------------------------------------------------------------------------------------GCT---GGAAAC---------------AGCAGC---TTC---CCT------------------------------------GTG------CATCCTTCC---------CAA---TCT------------AACCCAATGGAC---TGCGAA---CCC---------GAACCC---ATCTTGCAA---------ATTGG-------G------------TAC---CAT---CAC------------------TATGTT---CCAGCA---------GAAGGG---CCG---TCTGTT------------TCAAAG------AGCATGGCT------GGTGAG------------------------------------AGCAACTTC---ATCCAAGGG------------TGGGTTCTT-------------------
o_Amborella_t_AmtrAGL6      ATGGGGAGAGGAAGGGTGGAGCTGAAGCGAATCGAGAACAAGATCAACAGGCAAGTGACCTTCTCCAAGAGGAGGAACGGTTTGCTCAAGAAGGCGTATGAGCTCTCTGTGCTTTGCGATGCCGAGGTCGGACTGATCATCTTCTCC---AGCCGCGGAAAGCTTTACGAGTTCGGAAGC------GCCGG-------T---CTGAGCAAAACCCTCGAGAGGTACCAGAGGTGTTGTTACACCCCA---CAA---GAC---AATAGT---GCCACTGATCGTGAA---ACACAG----------AATTGGTCTCAAGAATTGTCAAAATTGAAGGCAAAATATGAGACTCTACAACGATCACAAAG-------ACATTTGCTTGGGGAAGACCTTGGACCTCTGAGTGTCAAGGAACTACAACAACTTGAACGACAACTTGAAGTCGCTCTTTCTCAGGCCAGGCAAAGAAAG-------ACACAAATATTGATGGATCAAATGGAAGAGCTTCGCAGGAAG----------GAGCGGCGCCTCGGAGACATAAATAAGCAGCTCAAGAGCAAG-------------CTGGAGTCAGAT---------GGTCAAGGCTCTTTC---AGA---------------------------GGC------ATTCAA------------------GGG---------ACA---TGGGAA------------------------------TCT---GGC---------ACT---GTA---------------------------------------------------------------------------------------------------GTT---GGGAAC---------------AACGCA---TTT---GCT------------------------------------GTC------AACCCTTCG---------CAT---GCT------------AACCCCATTGAT------------TGT---------GAACCT---ACCTTACAA---------ATTGG-------G------------TAC---CAT---CAC------------------TTTGTT---TCCCCT---------GAATCA---ATC---CCTAGG------------------------ACTGGGCCT------GCTGAG------------------------------------AGTAACTTT---GTTCAAGGT------------TGGGTCCTA-------------------
o_Pinus_r_PrMADS2           ATGGGGCGAGGGCGCGTCGAGCTGAAGCGGATCGAGAATAAGATTAACCGCCAGGTCACGTTTTCGAAACGCCGGAATGGTCTGCTGAAAAAGGCGTATGAACTTTCAGTGTTATGTGATGCAGAGGTAGCACTGATAATATTCTCA---AGCAGAGGAAAACTCTATGAGTTCGGAAGC------GCCGG-------G---ATGCTCAAGACTCTGGAGCGATATCAAAAATGTTCATACGTATTG---CAA---GAC---GCGACT---GTATCGGACCGGGAG---GCGCAG----------AATTGGCATCAAGAGGTTGGCAAATTAAAAGCCAGAGTTGAACTTTTACAACGATCACAAAG-------GCACTTATTAGGTGAAGACCTGGGCCCCTTGAGTATTAAGGAGCTGCAACAACTGGAACGTCAACTTGAGGTTGCACTGACACATGTTAGGTCAAGAAAG-------ACTCAAGTCATGTTGGAAATGATGGATGAACTACGCAGAAAG----------GAGCGAATTTTACAAGAAGTAAACAAATCTCTGCGCAAGAAG-------------TTGCAGGAGGCCGAG------GGA---CAGGCATTC---AAT---------------------------GCC------ATGCAA------------------CCTCCCCCTCATGCA---TGGGAT------------------------------TCG---CAT---------GCA---GTA---------------------------------------------------------------------------------------------------GCA---AATAAT---------------GCATAT---GCT---ATG------------------------------------CAA------CATCCATCA---------AAT---GCT---------------------------GTGGAT---TGT---------GAGCCC---ACATTGCAG---------ATTGG-------A------------TAC---------CAA------------------TATGCC---CCTCCT---------GAGTCA---AGC---ATGCCT------------AGG---------CATGAACAA------GCACAA------------------------------------AACAATTAC---ATGCAAGGC------------TGGATGGTA-------------------
o_Gnetum_g_GGM9             ATGGGACGTGGTCGAGTGCAGCTGAGGCGAATCGAGAACAAGATCAATCGGCAAGTGACATTTTCGAAGCGCCGTAATGGCCTGCTCAAGAAGGCGTACGAGCTCTCGGTGCTATGCGACGCCGAGGTCGCGCTCATCATCTTCTCC---ACCAGAGGAAAGCTCTACGAGTTTGCCAGT------TCCAG-------C---ATGAGCAAGACTTTAGAGAGATATGAAAAATGTTCGTATTCAATG---CAA---GAA---AACGCC---TCAACGGACAGGGAT---GCGCAG----------AACTGGCATCACGAAGTGACAAAGCTCAAAGCTAAACTTGAAAGTCTTCACAAAGCTCAAAG-------GAGTCTCATGGGAGAAGATCTAGGACCTCTCAACATAAAGGAACTCCAGAGCCTGGAACAACAGCTGGAAGTTGCGCTGGGTCATGTTAGGAATAGAAAA-------ACCCAACTCTTGATTCAAACAATTGATGAACTTCGTGACAAG----------GAACGAACGCTGCAAGAGGTGAATAAATCCCTACAGAAGAAG-------------CTGAGCGAAACAGAA------GGAAGGAATGTTATA---CCAGCTCTGCCACAT---------------GCT------CCCAAT------------------GGTAGTGGG---GAG---TGGGAA------------------------------TCT---TCC---------ACA---CTT---------------------------------------------------------------------------------------------------ACA---ACTACA---------------ACCTAT---GCT---CTT------------------------------------CAA------ACTCAGCAA---------ACT---TCC------------AACATTCACCAT---GTTGAC---TGC---------GAACCA---ACATTGCAT---------ATTGG-------GCCA---------TAC---CAC---CAA------------------GCTGTG---CATCAT---------GAAGCC---ATC---ACTGCT------------CCACCAGCA---ACTCACAGT------GAACCA------------------------------------CACAATCAA---TACATTTGG------------TGGGTT----------------------
