# Supplementary material for: Prevalent Exon-Intron Structural Changes in the APETALA1/FRUITFULL, SEPALLATA, AGAMOUS-LIKE6, and FLOWERING LOCUS C MADS-Box Gene Subfamilies Provide New Insights into Their Evolution
Source: Front Plant Sci. 2016 May 2;7:598. doi: 10.3389/fpls.2016.00598 (PMC4852290; doi:10.3389/fpls.2016.00598)
Supplement: Dataset S4 — Matrices of the SEP3 subfamily. (A) The matrix for phylogenetic analysis in consideration of exon-intron structural changes, in which only alignable sites are included. (B) The matrix based on an alignment generated by Probalign and the resulting tree. (C) The matrix for exon-intron structural change analysis. [file DataSheet4.FASTA]

# (A) Matrix in consideration of exon-intron structural changes (only alignable sites are included for phylogenetic analysis)

# 87 SEP3 sequences, 12 outgroup sequences

# Total sites: 741
# Informative sites: 555

Medicago_t_MtMADS1            ATGGGAAGAGGAAGAGTTGAGTTGAAGAGAATTGAGAACAAAATCAACAGACAAGTTACCTTCGCTAAACGAAGGAACGGTCTTTTGAAAAAAGCTTATGAACTTTCTGTTCTTTGTGATGCTGAAGTTGCTCTTATCATCTTCTCCAACAGAGGAAAACTCTATGAGTTTTGTAGCAGTTCAAGCATGCTGAAAACGCTAGAGAGGTATCAGAAATGCAACTATGGTGCGCCTGAGACTAATGTGTCTGCACGAGAAGCCTTG------GAGTTAAGCAGTCAACAAGAATATTTGAAGCTGAAGGCACGTTATGAAGCATTGCAACGATCCCAGAGGAACCTTATGGGAGAAGATCTTGGCCCTCTGAGCAGCAAAGAGCTCGAGTCGCTTGAAAGGCAGCTAGATTCATCCTTGAAGCAAATAAGATCCACAAGGACCCAATTCATGCTGGACCAGCTCTCTGATCTTCAACGCAAGGAACATATGCTAAGTGAGGCTAACAGGTCTCTCAGACAAAGGCAGCTGGAAGGGTATCAATTGAATCAACTCCAAATGAATGCATGTGTTGAAGAAATGGGCTATGGTCGGCATCCAAGTCAAACTCAGGGTGATGGTCTCTATCAACAGTTGGAGTGTGAGCCAACTTTACAAATTGGCTATCAGCCG---------GATTCAGTC------TGTACGGCAGGACCAAGCATGAGTAATTACATGGGAGGATGGTTACCA
Pisum_s_MTF1                  ATGGGAAGAGGAAGAGTGGAACTCAAGAGAGTTGAGAACAAGATCAACAGACAAGTTACCTTTGCGAAACGAAGAAATGGTCTTTTGAAAAAAGCTTATGAGCTTTCTGTTCTTTGTGATGCTGAGGTTGCTCTTATTGTCTTCTCCAATAGAGGAAAACTCTATGAGTTTTGCAGCACTTCAAGCATGCTGAAAACGCTTGAGAGGTATCAGAAGTGCAACTATGGAGCACCTGAGGGTAATGTGACATCAAAGGAGGCTTTGGTATTGGAATTAAGCAGTCAACAGGAATACTTGAAGCTGAAGGCACGTTATGAGTCTCTACAACGCTCTCAGAGGAACCTTATGGGAGAAGATCTTGGCCCTCTAAGCAGCAAAGATCTTGAAACTCTTGAAAGGCAGCTAGATTCTTCCTTGAAGCAAATCAGATCCACAAGGACCCAATTCATGCTGGATCAGCTCGGAGATCTTCAACGTAAGGAACACTTGCTATGTGAGGCAAACAGAGCTCTCAGGCAAAGG---ATGGAAGGGTATCAAATAAATTCACTCCAACTGAATCTGAGTGCTGAAGATATGGGATATGGACGTCATCAAGGTCATACACATGGTGATGAACTATTTCAACCGATTGAGTGTGAACCAACTTTACAAATTGGATATCATCAGGGT------GATCCAGGGTCAGTGGTGACAGCAGGGCCAAGCATGAATAACTATATGGGTGGATGGTTACCA
Arachis_h_AhMADS1             ATGGGAAGGGGAAGGGTAGAGTTGAAGAGAATTGAGAACAAGATCAACAGGCAAGTGACCTTTGCAAAGAGAAGAAACGGGCTTCTGAAGAAGGCGTATGAGCTTTCAGTTCTATGTGATGCTGAGGTTGCTCTCATCATCTTCTCCAATAGGGGAAAACTGTACGAGTTTTGCAGCAGTTCAAGCATGCTGAAAACACTAGAGAGGTGCCAGAAATGTAACTATGGAGCACCGGAAACTAATGTGTCAACTAGGGAAGCCTTG------GAATTAAGCAGTCAACAAGAATACTTGAAGCCGAAGGCACGTTATGAAGCCCTACAAAGGTCCCAGAGAAACCTGATGGGAGAAGATCTTGGCCCTCTAAGCAGCAAAGAGCTGGAATCACTGGAAAGGCAGCTAGATTCGTCGTTGAAGCTAATCAGATCCACAAGGACCCAATTCATGCTGGATCAGCTATCGGAACTTCAACGTAAGGAACACTTGCTAAGTGAGGCTAACAGGGCTCTCAGACAAAGGCAGTTGGAAGGGTATCAAATAAATCCAATGCAGCTGAATCCTGGTGTTGATGATATGGGGTATGCCCGCCATCCACCTCAACCTCAGCCCGATCCTCTTTTCCAGCAATTGGATTGTGAGCCTACCTTACAAATTGGATATCAGCCT---------GATCCAGTATCAGTGGTGACGGCAGGCCCAAGCATGGGCAATTACATGGGAGGATGGCTACCA
Phaseolus_v_PvSEP3            ATGGGAAGGGGAAGAGTGGAGTTGAAGAGAATTGAGAACAAGATCAACAGGCAAGTTACCTTCGCTAAACGAAGGAACGGGCTTTTGAAGAAAGCTTACGAGCTTTCCGTTCTTTGTGATGCCGAGGTTGCTCTCATCATCTTCTCCAATAGAGGAAAGCTGTACGAGTTTTGCAGCAGTTCAAGCATGCTCAAAACGCTAGAGAGGTACCAGAAATGTAACTATGGTGCACCTGAGGCTAATGTGTCTACACGGGAAGCCTTGGTAATGGAGTTAAGCAGTCAACAGGAGTATTTGAAGCTGAAGGCACGTTATGAGGCCCTACAACGGTCTCAGAGGAACCTTATGGGAGAAGATCTTGGCCCTCTTAGCAGCAAAGAGCTCGAATCTCTCGAAAGGCAGCTAGATTCGTCCTTGAAGCAAATAAGATCAACAAGGACGCAGTTCATGCTGGATCAGCTCTCTGATCTTCAGCGTAAGGAACACTTGCTAAGTGAGGCTAACAGGTCTCTCAGACAAAGGTTGGAA---GGGTATCAAATAAATCCACTCCAACTGAATCCTGGAGTTGAAGACATGGGATATGGCAGGCATCCAGGTCAAGGTCAGGGTGACGCACTCTTTCAACCATTGGAGTGTGAGCCAACGTTACAAATTGGGTATCAGCCT---------GATCCAGTATCAGTGGTGACAGCAGGTCCAAGCATGAGCAATTACATGGCAGGATGGTTACCA
Glycine_m_GmMADS28            ATGGGAAGGGGAAGAGTGGAGTTGAAGAGAATTGAGAACAAGATCAACAGGCAAGTGACCTTTGCAAAACGAAGGAACGGGCTTTTGAAGAAAGCTTATGAGCTTTCCGTTCTTTGTGATGCCGAGGTTGCTCTCATCATCTTCTCCAATAGAGGAAAGCAGTACGAGTTTTGCAGCGGTTCAAGCATGCTCAAAACGCTGGAGAGGTACCAGAAATGCAACTATGGAGCGCCTGAGGACAATGTGGCAACAAAGGAAGCCTTGGTATTGGAGTTAAGCAGTCAACAAGAATACTTGAGGCTGAAAGCACGTTATGAAGCTCTACAACGTTCTCAAAGGAACCTTATGGGAGAAGATCTTGGCCCTCTAAGCAGCAAAGAGCTTGAATCACTTGAAAGGCAGCTAGATTCGTCTTTGAAGCAAATCAGATCAATAAGGACCCAATTCATGCTGGATCAGCTTTCTGATCTACAACGTAAGGAACACTTTCTAGGTGAGTCAAACAGAGATCTCAGACAAAGGTTGGAAGAG---TTTCAAATAAATCCACTCCAACTGAATCCCAGTGCTGAAGATATGGGGTATGGACGCCATCCAGGTCAGCCCCAAGGCCATGCTCTCTTTCAACCATTGGAGTGTGAGCCAACCTTACAAATTGGATATCATCCT---------GATCCAGTATCAGTGGTGACAGAAGGCCCAAGCATGAATAATTACATGGCAGGATGGTTACCA
Cucumis_s_CsSEP3              ATGGGAAGAGGGAGAGTAGAACTGAAGAGAATAGAGAACAAGATCAATAGACAAGTGACATTCGCTAAACGAAGAAATGGTCTATTGAAGAAAGCATATGAACTTTCAGTTCTATGTGATGCTGAAGTTGCTCTCATCATCTTCTCTAATAGAGGCAAACTCTATGAGTTTTGCAGCAGTTCAAGCATGCTCAAAACTCTAGAGAGATACCAGAAATGCAACTATGGAGCACCAGAGCCCAATGTCTCCACAAGAGAAGCCTTG------GAACTGAGCAGCCAGCAGGAGTATTTGAAACTTAAAGCTCGCTATGAAGCTCTGCAACGATCCCAAAGGAACCTTTTGGGAGAAGACCTTGGCCCATTGAGTAGCAAAGAACTTGAATCTCTTGAAAGGCAACTTGATATGTCACTCAAGCAAATCAGATCAACAAGGACTCAGTATATGTTAGATCAGCTCACTGATCTTCAACGTAAGGAACATCTTCTTAATGAAGCAAACAAGACTCTGAAACAAAGGTTAGTAGAAGGGTATCAAGTAAATGCTCTTCAATTGAACCAAAGTGCTGATGATATGATGTATGGAAGACAGCAAGCTCAGCCACCTGGTGATGCCTTCTTCCATCCTCTAGATTGTGAACCCACCCTACAAATTGGGTATCAACCA---------GATCCCATAACAGTGGTCACTGCTGGGCCAAGCATGAATAATTTCCTGCCAGGATGGTTGCCT
Taihangia_r_TrSEP3            ATGGGAAGAGGACGGGTTGAGCTGAAGAGAATCGAGAACAAGATCAACAGGCAAGTGACCTTTGCAAAACGAAGGAACGGGCTATTGAAGAAAGCTTATGAGCTTTCCGTTCTTTGCGATGCAGAGGTTGCTCTCATCATCTTCTCCAATAGAGGAAAGCTGTACGAGTTTTGCAGTAGTTCAAGCATGCTCAAAACTCTTGAGAGGTACCAGAAGTGCAACTATAGCACACCTGAGACACATGTATCTACAAGGGAAGCTCTG------GAATTGAGTAGCCAACAGGAGTATTTGAGGCTTAAGGCACGTTATGAAGCCCTACAAAGAAACCAAAGGAATCTTCTTGGAGAAGATCTTGGTCCTTTGAACAGCAAAGAGCTCGAATCACTTGAAAGGCAGCTGGATATGTCATTGAAGCAGATTAGATCAACACGGACACAGTGCATGCTGGATCAGCTCACAGATCTTCAGCGAAAGGAACAGATGCTTAATGAAGCAAACAGGTCCCTAAAACAAAGGTTGTTTGAGGGATACAATGTGAATCAACTCCAGCTGAATGCAAATGCTGAGGATGTAGGATATGGTAGACAAGCTCATCAACCTCACAGTGATGTCTTCTATCACCCCTTAGAGTTGGAGCCAACATTACAAATTGGGTATCACCAGAGC------GATCCAATACAAGTTGTGGCAGCAGGGCCAAGCGTGAGCAATTTCATGGGAGGATGGTTGCCA
Rosa_h_RhSEP3                 ATGGGGAGGGGGAGAGTTGAGCTGAAGAGGATTGAGAACAAGATCAACAGGCAGGTGACCTTTGCAAAGAGAAGGAACGGACTATTGAAGAAAGCCTACGAGCTTTCCGTTCTTTGCGATGCCGAGGTTGCTCTCATCATCTTCTCCAATAGAGGAAAGCTGTACGAGTTTTGCAGTAGTTCAAGCATGCTCAAAACACTTGAGAGGTACCAGAAGTGCAACTATGGAGCGCCGGAGACAAATGTATCTACAAGGGAGGCCTTG------GAATTGAGTAGCCAGCAGGAGTATTTGAAGCTCAAGGCACGTTATGAAGCCCTACAAAGAAACCAAAGGAATCTTCTTGGAGAAGATCTTGGCCCTTTAAGTAGCAAAGAGCTTGAATCACTTGAAAGGCAGCTGGATATGTCATTGAAGCAGATCAGATCAACACGGACCCAATGCATGCTGGATCAGCTCACAGATCTTCAGCGAAAGGAACACATGCTTAATGAAGCAAACAGGACACTGAAACAAAGGTTGTTTGAGGGATACAATGTACATCAACTCCAACTGAATGCAAATGCTGAGGATGTGGGATATGGCCGGCAACAAGCTCATCATCAGGGCGAGGGCTTCTTCCAACCCTTAGAGTGCGAGCCCACGTTACAAATTGGGTATCACCAGAATGATCCGATACAAGTTGTGACG------GCCGGGCCGAGCGTGAAT---TACATGGGAGGATGGCTGCCA
Prunus_p_PpMADS5              ATGGGGAGGGGGAGAGTGGAGCTGAAGAGGATTGAGAACAAGATCAACAGGCAGGTGACCTTTGCGAAGCGAAGGAACGGGCTTTTGAAGAAAGCCTACGAGCTTTCCGTTCTTTGCGAGGCTGAGGTTGCTCTCATCATCTTCTCCAATAGAGGAAAGCTGTACGAGTTTTGCAGTAGCTCAAGCATGCTCAAAACTCTTGAGAGGTACCAGAAGTGCAACTATGGAGCACCAGAGACAAATGTATCTGCAAGGGAGGCCTTG------GAATTGAGTAGCCAGCAGGAGTATTTGAAGCTCAAGGCACGTTATGAAGCCCTACAACGAAACCAAAGGAATCTTCTTGGAGAAGATCTTGGCCCTTTAAGCAGCAAAGAGCTTGAATCACTTGAAAGGCAGCTGGATATGTCTCTGAAGCAGATCAGATCGACACGGACCCAATGCATGCTGGATCAGCTCACAGATCTTCAGCGAAAGGAGCACATGCTAAATGAAGCAAATAAGACCCTGAAACAAAGGTTGTTTGAGGGATACCATGTAAATTCACTCCAAATGAATCCAAATGCTGACGAG------TACGGCCGGCAACAAACTCAAGCTCATGGCGATGGCTTCTTCCATCCCTTAGACTGCGAGCCGACGTTACAGATTGGATACCAGAAC---------GATCCAATATCAGTGGTCACAGCAGGTCCAAGCGTGAGTAATTACATGGCAGGATGGTTGCCA
Betula_p_BpMADS1              ATGGGGAGGGGGAGAGTGGAGCTGAAGAGGATCGAGAACAAGATCAACAGGCAGGTGACCTTCGCTAAGCGAAGGAACGGGCTTTTGAAGAAAGCCCACGAGCTTTCCGTGCTTTGCGATGCAGAGGTTGCTCTCATCATCTTCTCCAATAGAGGAAAGCTGTGCGAGTTTTGCAGCAGTCCAAGCATGCTCAAAACGCTAGAGAGGTATCAGAAATGCAACTTTGGAGCACCAGAGCCAAATGTTTCCGCAAGGGAGGCCTTG------GAGTTGAGTAGCCAGCAGGAATACTTGAAGCTTAAGGCACGTTATGAAGCCCTGCAAAGAACCCAAAGGAATCTCATGGGAGAAGATCTTGGCCCTTTAAGCAGCAAAGAGCTCGAATTACTAGAAAGGCAGCTGAATATGTCACTGAAGCAGATCAGATCGATACGGACACAGTGCATGCTGGATCAGCTCACTGATCTTCAACGTAAGGAACACATGCTTAATGAAGCAAATAGGACACTGAAACAAAGGTTGGTGGATGGATACCACATAGACGTACTCCAACTAGATCAAAGTGCCAACGATGTGGGTTATGGCCGACAGCCTGCTCAAACACAGGATGATTGCTTCTTTCATCCCTTA---TGTGAACCCACGTTGCAAATTGGATATCAGCACGAT------CATCCTATGTCAGTCGTCACAGCAGGCCCAAGCGTGAATAACTATATGTCAGGGTGGATGCCA
Populus_t_PtM6                ATGGGGAGAGGTAGGGTTGAGTTGAAGAGAATTGAGAACAAGATCAACAGGCAAGTAACATTTGCAAAGAGAAGGAATGGACTTTTGAAGAAAGCCTATGAGCTTTCCGTTCTTTGTGATGCAGAGGTTGCTCTCATCATCTTCTCCAATAGAGGAAAGCTGTACGAGTTTTGCAGTAGTTCAAGCATGCTCAAAACTCTTGAGAGGTACCAGAAGTGCAATTATGGAGCACCAGAGCCAAATGTGTCTGCAAGGGAGGCCCTG------GAACTGAGTAGTCAGCAGGAATATCTGAAGCTTAAAGCACGTTATGAAGCCCTGCAAAGAACCCAAAGGAATCTTTTGGGAGAAGAACTTGGCCCTCTAAGCAGCAAAGAGCTAGAATCACTTGAAAGGCAGCTTGATATGTCATTGAAGCAGATCAGATCAACAAGGACCCAATACATGCTGGATCAGCTCCATGACCTACAGCATAAGGAGCACATGCTGACTGCAGCTAATAAGTCCCTGAAAGAAAGGTTGATGGAAGGCTACCAATTAAATTCACTCCAGTTGAATCCAAGTGCAGAAGATGTGGAGTACGCTAGACAACAAGCCCAACCCCAGGGTGATGGGTTTTTTCATGCTTTGGAGTGTGAACCTACACTACAAATTGGGTATCAGCCAGAAAAT---ATAACAATG------GTCACTGCTGGCCCAAGTATGACTACTTACATGCCAGGTTGGTTAGCA
Arabidopsis_t_SEP3            ATGGGAAGAGGGAGAGTAGAATTGAAGAGGATAGAGAACAAGATCAATAGGCAAGTGACGTTTGCAAAGAGAAGGAATGGTCTTTTGAAGAAAGCATACGAGCTTTCAGTTCTATGTGATGCAGAAGTTGCTCTCATCATCTTCTCAAATAGAGGAAAGCTGTACGAGTTTTGCAGTAGTTCGAGCATGCTTCGGACACTGGAGAGGTACCAAAAGTGTAACTATGGAGCACCAGAACCCAATGTGCCTTCAAGAGAGGCCTTAGCAGTTGAACTTAGTAGCCAGCAGGAGTATCTCAAGCTTAAGGAGCGTTATGACGCCTTACAGAGAACCCAAAGGAATCTGTTGGGAGAAGATCTTGGACCTCTAAGTACAAAGGAGCTTGAGTCACTTGAGAGACAGCTTGATTCTTCCTTGAAGCAGATCAGAGCTCTCAGGACACAGTTTATGCTTGACCAGCTCAACGATCTTCAGAGTAAGGAACGCATGCTGACTGAGACAAATAAAACTCTAAGACTAAGGTTAGCTGATGGGTATCAGATG---CCACTCCAGCTGAACCCTAACCAAGAAGAGGTTGATTACGGTCGTCATCATCATCAACAACACTCCCAAGCTTTCTTCCAGCCTTTGGAATGTGAACCCATTCTTCAGATCGGGTATCAGGGG---------CAACAAGAT---GGAATGGGAGCAGGACCAAGTGTGAATAATTACATGTTGGGTTGGTTACCT
Capsella_r_SEP3               ATGGGAAGAGGGAGAGTGGAATTGAAGAGGATAGAGAACAAGATCAATAGGCAAGTGACGTTTGCAAAGAGAAGGAATGGTCTTTTGAAGAAAGCATACGAGCTTTCAGTTCTATGTGATGCAGAGGTTGCTCTCATCATCTTCTCTAATAGAGGCAAGCTGTACGAGTTTTGCAGTAGTTCGAGCATGCTTCGGACACTGGAGAGGTACCAAAAGTGCAACTATGGAGCACCAGAACCCAATGTGCCTTCAAGAGAGGCCTTAGCA---GAACTTAGTAGCCAGCAGGAGTATCTCAAGCTTAAGGAGCGTTATGACGCCTTACAAAGAACCCAAAGGAACCTATTGGGAGAAGATCTTGGGCCTCTAAGTTCAAAGGAGCTTGAGTCACTCGAGAGACAGCTTGACTCTTCCTTGAAGCAGATCCGAGCTCTCCGGACACAGTTTATGCTCGACCAGCTCAACGATCTACAGAGTAAGGAACGCATGCTGACTGAGACAAATAAAACTCTAAGACTAAGGTTGGCTGATGGGTATCAGATG---CCACTCCAGCTAAACCCTAACCCAGAAGATGTTGACTATGCTCGTCACCATCAACACCAACACTCCCAAGCTTTCTTCCAGCCTCTTGAATGTGAACCCATTCTTCAGATCGGGTATCAAGGG---------CAGCAAGATCATGGAATGGGAGCAGGACCAAGTGTGAATAATTACATGTTGGGTTGGTTACCT
Brassica_r_Brara.I03027.1     ATGGGAAGAGGGAGAGTGGAGTTGAAGAGGATAGAGAACAAGATCAATAGGCAAGTGACGTTTGCAAAGAGAAGGAATGGCCTTTTGAAGAAAGCATACGAGCTTTCCGTTCTATGTGATGCAGAGGTTGCTCTCATCATCTTCTCTAGTAGAGGAAAACAGTACGAGTTTTGCAGTAGTTCGAGCATGCTTCGGACTCTAGACAGGTACCAAAAGTGCAACTATGGAGCTCCAGAGCCCAATGTGCCTTCAAGAGAGGCCTTAGCAGTTGAACTTAATAGCCAGCAGGAGTATCTCAAGCTTAAGGAGCGTTACGATGCCTTACAGAGAACTCAGAGGAATCTATTGGGAGAAGATCTTGGACCTCTTAGTACAAAAGAGCTTGAGTCACTTGAGAGACAGCTTGATTCTTCTTTGAAGCAGATCAGAGCTCTCCGGACACAGTTCATGCTAGACCAGCTCAATGATCTTCAGAGTAAGGAACGCATGCTGGCTGAGACAAATAAAACTCTAAGGCTAAGGTTGGCCGATGGATATCAGATG---CCACTCCAACTCAACCCGAACCCAGAAGATGTTGACTACGGTCGTCATCAACATGAACATTCTCATCAAGCTTTCTTCCAGCCTTTGGAATGCGAACCCATTCTTCAAATGGGCTATCAGGGG---------CAGCAAGATCATGGAATGGGAGCAGGACCAAGTGTGAATAATTACATGTTGGGTTGGTTACCT
Sinapis_a_SaMADSD             ATGGGAAGAGGGAGAGTAGAATTGAAGAGGATAGAGAACAAGATCAATAGGCAAGTGACGTTTGCAAAGAGAAGGAATGGTCTTTTGAAGAAAGCATACGAGCTTTCGGTTCTATGTGATGCTGAGGTTGCTCTCATCATCTTCTCTAATCGAGGCAAACTGTACGAGTTTTGCAGTAGTTCCAGCATGATCCGGACACTGGAGAGATACCAAAAGTGCAACTATGGACCTCCAGAGCCCAATGTACCTTCAAGAGAGGCCTTAGCAGTTGAACTTAGTAGCCAACAAGAGTATCTCAAGCTTAAGGAGCGTTACGATGCCTTACAAAGAACCCAAAGGAACCTATTGGGAGAAGATCTAGGACCTCTTAGTACAAAAGAGCTTGAGTTACTTGAGAGACAGCTTGACTCTTCTTTGAAGCAGATCAGAGCTCTCCGGACACAGTTCATGCTCGACCAGCTCAATGATCTCCAAAGTAAGGAACGCATGTTGAATGAGACAAATAAAACTCTCAGACTAAGGTTAGCTGATGGATACCAGATGCCA---CTCCAACTTAACCCGAACCAAGAAGATGTTGACTACGGCCGTCAACAACAACAACAAAACTCTCATGCTTTCTTCCAGCCTTTGGAATGCGAACCCATTCTTCAAATGGGGTATCAGGGG---------CAGCAAGATCATGGAATGGAAGCAGGACCAAGTGAGAATAATTACATGTTGGGTTGGTTACCT
Carica_p_SEP3                 ATGGGGAGAGGTAGGGTTGAGTTGAAGAGGATAGAGAACAAGATCAACAGGCAAGTAACGTTTGCAAAGAGAAGAAATGGTCTGTTGAAGAAAGCTTATGAACTTTCCGTTCTTTGCGATGCGGAGGTTGCTCTCATCATCTTCTCTAATAGAGGAAAGCTGTACGAGTTTTGCAGTAGTTCAAGCATGCTCAAAACACTTGAGAGGTACCAGAAGTGCAATTATGGAGCACCGGAGACTAATGTGTCCACAAGAGAAGCACTG------GAGCTAAGTAGTCAGCAGGAATACTTGAAGCTGAAAGCACGTTATGAAGCCCTACAAAGATCCCAAAAGAATCTTCTTGGGGAAGATCTTGGTCCTTTAAGCAGCAAGGAGCTTGAGTCACTAGAAAGGCAGCTCGATATGTCACTGAAACAAATAAGATCGACGCGGACCCAGTACATGCTGGATCAGCTCACTGACCTCCAACGTAGAGAACACATGCTCAATGAAGCTAATAAAACGTTGAAACAAAGGTTAGTGGAGGGTTACCAAGTTAGTTCACTCCAACTGAATCCAAATGCAGAAGATGTTGGGTATGGCAGACAAGCAGCTGTACCTCAGCCTGATCCTTTCTTTCATCCCTTAGACTGTGAGCCTACATTACAAATCGGATATCAACCA---------GATCCAATATCAGTGGTGACTGCAGGGCCAAGTGTGAATAATTACATGCCAGGTTGGTTGCCA
Linum_u_SEP3                  ATGGGGAGAGGTAGAGTGGAACTGAAGAGGATCGAAAACAAGATCAACAGACAAGTAACGTTTGCAAAGAGAAGGAATGGGCTGCTGAAGAAAGCTTATGAGCTTTCCGTGCTTTGTGATGCTGAGGTTGCTCTCATCATCTTCTCCAATAGGGGAAAACTGTACGAGTTTTGCAGTAGTTCAAGCATGCTGAAAACATTGGAGAGGTACCAGAAATGCAACTATGGAGCACCTGAGTCCAATATCTCAGCGAGGGAAGCCCTG------GAGATAAGCAGCCAGCAGGAGTATCTGAAGCTGAAAGCACGCTATGAGGCCCTACAGAGGTCCCAAAGGAACTTGTTGGGAGAAGACCTCGGCCCTCTTAGCACGAAAGAGCTCGAGTCACTCGAAAGGCAGCTTGACATGTCTCTGAAGCAGATCCGATCAACTCGGACGCAATACATGTTGGATCAGCTCAATGATTTGCAGCGCAAGGAAAACTTGCTGAATGAAGCAAATAATAACTTGAAACAAAGGCTGATGGAAGGGTACCAGATAAACACGCTACAGCTGAATAGCGGTGCGGAAGAAGTTGATTACGGGAGACACCAAGCTCAGCAGCAGCATCATGGATTCTTTCATCCATTGGACTGTGAACCATCTTTGCATATTGGATACCACCATGAGGAGCAGACGGATTTAACAGTAGCAACAGCTGGGCCAAGTGCGAATAACTACATGCCAGGATGGCTTCCA
Citrus_u_CitMADS3             ATGGCACGAGGGAGGGTTGAGTTGAAGAGGATAGAGAACAAGATCAACAGGCAAGTGACCTTTGCAAAGAGAAGAAATGGCCTATTGAAGAAAGCTTATGAGCTTTCCGTTCTTTGTGATGCTGAGGTTGCTCTCATCATTTTCTCCAATAGAGGAAAGCTGTACGAGTTTTGCAGTAGTTCAAGCATGCTCAAAACGCTTGAGAGGTACCAGAAGTGCAACTATGGAGCACCAGAACCGAATGTGTCCGCAAGGGAGGCCCTG------GAGCTAAGTAGCCAGCAAGAATATCTGAAGCTTAAAGCACGATATGAAGCCCTACAGAGATCCCAAAGGAATCTCCTTGGAGAAGAACTTGGCCCTCTAAACAGCAAAGAGCTTGAGTCACTTGAAAGGCAGCTTGATATGTCATTGAAGCAGATCAGATCAACAAGAACTCAGTACATGCTGGATACCCTTACTGAACTGCAACATAAGGAACAGTTGCTGAGCGAAGCAAATAAGACCCTCAAACAAAGGTTGATGGAGGGATACCAAGTGAACACACTTCAATTGAATCCTAGTGCAGAAGATTGTGGTTATGGGCTTAAACCAGCTCAACCTCAGGGCGATACCTTCTTTCACGCCTTGGAATGTGAACCCACATTGCAAATTGGATACCAGCCTGCG------GACCCAATATCGGTTGTCACAGCAGGCCCGAGTCTGAATAATTACATGCAAGGATGGCTACCA
Mangifera_i_MSEP3             ATGGGAAGAGGTAGGGTTGAGTTGAAGAGAATAGAGAACAAGATCAACAGGCAAGTGACCTTTGCAAAGAGAAGGAATGGACTTTTGAAGAAAGCTTATGAGCTTTCAGTTCTTTGTGATGCTGAGGTTGCTCTCATCATCTTCTCTACTAGAGGAAAATTGTACGAATTTTGCAGTAGTCCAAGCATGCTCAAAACACTGGAGAGGTACCAGAGGTGTAACTATGGAGCACCAGAACCAAATGTGTCCACAAGAGAGGCCCTG------GAGATAAGTAGCCAGCAGGAATATCTGAAGCTGAAAGCACGTTATGAAGCCTTGCAAAGATCCCAAAGGAACCTCCTTGGAGAAGAACTTGGCCCTTTAAGCAGCAAAGAGCTTGAATCACTTGAAAAGCAGCTTGACATGTCTTTGAAACAGATCAGATCCACGCGGACTCAATATATGCTGGATCAGCTTATGGAGTTACAACATAAGGAGCAGGTGCTCAGCGAAACAAATAAGACCCTGAAACAAAGGTTGATGGAAGGATACCAAGTAAGCGTGCTCCAGTTGAATCCAAGTGCAGAAGAAATGGGGTATGGCCGCCAACCTGCTCAACTTCATGGAGATACCTTCTTCCATCCCCTGGAGTGCGAGCCTACATTGCAAATCGGATATCAACAT---------GAACAAATAACAGCAGTGAGTGCAGGCCCCAGTGTGAATAACTACATGCCAGGATGGTTGCCA
Gossypium_r_GrMADS1           ATGGGAAGAGGTAGGGTTGAACTTAAGAGGATTGAAAACAAGATCAACAGGCAAGTCACTTTTGCAAAGAGAAGAAATGGTCTTTTGAAGAAAGCTTATGAGCTTTCTGTTCTTTGTGATGCTGAAGTTGCTCTCATCATCTTCTCCAATAGAGGAAAGTTGTACGAATTTTGCAGCAGCTCAAGCATGATCAAAACATTGGAGAGGTACCAAAAATGCAACTATGGAGCTCCTGAGCCAAACGTGTCATCTAGGGAGGCTGCTTTG---GAATTAAGCAGTCGACAGGAATATTTGAAGCTTAAAGCACGTTACGATGCCTTACAAAGGTCCCAAAGGAATTTACTAGGAGAAGATTTGGGACCTTTGAGCAGCAAAGAGCTCGAGTCACTTGAGAAACAACTTGATTCATCATTGAAGCTAATCAGATCAACACGGACCCAATACATGCTTGATCAGCTCAATGATCTCCAAAGAAAGGAACATCTTCTTAATGAAGCCAATAAGACCCTAAAACAAAGGTTGGTGGAAGGGTACCAAGTAAACTCGTTACAATTGAATCCAAATGCAACGGAAGTCGGCTATGGCCGTCAACAGGTTCATCATCAGGGCGATGCCTTCTTCCATCCACTGGACTGTGAGCCAACTTTACAAATCGGATATCAGCATGATCCA---ATGTCAGTG------GTGACTGCAGGGCCAAGTGTGAATAATTATATGACAGGTTGGTTACCA
Theobroma_c_TcMADS2           ATGGGGAGAGGTAGGGTTGAGTTGAAGAGGATTGAAAACAAGATCAACAGGCAAGTAACTTTTGCTAAGAGAAGGAATGGACTTTTGAAGAAAGCCTATGAGCTTTCCGTTCTTTGTGATGCCGAGGTTGCTCTCATCATCTTCTCCAATAGAGGAAAGCTGTACGAGTTTTGCAGCAGTTCAAGCATGATCAAAACTTTGGAGAGGTACCAAAAGTGCAACTATGGAGCTCCAGAGACAAATGTGTCAACTAGGGAGGCTCTG------GAGTTAAGCAGTCAGCAGGAGTATCTGAAGCTTAAAGCCCGTTATGAAGCCCTACAAAGGTCCCAAAGGAATTTACTAGGAGAAGATCTGGGCCCTTTAAGCAGCAAAGAGCTTGAGTCTCTTGAGAGGCAGCTCGATTCATCATTGAAGCAGATCAGATCGACGCGGACCCAATACATGCTGGATCAGCTCACTGATCTCCAACGGAAGGAACATCTACTTAATGAAGCCAATAAGACCCTAAAACAAAGGTTGGTGGAAGGCTACCAAGTAAATTCACTCCAACTGAATCCGAATGCAGAAGATGTGGGCTATGGGCGACAACCAGCTCAGCCTCAGGGCGATGGCTTTTTTCATCCCTTGGAGTGTGAGCCAACATTACAAATTGGATATCAGCCTGATCCA---ATATCAGTG------GTCAACGCGGGGCCAAGTGTGAATAATTACATGACAGGATGGCTACCA
Vitis_v_VvMADS4               ATGGGGAGAGGTAGGGTTGAGTTGAAGAGGATTGAGAACAAGATCAACAGGCAAGTGACCTTCGCTAAGAGAAGAAATGGCCTTCTCAAGAAGGCGTACGAACTTTCGGTGCTCTGCGACGCCGAGGTTGCTCTCATCATCTTCTCCAATAGAGGAAAACTCTACGAGTTCTGCAGTAGCTCGAGCATGCTCAAAACCCTTGAGAGGTATCAGAAGTGCAATTATGGAGCACCGGAGACAAATGTATCCACAAGGGAGGCCCTG------GAGTTAAGTAGTCAGCAGGAATATTTGAAACTTAAAGCACGTTATGAAGCCCTACAACGATCCCAGAGGAATCTTCTTGGGGAGGATCTTGGCCCTTTGAGCACGAAGGAACTTGAGTCACTGGAAAGGCAGCTTGATGTATCACTGAAGCAGATCAGGTCAACGCGAACACAGTACATGCTGGATCAACTCACCGATCTTCAGAGAAAGGAACACATGCTCAATGAAGCAAACAAGACCCTGAAGCAAAGGTTGTTGGAAGGAACACAGGTAAACCAGCTCCAGTGGAATCCAAATGCACAAGACGTGGGCTATGGTCGGCAACAAGCTCAGCCTCAGGGCGATGGCTTCTTCCATCCCTTAGAGTGTGAGCCCACGTTACAAATCGGATACCAGCCC---------GATCCAATAACGGTTGCAGCAGCAGGCCCCAGTGTGAATAACTACATGCCGGGATGGTTGCCA
Paeonia_l_SEP3                ATGGGGAGAGGTAGGGTTGAATTGAAGAGAATTGAGAACAAGATCAACAGGCAGGTGACCTTCGCCAAGAGAAGAAATGGACTTTTGAAGAAAGCTTACGAGCTTTCCGTCCTTTGCGATGCGGAGGTTGCTCTCATCATCTTCTCCAATAGAGGAAAGCTGTACGAGTTTTGCAGTAGCTCAAGCATGCTCAAAACGCTTGAGAGGTATCAAAAGTGCAACTATGGAGCTCCAGACACAACTGTATCTGCAAGGGAGGCCCTG------GAGCTAAGCAGTCAGCAAGAGTATTTAAAGCTGAAACAACGTTATGAAAGCTTGCAACGAAATCAAAGGAATCTTCTTGGTGAGGACCTTGGACCTTTAAGTAGCAAGGACCTGGAGCTACTCGAAAGGCAGCTTGATTCATCACTAAAACAGATCAGATCCACTCGGACTCAATCCATGCTGGACACTCTCACTGATCTACAAAGAAAGGAGCACATGCTTAATGAAGCAAATCAAAGCCTCAAACAAAGGTTAATGGAAGGAAACCATGTAAATTCACTTCCATGGAACCCGAATTCACACGAAATGGATTATAGTCGACACCAAGCTCAACCACAGGGTGATGCCTTTTACCATCCATTGGATTGTGAACCTACATTACAAATTGGATATCAGCCT---------GATTCTATAGGAGTAGCAGCGGCAGGACCAAGTGTGAATAATTACATGGGAGGATGGTTACCC
Antirrhinum_m_AmSEP3B         ------------------------------------------------------------------------------------------------------------------TGTGATGCTGAGGTTGCTCTCATCATCTTCTCCAATAGAGGAAAGCTGTACGAGTTTTGCAGTAGCTCTAGCATGCTCACAACCTTGGAAAGGTATCAAAAGTGTAACTATGGAGCTCCAGATGCAAACATATCAACAAGGGAGGCAATG------GAACTGAGCAGTCAGCAGGAGTATTTGAAACTTAAAGCACGCTATGAAGCCCTACAGCGCTCACAAAGGAATCTTCTTGGTGAGGAACTTGGTCCATTGAACAGCAAGGAACTGGAATCACTTGAAAGGCAGCTTGATATGTCGCTGAAGCAGATCCGATCAACACGGACCCAAGCAATGCTGGATACCCTCACAGATCTTCAGCGAAAGGAGCATGCCCTCAATGAAGCAAACAGGAATTTGAAACATCGGTTGATGGAAGGAAGTCAAATAGGT---CTTCAATGGAACCTAAATGCCCAAGATATGGGCTATGGAAGACAACCAACTCAACCTCAGGGTGATGGATTTTTTCATCCCCTGGAATGTGAACCCACTCTACAAATGGGGTTCCATAGT---------GATCAAATAAGTGTGGCAGCAGCAGGGCCAAGTGTGAATAACTACATGTCAGGGTGGTTGCCG
Antirrhinum_m_DEFH72          ATGGGAAGAGGGAGAGTTGAGTTGAAGAGAATAGAGAACAAGATCAACAGGCAAGTGACTTTTGCTAAACGAAGGAATGGGCTTTTGAAGAAAGCTTATGAGCTATCTGTTCTTTGTGATGCTGAGGTTGCTCTCATCATCTTCTCCAATAGAGGAAAGCTGTACGAGTTTTGCAGTAACTCTGGCATGCTCAAAACACTGGAAAGGTATCAGAAGTGCAACTATGGAGCTCCTGAGGCTAATGTATCCACCAGGGAGGCACTG------GAACTGAGTAGTCAGCAGGAGTATTTGAAGCTTAAAGCACGCTATGAAGCCCTGCAGCGTTCACAAAGGAACCTTCTTGGTGAGGATCTAGGTCCATTAAACAGCAAGGAGCTTGAATCATTGGAGAGGCAGCTTGATATGTCCCTCAAACAGATCCGATCAACACGGACCCAGGCAATGCTGGACACCCTCACAGATCTTCAGCGAAAGGAGCATGCCCTCAATGAAGCTAACAGGAGTCTAAAACACCGGTTGATGGAGGGAAGTCAGATAAGT---CTTCAGTGGAACCCAAATGCACATGATATGGGTTATGGAAGACAAGCAGCTCAACCTCAGGGTGATGGATTCTTTCATCCTCTGGAATGTGAACCTACTCTACAAATGGGGTTCCAGTCT---------GAA---ATAACAGTTGGAGCAGCAGGGCCTAGTGTGAATAACTACATGACGGGGTGGCTGCCC
Antirrhinum_m_DEFH200         ATGGGAAGAGGGAGAGTTGAGCTGAAGAGAATAGAGAACAAGATCAACAGGCAAGTGACTTTTGCAAAACGAAGGAATGGGCTTTTGAAGAAAGCTTATGAGCTATCTGTTCTATGTGATGCTGAGGTTGCCCTCATCATCTTCTCCAATAGAGGAAAGCTGTACGAGTTTTGCAGTAGCACTAGCATGCTGAATACACTGGAAAGGTATCAAAAGTGCAACTATGGACCTCCAGAGACTAATGTATCCACAAGGGAAGCACTG------GAACTGAGTAGTCAGCAGGAGTATTTGAAACTTAAAGCACGCTATGAAGCTCTACAGCGTTCACAAAGGAATCTTCTTGGTGAGGATCTTGGTCCTCTGAACAGCAAAGAGCTTGAATCACTTGAGAGGCAGCTTGATATGTCACTCAAGCAAATTCGATCAACACGGACTCAAGCAATGCTGGATACCCTCACAGATCTTCAGAGAAAGGAACACGCCCTCAATGAAGCTAACAGAAGTTTGAAACATCGGTTGATGGATGGAAGTCAAATAAGT---CTCCAATGGAACCCAAATGCTGAAGATGTGGGCTATGGAAGACAACCATCTCAACCGTCGGCTGATGGATTTTATCATCCTCTGGAATGTGAACCCACTCTGCATATTGGGTTCCAGTCT---------GATCAAATAACGGTTGCAGGAGCTGGGCCTAGTGTGAATAACTACATCTCAGGCTGGCTTCCA
Mimulus_g_Migut.K00969.1      ATGGGGAGAGGGAGAGTTGAGCTGAAGAGGATAGAGAATAAGATAAACAGACAAGTGACTTTTGCGAAGAGAAGGAATGGTCTTTTGAAGAAAGCTTACGAGCTTTCTGTTCTTTGTGATGCTGAGGTTGCCTTGATTATCTTCTCCAATAGAGGAAAGCTGTACGAGTTTTGCAGTAGCTCTAGCATGCTGAAAACACTGGAAAGGTATCAAAAGTGCAACTATGGAGCACCAGAGACTAATGTATCTGCCAGAGAGGCCCTG------GAACTGAGCAGCCAGCAGGAGTACTTGAAGCTTAAAGCTCGTTACGAAGCCCTACAGCATTCTCAGAGAAACCTTCTCGGAGAGGATCTCGGGCCATTGAACAGCAAGGAGCTTGAATCACTTGAGAGGCAACTTGACATGTCACTTAAGCAGATCAGATCAACTAGGACCCAAGCAATGCTGGATACCCTCACAGATCTTCAGAGGAAGGAGCATGCACTGAATGAGGCTAACAGGAGTCTGAAACACCGGTTGATGGAAGGAAGTCAAATAAGT---CTGGAATGGAACCATAATAATAACGTTATGGGCTATGGTAGAGAAGCGCCACCTCATCAGCCCGATGGCTTCTTTCATCCCCTCGACTGC------GGTCTGCAAATCGGCTACCAGGCA---------GATCAAATA------ACAGGAGCAGGGCCAAGTGTGAATAACTACATAACAAGCTGGCTCCAG
Syringa_v_SvSEP3              ---------------------------AGGATGGARAACAAGATCAATAGGCAAGTCACCTTTGCCAAGAGAAGGAATGGATTATTGAAAAAAGCTTATGAACTTTCTGTTCTTTGTGATGCTGAAGTAGCGCTGATCATCTTCTCCAATAGAGGAAAACTTTACGAATTTTGCAGCAGCTCTAGCATGCTCAGAACATTGGAGAGGTATGAAAAGTGCAACTATGGAGCACCAGAGCCACATGTATCCTCAAGAGAGGCACTG------GAACTAAGCAGTCAGCAGGAATATCTGAAGCTGAAAGCACGTTATGAAGCCCTACAGCGTTCACAAAGGAACCTTCTTGGTGAGGATCTCGGTCCATTGAACAGCAAGGAACTTGAATCACTAGAGAGACAGCTCGATATGTCTCTTAAGCAAATCAGATCAACAAGAACACAAGCTATGCTGGATACTCTCACAGATCTTCAAAGAAAGGAGCATGCACTAAATGAAGCCAACCAAAGTTTGAAACAAAGGTTGATGGAAGGAAATCACATTAGT---CTGCAGTGGAATCAAGATCCTGAAGAAGTTGGCTATGGCCGTGAACCAACTCAACATCAACCTCATGGTTTCTTTCATCCTTTGGAATGTGAACCCACTTTACAAATTGGATACCAGAAT---------GATCCAATG------GCAGCAGCAGGGCCCAGTTTAAATAATTTCATGTCAGGATGGTTGCCC
Petunia_h_FBP2                ATGGGAAGAGGTAGAGTTGAGCTTAAGAGAATAGAGAACAAAATCAATAGACAAGTTACCTTTGCTAAGAGAAGAAATGGACTATTGAAAAAAGCTTATGAACTTTCTGTTCTTTGTGATGCTGAAGTTGCTCTTATTATTTTCTCTAATAGGGGAAAATTGTACGAGTTTTGCAGTAGCTCTAGCATGCTCAAGACCTTAGAGAGGTACCAGAAGTGTAACTATGGAGCACCAGAGACTAATATATCCACACGAGAAGCACTG------GAAATAAGCAGCCAACAAGAGTACTTGAAGCTTAAAGCACGTTACGAAGCATTACAGCGATCACAGAGGAATCTTCTTGGTGAAGATCTTGGCCCTTTGAACAGCAAAGAACTTGAATCACTTGAAAGGCAGCTTGATATGTCACTGAAACAAATCAGATCAACTCGGACTCAGCTGATGTTGGATCAACTTCAAGATCTTCAGAGAAAGGAACATGCATTAAACGAAGCAAACAGAACCTTGAAACAAAGGTTGATGGAAGGAAGCACACTAAAT---CTGCAGTGGCAGCAAAATGCACAAGATGTGGGCTACGGCAGACAAGCAACTCAAACTCAGGGAGATGGCTTCTTTCATCCTTTGGAATGTGAACCCACTTTACAAATTGGGTATCAAAAT---------GATCCAATTACAGTAGGAGGAGCAGGGCCAAGTGTGAATAACTACATGGCTGGCTGGTTGCCT
Nicotiana_s_NsMADS3           ATGGGAAGGGGTAGGGTTGAGCTTAAGAGAATAGAGAACAAGATCAACAGGCAAGTGACCTTCGCTAAGAGAAGAAATGGACTTTTGAAAAAAGCTTATGAGCTTTCTGTTCTTTGTGATGCTGAGGTTGCTCTCATCATCTTCTCCAATAGGGGAAAACTGTACGAGTTCTGCAGTAGCTCTAGCATGCTCAAGACATTAGAGAGGTACCAGAAGTGCAACTACGGAGCACCAGAGACCAATATATCCACACGAGAAGCACTG------GAAATAAGTAGCCAACAAGAATACTTGAAGCTTAAAGCACGTTACGAAGCATTACAGCGATCACAGAGAAATCTTCTTGGTGAAGATCTTGGCCCTTTGAATAGCAAGGAACTTGAATCACTTGAGAGGCAGCTTGATATGTCACTGAAACAGATTCGATCAACTCGGACTCAGTTAATGTTGGATCAACTTACAGATCTTCAGAGAAAGGAACATGCATTAAACGAAGCAAACAGAACCTTGAAACAAAGGTTGATGGAAGGAAGCCAACTAAAT---CTGCAGTGGCAACAAAATGCACAAGATATGGGCTACGGCCGGCAAACAACTCAAACTCAGGGCGATGGCTTTTTTCATCCTTTGGAATGTGAACCCACTTTGCAAATTGGGTATCAGAAT---------GATCCAATAACAGTAGGAGGAGCAGGGCCCAGTGTGAATAACTACATGGCTGGCTGGTTGCCT
Solanum_t_StAGL9              ATGGGAAGGGGTAGGGTTGAGCTAAAGAGAATAGAGAACAAGATCAACAGGCAAGTGACCTTTGCTAAGAGAAGAAATGGACTTTTGAAGAAAGCTTATGAGCTTTCTGTTCTTTGTGATGCTGAGGTTGCTCTCATCATCTTCTCTAATAGGGGAAAACTCTATGAGTTCTGCAGTAGCTCTAGCATGCTAAAGACGTTGGAGAGGTACCAGAAGTGCAACTATGGAGCACCTGAACCGAATATATCCACACGAGAAGCACTG------GAAATTAGTAGCCAGCAGGAGTACTTGAAGCTTAAAGGACGTTACGAAGCATTGCAGCGATCACAGAGGAATCTTCTTGGTGAAGATCTTGGTCCTTTGAACAGCAAAGAACTTGAATCACTTGAGAGGCAACTTGATATGTCGCTCAAACAGATCAGATCAACTCGGACTCAGTTAATGTTGGATCAACTTACAGATCATCAGAGAAAGGAACATGCATTGAACGAAGCCAACAGAACCCTGAAACAAAGGTTGATGGAAGGAAGCCAACTAAAT---CTGCAGTGGCAGCCAAATGCACAAGATGTGGGCTACGGCCGGCAAACAACTCAAAATCAGGGCGATGGCTTCTTTCATCCTTTGGATTGTGAACCTACTTTGCAAATTGGGTATCAGAAT---------GATCCAATAACAGTAGGAGGAGCAGGTCCGAGTGTGAATAACTACATGGCTGGCTGGTTGCCT
Solanum_l_LeMADS5             ATGGGAAGGGGTAGGGTTGAGCTAAAGAGAATAGAGAACAAGATCAACAGGCAAGTGACCTTTGCTAAGAGAAGAAATGGGCTTTTGAAGAAAGCTTATGAGCTTTCAGTTCTTTGTGATGCTGAGGTTGCTCTAATCATCTTCTCTAATAGGGGAAAACTCTATGAGTTCTGCAGTAGTTCTAGCATGCTAAAGACGTTGGAGAGGTACCAGAAGTGCAACTATGGAGCACCTGAACCGAATATATCAACACGAGAAGCACTG------GAAATTAGTAGCCAGCAGGAGTACTTGAAGCTTAAAGGACGTTACGAAGCATTGCAGCGATCACAGAGGAATCTTCTTGGTGAAGATCTTGGTCCTTTGAACAGCAAAGAACTTGAATCACTTGAGAGACAACTTGATATGTCGCTCAAACAGATCAGATCAACTCGGACTCAGTTAATGTTGGATCAACTTACAGATTATCAGAGAAAGGAACATGCATTGAACGAAGCCAACAGAACCTTGAAACAAAGGTTGATGGAAGGAAGCCAACTAAAT---CTGCAGTGGCAGCCAAATGCACAAGATGTGGGCTATGGCCGGCAAACAACTCAAACTCAGGGCGATGGCTTCTTTCATCCTTTGGATTGTGAACCTACTTTGCAAATTGGGTATCAGAAT---------GATCCAATTACAGTAGGAGGAGCAGGGCCTAGTGTGAATAACTACATGGCTGGCTGGTTGCCT
Impatiens_h_IhSEP3            ATGGGAAGGGGCAGAGTTGAGCTAAAGAGGATAGAGAACAAGATCAACAGACAAGTAACCTTTGCAAAACGAAGAAACGGTCTGTTGAAGAAAGCTTATGAGCTTTCTGTCCTTTGTGATGCCGAGGTAGCTCTCATCATCTTCTCCAACCGAGGCAAGCTCTATGAGTTTTGCAGCAGTCCCAGCATGCTAAAAACACTAGAGCGATACCAAAAGTGTAACTATGGCGCACCCGAGGCAAACATTTCGTCTAGGGGAGCCCTG------GAATTGAGTGGTCAACAAGAATATTTGAAGCTCAAACAACGTTACGAGACCTTACAAAGAACTCAAAGGAATCTTTTGGGAGAGGATCTCGGTCCTTTAGATGGCAAAGAACTCGATACAATTGAAAGACAACTCGACACGTCCCTCAAACATATCAGATCAACACGTACACAACATATGGTTGACCAACTTGAGGACTTGCAAAGGAAGGAGCAAATCCTTAATGAAGCAAACAGGGCCTTGAAACAAAGGCTATTGGAAAGT------TCTTTC------AATTGGATGCAAAATGGGCAACATGTGGATTACAGTGGGGCTGTTCAGCCCAATGNAGATGAACTC---TTTCATCCATTGGAATGTGAGCCCACTTTACAAATGGGTTATCAACATCAT------GATCCAACAAGTGTGGAAGCTGCTGGCCCAAGTATGAACAACTACTTTCCAGGATGGCTTTCA
Chrysanthemum_m_CDM44         ATGGGAAGAGGTCGAGTTGAGCTAAAGCGAATCGAAAACAAGATTAACCGACAAGTTACTTTTGCGAAAAGAAGAAACGGGTTGTTGAAAAAAGCTTACGAGCTTTCGGTTCTTTGTGATGCTGAAGTTGCTTTGATCATCTTTTCAAACCGCGGGAAATTGTATGAGTTTTGTAGTAGCTCAAGCATGCTGAAGACACTCGAGAGGTATCAAAAATGCAACTATGGAGCACCTGAGACAAATGTGTCCGCAAGGGAGGCGCTG------GAGTTAAGTAGTCAGCAGGAGTACTTGAAACTTAAAGCACGTTATGAAGCGCTACAACGGTCCCAGAGGAATCTTTTGGGTGAGGATCTTGGCCCATTGAACTGCAAAGAGCTCGAGTCACTTGAAAGGCAACTCGATACATCTCTAAAGCAGATCAGATCAGCCCGGACTCAGTTCATGCTGGATACACTCACAGATCTTCAAAAAAAGGAGCACGCACTAAACGATGCCAATAGGACCTTGAAGCAAAGGTTGATGGAAGGACATCAAGTAACTTCACTCCATTGGAATCCACATGTCCAAGAAATGGGATACGACCAGGAACCTCAACATCAAAACGGCGAAGCCTTCTTTCATCCACTTGATTGTGGACCCACTTTACAAATGGGGTATCCATCG---------GATTCATTAACGGCAGAAGCAGCAGGGCCAAGTTGCAGTAATTATATGCCAGGATGGTATCAG
Chrysanthemum_m_CDM77         ATGGGAAAAGGAAGGCTAGAGTTGAAGAGAATAGAGAACAAAATAAACAGACAAGTTACATTTGCAAAGAGAAGAAATGGTCTTCTTAAAAAAGCTTATGAACTTTCTGTTCTTTGTGATGCTGAAGTTGCTCTTATCATCTTCTCTACTAGGGGTAAACTCTATGAGTTCTCTAGCACTTCAAGCATGCTGAAAACACTAGAGAGGTACGAGAAATCTAGTTTTGGACCACCTGAACAACGAAGGCCGGCTAAGGAAGATCTTCAG---GAACAAAGCAGCTACCAGGAATACATGAGGCTAAAAGAACGCTATGACGCCTTGAAACAACTTGAAAGGAATTACTATGGTGAGGAGATTGACAATTTGAGTACCAACGAGCTTGAGTCGCTTGAAAGGCAGCTTCATTGTTCATTGAAACAGATCAGAACAATAAGGACTCAGTCGCTAGTTGATAGGCTTTATGAACAACAGAAGATGGAACACCACCTCTACGAGTCCAACAAGACACTTCGACTCAAGTTTGAAGAAGAAAGCCAAGCAGAAGCGCTCCAGTGGGAGGCACATGCAAATGGAATGGTTTATGGGCATCAACACCAACTGTCTCAAACAGATGCCTTCTATCATCCAACTGGTTGTGAAACCACTTTGCAAATCGGGTACCAAACT---------GAC---ATGTCGGCAGTGACTTCT---ACAAGCATGAACCATCAAATGCAGGGTTGGCCAGCA
Helianthus_a_HAM137           ATGGGAAAAGGAAGGTTAGAGTTGAAGAGAATTGAGAACAAGATAAACAGGCAGGTTACCTTTGCCAAGAGAAGAAATGGTCTTCTCAAGAAAGCTTATGAACTTTCTGTCCTTTGTGATGCTGAAGTTGCTCTCATCATCTTCTCCACTCGTGGCAAACTCTATGAGTTCTCTAGCACCTCTAGCATGCTGAAAACACTTGAGAGGTATGAGAAGTGTAGTTTTGGGCCACCAGAACAAAGAAAGCCAGCCAAGGAGGATCTTCAG---GAACAAAGCAGTTACCAGGAATACATGAGGCTTAAAGAACGCTACGATGCTTTGAAACAACTCGAAAGGAATTACTATGGTGAGGAGATTGACTCGTTGACTACCAACGAGCTCGAGTCGCTTGAAAGGCAGCTTCATTGTTCATTGAAACAGATTAGGACAATAAGGACTCAGTCGCTGATCGATAAGCTTTACGAACAACAAAAGATGGAACACCAACTTTACGAGTACAACAAGACGCTTCGACTCAGATTAGATGAAGAAAGCCAAGCAGAGGCACTCCAATGGGATGTACACGCGAATGGAATGGTTTATGGGCATCAGCACCAAGTGTCTCATCCTGGTGCGTTTTATCATCCGACTGGCTGCGAAACCACATTGCAAATCGGGTACCAGACT---------GAACAAATCTCGGGAGCGACCTCG---TCGAGCATGAGCCATCAAATGCAGGGTTGGCCTGCA
Gerbera_h_GRCD1               ATGGGAAAAGGAAGGTTAGAGTTGAAGAGAATAGAGAACAAAATAAACAGGCAAGTCACTTTTGCCAAGAGAAGAAATGGTCTCCTCAAGAAAGCTTACGAGCTTTCTGTTCTCTGCGATGCCGAAGTTGCTCTCATCGTCTTCTCCACTCGCGGCAAGCTCTATGAATTCTCCAGCACTTCCAGCATGTTGAAGACACTCGAGAGGTATGAGAAATGCAGCTTTGGGCCACCGGAGCAAAGAAGACCGGCGAAGGAAGATCTACAG---GAACAAAGTAGTTATCAAGAGTACATGAGGCTCAAAGAACGTTATGATGCCCTGAAACGACTCGAAAGGAATTACTACGGAGAGGAGATCGACTCGCTGACCACGAGCGAGCTTGAGTCACTCGAAAGACAACTTCATTGTTCATTGAAACAGATCAGAACGATAAGGACTCAGTCGTTGCTCGATAAGCTCTATGAACAACAAAAAATGGAACACCAGCTTTACGAGTCCAACAAAACCCTTCGACTCAGATTAGACGAGGAAGGCCAAGCAGAGGCGCTCCAATGGGATGCACACGCGAACGGGATGGTTTACGCGCATCAACATCAAGTGTCTCAACCTGACACCTTCTATCACCCGACCGGTTGCGAAACCACTTTGCAAATCGGGTACCAAAGT---------GAACAAATGTCAGCAGTG------------------AACCATCAAATGCAGGGTTGGCCAGCA
Actinidia_c_SEP3              ATGGGGAGAGGTCGGGTTGAGCTGAAGAGGATAGAGAACAAAATCAACCGGCAAGTGACCTTCGCCAAGCGAAGAAACGGCCTTCTCAAGAAGGCCTACGAGCTCTCAGTTCTCTGCGACGCCGAGGTCGCTCTCATCGTCTTCTCCAATCGGGGAAAGCTCCACGAGTTCTGCAGTACGTCGAGCATGCTCAAAACCCTTGAAAGGTACCAAAAGTGCAACTATGGAGCACCAGAACCAAATGTATCTGCAAGAGAGGCCCTG------GAGCTGAGTAGTCAGCAAGAGTATTTGAAACTTAAAGGACGCTACGAAGCCCTCCAACGATCCCAAAGGAATCTTCTGGGCGAGGATCTTGGCCCCCTAAATAGCAAGGAGCTTGAGTCGCTAGAAAGGCAGCTTGACATGTCATTGAAGCAGATCAGATCTACACGGACCCAGTACATGCTTGATCAGCTCACAGATCTTCAAAGAAAGGAACATGCACTTAATGAAGCAAACAAGACTCTCAAACAAAGGCTGTGGGGAGATAGTCAAGTAAACTCACTCCAGTGGCATCCAAATCAAGATCATGTGGACTACAGCAGACAACCAGCTCAACCTCAGGGTGAAGCCTTCTTTCACCCCTTGGATTGTGAACCCTCATTACAAATCGGGTACCAGAAT---------GATCCAATAACAGTGGGAGGAGCAGGTCCCAGTTTGAATAATTACATGCCAGGGTGGTTGCCA
Silene_l_SlSEP3               ATGGGAAGAGGAAGAGTAGAGTTGAAGAGGATAGAAAACAAGATAAACAGGCAAGTAACCTTCGCAAAGAGAAGAAATGGTCTTTTGAAGAAAGCTTATGAACTTTCTGTCCTTTGTGATGCTGAAGTTGCTCTTATCATCTTCTCCAATCGTGGCAAACTCTATGAGTTTTGCAGTAGCCCTAGCATGCTGAAGACACTTGAGAGGTATCAGAAGAGCAACTATGGACCTCCGGACACTGCTGTTTCTTCAAGAGAAGCCCTG------GAAATAAGTAGCCATCAAGAGTATATAAGGCTGAAAGCACGCTATGAAGCCCTTCAAAGGACACACAGAAATTTAATGGGAGAGGATCTAGGGCCACTAAGCAGCAAGGAACTTGAATCACTTGAGAGGCAGCTTGATATGTCTTTGAAGCATATCAGATCAACTAGGACTCAATACATGCTTGATCAACTAGCTGATCTCCAAAGGAAGGAACATGTTCTCAATGAAGCAAACATTACTCTTAAACAAAGGTTAATTGAAGCGGATCAGGTAAGTTCAGCTCAATGTTAT------GGACACGAGTTAGATTATGGAAGGAACCCCCAAGCTCAGGCTGATCATGTTTTCTTTCACCCTTTAGAATGTGAACCAACACTTCAAATCGGTTATCAACCG---------GAGCAGATGAACGTTACAGCAGCCGGACCAAGCATCAACAATTTCATGACCGGTTGGTTGCCC
Trochodendron_a_MADS4         ---------------------------------------AAGATCAACAGGCAAGTAACCTTCTCTAAACGAAGAAATGGCCTTTTGAAGAAAGCTTACGAGCTTTCTGTCCTTTGCGATGCTGAGGTTGCTCTGATCGTCTTCTCCACTAGAGGAAAGCTGTACGAGTTTTGCAGCAGCTCAAGCATGTTCAAAACGCTTGAGAGGTATCAGAAATGCAACTATGCAGCACCAGAGACAAATGTATCTACAAGGGAGACCCTG------GAGCAGAGTAGCTACCAGGAGTATTTGAAGCTTAAAGCACGCCATGACGACCTACAACGAACACACAGGAATTTTATGGGCGAGGATCTTGGCCCGCTAAGTGGGAAGGAGCTTGAGTCACTTGAAAGACAGCTTAATGTGTCATTGAAGCAGATCAGATCGATACGGACCCAGTACATGCTCGATCAGCTCACCGATCTTCAAAGAAGGGAACAAATGCTCAGTGAATCAAACAAGACCCTGGCAAGAAGGCTGGAGGAAGGAAACCAAGCAAATGCGCTTCAATGGGATCCAAATGCACAAGGTATGGGGTATGACCGACAGCCAGCTCATCCACAGGGCGACGGGTTCTTTCACCCCTTAGAGTGTGAGCCCACATTACAAATCGGGTATCAGCAT---------GATCAAACAGCGGGAATGGCACCTGGGCCGAGTGGGAATAATTACATGGCAGGATGGTTAGCA
Trochodendron_a_MADS2         ATGGGGAGAGGTAGGGTTGAGTTGAAGAGGATCGAAAACAAGATCAACAGGCAAGTGACCTTCGCTAAACGAAGAAATGGCCTTTTGAAGAAAGCTTATGAGCTTTCTGTTCTTTGCGATGCTGAGGTTGCTTTGATCGTCTTCTCCACTAGAGGAAAACTGTACGAGTTTTGCAGCAGTTCTAGCATGTTCAAAACACTTGAGAGGTATCAGAAATGCAACTATACAGCACCAGAGACAGATATATCGGCAAGGGAGACCCTG------GAGCAGAGTAGCTACCAGGAGTATTTGAAGCTTAAAGCACGCTACGAGGCGCTACAAAGATCACAAAGGAACCTTCTTGGGGAGGATCTTGGGCCGCTAAGCGGCAAGGAGCTTGAGTCACTTGAAAGGCAGCTTGATGTGTCATTGAAGCAGATCAGATCTATACGGACCCAGTGCATGCTCGATCAGCTCACTGATCTTCAAAGAACGGAACAAATGCTCAGCGAATCTAACAAGAACCTGGCAAGAAGGTTGGAGGAAGGAAGCCAAGCAAATGCGCACCAGTGGGATCCAAATGCACACGGTATGAGGTATGGTCAACAGCCGGCTCATCCACAGGGCGATGGGTTCTTTCATCCCTTAGAGTGTGAGCCCACATTACAAATCGGGTACCAGCCC---------GACCAAATAGCTGTTATGGCACCTGGGCCGAGTGTGAATAATTACATGCCAGGATGGTTAGCA
Pachysandra_t_PAteSEP3_1      ATGGGAAGAGGTAGGGTTGAGTTGAAGAGGATCGAAAACAAGATCAACAGGCAAGTCACCTTTGCTAAACGAAGGAATGGACTTTTGAAGAAAGCTTACGAGCTTTCCGTTCTTTGCGATGCCGAGGTTGCTCTGATCATCTTCTCCAATAGAGGAAAGCTCTACGAGTTCTGTAGCAGTTCAAGCATGCTGGAAACGCTCGAGAGGTACCAGAAATGCAATTATGGAACTCCAGAGCCAAATGTATCCGCAAGAGAGACCTTG------GAACAGAGTAGTCAACAGGAGTATTTGAAGCTTAAAGCACGTTTTGATTCCCTACAGCGATCCCAGAGAAATCTTATGGGCGAGGATCTTGGGCCATTAAGCAGCAAGGAGCTTGAGTCACTCGAAAGGCAGCTAGATATGTCATTGAAGCAGATCAGATCCACACGGACTCAATACATGCTTGATCAACTCACTGATCTTCAAAGAAGGGAACAGATGCTTGCCGAAGTTAACAACACCTTGAAAAGAAGGTTGGATGAAGGAAGCCAAGTCAATGCACATATGTGGGATCCAAATGGACATGGTGCAGGGTATGAACGGTCACAGGCTCAACCACATGGTGACGGGTTCTTTCATCCCTTAGACTGTGAGCCCACATTACAAATTGGGTATCGGCCT---------GAACAAATAACGGTCGTGGCACCTGGGCCAAGTGTGAATAATTACATGCCAGGGTGGTTAGCA
Pachysandra_t_PAteSEP3_2      ATGGGGAGAGGTAGGGTTGAGCTGAAGAGGATAGAGAACAAGATCAACAGGCAAGTCACCTTCGCCAAACGAAGAAATGGACTTTTGAAGAAAGCTTATGAGCTTTCCGTTCTTTGCGATGCCGAGGTTGCTCTCATCGTCTTCTCCAATAGAGGAAAGCTTTACGAGTTCTGCAGTACTTCAAGCATGTTCAAAACTCTTGAGAGGTATCAGAAATGCAACTATGGAGCACCAGAGCCAAATGTATCTGCGAGGGAGACCCTG------GAGCTGGCTAGCCAACAGGAGTATTTGAAGCTTAAAGCTCGTGTAGAGGCACTACAACGATCCCAAAGGAATCTTATGGGCGAGGATCTTGGCCCCTTAGACAGCAAGGATCTGGAATCACTTGAAATGCAACTTGACATGTCACTGAAGCAGATCAAATCAATAAGGACTCAGTACATGCTAGATCAACTCACTGATCTTCAAAGAAGGGAACAAGTGCTTACCGAAGCTAACAAGACCCTGAAGAGAAGGTTAGATGAAGGAAGCCAAGTAAATGCGCAACAATGGGATCTAAGTGCACATGTAGCGGATTATGGACGACAGGTGGCTCAGCCGCATGGCGACGGGTTCTTTCATCCCTTAGAGTGCGAGCCCACATTACAAATTGGGTACCAGCCC---------GAACAAATAACGGTTGCAGCAGCTGGGCCTAGTGTCAATAATTTTATGCCAGGGTGGTTAGCC
Platanus_a_SEP3               ATGGGGAGAGGTAGGGTTGAGTTGAAGAGGATCGAGAACAAGATCAACCGGCAAGTCACCTTTTCGAAACGAAGAAATGGCATTCTGAAGAAAGCTTACGAGCTGTCCGTGCTTTGCGATGCCGAAGTTGCTCTGATCATCTTCTCTAATAGAGGAAAGCAGTCTGAGTTCTGCAGCAATTCGAGCATGTATAAAACGCTTGAGAGGTACCAAAAATGCAGCTATGGAGCACCGGAAAAAAATGCATCCACAAGGGAGACACAG------GAACATAATAGCTACCAGGAGTATTTGAGGCTTAAAGCACGATTTGAGGCCCTACAACGGTCCCAAAGGAATCTCCTCGGAGAGGATCTAGGCCCACTCAGCGGCAAGGAGCTTGATTCACTTGAAAGGCAGCTGGGCATGTCTCTGAAGCATATCAGATCAACACGGACCCAGTATATGCTCGATCAGCTCACCGATCTTCAAAAAAGGGAACAAACGCTTACCGAAGCTAACATGACATTGAAAAGAAGGTTGGAGGAAGAA---AGCCAAGCA------ACATGGAACCCAAGTGCGCATGGTGTGGGGTGTGGACAACAGCCATCTCAACCTCACAGCAATGGATTCTTCCATCCCTTGCAGTGTGAGCCCACGCTACAAATCGGGTACCAGCCT---------AATCAAATAGCAGTCACAGCACCTGGGCCATGTGTGAATAATTACATGCCAGTATGGTTAGCT
Nelumbo_n_NEnuSEP3            ---------------------------------------AAGATCAATCGGCAGGTCACCTTTGCAAAACGAAGAAATGGTCTTTTGAAGAAAGCTTACGAGCTTTCCGTTCTTTGTGATGCTGAGGTTGCTCTGATAATCTTCTCCAATAGAGGAAAGTTGTACGAGTTCTGCAGCAGTTCGAGCATGATCAAGACTCTCGAAAGATATCAAAAATGCAACTATGGAGCGCCAGAGACAACTATATCCACAAGGGAGTCAGAG------GAGCTGAGTTGTCAACAGGAATATCTGAAACTTAAAGCACGAGTTGAGGCCCTACAGCGGTCACAGAGGAATCTCTTGGGAGAAGACCTGGGCCCACTAAGTGGCAAGGAGCTTGAGTCACTGGAGAGGCAGCTGGATATGTCGTTGAAGCAGATCAGATCAACACGGACCCAATACATGCTTGATCAGCTTGCAGATCTTCAAAGAAGGGAGCAAATGCTTAGCGAAGCTAACAGGGCATTGAAACGGCGGTTTGAAGAAGGAAGCCAGGCAAATGCACATCAGTGGGACCCCAATGTGCATGGT------TATGGACGACATCCAGCCCAAACACAAGGCGAAGGTTTCTTTCATCCTGTAGAGTGTGAGCCCACGCTACAAATTGGGTACCAGCCT---------GATCAAATAACGGTTGCAGCACCAGGGCCAAGTGTTAGT---TATATGCCTGGGTGGCTGGCA
Aquilegia_c_AcoSEP3           ATGGGAAGAGGAAGAGTTGAGTTGAAGAGAATTGAAAACAAGATCAACAGACAAGTTACCTTCGCTAAACGTAGAAATGGTCTTTTGAAGAAAGCTTATGAACTTTCTGTTCTTTGTGATGCTGAAGTTGCTCTTATTATTTTCTCTAATAGAGGAAAGCTTTATGAGTTTTGCAGTAGTTCAAGCATGCTTAAAACTCTCGAGAGGTACCAGAAATGTAGCTATGGAGGACCAGAGCCCAATGTATCTGCACGGGAGGCACAG------GAGCATAGTAGCCATCAAGAATATCTGAGGCTCAAAGGAAAAGTAGAGTCCCTACAACGTACTCAAAGGAACCTTCTGGGTGAGGATTTGGGACCATTGAGTGGAAAGGAGCTGGAGACACTCGAGAGGCAGCTGGACTCGTCTTTGAGGCAAATCAGATCAACTAGGACGCAGTACATGTTAGATCAGCTTACTGACCTTCAGAGAAGGGAACAAATGCTCAGTGAAGCAAACAAAAACTTGAGAAGAAGGTTGGAGGAAGGTACCCAACCAAATCATCATCATTGGGACCCAAACATGAATGGTGTGACCTTTGCTCGGCAGCAGGCTCAGGCTCAGGGTGAAGGGTTTTTCCACCCTTTAGAATGTGAACCCACATTACAGATTGGATATCAGAAT---------GAACAAATAAGTGTTGCCACAGCCGGGCCAAGCATGAATAATTACATGCAAGGTTGGTTGGGT
Nigella_d_NdSEP3              ATGGGTAGAGGAAGAGTTGAGTTGAAGAGGATTGAAAACAAGATCAACAGACAAGTTACCTTCGCTAAACGTAGAAATGGCCTTTTGAAGAAAGCTTACGAGCTTTCTGTCCTTTGTGATGCTGAAGTTGCTCTCATCATCTTCTCTAATAGAGGCAAACTCTATGAGTTTTGTAGTAGCTCCAGCATGCTTAAAACACTGGAGAGGTACCAGAAATGCAGCTATGGAGGACCAGAGCCCAATGTATCTGCAAGGGAAGCCCAG------GAGCATAGTAGCCATCAGGAATACTTAAGACTCAAAGCAAGAGTAGAAGCCCTACAACGTTCCCAAAGGAACCTTCTAGGTGAAGATTTGGGACCATTAAGTGGAAAAGAGTTGGAGGCCCTTGAGAGGCAATTAGACTCCTCATTGAAGCAAATTAGATCAACTCGGACACAATACATGCTAGATCAGCTCACAGATCTTCAACGAAGGGAACAAATGCTTAGTGAAGCAAACAAGACTTTGAGGAGAAGGTTGGAGGAGGGAAGTCAAACAAACCCTCATCATTGGGACCCCAACATGCATGGTGTGGGATATGGCAGGCAACAAGCTCAAGCACAGGGTGAAGGGTTCTTCCACCCTCTTGATTGTGAACCCACACTCCAAATTGGATACAAT------------GAACAGATAAATGTTGCAACAGCGGGAACAAGCATGAATAATTATATGCAAGGATGGTTAGCT
Akebia_t_AktSEP3_1            ATGGGGAGAGGAAGAGTTGGGTTGAGGAGGATCGAGAACAAGATTAACAGGCAAGTCACCTTCGCCAAACGTAGAAATGGACTTTTGAAGAAAGCTTACGAGCTTTCCGTTCTTTGTGATGCCGAGGTTGCTCTCATAATCTTCTCCAATAGAGGAAAACTGTACGAGTTCTGCAGTAGCTCCAGCATGTTCAAGACTCTTGAACGATATCAGAAATGCAACTTTGGAGCACCAGAGCCGAATGTATCCACAAGGGAGGCCCTG------GAGCATAGTAGCCACCAGGAGTACTTGAAACTTAAAGCACGAGTCGAGGGCCTACAACGATCCCAACGGAACCTTCTGGGTGAAGATTTGGGACCCCTAAGCGGAAAGGAGCTTGAAACCCTCGAGAGGCAACTTGATATGTCACTCAAGCAGATTCGATCGACTCGGACTCAGTACATGCTTGATCAGCTCTCTGATTATCAAAGAAGGGAACAAATGCTTAGCGAAGCTAACAAGGCCTTGAGAAGAAGGTTAGAGGAAGGAAGCCAACCAAATCCACACCAATGGGACCCAAATGTGCAGGTTGTGAACTTTGGTCGACAGCAGGCTCCAGCACAGGGTGAAGGGTTCTTCCAGCACATAGAGTGTGAACCCACCCTACACATCGGGTACCAGCCG---------GATCAAATAACTGTGGCTGCAGGGCCAAGTATGAAT---AATTACATGCAAGGATGGATAGGT
Eschscholzia_c_EcAGL9         ATGGGAAGAGGAAGAGTTGAGTTGAAGAGAATAGAGAACAAGATTAACAGACAAGTAACGTTTGCAAAACGTAGAAATGGACTTTTGAAGAAAGCTTATGAACTTTCTGTTCTTTGTGATGCTGAAGTTGCTCTCATCATCTTCTCTAATAGAGGAAAATTGTACGAGTTTTGTAGTAGTTCCAGCATGTTCAAAACCCTAGAACGATATCAAAAGAGCAACTATGGAGCACCAGAAACAAATGTGTCTGTAAGAGAGAGCCAG------GAGCATAGCAGTCACCAGGAGTATTTGAAACTTAAAGCACGAGTTGAGGCCTTGCAACGATCACAAAGGAATCTTCTGGGCGAGGATTTGGGACCTTTAAGTGGGAAGGAACTCGAATCGCTTGAAAGACAGCTTGATATGTCACTAAAGCAAATTAGATCAACTCGGACCCAGTATATGCTCGATCAGCTTACCGATCTTCAACGAAGAGAACAAATGTTGAGTGATGCTAACAAGACCTTAAGGAGAAGGTTGGAAGAAGGA---ACTGTAACATGTCATCAATGGGAGCAAAAC---------ATGCAGTACGGTCAGCAGCAAGCTCATGCACAGGGTGAAGGTTTCTTCCATCCCATTGAATGCGAACCAACGCTCCAGATGGGGTACCAGCAA---------GATCAAATAACAGTAGCAGCAGGACCAAGTATGACCAATAGTTACATGCCAGGATGG------
Euptelea_p_EUplSEP3           ATGGGTAGAGGAAGGGTTGAGTTGAAGAGGATCGAGAACAAAATCAACCGGCAAGTCACCTTCGCAAAACGTAGAAATGGCCTTTTGAAGAAAGCTTACGAGCTTTCTGTTCTTTGTGAGGCTGAGGTTGCTCTCATCATCTTCTCCAATAGAGGAAAGCTGTACGAGTTCTGCAGTAGCACCAGCATGTTCAAAACGCTTGAGAGGTATCAGAAGTGCAACTATGGTGCACCGGAAACAACTGTATCCACAAGGGAGCTCCAG------GAGCAGAGTAGCCAGCAGGAGTATTTGAAACTTAAGGCACGAGTCGAGGCCCTACAACGATCCCAAAGGAATCTTCTGGGTGAGGATTTGGGACCCTTAAGCGGCAAGGAGCTTGAGTCACTTGAAAGACAGCTTGACATGTCACTGAAGCAGATCAGATCAACTCGGACCCAATACATGCTTGATCAGCTCACCGATCTTCAACGAAGAGAACAAGTGCTTAGCGAATCTAACAAGAACTTAAGAAGAAGGTTGGAGGAAGGTAGCCAAGCAAATCCACACCAATGGGACCTAAGTGCTCACGGTGTGGGGTACGGTCGTCAGCAGCCTCAAGCACAGGGCGAAGGGTTCTACCATCCCTTAGAGTGCGAGCCCACGCTACAAATCGGGTACCACCCT---------GATCAAATAACGGTTGCAGCACCTGGGCCAAGTGTTAATAATTACATGCCAGGATGGTTAGCA
Chloranthus_s_CsSEP3          ---------------------------------------------------------------------------------------------------------------CTTTGTGATGCTGAAGTTGCTCTCATCGTCTTCTCCAATAGAGGAAAGCTGTACGAGTTTTGCAGCAGCTCTAGTATGTTAAAAACTCTTGAGAGGTACCAAAAATGCAACTATGGAGCACCAGACACAACAGTGTCCACAAGGGAGATGCAG------------AGCAGTCAACAGGAGTATTTGAAACTTAAAGCTCGTGTTGAAGCTCTACAACGATCCCAAAGGAATTTTTTGGGGGAGGATTTGGGCCCACTGAGTGGCAAGGAGCTGGAGCAACTTGAAAGGCAGTTGGACATGTCACTGAAGCAGATCAGATCAACCCGGACCCAGTACATGCTTGATCAGCTGACAGATCTTCAACGAAGGGAACAAATGCTTTGTGAAACTAATAAGGCCCTGAAGAGAAGGTTGGACGAAGTAACTCCGGCAAATCCACACCAATGGGACCCAAACCCACACGGGGTCAGTTATGGGCGCCAAGCAGCCCAACAGCAGGGCGACGGTTTCTTTCATCCCCTCGAGTGTGAACCCACCTTACAGATCGGGTACCAGCAC---------GATCAAATAACCATAGCCGCCCCTGGACCAAGTGTGAGTAACTACATGCCAGGATGGCTTGCA
Persea_a_PEamAGL9_1           ATGGGAAGAGGAAGGGTTGAGTTGAAGCGGATCGAGAACAAGATCAACAGGCAAGTGACCTTTGCCAAAAGAAGAAATGGTCTCTTGAAGAAAGCTTACGAGCTTTCGGTTCTCTGCGATGCTGAAGTCGCTCTGATCGTCTTCTCCACTAGAGGGAAGCTCTATGAGTTCTGCAGCACCGCTAGCATGCTGAAAACACTAGAGAGGTATCAGAAGTGCAACTATGGTGCCCCTGAGACGACTGTATCGTCAAGAGAATTACAG------------AGCAGTCACCAGGAATATATGAAACTTAAGGCGCGGGTCGAAGCTTTACAACGATCACAAAGAAATCTTTTGGGCGAGGACTTGGGCCCTTTAACTGGGAAGGAACTAGACACACTTGAAAAGCAGTTGGATGTATCTTTGAAGCATATCAGATCAACACGGACTCAGTACATGCTCGATCAACTTGGAGATCTTCAACGAAGGGAGCATATGCTTAGTGAAGCTAACAAGAGCCTAAGAAGAAGGTTGGAAGAAGGAATGCAGGAAAACCCAAACCATTGGGATCCAAAT------------GGATATGTCCGACAACAAGCCCCACCACAGAGTGACGGATTCTTCCATCCCATAGAGTGCGAACCCACTCTCCAAATTGGGTACCAGTCT---------AGTCAAATCACAATCGCTGCACCCGGACCCAATGTGAATAACTACATGCCGGGATGGCTTGCA
Persea_a_PEamAGL9_2           ATGGGGAGAGGAAGGGTGGAGCTGAAGAGGATTGAGAACAAGATCAACAGGCAAGTGACCTTTGCCAAACGGAGAAACGGACTTCTTAAGAAAGCTTACGAGCTTTCCGTTCTCTGCGATGCTGAGGTTGCTCTCATCATCTTCTCCAATAGAGGAAAGCTCTATGAGTTCTGCAGCAGCTCTAGCATGCTGAAAACGCTCGAGAGGTATCAGAAATGCAACTATGGTGCACCTGAGACAACTGTTTCAACAAGAGAAACTCAG------------AGCAGTCACCAGGAGTATTTGAAACTCAAGGCACGTGTTGAAGCTTTACAGCGATCACAAAGAAATCTGCTGGGCGAAGACTTGGGCCCTCTGACGAGCAAGGAGCTCGACACTCTTGAAAAACAGTTGGATGCATCTTTGAAGCAGATCAGATCAACAAGGACTCAGTACATGCTCGATCAACTTGCAGATCTCCAACGAAGGGAACAAATGCTTAGTGAAGCCAACAAGAACCTGAAAAGGAGGTTGGAGGAAGGAATGCAGGCAAATCCCCAA---TGGGATCCTAATGGGCATCCGGTTACATATGGACGACAACAAGCCCCACCACAGAGCGATGGATTCTTCCATCCCTTGGATTGTGAACCCACTCTCCATATCGGGTACCAGCCA---------GATCAAATAACGATTGCCGCACCTGGACCGAGTGTGAATAACTACATGCCAGGATGGCTTGCA
Persea_b_SEP3.2               ------------------------AAGAGGATTGAGAACAAGATCAACAGGCAAGTGACCTTTGCCAAACGGAGAAACGGACTTCTTAAGAAAGCTTACGAGCTTTCCGTTCTCTGCGATGCTGAGGTTGCTCTCATCATCTTCTCCAATAGAGGAAAGCTCTATGAGTTCTGCAGCAGCTCTAGCATGCTGAAAACGCTCGAGAGGTATCAGAAATGCAACTATGGTGCACCTGAGACAACTGTTTCAACAAGAGAAACTCAG------------AGCAGTCACCAGGAGTATTTGAAACTCAAGGCACGTGTTGAAGCTTTACAGCGATCACAAAGAAATCTGCTGGGCGAAGACTTGGGCCCTCTGACGAGCAAGGAGCTCGACACTCTTGAAAAACAGTTGGATGCATCTTTGAAGCAGATCAGATCAACAAGGACTCAGTACATGCTCGATCAACTTGCAGATCTCCAACGAAGGGAACAAATGCTTAGTGAAGCCAACAAGAACCTGAAAAGGAGGTTGGAGGAAGGAATG------CAGGCAAATCCCTGGGATCCTAATGGGCATCCGGTTACATATGGACGACAACAAGCCCCACCACAGAGCGATGGATTCTTCCATCCCTTGGATTGTGAACCCACTCTCCATATCGGGTACCAGCCA------------CAAATAACGATTGCCGCACCTGGACCGAGTGTGAA-------------------------
Eupomatia_b_EbAGL9            ------------------------------------------------------------------------AGAAATGGACTTCTGAAGAAAGCGTACGAGCTCTCCGTTCTTTGCGATGCTGAGGTAGCTCTCATCATCTTCTCCAACAGAGGCAAGCTCTATGAGTTCTGCAGCTCCTCCAGCATGTTCAAGACTCTTGAGAGGTATCAGAAATGCAACTATGGGGCACCGGAGACAGTTGTGACAACAAGAGAGATTCAG------------AGCAGTCATCAGGAGTATTTGAAACTTAAAGCCCGCGTTGAGGCTCTACAGCGTTCCCAAAGGAATCTTCTTGGTGAGGACCTGGGCCCGTTGAGTGGCAAGGAACTAGACACACTTGAAAGGCAGCTTGACATGTCACTGAAACAAATAAGATCGACTCGGACGCAATACATGCTCGATCAGCTCACAGATCTTCAAAGACGGGAACAAATGCTTAGTGAAGCTAATAAGACTCTGAAAAGGAGGCTGGAAGAAGGAATGGAGGCGAATCCAAACCATTGGGATCACAATCCACATGCGATGGGGTTCGTGCGACAACAGGGCCCACCGCAGGATGACGGATTTTTCCATCCATTAGACTGTGAACCTACCCTCCAGATTGGGTATCAGACT---------GATCAAATGCAGATGACAGCGCCTGGTCCAAGTGCGAATAATTACATGCCGGGATGGTTAGCA
Liriodendron_t_LItuAGL9       ATGGGGAGAGGAAGGGTAGAACTGAAGCGGATCGAGAACAAAATCAACAGGCAAGTAACATTCGCCAAACGCAGAAACGGCCTTCTCAAGAAAGCCTACGAGCTCTCTGTTCTCTGCGATGCTGAGGTTGCTCTGATCATCTTCTCCAACAGAGGAAAGCTGTACGAGTTCTGCAGCACCTCCAGCATGTTCAAGACACTAGAGCGATATCAGAAGTGCAACTACGGAGCACCAGAGGCAGCTGTGACAACAAGAGAGATTCAG------------AGCAGTCATCAAGAGTATTTGAAACTTAAAGCACGTGTAGAGGCCCTACAACGTTCACAAAGAAATCTTCTGGGTGAGGACCTGGGCCCGTTGAACGGCAAGGAGCTTGACACACTTGAAAGGCAGCTAGACGTGTCACTGAAACAGATAAGATCCACTCGGACCCAGTACATGCTTGACCAGCTCACAGATCTTCAAAGAAGGGAACAAATGCTTAGTGAAGCTAACAAGGCCCTGAAAAGAAGGCTGGATGAAGGAATGCAGGCAAATCCACACCAATGGAATCACAATCCACATGCAATGGAGTACGTCCGGCAACAGGGCCCACCACAAGGCGATGGATTTTTCCATCCATTAGACTGTGAACCTACTCTCCAAATCGGGTACCAGACC---------GATCAAATAACGATGACTGCACCTGGGCCCAGTTTGAATAACTACATGCCGGGGTGGCTCGCA
Magnolia_g_MagrAGL9           ------------------------------------------------------------------AAACGCCGAAACGGGCTTTTGAAGAAAGCCTACGAACTCTCAGTTCTCTGCGATGCTGAGGTGGCTCTCATCATCTTCTCCAATAGAGGAAAGCTCTACGAGTTTTGCAGCGGCTCCAGCATGTTAAAAACATTGGAGAGGTATCAGAAATGTAACTACGGAGCACCAGAACTTCCTGTCTCAACAAGGGAGACTCAG------------AGCTATCATCAGGAGTATCTGAAGCTTAAGGCCCGCGTGGAGGCACTACAACGGTCCCAAAGGAATCTTCTAGGTGAGGACTTGGGCCCACTAAGCGGCAAGGAGCTCGAGACACTTGAAAGGCAGCTGGATATCTCGTTGAGGCAAATCAGATCAACCCGGACGCAATGCATGCTCGATCAGCTTGGAGATCTTCAAAGAAGGGAACATATGCTTAGTGAAGCGAACAAGACACTGAGACGAAGGTTAGAGGAAGGAGCACAGGCAAATCATAATCAGTGGGAACCAAATGCACATGCTGTGGACTACAACCGACAACAACCCCAACAGCAAGGCGACGGATTCTTCCATCCGCTAGAGTGTGAGCCCACTCTCCATATCGGGTATCAGCCA---------GATCAGATAACGATAGCAGCA------------------------------------------
Magnolia_p_MpMADS13           ---------------------------------GAAAATAAGATTAATCGGCAGGTGACTTTCGCCAAACGCCGAAACGGGCTTTTGAAGAAAGCCTACGAACTCTCAGTTCTCTGCGATGCTGAGGTGGCTCTCATCATCTTCTCCAATAGAGGAAAGCTCTACGAGTTTTGCAGCAGCTCCAGCATGTTAAAAACATTGGAGAGGTATCAGAAATGCAACTACGGAGCACCAGAACTTCCTGTATCGACAAGGGAGACTCAG------------AGCTATCATCAGGAGTATCTGAAGCTTAAGGCCCGCGTGGAGGCACTACAACGGTCCCAAAGGAATCTTCTAGGTGAGGACTTGGGCCCACTAAGCGGCAAGGAGCTCGAGACACTTGAAAGGCAGCTGGATATCTCGTTGAGGCAAATCAGATCAACCCGGACGCAATGCATGCTCGATCAGCTTGGAGATCTTCAAAGAAGGGAACATATGCTTAGTGAAGCGAACAAGACACTGACACGAAGGTTAGAGGAAGGA---GCACAGGCAAATCAGAATTGGGAACCAAATCATGCCGTGGACAGCTACAACCGACAACAACCCCAACAGCAAGGCGACGGATTCTTCCATCCGCTAGAGTGTGARCCCACTCTCCATATCGGGTATCAACCA---------GATCAGATAACGATAGCAGCACCAGGGCCGAGTGTAAATAATTACATGCCAGGATGGCTTGTA
Saruma_h_DT591557             ATGGGGAGAGGAAGAGTTGAGCTGAAACGAATCGAGAACAAGATCAACAGGCAAGTTACCTTTGCGAAACGAAGAAATGGACTGCTGAAGAAAGCCTACGAGCTATCTGTTCTTTGCGATGCGGAGGTGGCTCTGATTGTCTTCTCCAATAGAGGAAAGCTCCACGAATTTTGCAGCACCTCCAGCATGATAAAGACACTTGATAGGTATCAAAAATGCAACTTTGGTCCACCAGAGCCAACTGTAACATCAAGGGAGACTCAG------------AGCAGTCGCCAGGAGTATTTGAAACTAAAAGCACGCGTAGAGGCCCTACAACAATCCCAAAGGAATATTTTGGGCGAGGATTTGGGCACACTATCCGGGCAAGAACTTGAGCAACTTGAGAGGCAATTGGATGTGTCATTGAAGCAGATCAGATCCACACGGACCCAGTACATGCTCGACCAGCTTAGTGATCTTCAAAGAAAGGAACAATTGTTGAACGAGACTAACAGGGCCATGAAGAGAAGGTTAGGGGTAGGAGAACAGGTGCATTCACATCAATGGGATACCAATGCTCATCATACGGTATACTCCCGA---------------CAAGGCGACGGATTCTTTCATCCACTTGAGTGTGAGACGACGCTCCATATCGGGTACCAGCCG---------GACCAAATAAATGTTGATCCTTCAGGGCCAAGTATGGATTAT---------------------
Saruma_h_DT585205             ------------------------------ATCGAGAACAAGATCAACCGGCAAGTCACTTTCGCAAAGCGAAGAAATGGACTGCTGAAGAAAGCTTACGAGCTCTCGGTTTTGTGCGACGCCGAGGTCGCTCTCATCATCTTCTCAAACAGAGGGAAGCTTTACGAGTTCTGCAGCAATTCCAGTATGTTCAAGACACTAGAGAGGTATCAGAAATGTAACTATGGAGCACCAGAGACAACCATATCAACGCGGGAGACACAG------------AGCAGTTATCAGGAATATCTGAAACTTAAAGCACGCGTTGAGGCTCTACAACGATCTCAGAGGAATCTTTTGGGTGAGGACTTGGGCCCCCTATCCGGCAGGGAGCTTGAGCAACTTGAAAGGCAGTTGGATGTCTCCTTGAAGCAGATCAGATCAACAAGG------TATATGCTTGATCAACTCGGCGATCTTCAAAGAAGGGAACAGATGCTCAGTGAGGCAAACAAGACCCTAAAGAGAAGATTGGAAGAAGGAAGCCAGGGGAATCCTCACCAGTGGGATCCAAATCCTCATGCAGTGGGATATAGCCGACAAACCGGGCCCCCTCAGGGCGACGGATTTTTCCACCCTATAGAGTGTGAACCAACGCTTCAGATTGGGTACCAGCCG---------GATCAAATAACAATGGCTGCGCCAGGGCCAAGTGTGAATAATTACATTCCCGGGTGGCTGGCC
Houttuynia_c_HcSEP1           ATGGGGAGGGGAAGGGTGGAGCTGAAGAGGATCGAGAATAAGATTAACCGGCAGGTGACCTTTGCCAAACGCAGGAACGGGCTCATGAAGAAAGCTTTCGAGCTTTCCGTTCTCTGCGATGCTGAGGTCGCTCTCATCGTCTTCTCCAGCCGCGGCAAGCTCTACGAGTTCTGCAGCAGCTCCGGCATGATGAAGACAATTGAGAGGTATCAGAAATGCAACTATGGAGCACCGGAGGCAACAGTATCCACAAAGGAAATTCAG------------AGCAGCTATCAGGAATACATGAAACTTAAAGCACGCGTTGAGTCACTACAACGATCCCAGAGGAATTTGTTGGGTGAGGATTTGGGCCCACTGACTGGCAAAGAGCTTGAACAACTCGAAAGACAATTGGATATGTCTTTGAAGCAGATCAGATCAACGCGGACTCAATGTATGCTTGATCAGCTTTCTGATCTTCAAAGAAGGGAACAAATGCTCAGCGAAGCTAATAAAGCACTGAGGAGAAGGTTGGATGATGGA---AGCCAAACAAACCCTCACTGGGATCCAAATGCTCATGGAGTGGGGTACAGCCGACACCCAGGGCAGCCCCAGGGTGAAGTAATTTTCGATCCTTTGGATTGTGAACCCACGCTTCATATAGGCTATCAACCT---------GACCAGATAACAATAGCTGCACCAGGTCCA---AACGGCAATTACATGCAAGGGTGGCTTCCA
Zea_m_ZmM27                   ATGGGGAGGGGTCGGGTGGAGCTCAAGCGGATCGAGAACAAGATCAACCGCCAGGTCACCTTCGCCAAGCGCCGCAACGGCCTGCTCAAGAAGGCGTACGAGCTCTCCGTGCTCTGCGACGCCGAAGTCGCGCTCATCATCTTCTCCAACCGCGGCAAGCTCTACGAGTTCTGCAGCGGACAGAGCATCACCAAAACACTTGAGAGGTATGAAAAAAACAGTTATGGAGGACCAGATACTGCTGTACAGAACAAGGAGAACGAG------GTCCAGAGCAGTCGTAATGAGTACCTCAAGCTGAAAGCGAGGGTGGATAATTTACAGAGGACTCAGAGGAATTTGCTTGGTGAAGATCTGGGGTCACTTGGTGTCAAAGAGCTTGAGCAGCTTGAGAAGCAACTTGATTCATCCTTAAGGCACATAAGATCCACAAGGACACAACATATGCTTGATCAGCTCACTGATCTTCAGAGGAGGGAGCAAATGCTGTGTGAAGCAAATAAGTGCCTTAGAAGAAAGCTGGAGGAGACCAGCAACCAGGTGCATGGCCAATGGGAGCACGGTGCCAACTTACTCGGCTACGAGAGGCACCAGGCCCCATCACATGGCAATGGTTTGTTCCATCCCCTGGAAGCTGAGCCAACCCTGCAGATCGGGTTCGCTCCT---------GAGCATATGAATAAC---------------------------TTCATGCCAACATGGCTACCC
Sorghum_b_SbMADS1             ATGGGGAGGGGGCGGGTTGAGCTGAAGCGGATCGAGAACAAGATCAACCGCCAGGTCACCTTCGCCAAGCGCCGCAACGGGCTGCTCAAGAAGGCGTACGAGCTCTCCGTGCTCTGCGACGCCGAGGTCGCGCTCATCATCTTCTCCAACCGCGGCAAGCTCTACGAGTTCTGCAGCGGACAGAGCATCACAAAAACACTTGAGAGGTACGAAAAGCATATGAGG------CCAGATACTGCTGTACAGAACAAGGAGAACGAG------GTCCAGAGCAGTCGGAATGAGTACCTTAAACTGAAAGCAAGGGTGGATAATTTACAAAGGACTCAGAGGAATTTGCTTGGTGAAGATCTGGGGTCACTTGGTATCAAAGAGCTTGAGCAGCTCGAGAAGCAACTTGATTCATCCTTAAGGCACATAAGATCCACAAGGACACAACATATGCTTGATCAGCTCACTGATCTTCAGAGGAGGGAGCAAATGCTGTGTGAAGCAAATAAGTGCCTTAGAAGAAAGCTGGAGGAGACCAGCAACCAGGTGCATAGCAAGGGAGCACGG---TGCCAACTT---------ACTCGAGCGAGCAGGCCCCATCACATGGATTGTTCTTTCATCCCCTGGAAGCTGCAGAGCCAACCCTGCAGATCGGGTTCGCTC---------CTGAACATA------------------------------------------------------
Dendrocalamus_l_DlMADS5       ATGGGGAGGGGTAAGGTGGAGCTGAAGCGGATCGAGAACAAGATCAACCGGCAGGTGACCTTCGCCAAGCGCCGCAACGGCCTGCTCAAGAAGGCGTACGAGCTCTCCGTCCTCTGCGACGCCGAGGTCGCGCTCATCATCTTCTCCAACCGCGGCAAGCTCTACGAGTTCTGCAGCGGCCAGAGCATGACCAAAACACTGGAGAGGTACCAAAAGTGCAGTTACAGTGGACCAGATACTGCAATACAAAACAAGGAGAATGAG------GTGCAGAGCAGTCGCAATGAGTATCTCAAACTGAAAGCACGTGTGGATAATTTACAGAGAACTCAAAGGAATCTGCTTGGTGAAGATCTTGGGTCACTCGGCATCAAAGAGCTTGATCAGCTTGAAAAGCAACTTGATTCATCCTTAAGGCACATAAGATCCACAAGGACACAGCATATGGTTGATCAGCTCACCGATCTCCAGAGGAGGGAACAAATGCTGTGTGAAGCAAATAAGTGCCTTAGAAGAAAACTCGAGGAGAGC------CAGGTGCATGGACAATGGGAGCACGGTGCCAACCTAGCTGGCTACGATCGGCAGCAGGCGCCACCGCACGGCAACGGATTCTTTCATCCCCTGGACGCTGAGCCTACGCTGCAGATTGGGTTTACTCCT---------GAGCAGATTAATAACTCATGC---------GTGACC---GGCTTCATGCCGACATGGCTACCT
Oryza_s_OsMADS8               ATGGGGAGAGGGAGGGTGGAGCTGAAGAGGATCGAGAACAAGATCAACAGGCAGGTGACGTTCGCGAAGCGGAGGAATGGGCTGCTCAAGAAGGCGTACGAGCTCTCCGTGCTCTGCGACGCCGAGGTCGCCCTCATCATCTTCTCCAACCGCGGCAAGCTCTACGAGTTCTGCAGCGGCCAAAGCATGACCAGAACTTTGGAAAGATACCAAAAATTCAGTTATGGTGGGCCAGATACTGCAATACAGAACAAGGAAAATGAG------GTGCAAAGCAGCCGCAATGAGTACCTCAAACTGAAGGCACGGGTGGAAAATTTACAGAGGACCCAAAGGAATCTTCTTGGTGAAGATCTTGGGACACTTGGCATAAAAGAGCTAGAGCAGCTTGAGAAACAACTTGATTCATCCTTGAGGCACATTAGATCCACAAGGACACAGCATATGCTTGATCAGCTCACTGATCTCCAGAGGAGGGAACAAATGTTGTGTGAAGCAAATAAGTGCCTCAGAAGAAAACTGGAGGAG---AGCAACCAGTTGCATGGACAATGGGAGCACGGCGCCACCCTACTCGGCTACGAGCGGCAGTCGCCTGTCCAGCAGGGCAACGGATTCTTCCATTCCCTGGAAGCTGAGCCCACCTTGCAGATCGGGTTTACTCCA---------GAGCAGATGAACAACTCA------------TGCGTGACTGCCTTCATGCCGACATGGCTACCC
Triticum_a_TaMADS             ATGGGGAGAGGGAGGGTGGAGCTCAAGCGGATCGAGAACAAGATCAACCGCCAGGTCACCTTCGCCAAGCGCCGCAACGGCCTGCTCAAGAAGGCCTACGAGCTCTCCGTCCTCTGCGATGCCGAGGTCGCGCTCATCATCTTCTCCAACCGCGGCAAGCTCTACGAGTTCTGCAGCGGCCAGAGCATGCCCAAAACACTTGAGAGATACCAGAAATGCAGTTATGGTGGGCCAGATACAGCAATACAAAATAAGGAGAATGAG------GTGCAGAGCAGTCGAAACGAGTACCTCAAACTGAAAGCACGAGTCGAGAATTTGCAGAGAACCCAACGAAATTTGCTTGGTGAAGATCTCGGGTCACTTGGCATCAAAGATCTGGAGCAGCTCGAGAAACAACTTGATTCATCCTTAAGGCACATAAGATCCACAAGGACACAGCATATGCTTGACCAGCTCACTGATCTGCAAAGGAAGGAACAAATGCTGTGTGAAGCGAATAAGTGCCTTCGAAGAAAACTGGAGGAGAGCAGCCAGCAGATGCAGGGCCAATGGGAGCACGCCGCCAACTTGCTCGGCTACGACCGGCAGCAGGCGCCACACCACGGCAACGGCTTCTTCCACCCCCTGGACCCTGAGCCTACACTTCAGATAGGGTATACTCAG---------GAGCAGATAAACAACGCATGC---------GTGGCGGCGTCGTTCATGCCGACATGGCTGCCC
Hordeum_v_WM10A               ATGGGGCGGGGCCGGGTCGAGCTCAAGCGGATCGAGAACAAGATCAACCGCCAGGTCACCTTCGCCAAGCGCCGCAACGGCCTGCTCAAGAAGGCCTACGAGCTCTCCGTGCTCTGCGATGCCGAGGTCGCCCTCATCATCTTCTCCAACCGCGGCAAGCTCTACGAGTTCTGCAGCGGCCAGAGCATGCCCAAAACACTTGAGAGATACCAAAAATGCAGTTATGGTGGGCCAGATACAGCAATACAAAATAAGGAGAATGAG------GTGCAGAGCAGTCGAAACGAGTACCTCAAACTGAAAGCACGAGTGGAGAATTTGCAGAGAACTCAACGAAATTTGCTTGGCGAAGATCTCGGGTCACTTGGCATCAAAGATCTTGAGCAGCTCGAAAAGCAACTTGATTCATCCTTGAGGCACATAAGATCCACAAGGACACAGCATATGCTTGACCAGCTCACTGATCTCCAGAGGAAGGAACAAATGCTGTCTGAAGCAAATAAGTGCCTTCGAAGAAAACTGGAGGAGAGCAGCCAGCAGATGCAGGGCCAATGGGAGCAGCATGCCGCCAACTTGCTCCATCTGCGACAGTCCCCGCACCAGCAGGGCAACGGCTTCTTTCACCCCCTGGACCCTGAGCCTACACTTCAGATAGGGTATACTCAGGAGCAGATAAACAACGCGTGC------------------GTGGCGGCGTCCTTCATGCCGACATGGCTGCCC
Lolium_p_LpMADS5              ATGGGGCGGGGCAGGGTGGAGCTCAAGCGGATCGAGAACAAGATCAACCGCCAGGTCACCTTCGCCAAGCGCAGGAACGGGCTGCTCAAGAAGGCCTACGAGCTATCCGTGCTATGCGACGCCGAGGTCGCGCTCATCGTCTTCTCCAACCGAGGCAAGCTCTACGAGTTCTGCAGCACCCAGAGCATGACGAAGACACTGGAAAAGTATCAGAAATGCAGTTATGCAGGACCTGAAACAACTGTGCAGAACAGAGAAAATGAG------CTGAAGAACAGCCGCAATGAGTACCTGAAACTAAAGGCACGTGTTGATAATTTACAGCGGACACAAAGGAATTTGCTTGGTGAAGACCTTGATTCATTAGGCATAAAGGAGCTGGAGAGCCTTGAGAAGCAACTCGATTCATCTTTGAAGCACATCAGAACAACAAGGACACAAATTATGGTTGACCAACTGACAGAACTTCAGAGAAGGGAACAAATGTTCTCCGAAGCAAATAAGTGTCTTCGAATAAAATTGGAGGAGAGCAATCAGGTTCATGGGCAGCAGTGGGAGCACAACAACAACTTACTCAGCTACGAACGTCAGCCCGAACAGCCACCGGGCAACGGATTCTTCCACCCACTTGATCCTGAACCGACCCTTCACATAGGGTATCCTCAA---------GAGTCACTGAATGGCTCATGC---------ATGACC---ACTTTCATGTCCCCATGGCTACCA
Hordeum_v_HvM9                ATGGGGAGGGGGAGGGTGGAGCTGAAGCGGATCGAGAACAAGATCAACCGCCAGGTCACCTTCGCCAAGCGCAGGAACGGCCTGCTCAAGAAGGCCTACGAGCTCTCCGTGCTATGCGACGCTGAGGTCGCGCTCATCGTCTTCTCCAACCGCGGCAAGCTCTACGAGTTCTGCAGCACCCAGAGCATGACAAAGACACTGGACAAGTATCAAAAATGCAGTTATGCAGGACCTGAAACTACTGTGCAAAACAGAGAAAATGAG------CTGAAAAACAGCCGCAATGAGTACCTGAAACTAAAGACACGGGTTGATAATTTACAGCGAACACAAAGGAATTTGCTTGGTGAAGATCTTGATTCATTAGGCATAAAAGAGCTTGAGAGCCTTGAGAAGCAACTCGATTCGTCCTTGAAGCACATTAGAACAACAAGGACACAACATATGGTTGACCAATTGACAGAACTCCAGAGAAGGGAACAAATGTTTTCGGAGGCAAATAAATGTCTTCGAATAAAATTGGAGGAGAGCAACCAGGTTCATGGGCAGCAGTGGGAGCACAACAACAACGTACTGAGCTATGAACGTCAGCAGCCGCAGATGCACGGCAATGGATTCTTCCACCCCCTTGATGCTGAACCCACTCTTCACATAGGGTACCCTCCT---------GAGTCCCTGAATAGCTCATGC---------ATGACT---ACTTTCATGCCCCCGTGGTTGCCT
Oryza_s_OsMADS7               ATGGGGAGGGGTCGGGTGGAGCTGAAGAGGATCGAGAACAAGATCAACCGGCAGGTGACGTTCGCCAAGCGCAGGAATGGCCTGCTCAAGAAGGCGTACGAGCTCTCCGTCCTCTGCGACGCCGAGGTCGCCCTCATCATCTTCTCCAACCGCGGCAAGCTCTACGAGTTCTGCAGCACCCAGAGCATGACTAAAACGCTTGAGAAGTATCAGAAATGCAGTTACGCAGGACCCGAAACAGCTGTCCAAAATAGAGAAAGTGAG------TTGAAAGCTAGCCGCAATGAATACCTCAAACTGAAGGCAAGGGTTGAAAATTTACAACGGACTCAAAGAAATTTGCTGGGTGAAGATCTTGATTCATTAGGCATAAAAGAGCTCGAGAGCCTAGAGAAGCAGCTTGATTCATCCCTGAAGCACGTCAGAACTACAAGGACAAAACATCTGGTTGACCAACTGACGGAGCTTCAGAGAAAGGAACAAATGGTTTCTGAAGCAAATAGATGCCTTAGGAGAAAACTGGAGGAAAGCAACCATGTTCGCGGGCAGCAATGGGAGCAGGGCTGCAACTTAATTGGCTATGAACGTCAGCCTGAAGTGCAGCAGGGCAATGGGTTCTTCCATCCACTTGATGCTGAACCCACCCTTCAGATTGGGTACCCTGCAGAG------CATCATGAG------GCGATGAACAGTGCGTGCATGAACACCTACATGCCCCCATGGCTACCA
Zea_m_ZmM6                    ATGGGGAGGGGCCGGGTCGAGCTCAAGCGGATCGAGAACAAGATCAACCGCCAGGTCACCTTCGCCAAGCGCCGCAACGGCCTGCTCAAGAAGGCGTACGAGCTCTCGGTGCTCTGCGACGCCGAGGTCGCGCTCATCATCTTCTCCAACCGCGGCAAGCTCTACGAGTTCTCCAGCACGCAGAGCATGCCAAAAACACTTGAAAAGTACCAAAAATGCAGTTTTGCAGGGCCTGAAACAGCACTCCAGAATAGAGAGAATGAG------CTGAAAAGTAGCCGCAATGAGTACCTCAAACTGAAGGCACGTGTTGATAATTTACAGCGGACTCAAAGGAACTTGCTTGGTGAAGATCTTGAGTCATTAGGCATAAAAGAGCTGGAGCACCTGGAGAAGCAGCTCGATTCGTCCTTGAAGCACATAAGATCTACAAGGACACAACACATGGTTGATCAACTGACAGAACTTCAGAAAAAAGAACAAATGTTTTGTGAAGCAAATAAGTGTCTTCGAAGAAGACTGGAGGAGAGCAACCAGGTTATATGGCAGCATTGGGAGCAAAGC------------------GAGCGGCATCAGCCGCAGCAGCTCGGCAATAACTTCTTCCATCCCCTCGATGGTGAACCCACCCTTCAGATAGGGTATCCTTCA---------GAGGCACTGACTAGCTCATGC---------ATGACC---ACCTTCCTGCCCCCGTGGTTGCCA
Tradescantia_v_TvSEP3         ---------------------------------------------------------------------------------------------------------------CTKTGTGATGCWGAAGTGGGTGTGATAATCTTCTCCAATAGAGGGAAGCTCTATGAGTTCTGCAGTGGTCCTAGCATGATGAAAACACTTGAGAGGTATGAAAAGAGCTGCTTTGCAGGACCAGATCAGAATACACAAGTTAAGGAGAATCAG------GTTCACAGCAGTCGTCAAGAGTATCTGAAGCTCAAAGCACGCCTTGATACTCTGCAACGTTCTCAAAGGAATCTCCTTGGTGAGGATTTGGGATCATTAAGTGTTAAGGAGCTTGATTATCTCGAGAAACAGCTTGAGATGTCTCTAACAGAAGTGAGGTCTACAAGGACACAGCAAATGCTGGACCAGCTAACAGATCTTCAAAGAAGGGAATCACAGCTTTGTGATGCAAACAAATTTCTCAGGAAAAGGTTGGAAGAGCTGTACCAAGCTAATGGAGAGCAATGGCAA---ATTGTGCCAATCTGCCATCTCACCAGGCACAGA---------------CATGTGTTTTTCCATCCATTGGAATGTCCACCCACACTGCAGATTGGATATGATCAATCT------GAACAAATG---------CCAGGGCCCAGTGTGAGC---AACTTCATGCCATMTTGGATGCTT
Asparagus_v_AvMADS1           ATGGGGAGAGGAAGAGTTGAGCTGAAGAGGATCGAGAACAAGATCAACAGGCAGGTGACCTTCGCAAAGAGAAGGAATGGACTCCTCAAGAAAGCCTACGAGCTCTCCGTGCTCTGCGATGCCGAGGTTGCCCTCATCATCTTCTCCAATCGTGGAAAGCTCTATGAGTTCTGCAGCAGCTCTAGCATGCTGAAAACACTTGAGAGATACCAAAAGTGCAGTTATGGAGCACCAGATACCAGTGTACAAATAAGGGAGAGCCAG------CTGCAGAGTAGTCATCAAGAGTACTTGAGACTCAAAGCACGTGTTGAAGCTTTGCAACGCTCACAAAGGAACCTTCTTGGAGAAGATCTCGGTCCATTGAGCAGCAAGGAGCTTGAGCAACTTGAAAGACAGCTTGATTCATCACTGAAGCAAATTAGATCGACACGGACACAATACATGCTTGACCAGCTTGCTGATCTTCAAAGAAGGGAACAAATGCTTTGTGAGGCTAATAGGAGTCTGAGAAAACGGTTGGAAGAAAGCAGCCAGGCTAATCAACAACAATGGGAGGAT---GCCAACGCAATGGGATACAATAGACAGCCAAATCAACCACAGGGAGATCAATTCTTCCATCCTCTCGAGTGCCAACCCACTTTACAAATTGGGTTTCAGCCT---------GATCAAATG---------CCCGGCCCCAGCGTGAGC---AATTACATGCCTGGATGGCTGGCA
Asparagus_o_AoMADS1           ATGGGGAGAGGGAGAGTTGAGCTGAAGAGGATCGAGAACAAGATCAACAGGCAAGTGACCTTCGCGAAGAGAAGGAACGGACTCCTCAAGAAGGCCTACGAGCTCTCCGTGCTCTGCGATGCCGAGGTTGCCCTCATCATCTTCTCCAACCGTGGAAAGCTCTATGAGTTCTGCAGCAGCTCTAGCATGCTGAAAACACTTGAGAGATACCAAAAGTGCAGTTATGGAGCGCCAGATACCAGTGTACAAATAAGGGAGAGCCAG------CTGCAGAGTAGTCATCAAGAGTACTTGAGACTCAAAGCGCGTGTTGAAGCTTTACAACGCTCACAAAGGAACCTTCTTGGTGAAGATCTTGGTCCATTGAGCAGCAAGGAGCTTGAGCAACTTGAAAGACAGCTTGATTCGTCACTGAAGCAAATTAGATCAACACGGACACAATACATGCTCGACCAGCTTGCTGATCTTCAAAGAAGGGAACAAATGCTTTGTGAGGCTAATAGGAGTCTGAGAAAACGGTTGGAAGAAAGC---AGCCAGGCTAATCAACAATGGGAGGAT---GCCAATGCAATGGGATACAATAGACAGCCAAATCAACCACACGGAGATCAATTCTTCCATCCCCTTGAGTGCCAACCCACTTTACAAATTGGGTTTCAGCCT---------GATCAAATG------------CCCGGCCCCAGCGTGAGCAATTACATGCCTGGATGGCTGGCA
Allium_c_AcSEP3               ATGGGAAGAGGAAGAGTTGAACTCAAACGAATTGAAAACAAGATCAACAGGCAAGTCACTTTCGCTAAGAGAAGGAATGGCTTGCTCAAAAAAGCATACGAGCTTTCAGTTTTATGTGATGCAGAAGTTGCCCTTATCATCTTCTCTAATCGTGGCAAGCTTTATGAGTTTGCTAGCAACAATAGTATAATGAAAACACTGGAAAGATATCAAAAAAGCAGTTTTGGAGCTCCAGATAATAGTGTGCAAATAAGGGAAAGCCAG------CTGCAGAGTAGTCATCAAGAATACCTGAAACTTAAAGCACGTGTAGAAGCATTACAACGATCCCAGAGGAATCTACTAGGAGAGGACTTGGGACCATTGAGCAGCAAGGAGCTTGAACAGCTCGAAAGGCAGCTTGATTCATCTCTGAAACAAATTAGATCAACAAGGACACAATACATGCTTGATCAGCTTACTGATCTTCAAAGAAAGGAACAAATGCTATGTGAGGCTAACAGAAGCCTAAGGAAACGGTTAGAAGAAACAAACCAAGCAAATCAGCAACAATGGGAGGCAAATGCAAATGCAATGGGATATGCAAGACAGCAAAACCAACCTCAAGGAGAAGACTTCTTTCATCCTCTAGAATGCCAGCCCACTTTACAAATGGGATTTCAACAA---------GATCAAATG------------GCTGGACCAAGCGCTAGCACCTTCATGACAGGATGGCTTGGA
Asparagus_v_AvMADS2           ATGGGGAGGGGGAGAGTGGAGCTGAAGAGGATCGAGAACAAGATCAACAGGCAGGTGACCTTCGCCAAGAGGAGGAACGGGCTCCTCAAGAAAGCCTACGAGCTCTCCGTCCTCTGCGACGCCGAGGTCGCCCTCGTCGTCTTCTCCACTCGAGGCAAGCTCTACGAGTTCTGCAGCAGTCCCAGCATGCTGAAAACACTCGACAGATACCAAAAATGTAGTTATGGAGCACCAGATACTAGTGTACAAATACGGGAGAATCAG------CTACAAAGTAGCCATCAAGAGTACTTGAAACTTAAAGCACGAGTTGAGGCTTTACAGCGATCTCAAAGGAATCTTCTTGGTGAAGATCTTGGGCCATTGAGCAGCAAGGAGCTCGAGCAACTCGAAAAACAACTTGATTCTTCACTGAGGCAAATTAGATCAACACGGACACAATACATGCTCGATCAGCTTGGTGATCTGCAAAGAGAGGAACAAATGTTATGTGAGGCTAATAGGAGTCTGAGAAAACGGTTGGAAGAAACAAGCCAGACTAATCAACGACAATGGGAGGCCAATGCTAATGCAATGGGATACAACCGGCAGCCGAGCCAACCACAAGGGGAAGAGTTCTTCCATCCTCTCGAATGCCAGCCCACTTTGCAAATTGGGTTTCAACCT---------GACCAAATG------------CCTGGTCCTAGCGCGAGCACTTACATGCCTGGATGGCTACAA
Asparagus_o_AoMADS2           ATGGGGAGGGGGAGAGTCGAGCTGAAGAGGATCGAGAACAAGATCAACAGGCAAGTGACCTTCGCCAAGAGGAGGAACGGGCTCCTCAAGAAAGCCTACGAGCTCTCCGTTCTCTGCGACGCCGAGGTCGCCCTCGTCGTCTTCTCCACTCGAGGCAAGCTCTACGAGTTCTGCAGCAGCCCCAGCATGCTGAAAACACTCGACAGATACCAAAAATGTAGTTATGGAGCACCAGATACCAGTGTACAAATACGGGAGAATCAG------CTACAAAGTAGCCATCAAGAGTACTTGAAACTTAAAGCACGAGTTGAGGCTTTACAGAGATCTCAAAGGAATCTTCTTGGTGAAGATCTTGGGCCATTGAGCAGCAAGGAGCTCGAGCAACTTGAAAAACAACTTGATTCTTCACTGAAGCAAATTAGGTCTACACGGACACAATACATGCTCGATCAGCTTGGTGATCTGCAAAGAAAGGAACAAATGTTATGTGAGGCTAATAGGAGTCTGAGAAAACGGTTGGAAGAAACAAGCCAGGCTAATCAGCAACAATGGGAGGCCAATGCTAATGCAATGGGATACAGCCGGCAGCCGAGCCAACCACAAGGGGAAGAGTTCTTCCATCCTCTTGAATGCCAGCCCACTTTGCAAATTGGGTTTCAACCT---------GACCAAATG------------CCTGGCCCTAGCGCGAGCAGTTTCATGCCTGGATGGCTACAA
Crocus_s_CsSEP3a              ATGGGGAGAGGAAGAGTCGAGCTGAAGAGGATCGAGAACAAGATCAACAGACAGGTGACCTTCGCGAAGAGGAGGAACGGACTCCTCAAGAAGGCCTACGAACTCTCCGTACTCTGCGATGCTGAGGTGGCACTCATCGTCTTCTCCAACCGAGGAAAGCTTTACGAGTTCTGCAGCAGCTCCAGCATAATGAAAACACTTGAGAGGTACCAAAAGTGCAGTTATGGGGCTCCTGATAACATTGTACAAATAAGGGAAACTCAG------CTGCAGAGTAGTCATCAAGAATACTTGAAACTTAAAGCTCATGTCGAAGCTTTACAGAGATCACAAAGGAATCTTCTTGGAGAGGATCTTGGGCCACTAAGCAGCAAAGAGCTGGAGCAACTTGAAAGACAACTTGATTCATCATTAAAGCAAATAAGATCAACACGGACACAATGTATGCTTGACCAACTTGGTGATCTTCAAAGAAAGGAACACATGCTTTGTGAAGCTAACCGGAGTCTGAGGAAGAGGTTAGAAGAAAGCAGC---CAGGCTCATCAGCAGTGGGAGTCTAATGCTAATGCAATAGCATACGCCCGACAAGCAAAC---CAACAAGAGGAAGAGTTCTACCAACCGCTGGATTGCCAACCCACTCTACAGATTGGGTTTCAGGCT---------GATCAAATG------------GCTGGACCAAGTGTGACTAATTACATGCCTGGATGGTTGCAA
Crocus_s_CsSEP3b              ATGGGGAGAGGGAGAGTCGAGCTGAAGAGGATCGAGAACAAGATCAACCGACAGGTGACCTTCGCAAAGAGGAGGAATGGACTCCTCAAGAAGGCCTACGAACTCTCCGTACTGTGCGATGCTGAGGTGGCACTCATCGTCTTCTCCAACCGAGGAAAGCTCTACGAGTTCTGCAGCAGCTCCAGCATATTGAAAACGCTTGAGAGGTATCAAAAATGCAGTTATGGTGCTCCCGATAACAATGTACAAATAAGGGAAACTCAG------CTGCAGAGTAGTCATCAAGAATACTTGAAGCTTAAAGCTCGCGTCGAAGCTTTACAAAGATCACAAAGGAATCTTCTTGGAGAGGATCTTGGGCCACTAAGCAGCAAAGAGCTGGAGCAACTTGAAAGACAACTTGATTCGTCGTTAAAGCAAATAAGATCAACACGGACACAATGTATGCTTGACCAACTTGGTGATCTTCAAAGAAAGGAACACATGCTTTGTGAAGCTAACAGAAGTCTGAGGAAGACATTGGAAGAAAGCAACCAGGCTAATCATCAGCAGTGGGAGTCCAATGCTAATGCAATAGCATACGACCGGCAAGCAAAT---CAACAAAGAGAAGAGTTCTACCAGCCATTGGATTGCCAACCCACTCTACATATTGGGTTTCAGGGT---------GATCAAATG------------GCTGGTCCAAGTGTGACTACTTACATGCCTGGATGGTTGCAA
Elaeis_g_EgAGL2_1             ATGGGGAGGGGAAGGGTGGAGCTGAAGAGAATCGAGAACAAGATCAATCGCCAGGTGACCTTCGCGAAGCGGCGGAATGGGCTCCTCAAGAAGGCCTACGAGCTCTCCGTGCTCTGCGACGCCGAGGTTGCTCTCATCATCTTCTCCAACCGCGGGAAGCTTTACGAGTTCTGCAGCAGCTCCAGTATGATGAAGACACTTGAAAGGTATCAAAAATGCAACTATGGTGCTCCGGAGACTAATATTATATCAAGAGAGACTCAG------------AGTAGTCAGCAGGAGTACTTGAAACTAAAAGCACGTGCTGAAGCCTTACAGAGATCGCAAAGAAATCTCCTCGGTGAGGACTTGGGCCCACTCAGCAGCAAGGAGCTTGAGCAGCTTGAGCGGCAACTTGATGCATCGTTAAAGCAAATCAGATCAACACGGACCCAATACATGCTTGATCAGCTTGCAGATCTTCAACGAAAGGAACAAATGCTATGTGAGGCCAATAAAAGTCTAAGGCGAAGGTTGGAGGAAAGTAACCAGGCTGGTCAGCAGCAATGGGATCCCACTGCTCATGCAGTAGGCTATGGCCGGCAGCCACCTCAACCACAGAGCGATGGATTCTACCAACAGATAGATAGTGAACCTACTCTCCAAATCGGGTATCCTCCA---------GAACAAATAACAATCGCAGCACCCGGGCCAAGTGTGAATACTTATATGCCAGGATGGCTTGCA
Elaeis_g_EgAGL2_2             ATGGGGAGGGGAAGGGTGGAGCTGAAGAGAATCGAGAACAAGATCAATCGCCAGGTGACTTTCGCGAAGCGGCGGAATGGGCTCCTCAAGAAGGCCTACGAGCTCTCCGTCCTCTGCGACGCCGAGGTCGCTCTCATCATCTTCTCCAACCGCGGGAAGCTTTACGAGTTCTGCAGCAGCTCCAGTATGATGAAGACACTCGAAAGGTACCAAAAATGTAACTATGGTGCTCCGGAGACTAATATTATATCAAGAGAGACTCAG------------AGTAGTCAGCAAGAGTACTTGAAATTAAAAGCACGTGTTGAAGCCTTACAGAGATCGCAAAGAAATCTCCTCGGTGAGGACTTGGGTCCACTCAGCAGCAAGGAGCTTGAGCAGCTCGAGCGGCAACTTGATGCATCGTTAAAGCAAATCAGATCAACACGGACCCAATACATGCTTGATCAGCTTGCAGATCTTCAACGAAGGGAACAAATGCTATGTGAGGCCAACAAAAGTCTAAGGCGAAGGTTGGAAGAAAGTAACCAGGCTGGTCAGCAGCAATGGGATCCCACTGCTCATGCAGTAGGCTATGGCCGGCAGCCACCTCAACCACAGAGCGATGGATTCTACCAACAGATAGATGGTGAACCTACTCTCCAAATCAGGTATCCTCCA---------GAACAAATAACAATCGCAGCACCCGGGTCAAGTGTGAGTACTTATATGCCAGGATGGCTTGCA
Elaeis_g_EgAGL2_3             ATGGGGAGAGGAAGGGTGGAGCTGAAGAGGATCGAGAACAAGATCAATCGCCAGGTAACCTTCGCGAAGCGGCGGAACGGGCTTCTCAAGAAAGCCTACGAGCTCTCCGTGCTCTGCGACGCCGAGGTCGCCCTTATCGTCTTCTCCAACCGCGGGAAGCTCTATGAGTTCTGCAGCAGCTCCAGTATGTTGAAGACACTAGAAAGGTACCAAAAATGCAACTATGGTGCACCAGAGACTAATATTGTGTCAAGGGAAACTCAG------------ACTAGTCAGCAAGAGTACTTAAAACTTAAAGCACGTGTTGAAGCATTACAGAGATCACAGAGAAATCTCCTTGGTGATGACTTAGGGCCACTCAGCAGCAAGGAGCTTGAGCAGCTTGAGCGGCAACTAGATGCATCATTGAAGCAAATCAGATCCACAAGGACCCAATACATGCTCGATCAACTTGCAGATCTTCAACGAAGGGAACAAATGCTCTGTGAGGCCAATAAAAGTCTAAAGCAAAGGTTGGAGGAAAGCAACCAGGCTACTCAGCAGCAATGGGATCCCAATGCTCCTGCAGTGGGCTATGGCCGGCAGCCACCTCAACCACAGGGAGATGGATTCTACCAACAGATAGAGTGCGATCCAACTCTCCATATCGGGTATCCTCCA---------GAACAAATAACGATTGCTGCACCTGGGCCTAGCGTGAGTAATTACATGCCAGGATGGCTTGCG
Ananas_c_CO731391             ATGGGGAGGGGGAGGGTGGAGCTGAAGCGGATCGAGAACAAGATCAATCGGCAGGTGACCTTCGCGAAGCGCCGGAATGGGCTCCTCAAGAAGGCCTACGAGCTCTCCGTGCTCTGCGATGCCGAGGTCGCCCTCATTATCTTCTCCAACCGGGGCAAGCTCTACGAGTTCTGCAGCAGCTCCAGCATGATGAAGACACTCGAGAGGTACCAAAAATGCAATTATGGGGCGCCGGAAACAAATATTATATCAAAGGAGACTCAG------------AGTAGTCAACAGGAATACTTGAAACTTAAAGCACGTGTCGAGGCCCTGCAACGTTCGCAAAGAAATCTCCTTGGCGAGGATTTGGGCCCACTCAGCAGCAAGGAACTTGAGCAACTGGAGCGACAGTTGGATGCATCACTGAAACAAATAAGATCAACACGCACCCAATACATGCTTGATCAACTGGCAGACCTGCAGAGGAGGGAGCAAATGCTTTCTGAGGCCAATAGAAGCCTAAGGAGAAGGCTGGAAGAGAGCAACCAGGCTAGTCAGCAGCAGTGGGATCCGAACGCACACGCTGTTGGTTATGGCCGGCAGGCTGCTCAGCCTCAGGGTGATGGCTTCTTCCAGCCTATCGAGTGTGAACCCACTCTCCAAATCGGGTACCATCCT---------GATCAAATAACAATCGCGACTGGGCCAAGTGTGAGC---AACTATTTGCCAGGATGGCTTGCA
Musa_a_MaMADS3                ATGGGGAGGGGAAGGGTGGAGCTGAAGMGRATCGAGAACAAGATCAAYCGSCAGGTGACCTTYGCGAAGCGSMGGAATGGRCTSCTCAAGAAGGCCTACGAGCTSTCSGTGCTCTGCGACGCCGAGGTCGCCCTCATCGTCTTCTCCAACCGCGGGAAGCTCTACGAGTTCTGCAGCAGCTCCAGTATGTTGAGGACACTAGAGAGGTACCAAAAGTGCAATTATGGTGCACCAGAAACAAATATCATATCAAGGGAGACTCAG------------AGTAGTCAGCAAGAGTATTTGAAGCTTAAGGCGCGCGTTGATGGCTTGCAGCGATCACAAAGAAATCTGCTGGGTGAAGATCTGGGGCCACTTAACATCAAGGAACTTGAGCAGCTTGAGCGCCAACTTGATGCATCGTTAAGACAAATAAGATCAACAAGGACACAATACATGCTTGACCAGCTTGGAGATCTCCAAAGACTGACAAATGCTATGTGGAGCTTAATAAAGCCCTGGAAGATAAGATTGGAGGAAAGCAGTGAGGCGGATCAGCAACAGTGGGATCCCAACACTCATGCTGTAGCTTACGGGCGGCAGCAGCCTCAACCACAGGGCGACGGCTTCTTCCAATTCATAGACTGTGAACCTACTCTTCAGATTGGGTACCATCCA---------GATCAAATGGCGATCGCAGCAGCAGCAGCTCCTGGTCCAAGTTACATGCCCGGGTGGCTTGCA
Aranda_d_AdMADS               ATGGGAAGAGGGAGAGTGGAGCTGAAGATGATTGAGAACAAGATCAATCGTCAAGTAACCTTTGCCAAGCGCCGGAAACGCCTTCTCAAGAAGGCCTATGAGCTCTCCGTCCTCTGCGATGCGGAGGTTGCCCTCATCATTTTCTCCAATCGTGGAAAGCTCTACGAGTTCTGCAGCAGCACAAGTATGTTAAAAACGTTAGAGAAGTACCAAAAATGCAATTTTGGAAGCCCAGAATCAACTATCATATCAAGAGAGACCCAG------------AGTAGTCAGCAGGAGTACTTGAAACTTAAAAACCGAGTGGAAGCCTTACAAAGATCGCAGAGAAATTTGCTTGGCGAGGATCTCGGTCCACTTGGCAGCAAGGAGCTCGAGCAATTAGAGCGGCAACTGGACTCCTCTCTTAGACAGATTCGATCAACACGGACGCAGTTCATGCTTGATCAGCTAGCCGACCTCCAGCGAAGGGAGCAAATGCTTTGCGAGGCGAATAAGACCCTAAAGAGAAGGTTTGAGGAAAGCAGCCAGGCGAATCAGCAGCAGTGGGATCCCAATACGCACGCCGTAGGATACGGGAGGCAGCCTGCTCAGCACCATGGAGAGGCTTTCTATCATCCCTTGGAGTGCGAGCCGACATTGCAGATCGGGTATCATTCT---------GATATAACGATGGCAACGGCGACTGCTTCAACTGTTAATAATTACATGCCTGGTTGGCTTGGA
Acorus_a_284562               ------------------------------------------------------------------------------GGCTTGTTGAAGAAGGCTTACGAGCTCTCCGTCCTCTGCGACGCTGAGGTCGCCCTCATCATCTTCTCCGGCCGCGGCAAGCTCTACGAGTTCTGCAGCAGCAACAACATGCTTAAAACACTCGAGAGGTATCAGAAATGTAACTATGGGGCCCCGGAGCCTATTATGCCATCAAAAGAGATCCAG------------AGTAGTCAACAGGAATATTTGAAGCTCAAAGCACGCCATGAAGAACTAATGAGAACCCAAAAGCACTTCTTGGGTGAGGATTTGGGGCCACTGAACAGCAAGCAACTTGAGCAGCTTGAAAGGCAGCTGGAGTCATCAGTGAGGCAAATTAGATCAACACGGATCCAGCAAATGCTTGATCAACTATCAGATCTTCAAAGAAAGGAACAAGTGCTCGTTGAAACAAACAGAGATCTTAAAAGAAAGTATGAGGCGACCCAACAGGCTAATCATCAGAGATGGGAGGCCAATGCACATGCCGCGGGGTATGGACAACAGCCACCTCAACAGCAAGGCAATGGATTCTTTCATCCTTTGGAATGCCAACCCACACTACAAATGGGGTACCATCCA---------GAAACAATAACCCTTGCGGCACCGGGGCAACGG------------------------------
Amborella_t_AMtrAGL9          ATGGGGAGAGGACGAGTGGAGCTGAAGCGTATTGAGAACAAGATTAACCGTCAAGTCACCTTCGCCAAAAGGAGAAATGGCCTGCTGAAGAAGGCCTATGAGCTCTCGGTTTTATGCGATGCAGAGGTCGCTCTCATCATCTTCTCTAACAGAGGAAAACAGTACGAGTTTTGCAGTAGCTCCAGCATGCTCAAGACACTTGAGAGGTACCAAAAGTGTAATTATGGTACACAAGAAACAACTGTTTCAACAAAGGAGACACAG------------AGTAGCCAACAAGAGTATTTGAGGCTCAAGGCACATTTCGAGGCCCTGCAACGTTCTCAAAGAAATCTTCTTGGTGAGGACTTGGGTCCTCTTAGTGGAAAGGAGTTGGAGCAACTCGAGCAACAACTAGATATGTCATTGAAGCAGATCAGATCAATAAAGACGCAGTACATGATCGATCAGCTTGCCGACCTCCAAAGAAAGGAACAAGCATTATCGGAATCTAACAATGCTTTGAAAAGAAAGCTAGAAGCAGCA---------------GGA---TGGGACTCTACTGGCCACCAGATGGAGTACAATCGACAGCCGGCTCAAGCCCAGGCCGACAACTTCTTTCATCCTTTGGAATGTGACCCCACGCTACAAATAGGTTACCCATCT---------AATCCAATTACAGTTGCAGCCCCTGGGCCAAGTGTGACTAACTTCATGCCTTGGATGGCTGGC
o_Magnolia_g_MagrAGL2         ------------------------------------------------------------------AAGCGAAGGAACGGATTGCTGAAGAAAGCATACGAGCTTTCAGTTCTCTGCGATGCTGAGGTCGCTCTTATCATCTTCTCCACCAGAGGCAAGCTCTATGAATTCTGCAGCAGTCCCAGCATGCTCCAGACCCTCGAGAGGTATCAAAAATGCAGTTATAGCACATTGGAAGTTAGCGCTCCAACAAATGAGACACAG------------AGCAGCTATCAGGAATATCTGAAGTTGAAAGCGAGGGTCGAGATTCTGCAACGTACTCAAAGGAACCTTCTCGGCGAAGACTTGGGCCCATTGAGCACCAAGGAGCTTGAGCAACTCGAGAATCAACTCGAGATGTCATTGAAGCAAATCAGATCGACAAAGACCCAGTTCATGCTGGATCAGCTTTCTGATCTTAAAAGAAAGGAACAAATGCTGGTGGAAGCCAACAAGGCCTTGAAAAGGAAGTTGGAGGAAAGTGGTAGAGAAAATCTTCTTCAGTGGGACGGTGCACAAAACATGTCTTCTTATAATCGCCCT---TCTAATTATGAGGGA------TTCTTCCAGCCTTTGGATTGCCAACCAACACTTCAGATGGGATACCATCCC---------GATCAGATGACCGTTGCAACAGGACAAAACAACGTCCATGGTTTCATGCCTGGATGGATGACC
o_Nuphar_p_NupuAGL2.1         ATGGGGAGGGGGAGGGTTGAGTTGAAGAGGATAGAGAACAAGATAAACAGACAGGTGACTTTTGCAAAGAGAAGGAATGGCTTACTCAAGAAGGCATACGAGCTCTCTGTCCTCTGTGATGCTGAGGTTGCCCTTATCATCTTCTCCAACAGAGGCAAACTCTATGAGTTCTGCAGTAGCTCTAGCATGCTAAAAACACTGGAGAGGTACCAAAAATGCAATTATGGATCAATAGAAGCTTGTGTGCCATCAAGAGAGACACAG------------AGCAGCTACCAGGAATACCTGAAGCTAAAGTCCAAGGTAGAATCATTGCAACATTCACAAAGGAACCTTCTAGGTGAAGATTTGGGCCCCCTCAACTCGAAGGAGCTTGAACAACTGGAGCAACAGCTAGAGGTTTCACTGAAACATGTTAGATCAACAAAGACACAATTCATGCTCGATCAGCTTTCAGATCTTAAAAGGAAGGAGCAAATGCTGCAAGAAGCTAACAGGGCCCTAGTACGGAAGCTTGAGGGAGCT---TCTATAAATCATCACCAATGGGAAAATGGCGGGCAGCACATCCAGTATGGTCGCTCTGGTCCCCAGAATGACGCA------TTTTACCAACCGTTGGATTGCGATTCAACACTTCAGATTGGGTATAACCCA---------GAGCAAATAACTATTGCAGCTCCTGCACAAAATGTCAATGGCTATGTCCCTACATGGTTGATA
o_Nuphar_p_NupuAGL2.2         ATGGGGAGGGGGAGGGTGGAGTTGAAGAGGATCGAGAACAAGATAAACCGACAGGTGACTTTTTCCAAGAGAAGGAACGGCTTGCTCAAGAAGGCATACGAGCTCTCCGTCCTCTGCGATGTCGAGGTCGCCCTCATCGTCTTCTCCAACAGAGGCAGGCTCTATGAATTCTGCAGCACCTCCAGTATGCTAAAAACATTAGAGAGGTACCAAAAATGCAATTATGGATCAATAGAAGCTAGTGTACCATCAAGGGAGACACAG------------AACAGCTATCAGGAATACTTAAAACTAAAGTCCAAGGTTGAGGCACTGCAACATTCACAAAGGAACCTTTTGGGTGAAGATTTGGGTCCGCTCAACTCAAAGGAGCTTGAGCATCTTGAGCAGCAGCTAGAGGTTTCATTGAAGCATGTTAGATCAACAAAGACGCAATTCATGCTTGATCAGCTTTCAGATCTTAAAGGAAAGGAACAAATTCTCCAAGATGCTAACATGGCCCTAGTGAGGAAGCTTGAGGGAGCAGGGTCCGCAAATCATCAGCAGTGGGAGAATGGTGGGCAGCATCTCCAGTATGGTCGCTCTGGTCCTCAGAAGGACGGG------TTTTACCATCCATTGGAGTGTGACTCAACTCTCCAAATTGGGTATAATCCA---------GAGCAGATAACTGTTGCAGCTCCTGCACATAATGTTAATGGCTTTATCCCTTCATGGTTAGTG
o_Cabomba_c_SEP1_3            ------------------------------------------------CGGCAGGTGACCTTTTCGAAGAGAAGAAATGGACTCCTCAAGAAGGCGTACGAACTCTCCGTTCTTTGCGATGCGGAGGTCGCCCTCATCATCTTCTCTAACAGGGGAGAACTCTACGAGTTCTGCAGTAGCTCTAGCATGCTGAAAACACTCGAGAGGTACCAAAAATGCAATTATGGTTCGTTGGAGACTACACTGCCCTCTCTAGAGACACAG------------AGCAGCTACCAGGAGTATCTGAAGCTCAAGTCTAAGGTTGAAGCCTTGCAACTGTTCCAAAGGAACCTTCTTGGTGAAGATTTGGGACCTCTTAACTCAAAGGAACTGGAACAGCTGGAGCAACAGCTGGAGGGCTCATTGAAGCATGTCAGATCAACAAAGACCCAATTATTGCTTGATCAACTTGCTGACCTCAAGCGAAGGGAGCTGTCTCTGCAAGAAACAAACAGGGCTCTCATGAGGAAGCTGGAAGGTGGAGAGGCCGGAAGCCATCACCAATGGGACAACGGTGTGCAGCAGATCCAGTATGGGAGATCTGACCACCAGAATGAAACG------TTTTTCCAGCCATTAGAGTGCGATTCTACTCTGCAGATTGGGTATAATCCA---------GAGCAAATAACAATTGCAGCCCCTGGAAATAGTGTGAATGGCTATGCCCCCACATGGCTGGTA
o_Cabomba_c_SEP1_1            ------------------------------------------------AGGCAGGTGACCTTCTCGAAGAGGAGGAACGGTCTTCTGAAGAAGGCCTACGAGCTCTCCGTTCTCTGCGATGCTGAGGTCGCCCTCATCATCTTCTCTAACAGGGGAAAACTCTACGAGTTCTGCAGCAGCTCTGGCATGCTAAAGACACTTGAAAGGTACCAGAAGTGTAGCTATGGCACAGTTGAGGCTACTGTGCCATCAAGAGAAACACAG------------AGGAGCTACCAAGAGTACTTGAAGCTCAAATCCAAGGTTGAAGCACTTCAACGAACACAAAGGAACTTGCTTGGTGACGATTTGGGACCCCTCAACTCAAAGGAACTCGAACACCTCGAGCAACAACTCGAAGGCTCCCTAAAGCACGTCAGGTCTACCAAGACACAGTATATGCTTGATCAACTTGGAGAGCTGAAACAAAAGGAACAAAACCTGCAGGAAGTTAACAGAGCCCTGATAAGAAAGCTGGAAGGAGGA------GTAAGCCACCACCAATGGGAGAGCAGTGGGCAGCACATCCAGTACGTTCGGTCTGACCCTCAAAGCAATGGT------TTCTACCAGCGACTCGACTGCGATCCGACGCTCCAGATCGGGTATAATCCC---------GAGACGATAACTATTTCAGCATCTGCACAGAATGTTAATGGCTATTTACCCACCTGGCTGGGA
o_Cabomba_c_SEP1_2            ------------------------------------------------CGGCAGGTGACCTTTTCCAAGAGGAGGAACGGTCTTCTGAAGAAGGCCTACGAGCTCTCCGTTCTCTGCGATGCTGAGGTCGCCCTCATCATCTTCTCTAACCGAGGAAAACTCTATGAGTTCCGCAGTAGCTCTGGCATGCTAAAAACACTTGAGAGGTACCAAAAGTGCAGCTACGGCACAATTGAGGCTACTGTGCCATCAAGAGAAACACAG------------AGGAGCTACCAAGAGTATTTGAAGCTCAAATCCAAGGTCGAAGCACTTCAACGAACACAAAGGAATTTGCTTGGTGACGATTTGGGACCTCTCAACTCGAAGGAACTAGAACACCTTGAGCAGCAACTGGAAGTCTCCCTGAAACACGTCAGGTCTACCAAGACACAGTATATGCTTGGTCAACTTGGAGAACTTAAACAAAAGGAACAAAACCTGCAGGAAGTTAATAGAGCCCTGATAAGGAAGCTGGAGGGAGGA------ATAGGTCACCAACAGTGGGAGAGCAGTGGG------ATCCAGTACGTTCGGCCTGACCCTCAGAGCAATGGT------TTCTACCAGCAACTCGACTGTGATCCGACGCTCCAGATCGGGTATAATCCC---------GAGCAGATAACAATTGCAGCATCTGCACAGAATGTTAATGGCTATTTACCCACCTGGCTGGGA
o_Amborella_t_AMtrAGL2        ATGGGAAGAGGTAGAGTTGAGCTCAAGAGGATAGAGAACAAGATCAACAGGCAGGTGACCTTTGCGAAGAGGAGGAATGGTCTTTTGAAGAAGGCTTATGAACTCTCTGTTCTCTGTGATGCTGAGGTTGCCCTAATCATTTTCTCCAATAGAGGGAAGCTTTACGAGTTTTGTAGCACCTCTAGCATGGTGAAGACATTAGAGAGGTACCAAAAATGCAACTATGGAGCATTAGAAACTAATGTACCGACCAGGGAGACACAG------------AGCAGCTATCAAGAATATTTAAAGCTGAAAGCGAGGGTGGAGTCTCTACAACGATCCCAGAGGAACCTTCTTGGTGAAGACTTGGGCCCCTTAAGTTCAAAAGAGCTTGAACAACTTGAGCAGCAACTGGAGATGTCTTTGAAGCAGATAAGGTCTACTAAGACACAATGCATGTTTGATCAACTTGCTGACCTTAGGAGGAGGGAACTAGCTCTCCAAGAGACCAACAAAGCTTTGAAACGTAAGTTGGAGGGAGCAAGCGCTTCAAACCCCCCACAATGGGAAAACAATGGACAGAACATTCATTATAATCGCCAACCAGCTCATACTGAAGGC------TTCTTCCATCCCCTGGAATGTGATTCGACATTGCAAATTGGATACCATCCA---------GATCAGATGCCTGTGGCCGCACCTGTGCAGAATGTCAATGCATTTCTCCCTGGTTGGTTAGTA
o_Arabidopsis_t_AGL6          ATGGGAAGAGGGAGAGTGGAGATGAAGAGGATAGAGAACAAGATTAATAGACAAGTGACCTTCTCAAAAAGAAGAAACGGTTTGCTGAAGAAAGCTTATGAGCTTTCTGTTCTTTGCGATGCCGAAGTTGCTCTCATCATCTTCTCAAGCCGTGGCAAGCTCTACGAGTTTGGTAGT---GTTGGAATTGAAAGCACAATCGAACGGTATAATCGTTGTTACAACTGCTCTCTAAGCAATAATAAGCCTGAAGAGACTACACAG------------AGTTGGTGTCAGGAGGTGACAAAGCTTAAATCCAAATACGAATCTCTTGTTCGTACTAACAGGAATTTGCTTGGAGAAGATCTTGGAGAAATGGGTGTGAAGGAACTGCAAGCGCTCGAGAGGCAGCTCGAAGCCGCTCTTACCGCGACTCGACAGCGCAAGACACAAGTTATGATGGAAGAAATGGAAGACCTTAGGAAAAAGGAGAGGCAACTAGGAGACATAAACAAACAACTCAAGATTAAGTTTGAAACGGGCCATGCTTTCAAAACCTTTCAATGGGCATCGGCGGCAGTGGCCGGGGATAATTCTTTTCCGGTAGAGCCTTCTCATCCT------AATGTATTGGATTGCAACACCGAACCCTTTTTACAAATAGGGTTTCAACAT---------GGTGAAGGGTCTTCGGTATCAAGTAACGTGGGTGAGACTAATTTCGTCCAAGGTTGGGTTCTT
o_Vitis_v_VvMADS3             ATGGGGAGAGGAAGAGTGGAGCTGAAGAGGATAGAGAACAAGATCAACCGTCAAGTTACCTTCTCCAAACGCAGAAATGGTCTGCTCAAGAAGGCCTATGAACTTTCTGTGCTTTGTGATGCTGAGGTTGCTCTCATCATCTTCTCTAGCCGCGGCAAGCTCTATGAGTTTGGCAGT---GCTGGTACTACCAAAACCCTAGAGCGGTATCAACGTGTCTGCTACACTCCTCAAGACAACAATATG---GAATGTGAAACACAG------------AGTTGGTACCAAGAGGTGTCAAAGTTAAAGGCAAAATATGAATCTCTCCAGCGCACCCAAAGGCATTTGCTTGGAGAAGATCTTGGACCGCTGAGTGTCAAAGAACTGCAAAATCTTGAGAAACAGCTTGAAGGAGCTCTAGCACAAGCTAGGCAAAGGAAGACCCAAATGATGATAGAACAAATGGAAGACCTTCGCAGGAAGGAGCGACAGCTTGGGGATCTAAACAAACAGCTCAAACTTAAGCTTGAGGCCGGACAAAGTCTTAAAGCCATTCAATGGAACAGTACTGCAACTGCTGGAAACAGCAGCTTCCCTGTGCATCCTTCCCAATCT------AACCCAATGGACTGCGAACCCGAACCCATCTTGCAAATTGGGTACCATCAC---------GCAGAAGGGCCGTCTGTTTCAAGCATGGCTGGTGAGAGCAACTTCATCCAAGGGTGGGTTCTT
o_Amborella_t_AmtrAGL6        ATGGGGAGAGGAAGGGTGGAGCTGAAGCGAATCGAGAACAAGATCAACAGGCAAGTGACCTTCTCCAAGAGGAGGAACGGTTTGCTCAAGAAGGCGTATGAGCTCTCTGTGCTTTGCGATGCCGAGGTCGGACTGATCATCTTCTCCAGCCGCGGAAAGCTTTACGAGTTCGGAAGC---GCCGGTCTGAGCAAAACCCTCGAGAGGTACCAGAGGTGTTGTTACACCCCACAAGACAATAGTGCCACTGATCGTGAAACACAG------------AATTGGTCTCAAGAATTGTCAAAATTGAAGGCAAAATATGAGACTCTACAACGATCACAAAGACATTTGCTTGGGGAAGACCTTGGACCTCTGAGTGTCAAGGAACTACAACAACTTGAACGACAACTTGAAGTCGCTCTTTCTCAGGCCAGGCAAAGAAAGACACAAATATTGATGGATCAAATGGAAGAGCTTCGCAGGAAGGAGCGGCGCCTCGGAGACATAAATAAGCAGCTCAAGAGCAAGCTGGAGTCAGGTGGCTCTTTCAGAGGCATTCAATGGGAATCTGGCACTGTAGTTGGGAACAACGCATTTGCTGTCAACCCTTCGCATGCT------AACCCCATTGAT------TGTGAACCTACCTTACAAATTGGGTACCATCAC---------CCTGAA------TCAATCCCTACTGGGCCTGCTGAGAGTAACTTTGTTCAAGGTTGGGTCCTA
o_Pinus_r_PrMADS2             ATGGGGCGAGGGCGCGTCGAGCTGAAGCGGATCGAGAATAAGATTAACCGCCAGGTCACGTTTTCGAAACGCCGGAATGGTCTGCTGAAAAAGGCGTATGAACTTTCAGTGTTATGTGATGCAGAGGTAGCACTGATAATATTCTCAAGCAGAGGAAAACTCTATGAGTTCGGAAGC---GCCGGGATGCTCAAGACTCTGGAGCGATATCAAAAATGTTCATACGTATTGCAAGACGCGACTGTATCGGACCGGGAGGCGCAG------------AATTGGCATCAAGAGGTTGGCAAATTAAAAGCCAGAGTTGAACTTTTACAACGATCACAAAGGCACTTATTAGGTGAAGACCTGGGCCCCTTGAGTATTAAGGAGCTGCAACAACTGGAACGTCAACTTGAGGTTGCACTGACACATGTTAGGTCAAGAAAGACTCAAGTCATGTTGGAAATGATGGATGAACTACGCAGAAAGGAGCGAATTTTACAAGAAGTAAACAAATCTCTGCGCAAGAAGTTGCAGGAGGGACAGGCATTCAATGCCATGCAATGGGATTCGCATGCAGTAGCAAATAATGCATATGCTATGCAACATCCATCAAATGCT------------------GTGGATTGTGAGCCCACATTGCAGATTGGATAC---CAA---------CCTGAGTCAAGCATG---CCTCATGAACAAGCACAAAACAATTACATGCAAGGCTGGATGGTA
o_Gnetum_g_GGM9               ATGGGACGTGGTCGAGTGCAGCTGAGGCGAATCGAGAACAAGATCAATCGGCAAGTGACATTTTCGAAGCGCCGTAATGGCCTGCTCAAGAAGGCGTACGAGCTCTCGGTGCTATGCGACGCCGAGGTCGCGCTCATCATCTTCTCCACCAGAGGAAAGCTCTACGAGTTTGCCAGT---TCCAGCATGAGCAAGACTTTAGAGAGATATGAAAAATGTTCGTATTCAATGCAAGAAAACGCCTCAACGGACAGGGATGCGCAG------------AACTGGCATCACGAAGTGACAAAGCTCAAAGCTAAACTTGAAAGTCTTCACAAAGCTCAAAGGAGTCTCATGGGAGAAGATCTAGGACCTCTCAACATAAAGGAACTCCAGAGCCTGGAACAACAGCTGGAAGTTGCGCTGGGTCATGTTAGGAATAGAAAAACCCAACTCTTGATTCAAACAATTGATGAACTTCGTGACAAGGAACGAACGCTGCAAGAGGTGAATAAATCCCTACAGAAGAAGCTGAGCGAAGGAAATGTTATACCAGCTCCCAATTGGGAATCTTCCACACTTACAACTACAACCTATGCTCTTCAAACTCAGCAAACTTCC------AACATTCACCATGTTGACTGCGAACCAACATTGCATATTGGGTACCACCAA---------CATGAAGCCATCACTGCTCCAACTCACAGTGAACCACACAATCAATACATTTGGTGGGTT---


# (B) Matrix based on the alignment using Probalign (only alignable sites are included for phylogenetic analysis)

# 87 SEP3 sequences, 12 outgroup sequences

# Total sites: 708
# Informative sites: 524

Medicago_t_MtMADS1         ATGGGAAGAGGAAGAGTTGAGTTGAAGAGAATTGAGAACAAAATCAACAGACAAGTTACCTTCGCTAAACGAAGGAACGGTCTTTTGAAAAAAGCTTATGAACTTTCTGTTCTTTGTGATGCTGAAGTTGCTCTTATCATCTTCTCCAACAGAGGAAAACTCTATGAGTTTTGTAGCAGTTCAAGCATGCTGAAAACGCTAGAGAGGTATCAGAAATGCAACTATGGTGCGCCTGAGACTAATGTGTCTGCACGAGAAGCCTTAAGCAGTCAACAAGAATATTTGAAGCTGAAGGCACGTTATGAAGCATTGCAACGATCCCAGAGGAACCTTATGGGAGAAGATCTTGGCCCTCTGAGCAGCAAAGAGCTCGAGTCGCTTGAAAGGCAGCTAGATTCATCCTTGAAGCAAATAAGATCCACAAGGACCCAAATGCTGGACCAGCTCTCTGATCTTCAACGCAAGGAACATATGCTAAGTGAGGCTAACAGGTCTCTCAGACAAAGGCAGCTGGAAGGGTATCAATTGAATCAAATGAATGCATGTGTTGAAGAAATGGGCTATGGTCGGCATCCAAGTCAAACTCAGGGTGATGGTCTCTATCAACAGTTGGAGTGTGAGCCAACTTTACAAATTGGCTATCAGCCGGATCCAGGGTCAGTCACGGCAGGACCAAGCATGAGTAATTACATGGGAGGATGGTTACCA
Pisum_s_MTF1               ATGGGAAGAGGAAGAGTGGAACTCAAGAGAGTTGAGAACAAGATCAACAGACAAGTTACCTTTGCGAAACGAAGAAATGGTCTTTTGAAAAAAGCTTATGAGCTTTCTGTTCTTTGTGATGCTGAGGTTGCTCTTATTGTCTTCTCCAATAGAGGAAAACTCTATGAGTTTTGCAGCACTTCAAGCATGCTGAAAACGCTTGAGAGGTATCAGAAGTGCAACTATGGAGCACCTGAGGGTAATGTGACATCAAAGGAGGCTTTAAGCAGTCAACAGGAATACTTGAAGCTGAAGGCACGTTATGAGTCTCTACAACGCTCTCAGAGGAACCTTATGGGAGAAGATCTTGGCCCTCTAAGCAGCAAAGATCTTGAAACTCTTGAAAGGCAGCTAGATTCTTCCTTGAAGCAAATCAGATCCACAAGGACCCAAATGCTGGATCAGCTCGGAGATCTTCAACGTAAGGAACACTTGCTATGTGAGGCAAACAGAGCTCTCAGGCAAAGGATGGAA---GGGTATCAAATAAATCAACTGAATCTGAGTGCTGAAGATATGGGATATGGACGTCATCATGGTCATACACATGGTGATGAACTATTTCAACCGATTGAGTGTGAACCAACTTTACAAATTGGATATCATCAGGATCCAGGGTCAGTGACAGCAGGGCCAAGCATGAATAACTATATGGGTGGATGGTTACCA
Arachis_h_AhMADS1          ATGGGAAGGGGAAGGGTAGAGTTGAAGAGAATTGAGAACAAGATCAACAGGCAAGTGACCTTTGCAAAGAGAAGAAACGGGCTTCTGAAGAAGGCGTATGAGCTTTCAGTTCTATGTGATGCTGAGGTTGCTCTCATCATCTTCTCCAATAGGGGAAAACTGTACGAGTTTTGCAGCAGTTCAAGCATGCTGAAAACACTAGAGAGGTGCCAGAAATGTAACTATGGAGCACCGGAAACTAATGTGTCAACTAGGGAAGCCTTAAGCAGTCAACAAGAATACTTGAAGCCGAAGGCACGTTATGAAGCCCTACAAAGGTCCCAGAGAAACCTGATGGGAGAAGATCTTGGCCCTCTAAGCAGCAAAGAGCTGGAATCACTGGAAAGGCAGCTAGATTCGTCGTTGAAGCTAATCAGATCCACAAGGACCCAAATGCTGGATCAGCTATCGGAACTTCAACGTAAGGAACACTTGCTAAGTGAGGCTAACAGGGCTCTCAGACAAAGGCAGTTGGAAGGGTATCAAATAAATCAGCTGAATCCTGGTGGTGATGATATGGGGTATGCCCGCCATCCACCTCAACCTCAGCCCGATCCTCTTTTCCAGCAATTGGATTGTGAGCCTACCTTACAAATTGGATATCAGCCTGATCCAGTATCAGTGACGGCAGGCCCAAGCATGGGCAATTACATGGGAGGATGGCTACCA
Phaseolus_v_PvSEP3         ATGGGAAGGGGAAGAGTGGAGTTGAAGAGAATTGAGAACAAGATCAACAGGCAAGTTACCTTCGCTAAACGAAGGAACGGGCTTTTGAAGAAAGCTTACGAGCTTTCCGTTCTTTGTGATGCCGAGGTTGCTCTCATCATCTTCTCCAATAGAGGAAAGCTGTACGAGTTTTGCAGCAGTTCAAGCATGCTCAAAACGCTAGAGAGGTACCAGAAATGTAACTATGGTGCACCTGAGGCTAATGTGTCTACACGGGAAGCCTTAAGCAGTCAACAGGAGTATTTGAAGCTGAAGGCACGTTATGAGGCCCTACAACGGTCTCAGAGGAACCTTATGGGAGAAGATCTTGGCCCTCTTAGCAGCAAAGAGCTCGAATCTCTCGAAAGGCAGCTAGATTCGTCCTTGAAGCAAATAAGATCAACAAGGACGCAGATGCTGGATCAGCTCTCTGATCTTCAGCGTAAGGAACACTTGCTAAGTGAGGCTAACAGGTCTCTCAGACAAAGGTTGGAA---GGGTATCAAATAAATCAACTGAATCCTGGAGTTGAAGACATGGGATATGGCAGGCATCCAGGTCAAGGTCAGGGTGACGCACTCTTTCAACCATTGGAGTGTGAGCCAACGTTACAAATTGGGTATCAGCCTGATCCAGTATCAGTGACAGCAGGTCCAAGCATGAGCAATTACATGGCAGGATGGTTACCA
Glycine_m_GmMADS28         ATGGGAAGGGGAAGAGTGGAGTTGAAGAGAATTGAGAACAAGATCAACAGGCAAGTGACCTTTGCAAAACGAAGGAACGGGCTTTTGAAGAAAGCTTATGAGCTTTCCGTTCTTTGTGATGCCGAGGTTGCTCTCATCATCTTCTCCAATAGAGGAAAGCAGTACGAGTTTTGCAGCGGTTCAAGCATGCTCAAAACGCTGGAGAGGTACCAGAAATGCAACTATGGAGCGCCTGAGGACAATGTGGCAACAAAGGAAGCCTTAAGCAGTCAACAAGAATACTTGAGGCTGAAAGCACGTTATGAAGCTCTACAACGTTCTCAAAGGAACCTTATGGGAGAAGATCTTGGCCCTCTAAGCAGCAAAGAGCTTGAATCACTTGAAAGGCAGCTAGATTCGTCTTTGAAGCAAATCAGATCAATAAGGACCCAAATGCTGGATCAGCTTTCTGATCTACAACGTAAGGAACACTTTCTAGGTGAGTCAAACAGAGATCTCAGACAAAGGTTGGAA---GAGTTTCAAATAAATCAACTGAATCCCAGTGCTGAAGATATGGGGTATGGACGCCATCCAGGTCAGCCCCAAGGCCATGCTCTCTTTCAACCATTGGAGTGTGAGCCAACCTTACAAATTGGATATCATCCTGATCCAGTATCAGTGACAGAAGGCCCAAGCATGAATAATTACATGGCAGGATGGTTACCA
Cucumis_s_CsSEP3           ATGGGAAGAGGGAGAGTAGAACTGAAGAGAATAGAGAACAAGATCAATAGACAAGTGACATTCGCTAAACGAAGAAATGGTCTATTGAAGAAAGCATATGAACTTTCAGTTCTATGTGATGCTGAAGTTGCTCTCATCATCTTCTCTAATAGAGGCAAACTCTATGAGTTTTGCAGCAGTTCAAGCATGCTCAAAACTCTAGAGAGATACCAGAAATGCAACTATGGAGCACCAGAGCCCAATGTCTCCACAAGAGAAGCCCTGAGCAGCCAGCAGGAGTATTTGAAACTTAAAGCTCGCTATGAAGCTCTGCAACGATCCCAAAGGAACCTTTTGGGAGAAGACCTTGGCCCATTGAGTAGCAAAGAACTTGAATCTCTTGAAAGGCAACTTGATATGTCACTCAAGCAAATCAGATCAACAAGGACTCAGATGTTAGATCAGCTCACTGATCTTCAACGTAAGGAACATCTTCTTAATGAAGCAAACAAGACTCTGAAACAAAGGTTAGTAGAAGGGTATCAAGTAAATCAATTGAACCAAAGTGCTGATGATATGATGTATGGAAGACAGCAAGCTCAGCCACCTGGTGATGCCTTCTTCCATCCTCTAGATTGTGAACCCACCCTACAAATTGGGTATCAACCAGATCCCATAACAGTGACTGCTGGGCCAAGCATGAATAATTTCCTGCCAGGATGGTTGCCT
Taihangia_r_TrSEP3         ATGGGAAGAGGACGGGTTGAGCTGAAGAGAATCGAGAACAAGATCAACAGGCAAGTGACCTTTGCAAAACGAAGGAACGGGCTATTGAAGAAAGCTTATGAGCTTTCCGTTCTTTGCGATGCAGAGGTTGCTCTCATCATCTTCTCCAATAGAGGAAAGCTGTACGAGTTTTGCAGTAGTAGCAGCATGCTCAAAACTCTTGAGAGGTACCAGAAGTGCAACTATAGCACACCTGAGACACATGTATCTACAAGGGAAGCTTTGAGTAGCCAACAGGAGTATTTGAGGCTTAAGGCACGTTATGAAGCCCTACAAAGAAACCAAAGGAATCTTCTTGGAGAAGATCTTGGTCCTTTGAACAGCAAAGAGCTCGAATCACTTGAAAGGCAGCTGGATATGTCATTGAAGCAGATTAGATCAACACGGACACAGATGCTGGATCAGCTCACAGATCTTCAGCGAAAGGAACAGATGCTTAATGAAGCAAACAGGTCCCTAAAACAAAGGTTGTTTGAGGGATACAATGTGAATCAGCTGAATGCAAATGCTGAGGATGTAGGATATGGTAGACACCAACATCAACCTCACAGTGATGTCTTCTATCACCCCTTAGAGTTGGAGCCAACATTACAAATTGGGTATCACCAGGATCCAATACAAGTTGCAGCAGGGCCAAGCGTGAGCAATTTCATGGGAGGATGGTTGCCA
Rosa_h_RhSEP3              ATGGGGAGGGGGAGAGTTGAGCTGAAGAGGATTGAGAACAAGATCAACAGGCAGGTGACCTTTGCAAAGAGAAGGAACGGACTATTGAAGAAAGCCTACGAGCTTTCCGTTCTTTGCGATGCCGAGGTTGCTCTCATCATCTTCTCCAATAGAGGAAAGCTGTACGAGTTTTGCAGTAGTTCAAGCATGCTCAAAACACTTGAGAGGTACCAGAAGTGCAACTATGGAGCGCCGGAGACAAATGTATCTACAAGGGAGGCCTTGAGTAGCCAGCAGGAGTATTTGAAGCTCAAGGCACGTTATGAAGCCCTACAAAGAAACCAAAGGAATCTTCTTGGAGAAGATCTTGGCCCTTTAAGTAGCAAAGAGCTTGAATCACTTGAAAGGCAGCTGGATATGTCATTGAAGCAGATCAGATCAACACGGACCCAAATGCTGGATCAGCTCACAGATCTTCAGCGAAAGGAACACATGCTTAATGAAGCAAACAGGACACTGAAACAAAGGTTGTTTGAGGGATACAATGTACATCAACTGAATGCAAATGCTGAGGATGTGGGATATGGCCGGCAACAACATCAACCTCAGGGCGAGGGCTTCTTCCAACCCTTAGAGTGCGAGCCCACGTTACAAATTGGGTATCACCAGGATCCGATACAAGTTACGGCCGGGCCGAGCGTG---AATTACATGGGAGGATGGCTGCCA
Prunus_p_PpMADS5           ATGGGGAGGGGGAGAGTGGAGCTGAAGAGGATTGAGAACAAGATCAACAGGCAGGTGACCTTTGCGAAGCGAAGGAACGGGCTTTTGAAGAAAGCCTACGAGCTTTCCGTTCTTTGCGAGGCTGAGGTTGCTCTCATCATCTTCTCCAATAGAGGAAAGCTGTACGAGTTTTGCAGTAGCTCAAGCATGCTCAAAACTCTTGAGAGGTACCAGAAGTGCAACTATGGAGCACCAGAGACAAATGTATCTGCAAGGGAGGCCTTGAGTAGCCAGCAGGAGTATTTGAAGCTCAAGGCACGTTATGAAGCCCTACAACGAAACCAAAGGAATCTTCTTGGAGAAGATCTTGGCCCTTTAAGCAGCAAAGAGCTTGAATCACTTGAAAGGCAGCTGGATATGTCTCTGAAGCAGATCAGATCGACACGGACCCAAATGCTGGATCAGCTCACAGATCTTCAGCGAAAGGAGCACATGCTAAATGAAGCAAATAAGACCCTGAAACAAAGGTTGTTTGAGGGATACCATGTAAATCAAATGAATCCAAATGCT------GACGAGTACGGCCGGCAACAAACTCAAGCTCATGGCGATGGCTTCTTCCATCCCTTAGACTGCGAGCCGACGTTACAGATTGGATACCAGAACGATCCAATATCAGTGACAGCAGGTCCAAGCGTGAGTAATTACATGGCAGGATGGTTGCCA
Betula_p_BpMADS1           ATGGGGAGGGGGAGAGTGGAGCTGAAGAGGATCGAGAACAAGATCAACAGGCAGGTGACCTTCGCTAAGCGAAGGAACGGGCTTTTGAAGAAAGCCCACGAGCTTTCCGTGCTTTGCGATGCAGAGGTTGCTCTCATCATCTTCTCCAATAGAGGAAAGCTGTGCGAGTTTTGCAGCAGTCCAAGCATGCTCAAAACGCTAGAGAGGTATCAGAAATGCAACTTTGGAGCACCAGAGCCAAATGTTTCCGCAAGGGAGGCCTTGAGTAGCCAGCAGGAATACTTGAAGCTTAAGGCACGTTATGAAGCCCTGCAAAGAACCCAAAGGAATCTCATGGGAGAAGATCTTGGCCCTTTAAGCAGCAAAGAGCTCGAATTACTAGAAAGGCAGCTGAATATGTCACTGAAGCAGATCAGATCGATACGGACACAGATGCTGGATCAGCTCACTGATCTTCAACGTAAGGAACACATGCTTAATGAAGCAAATAGGACACTGAAACAAAGGTTGGTGGATGGATACCACATAGACCAACTAGATCAAAGTGCCAACGATGTGGGTTATGGCCGACAGCCTGCTCAAACACAGGATGATTGCTTCTTTCATCCCTTA---TGTGAACCCACGTTGCAAATTGGATATCAGCACGATCATATGACAGTCACAGCAGGCCCAAGCGTGAATAACTATATGTCAGGGTGGATGCCA
Populus_t_PTM6             ATGGGGAGAGGTAGGGTTGAGTTGAAGAGAATTGAGAACAAGATCAACAGGCAAGTAACATTTGCAAAGAGAAGGAATGGACTTTTGAAGAAAGCCTATGAGCTTTCCGTTCTTTGTGATGCAGAGGTTGCTCTCATCATCTTCTCCAATAGAGGAAAGCTGTACGAGTTTTGCAGTAGTTCAAGCATGCTCAAAACTCTTGAGAGGTACCAGAAGTGCAATTATGGAGCACCAGAGCCAAATGTGTCTGCAAGGGAGGCCCTGAGTAGTCAGCAGGAATATCTGAAGCTTAAAGCACGTTATGAAGCCCTGCAAAGAACCCAAAGGAATCTTTTGGGAGAAGAACTTGGCCCTCTAAGCAGCAAAGAGCTAGAATCACTTGAAAGGCAGCTTGATATGTCATTGAAGCAGATCAGATCAACAAGGACCCAAATGCTGGATCAGCTCCATGACCTACAGCATAAGGAGCACATGCTGACTGCAGCTAATAAGTCCCTGAAAGAAAGGTTGATGGAAGGCTACCAATTAAATCAGTTGAATCCAAGTGCAGAAGATGTGGAGTACGCTAGACAACAAGCCCAACCCCAGGGTGATGGGTTTTTTCATGCTTTGGAGTGTGAACCTACACTACAAATTGGGTATCAGCCAGAAAATATAACAATGACTGCTGGCCCAAGTATGACTACTTACATGCCAGGTTGGTTAGCA
Arabidopsis_t_SEP3         ATGGGAAGAGGGAGAGTAGAATTGAAGAGGATAGAGAACAAGATCAATAGGCAAGTGACGTTTGCAAAGAGAAGGAATGGTCTTTTGAAGAAAGCATACGAGCTTTCAGTTCTATGTGATGCAGAAGTTGCTCTCATCATCTTCTCAAATAGAGGAAAGCTGTACGAGTTTTGCAGTAGTTCGAGCATGCTTCGGACACTGGAGAGGTACCAAAAGTGTAACTATGGAGCACCAGAACCCAATGTGCCTTCAAGAGAGGCCCTTAGTAGCCAGCAGGAGTATCTCAAGCTTAAGGAGCGTTATGACGCCTTACAGAGAACCCAAAGGAATCTGTTGGGAGAAGATCTTGGACCTCTAAGTACAAAGGAGCTTGAGTCACTTGAGAGACAGCTTGATTCTTCCTTGAAGCAGATCAGAGCTCTCAGGACACAGATGCTTGACCAGCTCAACGATCTTCAGAGTAAGGAACGCATGCTGACTGAGACAAATAAAACTCTAAGACTAAGGTTAGCTGATGGGTATCAGATGCCACAGCTGAACCCTAACCAA---GTTGATCACTACGGTCGTCATCATCATCAACAACACTCCCAAGCTTTCTTCCAGCCTTTGGAATGTGAACCCATTCTTCAGATCGGGTATCAGGGGCAACAAGATGGA---GGAGCAGGACCAAGTGTGAATAATTACATGTTGGGTTGGTTACCT
Capsella_r_SEP3            ATGGGAAGAGGGAGAGTGGAATTGAAGAGGATAGAGAACAAGATCAATAGGCAAGTGACGTTTGCAAAGAGAAGGAATGGTCTTTTGAAGAAAGCATACGAGCTTTCAGTTCTATGTGATGCAGAGGTTGCTCTCATCATCTTCTCTAATAGAGGCAAGCTGTACGAGTTTTGCAGTAGTTCGAGCATGCTTCGGACACTGGAGAGGTACCAAAAGTGCAACTATGGAGCACCAGAACCCAATGTGCCTTCAAGAGAGGCCCTTAGTAGCCAGCAGGAGTATCTCAAGCTTAAGGAGCGTTATGACGCCTTACAAAGAACCCAAAGGAACCTATTGGGAGAAGATCTTGGGCCTCTAAGTTCAAAGGAGCTTGAGTCACTCGAGAGACAGCTTGACTCTTCCTTGAAGCAGATCCGAGCTCTCCGGACACAGATGCTCGACCAGCTCAACGATCTACAGAGTAAGGAACGCATGCTGACTGAGACAAATAAAACTCTAAGACTAAGGTTGGCTGATGGGTATCAGATGCCACAGCTAAACCCTAACCCACATGTTGACCACTATGCTCGTCACCATCATCAACAACACTCCCAAGCTTTCTTCCAGCCTCTTGAATGTGAACCCATTCTTCAGATCGGGTATCAAGGGCAGCAAGATCATGGAGGAGCAGGACCAAGTGTGAATAATTACATGTTGGGTTGGTTACCT
Brassica_r_Brara.I03027.1  ATGGGAAGAGGGAGAGTGGAGTTGAAGAGGATAGAGAACAAGATCAATAGGCAAGTGACGTTTGCAAAGAGAAGGAATGGCCTTTTGAAGAAAGCATACGAGCTTTCCGTTCTATGTGATGCAGAGGTTGCTCTCATCATCTTCTCTAGTAGAGGAAAACAGTACGAGTTTTGCAGTAGTTCGAGCATGCTTCGGACTCTAGACAGGTACCAAAAGTGCAACTATGGAGCTCCAGAGCCCAATGTGCCTTCAAGAGAGGCCCTTAATAGCCAGCAGGAGTATCTCAAGCTTAAGGAGCGTTACGATGCCTTACAGAGAACTCAGAGGAATCTATTGGGAGAAGATCTTGGACCTCTTAGTACAAAAGAGCTTGAGTCACTTGAGAGACAGCTTGATTCTTCTTTGAAGCAGATCAGAGCTCTCCGGACACAGATGCTAGACCAGCTCAATGATCTTCAGAGTAAGGAACGCATGCTGGCTGAGACAAATAAAACTCTAAGGCTAAGGTTGGCCGATGGATATCAGATGCCACAACTCAACCCGAACCCACACCATGTTGACTACGGTCGTCATCAACAACATCATTCTCATCAAGCTTTCTTCCAGCCTTTGGAATGCGAACCCATTCTTCAAATGGGCTATCAGGGGCAGCAAGATCATGGAGGAGCAGGACCAAGTGTGAATAATTACATGTTGGGTTGGTTACCT
Sinapis_a_SaMADSD          ATGGGAAGAGGGAGAGTAGAATTGAAGAGGATAGAGAACAAGATCAATAGGCAAGTGACGTTTGCAAAGAGAAGGAATGGTCTTTTGAAGAAAGCATACGAGCTTTCGGTTCTATGTGATGCTGAGGTTGCTCTCATCATCTTCTCTAATCGAGGCAAACTGTACGAGTTTTGCAGTAGTTCCAGCATGATCCGGACACTGGAGAGATACCAAAAGTGCAACTATGGACCTCCAGAGCCCAATGTACCTTCAAGAGAGGCCCTTAGTAGCCAACAAGAGTATCTCAAGCTTAAGGAGCGTTACGATGCCTTACAAAGAACCCAAAGGAACCTATTGGGAGAAGATCTAGGACCTCTTAGTACAAAAGAGCTTGAGTTACTTGAGAGACAGCTTGACTCTTCTTTGAAGCAGATCAGAGCTCTCCGGACACAGATGCTCGACCAGCTCAATGATCTCCAAAGTAAGGAACGCATGTTGAATGAGACAAATAAAACTCTCAGACTAAGGTTAGCTGATGGATACCAGATGCCACAACTTAACCCGAACCAACATCATGTTGACTACGGCCGTCATGATCAACAAAACTCTCATCATGCTTTCTTCCAGCCTTTGGAATGCGAACCCATTCTTCAAATGGGGTATCAGGGGCAGCAAGATCATGGAGAAGCAGGACCAAGTGAGAATAATTACATGTTGGGTTGGTTACCT
Carica_p_SEP3              ATGGGGAGAGGTAGGGTTGAGTTGAAGAGGATAGAGAACAAGATCAACAGGCAAGTAACGTTTGCAAAGAGAAGAAATGGTCTGTTGAAGAAAGCTTATGAACTTTCCGTTCTTTGCGATGCGGAGGTTGCTCTCATCATCTTCTCTAATAGAGGAAAGCTGTACGAGTTTTGCAGTAGTTCAAGCATGCTCAAAACACTTGAGAGGTACCAGAAGTGCAATTATGGAGCACCGGAGACTAATGTGTCCACAAGAGAAGCACTAAGTAGTCAGCAGGAATACTTGAAGCTGAAAGCACGTTATGAAGCCCTACAAAGATCCCAAAAGAATCTTCTTGGGGAAGATCTTGGTCCTTTAAGCAGCAAGGAGCTTGAGTCACTAGAAAGGCAGCTCGATATGTCACTGAAACAAATAAGATCGACGCGGACCCAGATGCTGGATCAGCTCACTGACCTCCAACGTAGAGAACACATGCTCAATGAAGCTAATAAAACGTTGAAACAAAGGTTAGTGGAGGGTTACCAAGTTAGTCAACTGAATCCAAATGCAGAAGATGTTGGGTATGGCAGACAAGCAGCTGTACCTCAGCCTGATCCTTTCTTTCATCCCTTAGACTGTGAGCCTACATTACAAATCGGATATCAACCAGATCCAATATCAGTGACTGCAGGGCCAAGTGTGAATAATTACATGCCAGGTTGGTTGCCA
Linum_u_SEP3               ATGGGGAGAGGTAGAGTGGAACTGAAGAGGATCGAAAACAAGATCAACAGACAAGTAACGTTTGCAAAGAGAAGGAATGGGCTGCTGAAGAAAGCTTATGAGCTTTCCGTGCTTTGTGATGCTGAGGTTGCTCTCATCATCTTCTCCAATAGGGGAAAACTGTACGAGTTTTGCAGTAGTAGCAGCATGCTGAAAACATTGGAGAGGTACCAGAAATGCAACTATGGAGCACCTGAGTCCAATATCTCAGCGAGGGAAGCCATAAGCAGCCAGCAGGAGTATCTGAAGCTGAAAGCACGCTATGAGGCCCTACAGAGGTCCCAAAGGAACTTGTTGGGAGAAGACCTCGGCCCTCTTAGCACGAAAGAGCTCGAGTCACTCGAAAGGCAGCTTGACATGTCTCTGAAGCAGATCCGATCAACTCGGACGCAAATGTTGGATCAGCTCAATGATTTGCAGCGCAAGGAAAACTTGCTGAATGAAGCAAATAATAACTTGAAACAAAGGCTGATGGAAGGGTACCAGATAAACCAGCTGAATAGCGGTGCGGAAGAAGTTGATTACGGGAGACACCAAGCTCAGCCACAGGGTCATGGATTCTTTCATCCATTGGACTGTGAACCATCTTTGCATATTGGATACCACCATGAGGAGTTAACAGTAACAGCTGGGCCAAGTGCGAATAACTACATGCCAGGATGGCTTCCA
Citrus_u_CitMADS3          ATGGCACGAGGTAGGGTTGAGTTGAAGAGGATAGAGAACAAGATCAACAGGCAAGTGACCTTTGCAAAGAGAAGAAATGGCCTATTGAAGAAAGCTTATGAGCTTTCCGTTCTTTGTGATGCTGAGGTTGCTCTCATCATTTTCTCCAATAGAGGAAAGCTGTACGAGTTTTGCAGTAGTTCAAGCATGCTCAAAACGCTTGAGAGGTACCAGAAGTGCAACTATGGAGCACCAGAACCGAATGTGTCCGCAAGGGAGGCCCTAAGTAGCCAGCAAGAATATCTGAAGCTTAAAGCACGATATGAAGCCCTACAGAGATCCCAAAGGAATCTCCTTGGAGAAGAACTTGGCCCTCTAAACAGCAAAGAGCTTGAGTCACTTGAAAGGCAGCTTGATATGTCATTGAAGCAGATCAGATCAACAAGAACTCAGATGCTGGATACCCTTACTGAACTGCAACATAAGGAACAGTTGCTGAGCGAAGCAAATAAGACCCTCAAACAAAGGTTGATGGAGGGATACCAAGTGAACCAATTGAATCCTAGTGCAGAAGATTGTGGTTATGGGCTTAAACCAGCTCAACCTCAGGGCGATACCTTCTTTCACGCCTTGGAATGTGAACCCACATTGCAAATTGGATACCAGCCTGACCCAATATCGGTTACAGCAGGCCCGAGTCTGAATAATTACATGCAAGGATGGCTACCA
Mangifera_i_MSEP3          ATGGGAAGAGGTAGGGTTGAGTTGAAGAGAATAGAGAACAAGATCAACAGGCAAGTGACCTTTGCAAAGAGAAGGAATGGACTTTTGAAGAAAGCTTATGAGCTTTCAGTTCTTTGTGATGCTGAGGTTGCTCTCATCATCTTCTCTACTAGAGGAAAATTGTACGAATTTTGCAGTAGTCCAAGCATGCTCAAAACACTGGAGAGGTACCAGAGGTGTAACTATGGAGCACCAGAACCAAATGTGTCCACAAGAGAGGCCATAAGTAGCCAGCAGGAATATCTGAAGCTGAAAGCACGTTATGAAGCCTTGCAAAGATCCCAAAGGAACCTCCTTGGAGAAGAACTTGGCCCTTTAAGCAGCAAAGAGCTTGAATCACTTGAAAAGCAGCTTGACATGTCTTTGAAACAGATCAGATCCACGCGGACTCAAATGCTGGATCAGCTTATGGAGTTACAACATAAGGAGCAGGTGCTCAGCGAAACAAATAAGACCCTGAAACAAAGGTTGATGGAAGGATACCAAGTAAGCCAGTTGAATCCAAGTGCAGAAGAAATGGGGTATGGCCGCCAACCTGCTCAACTTCATGGAGATACCTTCTTCCATCCCCTGGAGTGCGAGCCTACATTGCAAATCGGATATCAACATGAACAAATAACAGCAAGTGCAGGCCCCAGTGTGAATAACTACATGCCAGGATGGTTGCCA
Gossypium_r_GrMADS1        ATGGGAAGAGGTAGGGTTGAACTTAAGAGGATTGAAAACAAGATCAACAGGCAAGTCACTTTTGCAAAGAGAAGAAATGGTCTTTTGAAGAAAGCTTATGAGCTTTCTGTTCTTTGTGATGCTGAAGTTGCTCTCATCATCTTCTCCAATAGAGGAAAGTTGTACGAATTTTGCAGCAGCTCAAGCATGATCAAAACATTGGAGAGGTACCAAAAATGCAACTATGGAGCTCCTGAGCCAAACGTGTCATCTAGGGAGGCTTTAAGCAGTCGACAGGAATATTTGAAGCTTAAAGCACGTTACGATGCCTTACAAAGGTCCCAAAGGAATTTACTAGGAGAAGATTTGGGACCTTTGAGCAGCAAAGAGCTCGAGTCACTTGAGAAACAACTTGATTCATCATTGAAGCTAATCAGATCAACACGGACCCAAATGCTTGATCAGCTCAATGATCTCCAAAGAAAGGAACATCTTCTTAATGAAGCCAATAAGACCCTAAAACAAAGGTTGGTGGAAGGGTACCAAGTAAACCAATTGAATCCAAATGCAGAAGACGTCGGCTATGGCCGTCAACAGCATCAGCCTCATGGCGATGCCTTCTTCCATCCACTGGACTGTGAGCCAACTTTACAAATCGGATATCAGCATGATCCAATGTCAGTGACTGCAGGGCCAAGTGTGAATAATTATATGACAGGTTGGTTACCA
Theobroma_c_TcMADS2        ATGGGGAGAGGTAGGGTTGAGTTGAAGAGGATTGAAAACAAGATCAACAGGCAAGTAACTTTTGCTAAGAGAAGGAATGGACTTTTGAAGAAAGCCTATGAGCTTTCCGTTCTTTGTGATGCCGAGGTTGCTCTCATCATCTTCTCCAATAGAGGAAAGCTGTACGAGTTTTGCAGCAGTTCAAGCATGATCAAAACTTTGGAGAGGTACCAAAAGTGCAACTATGGAGCTCCAGAGACAAATGTGTCAACTAGGGAGGCTTTAAGCAGTCAGCAGGAGTATCTGAAGCTTAAAGCCCGTTATGAAGCCCTACAAAGGTCCCAAAGGAATTTACTAGGAGAAGATCTGGGCCCTTTAAGCAGCAAAGAGCTTGAGTCTCTTGAGAGGCAGCTCGATTCATCATTGAAGCAGATCAGATCGACGCGGACCCAAATGCTGGATCAGCTCACTGATCTCCAACGGAAGGAACATCTACTTAATGAAGCCAATAAGACCCTAAAACAAAGGTTGGTGGAAGGCTACCAAGTAAATCAACTGAATCCGAATGCAGAAGATGTGGGCTATGGGCGACAACCAGCTCAGCCTCAGGGCGATGGCTTTTTTCATCCCTTGGAGTGTGAGCCAACATTACAAATTGGATATCAGCCTGATCCAATATCAGTGAACGCGGGGCCAAGTGTGAATAATTACATGACAGGATGGCTACCA
Vitis_v_VvMADS4            ATGGGGAGAGGTAGGGTTGAGTTGAAGAGGATTGAGAACAAGATCAACAGGCAAGTGACCTTCGCTAAGAGAAGAAATGGCCTTCTCAAGAAGGCGTACGAACTTTCGGTGCTCTGCGACGCCGAGGTTGCTCTCATCATCTTCTCCAATAGAGGAAAACTCTACGAGTTCTGCAGTAGCTCGAGCATGCTCAAAACCCTTGAGAGGTATCAGAAGTGCAATTATGGAGCACCGGAGACAAATGTATCCACAAGGGAGGCCTTAAGTAGTCAGCAGGAATATTTGAAACTTAAAGCACGTTATGAAGCCCTACAACGATCCCAGAGGAATCTTCTTGGGGAGGATCTTGGCCCTTTGAGCACGAAGGAACTTGAGTCACTGGAAAGGCAGCTTGATGTATCACTGAAGCAGATCAGGTCAACGCGAACACAGATGCTGGATCAACTCACCGATCTTCAGAGAAAGGAACACATGCTCAATGAAGCAAACAAGACCCTGAAGCAAAGGTTGTTGGAAGGAACACAGGTAAACCAGTGGAATCCAAATGCACAAGACGTGGGCTATGGTCGGCAACAAGCTCAGCCTCAGGGCGATGGCTTCTTCCATCCCTTAGAGTGTGAGCCCACGTTACAAATCGGATACCAGCCCGATCCAATAACGGTTGCAGCAGGCCCCAGTGTGAATAACTACATGCCGGGATGGTTGCCA
Paeonia_l_SEP3             ATGGGGAGAGGTAGGGTTGAATTGAAGAGAATTGAGAACAAGATCAACAGGCAGGTGACCTTCGCCAAGAGAAGAAATGGACTTTTGAAGAAAGCTTACGAGCTTTCCGTCCTTTGCGATGCGGAGGTTGCTCTCATCATCTTCTCCAATAGAGGAAAGCTGTACGAGTTTTGCAGTAGCTCAAGCATGCTCAAAACGCTTGAGAGGTATCAAAAGTGCAACTATGGAGCTCCAGACACAACTGTATCTGCAAGGGAGGCCCTAAGCAGTCAGCAAGAGTATTTAAAGCTGAAACAACGTTATGAAAGCTTGCAACGAAATCAAAGGAATCTTCTTGGTGAGGACCTTGGACCTTTAAGTAGCAAGGACCTGGAGCTACTCGAAAGGCAGCTTGATTCATCACTAAAACAGATCAGATCCACTCGGACTCAAATGCTGGACACTCTCACTGATCTACAAAGAAAGGAGCACATGCTTAATGAAGCAAATCAAAGCCTCAAACAAAGGTTAATGGAAGGAAACCATGTAAATCCATGGAACCCGAATTCACACGAAATGGATTATAGTCGACACCAAGCTCAACCACAGGGTGATGCCTTTTACCATCCATTGGATTGTGAACCTACATTACAAATTGGATATCAGCCTGATTCTATAGGAGTAGCGGCAGGACCAAGTGTGAATAATTACATGGGAGGATGGTTACCC
Antirrhinum_m_AmSEP3B      ------------------------------------------------------------------------------------------------------------------TGTGATGCTGAGGTTGCTCTCATCATCTTCTCCAATAGAGGAAAGCTGTACGAGTTTTGCAGTAGCAGCAGCATGCTCACAACCTTGGAAAGGTATCAAAAGTGTAACTATGGAGCTCCAGATCACAACATATCAACAAGGGAGGCACTGAGCAGTCAGCAGGAGTATTTGAAACTTAAAGCACGCTATGAAGCCCTACAGCGCTCACAAAGGAATCTTCTTGGTGAGGAACTTGGTCCATTGAACAGCAAGGAACTGGAATCACTTGAAAGGCAGCTTGATATGTCGCTGAAGCAGATCCGATCAACACGGACCCAAATGCTGGATACCCTCACAGATCTTCAGCGAAAGGAGCATGCCCTCAATGAAGCAAACAGGAATTTGAAACATCGGTTGATGGAAGGAAGTCAAATAGGTCAATGGAACCTAAATGCCCAAGATATGGGCTATGGAAGACAACCAACTCAACCTCAGGGTGATGGATTTTTTCATCCCCTGGAATGTGAACCCACTCTACAAATGGGGTTCCATAGTGATCAAATAAGTGTGRCAGCAGGGCCAAGTGTGAATAACTACATGTCAGGGTGGTTGCCG
Antirrhinum_m_DEFH72       ATGGGAAGAGGGAGAGTTGAGTTGAAGAGAATAGAGAACAAGATCAACAGGCAAGTGACTTTTGCTAAACGAAGGAATGGGCTTTTGAAGAAAGCTTATGAGCTATCTGTTCTTTGTGATGCTGAGGTTGCTCTCATCATCTTCTCCAATAGAGGAAAGCTGTACGAGTTTTGCAGTAACGGCACCATGCTCAAAACACTGGAAAGGTATCAGAAGTGCAACTATGGAGCTCCTGAGGCTAATGTATCCACCAGGGAGGCACTGAGTAGTCAGCAGGAGTATTTGAAGCTTAAAGCACGCTATGAAGCCCTGCAGCGTTCACAAAGGAACCTTCTTGGTGAGGATCTAGGTCCATTAAACAGCAAGGAGCTTGAATCATTGGAGAGGCAGCTTGATATGTCCCTCAAACAGATCCGATCAACACGGACCCAGATGCTGGACACCCTCACAGATCTTCAGCGAAAGGAGCATGCCCTCAATGAAGCTAACAGGAGTCTAAAACACCGGTTGATGGAGGGAAGTCAGATAAGTCAGTGGAACCCAAATGCACATGATATGGGTTATGGAAGACAAGCTGCACAACCTCAGGGTGATGGATTCTTTCATCCTCTGGAATGTGAACCTACTCTACAAATGGGGTTCCAGTCTGAA---ATAACAGTTGCAGCAGGGCCTAGTGTGAATAACTACATGACGGGGTGGCTGCCC
Antirrhinum_m_DEFH200      ATGGGAAGAGGGAGAGTTGAGCTGAAGAGAATAGAGAACAAGATCAACAGGCAAGTGACTTTTGCAAAACGAAGGAATGGGCTTTTGAAGAAAGCTTATGAGCTATCTGTTCTATGTGATGCTGAGGTTGCCCTCATCATCTTCTCCAATAGAGGAAAGCTGTACGAGTTTTGCAGTAGCACTAGCATGCTGAATACACTGGAAAGGTATCAAAAGTGCAACTATGGACCTCCAGAGACTAATGTATCCACAAGGGAAGCACTGAGTAGTCAGCAGGAGTATTTGAAACTTAAAGCACGCTATGAAGCTCTACAGCGTTCACAAAGGAATCTTCTTGGTGAGGATCTTGGTCCTCTGAACAGCAAAGAGCTTGAATCACTTGAGAGGCAGCTTGATATGTCACTCAAGCAAATTCGATCAACACGGACTCAAATGCTGGATACCCTCACAGATCTTCAGAGAAAGGAACACGCCCTCAATGAAGCTAACAGAAGTTTGAAACATCGGTTGATGGATGGAAGTCAAATAAGTCAATGGAACCCAAATGCTGAACATGTGGGCTATGGAAGACAACCATCTCAACCGTCGGCTGATGGATTTTATCATCCTCTGGAATGTGAACCCACTCTGCATATTGGGTTCCAGTCTGATCAAATAACGGTTGGAGCTGGGCCTAGTGTGAATAACTACATCTCAGGCTGGCTTCCA
Mimulus_g_Migut.K00969.1   ATGGGGAGAGGGAGAGTTGAGCTGAAGAGGATAGAGAATAAGATAAACAGACAAGTGACTTTTGCGAAGAGAAGGAATGGTCTTTTGAAGAAAGCTTACGAGCTTTCTGTTCTTTGTGATGCTGAGGTTGCCTTGATTATCTTCTCCAATAGAGGAAAGCTGTACGAGTTTTGCAGTAGCAGCAGCATGCTGAAAACACTGGAAAGGTATCAAAAGTGCAACTATGGAGCACCAGAGACTAATGTATCTGCCAGAGAGGCCCTGAGCAGCCAGCAGGAGTACTTGAAGCTTAAAGCTCGTTACGAAGCCCTACAGCATTCTCAGAGAAACCTTCTCGGAGAGGATCTCGGGCCATTGAACAGCAAGGAGCTTGAATCACTTGAGAGGCAACTTGACATGTCACTTAAGCAGATCAGATCAACTAGGACCCAAATGCTGGATACCCTCACAGATCTTCAGAGGAAGGAGCATGCACTGAATGAGGCTAACAGGAGTCTGAAACACCGGTTGATGGAAGGAAGTCAAATAAGTGAATGGAACCATAATAATCATGACATGGGCTATGGTAGAGAAGCGCAGCCTCATCAGCCCGATGGCTTCTTTCATCCCCTCGACTGCGGT------CTGCAAATCGGGTACCAGGCAGATCAAATAACA---GGAGCAGGGCCAAGTGTGAATAACTACATAACAAGCTGGCTCCAG
Syringa_v_SvSEP3           ---------------------------AGGATGGARAACAAGATCAATAGGCAAGTCACCTTTGCCAAGAGAAGGAATGGATTATTGAAAAAAGCTTATGAACTTTCTGTTCTTTGTGATGCTGAAGTAGCGCTGATCATCTTCTCCAATAGAGGAAAACTTTACGAATTTTGCAGCAGCTCTAGCATGCTCAGAACATTGGAGAGGTATGAAAAGTGCAACTATGGAGCACCAGAGCCACATGTATCCTCAAGAGAGGCACTAAGCAGTCAGCAGGAATATCTGAAGCTGAAAGCACGTTATGAAGCCCTACAGCGTTCACAAAGGAACCTTCTTGGTGAGGATCTCGGTCCATTGAACAGCAAGGAACTTGAATCACTAGAGAGACAGCTCGATATGTCTCTTAAGCAAATCAGATCAACAAGAACACAAATGCTGGATACTCTCACAGATCTTCAAAGAAAGGAGCATGCACTAAATGAAGCCAACCAAAGTTTGAAACAAAGGTTGATGGAAGGAAATCACATTAGTCAGTGGAATCAAGATCCTGAAGAAGTTGGCTATGGCCGTGAACCAACTCAACATCAACCTCATGGTTTCTTTCATCCTTTGGAATGTGAACCCACTTTACAAATTGGATACCAGAATGATCCAATG------GCAGCAGGGCCCAGTTTAAATAATTTCATGTCAGGATGGTTGCCC
Petunia_h_FBP2             ATGGGAAGAGGTAGAGTTGAGCTTAAGAGAATAGAGAACAAAATCAATAGACAAGTTACCTTTGCTAAGAGAAGAAATGGACTATTGAAAAAAGCTTATGAACTTTCTGTTCTTTGTGATGCTGAAGTTGCTCTTATTATTTTCTCTAATAGGGGAAAATTGTACGAGTTTTGCAGTAGCTCTAGCATGCTCAAGACCTTAGAGAGGTACCAGAAGTGTAACTATGGAGCACCAGAGACTAATATATCCACACGAGAAGCAATAAGCAGCCAACAAGAGTACTTGAAGCTTAAAGCACGTTACGAAGCATTACAGCGATCACAGAGGAATCTTCTTGGTGAAGATCTTGGCCCTTTGAACAGCAAAGAACTTGAATCACTTGAAAGGCAGCTTGATATGTCACTGAAACAAATCAGATCAACTCGGACTCAGATGTTGGATCAACTTCAAGATCTTCAGAGAAAGGAACATGCATTAAACGAAGCAAACAGAACCTTGAAACAAAGGTTGATGGAAGGAAGCACACTAAATCAGTGGCAGCAAAATGCACAAGATGTGGGCTACGGCAGACAAGCAACTCAAACTCAGGGAGATGGCTTCTTTCATCCTTTGGAATGTGAACCCACTTTACAAATTGGGTATCAAAATGATCCAATTACAGTAGGAGCAGGGCCAAGTGTGAATAACTACATGGCTGGCTGGTTGCCT
Nicotiana_s_NsMADS3        ATGGGAAGGGGTAGGGTTGAGCTTAAGAGAATAGAGAACAAGATCAACAGGCAAGTGACCTTCGCTAAGAGAAGAAATGGACTTTTGAAAAAAGCTTATGAGCTTTCTGTTCTTTGTGATGCTGAGGTTGCTCTCATCATCTTCTCCAATAGGGGAAAACTGTACGAGTTCTGCAGTAGCTCTAGCATGCTCAAGACATTAGAGAGGTACCAGAAGTGCAACTACGGAGCACCAGAGACCAATATATCCACACGAGAAGCAATAAGTAGCCAACAAGAATACTTGAAGCTTAAAGCACGTTACGAAGCATTACAGCGATCACAGAGAAATCTTCTTGGTGAAGATCTTGGCCCTTTGAATAGCAAGGAACTTGAATCACTTGAGAGGCAGCTTGATATGTCACTGAAACAGATTCGATCAACTCGGACTCAGATGTTGGATCAACTTACAGATCTTCAGAGAAAGGAACATGCATTAAACGAAGCAAACAGAACCTTGAAACAAAGGTTGATGGAAGGAAGCCAACTAAATCAGTGGCAACAAAATGCACAAGATATGGGCTACGGCCGGCAAACAACTCAAACTCAGGGCGATGGCTTTTTTCATCCTTTGGAATGTGAACCCACTTTGCAAATTGGGTATCAGAATGATCCAATAACAGTAGGAGCAGGGCCCAGTGTGAATAACTACATGGCTGGCTGGTTGCCT
Solanum_t_StAGL9           ATGGGAAGGGGTAGGGTTGAGCTAAAGAGAATAGAGAACAAGATCAACAGGCAAGTGACCTTTGCTAAGAGAAGAAATGGACTTTTGAAGAAAGCTTATGAGCTTTCTGTTCTTTGTGATGCTGAGGTTGCTCTCATCATCTTCTCTAATAGGGGAAAACTCTATGAGTTCTGCAGTAGCTCTAGCATGCTAAAGACGTTGGAGAGGTACCAGAAGTGCAACTATGGAGCACCTGAACCGAATATATCCACACGAGAAGCAATTAGTAGCCAGCAGGAGTACTTGAAGCTTAAAGGACGTTACGAAGCATTGCAGCGATCACAGAGGAATCTTCTTGGTGAAGATCTTGGTCCTTTGAACAGCAAAGAACTTGAATCACTTGAGAGGCAACTTGATATGTCGCTCAAACAGATCAGATCAACTCGGACTCAGATGTTGGATCAACTTACAGATCATCAGAGAAAGGAACATGCATTGAACGAAGCCAACAGAACCCTGAAACAAAGGTTGATGGAAGGAAGCCAACTAAATCAGTGGCAGCCAAATGCACAAGATGTGGGCTACGGCCGGCAAACAACTCAAAATCAGGGCGATGGCTTCTTTCATCCTTTGGATTGTGAACCTACTTTGCAAATTGGGTATCAGAATGATCCAATAACAGTAGGAGCAGGTCCGAGTGTGAATAACTACATGGCTGGCTGGTTGCCT
Solanum_l_LeMADS5          ATGGGAAGGGGTAGGGTTGAGCTAAAGAGAATAGAGAACAAGATCAACAGGCAAGTGACCTTTGCTAAGAGAAGAAATGGGCTTTTGAAGAAAGCTTATGAGCTTTCAGTTCTTTGTGATGCTGAGGTTGCTCTAATCATCTTCTCTAATAGGGGAAAACTCTATGAGTTCTGCAGTAGTTCTAGCATGCTAAAGACGTTGGAGAGGTACCAGAAGTGCAACTATGGAGCACCTGAACCGAATATATCAACACGAGAAGCAATTAGTAGCCAGCAGGAGTACTTGAAGCTTAAAGGACGTTACGAAGCATTGCAGCGATCACAGAGGAATCTTCTTGGTGAAGATCTTGGTCCTTTGAACAGCAAAGAACTTGAATCACTTGAGAGACAACTTGATATGTCGCTCAAACAGATCAGATCAACTCGGACTCAGATGTTGGATCAACTTACAGATTATCAGAGAAAGGAACATGCATTGAACGAAGCCAACAGAACCTTGAAACAAAGGTTGATGGAAGGAAGCCAACTAAATCAGTGGCAGCCAAATGCACAAGATGTGGGCTATGGCCGGCAAACAACTCAAACTCAGGGCGATGGCTTCTTTCATCCTTTGGATTGTGAACCTACTTTGCAAATTGGGTATCAGAATGATCCAATTACAGTAGGAGCAGGGCCTAGTGTGAATAACTACATGGCTGGCTGGTTGCCT
Impatiens_h_IhSEP3         ATGGGAAGGGGCAGAGTTGAGCTAAAGAGGATAGAGAACAAGATCAACAGACAAGTAACCTTTGCAAAACGAAGAAACGGTCTGTTGAAGAAAGCTTATGAGCTTTCTGTCCTTTGTGATGCCGAGGTAGCTCTCATCATCTTCTCCAACCGAGGCAAGCTCTATGAGTTTTGCAGCAGTCCCAGCATGCTAAAAACACTAGAGCGATACCAAAAGTGTAACTATGGCGCACCCGAGGCAAACATTTCGTCTAGGGGAGCCTTGAGTGGTCAACAAGAATATTTGAAGCTCAAACAACGTTACGAGACCTTACAAAGAACTCAAAGGAATCTTTTGGGAGAGGATCTCGGTCCTTTAGATGGCAAAGAACTCGATACAATTGAAAGACAACTCGACACGTCCCTCAAACATATCAGATCAACACGTACACAAATGGTTGACCAACTTGAGGACTTGCAAAGGAAGGAGCAAATCCTTAATGAAGCAAACAGGGCCTTGAAACAAAGGCTATTGGAAAGTTCTTTC------AATTGGATGCAAAATGGGCAACATGTGGATTACAGTGGGCCGGCTGTTCAGCCCAATGNAGATGAACTCTTTCATCCATTGGAATGTGAGCCCACTTTACAAATGGGTTATCAAACAACAAGTGTGGAAGCTGGTGCTGGCCCAAGTATGAACAACTACTTTCCAGGATGGCTTTCA
Chrysanthemum_m_CDM44      ATGGGAAGAGGTCGAGTTGAGCTAAAGCGAATCGAAAACAAGATTAACCGACAAGTTACTTTTGCGAAAAGAAGAAACGGGTTGTTGAAAAAAGCTTACGAGCTTTCGGTTCTTTGTGATGCTGAAGTTGCTTTGATCATCTTTTCAAACCGCGGGAAATTGTATGAGTTTTGTAGTAGCTCAAGCATGCTGAAGACACTCGAGAGGTATCAAAAATGCAACTATGGAGCACCTGAGACAAATGTGTCCGCAAGGGAGGCGTTAAGTAGTCAGCAGGAGTACTTGAAACTTAAAGCACGTTATGAAGCGCTACAACGGTCCCAGAGGAATCTTTTGGGTGAGGATCTTGGCCCATTGAACTGCAAAGAGCTCGAGTCACTTGAAAGGCAACTCGATACATCTCTAAAGCAGATCAGATCAGCCCGGACTCAGATGCTGGATACACTCACAGATCTTCAAAAAAAGGAGCACGCACTAAACGATGCCAATAGGACCTTGAAGCAAAGGTTGATGGAAGGACATCAAGTAACTCATTGGAATCCACATGTCCAAGAAATGGGATACGACCAGCAACATCAACATCAAAACGGCGAAGCCTTCTTTCATCCACTTGATTGTGGACCCACTTTACAAATGGGGTATCCATCGGATTCATTAACGGCAGTAGCAGGGCCAAGTTGCAGTAATTATATGCCAGGATGGTATCAG
Chrysanthemum_m_CDM77      ATGGGAAAAGGAAGGCTAGAGTTGAAGAGAATAGAGAACAAAATAAACAGACAAGTTACATTTGCAAAGAGAAGAAATGGTCTTCTTAAAAAAGCTTATGAACTTTCTGTTCTTTGTGATGCTGAAGTTGCTCTTATCATCTTCTCTACTAGGGGTAAACTCTATGAGTTCTCTAGCACTTCAAGCATGCTGAAAACACTAGAGAGGTACGAGAAATCTAGTTTTGGACCACCTGAACAACGAAGGCCGGCTAAGGAAGATCAAAGCAGCTACCAGGAATACATGAGGCTAAAAGAACGCTATGACGCCTTGAAACAACTTGAAAGGAATTACTATGGTGAGGAGATTGACAATTTGAGTACCAACGAGCTTGAGTCGCTTGAAAGGCAGCTTCATTGTTCATTGAAACAGATCAGAACAATAAGGACTCAGCTAGTTGATAGGCTTTATGAACAACAGAAGATGGAACACCACCTCTACGAGTCCAACAAGACACTTCGACTCAAGTTTGAAGAAGAAAGCCAAGCAGAACAGTGGGAGGCACATGCAAATGGAATGGTTTATGGGCATCCTCAATCTCAAACAACACATGATGCCTTCTATCATCCAACTGGTTGTGAAACCACTTTGCAAATCGGGTACCAAACTGACATGTCGGCAGTG------TCTACAAGCATGAACCATCAAATGCAGGGTTGGCCAGCA
Helianthus_a_HAM137        ATGGGAAAAGGAAGGTTAGAGTTGAAGAGAATTGAGAACAAGATAAACAGGCAGGTTACCTTTGCCAAGAGAAGAAATGGTCTTCTCAAGAAAGCTTATGAACTTTCTGTCCTTTGTGATGCTGAAGTTGCTCTCATCATCTTCTCCACTCGTGGCAAACTCTATGAGTTCTCTAGCACCTCTAGCATGCTGAAAACACTTGAGAGGTATGAGAAGTGTAGTTTTGGGCCACCAGAACAAAGAAAGCCAGCCAAGGAGGATCAAAGCAGTTACCAGGAATACATGAGGCTTAAAGAACGCTACGATGCTTTGAAACAACTCGAAAGGAATTACTATGGTGAGGAGATTGACTCGTTGACTACCAACGAGCTCGAGTCGCTTGAAAGGCAGCTTCATTGTTCATTGAAACAGATTAGGACAATAAGGACTCAGCTGATCGATAAGCTTTACGAACAACAAAAGATGGAACACCAACTTTACGAGTACAACAAGACGCTTCGACTCAGATTAGATGAAGAAAGCCAAGCAGAGCAATGGGATGTACACGCTAATGGAATGGTTTATGGGCATCATCATTCTCATCCTGCACATGGTGCGTTTTATCATCCGACTGGCTGCGAAACCACATTGCAAATCGGGTACCAGACTGAACAAATCTCGGGAACC---TCGTCGAGCATGCATCATCAAATGCAGGGTTGGCCTGCA
Gerbera_h_GRCD1            ATGGGAAAAGGAAGGTTAGAGTTGAAGAGAATAGAGAACAAAATAAACAGGCAAGTCACTTTTGCCAAGAGAAGAAATGGTCTCCTCAAGAAAGCTTACGAGCTTTCTGTTCTCTGCGATGCCGAAGTTGCTCTCATCGTCTTCTCCACTCGCGGCAAGCTCTATGAATTCTCCAGCACTTCCAGCATGTTGAAGACACTCGAGAGGTATGAGAAATGCAGCTTTGGGCCACCGGAGCAAAGAAGACCGGCGAAGGAAGATCAAAGTAGTTATCAAGAGTACATGAGGCTCAAAGAACGTTATGATGCCCTGAAACGACTCGAAAGGAATTACTACGGAGAGGAGATCGACTCGCTGACCACGAGCGAGCTTGAGTCACTCGAAAGACAACTTCATTGTTCATTGAAACAGATCAGAACGATAAGGACTCAGTTGCTCGATAAGCTCTATGAACAACAAAAAATGGAACACCAGCTTTACGAGTCCAACAAAACCCTTCGACTCAGATTAGACGAGGAAGGCCAAGCAGAGCAATGGGATGCACACGCAAACGGGATGGTTTACGCGCATCAACATTCTCAACCTATGCGTGACACCTTCTATCACCCGACCGGTTGCGAAACCACTTTGCAAATCGGGTACCAAAGTGAACAAATGTCA---------------GCAGTGAACCATCAAATGCAGGGTTGGCCAGCA
Actinidia_c_SEP3           ATGGGGAGAGGTCGGGTTGAGCTGAAGAGGATAGAGAACAAAATCAACCGGCAAGTGACCTTCGCCAAGCGAAGAAACGGCCTTCTCAAGAAGGCCTACGAGCTCTCAGTTCTCTGCGACGCCGAGGTCGCTCTCATCGTCTTCTCCAATCGGGGAAAGCTCCACGAGTTCTGCAGTACGTCGAGCATGCTCAAAACCCTTGAAAGGTACCAAAAGTGCAACTATGGAGCACCAGAACCAAATGTATCTGCAAGAGAGGCCCTGAGTAGTCAGCAAGAGTATTTGAAACTTAAAGGACGCTACGAAGCCCTCCAACGATCCCAAAGGAATCTTCTGGGCGAGGATCTTGGCCCCCTAAATAGCAAGGAGCTTGAGTCGCTAGAAAGGCAGCTTGACATGTCATTGAAGCAGATCAGATCTACACGGACCCAGATGCTTGATCAGCTCACAGATCTTCAAAGAAAGGAACATGCACTTAATGAAGCAAACAAGACTCTCAAACAAAGGCTGTGGGGAGATAGTCAAGTAAACCAGTGGCATCCAAATGCAGATCATGTGGACTACAGCAGACAACCAGCTCAACCTCAGGGTGAAGCCTTCTTTCACCCCTTGGATTGTGAACCCTCATTACAAATCGGGTACCAGCAGGATCCAATAACAGTGGGAGCAGGTCCCAGTTTGAATAATTACATGCCAGGGTGGTTGCCA
Silene_l_SlSEP3            ATGGGAAGAGGAAGAGTAGAGTTGAAGAGGATAGAAAACAAGATAAACAGGCAAGTAACCTTCGCAAAGAGAAGAAATGGTCTTTTGAAGAAAGCTTATGAACTTTCTGTCCTTTGTGATGCTGAAGTTGCTCTTATCATCTTCTCCAATCGTGGCAAACTCTATGAGTTTTGCAGTAGCCCTAGCATGCTGAAGACACTTGAGAGGTATCAGAAGAGCAACTATGGACCTCCGGACAACACTGTTTCTTCAAGAGAAGCCATAAGTAGCCATCAAGAGTATATAAGGCTGAAAGCACGCTATGAAGCCCTTCAAAGGACACACAGAAATTTAATGGGAGAGGATCTAGGGCCACTAAGCAGCAAGGAACTTGAATCACTTGAGAGGCAGCTTGATATGTCTTTGAAGCATATCAGATCAACTAGGACTCAAATGCTTGATCAACTAGCTGATCTCCAAAGGAAGGAACATGTTCTCAATGAAGCAAACATTACTCTTAAACAAAGGTTAATTGAAGCGGATCAGGTAAGTGCT---CAATGTTATGGACACGAGTTAGATTATGGAAGGCAGAACCCCCAACAGGCTGATCATGTTTTCTTTCACCCTTTAGAATGTGAACCAACACTTCAAATCGGTTATCAACCGGAGCAGATGAACGTTGCAGCCGGACCAAGCATCAACAATTTCATGACCGGTTGGTTGCCC
Trochodendron_a_MADS4      ---------------------------------------AAGATCAACAGGCAAGTAACCTTCTCTAAACGAAGAAATGGCCTTTTGAAGAAAGCTTACGAGCTTTCTGTCCTTTGCGATGCTGAGGTTGCTCTGATCGTCTTCTCCACTAGAGGAAAGCTGTACGAGTTTTGCAGCAGCTCAAGCATGTTCAAAACGCTTGAGAGGTATCAGAAATGCAACTATGCAGCACCAGAGACAAATGTATCTACAAGGGAGACCCAGAGTAGCTACCAGGAGTATTTGAAGCTTAAAGCACGCCATGACGACCTACAACGAACACACAGGAATTTTATGGGCGAGGATCTTGGCCCGCTAAGTGGGAAGGAGCTTGAGTCACTTGAAAGACAGCTTAATGTGTCATTGAAGCAGATCAGATCGATACGGACCCAGATGCTCGATCAGCTCACCGATCTTCAAAGAAGGGAACAAATGCTCAGTGAATCAAACAAGACCCTGGCAAGAAGGCTGGAGGAAGGAAACCAAGCAAATCAATGGGATCCAAATGCACAAGGTATGGGGTATGACCGACAGCCAGCTCATCCACAGGGCGACGGGTTCTTTCACCCCTTAGAGTGTGAGCCCACATTACAAATCGGGTATCAGCATGATCAAACAGCGGGAGCACCTGGGCCGAGTGGGAATAATTACATGGCAGGATGGTTAGCA
Trochodendron_a_MADS2      ATGGGGAGAGGTAGGGTTGAGTTGAAGAGGATCGAAAACAAGATCAACAGGCAAGTGACCTTCGCTAAACGAAGAAATGGCCTTTTGAAGAAAGCTTATGAGCTTTCTGTTCTTTGCGATGCTGAGGTTGCTTTGATCGTCTTCTCCACTAGAGGAAAACTGTACGAGTTTTGCAGCAGTTCTAGCATGTTCAAAACACTTGAGAGGTATCAGAAATGCAACTATACAGCACCAGAGACAGATATATCGGCAAGGGAGACCCAGAGTAGCTACCAGGAGTATTTGAAGCTTAAAGCACGCTACGAGGCGCTACAAAGATCACAAAGGAACCTTCTTGGGGAGGATCTTGGGCCGCTAAGCGGCAAGGAGCTTGAGTCACTTGAAAGGCAGCTTGATGTGTCATTGAAGCAGATCAGATCTATACGGACCCAGATGCTCGATCAGCTCACTGATCTTCAAAGAACGGAACAAATGCTCAGCGAATCTAACAAGAACCTGGCAAGAAGGTTGGAGGAAGGAAGCCAAGCAAATCAGTGGGATCCAAATGCACACGGTATGAGGTATGGTCAACAGCCGGCTCATCCACAGGGCGATGGGTTCTTTCATCCCTTAGAGTGTGAGCCCACATTACAAATCGGGTACCAGCCCGACCAAATAGCTGTTGCACCTGGGCCGAGTGTGAATAATTACATGCCAGGATGGTTAGCA
Pachysandra_t_PAteSEP3_1   ATGGGAAGAGGTAGGGTTGAGTTGAAGAGGATCGAAAACAAGATCAACAGGCAAGTCACCTTTGCTAAACGAAGGAATGGACTTTTGAAGAAAGCTTACGAGCTTTCCGTTCTTTGCGATGCCGAGGTTGCTCTGATCATCTTCTCCAATAGAGGAAAGCTCTACGAGTTCTGTAGCAGTTCAAGCATGCTGGAAACGCTCGAGAGGTACCAGAAATGCAATTATGGAACTCCAGAGCCAAATGTATCCGCAAGAGAGACCCAGAGTAGTCAACAGGAGTATTTGAAGCTTAAAGCACGTTTTGATTCCCTACAGCGATCCCAGAGAAATCTTATGGGCGAGGATCTTGGGCCATTAAGCAGCAAGGAGCTTGAGTCACTCGAAAGGCAGCTAGATATGTCATTGAAGCAGATCAGATCCACACGGACTCAAATGCTTGATCAACTCACTGATCTTCAAAGAAGGGAACAGATGCTTGCCGAAGTTAACAACACCTTGAAAAGAAGGTTGGATGAAGGAAGCCAAGTCAATATGTGGGATCCAAATGGACATGGTGCAGGGTATGAACGGTCACAGGCTCAACCACATGGTGACGGGTTCTTTCATCCCTTAGACTGTGAGCCCACATTACAAATTGGGTATCGGCCTGAACAAATAACGGTCGCACCTGGGCCAAGTGTGAATAATTACATGCCAGGGTGGTTAGCA
Pachysandra_t_PAteSEP3_2   ATGGGGAGAGGTAGGGTTGAGCTGAAGAGGATAGAGAACAAGATCAACAGGCAAGTCACCTTCGCCAAACGAAGAAATGGACTTTTGAAGAAAGCTTATGAGCTTTCCGTTCTTTGCGATGCCGAGGTTGCTCTCATCGTCTTCTCCAATAGAGGAAAGCTTTACGAGTTCTGCAGTACTTCAAGCATGTTCAAAACTCTTGAGAGGTATCAGAAATGCAACTATGGAGCACCAGAGCCAAATGTATCTGCGAGGGAGACCCTGGCTAGCCAACAGGAGTATTTGAAGCTTAAAGCTCGTGTAGAGGCACTACAACGATCCCAAAGGAATCTTATGGGCGAGGATCTTGGCCCCTTAGACAGCAAGGATCTGGAATCACTTGAAATGCAACTTGACATGTCACTGAAGCAGATCAAATCAATAAGGACTCAGATGCTAGATCAACTCACTGATCTTCAAAGAAGGGAACAAGTGCTTACCGAAGCTAACAAGACCCTGAAGAGAAGGTTAGATGAAGGAAGCCAAGTAAATCAATGGGATCTAAGTGCACATGTAGCGGATTATGGACGACAGGTGGCTCAGCCGCATGGCGACGGGTTCTTTCATCCCTTAGAGTGCGAGCCCACATTACAAATTGGGTACCAGCCCGAACAAATAACGGTTGCAGCTGGGCCTAGTGTCAATAATTTTATGCCAGGGTGGTTAGCC
Platanus_a_SEP3            ATGGGGAGAGGTAGGGTTGAGTTGAAGAGGATCGAGAACAAGATCAACCGGCAAGTCACCTTTTCGAAACGAAGAAATGGCATTCTGAAGAAAGCTTACGAGCTGTCCGTGCTTTGCGATGCCGAAGTTGCTCTGATCATCTTCTCTAATAGAGGAAAGCAGTCTGAGTTCTGCAGCAATTCGAGCATGTATAAAACGCTTGAGAGGTACCAAAAATGCAGCTATGGAGCACCGGAAAAAAATGCATCCACAAGGGAGACACATAATAGCTACCAGGAGTATTTGAGGCTTAAAGCACGATTTGAGGCCCTACAACGGTCCCAAAGGAATCTCCTCGGAGAGGATCTAGGCCCACTCAGCGGCAAGGAGCTTGATTCACTTGAAAGGCAGCTGGGCATGTCTCTGAAGCATATCAGATCAACACGGACCCAGATGCTCGATCAGCTCACCGATCTTCAAAAAAGGGAACAAACGCTTACCGAAGCTAACATGACATTGAAAAGAAGGTTGGAGGAAGAAAGCCAAGCA---ACATGGAACCCAAGTGCGCATGGTGTGGGGTGTGGACAACAGCCATCTCAACCTCACAGCAATGGATTCTTCCATCCCTTGCAGTGTGAGCCCACGCTACAAATCGGGTACCAGCCTAATCAAATAGCAGTCGCACCTGGGCCATGTGTGAATAATTACATGCCAGTATGGTTAGCT
Nelumbo_n_NEnuSEP3         ---------------------------------------AAGATCAATCGGCAGGTCACCTTTGCAAAACGAAGAAATGGTCTTTTGAAGAAAGCTTACGAGCTTTCCGTTCTTTGTGATGCTGAGGTTGCTCTGATAATCTTCTCCAATAGAGGAAAGTTGTACGAGTTCTGCAGCAGTTCGAGCATGATCAAGACTCTCGAAAGATATCAAAAATGCAACTATGGAGCGCCAGAGACAACTATATCCACAAGGGAGTCACTGAGTTGTCAACAGGAATATCTGAAACTTAAAGCACGAGTTGAGGCCCTACAGCGGTCACAGAGGAATCTCTTGGGAGAAGACCTGGGCCCACTAAGTGGCAAGGAGCTTGAGTCACTGGAGAGGCAGCTGGATATGTCGTTGAAGCAGATCAGATCAACACGGACCCAAATGCTTGATCAGCTTGCAGATCTTCAAAGAAGGGAGCAAATGCTTAGCGAAGCTAACAGGGCATTGAAACGGCGGTTTGAAGAAGGAAGCCAGGCAAATCAGTGGGACCCCAATGTG------CATGGTTATGGACGACATCCAGCCCAAACACAAGGCGAAGGTTTCTTTCATCCTGTAGAGTGTGAGCCCACGCTACAAATTGGGTACCAGCCTGATCAAATAACGGTTGCACCAGGGCCAAGTGTT---AGTTATATGCCTGGGTGGCTGGCA
Aquilegia_c_AcoSEP3        ATGGGAAGAGGAAGAGTTGAGTTGAAGAGAATTGAAAACAAGATCAACAGACAAGTTACCTTCGCTAAACGTAGAAATGGTCTTTTGAAGAAAGCTTATGAACTTTCTGTTCTTTGTGATGCTGAAGTTGCTCTTATTATTTTCTCTAATAGAGGAAAGCTTTATGAGTTTTGCAGTAGTTCAAGCATGCTTAAAACTCTCGAGAGGTACCAGAAATGTAGCTATGGAGGACCAGAGCCCAATGTATCTGCACGGGAGGCACATAGTAGCCATCAAGAATATCTGAGGCTCAAAGGAAAAGTAGAGTCCCTACAACGTACTCAAAGGAACCTTCTGGGTGAGGATTTGGGACCATTGAGTGGAAAGGAGCTGGAGACACTCGAGAGGCAGCTGGACTCGTCTTTGAGGCAAATCAGATCAACTAGGACGCAGATGTTAGATCAGCTTACTGACCTTCAGAGAAGGGAACAAATGCTCAGTGAAGCAAACAAAAACTTGAGAAGAAGGTTGGAGGAAGGTACCCAACCAAATCATTGGGACCCAAACATGAATGGTGTGACCTTTGCTCGGCAGCAGGCTCAGGCTCAGGGTGAAGGGTTTTTCCACCCTTTAGAATGTGAACCCACATTACAGATTGGATATCAGAATGAACAAATAAGTGTTACAGCCGGGCCAAGCATGAATAATTACATGCAAGGTTGGTTGGGT
Nigella_d_NdSEP3           ATGGGTAGAGGAAGAGTTGAGTTGAAGAGGATTGAAAACAAGATCAACAGACAAGTTACCTTCGCTAAACGTAGAAATGGCCTTTTGAAGAAAGCTTACGAGCTTTCTGTCCTTTGTGATGCTGAAGTTGCTCTCATCATCTTCTCTAATAGAGGCAAACTCTATGAGTTTTGTAGTAGCTCCAGCATGCTTAAAACACTGGAGAGGTACCAGAAATGCAGCTATGGAGGACCAGAGCCCAATGTATCTGCAAGGGAAGCCCATAGTAGCCATCAGGAATACTTAAGACTCAAAGCAAGAGTAGAAGCCCTACAACGTTCCCAAAGGAACCTTCTAGGTGAAGATTTGGGACCATTAAGTGGAAAAGAGTTGGAGGCCCTTGAGAGGCAATTAGACTCCTCATTGAAGCAAATTAGATCAACTCGGACACAAATGCTAGATCAGCTCACAGATCTTCAACGAAGGGAACAAATGCTTAGTGAAGCAAACAAGACTTTGAGGAGAAGGTTGGAGGAGGGAAGTCAAACAAACCATTGGGACCCCAACATGCATCCTGTGGGATATGGCAGGCAACAAGCTCAAGCACAGGGTGAAGGGTTCTTCCACCCTCTTGATTGTGAACCCACACTCCAAATTGGATACAAT---GAACAGATAAATGTTACAGCGGGAACAAGCATGAATAATTATATGCAAGGATGGTTAGCT
Akebia_t_AktSEP3_1         ATGGGGAGAGGAAGAGTTGGGTTGAGGAGGATCGAGAACAAGATTAACAGGCAAGTCACCTTCGCCAAACGTAGAAATGGACTTTTGAAGAAAGCTTACGAGCTTTCCGTTCTTTGTGATGCCGAGGTTGCTCTCATAATCTTCTCCAATAGAGGAAAACTGTACGAGTTCTGCAGTAGCTCCAGCATGTTCAAGACTCTTGAACGATATCAGAAATGCAACTTTGGAGCACCAGAGCCGAATGTATCCACAAGGGAGGCCCATAGTAGCCACCAGGAGTACTTGAAACTTAAAGCACGAGTCGAGGGCCTACAACGATCCCAACGGAACCTTCTGGGTGAAGATTTGGGACCCCTAAGCGGAAAGGAGCTTGAAACCCTCGAGAGGCAACTTGATATGTCACTCAAGCAGATTCGATCGACTCGGACTCAGATGCTTGATCAGCTCTCTGATTATCAAAGAAGGGAACAAATGCTTAGCGAAGCTAACAAGGCCTTGAGAAGAAGGTTAGAGGAAGGAAGCCAACCAAATCAATGGGACCCAAATGTGCAGGTTGTGAACTTTGGTCGACAGCAGGCTCCAGCACAGGGTGAAGGGTTCTTCCAGCACATAGAGTGTGAACCCACCCTACACATCGGGTACCAGCCGGATCAAATAACTGTGGCAGCTGGGCCAAGTATGAATAATTACATGCAAGGATGGATAGGT
Eschscholzia_c_EScaAGL9    ATGGGAAGAGGAAGAGTTGAGTTGAAGAGAATAGAGAACAAGATTAACAGACAAGTAACGTTTGCAAAACGTAGAAATGGACTTTTGAAGAAAGCTTATGAACTTTCTGTTCTTTGTGATGCTGAAGTTGCTCTCATCATCTTCTCTAATAGAGGAAAATTGTACGAGTTTTGTAGTAGTTCCAGCATGTTCAAAACCCTAGAACGATATCAAAAGAGCAACTATGGAGCACCAGAAACAAATGTGTCTGTAAGAGAGAGCCATAGCAGTCACCAGGAGTATTTGAAACTTAAAGCACGAGTTGAGGCCTTGCAACGATCACAAAGGAATCTTCTGGGCGAGGATTTGGGACCTTTAAGTGGGAAGGAACTCGAATCGCTTGAAAGACAGCTTGATATGTCACTAAAGCAAATTAGATCAACTCGGACCCAGATGCTCGATCAGCTTACCGATCTTCAACGAAGAGAACAAATGTTGAGTGATGCTAACAAGACCTTAAGGAGAAGGTTGGAAGAAGGAACTGTAACATGTCAATGGGAGCAAAAC---------ATGCAGTACGGTCAGCAGCAAGCTCATGCACAGGGTGAAGGTTTCTTCCATCCCATTGAATGCGAACCAACGCTCCAGATGGGGTACCAGCAAGATCAAATAACAGTAGCAGCAGGACCAAGTATGAATAGTTACATGCCAGGATGG------
Euptelea_p_EUplSEP3        ATGGGTAGAGGAAGGGTTGAGTTGAAGAGGATCGAGAACAAAATCAACCGGCAAGTCACCTTCGCAAAACGTAGAAATGGCCTTTTGAAGAAAGCTTACGAGCTTTCTGTTCTTTGTGAGGCTGAGGTTGCTCTCATCATCTTCTCCAATAGAGGAAAGCTGTACGAGTTCTGCAGTAGCACCAGCATGTTCAAAACGCTTGAGAGGTATCAGAAGTGCAACTATGGTGCACCGGAAACAACTGTATCCACAAGGGAGCTCCAGAGTAGCCAGCAGGAGTATTTGAAACTTAAGGCACGAGTCGAGGCCCTACAACGATCCCAAAGGAATCTTCTGGGTGAGGATTTGGGACCCTTAAGCGGCAAGGAGCTTGAGTCACTTGAAAGACAGCTTGACATGTCACTGAAGCAGATCAGATCAACTCGGACCCAAATGCTTGATCAGCTCACCGATCTTCAACGAAGAGAACAAGTGCTTAGCGAATCTAACAAGAACTTAAGAAGAAGGTTGGAGGAAGGTAGCCAAGCAAATCAATGGGACCTAAGTGCTCACGGTGTGGGGTACGGTCGTCAGCAGCCTCAAGCACAGGGCGAAGGGTTCTACCATCCCTTAGAGTGCGAGCCCACGCTACAAATCGGGTACCACCCTGATCAAATAACGGTTGCACCTGGGCCAAGTGTTAATAATTACATGCCAGGATGGTTAGCA
Chloranthus_s_CsSEP3       ---------------------------------------------------------------------------------------------------------------CTTTGTGATGCTGAAGTTGCTCTCATCGTCTTCTCCAATAGAGGAAAGCTGTACGAGTTTTGCAGCAGCTCTAGTATGTTAAAAACTCTTGAGAGGTACCAAAAATGCAACTATGGAGCACCAGACACAACAGTGTCCACAAGGGAGATGCAGAGCAGTCAACAGGAGTATTTGAAACTTAAAGCTCGTGTTGAAGCTCTACAACGATCCCAAAGGAATTTTTTGGGGGAGGATTTGGGCCCACTGAGTGGCAAGGAGCTGGAGCAACTTGAAAGGCAGTTGGACATGTCACTGAAGCAGATCAGATCAACCCGGACCCAGATGCTTGATCAGCTGACAGATCTTCAACGAAGGGAACAAATGCTTTGTGAAACTAATAAGGCCCTGAAGAGAAGGTTGGACGAAGTAACTCCGGCAAATGGATGGGACCCAAACCCACACGGGGTCAGTTATGGGCGCCAAGCAGCCCAACAGCAGGGCGACGGTTTCTTTCATCCCCTCGAGTGTGAACCCACCTTACAGATCGGGTACCAGCACGATCAAATAACCATAGCCCCTGGACCAAGTGTGAGTAACTACATGCCAGGATGGCTTGCA
Persea_a_PEamAGL9_1        ATGGGAAGAGGAAGGGTTGAGTTGAAGCGGATCGAGAACAAGATCAACAGGCAAGTGACCTTTGCCAAAAGAAGAAATGGTCTCTTGAAGAAAGCTTACGAGCTTTCGGTTCTCTGCGATGCTGAAGTCGCTCTGATCGTCTTCTCCACTAGAGGGAAGCTCTATGAGTTCTGCAGCACCGCTAGCATGCTGAAAACACTAGAGAGGTATCAGAAGTGCAACTATGGTGCCCCTGAGACGACTGTATCGTCAAGAGAATTACAGAGCAGTCACCAGGAATATATGAAACTTAAGGCGCGGGTCGAAGCTTTACAACGATCACAAAGAAATCTTTTGGGCGAGGACTTGGGCCCTTTAACTGGGAAGGAACTAGACACACTTGAAAAGCAGTTGGATGTATCTTTGAAGCATATCAGATCAACACGGACTCAGATGCTCGATCAACTTGGAGATCTTCAACGAAGGGAGCATATGCTTAGTGAAGCTAACAAGAGCCTAAGAAGAAGGTTGGAAGAAGGAATGCAGGAAAACGCATGGGATCCAAAT------------GGATATGTCCGACAACAAGCCCCACCACAGAGTGACGGATTCTTCCATCCCATAGAGTGCGAACCCACTCTCCAAATTGGGTACCAGTCTAGTCAAATCACAATCGCACCCGGACCCAATGTGAATAACTACATGCCGGGATGGCTTGCA
Persea_a_PEamAGL9_2        ATGGGGAGAGGAAGGGTGGAGCTGAAGAGGATTGAGAACAAGATCAACAGGCAAGTGACCTTTGCCAAACGGAGAAACGGACTTCTTAAGAAAGCTTACGAGCTTTCCGTTCTCTGCGATGCTGAGGTTGCTCTCATCATCTTCTCCAATAGAGGAAAGCTCTATGAGTTCTGCAGCAGCTCTAGCATGCTGAAAACGCTCGAGAGGTATCAGAAATGCAACTATGGTGCACCTGAGACAACTGTTTCAACAAGAGAAACTCAGAGCAGTCACCAGGAGTATTTGAAACTCAAGGCACGTGTTGAAGCTTTACAGCGATCACAAAGAAATCTGCTGGGCGAAGACTTGGGCCCTCTGACGAGCAAGGAGCTCGACACTCTTGAAAAACAGTTGGATGCATCTTTGAAGCAGATCAGATCAACAAGGACTCAGATGCTCGATCAACTTGCAGATCTCCAACGAAGGGAACAAATGCTTAGTGAAGCCAACAAGAACCTGAAAAGGAGGTTGGAGGAAGGAATGCAGGCAAATGTTTGGGATCCTAATGGGCATCCGGTTACATATGGACGACAACAAGCCCCACCACAGAGCGATGGATTCTTCCATCCCTTGGATTGTGAACCCACTCTCCATATCGGGTACCAGCCAGATCAAATAACGATTGCACCTGGACCGAGTGTGAATAACTACATGCCAGGATGGCTTGCA
Persea_b_SEP3.2            ------------------------AAGAGGATTGAGAACAAGATCAACAGGCAAGTGACCTTTGCCAAACGGAGAAACGGACTTCTTAAGAAAGCTTACGAGCTTTCCGTTCTCTGCGATGCTGAGGTTGCTCTCATCATCTTCTCCAATAGAGGAAAGCTCTATGAGTTCTGCAGCAGCTCTAGCATGCTGAAAACGCTCGAGAGGTATCAGAAATGCAACTATGGTGCACCTGAGACAACTGTTTCAACAAGAGAAACTCAGAGCAGTCACCAGGAGTATTTGAAACTCAAGGCACGTGTTGAAGCTTTACAGCGATCACAAAGAAATCTGCTGGGCGAAGACTTGGGCCCTCTGACGAGCAAGGAGCTCGACACTCTTGAAAAACAGTTGGATGCATCTTTGAAGCAGATCAGATCAACAAGGACTCAGATGCTCGATCAACTTGCAGATCTCCAACGAAGGGAACAAATGCTTAGTGAAGCCAACAAGAACCTGAAAAGGAGGTTGGAGGAAGGAATGCAGGCAAATGTTTGGGATCCTAATGGGCATCCGGTTACATATGGACGACAACAAGCCCCACCACAGAGCGATGGATTCTTCCATCCCTTGGATTGTGAACCCACTCTCCATATCGGGTACCAGCCAGATCAAATAACGATTGCACCTGGACCGAGTGTG---------------------------
Eupomatia_b_EubeAGL9       ------------------------------------------------------------------------AGAAATGGACTTCTGAAGAAAGCGTACGAGCTCTCCGTTCTTTGCGATGCTGAGGTAGCTCTCATCATCTTCTCCAACAGAGGCAAGCTCTATGAGTTCTGCAGCTCCAGCAGCATGTTCAAGACTCTTGAGAGGTATCAGAAATGCAACTATGGGGCACCGGAGACAGTTGTGACAACAAGAGAGATTCAGAGCAGTCATCAGGAGTATTTGAAACTTAAAGCCCGCGTTGAGGCTCTACAGCGTTCCCAAAGGAATCTTCTTGGTGAGGACCTGGGCCCGTTGAGTGGCAAGGAACTAGACACACTTGAAAGGCAGCTTGACATGTCACTGAAACAAATAAGATCGACTCGGACGCAAATGCTCGATCAGCTCACAGATCTTCAAAGACGGGAACAAATGCTTAGTGAAGCTAATAAGACTCTGAAAAGGAGGCTGGAAGAAGGAATGGAGGCGAATGCATGGGATCACAATCCACATGCGATGGGGTTCGTGCGACAACAGGGCCCACCGCAGGATGACGGATTTTTCCATCCATTAGACTGTGAACCTACCCTCCAGATTGGGTATCAGACTGATCAAATGCAGATGGCGCCTGGTCCAAGTGCGAATAATTACATGCCGGGATGGTTAGCA
Liriodendron_t_LItuAGL9    ATGGGGAGAGGAAGGGTAGAACTGAAGCGGATCGAGAACAAAATCAACAGGCAAGTAACATTCGCCAAACGCAGAAACGGCCTTCTCAAGAAAGCCTACGAGCTCTCTGTTCTCTGCGATGCTGAGGTTGCTCTGATCATCTTCTCCAACAGAGGAAAGCTGTACGAGTTCTGCAGCACCTCCAGCATGTTCAAGACACTAGAGCGATATCAGAAGTGCAACTACGGAGCACCAGAGGCAGCTGTGACAACAAGAGAGATTCAGAGCAGTCATCAAGAGTATTTGAAACTTAAAGCACGTGTAGAGGCCCTACAACGTTCACAAAGAAATCTTCTGGGTGAGGACCTGGGCCCGTTGAACGGCAAGGAGCTTGACACACTTGAAAGGCAGCTAGACGTGTCACTGAAACAGATAAGATCCACTCGGACCCAGATGCTTGACCAGCTCACAGATCTTCAAAGAAGGGAACAAATGCTTAGTGAAGCTAACAAGGCCCTGAAAAGAAGGCTGGATGAAGGAATGCAGGCAAATGGATGGAATCACAATCCACATGCAATGGAGTACGTCCGGCAACAGGGCCCACCACAAGGCGATGGATTTTTCCATCCATTAGACTGTGAACCTACTCTCCAAATCGGGTACCAGACCGATCAAATAACGATGGCACCTGGGCCCAGTTTGAATAACTACATGCCGGGGTGGCTCGCA
Magnolia_g_MagrAGL9        ------------------------------------------------------------------AAACGCCGAAACGGGCTTTTGAAGAAAGCCTACGAACTCTCAGTTCTCTGCGATGCTGAGGTGGCTCTCATCATCTTCTCCAATAGAGGAAAGCTCTACGAGTTTTGCAGCGGCTCCAGCATGTTAAAAACATTGGAGAGGTATCAGAAATGTAACTACGGAGCACCAGAACTTCCTGTCTCAACAAGGGAGACTCAGAGCTATCATCAGGAGTATCTGAAGCTTAAGGCCCGCGTGGAGGCACTACAACGGTCCCAAAGGAATCTTCTAGGTGAGGACTTGGGCCCACTAAGCGGCAAGGAGCTCGAGACACTTGAAAGGCAGCTGGATATCTCGTTGAGGCAAATCAGATCAACCCGGACGCAAATGCTCGATCAGCTTGGAGATCTTCAAAGAAGGGAACATATGCTTAGTGAAGCGAACAAGACACTGAGACGAAGGTTAGAGGAAGGAGCACAGGCAAATGTGTGGGAACCAAATGCACATGCTGTGAGCTACAACCGACAACAACCCCAACAGCAAGGCGACGGATTCTTCCATCCGCTAGAGTGTGAGCCCACTCTCCATATCGGGTATCAGCCAGATCAGATAACGATAGCA------------------------------------------
Magnolia_p_MpMADS13        ---------------------------------GAAAATAAGATTAATCGGCAGGTGACTTTCGCCAAACGCCGAAACGGGCTTTTGAAGAAAGCCTACGAACTCTCAGTTCTCTGCGATGCTGAGGTGGCTCTCATCATCTTCTCCAATAGAGGAAAGCTCTACGAGTTTTGCAGCAGCTCCAGCATGTTAAAAACATTGGAGAGGTATCAGAAATGCAACTACGGAGCACCAGAACTTCCTGTATCGACAAGGGAGACTCAGAGCTATCATCAGGAGTATCTGAAGCTTAAGGCCCGCGTGGAGGCACTACAACGGTCCCAAAGGAATCTTCTAGGTGAGGACTTGGGCCCACTAAGCGGCAAGGAGCTCGAGACACTTGAAAGGCAGCTGGATATCTCGTTGAGGCAAATCAGATCAACCCGGACGCAAATGCTCGATCAGCTTGGAGATCTTCAAAGAAGGGAACATATGCTTAGTGAAGCGAACAAGACACTGACACGAAGGTTAGAGGAAGGAGCACAGGCAAATGTGTGGGAACCAAATGCACATGCCGTGAGCTACAACCGACAACAACCCCAACAGCAAGGCGACGGATTCTTCCATCCGCTAGAGTGTGARCCCACTCTCCATATCGGGTATCAACCAGATCAGATAACGATAGCACCAGGGCCGAGTGTAAATAATTACATGCCAGGATGGCTTGTA
Saruma_h_DT591557          ATGGGGAGAGGAAGAGTTGAGCTGAAACGAATCGAGAACAAGATCAACAGGCAAGTTACCTTTGCGAAACGAAGAAATGGACTGCTGAAGAAAGCCTACGAGCTATCTGTTCTTTGCGATGCGGAGGTGGCTCTGATTGTCTTCTCCAATAGAGGAAAGCTCCACGAATTTTGCAGCACCTCCAGCATGATAAAGACACTTGATAGGTATCAAAAATGCAACTTTGGTCCACCAGAGCCAACTGTAACATCAAGGGAGACTCAGAGCAGTCGCCAGGAGTATTTGAAACTAAAAGCACGCGTAGAGGCCCTACAACAATCCCAAAGGAATATTTTGGGCGAGGATTTGGGCACACTATCCGGGCAAGAACTTGAGCAACTTGAGAGGCAATTGGATGTGTCATTGAAGCAGATCAGATCCACACGGACCCAGATGCTCGACCAGCTTAGTGATCTTCAAAGAAAGGAACAATTGTTGAACGAGACTAACAGGGCCATGAAGAGAAGGTTAGGGGTAGGAGAACAGGTGCATGGATGGGATACCAATGCTCATCATACGGTATACTCCCGA---------------CAAGGCGACATATTCTTTCATCCACTTGAGTGTGAGACGACGCTCCATATCGGGTACCAGCCGGACCAAATAAATGTTCCTTCAGGGCCAAGTATGGAT---TAT------------------
Saruma_h_DT585205          ------------------------------ATCGAGAACAAGATCAACCGGCAAGTCACTTTCGCAAAGCGAAGAAATGGACTGCTGAAGAAAGCTTACGAGCTCTCGGTTTTGTGCGACGCCGAGGTCGCTCTCATCATCTTCTCAAACAGAGGGAAGCTTTACGAGTTCTGCAGCAATTCCAGTATGTTCAAGACACTAGAGAGGTATCAGAAATGTAACTATGGAGCACCAGAGACAACCATATCAACGCGGGAGACACAGAGCAGTTATCAGGAATATCTGAAACTTAAAGCACGCGTTGAGGCTCTACAACGATCTCAGAGGAATCTTTTGGGTGAGGACTTGGGCCCCCTATCCGGCAGGGAGCTTGAGCAACTTGAAAGGCAGTTGGATGTCTCCTTGAAGCAGATCAGATCAACAAGG------ATGCTTGATCAACTCGGCGATCTTCAAAGAAGGGAACAGATGCTCAGTGAGGCAAACAAGACCCTAAAGAGAAGATTGGAAGAAGGAAGCCAGGGGAATGGATGGGATCCAAATCCTCATGCAGTGGGATATAGCCGACAAACCGGGCCCCCTCAGGGCGACGGATTTTTCCACCCTATAGAGTGTGAACCAACGCTTCAGATTGGGTACCAGCCGGATCAAATAACAATGGCGCCAGGGCCAAGTGTGAATAATTACATTCCCGGGTGGCTGGCC
Houttuynia_c_HcSEP1        ATGGGGAGGGGAAGGGTGGAGCTGAAGAGGATCGAGAATAAGATTAACCGGCAGGTGACCTTTGCCAAACGCAGGAACGGGCTCATGAAGAAAGCTTTCGAGCTTTCCGTTCTCTGCGATGCTGAGGTCGCTCTCATCGTCTTCTCCAGCCGCGGCAAGCTCTACGAGTTCTGCAGCAGCTCCGGCATGATGAAGACAATTGAGAGGTATCAGAAATGCAACTATGGAGCACCGGAGGCAACAGTATCCACAAAGGAAATTCAGAGCAGCTATCAGGAATACATGAAACTTAAAGCACGCGTTGAGTCACTACAACGATCCCAGAGGAATTTGTTGGGTGAGGATTTGGGCCCACTGACTGGCAAAGAGCTTGAACAACTCGAAAGACAATTGGATATGTCTTTGAAGCAGATCAGATCAACGCGGACTCAAATGCTTGATCAGCTTTCTGATCTTCAAAGAAGGGAACAAATGCTCAGCGAAGCTAATAAAGCACTGAGGAGAAGGCTTGATGATGGAAGCCAAACAAACTCCTGGGATCCAAATGCTCATGGAGTGGGGTACAGCCGACACCCAGGGCAGCCCCAGGGTGAAGTAATTTTCGATCCTTTGGATTGTGAACCCACGCTTCATATAGGCTATCAACCTGACCAGATAACAATAGCACCAGGTCCAAAC---GGCAATTACATGCAAGGGTGGCTTCCA
Zea_m_ZmM27                ATGGGGAGGGGTCGGGTGGAGCTCAAGCGGATCGAGAACAAGATCAACCGCCAGGTCACCTTCGCCAAGCGCCGCAACGGCCTGCTCAAGAAGGCGTACGAGCTCTCCGTGCTCTGCGACGCCGAAGTCGCGCTCATCATCTTCTCCAACCGCGGCAAGCTCTACGAGTTCTGCAGCGGACAGAGCATCACCAAAACACTTGAGAGGTATGAAAAAAACAGTTATGGAGGACCAGATACTGCTGTACAGAACAAGGAGAACCAGAGCAGTCGTAATGAGTACCTCAAGCTGAAAGCGAGGGTGGATAATTTACAGAGGACTCAGAGGAATTTGCTTGGTGAAGATCTGGGGTCACTTGGTGTCAAAGAGCTTGAGCAGCTTGAGAAGCAACTTGATTCATCCTTAAGGCACATAAGATCCACAAGGACACAAATGCTTGATCAGCTCACTGATCTTCAGAGGAGGGAGCAAATGCTGTGTGAAGCAAATAAGTGCCTTAGAAGAAAGCTGGAGGAGACCAGCAACCAGCATGTGTGGGAGCACGGTGCCAACTTACTCGGCTACGAGAGGCACTCTCCTTCACATGTTGGCAATTTGTTCTTTCATCCCCTGGAAGCAGAGCCAACCCTGCAGATCGGGTTCGCTCCTGAGCAT------------------------ATGAATAACTTCATGCCAACATGGCTACCC
Sorghum_b_SbMADS1          ATGGGGAGGGGGCGGGTTGAGCTGAAGCGGATCGAGAACAAGATCAACCGCCAGGTCACCTTCGCCAAGCGCCGCAACGGGCTGCTCAAGAAGGCGTACGAGCTCTCCGTGCTCTGCGACGCCGAGGTCGCGCTCATCATCTTCTCCAACCGCGGCAAGCTCTACGAGTTCTGCAGCGGACAGAGCATCACAAAAACACTTGAGAGGTACGAAAAGCAT------ATGAGGCCAGATACTGCTGTACAGAACAAGGAGAACCAGAGCAGTCGGAATGAGTACCTTAAACTGAAAGCAAGGGTGGATAATTTACAAAGGACTCAGAGGAATTTGCTTGGTGAAGATCTGGGGTCACTTGGTATCAAAGAGCTTGAGCAGCTCGAGAAGCAACTTGATTCATCCTTAAGGCACATAAGATCCACAAGGACACAAATGCTTGATCAGCTCACTGATCTTCAGAGGAGGGAGCAAATGCTGTGTGAAGCAAATAAGTGCCTTAGAAGAAAGCTGGAGGAGACCAGCAACCAGCAT---TGTGGAGCACGGTGCCAA---CTTACTCGGCTACGAGCGGCCACTCCCCACAGCAGGCCCCATCACATATTGGCAATGGATTGTTCT---------TTCATCCCCTGGAAGCTGCAGCAGAGCCAA---------CCC---TGCCTGAAC---ATA------------------
Dendrocalamus_l_DlMADS5    ATGGGGAGGGGTAAGGTGGAGCTGAAGCGGATCGAGAACAAGATCAACCGGCAGGTGACCTTCGCCAAGCGCCGCAACGGCCTGCTCAAGAAGGCGTACGAGCTCTCCGTCCTCTGCGACGCCGAGGTCGCGCTCATCATCTTCTCCAACCGCGGCAAGCTCTACGAGTTCTGCAGCGGCCAGAGCATGACCAAAACACTGGAGAGGTACCAAAAGTGCAGTTACAGTGGACCAGATACTGCAATACAAAACAAGGAGAATCAGAGCAGTCGCAATGAGTATCTCAAACTGAAAGCACGTGTGGATAATTTACAGAGAACTCAAAGGAATCTGCTTGGTGAAGATCTTGGGTCACTCGGCATCAAAGAGCTTGATCAGCTTGAAAAGCAACTTGATTCATCCTTAAGGCACATAAGATCCACAAGGACACAGATGGTTGATCAGCTCACCGATCTCCAGAGGAGGGAACAAATGCTGTGTGAAGCAAATAAGTGCCTTAGAAGAAAACTCGAGGAGAGCCAG---GTGCATGTGTGGGAGCACGGTGCCAACCTTGCTGGCTACGATCAGCGGCAGTCCCCGCACGCCGGCAACGGATTCTTTCATCCCCTGGACGCCGAGCCTACGCTGCAGATTGGGTTTACTCCTGAGCAGATTAAT---------AACTCATGCGTGACCGGCTTCATGCCGACATGGCTACCT
Oryza_s_OsMADS8            ATGGGGAGAGGGAGGGTGGAGCTGAAGAGGATCGAGAACAAGATCAACAGGCAGGTGACGTTCGCGAAGCGGAGGAATGGGCTGCTCAAGAAGGCGTACGAGCTCTCCGTGCTCTGCGACGCCGAGGTCGCCCTCATCATCTTCTCCAACCGCGGCAAGCTCTACGAGTTCTGCAGCGGCCAAAGCATGACCAGAACTTTGGAAAGATACCAAAAATTCAGTTATGGTGGGCCAGATACTGCAATACAGAACAAGGAAAATCAAAGCAGCCGCAATGAGTACCTCAAACTGAAGGCACGGGTGGAAAATTTACAGAGGACCCAAAGGAATCTTCTTGGTGAAGATCTTGGGACACTTGGCATAAAAGAGCTAGAGCAGCTTGAGAAACAACTTGATTCATCCTTGAGGCACATTAGATCCACAAGGACACAGATGCTTGATCAGCTCACTGATCTCCAGAGGAGGGAACAAATGTTGTGTGAAGCAAATAAGTGCCTCAGAAGAAAACTGGAGGAGAGCAACCAGTTGCATGTGTGGGAGCACGGCGCCACCCTACTCGGCTACGAGCGGCAGTCGCCTCCGCACGGTGGCAACGGATTCTTCCATTCCCTGGAAGCCGAGCCCACCTTGCAGATCGGGTTTACTCCAGAGCAGATGAAC---------AACTCATGCGTGACTGCCTTCATGCCGACATGGCTACCC
Triticum_a_TaMADS          ATGGGGAGAGGGAGGGTGGAGCTCAAGCGGATCGAGAACAAGATCAACCGCCAGGTCACCTTCGCCAAGCGCCGCAACGGCCTGCTCAAGAAGGCCTACGAGCTCTCCGTCCTCTGCGATGCCGAGGTCGCGCTCATCATCTTCTCCAACCGCGGCAAGCTCTACGAGTTCTGCAGCGGCCAGAGCATGCCCAAAACACTTGAGAGATACCAGAAATGCAGTTATGGTGGGCCAGATACAGCAATACAAAATAAGGAGAATCAGAGCAGTCGAAACGAGTACCTCAAACTGAAAGCACGAGTCGAGAATTTGCAGAGAACCCAACGAAATTTGCTTGGTGAAGATCTCGGGTCACTTGGCATCAAAGATCTGGAGCAGCTCGAGAAACAACTTGATTCATCCTTAAGGCACATAAGATCCACAAGGACACAGATGCTTGACCAGCTCACTGATCTGCAAAGGAAGGAACAAATGCTGTGTGAAGCGAATAAGTGCCTTCGAAGAAAACTGGAGGAGAGCAGCCAGCAGCAGATGTGGGAGCAGCACGCCGCCTTGCTCGGCTACGACCAGCAGTCCCCGCACCACGGCGGCAACGGCTTCTTCCACCCCCTGGACACTGAGCCTACACTTCAGATAGGGTATACTCAGGAGCAGATAAAC---------AACGCATGCGCGGCGTCGTTCATGCCGACATGGCTGCCC
Hordeum_v_WM10A            ATGGGGCGGGGCCGGGTCGAGCTCAAGCGGATCGAGAACAAGATCAACCGCCAGGTCACCTTCGCCAAGCGCCGCAACGGCCTGCTCAAGAAGGCCTACGAGCTCTCCGTGCTCTGCGATGCCGAGGTCGCCCTCATCATCTTCTCCAACCGCGGCAAGCTCTACGAGTTCTGCAGCGGCCAGAGCATGCCCAAAACACTTGAGAGATACCAAAAATGCAGTTATGGTGGGCCAGATACAGCAATACAAAATAAGGAGAATCAGAGCAGTCGAAACGAGTACCTCAAACTGAAAGCACGAGTGGAGAATTTGCAGAGAACTCAACGAAATTTGCTTGGCGAAGATCTCGGGTCACTTGGCATCAAAGATCTTGAGCAGCTCGAAAAGCAACTTGATTCATCCTTGAGGCACATAAGATCCACAAGGACACAGATGCTTGACCAGCTCACTGATCTCCAGAGGAAGGAACAAATGCTGTCTGAAGCAAATAAGTGCCTTCGAAGAAAACTGGAGGAGAGCAGCCAGCAGCAGATGTGGGAGCAGCATGCCGCCTTGCTCGGCTACGACCATCAGTCCCCGCACCACGGCGGCAACGGCTTCTTTCACCCCCTGGACACTGAGCCTACACTTCAGATAGGGTATACTCAGGAGCAGATAAAC---------AACGCGTGCGCGGCGTCCTTCATGCCGACATGGCTGCCC
Lolium_p_LpMADS5           ATGGGGCGGGGCAGGGTGGAGCTCAAGCGGATCGAGAACAAGATCAACCGCCAGGTCACCTTCGCCAAGCGCAGGAACGGGCTGCTCAAGAAGGCCTACGAGCTATCCGTGCTATGCGACGCCGAGGTCGCGCTCATCGTCTTCTCCAACCGAGGCAAGCTCTACGAGTTCTGCAGCACCCAGAGCATGACGAAGACACTGGAAAAGTATCAGAAATGCAGTTATGCAGGACCTGAAACAACTGTGCAGAACAGAGAAAATAAGAACAGCCGCAATGAGTACCTGAAACTAAAGGCACGTGTTGATAATTTACAGCGGACACAAAGGAATTTGCTTGGTGAAGACCTTGATTCATTAGGCATAAAGGAGCTGGAGAGCCTTGAGAAGCAACTCGATTCATCTTTGAAGCACATCAGAACAACAAGGACACAAATGGTTGACCAACTGACAGAACTTCAGAGAAGGGAACAAATGTTCTCCGAAGCAAATAAGTGTCTTCGAATAAAATTGGAGGAGAGCAATCAGGTTCATCTCTGGGAGCACAACAACAACTTACTCAGCTACGAACGTCAGCCCGAAATGAATGGCGGCAACGGATTCTTCCACCCACTTGATCCTGAACCGACCCTTCACATAGGGTATCCTCAAGAGTCACTG---------AATGGCTCATGCATGACCACTTTCATGTCCCCATGGCTACCA
Hordeum_v_HvM9             ATGGGGAGGGGGAGGGTGGAGCTGAAGCGGATCGAGAACAAGATCAACCGCCAGGTCACCTTCGCCAAGCGCAGGAACGGCCTGCTCAAGAAGGCCTACGAGCTCTCCGTGCTATGCGACGCTGAGGTCGCGCTCATCGTCTTCTCCAACCGCGGCAAGCTCTACGAGTTCTGCAGCACCCAGAGCATGACAAAGACACTGGACAAGTATCAAAAATGCAGTTATGCAGGACCTGAAACTACTGTGCAAAACAGAGAAAATAAAAACAGCCGCAATGAGTACCTGAAACTAAAGACACGGGTTGATAATTTACAGCGAACACAAAGGAATTTGCTTGGTGAAGATCTTGATTCATTAGGCATAAAAGAGCTTGAGAGCCTTGAGAAGCAACTCGATTCGTCCTTGAAGCACATTAGAACAACAAGGACACAAATGGTTGACCAATTGACAGAACTCCAGAGAAGGGAACAAATGTTTTCGGAGGCAAATAAATGTCTTCGAATAAAATTGGAGGAGAGCAACCAGGTTCATCTCTGGGAGCACAACAACAACGTACTGAGCTATGAACGTCAGCCGGAAATGCACGGCGGCAATGGATTCTTCCACCCCCTTGATGCTGAACCCACTCTTCACATAGGGTACCCTCCTGAGTCCCTG---------AATAGCTCATGCATGACTACTTTCATGCCCCCGTGGTTGCCT
Oryza_s_OsMADS7            ATGGGGAGGGGTCGGGTGGAGCTGAAGAGGATCGAGAACAAGATCAACCGGCAGGTGACGTTCGCCAAGCGCAGGAATGGCCTGCTCAAGAAGGCGTACGAGCTCTCCGTCCTCTGCGACGCCGAGGTCGCCCTCATCATCTTCTCCAACCGCGGCAAGCTCTACGAGTTCTGCAGCACCCAGAGCATGACTAAAACGCTTGAGAAGTATCAGAAATGCAGTTACGCAGGACCCGAAACAGCTGTCCAAAATAGAGAAAGTAAAGCTAGCCGCAATGAATACCTCAAACTGAAGGCAAGGGTTGAAAATTTACAACGGACTCAAAGAAATTTGCTGGGTGAAGATCTTGATTCATTAGGCATAAAAGAGCTCGAGAGCCTAGAGAAGCAGCTTGATTCATCCCTGAAGCACGTCAGAACTACAAGGACAAAACTGGTTGACCAACTGACGGAGCTTCAGAGAAAGGAACAAATGGTTTCTGAAGCAAATAGATGCCTTAGGAGAAAACTGGAGGAAAGCAACCATGTTCGCGTGTGGGAGCAGGGCTGCAACTTAATTGGCTATGAACGTCAGCCTGAACTTCACGGCGGCAATGGGTTCTTCCATCCACTTGATGCTGAACCCACCCTTCAGATTGGGTACCCTGCAGAGCATCATGAGGCGATGAACAGTGCGTGCATGAACACCTACATGCCCCCATGGCTACCA
Zea_m_ZmM6                 ATGGGGAGGGGCCGGGTCGAGCTCAAGCGGATCGAGAACAAGATCAACCGCCAGGTCACCTTCGCCAAGCGCCGCAACGGCCTGCTCAAGAAGGCGTACGAGCTCTCGGTGCTCTGCGACGCCGAGGTCGCGCTCATCATCTTCTCCAACCGCGGCAAGCTCTACGAGTTCTCCAGCACGCAGAGCATGCCAAAAACACTTGAAAAGTACCAAAAATGCAGTTTTGCAGGGCCTGAAACAGCACTCCAGAATAGAGAGAATAAAAGTAGCCGCAATGAGTACCTCAAACTGAAGGCACGTGTTGATAATTTACAGCGGACTCAAAGGAACTTGCTTGGTGAAGATCTTGAGTCATTAGGCATAAAAGAGCTGGAGCACCTGGAGAAGCAGCTCGATTCGTCCTTGAAGCACATAAGATCTACAAGGACACAAATGGTTGATCAACTGACAGAACTTCAGAAAAAAGAACAAATGTTTTGTGAAGCAAATAAGTGTCTTCGAAGAAGACTGGAGGAGAGCAACCAGGTTATAGCGTGGGAGCAAAGCGAGCGGCAT------------------TCTGAACAGCTCAATGGCAATAACTTCTTCCATCCCCTCGATGGTGAACCCACCCTTCAGATAGGGTATCCTTCAGAGGCACTG---------ACTAGCTCATGCATGACCACCTTCCTGCCCCCGTGGTTGCCA
Tradescantia_v_TvSEP3      ---------------------------------------------------------------------------------------------------------------CTKTGTGATGCWGAAGTGGGTGTGATAATCTTCTCCAATAGAGGGAAGCTCTATGAGTTCTGCAGTGGTCCTAGCATGATGAAAACACTTGAGAGGTATGAAAAGAGCTGCTTTGCAGGACCAGATCAGAATACACAAGTTAAGGAGAATCACAGCAGTCGTCAAGAGTATCTGAAGCTCAAAGCACGCCTTGATACTCTGCAACGTTCTCAAAGGAATCTCCTTGGTGAGGATTTGGGATCATTAAGTGTTAAGGAGCTTGATTATCTCGAGAAACAGCTTGAGATGTCTCTAACAGAAGTGAGGTCTACAAGGACACAGATGCTGGACCAGCTAACAGATCTTCAAAGAAGGGAATCACAGCTTTGTGATGCAAACAAATTTCTCAGGAAAAGGTTGGAAGAGCTGTACCAAGCTAATGTCTGGCAAATTGTGCCA---ATCTGCCATCTCACCAGGCAC------AAGACATTGAGACATGTGTTTTTCCATCCATTGGAATGTCCACCCACACTGCAGATTGGATATGATCAATCTCAAATG---------CCAGGGCCCAGTGTGAGCAACTTCATGCCATMTTGGATGCTT
Asparagus_v_AvMADS1        ATGGGGAGAGGAAGAGTTGAGCTGAAGAGGATCGAGAACAAGATCAACAGGCAGGTGACCTTCGCAAAGAGAAGGAATGGACTCCTCAAGAAAGCCTACGAGCTCTCCGTGCTCTGCGATGCCGAGGTTGCCCTCATCATCTTCTCCAATCGTGGAAAGCTCTATGAGTTCTGCAGCAGCTCTAGCATGCTGAAAACACTTGAGAGATACCAAAAGTGCAGTTATGGAGCACCAGATACCAGTGTACAAATAAGGGAGAGCCAGAGTAGTCATCAAGAGTACTTGAGACTCAAAGCACGTGTTGAAGCTTTGCAACGCTCACAAAGGAACCTTCTTGGAGAAGATCTCGGTCCATTGAGCAGCAAGGAGCTTGAGCAACTTGAAAGACAGCTTGATTCATCACTGAAGCAAATTAGATCGACACGGACACAAATGCTTGACCAGCTTGCTGATCTTCAAAGAAGGGAACAAATGCTTTGTGAGGCTAATAGGAGTCTGAGAAAACGGTTGGAAGAAAGCAGCCAGGCTAATGTATGGGAG---GATGCCAACGCAATGGGATACAATAGACAGCCAAATCAACCACAGGGAGATCAATTCTTCCATCCTCTCGAGTGCCAACCCACTTTACAAATTGGGTTTCAGCCTGATCAAATG---------CCCGGCCCCAGCGTGAGCAATTACATGCCTGGATGGCTGGCA
Asparagus_o_AoMADS1        ATGGGGAGAGGGAGAGTTGAGCTGAAGAGGATCGAGAACAAGATCAACAGGCAAGTGACCTTCGCGAAGAGAAGGAACGGACTCCTCAAGAAGGCCTACGAGCTCTCCGTGCTCTGCGATGCCGAGGTTGCCCTCATCATCTTCTCCAACCGTGGAAAGCTCTATGAGTTCTGCAGCAGCTCTAGCATGCTGAAAACACTTGAGAGATACCAAAAGTGCAGTTATGGAGCGCCAGATACCAGTGTACAAATAAGGGAGAGCCAGAGTAGTCATCAAGAGTACTTGAGACTCAAAGCGCGTGTTGAAGCTTTACAACGCTCACAAAGGAACCTTCTTGGTGAAGATCTTGGTCCATTGAGCAGCAAGGAGCTTGAGCAACTTGAAAGACAGCTTGATTCGTCACTGAAGCAAATTAGATCAACACGGACACAAATGCTCGACCAGCTTGCTGATCTTCAAAGAAGGGAACAAATGCTTTGTGAGGCTAATAGGAGTCTGAGAAAACGGTTGGAAGAAAGCAGCCAGGCTAATGTATGGGAG---GATGCCAATGCAATGGGATACAATAGACAGCCAAATCAACCACACGGAGATCAATTCTTCCATCCCCTTGAGTGCCAACCCACTTTACAAATTGGGTTTCAGCCTGATCAAATG---------CCCGGCCCCAGCGTGAGCAATTACATGCCTGGATGGCTGGCA
Allium_c_AcSEP3            ATGGGAAGAGGAAGAGTTGAACTCAAACGAATTGAAAACAAGATCAACAGGCAAGTCACTTTCGCTAAGAGAAGGAATGGCTTGCTCAAAAAAGCATACGAGCTTTCAGTTTTATGTGATGCAGAAGTTGCCCTTATCATCTTCTCTAATCGTGGCAAGCTTTATGAGTTTGCTAGCAACAATAGTATAATGAAAACACTGGAAAGATATCAAAAAAGCAGTTTTGGAGCTCCAGATAATAGTGTGCAAATAAGGGAAAGCCAGAGTAGTCATCAAGAATACCTGAAACTTAAAGCACGTGTAGAAGCATTACAACGATCCCAGAGGAATCTACTAGGAGAGGACTTGGGACCATTGAGCAGCAAGGAGCTTGAACAGCTCGAAAGGCAGCTTGATTCATCTCTGAAACAAATTAGATCAACAAGGACACAAATGCTTGATCAGCTTACTGATCTTCAAAGAAAGGAACAAATGCTATGTGAGGCTAACAGAAGCCTAAGGAAACGGTTAGAAGAAACAAACCAAGCAAATGTTTGGGAGGCAAATGCAAATGCAATGGGATATGCAAGACAGCAAAACCAACCTCAAGGAGAAGACTTCTTTCATCCTCTAGAATGCCAGCCCACTTTACAAATGGGATTTCAACAAGATCAAATG---------GCTGGACCAAGCGCTAGCACCTTCATGACAGGATGGCTTGGA
Asparagus_v_AvMADS2        ATGGGGAGGGGGAGAGTGGAGCTGAAGAGGATCGAGAACAAGATCAACAGGCAGGTGACCTTCGCCAAGAGGAGGAACGGGCTCCTCAAGAAAGCCTACGAGCTCTCCGTCCTCTGCGACGCCGAGGTCGCCCTCGTCGTCTTCTCCACTCGAGGCAAGCTCTACGAGTTCTGCAGCAGTCCCAGCATGCTGAAAACACTCGACAGATACCAAAAATGTAGTTATGGAGCACCAGATACTAGTGTACAAATACGGGAGAATCAAAGTAGCCATCAAGAGTACTTGAAACTTAAAGCACGAGTTGAGGCTTTACAGCGATCTCAAAGGAATCTTCTTGGTGAAGATCTTGGGCCATTGAGCAGCAAGGAGCTCGAGCAACTCGAAAAACAACTTGATTCTTCACTGAGGCAAATTAGATCAACACGGACACAAATGCTCGATCAGCTTGGTGATCTGCAAAGAGAGGAACAAATGTTATGTGAGGCTAATAGGAGTCTGAGAAAACGGTTGGAAGAAACAAGCCAGACTAATGTCTGGGAGGCCAATGCTAATGCAATGGGATACAACCGGCAGCCGAGCCAACCACAAGGGGAAGAGTTCTTCCATCCTCTCGAATGCCAGCCCACTTTGCAAATTGGGTTTCAACCTGACCAAATG---------CCTGGTCCTAGCGCGAGCACTTACATGCCTGGATGGCTACAA
Asparagus_o_AoMADS2        ATGGGGAGGGGGAGAGTCGAGCTGAAGAGGATCGAGAACAAGATCAACAGGCAAGTGACCTTCGCCAAGAGGAGGAACGGGCTCCTCAAGAAAGCCTACGAGCTCTCCGTTCTCTGCGACGCCGAGGTCGCCCTCGTCGTCTTCTCCACTCGAGGCAAGCTCTACGAGTTCTGCAGCAGCCCCAGCATGCTGAAAACACTCGACAGATACCAAAAATGTAGTTATGGAGCACCAGATACCAGTGTACAAATACGGGAGAATCAAAGTAGCCATCAAGAGTACTTGAAACTTAAAGCACGAGTTGAGGCTTTACAGAGATCTCAAAGGAATCTTCTTGGTGAAGATCTTGGGCCATTGAGCAGCAAGGAGCTCGAGCAACTTGAAAAACAACTTGATTCTTCACTGAAGCAAATTAGGTCTACACGGACACAAATGCTCGATCAGCTTGGTGATCTGCAAAGAAAGGAACAAATGTTATGTGAGGCTAATAGGAGTCTGAGAAAACGGTTGGAAGAAACAAGCCAGGCTAATGTCTGGGAGGCCAATGCTAATGCAATGGGATACAGCCGGCAGCCGAGCCAACCACAAGGGGAAGAGTTCTTCCATCCTCTTGAATGCCAGCCCACTTTGCAAATTGGGTTTCAACCTGACCAAATG---------CCTGGCCCTAGCGCGAGCAGTTTCATGCCTGGATGGCTACAA
Crocus_s_CsSEP3a           ATGGGGAGAGGAAGAGTCGAGCTGAAGAGGATCGAGAACAAGATCAACAGACAGGTGACCTTCGCGAAGAGGAGGAACGGACTCCTCAAGAAGGCCTACGAACTCTCCGTACTCTGCGATGCTGAGGTGGCACTCATCGTCTTCTCCAACCGAGGAAAGCTTTACGAGTTCTGCAGCAGCTCCAGCATAATGAAAACACTTGAGAGGTACCAAAAGTGCAGTTATGGGGCTCCTGATAACATTGTACAAATAAGGGAAACTCAGAGTAGTCATCAAGAATACTTGAAACTTAAAGCTCATGTCGAAGCTTTACAGAGATCACAAAGGAATCTTCTTGGAGAGGATCTTGGGCCACTAAGCAGCAAAGAGCTGGAGCAACTTGAAAGACAACTTGATTCATCATTAAAGCAAATAAGATCAACACGGACACAAATGCTTGACCAACTTGGTGATCTTCAAAGAAAGGAACACATGCTTTGTGAAGCTAACCGGAGTCTGAGGAAGAGGTTAGAAGAAAGCAGCCAGGCTCATGTCTGGGAGTCTAATGCTAATGCAATAGCATACGCCCGACAAGCAAACCAA---CAAGAGGAAGAGTTCTACCAACCGCTGGATTGCCAACCCACTCTACAGATTGGGTTTCAGGCTGATCAAATG---------GCTGGACCAAGTGTGACTAATTACATGCCTGGATGGTTGCAA
Crocus_s_CsSEP3b           ATGGGGAGAGGGAGAGTCGAGCTGAAGAGGATCGAGAACAAGATCAACCGACAGGTGACCTTCGCAAAGAGGAGGAATGGACTCCTCAAGAAGGCCTACGAACTCTCCGTACTGTGCGATGCTGAGGTGGCACTCATCGTCTTCTCCAACCGAGGAAAGCTCTACGAGTTCTGCAGCAGCTCCAGCATATTGAAAACGCTTGAGAGGTATCAAAAATGCAGTTATGGTGCTCCCGATAACAATGTACAAATAAGGGAAACTCAGAGTAGTCATCAAGAATACTTGAAGCTTAAAGCTCGCGTCGAAGCTTTACAAAGATCACAAAGGAATCTTCTTGGAGAGGATCTTGGGCCACTAAGCAGCAAAGAGCTGGAGCAACTTGAAAGACAACTTGATTCGTCGTTAAAGCAAATAAGATCAACACGGACACAAATGCTTGACCAACTTGGTGATCTTCAAAGAAAGGAACACATGCTTTGTGAAGCTAACAGAAGTCTGAGGAAGACATTGGAAGAAAGCAACCAGGCTAATGTTTGGGAGTCCAATGCTAATGCAATAGCATACGACCGGCAAGCAAATCAA---CAAAGAGAAGAGTTCTACCAGCCATTGGATTGCCAACCCACTCTACATATTGGGTTTCAGGGTGATCAAATG---------GCTGGTCCAAGTGTGACTACTTACATGCCTGGATGGTTGCAA
Elaeis_g_EgAGL2_1          ATGGGGAGGGGAAGGGTGGAGCTGAAGAGAATCGAGAACAAGATCAATCGCCAGGTGACCTTCGCGAAGCGGCGGAATGGGCTCCTCAAGAAGGCCTACGAGCTCTCCGTGCTCTGCGACGCCGAGGTTGCTCTCATCATCTTCTCCAACCGCGGGAAGCTTTACGAGTTCTGCAGCAGCTCCAGTATGATGAAGACACTTGAAAGGTATCAAAAATGCAACTATGGTGCTCCGGAGACTAATATTATATCAAGAGAGACTCAGAGTAGTCAGCAGGAGTACTTGAAACTAAAAGCACGTGCTGAAGCCTTACAGAGATCGCAAAGAAATCTCCTCGGTGAGGACTTGGGCCCACTCAGCAGCAAGGAGCTTGAGCAGCTTGAGCGGCAACTTGATGCATCGTTAAAGCAAATCAGATCAACACGGACCCAAATGCTTGATCAGCTTGCAGATCTTCAACGAAAGGAACAAATGCTATGTGAGGCCAATAAAAGTCTAAGGCGAAGGTTGGAGGAAAGTAACCAGGCTGGTGTTTGGGATCCCACTGCTCATGCAGTAGGCTATGGCCGGCAGCCACCTCAACCACAGAGCGATGGATTCTACCAACAGATAGATAGTGAACCTACTCTCCAAATCGGGTATCCTCCAGAACAAATAACAATCGCACCCGGGCCAAGTGTGAATACTTATATGCCAGGATGGCTTGCA
Elaeis_g_EgAGL2_2          ATGGGGAGGGGAAGGGTGGAGCTGAAGAGAATCGAGAACAAGATCAATCGCCAGGTGACTTTCGCGAAGCGGCGGAATGGGCTCCTCAAGAAGGCCTACGAGCTCTCCGTCCTCTGCGACGCCGAGGTCGCTCTCATCATCTTCTCCAACCGCGGGAAGCTTTACGAGTTCTGCAGCAGCTCCAGTATGATGAAGACACTCGAAAGGTACCAAAAATGTAACTATGGTGCTCCGGAGACTAATATTATATCAAGAGAGACTCAGAGTAGTCAGCAAGAGTACTTGAAATTAAAAGCACGTGTTGAAGCCTTACAGAGATCGCAAAGAAATCTCCTCGGTGAGGACTTGGGTCCACTCAGCAGCAAGGAGCTTGAGCAGCTCGAGCGGCAACTTGATGCATCGTTAAAGCAAATCAGATCAACACGGACCCAAATGCTTGATCAGCTTGCAGATCTTCAACGAAGGGAACAAATGCTATGTGAGGCCAACAAAAGTCTAAGGCGAAGGTTGGAAGAAAGTAACCAGGCTGGTGTTTGGGATCCCACTGCTCATGCAGTAGGCTATGGCCGGCAGCCACCTCAACCACAGAGCGATGGATTCTACCAACAGATAGATGGTGAACCTACTCTCCAAATCAGGTATCCTCCAGAACAAATAACAATCGCACCCGGGTCAAGTGTGAGTACTTATATGCCAGGATGGCTTGCA
Elaeis_g_EgAGL2_3          ATGGGGAGAGGAAGGGTGGAGCTGAAGAGGATCGAGAACAAGATCAATCGCCAGGTAACCTTCGCGAAGCGGCGGAACGGGCTTCTCAAGAAAGCCTACGAGCTCTCCGTGCTCTGCGACGCCGAGGTCGCCCTTATCGTCTTCTCCAACCGCGGGAAGCTCTATGAGTTCTGCAGCAGCTCCAGTATGTTGAAGACACTAGAAAGGTACCAAAAATGCAACTATGGTGCACCAGAGACTAATATTGTGTCAAGGGAAACTCAGACTAGTCAGCAAGAGTACTTAAAACTTAAAGCACGTGTTGAAGCATTACAGAGATCACAGAGAAATCTCCTTGGTGATGACTTAGGGCCACTCAGCAGCAAGGAGCTTGAGCAGCTTGAGCGGCAACTAGATGCATCATTGAAGCAAATCAGATCCACAAGGACCCAAATGCTCGATCAACTTGCAGATCTTCAACGAAGGGAACAAATGCTCTGTGAGGCCAATAAAAGTCTAAAGCAAAGGTTGGAGGAAAGCAACCAGGCTACTGTTTGGGATCCCAATGCTCCTGCAGTGGGCTATGGCCGGCAGCCACCTCAACCACAGGGAGATGGATTCTACCAACAGATAGAGTGCGATCCAACTCTCCATATCGGGTATCCTCCAGAACAAATAACGATTGCGCCTGGGCCTAGCGTGAGTAATTACATGCCAGGATGGCTTGCG
Ananas_c_CO731391          ATGGGGAGGGGGAGGGTGGAGCTGAAGCGGATCGAGAACAAGATCAATCGGCAGGTGACCTTCGCGAAGCGCCGGAATGGGCTCCTCAAGAAGGCCTACGAGCTCTCCGTGCTCTGCGATGCCGAGGTCGCCCTCATTATCTTCTCCAACCGGGGCAAGCTCTACGAGTTCTGCAGCAGCTCCAGCATGATGAAGACACTCGAGAGGTACCAAAAATGCAATTATGGGGCGCCGGAAACAAATATTATATCAAAGGAGACTCAGAGTAGTCAACAGGAATACTTGAAACTTAAAGCACGTGTCGAGGCCCTGCAACGTTCGCAAAGAAATCTCCTTGGCGAGGATTTGGGCCCACTCAGCAGCAAGGAACTTGAGCAACTGGAGCGACAGTTGGATGCATCACTGAAACAAATAAGATCAACACGCACCCAAATGCTTGATCAACTGGCAGACCTGCAGAGGAGGGAGCAAATGCTTTCTGAGGCCAATAGAAGCCTAAGGAGAAGGCTGGAAGAGAGCAACCAGGCTAGTGTTTGGGATCCGAACGCACACGCTGTTGGTTATGGCCGGCAGGCTGCTCAGCCTCAGGGTGATGGCTTCTTCCAGCCTATCGAGTGTGAACCCACTCTCCAAATCGGGTACCATCCTGATCAAATAACAATCACTCCCGGGCCAAGTGTGAGCAACTATTTGCCAGGATGGCTTGCA
Musa_a_MaMADS3             ATGGGGAGGGGAAGGGTGGAGCTGAAGMGRATCGAGAACAAGATCAAYCGSCAGGTGACCTTYGCGAAGCGSMGGAATGGRCTSCTCAAGAAGGCCTACGAGCTSTCSGTGCTCTGCGACGCCGAGGTCGCCCTCATCGTCTTCTCCAACCGCGGGAAGCTCTACGAGTTCTGCAGCAGCTCCAGTATGTTGAGGACACTAGAGAGGTACCAAAAGTGCAATTATGGTGCACCAGAAACAAATATCATATCAAGGGAGACTCAGAGTAGTCAGCAAGAGTATTTGAAGCTTAAGGCGCGCGTTGATGGCTTGCAGCGATCACAAAGAAATCTGCTGGGTGAAGATCTGGGGCCACTTAACATCAAGGAACTTGAGCAGCTTGAGCGCCAACTTGATGCATCGTTAAGACAAATAAGATCAACAAGGACACAAATGCTTGACCAGCTTGGAGATCTCCAAAGACTGGGAAATGCTATGTGGAGCTTAATAAAGCCCTGGAAGATAAGATTGGAGGAAAGCAGTGAGGCGGATCTGTGGGATCCCAACACTCATGCTGTAGCTTACGGGCGGCAGCAGCCTCAACCACAGGGCGACGGCTTCTTCCAATTCATAGACTGTGAACCTACTCTTCAGATTGGGTACCATCCAGATCAAATGGCGATCGCAGCAGCAGCTCCTGGTCCAAGTTACATGCCCGGGTGGCTTGCA
Aranda_d_AdMADS            ATGGGAAGAGGGAGAGTGGAGCTGAAGATGATTGAGAACAAGATCAATCGTCAAGTAACCTTTGCCAAGCGCCGGAAACGCCTTCTCAAGAAGGCCTATGAGCTCTCCGTCCTCTGCGATGCGGAGGTTGCCCTCATCATTTTCTCCAATCGTGGAAAGCTCTACGAGTTCTGCAGCAGCACAAGTATGTTAAAAACGTTAGAGAAGTACCAAAAATGCAATTTTGGAAGCCCAGAATCAACTATCATATCAAGAGAGACCCAGAGTAGTCAGCAGGAGTACTTGAAACTTAAAAACCGAGTGGAAGCCTTACAAAGATCGCAGAGAAATTTGCTTGGCGAGGATCTCGGTCCACTTGGCAGCAAGGAGCTCGAGCAATTAGAGCGGCAACTGGACTCCTCTCTTAGACAGATTCGATCAACACGGACGCAGATGCTTGATCAGCTAGCCGACCTCCAGCGAAGGGAGCAAATGCTTTGCGAGGCGAATAAGACCCTAAAGAGAAGGTTTGAGGAAAGCAGCCAGGCGAATGTGTGGGATCCCAGCACGCACGCCGTAGGATACGGGAGGCAGCCTGCTCAGCACCATGGAGAGGCTTTCTATCATCCCTTGGAGTGCGAGCCGACATTGCAGATCGGGTATCATTCTGATATAACGATGGCAGCGACTGCTTCAACTGTTAATAATTACATGCCTGGTTGGCTTGGA
Acorus_a_284562            ------------------------------------------------------------------------------GGCTTGTTGAAGAAGGCTTACGAGCTCTCCGTCCTCTGCGACGCTGAGGTCGCCCTCATCATCTTCTCCGGCCGCGGCAAGCTCTACGAGTTCTGCAGCAGCAACAACATGCTTAAAACACTCGAGAGGTATCAGAAATGTAACTATGGGGCCCCGGAGCCTATTATGCCATCAAAAGAGATCCAGAGTAGTCAACAGGAATATTTGAAGCTCAAAGCACGCCATGAAGAACTAATGAGAACCCAAAAGCACTTCTTGGGTGAGGATTTGGGGCCACTGAACAGCAAGCAACTTGAGCAGCTTGAAAGGCAGCTGGAGTCATCAGTGAGGCAAATTAGATCAACACGGATCCAGATGCTTGATCAACTATCAGATCTTCAAAGAAAGGAACAAGTGCTCGTTGAAACAAACAGAGATCTTAAAAGAAAGTATGAGGCGACCCAACAGGCTAATGTGTGGGAGGCCAATGCACATGCTGCGGGGTATGGACAACAGCCACCTCAACAGCAAGGCAATGGATTCTTTCATCCTTTGGAATGCCAACCCACACTACAAATGGGGTACCATCCAGAAACAATAACCCTTGCACCGGGGCAACGG------------------------------
Amborella_t_AMtrAGL9       ATGGGGAGAGGACGAGTGGAGCTGAAGCGTATTGAGAACAAGATTAACCGTCAAGTCACCTTCGCCAAAAGGAGAAATGGCCTGCTGAAGAAGGCCTATGAGCTCTCGGTTTTATGCGATGCAGAGGTCGCTCTCATCATCTTCTCTAACAGAGGAAAACAGTACGAGTTTTGCAGTAGCTCCAGCATGCTCAAGACACTTGAGAGGTACCAAAAGTGTAATTATGGTACACAAGAAACAACTGTTTCAACAAAGGAGACACAGAGTAGCCAACAAGAGTATTTGAGGCTCAAGGCACATTTCGAGGCCCTGCAACGTTCTCAAAGAAATCTTCTTGGTGAGGACTTGGGTCCTCTTAGTGGAAAGGAGTTGGAGCAACTCGAGCAACAACTAGATATGTCATTGAAGCAGATCAGATCAATAAAGACGCAGATGATCGATCAGCTTGCCGACCTCCAAAGAAAGGAACAAGCATTATCGGAATCTAACAATGCTTTGAAAAGAAAGCTAGAAGCAGCAGGA---------GGGTGGGACTCTACTGGCCACCAGATGGAGTACAATCGACAGCCGGCTCAAGCCCAGGCCGACAACTTCTTTCATCCTTTGGAATGTGACCCCACGCTACAAATAGGTTACCCATCTAATCCAATTACAGTTGCCCCTGGGCCAAGTGTGACTAACTTCATGCCT---TGGATGGCT
o_Magnolia_g_MagrAGL2      ------------------------------------------------------------------AAGCGAAGGAACGGATTGCTGAAGAAAGCATACGAGCTTTCAGTTCTCTGCGATGCTGAGGTCGCTCTTATCATCTTCTCCACCAGAGGCAAGCTCTATGAATTCTGCAGCAGTCCCAGCATGCTCCAGACCCTCGAGAGGTATCAAAAATGCAGTTATAGCACATTGGAAGTTAGCGCTCCAACAAATGAGACACAGAGCAGCTATCAGGAATATCTGAAGTTGAAAGCGAGGGTCGAGATTCTGCAACGTACTCAAAGGAACCTTCTCGGCGAAGACTTGGGCCCATTGAGCACCAAGGAGCTTGAGCAACTCGAGAATCAACTCGAGATGTCATTGAAGCAAATCAGATCGACAAAGACCCAGATGCTGGATCAGCTTTCTGATCTTAAAAGAAAGGAACAAATGCTGGTGGAAGCCAACAAGGCCTTGAAAAGGAAGTTGGAGGAAAGTGGTAGAGAAAATTCGTGGGACACAGGTGCACAAAACATGTCTTATAATCGCCAACCTTCT------AATTATGAGGGATTCTTCCAGCCTTTGGATTGCCAACCAACACTTCAGATGGGATACCATCCCGATCAGATGACCGTTACAAACCAAAACAACGTCCATGGTTTCATGCCTGGATGGATGACC
o_Nuphar_p_NupuAGL2.1      ATGGGGAGGGGGAGGGTTGAGTTGAAGAGGATAGAGAACAAGATAAACAGACAGGTGACTTTTGCAAAGAGAAGGAATGGCTTACTCAAGAAGGCATACGAGCTCTCTGTCCTCTGTGATGCTGAGGTTGCCCTTATCATCTTCTCCAACAGAGGCAAACTCTATGAGTTCTGCAGTAGCTCTAGCATGCTAAAAACACTGGAGAGGTACCAAAAATGCAATTATGGATCAATAGAAGCTTGTGTGCCATCAAGAGAGACACAGAGCAGCTACCAGGAATACCTGAAGCTAAAGTCCAAGGTAGAATCATTGCAACATTCACAAAGGAACCTTCTAGGTGAAGATTTGGGCCCCCTCAACTCGAAGGAGCTTGAACAACTGGAGCAACAGCTAGAGGTTTCACTGAAACATGTTAGATCAACAAAGACACAAATGCTCGATCAGCTTTCAGATCTTAAAAGGAAGGAGCAAATGCTGCAAGAAGCTAACAGGGCCCTAGTACGGAAGCTTGAGGGAGCGGCTTCTATAAATTCGTGGGAAAATGGCGGGCAGCACATCCAGTATGGTCGCCATTCTGGT---CCCCAGAATGACGCATTTTACCAACCGTTGGATTGCGATTCAACACTTCAGATTGGGTATAACCCAGAGCAAATAACTATTGCTCCTGCACAAAATGTCAATGGCTATGTCCCTACATGGTTGATA
o_Nuphar_p_NupuAGL2.2      ATGGGGAGGGGGAGGGTGGAGTTGAAGAGGATCGAGAACAAGATAAACCGACAGGTGACTTTTTCCAAGAGAAGGAACGGCTTGCTCAAGAAGGCATACGAGCTCTCCGTCCTCTGCGATGTCGAGGTCGCCCTCATCGTCTTCTCCAACAGAGGCAGGCTCTATGAATTCTGCAGCACCTCCAGTATGCTAAAAACATTAGAGAGGTACCAAAAATGCAATTATGGATCAATAGAAGCTAGTGTACCATCAAGGGAGACACAGAACAGCTATCAGGAATACTTAAAACTAAAGTCCAAGGTTGAGGCACTGCAACATTCACAAAGGAACCTTTTGGGTGAAGATTTGGGTCCGCTCAACTCAAAGGAGCTTGAGCATCTTGAGCAGCAGCTAGAGGTTTCATTGAAGCATGTTAGATCAACAAAGACGCAAATGCTTGATCAGCTTTCAGATCTTAAAGGAAAGGAACAAATTCTCCAAGATGCTAACATGGCCCTAGTGAGGAAGCTTGAGGGAGCAGCAGGGTCCAATTCGTGGGAGAATGGTGGGCAGCATCTCCAGTATGGTCGCCACTCTGGT---CCTCAGAAGGACGGGTTTTACCATCCATTGGAGTGTGACTCAACTCTCCAAATTGGGTATAATCCAGAGCAGATAACTGTTGCTCCTGCACATAATGTTAATGGCTTTATCCCTTCATGGTTAGTG
o_Cabomba_c_SEP1_3         ------------------------------------------------CGGCAGGTGACCTTTTCGAAGAGAAGAAATGGACTCCTCAAGAAGGCGTACGAACTCTCCGTTCTTTGCGATGCGGAGGTCGCCCTCATCATCTTCTCTAACAGGGGAGAACTCTACGAGTTCTGCAGTAGCTCTAGCATGCTGAAAACACTCGAGAGGTACCAAAAATGCAATTATGGTTCGTTGGAGGTTACTCTGCCCTCTCTAGAGACACAGAGCAGCTACCAGGAGTATCTGAAGCTCAAGTCTAAGGTTGAAGCCTTGCAACTGTTCCAAAGGAACCTTCTTGGTGAAGATTTGGGACCTCTTAACTCAAAGGAACTGGAACAGCTGGAGCAACAGCTGGAGGGCTCATTGAAGCATGTCAGATCAACAAAGACCCAATTGCTTGATCAACTTGCTGACCTCAAGCGAAGGGAGCTGTCTCTGCAAGAAACAAACAGGGCTCTCATGAGGAAGCTGGAAGGTGGAGAGGCCGGAAGCTCATGGGACAACGGTGTGCAGCAGATCCAGTATGGGAGACAATCTGAC---CACCAGAATGAAACGTTTTTCCAGCCATTAGAGTGCGATTCTACTCTGCAGATTGGGTATAATCCAGAGCAAATAACAATTGCCCCTGGAAATAGTGTGAATGGCTATGCCCCCACATGGCTGGTA
o_Cabomba_c_SEP1_1         ------------------------------------------------AGGCAGGTGACCTTCTCGAAGAGGAGGAACGGTCTTCTGAAGAAGGCCTACGAGCTCTCCGTTCTCTGCGATGCTGAGGTCGCCCTCATCATCTTCTCTAACAGGGGAAAACTCTACGAGTTCTGCAGCAGCTCTGGCATGCTAAAGACACTTGAAAGGTACCAGAAGTGTAGCTATGGCACAGTTGAGGCTACTGTGCCATCAAGAGAAACACAGAGGAGCTACCAAGAGTACTTGAAGCTCAAATCCAAGGTTGAAGCACTTCAACGAACACAAAGGAACTTGCTTGGTGACGATTTGGGACCCCTCAACTCAAAGGAACTCGAACACCTCGAGCAACAACTCGAAGGCTCCCTAAAGCACGTCAGGTCTACCAAGACACAGATGCTTGATCAACTTGGAGAGCTGAAACAAAAGGAACAAAACCTGCAGGAAGTTAACAGAGCCCTGATAAGAAAGCTGGAAGGAGGAGTAAGCCAC---CCCTGGGAGAGCAGTGGGCAGCACATCCAGTACGTTCGGCAGTCTGAC---CCTCAAAGCAATGGTTTCTACCAGCGACTCGACTGCGATCCGACGCTCCAGATCGGGTATAATCCCGAGACGATAACTATTGCATCTGCACAGAATGTTAATGGCTATTTACCCACCTGGCTGGGA
o_Cabomba_c_SEP1_2         ------------------------------------------------CGGCAGGTGACCTTTTCCAAGAGGAGGAACGGTCTTCTGAAGAAGGCCTACGAGCTCTCCGTTCTCTGCGATGCTGAGGTCGCCCTCATCATCTTCTCTAACCGAGGAAAACTCTATGAGTTCCGCAGTAGCTCTGGCATGCTAAAAACACTTGAGAGGTACCAAAAGTGCAGCTACGGCACAATTGAGGCTACTGTGCCATCAAGAGAAACACAGAGGAGCTACCAAGAGTATTTGAAGCTCAAATCCAAGGTCGAAGCACTTCAACGAACACAAAGGAATTTGCTTGGTGACGATTTGGGACCTCTCAACTCGAAGGAACTAGAACACCTTGAGCAGCAACTGGAAGTCTCCCTGAAACACGTCAGGTCTACCAAGACACAGATGCTTGGTCAACTTGGAGAACTTAAACAAAAGGAACAAAACCTGCAGGAAGTTAATAGAGCCCTGATAAGGAAGCTGGAGGGAGGAATAGGTCAC---CCCTGGGAGAGCAGT------GGGATCCAGTACGTTCGGCAACCTGAC---CCTCAGAGCAATGGTTTCTACCAGCAACTCGACTGTGATCCGACGCTCCAGATCGGGTATAATCCCGAGCAGATAACAATTGCATCTGCACAGAATGTTAATGGCTATTTACCCACCTGGCTGGGA
o_Amborella_t_AMtrAGL2     ATGGGAAGAGGTAGAGTTGAGCTCAAGAGGATAGAGAACAAGATCAACAGGCAGGTGACCTTTGCGAAGAGGAGGAATGGTCTTTTGAAGAAGGCTTATGAACTCTCTGTTCTCTGTGATGCTGAGGTTGCCCTAATCATTTTCTCCAATAGAGGGAAGCTTTACGAGTTTTGTAGCACCTCTAGCATGGTGAAGACATTAGAGAGGTACCAAAAATGCAACTATGGAGCATTAGAAACTAATGTACCGACCAGGGAGACACAGAGCAGCTATCAAGAATATTTAAAGCTGAAAGCGAGGGTGGAGTCTCTACAACGATCCCAGAGGAACCTTCTTGGTGAAGACTTGGGCCCCTTAAGTTCAAAAGAGCTTGAACAACTTGAGCAGCAACTGGAGATGTCTTTGAAGCAGATAAGGTCTACTAAGACACAAATGTTTGATCAACTTGCTGACCTTAGGAGGAGGGAACTAGCTCTCCAAGAGACCAACAAAGCTTTGAAACGTAAGTTGGAGGGAGCAAGCGCTTCAAACGCATGGGAAAACAATGGACAGAACATTCATTATAATCGCCAACCAGCT------CATACTGAAGGCTTCTTCCATCCCCTGGAATGTGATTCGACATTGCAAATTGGATACCATCCAGATCAGATGCCTGTGGCACCTGTGCAGAATGTCAATGCATTTCTCCCTGGTTGGTTAGTA
o_Arabidopsis_t_AGL6       ATGGGAAGAGGGAGAGTGGAGATGAAGAGGATAGAGAACAAGATTAATAGACAAGTGACCTTCTCAAAAAGAAGAAACGGTTTGCTGAAGAAAGCTTATGAGCTTTCTGTTCTTTGCGATGCCGAAGTTGCTCTCATCATCTTCTCAAGCCGTGGCAAGCTCTACGAGTTTGGTAGT---GTTGGAATTGAAAGCACAATCGAACGGTATAATCGTTGTTACAACTGCTCTCTAAGCAATAATAAGCCTGAAGAGACTACACAGAGTTGGTGTCAGGAGGTGACAAAGCTTAAATCCAAATACGAATCTCTTGTTCGTACTAACAGGAATTTGCTTGGAGAAGATCTTGGAGAAATGGGTGTGAAGGAACTGCAAGCGCTCGAGAGGCAGCTCGAAGCCGCTCTTACCGCGACTCGACAGCGCAAGACACAAATGATGGAAGAAATGGAAGACCTTAGGAAAAAGGAGAGGCAACTAGGAGACATAAACAAACAACTCAAGATTAAGTTTGAAACGGAAGGCCATGCTAAATTATGGGCAAACTCGGCGGCATCGGTGGAATTTCCGGTAGAGCCT------------------TCTCATCCTAATGTATTGGATTGCAACCCCTTTTTACAAATAGGGTTTCAACAACATTAC------GTGGGTGAAGGGTCTTCGGTAACTAATTTCGTCCAAGGTTGGGTTCTT
o_Vitis_v_VvMADS3          ATGGGGAGAGGAAGAGTGGAGCTGAAGAGGATAGAGAACAAGATCAACCGTCAAGTTACCTTCTCCAAACGCAGAAATGGTCTGCTCAAGAAGGCCTATGAACTTTCTGTGCTTTGTGATGCTGAGGTTGCTCTCATCATCTTCTCTAGCCGCGGCAAGCTCTATGAGTTTGGCAGT---GCTGGTACTACCAAAACCCTAGAGCGGTATCAACGTGTCTGCTACACTCCTCAAGACAACAATATGGAATGT---GAAACACAGAGTTGGTACCAAGAGGTGTCAAAGTTAAAGGCAAAATATGAATCTCTCCAGCGCACCCAAAGGCATTTGCTTGGAGAAGATCTTGGACCGCTGAGTGTCAAAGAACTGCAAAATCTTGAGAAACAGCTTGAAGGAGCTCTAGCACAAGCTAGGCAAAGGAAGACCCAAATGATAGAACAAATGGAAGACCTTCGCAGGAAGGAGCGACAGCTTGGGGATCTAAACAAACAGCTCAAACTTAAGCTTGAGGCCGAGGGACAAAGTAAATCATGGAACCCCAGTACTGCAACTGCTAGCTTCCCTGTGCATCCT------------------TCCCAATCTAACCCAATGGACTGCGAACCCATCTTGCAAATTGGGTACCATCACTAT---------GTTGCAGAAGGGCCGTCTGTTAGCAACTTCATCCAAGGGTGGGTTCTT
o_Amborella_t_AmtrAGL6     ATGGGGAGAGGAAGGGTGGAGCTGAAGCGAATCGAGAACAAGATCAACAGGCAAGTGACCTTCTCCAAGAGGAGGAACGGTTTGCTCAAGAAGGCGTATGAGCTCTCTGTGCTTTGCGATGCCGAGGTCGGACTGATCATCTTCTCCAGCCGCGGAAAGCTTTACGAGTTCGGAAGC---GCCGGTCTGAGCAAAACCCTCGAGAGGTACCAGAGGTGTTGTTACACCCCACAAGACAATAGTGCCACTGATCGTGAAACACAGAATTGGTCTCAAGAATTGTCAAAATTGAAGGCAAAATATGAGACTCTACAACGATCACAAAGACATTTGCTTGGGGAAGACCTTGGACCTCTGAGTGTCAAGGAACTACAACAACTTGAACGACAACTTGAAGTCGCTCTTTCTCAGGCCAGGCAAAGAAAGACACAATTGATGGATCAAATGGAAGAGCTTCGCAGGAAGGAGCGGCGCCTCGGAGACATAAATAAGCAGCTCAAGAGCAAGCTGGAGTCAGATGGTCAAGGCAGAACATGGGAATCTGGCACT---GTAGTTGCATTTGCTGTCAACCCT------------------TCGCATGCTAACCCCATTGATTGTGAACCTACCTTACAAATTGGGTACCATCACTTTGTTGAATCAATCAGGACTGGGCCTGCTGAGAGTAACTTTGTTCAAGGTTGGGTCCTA
o_Pinus_r_PrMADS2          ATGGGGCGAGGGCGCGTCGAGCTGAAGCGGATCGAGAATAAGATTAACCGCCAGGTCACGTTTTCGAAACGCCGGAATGGTCTGCTGAAAAAGGCGTATGAACTTTCAGTGTTATGTGATGCAGAGGTAGCACTGATAATATTCTCAAGCAGAGGAAAACTCTATGAGTTCGGAAGC---GCCGGGATGCTCAAGACTCTGGAGCGATATCAAAAATGTTCATACGTATTGCAAGACGCGACTGTATCGGACCGGGAGGCGCAGAATTGGCATCAAGAGGTTGGCAAATTAAAAGCCAGAGTTGAACTTTTACAACGATCACAAAGGCACTTATTAGGTGAAGACCTGGGCCCCTTGAGTATTAAGGAGCTGCAACAACTGGAACGTCAACTTGAGGTTGCACTGACACATGTTAGGTCAAGAAAGACTCAAATGTTGGAAATGATGGATGAACTACGCAGAAAGGAGCGAATTTTACAAGAAGTAAACAAATCTCTGCGCAAGAAGTTGCAGGAGGCCGAGGGAGCAAATGCATGGGATTCGCATGCAGTAGCAAATGCATATGCTATGCAACAT---------CCA------------TCAAATGCTGTGGATTGTGAGCCCACATTGCAGATTGGATACCAATATGCCCCTTCAAGCATGAGGCATGAACAAGCACAAAACAATTACATGCAAGGCTGGATGGTA
o_Gnetum_g_GGM9            ATGGGACGTGGTCGAGTGCAGCTGAGGCGAATCGAGAACAAGATCAATCGGCAAGTGACATTTTCGAAGCGCCGTAATGGCCTGCTCAAGAAGGCGTACGAGCTCTCGGTGCTATGCGACGCCGAGGTCGCGCTCATCATCTTCTCCACCAGAGGAAAGCTCTACGAGTTTGCCAGT---TCCAGCATGAGCAAGACTTTAGAGAGATATGAAAAATGTTCGTATTCAATGCAAGAAAACGCCTCAACGGACAGGGATGCGCAGAACTGGCATCACGAAGTGACAAAGCTCAAAGCTAAACTTGAAAGTCTTCACAAAGCTCAAAGGAGTCTCATGGGAGAAGATCTAGGACCTCTCAACATAAAGGAACTCCAGAGCCTGGAACAACAGCTGGAAGTTGCGCTGGGTCATGTTAGGAATAGAAAAACCCAATTGATTCAAACAATTGATGAACTTCGTGACAAGGAACGAACGCTGCAAGAGGTGAATAAATCCCTACAGAAGAAGCTGAGCGAAACAGAAGGAAATATAGAGTGGGAATCTTCCACACTTACAACTACCTATGCTCTTCAAACT---------CAGCAAACTTCCAACATTCACCATGTTGACTGCGAACCAACATTGCATATTGGGCCATACCACCAAGCTGAAGCCATCGCTCCACCAGAACCACACAATCAATACATT---TGGTGGGTT---


# Maximum likelihood tree reconstructed using the Probalign-based matrix
((((((((((((((((((((((((Betula_p_BpMADS1:0.119771,(Prunus_p_PpMADS5:0.045235,(Rosa_h_RhSEP3:0.023322,Taihangia_r_TrSEP3:0.103951)100:0.033942)99:0.033742)91:0.027563,(Cucumis_s_CsSEP3:0.189276,(Arachis_h_AhMADS1:0.112996,((Phaseolus_v_PvSEP3:0.039415,Medicago_t_MtMADS1:0.119935)44:0.028487,(Glycine_m_GmMADS28:0.049267,Pisum_s_MTF1:0.142850)44:0.019607)56:0.005642)100:0.087042)32:0.037730)18:0.020232,(((Silene_l_SlSEP3:0.280793,Impatiens_h_IhSEP3:0.387636)38:0.073529,((Sinapis_a_SaMADSD:0.056106,Brassica_r_Brara.I03027.1:0.035599)97:0.029275,(Capsella_r_SEP3:0.027016,Arabidopsis_t_SEP3:0.023272)98:0.022102)100:0.277136)21:0.040962,Linum_u_SEP3:0.219305)9:0.039655)3:0.007591,(Theobroma_c_TcMADS2:0.026790,Gossypium_r_GrMADS1:0.118621)100:0.071970)1:0.001550,Carica_p_SEP3:0.122558)2:0.003246,((Mangifera_i_MSEP3:0.110635,Citrus_u_CitMADS3:0.092559)81:0.023626,Populus_t_PTM6:0.115083)50:0.022739)26:0.039413,(Paeonia_l_SEP3:0.175546,(Chrysanthemum_m_CDM44:0.274410,(((Solanum_l_LeMADS5:0.015848,Solanum_t_StAGL9:0.005550)100:0.037778,(Nicotiana_s_NsMADS3:0.020428,Petunia_h_FBP2:0.056577)70:0.010003)100:0.101525,(Syringa_v_SvSEP3:0.152925,(Mimulus_g_Migut.K00969.1:0.160152,(Antirrhinum_m_DEFH200:0.071988,(Antirrhinum_m_DEFH72:0.067224,Antirrhinum_m_AmSEP3B:0.070332)40:0.005920)82:0.025684)90:0.039694)72:0.026932)51:0.028752)75:0.040697)22:0.013784)25:0.009665,(Actinidia_c_SEP3:0.152303,Vitis_v_VvMADS4:0.081968)72:0.029508)40:0.040728,(Gerbera_h_GRCD1:0.080920,(Helianthus_a_HAM137:0.067312,Chrysanthemum_m_CDM77:0.122421)90:0.053624)100:0.510456)72:0.035471,(Pachysandra_t_PAteSEP3_2:0.104402,Pachysandra_t_PAteSEP3_1:0.096689)78:0.024793)29:0.010018,(Trochodendron_a_MADS2:0.050784,Trochodendron_a_MADS4:0.059466)99:0.043313)39:0.014104,Platanus_a_SEP3:0.145355)44:0.010229,(Euptelea_p_EUplSEP3:0.065706,(((Nigella_d_NdSEP3:0.093684,Aquilegia_c_AcoSEP3:0.118080)100:0.111431,Akebia_t_AktSEP3_1:0.089360)51:0.021302,Eschscholzia_c_EScaAGL9:0.195611)79:0.028785)86:0.028256)47:0.021310,Nelumbo_n_NEnuSEP3:0.160332)59:0.050744,((((Persea_b_SEP3.2:0.000000,Persea_a_PEamAGL9_2:0.000000)100:0.063303,Persea_a_PEamAGL9_1:0.131234)100:0.067323,(Liriodendron_t_LItuAGL9:0.067457,Eupomatia_b_EubeAGL9:0.102709)100:0.082009)57:0.013207,(Magnolia_p_MpMADS13:0.004260,Magnolia_g_MagrAGL9:0.008576)100:0.159196)45:0.015163)13:0.005995,(((Saruma_h_DT591557:0.245903,Saruma_h_DT585205:0.136066)65:0.016679,Houttuynia_c_HcSEP1:0.206286)53:0.021161,Chloranthus_s_CsSEP3:0.154819)20:0.009766)61:0.029814,(((((o_Gnetum_g_GGM9:0.609785,o_Pinus_r_PrMADS2:0.337615)70:0.134238,(o_Amborella_t_AmtrAGL6:0.181364,(o_Vitis_v_VvMADS3:0.112496,o_Arabidopsis_t_AGL6:0.506863)100:0.177266)99:0.280981)100:0.476617,((o_Amborella_t_AMtrAGL2:0.239609,(((o_Cabomba_c_SEP1_2:0.036937,o_Cabomba_c_SEP1_1:0.045205)100:0.189605,(o_Nuphar_p_NupuAGL2.2:0.101838,o_Nuphar_p_NupuAGL2.1:0.083284)89:0.074655)37:0.014196,o_Cabomba_c_SEP1_3:0.201812)99:0.137552)94:0.057707,o_Magnolia_g_MagrAGL2:0.262802)99:0.078047)33:0.033238,Amborella_t_AMtrAGL9:0.269266)57:0.076379,Tradescantia_v_TvSEP3:0.619356)15:0.010718)29:0.040979,Acorus_a_284562:0.309826)24:0.035232,(Aranda_d_AdMADS:0.308376,((Musa_a_MaMADS3:0.227750,(Elaeis_g_EgAGL2_3:0.072216,(Elaeis_g_EgAGL2_2:0.018717,Elaeis_g_EgAGL2_1:0.009982)100:0.039677)97:0.036962)65:0.016660,Ananas_c_CO731391:0.124070)58:0.022237)71:0.045812)13:0.052568,(((Asparagus_o_AoMADS1:0.014114,Asparagus_v_AvMADS1:0.016116)95:0.041134,((Asparagus_o_AoMADS2:0.013052,Asparagus_v_AvMADS2:0.014930)100:0.076722,Allium_c_AcSEP3:0.266397)31:0.029573)58:0.034668,(Crocus_s_CsSEP3b:0.041465,Crocus_s_CsSEP3a:0.032735)100:0.110932)76:0.052125)100:0.302811,(Zea_m_ZmM6:0.102582,(Oryza_s_OsMADS7:0.131474,(Hordeum_v_HvM9:0.042366,Lolium_p_LpMADS5:0.047721)100:0.056323)91:0.029400)100:0.099458)90:0.044622,(Sorghum_b_SbMADS1:0.208414,Zea_m_ZmM27:0.040021)100:0.053514)43:0.011302,(Oryza_s_OsMADS8:0.080499,Dendrocalamus_l_DlMADS5:0.069627)68:0.013439)100:0.099435,Hordeum_v_WM10A:0.015573,Triticum_a_TaMADS:0.022995);


# (C) Matrix for exon-intron structural change analysis

# 87 SEP3 sequences, 12 outgroup sequences

Medicago_t_MtMADS1        ATGG---GAAGAGGAAGAGTTGAGTTGAAGAGAATTGAGAACAAAATCAACAGACAAGTTACCTTCGCTAAACGAAGGAACGGTCTTTTGAAAAAAGCTTATGAACTTTCTGTTCTTTGTGATGCTGAAGTTGCTCTTATCATCTTCTCCAACAGAGGAAAACTCTATGAGTTTTGTAGCAGTTCAAG1:185:8---CATGCTGAAAACGCTAGAGAGGTATCAGAAATGCAACTATGGTGCGCCTGAG---ACTAAT---GTGTCT---GCACGAGAAGCC---TTG------2:264:8---GAGTTAAGCAGTCAACAAGAATATTTGAAGCTGAAGGCACGTTATGAAGCATTGCAACGATCCCAGAG3:332:8GAACCTTATGGGAGAAGATCTTGGCCCTCTGAGCAGCAAAGAGCTCGAGTCGCTTGAAAGGCAGCTAGATTCATCCTTGAAGCAAATAAGATCCACAAGG4:432:8ACCCAATTCATGCTGGACCAGCTCTCTGATCTTCAACGCA-AG5:474:8GAACATATGCTAAGTGAGGCT---AACAGGTCTCTCAGACAAAGG-6:516:8------CAGCTG---GAA------GGG---TATCAATTGAAT------------CAA---CTC---------CAA---------------ATGAAT---GCA---TGT------------GTT---GAA---GAA---------ATG---GGC---------TATGGT------CGG------CAT------------------CCAAGT---------CAAACT------CAG------------------------GGT------GATGGT---CTCTAT------CAACAGTTGGAG---TGT------GAGCCAACTTTACAA------ATTGG---7:653:8---------CTAT---CAG---CCG---------------------GATCCAGGG------------------------TCAGTC------------TGT---ACG------------GCAGGACCA---AGCATGAGT---------AATTAC---ATG------GGAGGA------TGGTTACCA---------------------8:726:8
Pisum_s_MTF1              ATGG---GAAGAGGAAGAGTGGAACTCAAGAGAGTTGAGAACAAGATCAACAGACAAGTTACCTTTGCGAAACGAAGAAATGGTCTTTTGAAAAAAGCTTATGAGCTTTCTGTTCTTTGTGATGCTGAGGTTGCTCTTATTGTCTTCTCCAATAGAGGAAAACTCTATGAGTTTTGCAGCACTTCAAG----------CATGCTGAAAACGCTTGAGAGGTATCAGAAGTGCAACTATGGAGCACCTGAG---GGTAAT---GTGACA---TCAAAGGAGGCT---TTGGTATTG----------GAATTAAGCAGTCAACAGGAATACTTGAAGCTGAAGGCACGTTATGAGTCTCTACAACGCTCTCAGAG-------GAACCTTATGGGAGAAGATCTTGGCCCTCTAAGCAGCAAAGATCTTGAAACTCTTGAAAGGCAGCTAGATTCTTCCTTGAAGCAAATCAGATCCACAAGG-------ACCCAATTCATGCTGGATCAGCTCGGAGATCTTCAACGTA-AG-------GAACACTTGCTATGTGAGGCA---AACAGAGCTCTCAGGCAAAGG-----------------ATG---GAA------GGG---TATCAAATAAAT------------TCA---CTC---------CAA---------------CTGAAT---CTG---AGT------------GCT---GAA---GAT---------ATG---GGA---------TATGGA------CGTCAT---CAT------------------CAAGGT---------CATACA------CAT------------------------GGT------GATGAA---CTATTTCAAGTTCAACCGATTGAG---TGT------GAACCAACTTTACAA------ATTGG-------------------ATAT---CAT---CAGGGT------------------GATCCAGGG------------------------TCAGTG------------GTG---ACA------------GCAGGGCCA---AGCATGAAT---------AACTAT---ATG------GGTGGA------TGGTTACCA----------------------------
Arachis_h_AhMADS1         ATGG---GAAGGGGAAGGGTAGAGTTGAAGAGAATTGAGAACAAGATCAACAGGCAAGTGACCTTTGCAAAGAGAAGAAACGGGCTTCTGAAGAAGGCGTATGAGCTTTCAGTTCTATGTGATGCTGAGGTTGCTCTCATCATCTTCTCCAATAGGGGAAAACTGTACGAGTTTTGCAGCAGTTCAAG----------CATGCTGAAAACACTAGAGAGGTGCCAGAAATGTAACTATGGAGCACCGGAA---ACTAAT---GTGTCA---ACTAGGGAAGCC---TTG----------------GAATTAAGCAGTCAACAAGAATACTTGAAGCCGAAGGCACGTTATGAAGCCCTACAAAGGTCCCAGAG-------AAACCTGATGGGAGAAGATCTTGGCCCTCTAAGCAGCAAAGAGCTGGAATCACTGGAAAGGCAGCTAGATTCGTCGTTGAAGCTAATCAGATCCACAAGG-------ACCCAATTCATGCTGGATCAGCTATCGGAACTTCAACGTA-AG-------GAACACTTGCTAAGTGAGGCT---AACAGGGCTCTCAGACAAAGG--------------CAGTTG---GAA------GGG---TATCAAATAAAT------------CCA---ATG---------CAG---------------CTGAAT---CCT---GGTGGT---------GTT---GAT---GAT---------ATG---GGG---------TATGCC------CGC------CAT------------------CCACCT---------CAACCT------CAG------------------------CCC------GATCCT---CTTTTC------CAGCAATTGGAT---TGT------GAGCCTACCTTACAA------ATTGG-------------------ATAT---CAG---CCT---------------------GATCCAGTA------------------------TCAGTG------------GTG---ACG------------GCAGGCCCA---AGCATGGGC---------AATTAC---ATG------GGAGGA------TGGCTACCA----------------------------
Phaseolus_v_PvSEP3        ATGG---GAAGGGGAAGAGTGGAGTTGAAGAGAATTGAGAACAAGATCAACAGGCAAGTTACCTTCGCTAAACGAAGGAACGGGCTTTTGAAGAAAGCTTACGAGCTTTCCGTTCTTTGTGATGCCGAGGTTGCTCTCATCATCTTCTCCAATAGAGGAAAGCTGTACGAGTTTTGCAGCAGTTCAAG1:185:8---CATGCTCAAAACGCTAGAGAGGTACCAGAAATGTAACTATGGTGCACCTGAG---GCTAAT---GTGTCT---ACACGGGAAGCC---TTGGTAATG2:270:8---GAGTTAAGCAGTCAACAGGAGTATTTGAAGCTGAAGGCACGTTATGAGGCCCTACAACGGTCTCAGAG3:338:8GAACCTTATGGGAGAAGATCTTGGCCCTCTTAGCAGCAAAGAGCTCGAATCTCTCGAAAGGCAGCTAGATTCGTCCTTGAAGCAAATAAGATCAACAAGG4:438:8ACGCAGTTCATGCTGGATCAGCTCTCTGATCTTCAGCGTA-AG5:480:8GAACACTTGCTAAGTGAGGCT---AACAGGTCTCTCAGACAAAGG-6:522:8---------TTG---GAA------GGG---TATCAAATAAAT------------CCA---CTC---------CAA---------------CTGAAT---CCT---GGA------------GTT---GAA---GAC---------ATG---GGA---------TATGGC------AGG------CAT------------------CCAGGT---------CAAGGT------CAG------------------------GGT------GACGCA---CTCTTT------CAACCATTGGAG---TGT------GAGCCAACGTTACAA------ATTGG---7:656:8---------GTAT---CAG---CCT---------------------GATCCAGTA------------------------TCAGTG------------GTG---ACA------------GCAGGTCCA---AGCATGAGC---------AATTAC---ATG------GCAGGA------TGGTTACCA---------------------8:729:8
Glycine_m_GmMADS28        ATGG---GAAGGGGAAGAGTGGAGTTGAAGAGAATTGAGAACAAGATCAACAGGCAAGTGACCTTTGCAAAACGAAGGAACGGGCTTTTGAAGAAAGCTTATGAGCTTTCCGTTCTTTGTGATGCCGAGGTTGCTCTCATCATCTTCTCCAATAGAGGAAAGCAGTACGAGTTTTGCAGCGGTTCAAG----------CATGCTCAAAACGCTGGAGAGGTACCAGAAATGCAACTATGGAGCGCCTGAG---GACAAT---GTGGCA---ACAAAGGAAGCC---TTGGTATTG----------GAGTTAAGCAGTCAACAAGAATACTTGAGGCTGAAAGCACGTTATGAAGCTCTACAACGTTCTCAAAG-------GAACCTTATGGGAGAAGATCTTGGCCCTCTAAGCAGCAAAGAGCTTGAATCACTTGAAAGGCAGCTAGATTCGTCTTTGAAGCAAATCAGATCAATAAGG-------ACCCAATTCATGCTGGATCAGCTTTCTGATCTACAACGTA-AG-------GAACACTTTCTAGGTGAGTCA---AACAGAGATCTCAGACAAAGG-----------------TTGGAAGAG------------TTTCAAATAAAT------------CCA---CTC---------CAA---------------CTGAAT---CCC---AGT------------GCT---GAA---GAT---------ATG---GGG---------TATGGA------CGC------CAT------------------CCAGGT---------CAGCCC------CAA------------------------GGC------CATGCT---CTCTTT------CAACCATTGGAG---TGT------GAGCCAACCTTACAA------ATTGG-------------------ATAT---CAT---CCT---------------------GATCCAGTA------------------------TCAGTG------------GTG---ACA------------GAAGGCCCA---AGCATGAAT---------AATTAC---ATG------GCAGGA------TGGTTACCA----------------------------
Cucumis_s_CsSEP3          ATGG---GAAGAGGGAGAGTAGAACTGAAGAGAATAGAGAACAAGATCAATAGACAAGTGACATTCGCTAAACGAAGAAATGGTCTATTGAAGAAAGCATATGAACTTTCAGTTCTATGTGATGCTGAAGTTGCTCTCATCATCTTCTCTAATAGAGGCAAACTCTATGAGTTTTGCAGCAGTTCAAG1:185:8---CATGCTCAAAACTCTAGAGAGATACCAGAAATGCAACTATGGAGCACCAGAG---CCCAAT---GTCTCC---ACAAGAGAAGCC---TTG------2:264:8---GAACTGAGCAGCCAGCAGGAGTATTTGAAACTTAAAGCTCGCTATGAAGCTCTGCAACGATCCCAAAG3:332:8GAACCTTTTGGGAGAAGACCTTGGCCCATTGAGTAGCAAAGAACTTGAATCTCTTGAAAGGCAACTTGATATGTCACTCAAGCAAATCAGATCAACAAGG4:432:8ACTCAGTATATGTTAGATCAGCTCACTGATCTTCAACGTA-AG5:474:8GAACATCTTCTTAATGAAGCA---AACAAGACTCTGAAACAAAGG-6:516:8---------TTAGTAGAA------GGG---TATCAAGTAAAT------------GCT---CTT---------CAA---------------TTGAAC---CAA---AGT------------GCT---GAT---GAT---------ATG---ATG---------TATGGA------AGA------CAG------------------CAAGCT---------CAGCCA------CCT------------------------GGT------GATGCC---TTCTTC------CATCCTCTAGAT---TGT------GAACCCACCCTACAA------ATTGG---7:653:8---------GTAT---CAA---CCA---------------------GATCCCATA------------------------ACAGTG------------GTC---ACT------------GCTGGGCCA---AGCATGAAT---------AATTTC---CTG------CCAGGA------TGGTTGCCT---------------------8:726:8
Taihangia_r_TrSEP3        ATGG---GAAGAGGACGGGTTGAGCTGAAGAGAATCGAGAACAAGATCAACAGGCAAGTGACCTTTGCAAAACGAAGGAACGGGCTATTGAAGAAAGCTTATGAGCTTTCCGTTCTTTGCGATGCAGAGGTTGCTCTCATCATCTTCTCCAATAGAGGAAAGCTGTACGAGTTTTGCAGTAGTTCAAG-------CAGCATGCTCAAAACTCTTGAGAGGTACCAGAAGTGCAACTATAGCACACCTGAG---ACACAT---GTATCT---ACAAGGGAAGCT---CTG----------------GAATTGAGTAGCCAACAGGAGTATTTGAGGCTTAAGGCACGTTATGAAGCCCTACAAAGAAACCAAAG-------GAATCTTCTTGGAGAAGATCTTGGTCCTTTGAACAGCAAAGAGCTCGAATCACTTGAAAGGCAGCTGGATATGTCATTGAAGCAGATTAGATCAACACGG-------ACACAGTGCATGCTGGATCAGCTCACAGATCTTCAGCGAA-AG-------GAACAGATGCTTAATGAAGCA---AACAGGTCCCTAAAACAAAGG-----------------TTGTTTGAG------GGA---TACAATGTGAAT------------CAA---CTCCATCAATTCCAG---------------CTGAAT---GCA---AAT------------GCT---GAG---GAT---------GTA---GGA---------TATGGT------AGACACCAACAA------------------GCTCAT---------CAACCT------CAC------------------------AGT------GATGTC---TTCTAT------CACCCCTTAGAG---TTG------GAGCCAACATTACAA------ATTGG-------------------GTAT---CAC---CAGAGC------------------GATCCAATA------------------------CAAGTT------------GTG---GCA------------GCAGGGCCA---AGCGTGAGC---------AATTTC---ATG------GGAGGA------TGGTTGCCA----------------------------
Rosa_h_RhSEP3             ATGG---GGAGGGGGAGAGTTGAGCTGAAGAGGATTGAGAACAAGATCAACAGGCAGGTGACCTTTGCAAAGAGAAGGAACGGACTATTGAAGAAAGCCTACGAGCTTTCCGTTCTTTGCGATGCCGAGGTTGCTCTCATCATCTTCTCCAATAGAGGAAAGCTGTACGAGTTTTGCAGTAGTTCAAG----------CATGCTCAAAACACTTGAGAGGTACCAGAAGTGCAACTATGGAGCGCCGGAG---ACAAAT---GTATCT---ACAAGGGAGGCC---TTG----------------GAATTGAGTAGCCAGCAGGAGTATTTGAAGCTCAAGGCACGTTATGAAGCCCTACAAAGAAACCAAAG-------GAATCTTCTTGGAGAAGATCTTGGCCCTTTAAGTAGCAAAGAGCTTGAATCACTTGAAAGGCAGCTGGATATGTCATTGAAGCAGATCAGATCAACACGG-------ACCCAATGCATGCTGGATCAGCTCACAGATCTTCAGCGAA-AG-------GAACACATGCTTAATGAAGCA---AACAGGACACTGAAACAAAGG-----------------TTGTTTGAG------GGA---TACAATGTACAT------------CAA---CTC---------CAA---------------CTGAAT---GCA---AAT------------GCT---GAG---GAT---------GTG---GGA---------TATGGC------CGG------CAA------------------CAAGCT---------CATCATCAACCTCAG------------------------GGC------GAGGGC---TTCTTC------CAACCCTTAGAG---TGC------GAGCCCACGTTACAA------ATTGG-------------------GTAT---CAC---CAGAAT------------------GATCCGATA------------------------CAAGTT------------GTG---ACG------------GCCGGGCCG---AGCGTGAAT------------TAC---ATG------GGAGGA------TGGCTGCCA----------------------------
Prunus_p_PpMADS5          ATGG---GGAGGGGGAGAGTGGAGCTGAAGAGGATTGAGAACAAGATCAACAGGCAGGTGACCTTTGCGAAGCGAAGGAACGGGCTTTTGAAGAAAGCCTACGAGCTTTCCGTTCTTTGCGAGGCTGAGGTTGCTCTCATCATCTTCTCCAATAGAGGAAAGCTGTACGAGTTTTGCAGTAGCTCAAG----------CATGCTCAAAACTCTTGAGAGGTACCAGAAGTGCAACTATGGAGCACCAGAG---ACAAAT---GTATCT---GCAAGGGAGGCC---TTG----------------GAATTGAGTAGCCAGCAGGAGTATTTGAAGCTCAAGGCACGTTATGAAGCCCTACAACGAAACCAAAG-------GAATCTTCTTGGAGAAGATCTTGGCCCTTTAAGCAGCAAAGAGCTTGAATCACTTGAAAGGCAGCTGGATATGTCTCTGAAGCAGATCAGATCGACACGG-------ACCCAATGCATGCTGGATCAGCTCACAGATCTTCAGCGAA-AG-------GAGCACATGCTAAATGAAGCA---AATAAGACCCTGAAACAAAGG-----------------TTGTTTGAG------GGA---TACCATGTAAAT------------TCA---CTC---------CAA---------------ATGAAT---CCA---AAT------------GCT---GAC---GAG---------------------------TACGGC------CGG------CAA------------------CAAACT---------CAAGCT------CAT------------------------GGC------GATGGC---TTCTTC------CATCCCTTAGAC---TGC------GAGCCGACGTTACAG------ATTGG-------------------ATAC---CAG---AAC---------------------GATCCAATA------------------------TCAGTG------------GTC---ACA------------GCAGGTCCA---AGCGTGAGT---------AATTAC---ATG------GCAGGA------TGGTTGCCA----------------------------
Betula_p_BpMADS1          ATGG---GGAGGGGGAGAGTGGAGCTGAAGAGGATCGAGAACAAGATCAACAGGCAGGTGACCTTCGCTAAGCGAAGGAACGGGCTTTTGAAGAAAGCCCACGAGCTTTCCGTGCTTTGCGATGCAGAGGTTGCTCTCATCATCTTCTCCAATAGAGGAAAGCTGTGCGAGTTTTGCAGCAGTCCAAG----------CATGCTCAAAACGCTAGAGAGGTATCAGAAATGCAACTTTGGAGCACCAGAG---CCAAAT---GTTTCC---GCAAGGGAGGCC---TTG----------------GAGTTGAGTAGCCAGCAGGAATACTTGAAGCTTAAGGCACGTTATGAAGCCCTGCAAAGAACCCAAAG-------GAATCTCATGGGAGAAGATCTTGGCCCTTTAAGCAGCAAAGAGCTCGAATTACTAGAAAGGCAGCTGAATATGTCACTGAAGCAGATCAGATCGATACGG-------ACACAGTGCATGCTGGATCAGCTCACTGATCTTCAACGTA-AG-------GAACACATGCTTAATGAAGCA---AATAGGACACTGAAACAAAGG-----------------TTGGTGGAT------GGA---TACCACATAGAC------------ACAGTACTC---------CAA---------------CTAGAT---CAA---AGT------------GCC---AAC---GAT---------GTG---GGT---------TATGGC------CGA------CAG------------------CCTGCT---------CAAACA------CAG------------------------GAT------GATTGC---TTCTTT------CATCCCTTA------TGT------GAACCCACGTTGCAA------ATTGG-------------------ATAT---CAG---CACGAT------------------CATCCTATGACAGTCGTCACAGCAGGATCAGGATCAGTC------------GTC---ACA------------GCAGGCCCA---AGCGTGAAT---------AACTAT---ATG------TCAGGG------TGGATGCCA----------------------------
Populus_t_PtM6            ATGG---GGAGAGGTAGGGTTGAGTTGAAGAGAATTGAGAACAAGATCAACAGGCAAGTAACATTTGCAAAGAGAAGGAATGGACTTTTGAAGAAAGCCTATGAGCTTTCCGTTCTTTGTGATGCAGAGGTTGCTCTCATCATCTTCTCCAATAGAGGAAAGCTGTACGAGTTTTGCAGTAGTTCAAG1:185:8---CATGCTCAAAACTCTTGAGAGGTACCAGAAGTGCAATTATGGAGCACCAGAG---CCAAAT---GTGTCT---GCAAGGGAGGCC---CTG------2:264:8---GAACTGAGTAGTCAGCAGGAATATCTGAAGCTTAAAGCACGTTATGAAGCCCTGCAAAGAACCCAAAG3:332:8GAATCTTTTGGGAGAAGAACTTGGCCCTCTAAGCAGCAAAGAGCTAGAATCACTTGAAAGGCAGCTTGATATGTCATTGAAGCAGATCAGATCAACAAGG4:432:8ACCCAATACATGCTGGATCAGCTCCATGACCTACAGCATA-AG5:474:8GAGCACATGCTGACTGCAGCT---AATAAGTCCCTGAAAGAAAGG-6:516:8---------TTGATGGAA------GGC---TACCAATTAAAT------------TCA---CTC---------CAG---------------TTGAAT---CCA---AGT------------GCA---GAA---GAT---------GTG---GAG---------TACGCT------AGA------CAA------------------CAAGCC---------CAACCC------CAG------------------------GGT------GATGGG---TTTTTT------CATGCTTTGGAG---TGT------GAACCTACACTACAA------ATTGG---7:653:8---------GTAT---CAG---CCA---------------------GAAAATATA------------------------ACAATG------------GTC---ACT------------GCTGGCCCA---AGTATGACT---------ACTTAC---ATG------CCAGGT------TGGTTAGCA---------------------8:726:8
Arabidopsis_t_SEP3        ATGG---GAAGAGGGAGAGTAGAATTGAAGAGGATAGAGAACAAGATCAATAGGCAAGTGACGTTTGCAAAGAGAAGGAATGGTCTTTTGAAGAAAGCATACGAGCTTTCAGTTCTATGTGATGCAGAAGTTGCTCTCATCATCTTCTCAAATAGAGGAAAGCTGTACGAGTTTTGCAGTAGTTCGAG1:185:8---CATGCTTCGGACACTGGAGAGGTACCAAAAGTGTAACTATGGAGCACCAGAA---CCCAAT---GTGCCT---TCAAGAGAGGCC---TTAGCAGTT2:270:8---GAACTTAGTAGCCAGCAGGAGTATCTCAAGCTTAAGGAGCGTTATGACGCCTTACAGAGAACCCAAAG3:338:8GAATCTGTTGGGAGAAGATCTTGGACCTCTAAGTACAAAGGAGCTTGAGTCACTTGAGAGACAGCTTGATTCTTCCTTGAAGCAGATCAGAGCTCTCAGG4:438:8ACACAGTTTATGCTTGACCAGCTCAACGATCTTCAGAGTA-AG5:480:8GAACGCATGCTGACTGAGACA---AATAAAACTCTAAGACTAAGG-6:522:8---------TTAGCTGAT------GGG---TATCAGATG---------------CCA---CTC---------CAG---------------CTGAAC---CCT---AAC------------CAA---GAA---GAG---------GTT---GATCAC------TACGGT------CGT------CAT------------------CATCAT---CAACAACAACAA------CAC------------------------TCC------CAAGCT---TTCTTC------CAGCCTTTGGAA---TGT------GAACCCATTCTTCAG------ATCGG---7:665:8---------GTAT---CAG---GGG---------------------CAACAAGAT---------------------------GGA------------ATG---GGA------------GCAGGACCA---AGTGTGAAT---------AATTAC---ATG------TTGGGT------TGGTTACCTTATGACACCAACTCTATT---8:753:8
Capsella_r_SEP3           ATGG---GAAGAGGGAGAGTGGAATTGAAGAGGATAGAGAACAAGATCAATAGGCAAGTGACGTTTGCAAAGAGAAGGAATGGTCTTTTGAAGAAAGCATACGAGCTTTCAGTTCTATGTGATGCAGAGGTTGCTCTCATCATCTTCTCTAATAGAGGCAAGCTGTACGAGTTTTGCAGTAGTTCGAG1:185:8---CATGCTTCGGACACTGGAGAGGTACCAAAAGTGCAACTATGGAGCACCAGAA---CCCAAT---GTGCCT---TCAAGAGAGGCC---TTAGCA---2:267:8---GAACTTAGTAGCCAGCAGGAGTATCTCAAGCTTAAGGAGCGTTATGACGCCTTACAAAGAACCCAAAG3:335:8GAACCTATTGGGAGAAGATCTTGGGCCTCTAAGTTCAAAGGAGCTTGAGTCACTCGAGAGACAGCTTGACTCTTCCTTGAAGCAGATCCGAGCTCTCCGG4:435:8ACACAGTTTATGCTCGACCAGCTCAACGATCTACAGAGTA-AG5:477:8GAACGCATGCTGACTGAGACA---AATAAAACTCTAAGACTAAGG-6:519:8---------TTGGCTGAT------GGG---TATCAGATG---------------CCA---CTC---------CAG---------------CTAAAC---CCT---AAC------------CCA---GAA---GATCAT------GTT---GACCAC------TATGCT------CGT------CAC------------------CATCATCAACAACAACACCAA------CAC------------------------TCC------CAAGCT---TTCTTC------CAGCCTCTTGAA---TGT------GAACCCATTCTTCAG------ATCGG---7:668:8---------GTAT---CAA---GGG---------------------CAGCAAGAT------------------------CATGGA------------ATG---GGA------------GCAGGACCA---AGTGTGAAT---------AATTAC---ATG------TTGGGT------TGGTTACCTTATGATACCAACTCTATT---8:759:8
Brassica_r_Brara.I03027.1 ATGG---GAAGAGGGAGAGTGGAGTTGAAGAGGATAGAGAACAAGATCAATAGGCAAGTGACGTTTGCAAAGAGAAGGAATGGCCTTTTGAAGAAAGCATACGAGCTTTCCGTTCTATGTGATGCAGAGGTTGCTCTCATCATCTTCTCTAGTAGAGGAAAACAGTACGAGTTTTGCAGTAGTTCGAG1:185:8---CATGCTTCGGACTCTAGACAGGTACCAAAAGTGCAACTATGGAGCTCCAGAG---CCCAAT---GTGCCT---TCAAGAGAGGCC---TTAGCAGTT2:270:8---GAACTTAATAGCCAGCAGGAGTATCTCAAGCTTAAGGAGCGTTACGATGCCTTACAGAGAACTCAGAG3:338:8GAATCTATTGGGAGAAGATCTTGGACCTCTTAGTACAAAAGAGCTTGAGTCACTTGAGAGACAGCTTGATTCTTCTTTGAAGCAGATCAGAGCTCTCCGG4:438:8ACACAGTTCATGCTAGACCAGCTCAATGATCTTCAGAGTA-AG5:480:8GAACGCATGCTGGCTGAGACA---AATAAAACTCTAAGGCTAAGG-6:522:8---------TTGGCCGAT------GGA---TATCAGATG---------------CCA---CTC---------CAA---------------CTCAAC---CCG---AAC------------CCA---GAA---GATCATCACCATGTT---GAC---------TACGGT------CGT------CAT------------------CAACAA---------CATGAA------CAT------------------------TCTCAT---CAAGCT---TTCTTC------CAGCCTTTGGAA---TGC------GAACCCATTCTTCAA------ATGGG---7:668:8---------CTAT---CAG---GGG---------------------CAGCAAGAT------------------------CATGGA------------ATG---GGA------------GCAGGACCA---AGTGTGAAT---------AATTAC---ATG------TTGGGT------TGGTTACCTTATGATACCAACTCTATT---8:759:8
Sinapis_a_SaMADSD         ATGG---GAAGAGGGAGAGTAGAATTGAAGAGGATAGAGAACAAGATCAATAGGCAAGTGACGTTTGCAAAGAGAAGGAATGGTCTTTTGAAGAAAGCATACGAGCTTTCGGTTCTATGTGATGCTGAGGTTGCTCTCATCATCTTCTCTAATCGAGGCAAACTGTACGAGTTTTGCAGTAGTTCCAG----------CATGATCCGGACACTGGAGAGATACCAAAAGTGCAACTATGGACCTCCAGAG---CCCAAT---GTACCT---TCAAGAGAGGCC---TTAGCAGTT----------GAACTTAGTAGCCAACAAGAGTATCTCAAGCTTAAGGAGCGTTACGATGCCTTACAAAGAACCCAAAG-------GAACCTATTGGGAGAAGATCTAGGACCTCTTAGTACAAAAGAGCTTGAGTTACTTGAGAGACAGCTTGACTCTTCTTTGAAGCAGATCAGAGCTCTCCGG-------ACACAGTTCATGCTCGACCAGCTCAATGATCTCCAAAGTA-AG-------GAACGCATGTTGAATGAGACA---AATAAAACTCTCAGACTAAGG-----------------TTAGCTGAT------GGA---TACCAGATG---------------CCA---CTC---------CAA---------------CTTAAC---CCG---AAC------------CAA---GAA---GATCATCAT---GTT---GAC---------TACGGC------CGTCATGATCAA------------------CAACAA---------CAACAA------AAC------------------------TCTCAT---CATGCT---TTCTTC------CAGCCTTTGGAA---TGC------GAACCCATTCTTCAA------ATGGG-------------------GTAT---CAG---GGG---------------------CAGCAAGAT------------------------CATGGA------------ATG---GAA------------GCAGGACCA---AGTGAGAAT---------AATTAC---ATG------TTGGGT------TGGTTACCTTATGACACCAACTCTATT----------
Carica_p_SEP3             ATGG---GGAGAGGTAGGGTTGAGTTGAAGAGGATAGAGAACAAGATCAACAGGCAAGTAACGTTTGCAAAGAGAAGAAATGGTCTGTTGAAGAAAGCTTATGAACTTTCCGTTCTTTGCGATGCGGAGGTTGCTCTCATCATCTTCTCTAATAGAGGAAAGCTGTACGAGTTTTGCAGTAGTTCAAG1:185:8---CATGCTCAAAACACTTGAGAGGTACCAGAAGTGCAATTATGGAGCACCGGAG---ACTAAT---GTGTCC---ACAAGAGAAGCA---CTG------2:264:8---GAGCTAAGTAGTCAGCAGGAATACTTGAAGCTGAAAGCACGTTATGAAGCCCTACAAAGATCCCAAAA3:332:8GAATCTTCTTGGGGAAGATCTTGGTCCTTTAAGCAGCAAGGAGCTTGAGTCACTAGAAAGGCAGCTCGATATGTCACTGAAACAAATAAGATCGACGCGG4:432:8ACCCAGTACATGCTGGATCAGCTCACTGACCTCCAACGTA-GA5:474:8GAACACATGCTCAATGAAGCT---AATAAAACGTTGAAACAAAGG-6:516:8---------TTAGTGGAG------GGT---TACCAAGTTAGT------------TCA---CTC---------CAA---------------CTGAAT---CCA---AAT------------GCA---GAA---GAT---------GTT---GGG---------TATGGC------AGA------CAA------------------GCAGCT------CCAGTACCT------CAG------------------------CCT------GATCCT---TTCTTT------CATCCCTTAGAC---TGT------GAGCCTACATTACAA------ATCGG---7:656:8---------ATAT---CAA---CCA---------------------GATCCAATA------------------------TCAGTG------------GTG---ACT------------GCAGGGCCA---AGTGTGAAT---------AATTAC---ATG------CCAGGT------TGGTTGCCA---------------------8:729:8
Linum_u_SEP3              ATGG---GGAGAGGTAGAGTGGAACTGAAGAGGATCGAAAACAAGATCAACAGACAAGTAACGTTTGCAAAGAGAAGGAATGGGCTGCTGAAGAAAGCTTATGAGCTTTCCGTGCTTTGTGATGCTGAGGTTGCTCTCATCATCTTCTCCAATAGGGGAAAACTGTACGAGTTTTGCAGTAGTTCAAG1:185:8CAGCATGCTGAAAACATTGGAGAGGTACCAGAAATGCAACTATGGAGCACCTGAG---TCCAATCAGATCTCA---GCGAGGGAAGCC---CTG------2:270:8---GAGATAAGCAGCCAGCAGGAGTATCTGAAGCTGAAAGCACGCTATGAGGCCCTACAGAGGTCCCAAAG3:338:8GAACTTGTTGGGAGAAGACCTCGGCCCTCTTAGCACGAAAGAGCTCGAGTCACTCGAAAGGCAGCTTGACATGTCTCTGAAGCAGATCCGATCAACTCGG4:438:8ACGCAATACATGTTGGATCAGCTCAATGATTTGCAGCGCA-AG5:480:8GAAAACTTGCTGAATGAAGCA---AATAATAACTTGAAACAAAGG-6:522:8---------CTGATGGAA------GGG---TACCAGATAAAC------------AATACGCTA---------CAG---------------CTGAAT---AGC---GGT------------GCG---GAA---GAA---------GTT---GAT---------TACGGG------AGA------CAC------------------CAAGCT---------CAGCAG------CAGCAGCCACAGGGTGATCAT------GATCATCATCATGGA---TTCTTT------CATCCATTGGAC---TGT------GAACCATCTTTGCAT------ATTGG---7:686:8---------ATAC---CAC---CATGAGGAGCAG------------GATCCAACA------------------------ATGACGGATTTAACAGTAGCA---ACA------------GCTGGGCCA---AGTGCGAAT---------AACTAC---ATG------CCAGGA------TGGCTTCCA---------------------7:780:8
Citrus_u_CitMADS3         ATGGCACGAGGGGGTAGGGTTGAGTTGAAGAGGATAGAGAACAAGATCAACAGGCAAGTGACCTTTGCAAAGAGAAGAAATGGCCTATTGAAGAAAGCTTATGAGCTTTCCGTTCTTTGTGATGCTGAGGTTGCTCTCATCATTTTCTCCAATAGAGGAAAGCTGTACGAGTTTTGCAGTAGTTCAAG----------CATGCTCAAAACGCTTGAGAGGTACCAGAAGTGCAACTATGGAGCACCAGAA---CCGAAT---GTGTCC---GCAAGGGAGGCC---CTG----------------GAGCTAAGTAGCCAGCAAGAATATCTGAAGCTTAAAGCACGATATGAAGCCCTACAGAGATCCCAAAG-------GAATCTCCTTGGAGAAGAACTTGGCCCTCTAAACAGCAAAGAGCTTGAGTCACTTGAAAGGCAGCTTGATATGTCATTGAAGCAGATCAGATCAACAAGA-------ACTCAGTACATGCTGGATACCCTTACTGAACTGCAACATA-AG-------GAACAGTTGCTGAGCGAAGCA---AATAAGACCCTCAAACAAAGG-----------------TTGATGGAG------GGA---TACCAAGTGAAC------------ACA---CTT---------CAA---------------TTGAAT---CCT---AGT------------GCA---GAA---GAT---------TGT---GGT---------TATGGG------CTT------AAA------------------CCAGCT---------CAACCT------CAG------------------------GGC------GATACC---TTCTTT------CACGCCTTGGAA---TGT------GAACCCACATTGCAA------ATTGG-------------------ATAC---CAG---CCTGCG------------------GACCCAATA------------------------TCGGTT------------GTC---ACA------------GCAGGCCCG---AGTCTGAAT---------AATTAC---ATG------CAAGGA------TGGCTACCATGC-------------------------
Mangifera_i_MSEP3         ATGG---GAAGAGGTAGGGTTGAGTTGAAGAGAATAGAGAACAAGATCAACAGGCAAGTGACCTTTGCAAAGAGAAGGAATGGACTTTTGAAGAAAGCTTATGAGCTTTCAGTTCTTTGTGATGCTGAGGTTGCTCTCATCATCTTCTCTACTAGAGGAAAATTGTACGAATTTTGCAGTAGTCCAAG----------CATGCTCAAAACACTGGAGAGGTACCAGAGGTGTAACTATGGAGCACCAGAA---CCAAAT---GTGTCC---ACAAGAGAGGCC---CTG----------------GAGATAAGTAGCCAGCAGGAATATCTGAAGCTGAAAGCACGTTATGAAGCCTTGCAAAGATCCCAAAG-------GAACCTCCTTGGAGAAGAACTTGGCCCTTTAAGCAGCAAAGAGCTTGAATCACTTGAAAAGCAGCTTGACATGTCTTTGAAACAGATCAGATCCACGCGG-------ACTCAATATATGCTGGATCAGCTTATGGAGTTACAACATA-AG-------GAGCAGGTGCTCAGCGAAACA---AATAAGACCCTGAAACAAAGG-----------------TTGATGGAA------GGA---TACCAAGTAAGC------------TCAGTGCTC---------CAG---------------TTGAAT---CCA---AGT------------GCA---GAA---GAA---------ATG---GGG---------TATGGC------CGC------CAA------------------CCTGCT---------CAACTT------CAT------------------------GGA------GATACC---TTCTTC------CATCCCCTGGAG---TGC------GAGCCTACATTGCAA------ATCGG----------------ATCATAT---CAA---CAT---------------------GAACAAATA------------------------ACAGCA------------GTG---AGT------------GCAGGCCCC---AGTGTGAAT---------AACTAC---ATG------CCAGGA------TGGTTGCCA----------------------------
Gossypium_r_GrMADS1       ATGG---GAAGAGGTAGGGTTGAACTTAAGAGGATTGAAAACAAGATCAACAGGCAAGTCACTTTTGCAAAGAGAAGAAATGGTCTTTTGAAGAAAGCTTATGAGCTTTCTGTTCTTTGTGATGCTGAAGTTGCTCTCATCATCTTCTCCAATAGAGGAAAGTTGTACGAATTTTGCAGCAGCTCAAG1:185:8---CATGATCAAAACATTGGAGAGGTACCAAAAATGCAACTATGGAGCTCCTGAG---CCAAAC---GTGTCA---TCTAGGGAGGCTGCTTTG------2:267:8---GAATTAAGCAGTCGACAGGAATATTTGAAGCTTAAAGCACGTTACGATGCCTTACAAAGGTCCCAAAG3:335:8GAATTTACTAGGAGAAGATTTGGGACCTTTGAGCAGCAAAGAGCTCGAGTCACTTGAGAAACAACTTGATTCATCATTGAAGCTAATCAGATCAACACGG4:435:8ACCCAATACATGCTTGATCAGCTCAATGATCTCCAAAGAA-AG5:477:8GAACATCTTCTTAATGAAGCC---AATAAGACCCTAAAACAAAGG-6:519:8---------TTGGTGGAA------GGG---TACCAAGTAAAC------------TCG---TTA---------CAA---------------TTGAAT---CCA---AAT------------GCA---ACG---GAAGAC------GTC---GGC---------TATGGC------CGT------CAA------------------CAGGTT---------CATCAT------CAGCCTCAT------------------GGC------GATGCC---TTCTTC------CATCCACTGGAC---TGT------GAGCCAACTTTACAA------ATCGG---7:665:8---------ATAT---CAG---CAT---------------------GATCCAATG------------------------TCAGTG------------GTG---ACT------------GCAGGGCCA---AGTGTGAAT---------AATTAT---ATG------ACAGGT------TGGTTACCA---------------------8:738:8
Theobroma_c_TcMADS2       ATGG---GGAGAGGTAGGGTTGAGTTGAAGAGGATTGAAAACAAGATCAACAGGCAAGTAACTTTTGCTAAGAGAAGGAATGGACTTTTGAAGAAAGCCTATGAGCTTTCCGTTCTTTGTGATGCCGAGGTTGCTCTCATCATCTTCTCCAATAGAGGAAAGCTGTACGAGTTTTGCAGCAGTTCAAG1:185:8---CATGATCAAAACTTTGGAGAGGTACCAAAAGTGCAACTATGGAGCTCCAGAG---ACAAAT---GTGTCA---ACTAGGGAGGCT---CTG------2:264:8---GAGTTAAGCAGTCAGCAGGAGTATCTGAAGCTTAAAGCCCGTTATGAAGCCCTACAAAGGTCCCAAAG3:332:8GAATTTACTAGGAGAAGATCTGGGCCCTTTAAGCAGCAAAGAGCTTGAGTCTCTTGAGAGGCAGCTCGATTCATCATTGAAGCAGATCAGATCGACGCGG4:432:8ACCCAATACATGCTGGATCAGCTCACTGATCTCCAACGGA-AG5:474:8GAACATCTACTTAATGAAGCC---AATAAGACCCTAAAACAAAGG-6:516:8---------TTGGTGGAA------GGC---TACCAAGTAAAT------------TCA---CTC---------CAA---------------CTGAAT---CCG---AAT------------GCA---GAA---GAT---------GTG---GGC---------TATGGG------CGA------CAA------------------CCAGCT---------CAGCCT------CAG------------------------GGC------GATGGC---TTTTTT------CATCCCTTGGAG---TGT------GAGCCAACATTACAA------ATTGG---7:653:8---------ATAT---CAG---CCT---------------------GATCCAATA------------------------TCAGTG------------GTC---AAC------------GCGGGGCCA---AGTGTGAAT---------AATTAC---ATG------ACAGGA------TGGCTACCA---------------------8:726:8
Vitis_v_VvMADS4           ATGG---GGAGAGGTAGGGTTGAGTTGAAGAGGATTGAGAACAAGATCAACAGGCAAGTGACCTTCGCTAAGAGAAGAAATGGCCTTCTCAAGAAGGCGTACGAACTTTCGGTGCTCTGCGACGCCGAGGTTGCTCTCATCATCTTCTCCAATAGAGGAAAACTCTACGAGTTCTGCAGTAGCTCGAG1:185:8---CATGCTCAAAACCCTTGAGAGGTATCAGAAGTGCAATTATGGAGCACCGGAG---ACAAAT---GTATCC---ACAAGGGAGGCC---CTG------2:264:8---GAGTTAAGTAGTCAGCAGGAATATTTGAAACTTAAAGCACGTTATGAAGCCCTACAACGATCCCAGAG3:332:8GAATCTTCTTGGGGAGGATCTTGGCCCTTTGAGCACGAAGGAACTTGAGTCACTGGAAAGGCAGCTTGATGTATCACTGAAGCAGATCAGGTCAACGCGA4:432:8ACACAGTACATGCTGGATCAACTCACCGATCTTCAGAGAA-AG5:474:8GAACACATGCTCAATGAAGCA---AACAAGACCCTGAAGCAAAGG-6:516:8---------TTGTTGGAA------GGA---ACACAGGTAAAC------------CAG---CTC---------CAG---------------TGGAAT---CCA---AAT------------GCA---CAA---GAC---------GTG---GGC---------TATGGT------CGG------CAA------------------CAAGCT---------CAGCCT------CAG------------------------GGC------GATGGC---TTCTTC------CATCCCTTAGAG---TGT------GAGCCCACGTTACAA------ATCGG---7:653:8---------ATAC---CAG---CCC---------------------GATCCAATA------------------------ACGGTT------------GCA---GCA------------GCAGGCCCC---AGTGTGAAT---------AACTAC---ATG------CCGGGA------TGGTTGCCA---------------------8:726:8
Paeonia_l_SEP3            ATGG---GGAGAGGTAGGGTTGAATTGAAGAGAATTGAGAACAAGATCAACAGGCAGGTGACCTTCGCCAAGAGAAGAAATGGACTTTTGAAGAAAGCTTACGAGCTTTCCGTCCTTTGCGATGCGGAGGTTGCTCTCATCATCTTCTCCAATAGAGGAAAGCTGTACGAGTTTTGCAGTAGCTCAAG----------CATGCTCAAAACGCTTGAGAGGTATCAAAAGTGCAACTATGGAGCTCCAGAC---ACAACT---GTATCT---GCAAGGGAGGCC---CTG----------------GAGCTAAGCAGTCAGCAAGAGTATTTAAAGCTGAAACAACGTTATGAAAGCTTGCAACGAAATCAAAG-------GAATCTTCTTGGTGAGGACCTTGGACCTTTAAGTAGCAAGGACCTGGAGCTACTCGAAAGGCAGCTTGATTCATCACTAAAACAGATCAGATCCACTCGG-------ACTCAATCCATGCTGGACACTCTCACTGATCTACAAAGAA-AG-------GAGCACATGCTTAATGAAGCA---AATCAAAGCCTCAAACAAAGG-----------------TTAATGGAA------GGA---AACCATGTAAAT------------TCA---CTT---------CCA---------------TGGAAC---CCG---AAT------------TCA---CAC---GAA---------ATG---GAT---------TATAGT------CGA------CAC------------------CAAGCT---------CAACCA------CAG------------------------GGT------GATGCC---TTTTAC------CATCCATTGGAT---TGT------GAACCTACATTACAA------ATTGG----------------ATCGTAT---CAG---CCT---------------------GATTCTATA------------------------GGAGTA------------GCA---GCG------------GCAGGACCA---AGTGTGAAT---------AATTAC---ATG------GGAGGA------TGGTTACCC----------------------------
Antirrhinum_m_AmSEP3B     ---------------------------------------------------------------------------------------------------------------------TGTGATGCTGAGGTTGCTCTCATCATCTTCTCCAATAGAGGAAAGCTGTACGAGTTTTGCAGTAGCTCTAG-------CAGCATGCTCACAACCTTGGAAAGGTATCAAAAGTGTAACTATGGAGCTCCAGATCACGCAAAC---ATATCA---ACAAGGGAGGCA---ATG----------------GAACTGAGCAGTCAGCAGGAGTATTTGAAACTTAAAGCACGCTATGAAGCCCTACAGCGCTCACAAAG-------GAATCTTCTTGGTGAGGAACTTGGTCCATTGAACAGCAAGGAACTGGAATCACTTGAAAGGCAGCTTGATATGTCGCTGAAGCAGATCCGATCAACACGG-------ACCCAAGCAATGCTGGATACCCTCACAGATCTTCAGCGAA-AG-------GAGCATGCCCTCAATGAAGCA---AACAGGAATTTGAAACATCGG-----------------TTGATGGAA------GGA---AGTCAAATAGGT------------------CTT---------CAA---------------TGGAAC---CTA---AAT------------GCC---CAA---GAT---------ATG---GGC---------TATGGA------AGA------CAA------------------CCAACT---------CAACCT------CAG------------------------GGT------GATGGA---TTTTTT------CATCCCCTGGAA---TGT------GAACCCACTCTACAA------ATGGG-------------------GTTC---CAT---AGT---------------------GATCAAATA------------------------AGTGTG------------GCA---GCARCA---------GCAGGGCCA---AGTGTGAATAAC------AACTAC---ATG------TCAGGG------TGGTTGCCG----------------------------
Antirrhinum_m_DEFH72      ATGG---GAAGAGGGAGAGTTGAGTTGAAGAGAATAGAGAACAAGATCAACAGGCAAGTGACTTTTGCTAAACGAAGGAATGGGCTTTTGAAGAAAGCTTATGAGCTATCTGTTCTTTGTGATGCTGAGGTTGCTCTCATCATCTTCTCCAATAGAGGAAAGCTGTACGAGTTTTGCAGTAACTCTGG-------CACCATGCTCAAAACACTGGAAAGGTATCAGAAGTGCAACTATGGAGCTCCTGAG---GCTAAT---GTATCC---ACCAGGGAGGCA---CTG----------------GAACTGAGTAGTCAGCAGGAGTATTTGAAGCTTAAAGCACGCTATGAAGCCCTGCAGCGTTCACAAAG-------GAACCTTCTTGGTGAGGATCTAGGTCCATTAAACAGCAAGGAGCTTGAATCATTGGAGAGGCAGCTTGATATGTCCCTCAAACAGATCCGATCAACACGG-------ACCCAGGCAATGCTGGACACCCTCACAGATCTTCAGCGAA-AG-------GAGCATGCCCTCAATGAAGCT---AACAGGAGTCTAAAACACCGG-----------------TTGATGGAG------GGA---AGTCAGATAAGT------------------CTT---------CAG---------------TGGAAC---CCA---AAT------------GCA---CAT---GAT---------ATG---GGT---------TATGGA------AGA------CAAGCT---------------GCAGCT---------CAACCT------CAG------------------------GGT------GATGGA---TTCTTT------CATCCTCTGGAA---TGT------GAACCTACTCTACAA------ATGGG-------------------GTTC---CAG---TCT---------------------GAA---ATA------------------------ACAGTT------------GGA---GCA------------GCAGGGCCT---AGTGTGAAT---------AACTACAACATG------ACGGGG------TGGCTGCCC----------------------------
Antirrhinum_m_DEFH200     ATGG---GAAGAGGGAGAGTTGAGCTGAAGAGAATAGAGAACAAGATCAACAGGCAAGTGACTTTTGCAAAACGAAGGAATGGGCTTTTGAAGAAAGCTTATGAGCTATCTGTTCTATGTGATGCTGAGGTTGCCCTCATCATCTTCTCCAATAGAGGAAAGCTGTACGAGTTTTGCAGTAGCACTAG----------CATGCTGAATACACTGGAAAGGTATCAAAAGTGCAACTATGGACCTCCAGAG---ACTAAT---GTATCC---ACAAGGGAAGCA---CTG----------------GAACTGAGTAGTCAGCAGGAGTATTTGAAACTTAAAGCACGCTATGAAGCTCTACAGCGTTCACAAAG-------GAATCTTCTTGGTGAGGATCTTGGTCCTCTGAACAGCAAAGAGCTTGAATCACTTGAGAGGCAGCTTGATATGTCACTCAAGCAAATTCGATCAACACGG-------ACTCAAGCAATGCTGGATACCCTCACAGATCTTCAGAGAA-AG-------GAACACGCCCTCAATGAAGCT---AACAGAAGTTTGAAACATCGG-----------------TTGATGGAT------GGA---AGTCAAATAAGT------------------CTC---------CAA---------------TGGAAC---CCA---AAT------------GCT---GAA---GATCAT------GTG---GGC---------TATGGA------AGA------CAA------------------CCATCT---------CAACCG------TCG------------------------GCT------GATGGA---TTTTAT------CATCCTCTGGAA---TGT------GAACCCACTCTGCAT------ATTGG-------------------GTTC---CAG---TCT---------------------GATCAAATA------------------------ACGGTT------------GCA---GGA------------GCTGGGCCT---AGTGTGAAT---------AACTAC---ATC------TCAGGC------TGGCTTCCA----------------------------
Mimulus_g_Migut.K00969.1  ATGG---GGAGAGGGAGAGTTGAGCTGAAGAGGATAGAGAATAAGATAAACAGACAAGTGACTTTTGCGAAGAGAAGGAATGGTCTTTTGAAGAAAGCTTACGAGCTTTCTGTTCTTTGTGATGCTGAGGTTGCCTTGATTATCTTCTCCAATAGAGGAAAGCTGTACGAGTTTTGCAGTAGCTCTAG1:185:8CAGCATGCTGAAAACACTGGAAAGGTATCAAAAGTGCAACTATGGAGCACCAGAG---ACTAAT---GTATCT---GCCAGAGAGGCC---CTG------2:267:8---GAACTGAGCAGCCAGCAGGAGTACTTGAAGCTTAAAGCTCGTTACGAAGCCCTACAGCATTCTCAGAG3:335:8AAACCTTCTCGGAGAGGATCTCGGGCCATTGAACAGCAAGGAGCTTGAATCACTTGAGAGGCAACTTGACATGTCACTTAAGCAGATCAGATCAACTAGG4:435:8ACCCAAGCAATGCTGGATACCCTCACAGATCTTCAGAGGA-AG5:477:8GAGCATGCACTGAATGAGGCT---AACAGGAGTCTGAAACACCGG-6:519:8---------TTGATGGAA------GGA---AGTCAAATAAGT------------------CTG---------GAA---------------TGGAAC---CAT---AAT------------AAT---AAC---GTTGACCATGACATG---GGC---------TATGGT------AGA------GAA------------------GCGCCA---CCTCAGCCTCAT------CAG------------------------CCC------GATGGC---TTCTTT------CATCCCCTCGAC---TGC------------GGTCTGCAA------ATCGGCGG7:665:8---------GTAC---CAG---GCA---------------------GATCAAATA------------------------ACAGGA---------------------------------GCAGGGCCA---AGTGTGAAT---------AACTAC---ATA------ACAAGC------TGGCTCCAGCAA------------------8:735:8
Syringa_v_SvSEP3          ------------------------------AGGATGGARAACAAGATCAATAGGCAAGTCACCTTTGCCAAGAGAAGGAATGGATTATTGAAAAAAGCTTATGAACTTTCTGTTCTTTGTGATGCTGAAGTAGCGCTGATCATCTTCTCCAATAGAGGAAAACTTTACGAATTTTGCAGCAGCTCTAG----------CATGCTCAGAACATTGGAGAGGTATGAAAAGTGCAACTATGGAGCACCAGAG---CCACAT---GTATCC---TCAAGAGAGGCA---CTG----------------GAACTAAGCAGTCAGCAGGAATATCTGAAGCTGAAAGCACGTTATGAAGCCCTACAGCGTTCACAAAG-------GAACCTTCTTGGTGAGGATCTCGGTCCATTGAACAGCAAGGAACTTGAATCACTAGAGAGACAGCTCGATATGTCTCTTAAGCAAATCAGATCAACAAGA-------ACACAAGCTATGCTGGATACTCTCACAGATCTTCAAAGAA-AG-------GAGCATGCACTAAATGAAGCC---AACCAAAGTTTGAAACAAAGG-----------------TTGATGGAA------GGA---AATCACATTAGT------------------CTG---------CAG---------------TGGAAT---CAA---GAT------------CCT---GAA---GAA---------GTT---GGC---------TATGGC------CGT------GAA------------------CCAACT---------CAACAT------CAA------------------------CCT------CATGGT---TTCTTT------CATCCTTTGGAA---TGT------GAACCCACTTTACAA------ATTGG-------------------ATAC---CAG---AAT---------------------GATCCAATG------------------------------------------GCA---GCA------------GCAGGGCCC---AGTTTAAAT---------AATTTC---ATG------TCAGGA------TGGTTGCCCTGRATA----------------------
Petunia_h_FBP2            ATGG---GAAGAGGTAGAGTTGAGCTTAAGAGAATAGAGAACAAAATCAATAGACAAGTTACCTTTGCTAAGAGAAGAAATGGACTATTGAAAAAAGCTTATGAACTTTCTGTTCTTTGTGATGCTGAAGTTGCTCTTATTATTTTCTCTAATAGGGGAAAATTGTACGAGTTTTGCAGTAGCTCTAG----------CATGCTCAAGACCTTAGAGAGGTACCAGAAGTGTAACTATGGAGCACCAGAG---ACTAAT---ATATCC---ACACGAGAAGCA---CTG----------------GAAATAAGCAGCCAACAAGAGTACTTGAAGCTTAAAGCACGTTACGAAGCATTACAGCGATCACAGAG-------GAATCTTCTTGGTGAAGATCTTGGCCCTTTGAACAGCAAAGAACTTGAATCACTTGAAAGGCAGCTTGATATGTCACTGAAACAAATCAGATCAACTCGG-------ACTCAGCTGATGTTGGATCAACTTCAAGATCTTCAGAGAA-AG-------GAACATGCATTAAACGAAGCA---AACAGAACCTTGAAACAAAGG-----------------TTGATGGAA------GGA---AGCACACTAAAT------------------CTG---------CAG---------------TGGCAG---CAA---AAT------------GCA---CAA---GAT---------GTG---GGC---------TACGGC------AGA------CAA------------------GCAACT---------CAAACT------CAG------------------------GGA------GATGGC---TTCTTT------CATCCTTTGGAA---TGT------GAACCCACTTTACAA------ATTGG-------------------GTAT---CAA---AAT---------------------GATCCAATT------------------------ACAGTA------------GGA---GGA------------GCAGGGCCA---AGTGTGAAT---------AACTAC---ATG------GCTGGC------TGGTTGCCT----------------------------
Nicotiana_s_NsMADS3       ATGG---GAAGGGGTAGGGTTGAGCTTAAGAGAATAGAGAACAAGATCAACAGGCAAGTGACCTTCGCTAAGAGAAGAAATGGACTTTTGAAAAAAGCTTATGAGCTTTCTGTTCTTTGTGATGCTGAGGTTGCTCTCATCATCTTCTCCAATAGGGGAAAACTGTACGAGTTCTGCAGTAGCTCTAG----------CATGCTCAAGACATTAGAGAGGTACCAGAAGTGCAACTACGGAGCACCAGAG---ACCAAT---ATATCC---ACACGAGAAGCA---CTG----------------GAAATAAGTAGCCAACAAGAATACTTGAAGCTTAAAGCACGTTACGAAGCATTACAGCGATCACAGAG-------AAATCTTCTTGGTGAAGATCTTGGCCCTTTGAATAGCAAGGAACTTGAATCACTTGAGAGGCAGCTTGATATGTCACTGAAACAGATTCGATCAACTCGG-------ACTCAGTTAATGTTGGATCAACTTACAGATCTTCAGAGAA-AG-------GAACATGCATTAAACGAAGCA---AACAGAACCTTGAAACAAAGG-----------------TTGATGGAA------GGA---AGCCAACTAAAT------------------CTG---------CAG---------------TGGCAA---CAA---AAT------------GCA---CAA---GAT---------ATG---GGC---------TACGGC------CGG------CAA------------------ACAACT---------CAAACT------CAG------------------------GGC------GATGGC---TTTTTT------CATCCTTTGGAA---TGT------GAACCCACTTTGCAA------ATTGG-------------------GTAT---CAG---AAT---------------------GATCCAATA------------------------ACAGTA------------GGA---GGA------------GCAGGGCCC---AGTGTGAAT---------AACTAC---ATG------GCTGGC------TGGTTGCCT----------------------------
Solanum_t_StAGL9          ATGG---GAAGGGGTAGGGTTGAGCTAAAGAGAATAGAGAACAAGATCAACAGGCAAGTGACCTTTGCTAAGAGAAGAAATGGACTTTTGAAGAAAGCTTATGAGCTTTCTGTTCTTTGTGATGCTGAGGTTGCTCTCATCATCTTCTCTAATAGGGGAAAACTCTATGAGTTCTGCAGTAGCTCTAG1:185:8---CATGCTAAAGACGTTGGAGAGGTACCAGAAGTGCAACTATGGAGCACCTGAA---CCGAAT---ATATCC---ACACGAGAAGCA---CTG------2:264:8---GAAATTAGTAGCCAGCAGGAGTACTTGAAGCTTAAAGGACGTTACGAAGCATTGCAGCGATCACAGAG3:332:8GAATCTTCTTGGTGAAGATCTTGGTCCTTTGAACAGCAAAGAACTTGAATCACTTGAGAGGCAACTTGATATGTCGCTCAAACAGATCAGATCAACTCGG4:432:8ACTCAGTTAATGTTGGATCAACTTACAGATCATCAGAGAA-AG5:474:8GAACATGCATTGAACGAAGCC---AACAGAACCCTGAAACAAAGG-6:516:8---------TTGATGGAA------GGA---AGCCAACTAAAT------------------CTG---------CAG---------------TGGCAG---CCA---AAT------------GCA---CAA---GAT---------GTG---GGC---------TACGGC------CGG------CAA------------------ACAACT---------CAAAAT------CAG------------------------GGC------GATGGC---TTCTTT------CATCCTTTGGAT---TGT------GAACCTACTTTGCAA------ATTGG---7:650:8---------GTAT---CAG---AAT---------------------GATCCAATA------------------------ACAGTA------------GGA---GGA------------GCAGGTCCG---AGTGTGAAT---------AACTAC---ATG------GCTGGC------TGGTTGCCT---------------------8:723:8
Solanum_l_LeMADS5         ATGG---GAAGGGGTAGGGTTGAGCTAAAGAGAATAGAGAACAAGATCAACAGGCAAGTGACCTTTGCTAAGAGAAGAAATGGGCTTTTGAAGAAAGCTTATGAGCTTTCAGTTCTTTGTGATGCTGAGGTTGCTCTAATCATCTTCTCTAATAGGGGAAAACTCTATGAGTTCTGCAGTAGTTCTAG----------CATGCTAAAGACGTTGGAGAGGTACCAGAAGTGCAACTATGGAGCACCTGAA---CCGAAT---ATATCA---ACACGAGAAGCA---CTG----------------GAAATTAGTAGCCAGCAGGAGTACTTGAAGCTTAAAGGACGTTACGAAGCATTGCAGCGATCACAGAG-------GAATCTTCTTGGTGAAGATCTTGGTCCTTTGAACAGCAAAGAACTTGAATCACTTGAGAGACAACTTGATATGTCGCTCAAACAGATCAGATCAACTCGG-------ACTCAGTTAATGTTGGATCAACTTACAGATTATCAGAGAA-AG-------GAACATGCATTGAACGAAGCC---AACAGAACCTTGAAACAAAGG-----------------TTGATGGAA------GGA---AGCCAACTAAAT------------------CTG---------CAG---------------TGGCAG---CCA---AAT------------GCA---CAA---GAT---------GTG---GGC---------TATGGC------CGG------CAA------------------ACAACT---------CAAACT------CAG------------------------GGC------GATGGC---TTCTTT------CATCCTTTGGAT---TGT------GAACCTACTTTGCAA------ATTGG-------------------GTAT---CAG---AAT---------------------GATCCAATT------------------------ACAGTA------------GGA---GGA------------GCAGGGCCT---AGTGTGAAT---------AACTAC---ATG------GCTGGC------TGGTTGCCT----------------------------
Impatiens_h_IhSEP3        ATGG---GAAGGGGCAGAGTTGAGCTAAAGAGGATAGAGAACAAGATCAACAGACAAGTAACCTTTGCAAAACGAAGAAACGGTCTGTTGAAGAAAGCTTATGAGCTTTCTGTCCTTTGTGATGCCGAGGTAGCTCTCATCATCTTCTCCAACCGAGGCAAGCTCTATGAGTTTTGCAGCAGTCCCAG----------CATGCTAAAAACACTAGAGCGATACCAAAAGTGTAACTATGGCGCACCCGAG---GCAAAC---ATTTCG---TCTAGGGGAGCC---CTG----------------GAATTGAGTGGTCAACAAGAATATTTGAAGCTCAAACAACGTTACGAGACCTTACAAAGAACTCAAAG-------GAATCTTTTGGGAGAGGATCTCGGTCCTTTAGATGGCAAAGAACTCGATACAATTGAAAGACAACTCGACACGTCCCTCAAACATATCAGATCAACACGT-------ACACAACATATGGTTGACCAACTTGAGGACTTGCAAAGGA-AG-------GAGCAAATCCTTAATGAAGCA---AACAGGGCCTTGAAACAAAGG-----------------CTATTGGAA------AGT---------------------------TCT---TTC---------AAT---------------TGGATG---CAA---AAT------------GGG---CAA---CAT---------GTG---GAT---------TACAGT------GGGCCG---GCT------------------GTTCAG---------CCCAAT------GNA------------------------GAT------GAACTC------TTT------CATCCATTGGAA---TGT------GAGCCCACTTTACAAATGGCAATGGG-------------------TTAT---CAA---ACACATCAT---------------GATCCAACA------------------------AGTGTG------------GAA---GCTGCTGGT------GCTGGCCCA---AGTATGAAC---------AACTAC---TTT------CCAGGA------TGGCTTTCA----------------------------
Chrysanthemum_m_CDM44     ATGG---GAAGAGGTCGAGTTGAGCTAAAGCGAATCGAAAACAAGATTAACCGACAAGTTACTTTTGCGAAAAGAAGAAACGGGTTGTTGAAAAAAGCTTACGAGCTTTCGGTTCTTTGTGATGCTGAAGTTGCTTTGATCATCTTTTCAAACCGCGGGAAATTGTATGAGTTTTGTAGTAGCTCAAG----------CATGCTGAAGACACTCGAGAGGTATCAAAAATGCAACTATGGAGCACCTGAG---ACAAAT---GTGTCC---GCAAGGGAGGCG---CTG----------------GAGTTAAGTAGTCAGCAGGAGTACTTGAAACTTAAAGCACGTTATGAAGCGCTACAACGGTCCCAGAG-------GAATCTTTTGGGTGAGGATCTTGGCCCATTGAACTGCAAAGAGCTCGAGTCACTTGAAAGGCAACTCGATACATCTCTAAAGCAGATCAGATCAGCCCGG-------ACTCAGTTCATGCTGGATACACTCACAGATCTTCAAAAAA-AG-------GAGCACGCACTAAACGATGCC---AATAGGACCTTGAAGCAAAGG-----------------TTGATGGAA------GGA---CATCAAGTAACT------------TCA---CTC---------CAT---------------TGGAAT---CCA---CAT------------GTCCAACAA---GAA---------ATG---GGA---------TACGAC------CAGCAACATGAA------------------CCTCAA---------CATCAA------AAC------------------------GGC------GAAGCC---TTCTTT------CATCCACTTGAT---TGT------GGACCCACTTTACAA------ATGGG-------------------GTAT---CCA---TCG---------------------GATTCATTA------------------------ACGGCA------------GAA---GCAGCCGCATCAGTAGCAGGGCCA---AGTTGCAGT---------AATTAT---ATG------CCAGGA------TGGTATCAG----------------------------
Chrysanthemum_m_CDM77     ATGG---GAAAAGGAAGGCTAGAGTTGAAGAGAATAGAGAACAAAATAAACAGACAAGTTACATTTGCAAAGAGAAGAAATGGTCTTCTTAAAAAAGCTTATGAACTTTCTGTTCTTTGTGATGCTGAAGTTGCTCTTATCATCTTCTCTACTAGGGGTAAACTCTATGAGTTCTCTAGCACTTCAAG----------CATGCTGAAAACACTAGAGAGGTACGAGAAATCTAGTTTTGGACCACCTGAA---CAACGA---AGGCCG---GCTAAGGAAGATCTTCAG----------------GAACAAAGCAGCTACCAGGAATACATGAGGCTAAAAGAACGCTATGACGCCTTGAAACAACTTGAAAG-------GAATTACTATGGTGAGGAGATTGACAATTTGAGTACCAACGAGCTTGAGTCGCTTGAAAGGCAGCTTCATTGTTCATTGAAACAGATCAGAACAATAAGG-------ACTCAGTCGCTAGTTGATAGGCTTTATGAACAACAGAAGA-TG-------GAACACCACCTCTACGAGTCC---AACAAGACACTTCGACTCAAG-----------------TTTGAAGAA------GAA---AGCCAAGCAGAA------------GCG---CTC---------CAG---------------TGGGAG---GCA---CATGCACGC------GCA---AAT---GGA---------ATG---GTT---------TATGGG------CATCCT---CAA------------------CACCAA---------CTGTCT------CAA------------------------ACAACACATGATGCC---TTCTAT------CATCCAACTGGT---TGT------GAAACCACTTTGCAA------ATCGG-------------------GTAC---CAA---ACT---------------------GAC---ATG------------------------TCGGCA------------GTG---ACT------------TCT---ACA---AGCATGAAC---------CATCAA---ATG------CAGGGT------TGGCCAGCA----------------------------
Helianthus_a_HAM137       ATGG---GAAAAGGAAGGTTAGAGTTGAAGAGAATTGAGAACAAGATAAACAGGCAGGTTACCTTTGCCAAGAGAAGAAATGGTCTTCTCAAGAAAGCTTATGAACTTTCTGTCCTTTGTGATGCTGAAGTTGCTCTCATCATCTTCTCCACTCGTGGCAAACTCTATGAGTTCTCTAGCACCTCTAG----------CATGCTGAAAACACTTGAGAGGTATGAGAAGTGTAGTTTTGGGCCACCAGAA---CAAAGA---AAGCCA---GCCAAGGAGGATCTTCAG----------------GAACAAAGCAGTTACCAGGAATACATGAGGCTTAAAGAACGCTACGATGCTTTGAAACAACTCGAAAG-------GAATTACTATGGTGAGGAGATTGACTCGTTGACTACCAACGAGCTCGAGTCGCTTGAAAGGCAGCTTCATTGTTCATTGAAACAGATTAGGACAATAAGG-------ACTCAGTCGCTGATCGATAAGCTTTACGAACAACAAAAGA-TG-------GAACACCAACTTTACGAGTAC---AACAAGACGCTTCGACTCAGA-----------------TTAGATGAA------GAA---AGCCAAGCAGAG------------GCA---CTC---------CAA---------------TGGGAT---GTA---CACGCTCACGCACACGCG---AAT---GGA---------ATG---GTT---------TATGGG------CATCATCATCAG------------------CACCAA---------GTGTCT------CAT------------------------CCTGCACATGGTGCG---TTTTAT------CATCCGACTGGC---TGC------GAAACCACATTGCAA------ATCGG-------------------GTAC---CAG---ACT---------------------GAACAAATC------------------------TCGGGA------------GCG---ACC------------TCG---TCG---AGCATGAGCCATCATCATCATCAA---ATG------CAGGGT------TGGCCTGCA----------------------------
Gerbera_h_GRCD1           ATGG---GAAAAGGAAGGTTAGAGTTGAAGAGAATAGAGAACAAAATAAACAGGCAAGTCACTTTTGCCAAGAGAAGAAATGGTCTCCTCAAGAAAGCTTACGAGCTTTCTGTTCTCTGCGATGCCGAAGTTGCTCTCATCGTCTTCTCCACTCGCGGCAAGCTCTATGAATTCTCCAGCACTTCCAG----------CATGTTGAAGACACTCGAGAGGTATGAGAAATGCAGCTTTGGGCCACCGGAG---CAAAGA---AGACCGGCGGCGAAGGAAGATCTACAG----------------GAACAAAGTAGTTATCAAGAGTACATGAGGCTCAAAGAACGTTATGATGCCCTGAAACGACTCGAAAG-------GAATTACTACGGAGAGGAGATCGACTCGCTGACCACGAGCGAGCTTGAGTCACTCGAAAGACAACTTCATTGTTCATTGAAACAGATCAGAACGATAAGG-------ACTCAGTCGTTGCTCGATAAGCTCTATGAACAACAAAAAA-TG-------GAACACCAGCTTTACGAGTCC---AACAAAACCCTTCGACTCAGA-----------------TTAGACGAG------GAA---GGCCAAGCAGAG------------GCG---CTC---------CAA---------------TGGGAT---GCA---CACGCACAC------GCG---AAC---GGG---------ATG---GTT---------TACGCG------CAT------CAA------------------CATCAA---------GTGTCT------CAA------------------------CCTATGCGTGACACC---TTCTAT------CACCCGACCGGT---TGC------GAAACCACTTTGCAA------ATCGG-------------------GTAC---CAA---AGT---------------------GAACAAATG------------------------TCAGCA------------GTG------------------------------------AAC---------CATCAA---ATG------CAGGGT------TGGCCAGCA----------------------------
Actinidia_c_SEP3          ATGG---GGAGAGGTCGGGTTGAGCTGAAGAGGATAGAGAACAAAATCAACCGGCAAGTGACCTTCGCCAAGCGAAGAAACGGCCTTCTCAAGAAGGCCTACGAGCTCTCAGTTCTCTGCGACGCCGAGGTCGCTCTCATCGTCTTCTCCAATCGGGGAAAGCTCCACGAGTTCTGCAGTACGTCGAG----------CATGCTCAAAACCCTTGAAAGGTACCAAAAGTGCAACTATGGAGCACCAGAA---CCAAAT---GTATCT---GCAAGAGAGGCC---CTG----------------GAGCTGAGTAGTCAGCAAGAGTATTTGAAACTTAAAGGACGCTACGAAGCCCTCCAACGATCCCAAAG-------GAATCTTCTGGGCGAGGATCTTGGCCCCCTAAATAGCAAGGAGCTTGAGTCGCTAGAAAGGCAGCTTGACATGTCATTGAAGCAGATCAGATCTACACGG-------ACCCAGTACATGCTTGATCAGCTCACAGATCTTCAAAGAA-AG-------GAACATGCACTTAATGAAGCA---AACAAGACTCTCAAACAAAGG-----------------CTGTGGGGA------GAT---AGTCAAGTAAAC------------TCA---CTC---------CAG---------------TGGCAT---CCA---AATGCA---------CAA---GAT---CAT---------GTG---GAC---------TACAGC------AGA------CAA------------------CCAGCT---------CAACCT------CAGGGT---------------------GGT------GAAGCC---TTCTTT------CACCCCTTGGAT---TGT------GAACCCTCATTACAA------ATCGG-------------------GTAC---CAGCAGAAT---------------------GATCCAATA------------------------ACAGTG------------GGA---GGA------------GCAGGTCCC---AGTTTGAAT---------AATTAC---ATG------CCAGGG------TGGTTGCCA----------------------------
Silene_l_SlSEP3           ATGG---GAAGAGGAAGAGTAGAGTTGAAGAGGATAGAAAACAAGATAAACAGGCAAGTAACCTTCGCAAAGAGAAGAAATGGTCTTTTGAAGAAAGCTTATGAACTTTCTGTCCTTTGTGATGCTGAAGTTGCTCTTATCATCTTCTCCAATCGTGGCAAACTCTATGAGTTTTGCAGTAGCCCTAG----------CATGCTGAAGACACTTGAGAGGTATCAGAAGAGCAACTATGGACCTCCGGAC---AACACTGCTGTTTCT---TCAAGAGAAGCC---CTG----------------GAAATAAGTAGCCATCAAGAGTATATAAGGCTGAAAGCACGCTATGAAGCCCTTCAAAGGACACACAG-------AAATTTAATGGGAGAGGATCTAGGGCCACTAAGCAGCAAGGAACTTGAATCACTTGAGAGGCAGCTTGATATGTCTTTGAAGCATATCAGATCAACTAGG-------ACTCAATACATGCTTGATCAACTAGCTGATCTCCAAAGGA-AG-------GAACATGTTCTCAATGAAGCA---AACATTACTCTTAAACAAAGG-----------------TTAATTGAA------GCG---GATCAGGTAAGT------------TCA---GCT---------CAA---------------TGTTAT------------------------GGA---CAC---GAG---------TTA---GAT---------TATGGA------AGGCAG---AAC------------------CCCCAA---------GCTCAG------GCT------------------------GAT------CATGTT---TTCTTT------CACCCTTTAGAA---TGT------GAACCAACACTTCAA------ATCGG-------------------TTAT---CAA---CCG---------------------GAGCAGATG------------------------AACGTT------------ACA---GCA------------GCCGGACCA---AGCATCAAC---------AATTTC---ATG------ACCGGT------TGGTTGCCCCAAAAC----------------------
Trochodendron_a_MADS2     ATGG---GGAGAGGTAGGGTTGAGTTGAAGAGGATCGAAAACAAGATCAACAGGCAAGTGACCTTCGCTAAACGAAGAAATGGCCTTTTGAAGAAAGCTTATGAGCTTTCTGTTCTTTGCGATGCTGAGGTTGCTTTGATCGTCTTCTCCACTAGAGGAAAACTGTACGAGTTTTGCAGCAGTTCTAG----------CATGTTCAAAACACTTGAGAGGTATCAGAAATGCAACTATACAGCACCAGAG---ACAGAT---ATATCG---GCAAGGGAGACC---CTG----------------GAGCAGAGTAGCTACCAGGAGTATTTGAAGCTTAAAGCACGCTACGAGGCGCTACAAAGATCACAAAG-------GAACCTTCTTGGGGAGGATCTTGGGCCGCTAAGCGGCAAGGAGCTTGAGTCACTTGAAAGGCAGCTTGATGTGTCATTGAAGCAGATCAGATCTATACGG-------ACCCAGTGCATGCTCGATCAGCTCACTGATCTTCAAAGAA-CG-------GAACAAATGCTCAGCGAATCT---AACAAGAACCTGGCAAGAAGG-----------------TTGGAGGAA------GGA---AGCCAAGCAAAT------------GCG---CAC---------CAG---------------TGGGAT---CCA---AAT------------GCA---CAC---GGT---------ATG---AGG---------TATGGT------CAA------CAG------------------CCGGCT---CATGCTCATCCA------CAG------------------------GGC------GATGGG---TTCTTT------CATCCCTTAGAG---TGT------GAGCCCACATTACAA------ATCGG-------------------GTAC---CAG---CCC---------------------GACCAAATA------------------------GCTGTT------------ATG---GCA------------CCTGGGCCG---AGTGTGAAT---------AATTAC---ATG------CCAGGA------TGGTTAGCA----------------------------
Trochodendron_a_MADS4     ------------------------------------------AAGATCAACAGGCAAGTAACCTTCTCTAAACGAAGAAATGGCCTTTTGAAGAAAGCTTACGAGCTTTCTGTCCTTTGCGATGCTGAGGTTGCTCTGATCGTCTTCTCCACTAGAGGAAAGCTGTACGAGTTTTGCAGCAGCTCAAG----------CATGTTCAAAACGCTTGAGAGGTATCAGAAATGCAACTATGCAGCACCAGAG---ACAAAT---GTATCT---ACAAGGGAGACC---CTG----------------GAGCAGAGTAGCTACCAGGAGTATTTGAAGCTTAAAGCACGCCATGACGACCTACAACGAACACACAG-------GAATTTTATGGGCGAGGATCTTGGCCCGCTAAGTGGGAAGGAGCTTGAGTCACTTGAAAGACAGCTTAATGTGTCATTGAAGCAGATCAGATCGATACGG-------ACCCAGTACATGCTCGATCAGCTCACCGATCTTCAAAGAA-GG-------GAACAAATGCTCAGTGAATCA---AACAAGACCCTGGCAAGAAGG-----------------CTGGAGGAA------GGA---AACCAAGCAAAT------------GCG---CTT---------CAA---------------TGGGAT---CCA---AAT------------GCA---CAA---GGT---------ATG---GGG---------TATGAC------CGA------CAG------------------CCAGCT---------CATCCA------CAG------------------------GGC------GACGGG---TTCTTT------CACCCCTTAGAG---TGT------GAGCCCACATTACAA------ATCGG-------------------GTAT---CAG---CAT---------------------GATCAAACA------------------------GCGGGA------------ATG---GCA------------CCTGGGCCG---AGTGGGAAT---------AATTAC---ATG------GCAGGA------TGGTTAGCA----------------------------
Pachysandra_t_PAteSEP3_1  ATGG---GAAGAGGTAGGGTTGAGTTGAAGAGGATCGAAAACAAGATCAACAGGCAAGTCACCTTTGCTAAACGAAGGAATGGACTTTTGAAGAAAGCTTACGAGCTTTCCGTTCTTTGCGATGCCGAGGTTGCTCTGATCATCTTCTCCAATAGAGGAAAGCTCTACGAGTTCTGTAGCAGTTCAAG----------CATGCTGGAAACGCTCGAGAGGTACCAGAAATGCAATTATGGAACTCCAGAG---CCAAAT---GTATCC---GCAAGAGAGACC---TTG----------------GAACAGAGTAGTCAACAGGAGTATTTGAAGCTTAAAGCACGTTTTGATTCCCTACAGCGATCCCAGAG-------AAATCTTATGGGCGAGGATCTTGGGCCATTAAGCAGCAAGGAGCTTGAGTCACTCGAAAGGCAGCTAGATATGTCATTGAAGCAGATCAGATCCACACGG-------ACTCAATACATGCTTGATCAACTCACTGATCTTCAAAGAA-GG-------GAACAGATGCTTGCCGAAGTT---AACAACACCTTGAAAAGAAGG-----------------TTGGATGAA------GGA---AGCCAAGTCAAT------------GCA---CAT---------GAA------------ATGTGGGAT---CCA---AAT------------GGA---CAT---GGT---------GCA---GGG---------TATGAA------CGG------TCA------------------CAGGCT---------CAACCA------CAT------------------------GGT------GACGGG---TTCTTT------CATCCCTTAGAC---TGT------GAGCCCACATTACAA------ATTGG-------------------GTAT---CGG---CCT---------------------GAACAAATA------------------------ACGGTC------------GTG---GCA------------CCTGGGCCA---AGTGTGAAT---------AATTAC---ATG------CCAGGG------TGGTTAGCA----------------------------
Pachysandra_t_PAteSEP3_2  ATGG---GGAGAGGTAGGGTTGAGCTGAAGAGGATAGAGAACAAGATCAACAGGCAAGTCACCTTCGCCAAACGAAGAAATGGACTTTTGAAGAAAGCTTATGAGCTTTCCGTTCTTTGCGATGCCGAGGTTGCTCTCATCGTCTTCTCCAATAGAGGAAAGCTTTACGAGTTCTGCAGTACTTCAAG----------CATGTTCAAAACTCTTGAGAGGTATCAGAAATGCAACTATGGAGCACCAGAG---CCAAAT---GTATCT---GCGAGGGAGACC---CTG----------------GAGCTGGCTAGCCAACAGGAGTATTTGAAGCTTAAAGCTCGTGTAGAGGCACTACAACGATCCCAAAG-------GAATCTTATGGGCGAGGATCTTGGCCCCTTAGACAGCAAGGATCTGGAATCACTTGAAATGCAACTTGACATGTCACTGAAGCAGATCAAATCAATAAGG-------ACTCAGTACATGCTAGATCAACTCACTGATCTTCAAAGAA-GG-------GAACAAGTGCTTACCGAAGCT---AACAAGACCCTGAAGAGAAGG-----------------TTAGATGAA------GGA---AGCCAAGTAAAT------------GCG---CAA---------CAA---------------TGGGAT---CTA---AGT------------GCA---CAT---GTA---------GCG---GAT---------TATGGA------CGA------CAG------------------GTGGCT---CATCATCAGCCG------CAT------------------------GGC------GACGGG---TTCTTT------CATCCCTTAGAG---TGC------GAGCCCACATTACAA------ATTGG-------------------GTAC---CAG---CCC---------------------GAACAAATA------------------------ACGGTT------------GCA---GCA------------GCTGGGCCT---AGTGTCAAT---------AATTTT---ATG------CCAGGG------TGGTTAGCC----------------------------
Platanus_a_SEP3           ATGG---GGAGAGGTAGGGTTGAGTTGAAGAGGATCGAGAACAAGATCAACCGGCAAGTCACCTTTTCGAAACGAAGAAATGGCATTCTGAAGAAAGCTTACGAGCTGTCCGTGCTTTGCGATGCCGAAGTTGCTCTGATCATCTTCTCTAATAGAGGAAAGCAGTCTGAGTTCTGCAGCAATTCGAG----------CATGTATAAAACGCTTGAGAGGTACCAAAAATGCAGCTATGGAGCACCGGAA---AAAAAT---GCATCC---ACAAGGGAGACA---CAG----------------GAACATAATAGCTACCAGGAGTATTTGAGGCTTAAAGCACGATTTGAGGCCCTACAACGGTCCCAAAG-------GAATCTCCTCGGAGAGGATCTAGGCCCACTCAGCGGCAAGGAGCTTGATTCACTTGAAAGGCAGCTGGGCATGTCTCTGAAGCATATCAGATCAACACGG-------ACCCAGTATATGCTCGATCAGCTCACCGATCTTCAAAAAA-GG-------GAACAAACGCTTACCGAAGCT---AACATGACATTGAAAAGAAGG-----------------TTGGAGGAA------GAA---AGCCAAGCAACA------------------------------------------------TGGAAC---CCA---AGT------------GCG---CAT---GGT---------GTG---GGG---------TGTGGA------CAA------CAG------------------CCATCT---------CAACCT------CAC------------------------AGC------AATGGA---TTCTTC------CATCCCTTGCAG---TGT------GAGCCCACGCTACAA------ATCGG-------------------GTAC---CAG---CCT---------------------AATCAAATA------------------------GCAGTC------------ACA---GCA------------CCTGGGCCA---TGTGTGAAT---------AATTAC---ATG------CCAGTA------TGGTTAGCT----------------------------
Nelumbo_n_NEnuSEP3        ------------------------------------------AAGATCAATCGGCAGGTCACCTTTGCAAAACGAAGAAATGGTCTTTTGAAGAAAGCTTACGAGCTTTCCGTTCTTTGTGATGCTGAGGTTGCTCTGATAATCTTCTCCAATAGAGGAAAGTTGTACGAGTTCTGCAGCAGTTCGAG----------CATGATCAAGACTCTCGAAAGATATCAAAAATGCAACTATGGAGCGCCAGAG---ACAACT---ATATCC---ACAAGGGAGTCA---GAG----------------GAGCTGAGTTGTCAACAGGAATATCTGAAACTTAAAGCACGAGTTGAGGCCCTACAGCGGTCACAGAG-------GAATCTCTTGGGAGAAGACCTGGGCCCACTAAGTGGCAAGGAGCTTGAGTCACTGGAGAGGCAGCTGGATATGTCGTTGAAGCAGATCAGATCAACACGG-------ACCCAATACATGCTTGATCAGCTTGCAGATCTTCAAAGAA-GG-------GAGCAAATGCTTAGCGAAGCT---AACAGGGCATTGAAACGGCGG-----------------TTTGAAGAA------GGA---AGCCAGGCAAAT------------GCA---CAT---------CAG---------------TGGGAC---CCC---AAT------------GTG---CAT---GGT---------------------------TATGGA------CGA------CAT------------------CCAGCC---------CAAACA------CAA------------------------GGC------GAAGGT---TTCTTT------CATCCTGTAGAG---TGT------GAGCCCACGCTACAA------ATTGG-------------------GTAC---CAG---CCT---------------------GATCAAATA------------------------ACGGTT------------GCA---GCA------------CCAGGGCCA---AGTGTTAGT------------TAT---ATG------CCTGGG------TGGCTGGCA----------------------------
Aquilegia_c_AcoSEP3       ATGG---GAAGAGGAAGAGTTGAGTTGAAGAGAATTGAAAACAAGATCAACAGACAAGTTACCTTCGCTAAACGTAGAAATGGTCTTTTGAAGAAAGCTTATGAACTTTCTGTTCTTTGTGATGCTGAAGTTGCTCTTATTATTTTCTCTAATAGAGGAAAGCTTTATGAGTTTTGCAGTAGTTCAAG1:185:8---CATGCTTAAAACTCTCGAGAGGTACCAGAAATGTAGCTATGGAGGACCAGAG---CCCAAT---GTATCT---GCACGGGAGGCA---CAG------2:264:8---GAGCATAGTAGCCATCAAGAATATCTGAGGCTCAAAGGAAAAGTAGAGTCCCTACAACGTACTCAAAG3:332:8GAACCTTCTGGGTGAGGATTTGGGACCATTGAGTGGAAAGGAGCTGGAGACACTCGAGAGGCAGCTGGACTCGTCTTTGAGGCAAATCAGATCAACTAGG4:432:8ACGCAGTACATGTTAGATCAGCTTACTGACCTTCAGAGAA-GG5:474:8GAACAAATGCTCAGTGAAGCA---AACAAAAACTTGAGAAGAAGG-6:516:8---------TTGGAGGAA------GGT---ACCCAACCAAAT------------CAT---CAT---------CAT---------------TGGGAC---CCA---AAC------------ATG---CACAATGGT---------GTG---ACC---------TTTGCT------CGG------CAG------------------CAGGCT---------CAGGCT------CAG------------------------GGT------GAAGGG---TTTTTC------CACCCTTTAGAA---TGT------GAACCCACATTACAG------ATTGG---7:656:8------ATCATAT---CAG---AAT---------------------GAACAAATA------------------------AGTGTT------------GCC---ACA------------GCCGGGCCA---AGCATGAAT---------AATTAC---ATG------CAAGGT------TGGTTGGGT---------------------8:732:8
Nigella_d_NdSEP3          ATGG---GTAGAGGAAGAGTTGAGTTGAAGAGGATTGAAAACAAGATCAACAGACAAGTTACCTTCGCTAAACGTAGAAATGGCCTTTTGAAGAAAGCTTACGAGCTTTCTGTCCTTTGTGATGCTGAAGTTGCTCTCATCATCTTCTCTAATAGAGGCAAACTCTATGAGTTTTGTAGTAGCTCCAG----------CATGCTTAAAACACTGGAGAGGTACCAGAAATGCAGCTATGGAGGACCAGAG---CCCAAT---GTATCT---GCAAGGGAAGCC---CAG----------------GAGCATAGTAGCCATCAGGAATACTTAAGACTCAAAGCAAGAGTAGAAGCCCTACAACGTTCCCAAAG-------GAACCTTCTAGGTGAAGATTTGGGACCATTAAGTGGAAAAGAGTTGGAGGCCCTTGAGAGGCAATTAGACTCCTCATTGAAGCAAATTAGATCAACTCGG-------ACACAATACATGCTAGATCAGCTCACAGATCTTCAACGAA-GG-------GAACAAATGCTTAGTGAAGCA---AACAAGACTTTGAGGAGAAGG-----------------TTGGAGGAG------GGA---AGTCAAACAAAC------------CCT---CAT---------CAT---------------TGGGAC---CCC---AAC------------ATG---CAT---GGAGGTCCT---GTG---GGA---------TATGGC------AGG------CAA------------------CAAGCT---------CAAGCA------CAG------------------------GGT------GAAGGG---TTCTTC------CACCCTCTTGAT---TGT------GAACCCACACTCCAA------ATTGG-------------------ATAC---AAT---------------------------GAACAGATA------------------------AATGTT------------GCA---ACA------------GCGGGAACA---AGCATGAAT---------AATTAT---ATGCATGCACAAGGA------TGGTTAGCT----------------------------
Akebia_t_AktSEP3_1        ATGG---GGAGAGGAAGAGTTGGGTTGAGGAGGATCGAGAACAAGATTAACAGGCAAGTCACCTTCGCCAAACGTAGAAATGGACTTTTGAAGAAAGCTTACGAGCTTTCCGTTCTTTGTGATGCCGAGGTTGCTCTCATAATCTTCTCCAATAGAGGAAAACTGTACGAGTTCTGCAGTAGCTCCAG----------CATGTTCAAGACTCTTGAACGATATCAGAAATGCAACTTTGGAGCACCAGAG---CCGAAT---GTATCC---ACAAGGGAGGCC---CTG----------------GAGCATAGTAGCCACCAGGAGTACTTGAAACTTAAAGCACGAGTCGAGGGCCTACAACGATCCCAACG-------GAACCTTCTGGGTGAAGATTTGGGACCCCTAAGCGGAAAGGAGCTTGAAACCCTCGAGAGGCAACTTGATATGTCACTCAAGCAGATTCGATCGACTCGG-------ACTCAGTACATGCTTGATCAGCTCTCTGATTATCAAAGAA-GG-------GAACAAATGCTTAGCGAAGCT---AACAAGGCCTTGAGAAGAAGG-----------------TTAGAGGAA------GGA---AGCCAACCAAAT------------CCA---CAC---------CAA---------------TGGGAC---CCA---AAT------------GTG---CAG---GTT---------GTG---AAC---------TTTGGT------CGA------CAG------------------CAGGCT---------CCAGCA------CAG------------------------GGT------GAAGGG---TTCTTC------CAGCACATAGAG---TGT------GAACCCACCCTACAC------ATCGG-------------------GTAC---CAG---CCG---------------------GATCAAATA------------------------ACTGTG------------GCT---GCA------------GCTGGGCCA---AGTATGAAT---------AATTAC---ATG------CAAGGA------TGGATAGGT----------------------------
Eschscholzia_c_EcAGL9     ATGG---GAAGAGGAAGAGTTGAGTTGAAGAGAATAGAGAACAAGATTAACAGACAAGTAACGTTTGCAAAACGTAGAAATGGACTTTTGAAGAAAGCTTATGAACTTTCTGTTCTTTGTGATGCTGAAGTTGCTCTCATCATCTTCTCTAATAGAGGAAAATTGTACGAGTTTTGTAGTAGTTCCAG----------CATGTTCAAAACCCTAGAACGATATCAAAAGAGCAACTATGGAGCACCAGAA---ACAAAT---GTGTCT---GTAAGAGAGAGC---CAG----------------GAGCATAGCAGTCACCAGGAGTATTTGAAACTTAAAGCACGAGTTGAGGCCTTGCAACGATCACAAAG-------GAATCTTCTGGGCGAGGATTTGGGACCTTTAAGTGGGAAGGAACTCGAATCGCTTGAAAGACAGCTTGATATGTCACTAAAGCAAATTAGATCAACTCGG-------ACCCAGTATATGCTCGATCAGCTTACCGATCTTCAACGAA-GA-------GAACAAATGTTGAGTGATGCT---AACAAGACCTTAAGGAGAAGG-----------------TTGGAAGAA------GGA------ACTGTAACA------------TGT---CAT---------CAA---------------TGGGAG---CAA---AAC------------------------------------ATG---CAG---------TACGGT------CAG------CAG------------------CAAGCT---------CATGCA------CAG------------------------GGT------GAAGGT---TTCTTC------CATCCCATTGAA---TGC------GAACCAACGCTCCAG------ATGGG-------------------GTAC---CAG---CAA---------------------GATCAAATA------------------------ACAGTA------------GCA---GCAGCAGCAGGA---CCAAGTATG---ACCATGAAT---------AGTTAC---ATG------CCAGGACCAGGATGG----------------------------------
Euptelea_p_EUplSEP3       ATGG---GTAGAGGAAGGGTTGAGTTGAAGAGGATCGAGAACAAAATCAACCGGCAAGTCACCTTCGCAAAACGTAGAAATGGCCTTTTGAAGAAAGCTTACGAGCTTTCTGTTCTTTGTGAGGCTGAGGTTGCTCTCATCATCTTCTCCAATAGAGGAAAGCTGTACGAGTTCTGCAGTAGCACCAG----------CATGTTCAAAACGCTTGAGAGGTATCAGAAGTGCAACTATGGTGCACCGGAA---ACAACT---GTATCC---ACAAGGGAGCTC---CAG----------------GAGCAGAGTAGCCAGCAGGAGTATTTGAAACTTAAGGCACGAGTCGAGGCCCTACAACGATCCCAAAG-------GAATCTTCTGGGTGAGGATTTGGGACCCTTAAGCGGCAAGGAGCTTGAGTCACTTGAAAGACAGCTTGACATGTCACTGAAGCAGATCAGATCAACTCGG-------ACCCAATACATGCTTGATCAGCTCACCGATCTTCAACGAA-GA-------GAACAAGTGCTTAGCGAATCT---AACAAGAACTTAAGAAGAAGG-----------------TTGGAGGAA------GGT---AGCCAAGCAAAT------------CCA---CAC---------CAA---------------TGGGAC---CTA---AGT------------GCT---CAC---GGT---------GTG---GGG---------TACGGT------CGT------CAG------------------CAGCCT---------CAAGCA------CAG------------------------GGC------GAAGGG---TTCTAC------CATCCCTTAGAG---TGC------GAGCCCACGCTACAA------ATCGG-------------------GTAC---CAC---CCT---------------------GATCAAATA------------------------ACGGTT------------GCA---GCA------------CCTGGGCCA---AGTGTTAAT---------AATTACAATATG------CCAGGA------TGGTTAGCA----------------------------
Chloranthus_s_CsSEP3      ------------------------------------------------------------------------------------------------------------------CTTTGTGATGCTGAAGTTGCTCTCATCGTCTTCTCCAATAGAGGAAAGCTGTACGAGTTTTGCAGCAGCTCTAG----------TATGTTAAAAACTCTTGAGAGGTACCAAAAATGCAACTATGGAGCACCAGAC---ACAACA---GTGTCC---ACAAGGGAGATG---CAG----------------------AGCAGTCAACAGGAGTATTTGAAACTTAAAGCTCGTGTTGAAGCTCTACAACGATCCCAAAG-------GAATTTTTTGGGGGAGGATTTGGGCCCACTGAGTGGCAAGGAGCTGGAGCAACTTGAAAGGCAGTTGGACATGTCACTGAAGCAGATCAGATCAACCCGG-------ACCCAGTACATGCTTGATCAGCTGACAGATCTTCAACGAA-GG-------GAACAAATGCTTTGTGAAACT---AATAAGGCCCTGAAGAGAAGG-----------------TTGGACGAA------GTA---ACTCCGGCAAAT------------CCA---CAC---------CAA------------GGATGGGAC---CCA---AAC------------CCA---CAC---GGG---------GTC---AGT---------TATGGG------CGC------CAA------------------GCAGCC---------CAACAG------CAG------------------------GGC------GACGGT---TTCTTT------CATCCCCTCGAG---TGT------GAACCCACCTTACAG------ATCGG-------------------GTAC---CAG---CAC---------------------GATCAAATA------------------------ACCATA------------GCC---GCC------------CCTGGACCA---AGTGTGAGT---------AACTAC---ATG------CCAGGA------TGGCTTGCA----------------------------
Persea_a_PEamAGL9_1       ATGG---GAAGAGGAAGGGTTGAGTTGAAGCGGATCGAGAACAAGATCAACAGGCAAGTGACCTTTGCCAAAAGAAGAAATGGTCTCTTGAAGAAAGCTTACGAGCTTTCGGTTCTCTGCGATGCTGAAGTCGCTCTGATCGTCTTCTCCACTAGAGGGAAGCTCTATGAGTTCTGCAGCACCGCTAG----------CATGCTGAAAACACTAGAGAGGTATCAGAAGTGCAACTATGGTGCCCCTGAG---ACGACT---GTATCG---TCAAGAGAATTA---CAG----------------------AGCAGTCACCAGGAATATATGAAACTTAAGGCGCGGGTCGAAGCTTTACAACGATCACAAAG-------AAATCTTTTGGGCGAGGACTTGGGCCCTTTAACTGGGAAGGAACTAGACACACTTGAAAAGCAGTTGGATGTATCTTTGAAGCATATCAGATCAACACGG-------ACTCAGTACATGCTCGATCAACTTGGAGATCTTCAACGAA-GG-------GAGCATATGCTTAGTGAAGCT---AACAAGAGCCTAAGAAGAAGG-----------------TTGGAAGAA------GGA---ATGCAGGAAAAC------------CCA---AAC---------CAT------------GCATGGGAT---CCA---AAT------------------------------------------GGA---------TATGTC------CGA------CAA------------------CAAGCC---------CCACCA------CAG------------------------AGT------GACGGA---TTCTTC------CATCCCATAGAG---TGC------GAACCCACTCTCCAA------ATTGG-------------------GTAC---CAG---TCT---------------------AGTCAAATC------------------------ACAATC------------GCT---GCA------------CCCGGACCC---AATGTGAAT---------AACTAC---ATG------CCGGGA------TGGCTTGCA----------------------------
Persea_a_PEamAGL9_2       ATGG---GGAGAGGAAGGGTGGAGCTGAAGAGGATTGAGAACAAGATCAACAGGCAAGTGACCTTTGCCAAACGGAGAAACGGACTTCTTAAGAAAGCTTACGAGCTTTCCGTTCTCTGCGATGCTGAGGTTGCTCTCATCATCTTCTCCAATAGAGGAAAGCTCTATGAGTTCTGCAGCAGCTCTAG----------CATGCTGAAAACGCTCGAGAGGTATCAGAAATGCAACTATGGTGCACCTGAG---ACAACT---GTTTCA---ACAAGAGAAACT---CAG----------------------AGCAGTCACCAGGAGTATTTGAAACTCAAGGCACGTGTTGAAGCTTTACAGCGATCACAAAG-------AAATCTGCTGGGCGAAGACTTGGGCCCTCTGACGAGCAAGGAGCTCGACACTCTTGAAAAACAGTTGGATGCATCTTTGAAGCAGATCAGATCAACAAGG-------ACTCAGTACATGCTCGATCAACTTGCAGATCTCCAACGAA-GG-------GAACAAATGCTTAGTGAAGCC---AACAAGAACCTGAAAAGGAGG-----------------TTGGAGGAA------GGA---ATGCAGGCAAAT------------CCC---CAA------------------------GTTTGGGAT---CCT---AAT------------GGG---CAT---CCG---------GTT---ACA---------TATGGA------CGA------CAA------------------CAAGCC---------CCACCA------CAG------------------------AGC------GATGGA---TTCTTC------CATCCCTTGGATACGTGT------GAACCCACTCTCCAT------ATCGG-------------------GTAC---CAG---CCA------------------GCTGATCAAATA------------------------ACGATT------------GCC---GCA------------CCTGGACCG---AGTGTGAAT---------AACTAC---ATG------CCAGGA------TGGCTTGCA----------------------------
Persea_b_SEP3.2           ---------------------------AAGAGGATTGAGAACAAGATCAACAGGCAAGTGACCTTTGCCAAACGGAGAAACGGACTTCTTAAGAAAGCTTACGAGCTTTCCGTTCTCTGCGATGCTGAGGTTGCTCTCATCATCTTCTCCAATAGAGGAAAGCTCTATGAGTTCTGCAGCAGCTCTAG----------CATGCTGAAAACGCTCGAGAGGTATCAGAAATGCAACTATGGTGCACCTGAG---ACAACT---GTTTCA---ACAAGAGAAACT---CAG----------------------AGCAGTCACCAGGAGTATTTGAAACTCAAGGCACGTGTTGAAGCTTTACAGCGATCACAAAG-------AAATCTGCTGGGCGAAGACTTGGGCCCTCTGACGAGCAAGGAGCTCGACACTCTTGAAAAACAGTTGGATGCATCTTTGAAGCAGATCAGATCAACAAGG-------ACTCAGTACATGCTCGATCAACTTGCAGATCTCCAACGAA-GG-------GAACAAATGCTTAGTGAAGCC---AACAAGAACCTGAAAAGGAGG-----------------TTGGAGGAA------GGA---ATGCAGGCAAAT------------CCC---CAA------------------------GTTTGGGAT---CCT---AAT------------GGG---CAT---CCG---------GTT---ACA---------TATGGA------CGA------CAA------------------CAAGCC---------CCACCA------CAG------------------------AGC------GATGGA---TTCTTC------CATCCCTTGGATACGTGT------GAACCCACTCTCCAT------ATCGG-------------------GTAC---CAG---CCA------------------GCTGATCAAATA------------------------ACGATT------------GCC---GCA------------CCTGGACCG---AGTGTGAA-----------------------------------------------------------------------------
Eupomatia_b_EbAGL9        ---------------------------------------------------------------------------AGAAATGGACTTCTGAAGAAAGCGTACGAGCTCTCCGTTCTTTGCGATGCTGAGGTAGCTCTCATCATCTTCTCCAACAGAGGCAAGCTCTATGAGTTCTGCAGCTCCTCCAG-------CAGCATGTTCAAGACTCTTGAGAGGTATCAGAAATGCAACTATGGGGCACCGGAG---ACAGTT---GTGACA---ACAAGAGAGATT---CAG----------------------AGCAGTCATCAGGAGTATTTGAAACTTAAAGCCCGCGTTGAGGCTCTACAGCGTTCCCAAAG-------GAATCTTCTTGGTGAGGACCTGGGCCCGTTGAGTGGCAAGGAACTAGACACACTTGAAAGGCAGCTTGACATGTCACTGAAACAAATAAGATCGACTCGG-------ACGCAATACATGCTCGATCAGCTCACAGATCTTCAAAGAC-GG-------GAACAAATGCTTAGTGAAGCT---AATAAGACTCTGAAAAGGAGG-----------------CTGGAAGAA------GGA---ATGGAGGCGAAT------------CCA---AAC---------CAT------------GCATGGGAT---CAC---AAT------------CCA---CAT---GCG---------ATG---GGG---------TTCGTG------CGA------CAA------------------CAGGGC---------CCACCG------CAG------------------------GAT------GACGGA---TTTTTC------CATCCATTAGAC---TGT------GAACCTACCCTCCAG------ATTGG----------GCTTTGCAGGTAT---CAG---ACT---------------------GATCAAATG------------------------CAGATGACA---------ACA---GCG------------CCTGGTCCA---AGTGCGAAT---------AATTAC---ATG------CCGGGA------TGGTTAGCA----------------------------
Liriodendron_t_LItuAGL9   ATGG---GGAGAGGAAGGGTAGAACTGAAGCGGATCGAGAACAAAATCAACAGGCAAGTAACATTCGCCAAACGCAGAAACGGCCTTCTCAAGAAAGCCTACGAGCTCTCTGTTCTCTGCGATGCTGAGGTTGCTCTGATCATCTTCTCCAACAGAGGAAAGCTGTACGAGTTCTGCAGCACCTCCAG----------CATGTTCAAGACACTAGAGCGATATCAGAAGTGCAACTACGGAGCACCAGAG---GCAGCT---GTGACA---ACAAGAGAGATT---CAG----------------------AGCAGTCATCAAGAGTATTTGAAACTTAAAGCACGTGTAGAGGCCCTACAACGTTCACAAAG-------AAATCTTCTGGGTGAGGACCTGGGCCCGTTGAACGGCAAGGAGCTTGACACACTTGAAAGGCAGCTAGACGTGTCACTGAAACAGATAAGATCCACTCGG-------ACCCAGTACATGCTTGACCAGCTCACAGATCTTCAAAGAA-GG-------GAACAAATGCTTAGTGAAGCT---AACAAGGCCCTGAAAAGAAGG-----------------CTGGATGAA------GGA---ATGCAGGCAAAT------------CCA---CAC---------CAA------------GGATGGAAT---CAC---AAT------------CCA---CAT---GCA---------ATG---GAG---------TACGTC------CGG------CAA------------------CAGGGC---------CCACCA------CAA------------------------GGC------GATGGA---TTTTTC------CATCCATTAGAC---TGT------GAACCTACTCTCCAA------ATCGG-------------------GTAC---CAG---ACC---------------------GATCAAATA------------------------ACGATGAGC---------ACT---GCA------------CCTGGGCCC---AGTTTGAAT---------AACTAC---ATG------CCGGGG------TGGCTCGCA----------------------------
Magnolia_g_MagrAGL9       ---------------------------------------------------------------------AAACGCCGAAACGGGCTTTTGAAGAAAGCCTACGAACTCTCAGTTCTCTGCGATGCTGAGGTGGCTCTCATCATCTTCTCCAATAGAGGAAAGCTCTACGAGTTTTGCAGCGGCTCCAG----------CATGTTAAAAACATTGGAGAGGTATCAGAAATGTAACTACGGAGCACCAGAA---CTTCCT---GTCTCA---ACAAGGGAGACT---CAG----------------------AGCTATCATCAGGAGTATCTGAAGCTTAAGGCCCGCGTGGAGGCACTACAACGGTCCCAAAG-------GAATCTTCTAGGTGAGGACTTGGGCCCACTAAGCGGCAAGGAGCTCGAGACACTTGAAAGGCAGCTGGATATCTCGTTGAGGCAAATCAGATCAACCCGG-------ACGCAATGCATGCTCGATCAGCTTGGAGATCTTCAAAGAA-GG-------GAACATATGCTTAGTGAAGCG---AACAAGACACTGAGACGAAGG-----------------TTAGAGGAA------GGA---GCACAGGCAAAT------------CAT---AAT---------CAG------------GTGTGGGAA---CCA---AAT------------GCA---CAT---GCT---------GTG---GACAGC------TACAAC------CGA------CAA------------------CAACCC---------CAACAG------CAA------------------------GGC------GACGGA---TTCTTC------CATCCGCTAGAG---TGT------GAGCCCACTCTCCAT------ATCGG-------------------GTAT---CAG---CCA---------------------GATCAGATA------------------------ACGATA------------GCA---GCA-------------------------------------------------------------------------------------------------------------
Magnolia_p_MpMADS13       ------------------------------------GAAAATAAGATTAATCGGCAGGTGACTTTCGCCAAACGCCGAAACGGGCTTTTGAAGAAAGCCTACGAACTCTCAGTTCTCTGCGATGCTGAGGTGGCTCTCATCATCTTCTCCAATAGAGGAAAGCTCTACGAGTTTTGCAGCAGCTCCAG----------CATGTTAAAAACATTGGAGAGGTATCAGAAATGCAACTACGGAGCACCAGAA---CTTCCT---GTATCG---ACAAGGGAGACT---CAG----------------------AGCTATCATCAGGAGTATCTGAAGCTTAAGGCCCGCGTGGAGGCACTACAACGGTCCCAAAG-------GAATCTTCTAGGTGAGGACTTGGGCCCACTAAGCGGCAAGGAGCTCGAGACACTTGAAAGGCAGCTGGATATCTCGTTGAGGCAAATCAGATCAACCCGG-------ACGCAATGCATGCTCGATCAGCTTGGAGATCTTCAAAGAA-GG-------GAACATATGCTTAGTGAAGCG---AACAAGACACTGACACGAAGG-----------------TTAGAGGAA------GGA---GCACAGGCAAAT------------CAG---AAT---------CAG------------GTGTGGGAA---CCA---AAT------------GCA---CAT---GCC---------GTG---GACAGC------TACAAC------CGA------CAA------------------CAACCC---------CAACAG------CAA------------------------GGC------GACGGA---TTCTTC------CATCCGCTAGAG---TGT------GARCCCACTCTCCAT------ATCGG-------------------GTAT---CAA---CCA---------------------GATCAGATA------------------------ACGATA------------GCA---GCA------------CCAGGGCCG---AGTGTAAAT---------AATTAC---ATG------CCAGGA------TGGCTTGTA----------------------------
Saruma_h_DT591557         ATGG---GGAGAGGAAGAGTTGAGCTGAAACGAATCGAGAACAAGATCAACAGGCAAGTTACCTTTGCGAAACGAAGAAATGGACTGCTGAAGAAAGCCTACGAGCTATCTGTTCTTTGCGATGCGGAGGTGGCTCTGATTGTCTTCTCCAATAGAGGAAAGCTCCACGAATTTTGCAGCACCTCCAG----------CATGATAAAGACACTTGATAGGTATCAAAAATGCAACTTTGGTCCACCAGAG---CCAACT---GTAACA---TCAAGGGAGACT---CAG----------------------AGCAGTCGCCAGGAGTATTTGAAACTAAAAGCACGCGTAGAGGCCCTACAACAATCCCAAAG-------GAATATTTTGGGCGAGGATTTGGGCACACTATCCGGGCAAGAACTTGAGCAACTTGAGAGGCAATTGGATGTGTCATTGAAGCAGATCAGATCCACACGG-------ACCCAGTACATGCTCGACCAGCTTAGTGATCTTCAAAGAA-AG-------GAACAATTGTTGAACGAGACT---AACAGGGCCATGAAGAGAAGG-----------------TTAGGGGTA------GGA---GAACAGGTGCAT------------TCA---CAT---------CAA------------GGATGGGAT---ACC---AAT------------GCT---CAT---CATCCA------ACG---GTA---------TACTCC------CGA------------------------------------------------------CAA------------------------GGC------GACGGAATATTCTTT------CATCCACTTGAG---TGT------GAGACGACGCTCCAT------ATCGG-------------------GTAC---CAG---CCG---------------------GACCAAATA------------------------AATGTT------------GAT---CCT------------TCAGGGCCA---AGTATGGAT------------TAT-------------------------------------------------------------
Saruma_h_DT585205         ---------------------------------ATCGAGAACAAGATCAACCGGCAAGTCACTTTCGCAAAGCGAAGAAATGGACTGCTGAAGAAAGCTTACGAGCTCTCGGTTTTGTGCGACGCCGAGGTCGCTCTCATCATCTTCTCAAACAGAGGGAAGCTTTACGAGTTCTGCAGCAATTCCAG----------TATGTTCAAGACACTAGAGAGGTATCAGAAATGTAACTATGGAGCACCAGAG---ACAACC---ATATCA---ACGCGGGAGACA---CAG----------------------AGCAGTTATCAGGAATATCTGAAACTTAAAGCACGCGTTGAGGCTCTACAACGATCTCAGAG-------GAATCTTTTGGGTGAGGACTTGGGCCCCCTATCCGGCAGGGAGCTTGAGCAACTTGAAAGGCAGTTGGATGTCTCCTTGAAGCAGATCAGATCAACAAGG-------------TATATGCTTGATCAACTCGGCGATCTTCAAAGAA-GG-------GAACAGATGCTCAGTGAGGCA---AACAAGACCCTAAAGAGAAGA-----------------TTGGAAGAA------GGA---AGCCAGGGGAAT------------CCT---CAC---------CAG------------GGATGGGAT---CCA---AAT------------CCT---CAT---GCA---------GTG---GGA---------TATAGC------CGA------CAA------------------ACCGGG---------CCCCCT------CAG------------------------GGC------GACGGA---TTTTTC------CACCCTATAGAG---TGT------GAACCAACGCTTCAG------ATTGG-------------------GTAC---CAG---CCG---------------------GATCAAATA------------------------ACAATG------------GCT---GCG------------CCAGGGCCA---AGTGTGAATAAT------AATTAC---ATT------CCCGGG------TGGCTGGCC----------------------------
Houttuynia_c_HcSEP1       ATGG---GGAGGGGAAGGGTGGAGCTGAAGAGGATCGAGAATAAGATTAACCGGCAGGTGACCTTTGCCAAACGCAGGAACGGGCTCATGAAGAAAGCTTTCGAGCTTTCCGTTCTCTGCGATGCTGAGGTCGCTCTCATCGTCTTCTCCAGCCGCGGCAAGCTCTACGAGTTCTGCAGCAGCTCCGG----------CATGATGAAGACAATTGAGAGGTATCAGAAATGCAACTATGGAGCACCGGAG---GCAACA---GTATCC---ACAAAGGAAATT---CAG----------------------AGCAGCTATCAGGAATACATGAAACTTAAAGCACGCGTTGAGTCACTACAACGATCCCAGAG-------GAATTTGTTGGGTGAGGATTTGGGCCCACTGACTGGCAAAGAGCTTGAACAACTCGAAAGACAATTGGATATGTCTTTGAAGCAGATCAGATCAACGCGG-------ACTCAATGTATGCTTGATCAGCTTTCTGATCTTCAAAGAA-GG-------GAACAAATGCTCAGCGAAGCT---AATAAAGCACTGAGGAGAAGG--------CTTTTGCAGTTGGATGAT------GGA---AGCCAAACAAAC------------CCT---CAC---------CAC------------TCCTGGGAT---CCA---AAT------------GCT---CAT---GGA---------GTG---GGG---------TACAGC------CGA------CAC------------------CCAGGG---------CAGCCC------CAG------------------------GGT------GAAGTA---ATTTTC------GATCCTTTGGAT---TGT------GAACCCACGCTTCAT------ATAGG-------------------CTAT---CAA---CCT---------------------GACCAGATA------------------------ACAATA------------GCT---GCA------------CCAGGTCCA------AACGGC---------AATTAC---ATG------CAAGGG------TGGCTTCCA----------------------------
Zea_m_ZmM27               ATGG---GGAGGGGTCGGGTGGAGCTCAAGCGGATCGAGAACAAGATCAACCGCCAGGTCACCTTCGCCAAGCGCCGCAACGGCCTGCTCAAGAAGGCGTACGAGCTCTCCGTGCTCTGCGACGCCGAAGTCGCGCTCATCATCTTCTCCAACCGCGGCAAGCTCTACGAGTTCTGCAGCGGACAGAG----------CATCACCAAAACACTTGAGAGGTATGAAAAAAACAGTTATGGAGGACCAGAT---ACTGCT---GTACAG---AACAAGGAGAAC---GAG-------------TTAGTCCAGAGCAGTCGTAATGAGTACCTCAAGCTGAAAGCGAGGGTGGATAATTTACAGAGGACTCAGAG-------GAATTTGCTTGGTGAAGATCTGGGGTCACTTGGTGTCAAAGAGCTTGAGCAGCTTGAGAAGCAACTTGATTCATCCTTAAGGCACATAAGATCCACAAGG-------ACACAACATATGCTTGATCAGCTCACTGATCTTCAGAGGA-GG-------GAGCAAATGCTGTGTGAAGCA---AATAAGTGCCTTAGAAGAAAG-----------------CTGGAGGAG------ACC---AGCAACCAGGTG------------CAT---GGC---------CAA------------GTGTGGGAG---CAC---GGT------------GCC---AAC---TTA---------CTC---GGC---------TACGAG------AGG------CACTCTCCTCAACAG------CAGGCC---------CCATCA------CAT---------------------GTTGGC------AATGGT---TTGTTCTTT---CATCCCCTGGAA---GCTGCAGCAGAGCCAACCCTGCAG------ATCGG-------------------GTTC---GCT---CCT---------------------GAGCATATG------------------------AATAAC------------------------------------------------------------------TTC---ATG------CCAACA------TGGCTACCC----------------------------
Sorghum_b_SbMADS1         ATGG---GGAGGGGGCGGGTTGAGCTGAAGCGGATCGAGAACAAGATCAACCGCCAGGTCACCTTCGCCAAGCGCCGCAACGGGCTGCTCAAGAAGGCGTACGAGCTCTCCGTGCTCTGCGACGCCGAGGTCGCGCTCATCATCTTCTCCAACCGCGGCAAGCTCTACGAGTTCTGCAGCGGACAGAG----------CATCACAAAAACACTTGAGAGGTA-CGAAAAG-CA--TATGAGG--CCAGAT---ACTGCT---GTACAG---AACAAGGAGAAC---GAG-------------TTAGTCCAGAGCAGTCGGAATGAGTACCTTAAACTGAAAGCAAGGGTGGATAATTTACAAAGGACTCAGAG-------GAATTTGCTTGGTGAAGATCTGGGGTCACTTGGTATCAAAGAGCTTGAGCAGCTCGAGAAGCAACTTGATTCATCCTTAAGGCACATAAGATCCACAAGG-------ACACAACATATGCTTGATCAGCTCACTGATCTTCAGAGGA-GG-------GAGCAAATGCTGTGTGAAGCA---AATAAGTGCCTTAGAAGAAAG-----------------CTGGAGGAG------ACC---AGCAACCAGGTG------------CAT---AG----------CAA------------GTGT-GGAG---CAC---GGT------------GCC---AAC---TTA---------CTC---GGC---------TACGAG------CGG-----CCACTCCCCCCCAC--------AGCAGG---------CCCCAT------CAC----------------ATATTGGCAAT------GGATTG---TTCTTT------CATCCCCTGGAA---GCTGCAGCAGAGCCAACCCTGCAG------ATCGG-------------------GTTC---GCT---CCT---------------------GAACATA------------------------------------------------------------------------------------------------------------------------------------------------------------------
Dendrocalamus_l_DlMADS5   ATGG---GGAGGGGTAAGGTGGAGCTGAAGCGGATCGAGAACAAGATCAACCGGCAGGTGACCTTCGCCAAGCGCCGCAACGGCCTGCTCAAGAAGGCGTACGAGCTCTCCGTCCTCTGCGACGCCGAGGTCGCGCTCATCATCTTCTCCAACCGCGGCAAGCTCTACGAGTTCTGCAGCGGCCAGAG----------CATGACCAAAACACTGGAGAGGTACCAAAAGTGCAGTTACAGTGGACCAGAT---ACTGCA---ATACAA---AACAAGGAGAAT---GAG-------------TTAGTGCAGAGCAGTCGCAATGAGTATCTCAAACTGAAAGCACGTGTGGATAATTTACAGAGAACTCAAAG-------GAATCTGCTTGGTGAAGATCTTGGGTCACTCGGCATCAAAGAGCTTGATCAGCTTGAAAAGCAACTTGATTCATCCTTAAGGCACATAAGATCCACAAGG-------ACACAGCATATGGTTGATCAGCTCACCGATCTCCAGAGGA-GG-------GAACAAATGCTGTGTGAAGCA---AATAAGTGCCTTAGAAGAAAA-----------------CTCGAGGAG------AGC---------CAGGTG------------CAT---GGA---------CAA------------GTGTGGGAG---CAC---GGT------------GCC---AAC---CTA---------CTTGCTGGC---------TACGATCAG---CGG------CAGTCCCCGCAG---------CAGGCG---------CCACCG------CAC---------------------GCCGGC------AACGGA---TTCTTT------CATCCCCTGGAC---GCTGCCGCCGAGCCTACGCTGCAG------ATTGG-------------------GTTT---ACT---CCT---------------------GAGCAGATT------------------------AATAAC------------TCA---TGC------------------------GTGACC------------GGCTTC---ATG------CCGACA------TGGCTACCT----------------------------
Oryza_s_OsMADS8           ATGG---GGAGAGGGAGGGTGGAGCTGAAGAGGATCGAGAACAAGATCAACAGGCAGGTGACGTTCGCGAAGCGGAGGAATGGGCTGCTCAAGAAGGCGTACGAGCTCTCCGTGCTCTGCGACGCCGAGGTCGCCCTCATCATCTTCTCCAACCGCGGCAAGCTCTACGAGTTCTGCAGCGGCCAAAG1:185:8---CATGACCAGAACTTTGGAAAGATACCAAAAATTCAGTTATGGTGGGCCAGAT---ACTGCA---ATACAG---AACAAGGAAAAT---GAG------2:264:8TTAGTGCAAAGCAGCCGCAATGAGTACCTCAAACTGAAGGCACGGGTGGAAAATTTACAGAGGACCCAAAG3:335:8GAATCTTCTTGGTGAAGATCTTGGGACACTTGGCATAAAAGAGCTAGAGCAGCTTGAGAAACAACTTGATTCATCCTTGAGGCACATTAGATCCACAAGG4:435:8ACACAGCATATGCTTGATCAGCTCACTGATCTCCAGAGGA-GG5:477:8GAACAAATGTTGTGTGAAGCA---AATAAGTGCCTCAGAAGAAAA-6:519:8---------CTGGAGGAG------AGC------AACCAGTTG------------CAT---GGA---------CAA------------GTGTGGGAG---CAC---GGC------------GCC---ACC---CTA---------CTC---GGC---------TACGAG------CGG------CAGTCGCCTCATGCCGTCCAGCAGGTG---------CCACCG------CAC---------------------GGTGGC------AACGGA---TTCTTC------CATTCCCTGGAA---GCTGCCGCCGAGCCCACCTTGCAG------ATCGG---7:683:8---------GTTT---ACT---CCA---------------------GAGCAGATG------------------------AACAAC------------TCA---TGC------------------------GTGACT------------GCCTTC---ATG------CCGACA------TGGCTACCC---------------------8:744:8
Triticum_a_TaMADS         ATGG---GGAGAGGGAGGGTGGAGCTCAAGCGGATCGAGAACAAGATCAACCGCCAGGTCACCTTCGCCAAGCGCCGCAACGGCCTGCTCAAGAAGGCCTACGAGCTCTCCGTCCTCTGCGATGCCGAGGTCGCGCTCATCATCTTCTCCAACCGCGGCAAGCTCTACGAGTTCTGCAGCGGCCAGAG----------CATGCCCAAAACACTTGAGAGATACCAGAAATGCAGTTATGGTGGGCCAGAT---ACAGCA---ATACAA---AATAAGGAGAAT---GAG-------------TTAGTGCAGAGCAGTCGAAACGAGTACCTCAAACTGAAAGCACGAGTCGAGAATTTGCAGAGAACCCAACG-------AAATTTGCTTGGTGAAGATCTCGGGTCACTTGGCATCAAAGATCTGGAGCAGCTCGAGAAACAACTTGATTCATCCTTAAGGCACATAAGATCCACAAGG-------ACACAGCATATGCTTGACCAGCTCACTGATCTGCAAAGGA-AG-------GAACAAATGCTGTGTGAAGCG---AATAAGTGCCTTCGAAGAAAA-----------------CTGGAGGAG------AGC---AGCCAGCAGATG------------CAG---GGC---------CAA------------ATGTGGGAGCAGCAC---GCC------------GCC---AAC---TTG---------CTC---GGC---------TACGACCAGCTGCGG------CAGTCCCCGCATCAG---CAGCAGGCG---------CCACAC------CAC---------------------GGCGGC------AACGGC---TTCTTC------CACCCCCTGGAC---CCTACCACTGAGCCTACACTTCAG------ATAGG-------------------GTAT---ACT---CAG---------------------GAGCAGATA------------------------AACAAC------------GCA---TGC------------------------GTGGCGGCG---------TCGTTC---ATG------CCGACA------TGGCTGCCC----------------------------
Hordeum_v_WM10A           ATGG---GGCGGGGCCGGGTCGAGCTCAAGCGGATCGAGAACAAGATCAACCGCCAGGTCACCTTCGCCAAGCGCCGCAACGGCCTGCTCAAGAAGGCCTACGAGCTCTCCGTGCTCTGCGATGCCGAGGTCGCCCTCATCATCTTCTCCAACCGCGGCAAGCTCTACGAGTTCTGCAGCGGCCAGAG----------CATGCCCAAAACACTTGAGAGATACCAAAAATGCAGTTATGGTGGGCCAGAT---ACAGCA---ATACAA---AATAAGGAGAAT---GAG-------------TTAGTGCAGAGCAGTCGAAACGAGTACCTCAAACTGAAAGCACGAGTGGAGAATTTGCAGAGAACTCAACG-------AAATTTGCTTGGCGAAGATCTCGGGTCACTTGGCATCAAAGATCTTGAGCAGCTCGAAAAGCAACTTGATTCATCCTTGAGGCACATAAGATCCACAAGG-------ACACAGCATATGCTTGACCAGCTCACTGATCTCCAGAGGA-AG-------GAACAAATGCTGTCTGAAGCA---AATAAGTGCCTTCGAAGAAAA-----------------CTGGAGGAG------AGC---AGCCAGCAGATG------------CAG---GGC---------CAA------------ATGTGGGAGCAGCAT---GCC------------GCC---AAC---TTG---------CTC---GGC---------TACGACCATCTGCGA------CAGTCCCCGCACCAG---CAGCAGGCG---------CAACAC------CAC---------------------GGCGGC------AACGGC---TTCTTT------CACCCCCTGGAC---CCTACCACTGAGCCTACACTTCAG------ATAGG-------------------GTAT---ACT---CAG---------------------GAGCAGATA------------------------AACAAC------------GCG---TGC------------------------GTGGCGGCG---------TCCTTC---ATG------CCGACA------TGGCTGCCC----------------------------
Lolium_p_LpMADS5          ATGG---GGCGGGGCAGGGTGGAGCTCAAGCGGATCGAGAACAAGATCAACCGCCAGGTCACCTTCGCCAAGCGCAGGAACGGGCTGCTCAAGAAGGCCTACGAGCTATCCGTGCTATGCGACGCCGAGGTCGCGCTCATCGTCTTCTCCAACCGAGGCAAGCTCTACGAGTTCTGCAGCACCCAGAG----------CATGACGAAGACACTGGAAAAGTATCAGAAATGCAGTTATGCAGGACCTGAA---ACAACT---GTGCAG---AACAGAGAAAAT---GAG-------------CAACTGAAGAACAGCCGCAATGAGTACCTGAAACTAAAGGCACGTGTTGATAATTTACAGCGGACACAAAG-------GAATTTGCTTGGTGAAGACCTTGATTCATTAGGCATAAAGGAGCTGGAGAGCCTTGAGAAGCAACTCGATTCATCTTTGAAGCACATCAGAACAACAAGG-------ACACAAATTATGGTTGACCAACTGACAGAACTTCAGAGAA-GG-------GAACAAATGTTCTCCGAAGCA---AATAAGTGTCTTCGAATAAAA-----------------TTGGAGGAG------AGC---AATCAGGTTCAT------------GGG---CAG---------CAG------------CTCTGGGAG---CAC---AAC------------AAC---AAC---TTA---------CTC---AGC---------TACGAA------CGT------CAGCCCGAAGTG---------CAGCCA---------CCGATG------AAT---------------------GGCGGC------AACGGA---TTCTTC------CACCCACTTGAT---CCTGCTGGTGAACCGACCCTTCAC------ATAGG-------------------GTAT---CCT---CAA---------------------GAGTCACTG------------------------AATGGC------------TCA---TGC------------------------ATGACC------------ACTTTC---ATG------TCCCCA------TGGCTACCA----------------------------
Hordeum_v_HvM9            ATGG---GGAGGGGGAGGGTGGAGCTGAAGCGGATCGAGAACAAGATCAACCGCCAGGTCACCTTCGCCAAGCGCAGGAACGGCCTGCTCAAGAAGGCCTACGAGCTCTCCGTGCTATGCGACGCTGAGGTCGCGCTCATCGTCTTCTCCAACCGCGGCAAGCTCTACGAGTTCTGCAGCACCCAGAG----------CATGACAAAGACACTGGACAAGTATCAAAAATGCAGTTATGCAGGACCTGAA---ACTACT---GTGCAA---AACAGAGAAAAT---GAG-------------CAACTGAAAAACAGCCGCAATGAGTACCTGAAACTAAAGACACGGGTTGATAATTTACAGCGAACACAAAG-------GAATTTGCTTGGTGAAGATCTTGATTCATTAGGCATAAAAGAGCTTGAGAGCCTTGAGAAGCAACTCGATTCGTCCTTGAAGCACATTAGAACAACAAGG-------ACACAACATATGGTTGACCAATTGACAGAACTCCAGAGAA-GG-------GAACAAATGTTTTCGGAGGCA---AATAAATGTCTTCGAATAAAA-----------------TTGGAGGAG------AGC---AACCAGGTTCAT------------GGG---CAG---------CAG------------CTCTGGGAG---CAC---AAC------------AAC---AAC---GTA---------CTG---AGC---------TATGAA------CGT------CAGCCGGAAGTG---------CAGCCG---------CAGATG------CAC---------------------GGCGGC------AATGGA---TTCTTC------CACCCCCTTGAT---GCTGCTGGTGAACCCACTCTTCAC------ATAGG-------------------GTAC---CCT---CCT---------------------GAGTCCCTG------------------------AATAGC------------TCA---TGC------------------------ATGACT------------ACTTTC---ATG------CCCCCG------TGGTTGCCT----------------------------
Oryza_s_OsMADS7           ATGG---GGAGGGGTCGGGTGGAGCTGAAGAGGATCGAGAACAAGATCAACCGGCAGGTGACGTTCGCCAAGCGCAGGAATGGCCTGCTCAAGAAGGCGTACGAGCTCTCCGTCCTCTGCGACGCCGAGGTCGCCCTCATCATCTTCTCCAACCGCGGCAAGCTCTACGAGTTCTGCAGCACCCAGAG1:185:8---CATGACTAAAACGCTTGAGAAGTATCAGAAATGCAGTTACGCAGGACCCGAA---ACAGCT---GTCCAA---AATAGAGAAAGT---GAG------2:264:8CAATTGAAAGCTAGCCGCAATGAATACCTCAAACTGAAGGCAAGGGTTGAAAATTTACAACGGACTCAAAG3:335:8AAATTTGCTGGGTGAAGATCTTGATTCATTAGGCATAAAAGAGCTCGAGAGCCTAGAGAAGCAGCTTGATTCATCCCTGAAGCACGTCAGAACTACAAGG4:435:8ACAAAACATCTGGTTGACCAACTGACGGAGCTTCAGAGAA-AG5:477:8GAACAAATGGTTTCTGAAGCA---AATAGATGCCTTAGGAGAAAA-6:519:8---------CTGGAGGAA------AGC---AACCATGTTCGC------------GGG---CAG---------CAA------------GTGTGGGAG---CAG---GGC------------TGC---AAC---TTA---------ATT---GGC---------TATGAA------CGT------CAGCCTGAAGTG---------CAGCAG---------CCTCTT------CAC---------------------GGCGGC------AATGGG---TTCTTC------CATCCACTTGAT---GCTGCTGGTGAACCCACCCTTCAG------ATTGG---7:677:8---------GTAC---CCT---GCA---------------------GAGCATCATGAGGCG------------------ATGAAC------------AGT---GCG------------------------TGCATGAAC---------ACCTAC---ATG------CCCCCA------TGGCTACCA---------------------8:747:8
Zea_m_ZmM6                ATGG---GGAGGGGCCGGGTCGAGCTCAAGCGGATCGAGAACAAGATCAACCGCCAGGTCACCTTCGCCAAGCGCCGCAACGGCCTGCTCAAGAAGGCGTACGAGCTCTCGGTGCTCTGCGACGCCGAGGTCGCGCTCATCATCTTCTCCAACCGCGGCAAGCTCTACGAGTTCTCCAGCACGCAGAG----------CATGCCAAAAACACTTGAAAAGTACCAAAAATGCAGTTTTGCAGGGCCTGAA---ACAGCA---CTCCAG---AATAGAGAGAAT---GAG-------------CAACTGAAAAGTAGCCGCAATGAGTACCTCAAACTGAAGGCACGTGTTGATAATTTACAGCGGACTCAAAG-------GAACTTGCTTGGTGAAGATCTTGAGTCATTAGGCATAAAAGAGCTGGAGCACCTGGAGAAGCAGCTCGATTCGTCCTTGAAGCACATAAGATCTACAAGG-------ACACAACACATGGTTGATCAACTGACAGAACTTCAGAAAA-AA-------GAACAAATGTTTTGTGAAGCA---AATAAGTGTCTTCGAAGAAGA-----------------CTGGAGGAG------AGC---AACCAGGTTATA------------TGG---CAG---------CAT------------GCGTGGGAG---CAA---AGC---------------------------------------------------------GAG------CGG------CATTCTGAAGTG---------CAGCCG---------CAGCAG------CTC---------------------AATGGC------AATAAC---TTCTTC------CATCCCCTCGAT---GGTGCTGGTGAACCCACCCTTCAG------ATAGG-------------------GTAT---CCT---TCA---------------------GAGGCACTG------------------------ACTAGC------------TCA---TGC------------------------ATGACC------------ACCTTC---CTG------CCCCCG------TGGTTGCCA----------------------------
Tradescantia_v_TvSEP3     ------------------------------------------------------------------------------------------------------------------CTKTGTGATGCWGAAGTGGGTGTGATAATCTTCTCCAATAGAGGGAAGCTCTATGAGTTCTGCAGTGGTCCTAG----------CATGATGAAAACACTTGAGAGGTATGAAAAGAGCTGCTTTGCAGGACCAGAT---CAGAAT---ACACAA---GTTAAGGAGAAT---CAG-------------TTGGTTCACAGCAGTCGTCAAGAGTATCTGAAGCTCAAAGCACGCCTTGATACTCTGCAACGTTCTCAAAG-------GAATCTCCTTGGTGAGGATTTGGGATCATTAAGTGTTAAGGAGCTTGATTATCTCGAGAAACAGCTTGAGATGTCTCTAACAGAAGTGAGGTCTACAAGG-------ACACAGCAAATGCTGGACCAGCTAACAGATCTTCAAAGAA-GG-------GAATCACAGCTTTGTGATGCA---AACAAATTTCTCAGGAAAAGG-----------------TTGGAAGAG------CTG---TACCAAGCTAAT------------GGA---GAG---------CAA------------GTCTGGCAA------------------------------ATT---GTG---------CCA---ATC---------TGCCAT------CTC------ACC------------------AGGCAC---------AAGACA------TTG------------------------AGA------CATGTG---TTTTTC------CATCCATTGGAA---TGTCCA---CCACCCACACTGCAG------ATTGG-------------------ATATGATCAA---TCT---------------------GAACAAATG---------------------------------------------------------------CCAGGGCCC---AGTGTGAGC---------AACTTC---ATG------CCATMT------TGGATGCTTTGC-------------------------
Asparagus_v_AvMADS1       ATGG---GGAGAGGAAGAGTTGAGCTGAAGAGGATCGAGAACAAGATCAACAGGCAGGTGACCTTCGCAAAGAGAAGGAATGGACTCCTCAAGAAAGCCTACGAGCTCTCCGTGCTCTGCGATGCCGAGGTTGCCCTCATCATCTTCTCCAATCGTGGAAAGCTCTATGAGTTCTGCAGCAGCTCTAG----------CATGCTGAAAACACTTGAGAGATACCAAAAGTGCAGTTATGGAGCACCAGAT---ACCAGT---GTACAA---ATAAGGGAGAGC---CAG-------------ATGCTGCAGAGTAGTCATCAAGAGTACTTGAGACTCAAAGCACGTGTTGAAGCTTTGCAACGCTCACAAAG-------GAACCTTCTTGGAGAAGATCTCGGTCCATTGAGCAGCAAGGAGCTTGAGCAACTTGAAAGACAGCTTGATTCATCACTGAAGCAAATTAGATCGACACGG-------ACACAATACATGCTTGACCAGCTTGCTGATCTTCAAAGAA-GG-------GAACAAATGCTTTGTGAGGCT---AATAGGAGTCTGAGAAAACGG-----------------TTGGAAGAA------AGC---AGCCAGGCTAAT------------CAA---CAA---------CAA------------GTATGGGAG---GAT------------------GCC---AAC---GCA---------ATG---GGA---------TACAAT------AGA------CAG------------------CCAAAT---------CAACCA------CAG------------------------GGA------GATCAA---TTCTTC------CATCCTCTCGAG---TGC------CAACCCACTTTACAA------ATTGG-------------------GTTT---CAG---CCT---------------------GATCAAATG---------------------------------------------------------------CCCGGCCCC---AGCGTGAGC---------AATTAC---ATG------CCTGGA------TGGCTGGCA----------------------------
Asparagus_o_AoMADS1       ATGG---GGAGAGGGAGAGTTGAGCTGAAGAGGATCGAGAACAAGATCAACAGGCAAGTGACCTTCGCGAAGAGAAGGAACGGACTCCTCAAGAAGGCCTACGAGCTCTCCGTGCTCTGCGATGCCGAGGTTGCCCTCATCATCTTCTCCAACCGTGGAAAGCTCTATGAGTTCTGCAGCAGCTCTAG----------CATGCTGAAAACACTTGAGAGATACCAAAAGTGCAGTTATGGAGCGCCAGAT---ACCAGT---GTACAA---ATAAGGGAGAGC---CAG-------------ATGCTGCAGAGTAGTCATCAAGAGTACTTGAGACTCAAAGCGCGTGTTGAAGCTTTACAACGCTCACAAAG-------GAACCTTCTTGGTGAAGATCTTGGTCCATTGAGCAGCAAGGAGCTTGAGCAACTTGAAAGACAGCTTGATTCGTCACTGAAGCAAATTAGATCAACACGG-------ACACAATACATGCTCGACCAGCTTGCTGATCTTCAAAGAA-GG-------GAACAAATGCTTTGTGAGGCT---AATAGGAGTCTGAGAAAACGG-----------------TTGGAAGAA------AGC---AGCCAGGCTAAT------------CAA---CAA---------CAA------------GTATGGGAG---GAT------------------GCC---AAT---GCA---------ATG---GGA---------TACAAT------AGA------CAG------------------CCAAAT---------CAACCA------CAC------------------------GGA------GATCAA---TTCTTC------CATCCCCTTGAG---TGC------CAACCCACTTTACAA------ATTGG-------------------GTTT---CAG---CCT---------------------GATCAAATG---------------------------------------------------------------CCCGGCCCC---AGCGTGAGC---------AATTAC---ATG------CCTGGA------TGGCTGGCA----------------------------
Allium_c_AcSEP3           ATGG---GAAGAGGAAGAGTTGAACTCAAACGAATTGAAAACAAGATCAACAGGCAAGTCACTTTCGCTAAGAGAAGGAATGGCTTGCTCAAAAAAGCATACGAGCTTTCAGTTTTATGTGATGCAGAAGTTGCCCTTATCATCTTCTCTAATCGTGGCAAGCTTTATGAGTTTGCTAGCAACAATAG----------TATAATGAAAACACTGGAAAGATATCAAAAAAGCAGTTTTGGAGCTCCAGAT---AATAGT---GTGCAA---ATAAGGGAAAGC---CAG-------------ATGCTGCAGAGTAGTCATCAAGAATACCTGAAACTTAAAGCACGTGTAGAAGCATTACAACGATCCCAGAG-------GAATCTACTAGGAGAGGACTTGGGACCATTGAGCAGCAAGGAGCTTGAACAGCTCGAAAGGCAGCTTGATTCATCTCTGAAACAAATTAGATCAACAAGG-------ACACAATACATGCTTGATCAGCTTACTGATCTTCAAAGAA-AG-------GAACAAATGCTATGTGAGGCT---AACAGAAGCCTAAGGAAACGG-----------------TTAGAAGAA------ACA---AACCAAGCAAAT------------CAG---CAA---------CAA------------GTTTGGGAG---GCA---AAT------------GCA---AAT---GCA---------ATG---GGA---------TATGCA------AGA------CAG------------------CAAAAC---------CAACCT------CAA------------------------GGA------GAAGAC---TTCTTT------CATCCTCTAGAA---TGC------CAGCCCACTTTACAA------ATGGG-------------------ATTT---CAA---CAA---------------------GATCAAATG---------------------------------------------------------------GCTGGACCA---AGCGCTAGC---------ACCTTC---ATG------ACAGGA------TGGCTTGGA----------------------------
Asparagus_v_AvMADS2       ATGG---GGAGGGGGAGAGTGGAGCTGAAGAGGATCGAGAACAAGATCAACAGGCAGGTGACCTTCGCCAAGAGGAGGAACGGGCTCCTCAAGAAAGCCTACGAGCTCTCCGTCCTCTGCGACGCCGAGGTCGCCCTCGTCGTCTTCTCCACTCGAGGCAAGCTCTACGAGTTCTGCAGCAGTCCCAG----------CATGCTGAAAACACTCGACAGATACCAAAAATGTAGTTATGGAGCACCAGAT---ACTAGT---GTACAA---ATACGGGAGAAT---CAG-------------ATGCTACAAAGTAGCCATCAAGAGTACTTGAAACTTAAAGCACGAGTTGAGGCTTTACAGCGATCTCAAAG-------GAATCTTCTTGGTGAAGATCTTGGGCCATTGAGCAGCAAGGAGCTCGAGCAACTCGAAAAACAACTTGATTCTTCACTGAGGCAAATTAGATCAACACGG-------ACACAATACATGCTCGATCAGCTTGGTGATCTGCAAAGAG-AG-------GAACAAATGTTATGTGAGGCT---AATAGGAGTCTGAGAAAACGG--------TATGTGCAGTTGGAAGAA------ACA---AGCCAGACTAAT------------CAA---CGA---------CAA------------GTCTGGGAG---GCC---AAT------------GCT---AAT---GCA---------ATG---GGA---------TACAAC------CGG------CAG------------------CCGAGC---------CAACCA------CAA------------------------GGG------GAAGAG---TTCTTC------CATCCTCTCGAA---TGC------CAGCCCACTTTGCAA------ATTGG-------------------GTTT---CAA---CCT---------------------GACCAAATG---------------------------------------------------------------CCTGGTCCT---AGCGCGAGC---------ACTTAC---ATG------CCTGGA------TGGCTACAA----------------------------
Asparagus_o_AoMADS2       ATGG---GGAGGGGGAGAGTCGAGCTGAAGAGGATCGAGAACAAGATCAACAGGCAAGTGACCTTCGCCAAGAGGAGGAACGGGCTCCTCAAGAAAGCCTACGAGCTCTCCGTTCTCTGCGACGCCGAGGTCGCCCTCGTCGTCTTCTCCACTCGAGGCAAGCTCTACGAGTTCTGCAGCAGCCCCAG----------CATGCTGAAAACACTCGACAGATACCAAAAATGTAGTTATGGAGCACCAGAT---ACCAGT---GTACAA---ATACGGGAGAAT---CAG-------------ATGCTACAAAGTAGCCATCAAGAGTACTTGAAACTTAAAGCACGAGTTGAGGCTTTACAGAGATCTCAAAG-------GAATCTTCTTGGTGAAGATCTTGGGCCATTGAGCAGCAAGGAGCTCGAGCAACTTGAAAAACAACTTGATTCTTCACTGAAGCAAATTAGGTCTACACGG-------ACACAATACATGCTCGATCAGCTTGGTGATCTGCAAAGAA-AG-------GAACAAATGTTATGTGAGGCT---AATAGGAGTCTGAGAAAACGG--------TATGCGCAGTTGGAAGAA------ACA---AGCCAGGCTAAT------------CAG---CAA---------CAA------------GTCTGGGAG---GCC---AAT------------GCT---AAT---GCA---------ATG---GGA---------TACAGC------CGG------CAG------------------CCGAGC---------CAACCA------CAA------------------------GGG------GAAGAG---TTCTTC------CATCCTCTTGAA---TGC------CAGCCCACTTTGCAA------ATTGG-------------------GTTT---CAA---CCT---------------------GACCAAATG---------------------------------------------------------------CCTGGCCCT---AGCGCGAGC---------AGTTTC---ATG------CCTGGA------TGGCTACAA----------------------------
Crocus_s_CsSEP3a          ATGG---GGAGAGGAAGAGTCGAGCTGAAGAGGATCGAGAACAAGATCAACAGACAGGTGACCTTCGCGAAGAGGAGGAACGGACTCCTCAAGAAGGCCTACGAACTCTCCGTACTCTGCGATGCTGAGGTGGCACTCATCGTCTTCTCCAACCGAGGAAAGCTTTACGAGTTCTGCAGCAGCTCCAG----------CATAATGAAAACACTTGAGAGGTACCAAAAGTGCAGTTATGGGGCTCCTGAT---AACATT---GTACAA---ATAAGGGAAACT---CAG-------------TTACTGCAGAGTAGTCATCAAGAATACTTGAAACTTAAAGCTCATGTCGAAGCTTTACAGAGATCACAAAG-------GAATCTTCTTGGAGAGGATCTTGGGCCACTAAGCAGCAAAGAGCTGGAGCAACTTGAAAGACAACTTGATTCATCATTAAAGCAAATAAGATCAACACGG-------ACACAATGTATGCTTGACCAACTTGGTGATCTTCAAAGAA-AG-------GAACACATGCTTTGTGAAGCT---AACCGGAGTCTGAGGAAGAGG-----------------TTAGAAGAA------AGC---AGCCAGGCT---------------CAT---CAG---------CAG------------GTCTGGGAG---TCT---AAT------------GCT---AAT---GCA---------ATA---GCA---------TACGCC------CGA------CAA------------------GCAAAC---------CAA---------CAA------------------------GAG------GAAGAG---TTCTAC------CAACCGCTGGAT---TGC------CAACCCACTCTACAG------ATTGG-------------------GTTT---CAG---GCT---------------------GATCAAATG---------------------------------------------------------------GCTGGACCA---AGTGTGACT---------AATTAC---ATG------CCTGGA------TGGTTGCAA----------------------------
Crocus_s_CsSEP3b          ATGG---GGAGAGGGAGAGTCGAGCTGAAGAGGATCGAGAACAAGATCAACCGACAGGTGACCTTCGCAAAGAGGAGGAATGGACTCCTCAAGAAGGCCTACGAACTCTCCGTACTGTGCGATGCTGAGGTGGCACTCATCGTCTTCTCCAACCGAGGAAAGCTCTACGAGTTCTGCAGCAGCTCCAG----------CATATTGAAAACGCTTGAGAGGTATCAAAAATGCAGTTATGGTGCTCCCGAT---AACAAT---GTACAA---ATAAGGGAAACT---CAG-------------TTACTGCAGAGTAGTCATCAAGAATACTTGAAGCTTAAAGCTCGCGTCGAAGCTTTACAAAGATCACAAAG-------GAATCTTCTTGGAGAGGATCTTGGGCCACTAAGCAGCAAAGAGCTGGAGCAACTTGAAAGACAACTTGATTCGTCGTTAAAGCAAATAAGATCAACACGG-------ACACAATGTATGCTTGACCAACTTGGTGATCTTCAAAGAA-AG-------GAACACATGCTTTGTGAAGCT---AACAGAAGTCTGAGGAAGACA-----------------TTGGAAGAA------AGC---AACCAGGCTAAT------------CAT---CAG---------CAG------------GTTTGGGAG---TCC---AAT------------GCT---AAT---GCA---------ATA---GCA---------TACGAC------CGG------CAA------------------GCAAAT---------CAA---------CAA------------------------AGA------GAAGAG---TTCTAC------CAGCCATTGGAT---TGC------CAACCCACTCTACAT------ATTGG-------------------GTTT---CAG---GGT---------------------GATCAAATG---------------------------------------------------------------GCTGGTCCA---AGTGTGACT---------ACTTAC---ATG------CCTGGA------TGGTTGCAA----------------------------
Elaeis_g_EgAGL2_1         ATGG---GGAGGGGAAGGGTGGAGCTGAAGAGAATCGAGAACAAGATCAATCGCCAGGTGACCTTCGCGAAGCGGCGGAATGGGCTCCTCAAGAAGGCCTACGAGCTCTCCGTGCTCTGCGACGCCGAGGTTGCTCTCATCATCTTCTCCAACCGCGGGAAGCTTTACGAGTTCTGCAGCAGCTCCAG----------TATGATGAAGACACTTGAAAGGTATCAAAAATGCAACTATGGTGCTCCGGAG---ACTAAT---ATTATA---TCAAGAGAGACT---CAG----------------------AGTAGTCAGCAGGAGTACTTGAAACTAAAAGCACGTGCTGAAGCCTTACAGAGATCGCAAAG-------AAATCTCCTCGGTGAGGACTTGGGCCCACTCAGCAGCAAGGAGCTTGAGCAGCTTGAGCGGCAACTTGATGCATCGTTAAAGCAAATCAGATCAACACGG-------ACCCAATACATGCTTGATCAGCTTGCAGATCTTCAACGAA-AG-------GAACAAATGCTATGTGAGGCC---AATAAAAGTCTAAGGCGAAGG-----------------TTGGAGGAA------AGT---AACCAGGCTGGT------------CAG---CAG---------CAA------------GTTTGGGAT---CCC---ACT------------GCT---CAT---GCA---------GTA---GGC---------TATGGC------CGG------CAG------------------CCACCT---------CAACCA------CAG------------------------AGC------GATGGA---TTCTAC------CAACAGATAGAT---AGT------GAACCTACTCTCCAA------ATCGG-------------------GTAT---CCT---CCA---------------------GAACAAATA------------------------ACAATC------------GCA---GCAGCA---------CCCGGGCCA---AGTGTGAAT---------ACTTAT---ATG------CCAGGA------TGGCTTGCA----------------------------
Elaeis_g_EgAGL2_2         ATGG---GGAGGGGAAGGGTGGAGCTGAAGAGAATCGAGAACAAGATCAATCGCCAGGTGACTTTCGCGAAGCGGCGGAATGGGCTCCTCAAGAAGGCCTACGAGCTCTCCGTCCTCTGCGACGCCGAGGTCGCTCTCATCATCTTCTCCAACCGCGGGAAGCTTTACGAGTTCTGCAGCAGCTCCAG----------TATGATGAAGACACTCGAAAGGTACCAAAAATGTAACTATGGTGCTCCGGAG---ACTAAT---ATTATA---TCAAGAGAGACT---CAG----------------------AGTAGTCAGCAAGAGTACTTGAAATTAAAAGCACGTGTTGAAGCCTTACAGAGATCGCAAAG-------AAATCTCCTCGGTGAGGACTTGGGTCCACTCAGCAGCAAGGAGCTTGAGCAGCTCGAGCGGCAACTTGATGCATCGTTAAAGCAAATCAGATCAACACGG-------ACCCAATACATGCTTGATCAGCTTGCAGATCTTCAACGAA-GG-------GAACAAATGCTATGTGAGGCC---AACAAAAGTCTAAGGCGAAGG-----------------TTGGAAGAA------AGT---AACCAGGCTGGT------------CAG---CAG---------CAA------------GTTTGGGAT---CCC---ACT------------GCT---CAT---GCA---------GTA---GGC---------TATGGC------CGG------CAG------------------CCACCT---------CAACCA------CAG------------------------AGC------GATGGA---TTCTAC------CAACAGATAGAT---GGT------GAACCTACTCTCCAA------ATCAG-------------------GTAT---CCT---CCA---------------------GAACAAATA------------------------ACAATC------------GCA---GCAGCA---------CCCGGGTCA---AGTGTGAGT---------ACTTAT---ATG------CCAGGA------TGGCTTGCA----------------------------
Elaeis_g_EgAGL2_3         ATGG---GGAGAGGAAGGGTGGAGCTGAAGAGGATCGAGAACAAGATCAATCGCCAGGTAACCTTCGCGAAGCGGCGGAACGGGCTTCTCAAGAAAGCCTACGAGCTCTCCGTGCTCTGCGACGCCGAGGTCGCCCTTATCGTCTTCTCCAACCGCGGGAAGCTCTATGAGTTCTGCAGCAGCTCCAG----------TATGTTGAAGACACTAGAAAGGTACCAAAAATGCAACTATGGTGCACCAGAG---ACTAAT---ATTGTG---TCAAGGGAAACT---CAG----------------------ACTAGTCAGCAAGAGTACTTAAAACTTAAAGCACGTGTTGAAGCATTACAGAGATCACAGAG-------AAATCTCCTTGGTGATGACTTAGGGCCACTCAGCAGCAAGGAGCTTGAGCAGCTTGAGCGGCAACTAGATGCATCATTGAAGCAAATCAGATCCACAAGG-------ACCCAATACATGCTCGATCAACTTGCAGATCTTCAACGAA-GG-------GAACAAATGCTCTGTGAGGCC---AATAAAAGTCTAAAGCAAAGG-----------------TTGGAGGAA------AGC---AACCAGGCTACT------------CAG---CAG---------CAA------------GTTTGGGAT---CCC---AAT------------GCT---CCT---GCA---------GTG---GGC---------TATGGC------CGG------CAG------------------CCACCT---------CAACCA------CAG------------------------GGA------GATGGA---TTCTAC------CAACAGATAGAG---TGC------GATCCAACTCTCCAT------ATCGG-------------------GTAT---CCT---CCA---------------------GAACAAATA------------------------ACGATT------------GCT---GCAGCG---------CCTGGGCCT---AGCGTGAGT---------AATTAC---ATG------CCAGGA------TGGCTTGCG----------------------------
Ananas_c_CO731391         ATGG---GGAGGGGGAGGGTGGAGCTGAAGCGGATCGAGAACAAGATCAATCGGCAGGTGACCTTCGCGAAGCGCCGGAATGGGCTCCTCAAGAAGGCCTACGAGCTCTCCGTGCTCTGCGATGCCGAGGTCGCCCTCATTATCTTCTCCAACCGGGGCAAGCTCTACGAGTTCTGCAGCAGCTCCAG----------CATGATGAAGACACTCGAGAGGTACCAAAAATGCAATTATGGGGCGCCGGAA---ACAAAT---ATTATA---TCAAAGGAGACT---CAG----------------------AGTAGTCAACAGGAATACTTGAAACTTAAAGCACGTGTCGAGGCCCTGCAACGTTCGCAAAG-------AAATCTCCTTGGCGAGGATTTGGGCCCACTCAGCAGCAAGGAACTTGAGCAACTGGAGCGACAGTTGGATGCATCACTGAAACAAATAAGATCAACACGC-------ACCCAATACATGCTTGATCAACTGGCAGACCTGCAGAGGA-GG-------GAGCAAATGCTTTCTGAGGCC---AATAGAAGCCTAAGGAGAAGG-----------------CTGGAAGAG------AGC---AACCAGGCTAGT------------CAG---CAG---------CAG------------GTTTGGGAT---CCG---AAC------------GCA---CAC---GCT---------GTT---GGT---------TATGGC------CGG------CAG------------------GCTGCT---------CAGCCT------CAG------------------------GGT------GATGGC---TTCTTC------CAGCCTATCGAG---TGT------GAACCCACTCTCCAA------ATCGG-------------------GTAC---CAT---CCT---------------------GATCAAATA------------------------ACAATC------------GCG---ACAACT---------CCCGGGCCA---AGTGTGAGC---------AACTAT---TTG------CCAGGA------TGGCTTGCA----------------------------
Musa_a_MaMADS3            ATGG---GGAGGGGAAGGGTGGAGCTGAAGMGRATCGAGAACAAGATCAAYCGSCAGGTGACCTTYGCGAAGCGSMGGAATGGRCTSCTCAAGAAGGCCTACGAGCTSTCSGTGCTCTGCGACGCCGAGGTCGCCCTCATCGTCTTCTCCAACCGCGGGAAGCTCTACGAGTTCTGCAGCAGCTCCAG----------TATGTTGAGGACACTAGAGAGGTACCAAAAGTGCAATTATGGTGCACCAGAA---ACAAAT---ATCATA---TCAAGGGAGACT---CAG----------------------AGTAGTCAGCAAGAGTATTTGAAGCTTAAGGCGCGCGTTGATGGCTTGCAGCGATCACAAAG-------AAATCTGCTGGGTGAAGATCTGGGGCCACTTAACATCAAGGAACTTGAGCAGCTTGAGCGCCAACTTGATGCATCGTTAAGACAAATAAGATCAACAAGG-------ACACAATACATGCTTGACCAGCTTGGAGATCTCCAAAGACTGG-------GAACAAATGCTATGTGGAGCTT--AATAAAGCCCTGGAAGATAAGA----------------TTGGAGGAA------AGC---AGTGAGGCGGAT------------CAG---CAA---------CAG------------CTGTGGGAT---CCC---AAC------------ACT---CAT---GCT---------GTA---GCT---------TACGGG------CGG------CAG------------------CAGCCT---------CAACCA------CAG------------------------GGC------GACGGC---TTCTTC------CAATTCATAGAC---TGT------GAACCTACTCTTCAG------ATTGG-------------------GTAC---CAT---CCA---------------------GATCAAATG------------------------GCGATC------------GCA---GCAGCA---------GCAGCAGCA---GCTCCTGGTCCA------AGTTAC---ATG------CCCGGG------TGGCTTGCA----------------------------
Aranda_d_AdMADS           ATGG---GAAGAGGGAGAGTGGAGCTGAAGATGATTGAGAACAAGATCAATCGTCAAGTAACCTTTGCCAAGCGCCGGAAACGCCTTCTCAAGAAGGCCTATGAGCTCTCCGTCCTCTGCGATGCGGAGGTTGCCCTCATCATTTTCTCCAATCGTGGAAAGCTCTACGAGTTCTGCAGCAGCACAAG----------TATGTTAAAAACGTTAGAGAAGTACCAAAAATGCAATTTTGGAAGCCCAGAA---TCAACT---ATCATA---TCAAGAGAGACC---CAG----------------------AGTAGTCAGCAGGAGTACTTGAAACTTAAAAACCGAGTGGAAGCCTTACAAAGATCGCAGAG-------AAATTTGCTTGGCGAGGATCTCGGTCCACTTGGCAGCAAGGAGCTCGAGCAATTAGAGCGGCAACTGGACTCCTCTCTTAGACAGATTCGATCAACACGG-------ACGCAGTTCATGCTTGATCAGCTAGCCGACCTCCAGCGAA-GG-------GAGCAAATGCTTTGCGAGGCG---AATAAGACCCTAAAGAGAAGG-----------------TTTGAGGAA------AGC---AGCCAGGCGAAT------------CAG---CAG---------CAG------------GTGTGGGAT---CCCAGCAAT------------ACG---CAC---GCC---------GTA---GGA---------TACGGG------AGG------CAG------------------CCTGCT---------CAGCAC------CAT------------------------GGA------GAGGCT---TTCTAT------CATCCCTTGGAG---TGC------GAGCCGACATTGCAG------ATCGG-------------------GTAT---CAT---TCT---------------------GATATAACG------------------------ATGGCA------------ACG---GCG------------ACTGCTTCA---ACTGTTAAT---------AATTAC---ATGCCA---CCTGGT------TGGCTTGGACAAATTTCAGGCTCCTACGAA-------
Acorus_a_284562           ---------------------------------------------------------------------------------GGCTTGTTGAAGAAGGCTTACGAGCTCTCCGTCCTCTGCGACGCTGAGGTCGCCCTCATCATCTTCTCCGGCCGCGGCAAGCTCTACGAGTTCTGCAGCAGCAACAA----------CATGCTTAAAACACTCGAGAGGTATCAGAAATGTAACTATGGGGCCCCGGAG---CCTATT---ATGCCA---TCAAAAGAGATC---CAG----------------------AGTAGTCAACAGGAATATTTGAAGCTCAAAGCACGCCATGAAGAACTAATGAGAACCCAAAA-------GCACTTCTTGGGTGAGGATTTGGGGCCACTGAACAGCAAGCAACTTGAGCAGCTTGAAAGGCAGCTGGAGTCATCAGTGAGGCAAATTAGATCAACACGG-------ATCCAGCAAATGCTTGATCAACTATCAGATCTTCAAAGAA-AG-------GAACAAGTGCTCGTTGAAACA---AACAGAGATCTTAAAAGAAAG-----------------TATGAGGCG------ACC---CAACAGGCTAAT------------CAT---CAG---------AGA------------GTGTGGGAG---GCC---AAT------------GCA---CAT---GCT---------CAA---GCCGCCGCGGGGTATGGA------CAA------CAG------------------CCACCT---------CAACAG------CAA------------------------GGC------AATGGA---TTCTTT------CATCCTTTGGAA---TGC------CAACCCACACTACAA------ATGGG-------------------GTAC---CAT---CCA---------------------GAAACAATA------------------------ACCCTT------------GCG---GCA------------CCGGGGCAA---CGG----------------------------------------------------------------------------------
Amborella_t_AMtrAGL9      ATGG---GGAGAGGACGAGTGGAGCTGAAGCGTATTGAGAACAAGATTAACCGTCAAGTCACCTTCGCCAAAAGGAGAAATGGCCTGCTGAAGAAGGCCTATGAGCTCTCGGTTTTATGCGATGCAGAGGTCGCTCTCATCATCTTCTCTAACAGAGGAAAACAGTACGAGTTTTGCAGTAGCTCCAG1:185:8---CATGCTCAAGACACTTGAGAGGTACCAAAAGTGTAATTATGGTACACAAGAA---ACAACT---GTTTCA---ACAAAGGAGACA---CAG------2:264:8---------AGTAGCCAACAAGAGTATTTGAGGCTCAAGGCACATTTCGAGGCCCTGCAACGTTCTCAAAG3:326:8AAATCTTCTTGGTGAGGACTTGGGTCCTCTTAGTGGAAAGGAGTTGGAGCAACTCGAGCAACAACTAGATATGTCATTGAAGCAGATCAGATCAATAAAG4:426:8ACGCAGTACATGATCGATCAGCTTGCCGACCTCCAAAGAA-AG5:468:8GAACAAGCATTATCGGAATCT---AACAATGCTTTGAAAAGAAAG-6:510:8---------CTAGAAGCA------GCA---------------------------------------------GGA------------GGGTGGGAC---TCT---ACT------------GGC---CAC---CAG---------ATG---GAG---------TACAAT------CGA------CAG------------------CCGGCT---------CAAGCC------CAG------------------------GCC------GACAAC---TTCTTT------CATCCTTTGGAA---TGT------GACCCCACGCTACAA------ATAGG---7:632:8---------TTAC---CCA---TCT---------GGGTAT---CCAAATCCAATT------------------------ACAGTT------------GCA---GCC------------CCTGGGCCA---AGTGTGACT---------AACTTC---ATG------CCTTGGATGGC-TGGCATAGAGGGT-----------------8:723:8
o_Magnolia_g_MagrAGL2     ---------------------------------------------------------------------AAGCGAAGGAACGGATTGCTGAAGAAAGCATACGAGCTTTCAGTTCTCTGCGATGCTGAGGTCGCTCTTATCATCTTCTCCACCAGAGGCAAGCTCTATGAATTCTGCAGCAGTCCCAG----------CATGCTCCAGACCCTCGAGAGGTATCAAAAATGCAGTTATAGCACATTGGAA---GTTAGC---GCTCCA---ACAAATGAGACA---CAG----------------------AGCAGCTATCAGGAATATCTGAAGTTGAAAGCGAGGGTCGAGATTCTGCAACGTACTCAAAG-------GAACCTTCTCGGCGAAGACTTGGGCCCATTGAGCACCAAGGAGCTTGAGCAACTCGAGAATCAACTCGAGATGTCATTGAAGCAAATCAGATCGACAAAG-------ACCCAGTTCATGCTGGATCAGCTTTCTGATCTTAAAAGAA-AG-------GAACAAATGCTGGTGGAAGCC---AACAAGGCCTTGAAAAGGAAG-----------------TTGGAGGAA------AGT---GGTAGAGAAAAT------------CTT---CTT---------CAGCTG---------TCGTGGGAC---ACA---GGT------------GCA---CAA---AAC---------ATG---TCTTCT------TATAAT------CGC------CAA------------------CCTTCT---------AATTAT------GAG------------------------GGA---------------TTCTTC------CAGCCTTTGGAT---TGC------CAACCAACACTTCAG------ATGGG-------------------ATAC---CAT---CCC---------GTGTAT---GAAGATCAGATG------------------------ACCGTT------------GCA---ACAAACCAT------GGACAAAAC---AACGTCCAT---------GGTTTC---ATG------CCTGGA------TGGATGACCATTGATTTAACA----------------
o_Nuphar_p_NupuAGL2.1     ATGG---GGAGGGGGAGGGTTGAGTTGAAGAGGATAGAGAACAAGATAAACAGACAGGTGACTTTTGCAAAGAGAAGGAATGGCTTACTCAAGAAGGCATACGAGCTCTCTGTCCTCTGTGATGCTGAGGTTGCCCTTATCATCTTCTCCAACAGAGGCAAACTCTATGAGTTCTGCAGTAGCTCTAG----------CATGCTAAAAACACTGGAGAGGTACCAAAAATGCAATTATGGATCAATAGAA---GCTTGT---GTGCCA---TCAAGAGAGACA---CAG----------------------AGCAGCTACCAGGAATACCTGAAGCTAAAGTCCAAGGTAGAATCATTGCAACATTCACAAAG-------GAACCTTCTAGGTGAAGATTTGGGCCCCCTCAACTCGAAGGAGCTTGAACAACTGGAGCAACAGCTAGAGGTTTCACTGAAACATGTTAGATCAACAAAG-------ACACAATTCATGCTCGATCAGCTTTCAGATCTTAAAAGGA-AG-------GAGCAAATGCTGCAAGAAGCT---AACAGGGCCCTAGTACGGAAG-----------------CTTGAGGGAGCG---GCT------TCTATAAAT------------CAT---CAC---------CAACTC---------TCGTGGGAA---AAT---GGC------------GGG---CAG---CAC---------ATC---CAG---------TATGGT------CGC---CATTCT------------------GGTCCC---------CAGAAT------GAC------------------------GCA---------------TTTTAC------CAACCGTTGGAT---TGC------GATTCAACACTTCAG------ATTGG-------------------GTAT---AAC---CCA---------ACTGGC---CAAGAGCAAATA------------------------ACTATT------------GCA---GCT------------CCTGCACAA---AATGTCAAT---------GGCTAT---GTC------CCTACA------TGGTTGATA----------------------------
o_Nuphar_p_NupuAGL2.2     ATGG---GGAGGGGGAGGGTGGAGTTGAAGAGGATCGAGAACAAGATAAACCGACAGGTGACTTTTTCCAAGAGAAGGAACGGCTTGCTCAAGAAGGCATACGAGCTCTCCGTCCTCTGCGATGTCGAGGTCGCCCTCATCGTCTTCTCCAACAGAGGCAGGCTCTATGAATTCTGCAGCACCTCCAG----------TATGCTAAAAACATTAGAGAGGTACCAAAAATGCAATTATGGATCAATAGAA---GCTAGT---GTACCA---TCAAGGGAGACA---CAG----------------------AACAGCTATCAGGAATACTTAAAACTAAAGTCCAAGGTTGAGGCACTGCAACATTCACAAAG-------GAACCTTTTGGGTGAAGATTTGGGTCCGCTCAACTCAAAGGAGCTTGAGCATCTTGAGCAGCAGCTAGAGGTTTCATTGAAGCATGTTAGATCAACAAAG-------ACGCAATTCATGCTTGATCAGCTTTCAGATCTTAAAGGAA-AG-------GAACAAATTCTCCAAGATGCT---AACATGGCCCTAGTGAGGAAG-----------------CTTGAGGGAGCA---GCA---GGGTCCGCAAAT------------CAT---CAG---------CAGCTG---------TCGTGGGAG---AAT---GGT------------GGG---CAG---CAT---------CTC---CAG---------TATGGT------CGC---CACTCT------------------GGTCCT---------CAGAAG------GAC------------------------GGG---------------TTTTAC------CATCCATTGGAG---TGT------GACTCAACTCTCCAA------ATTGG-------------------GTAT---AAT---CCA---------ACTGCG---CAAGAGCAGATA------------------------ACTGTT------------GCA---GCT------------CCTGCACAT---AATGTTAAT---------GGCTTT---ATC------CCTTCA------TGGTTAGTG----------------------------
o_Cabomba_c_SEP1_3        ---------------------------------------------------CGGCAGGTGACCTTTTCGAAGAGAAGAAATGGACTCCTCAAGAAGGCGTACGAACTCTCCGTTCTTTGCGATGCGGAGGTCGCCCTCATCATCTTCTCTAACAGGGGAGAACTCTACGAGTTCTGCAGTAGCTCTAG----------CATGCTGAAAACACTCGAGAGGTACCAAAAATGCAATTATGGTTCGTTGGAGGTTACTACA---CTGCCC---TCTCTAGAGACA---CAG----------------------AGCAGCTACCAGGAGTATCTGAAGCTCAAGTCTAAGGTTGAAGCCTTGCAACTGTTCCAAAG-------GAACCTTCTTGGTGAAGATTTGGGACCTCTTAACTCAAAGGAACTGGAACAGCTGGAGCAACAGCTGGAGGGCTCATTGAAGCATGTCAGATCAACAAAG-------ACCCAATTATTGCTTGATCAACTTGCTGACCTCAAGCGAA-GG-------GAGCTGTCTCTGCAAGAAACA---AACAGGGCTCTCATGAGGAAG-----------------CTGGAAGGT------GGA---GAGGCCGGAAGC------------CAT---CAC---------CAACTC---------TCATGGGAC---AAC---GGT------------GTG---CAG---CAG---------ATC---CAG---------TATGGG------AGA---CAATCT------------------GACCAC---------CAGAAT------GAA------------------------ACG---------------TTTTTC------CAGCCATTAGAG---TGC------GATTCTACTCTGCAG------ATTGG-------------------GTAT---AAT---CCA---------AGTGTT---CAAGAGCAAATA------------------------ACAATT------------GCA---GCC------------CCTGGAAAT---AGTGTGAAT---------GGCTAT---GCC------CCCACA------TGGCTGGTA----------------------------
o_Cabomba_c_SEP1_1        ---------------------------------------------------AGGCAGGTGACCTTCTCGAAGAGGAGGAACGGTCTTCTGAAGAAGGCCTACGAGCTCTCCGTTCTCTGCGATGCTGAGGTCGCCCTCATCATCTTCTCTAACAGGGGAAAACTCTACGAGTTCTGCAGCAGCTCTGG----------CATGCTAAAGACACTTGAAAGGTACCAGAAGTGTAGCTATGGCACAGTTGAG---GCTACT---GTGCCA---TCAAGAGAAACA---CAG----------------------AGGAGCTACCAAGAGTACTTGAAGCTCAAATCCAAGGTTGAAGCACTTCAACGAACACAAAG-------GAACTTGCTTGGTGACGATTTGGGACCCCTCAACTCAAAGGAACTCGAACACCTCGAGCAACAACTCGAAGGCTCCCTAAAGCACGTCAGGTCTACCAAG-------ACACAGTATATGCTTGATCAACTTGGAGAGCTGAAACAAA-AG-------GAACAAAACCTGCAGGAAGTT---AACAGAGCCCTGATAAGAAAG-----------------CTGGAAGGA------GGA---------GTAAGC------------CAC---CAC---------CAAATT---------CCCTGGGAG---AGC---AGT------------GGG---CAG---CAC---------ATC---CAG---------TACGTT------CGG---CAGTCT------------------GACCCT---------CAAAGC------AAT------------------------GGT---------------TTCTAC------CAGCGACTCGAC---TGC------GATCCGACGCTCCAG------ATCGG-------------------GTAT---AAT---CCC---------AGTGGC---CAGGAGACGATA------------------------ACTATT------------TCA---GCA------------TCTGCACAG---AATGTTAAT---------GGCTAT---TTA------CCCACC------TGGCTGGGA----------------------------
o_Cabomba_c_SEP1_2        ---------------------------------------------------CGGCAGGTGACCTTTTCCAAGAGGAGGAACGGTCTTCTGAAGAAGGCCTACGAGCTCTCCGTTCTCTGCGATGCTGAGGTCGCCCTCATCATCTTCTCTAACCGAGGAAAACTCTATGAGTTCCGCAGTAGCTCTGG----------CATGCTAAAAACACTTGAGAGGTACCAAAAGTGCAGCTACGGCACAATTGAG---GCTACT---GTGCCA---TCAAGAGAAACA---CAG----------------------AGGAGCTACCAAGAGTATTTGAAGCTCAAATCCAAGGTCGAAGCACTTCAACGAACACAAAG-------GAATTTGCTTGGTGACGATTTGGGACCTCTCAACTCGAAGGAACTAGAACACCTTGAGCAGCAACTGGAAGTCTCCCTGAAACACGTCAGGTCTACCAAG-------ACACAGTATATGCTTGGTCAACTTGGAGAACTTAAACAAA-AG-------GAACAAAACCTGCAGGAAGTT---AATAGAGCCCTGATAAGGAAG-----------------CTGGAGGGA------GGA---------ATAGGT------------CAC---CAA---------CAGATT---------CCCTGGGAG---AGC---AGT------------GGG---------------------ATC---CAG---------TACGTT------CGG---CAACCT------------------GACCCT---------CAGAGC------AAT------------------------GGT---------------TTCTAC------CAGCAACTCGAC---TGT------GATCCGACGCTCCAG------ATCGG-------------------GTAT---AAT---CCC---------GGCGGT---CAGGAGCAGATA------------------------ACAATT------------GCA---GCA------------TCTGCACAG---AATGTTAAT---------GGCTAT---TTA------CCCACC------TGGCTGGGA----------------------------
o_Amborella_t_AmtrAGL2    ATGG---GAAGAGGTAGAGTTGAGCTCAAGAGGATAGAGAACAAGATCAACAGGCAGGTGACCTTTGCGAAGAGGAGGAATGGTCTTTTGAAGAAGGCTTATGAACTCTCTGTTCTCTGTGATGCTGAGGTTGCCCTAATCATTTTCTCCAATAGAGGGAAGCTTTACGAGTTTTGTAGCACCTCTAG1:185:8---CATGGTGAAGACATTAGAGAGGTACCAAAAATGCAACTATGGAGCATTAGAA---ACTAAT---GTACCG---ACCAGGGAGACA---CAG------2:264:8---------AGCAGCTATCAAGAATATTTAAAGCTGAAAGCGAGGGTGGAGTCTCTACAACGATCCCAGAG3:326:8GAACCTTCTTGGTGAAGACTTGGGCCCCTTAAGTTCAAAAGAGCTTGAACAACTTGAGCAGCAACTGGAGATGTCTTTGAAGCAGATAAGGTCTACTAAG4:426:8ACACAATGCATGTTTGATCAACTTGCTGACCTTAGGAGGA-GG5:468:8GAACTAGCTCTCCAAGAGACC---AACAAAGCTTTGAAACGTAAG-6:510:8---------TTGGAGGGA------GCA---AGCGCTTCAAAC------------CCC---CCA---------CAACTT---------GCATGGGAA---AAC---AAT------------GGA---CAG---AAC---------ATT---CAT---------TATAAT------CGC------CAA------------------CCAGCT---------CATACT------GAA------------------------GGC---------------TTCTTC------CATCCCCTGGAA---TGT------GATTCGACATTGCAA------ATTGG---7:647:8---------ATAC---CAT---CCA---------TCGTGC---CCTGATCAGATG------------------------CCTGTG------------GCC---GCA------------CCTGTGCAG---AATGTCAAT---------GCATTT---CTC------CCTGGT------TGGTTAGTA---------------------8:729:8
o_Arabidopsis_t_AGL6      ATGG---GAAGAGGGAGAGTGGAGATGAAGAGGATAGAGAACAAGATTAATAGACAAGTGACCTTCTCAAAAAGAAGAAACGGTTTGCTGAAGAAAGCTTATGAGCTTTCTGTTCTTTGCGATGCCGAAGTTGCTCTCATCATCTTCTCAAGCCGTGGCAAGCTCTACGAGTTTGGTAGT---GTTGG----------AATTGAAAGCACAATCGAACGGTATAATCGTTGTTACAACTGCTCTCTAAGC---AATAAT---AAGCCT---GAAGAGACTACA---CAG----------------------AGTTGGTGTCAGGAGGTGACAAAGCTTAAATCCAAATACGAATCTCTTGTTCGTACTAACAG-------GAATTTGCTTGGAGAAGATCTTGGAGAAATGGGTGTGAAGGAACTGCAAGCGCTCGAGAGGCAGCTCGAAGCCGCTCTTACCGCGACTCGACAGCGCAAG-------ACACAAGTTATGATGGAAGAAATGGAAGACCTTAGGAAAA-AG-------GAGAGGCAACTAGGAGACATA---AACAAACAACTCAAGATTAAG-----------------TTTGAAACGGAA---GGC---CATGCTTTCAAA------------ACC---TTT---------CAAGAC---------TTATGGGCAAACTCG---GCG------------GCATCGGTG---GCC---------GGG---GATCCAAAC---AATTCTGAA---TTT------CCG------------------GTAGAG---------CCTTCT------CAT------------------------CCT---------------AATGTA------TTGGATTGCAAC---ACC------GAACCCTTTTTACAA------ATAGG-------------------GTTT---CAACAACAT---------TACTACGTGCAAGGTGAAGGG------------------------TCTTCG------------GTA---TCAAAG---------AGTAACGTGGCAGGTGAGACT---------AATTTC---GTC------CAAGGT------TGGGTTCTT----------------------------
o_Vitis_v_VvMADS3         ATGG---GGAGAGGAAGAGTGGAGCTGAAGAGGATAGAGAACAAGATCAACCGTCAAGTTACCTTCTCCAAACGCAGAAATGGTCTGCTCAAGAAGGCCTATGAACTTTCTGTGCTTTGTGATGCTGAGGTTGCTCTCATCATCTTCTCTAGCCGCGGCAAGCTCTATGAGTTTGGCAGT---GCTGG----------TACTACCAAAACCCTAGAGCGGTATCAACGTGTCTGCTACACTCCTCAAGAC---AACAAT---ATG------GAATGTGAAACA---CAG----------------------AGTTGGTACCAAGAGGTGTCAAAGTTAAAGGCAAAATATGAATCTCTCCAGCGCACCCAAAG-------GCATTTGCTTGGAGAAGATCTTGGACCGCTGAGTGTCAAAGAACTGCAAAATCTTGAGAAACAGCTTGAAGGAGCTCTAGCACAAGCTAGGCAAAGGAAG-------ACCCAAATGATGATAGAACAAATGGAAGACCTTCGCAGGA-AG-------GAGCGACAGCTTGGGGATCTA---AACAAACAGCTCAAACTTAAG-----------------CTTGAGGCCGAG---GGA---CAAAGTCTTAAA------------GCC---ATT---------CAAGGT---------TCATGGAACCCCAGT---ACT------------GCA---ACT---GCT---------GGA---AAC---------AGCAGC------TTC------CCT------------------GTGCAT---------CCTTCC------CAA------------------------TCT---------------AACCCA------ATGGACTGCGAA---CCC------GAACCCATCTTGCAA------ATTGG-------------------GTAC---CAT---CAC---------TATGTT---CCAGCAGAAGGG------------------------CCGTCT------------GTT---TCAAAG---------AGCATGGCT---GGTGAGAGC---------AACTTC---ATC------CAAGGG------TGGGTTCTT----------------------------
o_Amborella_t_AmtrAGL6    ATGG---GGAGAGGAAGGGTGGAGCTGAAGCGAATCGAGAACAAGATCAACAGGCAAGTGACCTTCTCCAAGAGGAGGAACGGTTTGCTCAAGAAGGCGTATGAGCTCTCTGTGCTTTGCGATGCCGAGGTCGGACTGATCATCTTCTCCAGCCGCGGAAAGCTTTACGAGTTCGGAAGC---GCCGG----------TCTGAGCAAAACCCTCGAGAGGTACCAGAGGTGTTGTTACACCCCACAAGAC---AATAGT---GCCACT---GATCGTGAAACA---CAG----------------------AATTGGTCTCAAGAATTGTCAAAATTGAAGGCAAAATATGAGACTCTACAACGATCACAAAG-------ACATTTGCTTGGGGAAGACCTTGGACCTCTGAGTGTCAAGGAACTACAACAACTTGAACGACAACTTGAAGTCGCTCTTTCTCAGGCCAGGCAAAGAAAG-------ACACAAATATTGATGGATCAAATGGAAGAGCTTCGCAGGA-AG-------GAGCGGCGCCTCGGAGACATA---AATAAGCAGCTCAAGAGCAAG-----------------CTGGAGTCAGAT---GGTCAAGGCTCTTTCAGA------------GGC---ATT---------CAAGGG---------ACATGGGAA---TCT---GGC------------ACT---GTA---GTT---------GGG---AAC---------AACGCA------TTT------GCT------------------GTCAAC---------CCTTCG------CAT------------------------GCT---------------AACCCC------ATTGAT---------TGT------GAACCTACCTTACAA------ATTGG-------------------GTAC---CAT---CAC---------TTTGTT---TCCCCTGAA------------------------------TCA------------ATC---CCTAGG---------ACTGGGCCT---GCTGAGAGT---------AACTTT---GTT------CAAGGT------TGGGTCCTA----------------------------
o_Pinus_r_PrMADS2         ATGG---GGCGAGGGCGCGTCGAGCTGAAGCGGATCGAGAATAAGATTAACCGCCAGGTCACGTTTTCGAAACGCCGGAATGGTCTGCTGAAAAAGGCGTATGAACTTTCAGTGTTATGTGATGCAGAGGTAGCACTGATAATATTCTCAAGCAGAGGAAAACTCTATGAGTTCGGAAGC---GCCGG----------GATGCTCAAGACTCTGGAGCGATATCAAAAATGTTCATACGTATTGCAAGAC---GCGACT---GTATCG---GACCGGGAGGCG---CAG----------------------AATTGGCATCAAGAGGTTGGCAAATTAAAAGCCAGAGTTGAACTTTTACAACGATCACAAAG-------GCACTTATTAGGTGAAGACCTGGGCCCCTTGAGTATTAAGGAGCTGCAACAACTGGAACGTCAACTTGAGGTTGCACTGACACATGTTAGGTCAAGAAAG-------ACTCAAGTCATGTTGGAAATGATGGATGAACTACGCAGAA-AG-------GAGCGAATTTTACAAGAAGTA---AACAAATCTCTGCGCAAGAAG-----------------TTGCAGGAGGCCGAGGGA---CAGGCATTCAAT------------GCC---ATG---------CAACCTCCCCCTCATGCATGGGAT---TCG---CAT------------GCA---GTA---GCA---------AAT---AAT---------GCATAT------GCT------ATG------------------CAACAT---------CCATCA------AAT------------------------GCT---------------------------------GTGGAT---TGT------GAGCCCACATTGCAG------ATTGG-------------------ATAC---------CAA---------TATGCC---CCTCCTGAGTCA------------------------AGCATG------------------CCTAGG---------CATGAACAA---GCACAAAAC---------AATTAC---ATG------CAAGGC------TGGATGGTA----------------------------
o_Gnetum_g_GGM9           ATGG---GACGTGGTCGAGTGCAGCTGAGGCGAATCGAGAACAAGATCAATCGGCAAGTGACATTTTCGAAGCGCCGTAATGGCCTGCTCAAGAAGGCGTACGAGCTCTCGGTGCTATGCGACGCCGAGGTCGCGCTCATCATCTTCTCCACCAGAGGAAAGCTCTACGAGTTTGCCAGT---TCCAG----------CATGAGCAAGACTTTAGAGAGATATGAAAAATGTTCGTATTCAATGCAAGAA---AACGCC---TCAACG---GACAGGGATGCG---CAG----------------------AACTGGCATCACGAAGTGACAAAGCTCAAAGCTAAACTTGAAAGTCTTCACAAAGCTCAAAG-------GAGTCTCATGGGAGAAGATCTAGGACCTCTCAACATAAAGGAACTCCAGAGCCTGGAACAACAGCTGGAAGTTGCGCTGGGTCATGTTAGGAATAGAAAA-------ACCCAACTCTTGATTCAAACAATTGATGAACTTCGTGACA-AG-------GAACGAACGCTGCAAGAGGTG---AATAAATCCCTACAGAAGAAG-----------------CTGAGCGAAACAGAAGGAAGGAATGTTATACCAGCTCTGCCACATGCT---CCC---------AATGGTAGTGGG---GAGTGGGAA---TCT---TCC------------ACA---CTT---ACA---------ACT---ACA---------ACCTAT------GCT------CTT------------------CAAACT---------CAGCAA------ACT------------------------TCC---------------AACATT------CACCATGTTGAC---TGC------GAACCAACATTGCAT------ATTGG----------------GCCATAC---CAC---CAA---------GCTGTG---CATCATGAAGCC------------------------ATCACT------------GCTCCACCAGCA---------ACTCACAGT---GAACCACAC---------AATCAA---TAC------ATTTGG------TGGGTT-------------------------------
