# Supplementary material for: Prevalent Exon-Intron Structural Changes in the APETALA1/FRUITFULL, SEPALLATA, AGAMOUS-LIKE6, and FLOWERING LOCUS C MADS-Box Gene Subfamilies Provide New Insights into Their Evolution
Source: Front Plant Sci. 2016 May 2;7:598. doi: 10.3389/fpls.2016.00598 (PMC4852290; doi:10.3389/fpls.2016.00598)
Supplement: Dataset S5 — Matrices of the AGL6 subfamily. (A) The matrix for phylogenetic analysis in consideration of exon-intron structural changes, in which only alignable sites are included. (B) The matrix based on an alignment generated by Probalign and the resulting tree. (C) The matrix for exon-intron structural change analysis. [file DataSheet5.FASTA]

# (A) Matrix in consideration of exon-intron structural changes (only alignable sites are included for phylogenetic analysis)

# 132 AGL6 sequences, 28 outgroup sequences

# Total sites: 708
# Informative sites: 576

Thellungiella_h_ThAGL13     ATGGGAAGAGGGAGAGTGGAAGTGAAGAGGATAGAGAACAAGATCAGTAGACAAGTAACCTTCTCCAAAAGAAAAAGTGGTTTGCTCAAGAAAGCCTACGAACTCTCTGTTTTATGTGATGTAGAGGTTGCTCTTATCATCTTCTCCAGCAGTGGCAAGCTCTATGAGTTCAGCAATGCCGGAATTGACAAAACCTTTGAAAGGTACTATCGCTGT---AAAAACAATATTAACAATAGGCTTGAAGAGTCTACACAGAGCTTGTGTCAAGAGGTGGCAAATCTCAAATCCAAATATGAGTCCCTTCTTCGCACTCATAGGTATTTGCTTGGGGAAAATCTTGGAGAGTTGAGTGTACAAGAATTACAGACGCTCGAGAGACAGCTTGAAGGAGCTCTTTCCGCGATCAGAAAACGCAAGACGCATGTTATTACTGAAGAAATGGAAGAGCTTCGGAGAAAGGAGAGGCAGCTCGGAGATATGAAC------GAAAAGCTAAAGCTTGAGACAGAAGGTCAGGGTTTTCAAGGCTTTCAATTGTCGGCT---GGTCCCAGTGCT---TTTTCC---------TCTCACCATAATTCTATGGATTGCGGACATTTCTTACAGATCGGGTTTCAATATGAG---AAAGGCGACGGATCTGTAATTAAGAGTTTGGGTTGTGAAACCAACTTTGTCCAAGGA---------
Arabidopsis_t_AGL13         ATGGGAAGAGGCAAAGTGGAAGTGAAGAGAATTGAGAACAAGATCACTAGACAAGTAACCTTCTCCAAAAGAAAAAGTGGTTTGCTCAAGAAAGCCTACGAACTCTCTGTTCTTTGTGATGCAGAGGTTTCTCTCATAATCTTCTCCACCGGTGGCAAGCTCTACGAGTTCAGCAATGTCGGAGTTGGCAGAACCATTGAGAGGTACTATCGCTGT---AAAGACAATCTTAATGATACGCTTGAAGAT---ACTCAGGGCTTGCGTCAAGAGGTGACAAAGCTCAAATGCAAATACGAATCTCTTCTTCGCACTCATAGGAATTTGGTTGGGGAAGATCTTGAAGGGATGAGTATAAAGGAATTGCAGACGCTGGAGAGACAGCTTGAAGGAGCTCTTTCCGCAACCCGAAAACAAAAGACGCAGGTTATGATGGAACAAATGGAAGAGCTTCGGAGAAAGGAGAGGGAGCTCGGAGATATAAAC------AATAAGCTAAAGCTTGAGACAGAAGATCATGATTTTAAAGGCTTTCAACTGCCGGTG---GGTTGTTCCACTGATTTTTCCTTGCAATCAACTCATCAAAATTATATAGATTGCGGATATTTTTTACAGATTGGGTTTCAATATGAG---CAAGGTGAAGGATCTGTGACAAAGAGTGCAAGAGCTGAGACCAACTTTGTCCAA------------
Arabidopsis_t_AGL6          ATGGGAAGAGGGAGAGTGGAGATGAAGAGGATAGAGAACAAGATTAATAGACAAGTGACCTTCTCAAAAAGAAGAAACGGTTTGCTGAAGAAAGCTTATGAGCTTTCTGTTCTTTGCGATGCCGAAGTTGCTCTCATCATCTTCTCAAGCCGTGGCAAGCTCTACGAGTTTGGTAGTGTTGGAATTGAAAGCACAATCGAACGGTATAATCGTTGT---TACAACTGCTCTAATAATAAGCCTGAAGAGACTACACAGAGTTGGTGTCAGGAGGTGACAAAGCTTAAATCCAAATACGAATCTCTTGTTCGTACTAACAGGAATTTGCTTGGAGAAGATCTTGGAGAAATGGGTGTGAAGGAACTGCAAGCGCTCGAGAGGCAGCTCGAAGCCGCTCTTACCGCGACTCGACAGCGCAAGACACAAGTTATGATGGAAGAAATGGAAGACCTTAGGAAAAAGGAGAGGCAACTAGGAGACATAAACAAACAACTCAAGATTAAGTTTGAAACGGAAGGCCATGCTTTCAAAACCTTTCAATGGTCGGCG---GCCGGGAATTCTGAATTTCCGGTAGAGCCTTCTCATCCTAATGTATTGGATTGCGAACCCTTTTTACAAATAGGGTTTCAATACTACGTGCAAGGTGAAGGGTCTGTATCAAAGAGTGTGGCAGGTGAGACTAATTTCGTCCAAGGTTGGGTTCTT
Thellungiella_h_ThAGL6      ATGGGAAGAGGGAGAGTGGAGATGAAGAGGATAGAGAACAAAATCAATAGACAAGTGACCTTCTCAAAAAGAAGAAACGGTTTGTTGAAGAAAGCTTATGAGCTCTCTGTTCTCTGCGATGCTGAAGTTGCTCTCATCGTCTTTTCTAGCCGTGGCAAGCTCTACGAGTTCGGTAGTGTTGGAGTTGAAAGAACAATTGAACGGTATCATCGTTGC---TACAACTGTTCCAATAATAGACCTGAAGAGTCTACCCAGAACTGGTGTCAAGAGGTGACAAAGCTTAAATCCAAATACGAATCTCTTGTTCGCACTAATAGGCATTTGCTTGGAGAAGATCTTGGAGAAATGAGTGTGAAGGAACTGCAAGCGCTCGAGAGACAGCTCGAAGCCGCTCTTACCGCGACTCGACAGCGCAAGACACAAGTTATGATGGAAGAAATGGAAGATCTTCGGAAAAAGGAGAGGCAACTCGGAGACATAAACAAACAACTCAAGATAAAGTTTGAGACCGAAGGCCATGCTTTCAAGACATTTCAATGGTCGTTG---GCCGGCAATTCTGAATTTCCGGTTCAGTCTTCTCATCCTAATTCAATGGATTGCGAGCCATTTTTACAAATAGGGTTCCAATACTACGTGCAAGGTGAAGGGTCTGTATCAAAGAGGGTGGCTTGTGAGACCAATTTCGTCCAAGGTTGGGTTCTT
Raphanus_r_RrAGL6           ---------------------------------------------------------------TCAAAAAGAAGAAATGGTTTGTTGAAGAAAGCTTATGAGCTCTCTGTTCTCTGTGATGCTGAAGTTGCTCTCATCGTCTTCTCTAGCCGTGGCAAGCTCTACGAGTTCGGCAGTGTCGGAGTTGGAAGAACAATTGAACGGTATCATCGTTGC---TACAACTCTTCTAATAATAGGCCTGAAGAGTCTACACAGAACTGGTCTCAGGAGGTGACGAAGCTGAAAGCCAAATACGAATCGCTTGTTCGCACTAATAGGCATTTGCTTGGAGAAGATCTCCGAGATATGAGCGTGAAGGAACTGCAAGCGTTGGAGAGAAAGCTGGAAACCGCTCTTACTGCGACTCGACAACGCAAGACACAAGTTATGATGGAAGAAATGGAAGATCTTCGGAAAAAGGAGCGGCAACTCGGAGATATAAACAAACAACTCAAGATTAAGTTTGAGGCCGAAGGCCTTGCTTTCAAATCATTTCAATGGTCGGCA---GCTGATAATTCTGGATTTCCGGTTCAGCCTTCTCATCCTAGTTCATTGGATTGCGAACCCTTTTTACAAATAGGGTTCCAATACTACGTGCAAGGTGAAGGGTCTGTATCAAAGAGTGTGGCACGTGAGACTAATTTCGTCCAAGGTTGGGTTCTT
Gossypium_r_GrAGL6b         ATGGGGAGAGGAAGAGTGGAGCTGAAGCGGATAGAAAACAAGATCAACAGACAGGTGACCTTCTCCAAGAGAAGAAATGGGTTGCTGAAGAAAGCGTATGAGCTTTCAGTGCTTTGTGATGCTGAGGTTGCCCTTATCATCTTCTCTAATCGTGGCAAGCTCTACGAGTTTGGCAGCTCAGGTATGACCAAGACCCTTGAGCGATACCAACAATGCTGCTTTACTCCTCAACACAACATCCCTGAACATGAAACACAGAGTTGGTACCAAGAGATAATCAAGTTGAAGGCAAAATATGAAGCACTTGAACGCACTCAAAGGCATTTGCTTGGAGATGATCTTGGACCATTGAATCTGAAAGAGCTGCAAAACCTTGAGAAGCAGCTTGAAGGAACTCTTGTACTGGCTAGACAAAGGAAGACTCAGATTATGATGGAACAAATGGAAGATCTCCGGAAAAAGAAGCGTCAGCTTGGAGAGCTTAACAAACAGTTGAAAATCAAGCTTGATGGGGAAGGACAAAACCAGAAAACAAGCCAATGGAGTTGT---GCTGAAAATAGCCACTTTCCGCTGCTTCCTTCTCACCCCAACCCTATGGAATGTGAACCTGTTTTACAGATAGGGTACCACCATTATGTTGAAGCTGAAGGATCCGTCCCCAGAAGCATGGCTGGTGAGACCAATTTCATCCATGGATGGGTCATT
Gossypium_r_GrAGL6c         ATGGGGAGAGGAAGAGTGGAGCTGAAGAGGATAGAAAACAAGATTAACAGACAAGTGACCTTCTCTAAGAGAAGAAATGGCTTACTCAAGAAAGCTTATGAGCTTTCCGTGCTTTGTGATGCTGAGATTGCTCTTATCATCTTCTCCAATCGTGGCAAGCTCTATGAGTTTAGCAGCTCAGGTATGACCAAGACCCTTGAGCGATATCAACGTTGCTGCTTTATTCCTCATGACAATACCCATGAACGTGAAACTCAGAGTTGGTACCTAGAAGTAATCAAGTTGAATGCAAAATATGAAGCACTGGAACGCACTCAAAGGCATTTGCTTGGAGAAGATCTTGGACCATTGAATATGAAAGAACTGCATAACCTTGAGAAGCAACTTGAAGGAGCTCTTGCAAGGGCTAGACAACGGAAGACACAGATTATGATGGAACAAATGGATGACCTACGCAAAAAGGAGCGTCAGCTTGGAGACCTTAACAAACAGCTGATAGTCAAGCTTGAAGCAGAAGGACAAAACCTGGAAACAATCCAGTGGAGTTGT---GAAGCAACTGAAAACTTTCCTCTGCATCTGTCTCAGACACAACCTACGGAATGTCAACCTGTTTTGCAAATAGGGTATCATCACTATGTTGAGGCTGAAGGATCTGCCCCCACAGGCATGGCTGGTGAGACCAATTTCATCCATGGATGGGTCATT
Gossypium_r_GrAGL6a         ATGGGGAGAGGAAGAGTGGAGCTGAAGAGGATAGAAAACAAGATCAACAGACAAGTGACCTTCTCTAAGAGAAGAAATGGTTTGCTTAAGAAAGCTTATGAGCTTTCTGTTCTTTGTGATGCTGAGGTTGCTCTTATCATCTTCTCTAGTCGTGGCAAGCTCTACGAGTTTGGCAGTTCAGGTATGAGCAAGACCCTTGAGCGATACCAGCGTTGCTGCTTTACTCCTCAAGACAACAGCCTTGAACGCGAAACACAGAATTGGTACCAAGAGGTAACCAAGTTAAAGGCAAAATATGAAACACTGCAACGCACTCAAAGGCATTTGCTTGGAGAAGATCTCGGACCATTGAATGTTAAGGAGCTGCAAAACCTTGAGAAACAGCTTGAAGGAGCTCTTGCACTGGCTAGACAAAGGAAGACACAGATCATGATAGAACAAATGGAAGACCTCCGCAAAAAGGAGCGTGAGCTTGGAGACCTTAACAAACAGCTGAAAATCAAGCTAGAGGCAGAAGGACAAAACCTCAAAACAATCCAATGGAGTGGT---GCTGAAACTAGCAACTTTCCTCTGCATCCTTCTCACCCACATCCTATGGATTGTGAACCTGTTCTGCAAATAGGGTACCATAACTTTGTTCAGGCTGAAGGATCTGTCCCAAAAAGCATGGCTGGTGAGACCAACTTCATCCACGGATGGGTCATT
Hibiscus_c_HcAGL6           ATGGGGAGAGGAAGAGTGGAGCTGAAGAGGATAGAAAACAAGATCAACAGACAGGTGACCCTCTCTAAGAGAAGAAATGGTTTGCTCAAGAAAGCTTATGAGCTTTCTGTGCTTTGTGATGCTGAGGTTGCCCTAATCATCTTCTCCAGTCGTGGCAAGCTCTATGAGTTTGGCAGTTCTAGTATGAGCAAGACGCTTGAGCGATACCAGCGTTGCTGCATTACTCCTCAAGACAACAGCCTTGAACGTGAAACACAGAGTTGGTACCAAGAGGTAACCAAGTTGAAGGCAAAATATGAAGCACTGCAACGCACTCAAAGGCATTTGCTTGGAGAAGATCTTGGACCATTGAATGTTAAAGAGCTCCAGAACCTTGAGAAACAGCTTGAAGGCGCTCTTGCACTAGCTAGACAAAGGAAGACACAGATCATGATAGAACAAATGGAAGACCTCCGAAAAAAGGAGCGTGAGCTTGGGGACCTGAATAAACAGCTGAAAATCAAGCTGGAGACAGAAGGACAAAACCTCAAAACAATCCAATGGTCTGGC---GCTGAAAGTAGCAGCTTTGCCCTGCATCCTTCCCACACCCACCCTATGGATTGTGAACCTGTTTTGCAGATAGGATACAATCACTTCGTTCAAGCTGAAGGATCTGTCCCCAAAAGCATGGCTGGTGAGACCAACTTCATCCACGGATGGGTCATT
Theobroma_c_TcAGL6          ATGGGGAGAGGAAGAGTGGAGCTGAAGAGGATAGAAAACAAGATCAACAGACAGGTGACCTTCTCTAAGAGAAGAAATGGTTTGCTCAAGAAAGCTTATGAACTTTCTGTGCTTTGTGATGCTGAGGTCGCCCTTATCATCTTCTCTAGTCGTGGCAAGCTCTACGAGTTTGGCAGTGCTGGTATGACCAAGACCCTTGAGCGATACCAACGTTGCTGCTTTACTCCTCAAGACAACAGCCTTGAACGTGAAACGCAGAATTGGTATCAAGAGGTGACCAAGTTAAAGGCAAAATATGAATCACTGCAACGCACTCAAAGGCATTTGCTTGGAGAAGATCTTGGACCATTGAATGTGAAAGAGCTGCAAAACCTTGAGAAGCAGCTTGAAGGAGCTCTTGCACTGGCTAGACAAAGAAAGACACAGATTATGATAGAGCAAATGGAAGACCTCCGCAAAAAGGAGCGTCAGCTTGGAGACCTTAACAAACAGCTGAAACTAAAGCTTGAGGCAGAAGGACAAAGCCTCAAAACAATCCAATGGTCCGGT---GCTGAGAATAGCAACTTTCCTCTGCATCCTTCTCACGCCAACCCTATGGAGTGTGAACCAGTTTTACAAATAGGGTACCATCACTTTGTTCAGGCTGAAGGATCTGTCCCCAAAAACATGGCTGGTGAGACCAACTTCATCCATGGATGGGTCATT
Citrus_c_Ciclev10021911m    ATGGGGAGAGGAAGAGTGGAGCTGAAGAGGATAGAGAACAAGATTAACAGACAGGTCACTTTCTCAAAGAGAAGAAATGGTTTGCTGAAGAAAGCTTATGAGCTTTCTGTGCTTTGTGATGCTGAAGTTGCTCTTATCATCTTCTCTAGCCGTGGCAAGCTCTATGAGTTTGGTAGTGCTGGCATAAACAAAACCCTTGAGCGATACCAACGTTGCTGCTTCAATCCTCAAGACAACAGCATCGAACGTGAAACACAGAGCTGGTACCAGGAGGCAACAAAGTTGAAAGCAAAATATGAGTCTCTTCAACGCACTCAAAGGCATTTGCTTGGAGAGGATCTTGGACCGCTGAGTGTAAAGGAGCTGCAGAATCTTGAGAAACAGCTTGAAGGAGCCCTAGCACTGGCCAGGCAAAGGAAGACACAGATTATGATAGAGCAGGTGGAAGACCTCCGCAAAAAGGAGCGTCAGCTTGGAGATATCAACAAGCAGCTCAGGATTAAGCTGGAGACTGAAGGGCAAAGTTTTAAGGCCATTCAATGGTCTGCT---GCTGGAAATAGCAACTTCTCTGTTCATCCTTCTCATGACAGTCCCATGAACTGTGAACCTGCTCTACAAATTGGGTACCTGAATTATCTTCCATCTGAAGGGTCTGTGCCAAAGAATACGGTTGGTGAGACCAACTTCATCCAAGGATGGGTCCTT
Prunus_p_PpAGL6             ATGGGGAGGGGGAGAGTGGAGCTGAAGAGAATAGAGAACAAGATCAACAGGCAGGTGACTTTCTCAAAGAGAAGAAATGGTTTGCTCAAGAAAGCCTATGAACTCTCTGTGCTTTGTGATGCTGAGGTTGCCCTCATCATCTTCTCTAGCCGTGGCAAGCTCCATGAGTTTGGAAGTGCTGGTATGACCAAAACCCTCGAACGATACCAACATTCCTGCTTCAATCCTGAGGAAAACAGCACTGAACGTGAAGCACAGAGCTGGTATCAAGAAGTCACAAAACTGAAGGCTAAATATGAATCCCTTCTGCGCACTCAAAGGCAATTGCTTGGGGAAGATCTCGGACCACTGAATGTGAAGGAGTTGCAAAATCTTGAAAAACAACTTGAAGGAGCTCTTGCACAGGCCAGGCAAAGGAAGACACAGCTTATGATTGAACAAATGGAGGACCTGCGCAAAAAGGAGCGTCACCTTGGAGATCTTAACAAGCAGCTGAGGGTCAAGCTGGAGACAGAAGGACAAAATCTTAAAGCCATCCAATGGTCGAAT---GCTGGAAGTAGCAGCTTTTCTTTCCATTCTTCCCAAACCAACCCCATGGACTGCGAACCTGTCTTGCAAATAGGGTACCATCAATATCTTCCTGCTGAGGGGCCTATTTCGAAGAGCATGGCTTGTGAGACCAACTTCATCCAGGGATGGGTTCTT
Pyrus_p_PpMADS4_1           ATGGGGAGGGGGAGAGTGGAGCTGAAGAGAATAGAGAACAAGATTAACAGGCAGGTGACTTTCTCAAAGAGGAGAAATGGTTTGTTGAAGAAAGCCTATGAACTCTCTGTGCTTTGTGATGCCGAGGTTGGCCTTATCATCTTCTCTAGCCGTGGCAAGCTCTATGAGTTTGCCAGTGCTGGTATGAGCAAAACCCTTGAACGATACCAACGTTGCTCCTTCACTCCACATGAGAATAGCATTGAACGTGAAACACAGAGCTGGTACCAAGAAGTCACAAAACTGAAAGCTAAATATGAATCCCTTCAGCGAACTCAAAGGCATTTGCTTGGTGAAGATCTTGGACCACTGAGTGTGAAGGAGTTGCAAAATCTTGAAAAACAACTTGAAGGAGCTCTTGCACAAACCAGACAAAGGAAGACACAGCTTATGATTGAACAAATGGAGGACCTGCGCAAAAAGGAGCGTCACCTTGGAGACCTCAACAAGCAGCTGAGGGTCAAGCTTGAGGAAGAAGGGCAGAATCTGAATGTCATTCAATGGTCAGAT---GCTGGAAGTAGCAACTTTTCTTTGCATTCTTCACAAACCAACCCCATGGACTGTGAACCTGTCATGCAAATGGGGTACCATCAGTATCATCCTGCCGAGGGATCAATTCCAAAGAGCTTGACTGGTGAGACCAACTTCATCCAAGGATGGGTTCTC
Malus_d_MdAGL6              ATGGGGAGGGGGAGAGTGGAGCTGAAGAGAATAGAGAACAAGATTAACAGGCAGGTGACTTTCTCAAAGAGGAGAAATGGTTTATTGAAGAAAGCCTATGAACTCTCTGTGCTTTGTGATGCTGAGGTTGGCCTTATCATCTTCTCTAGCCGTGGCAAGCTCTATGAGTTTGCCAGCGCTGGTATGAGCAAAACCCTTGAACGATACCAACGTTGCTCCTTCACTCCACCTGAGAATAGCATTGAACGTGAAACACAGAGCTGGTACCAAGAAGTCACAAAACTGAAAGCTAAATATGAATCCCTTCAGCGAACTCAAAGGCATTTGCTTGGTGAAGATCTTGGACCACTGAGTGTGAAGGAGTTGCAAAATCTTGAAAAACAACTTGAAGGAGCTCTTGCACAAACCAGACAAAGGAAGACACAGCTTATGATTGAACAAATGGAGGACCTGCGCAAAAAGGAGCGTCACCTTGGAGACCTCAACAAGCAGCTGAGGGTCAAGCTTGAGGCAGAAGGGCAGAATCTGAATGTCATTCAATGGTCAGAT---GCTGGAAGTAGCAACTTTTCTTTGCATTCTTCACAAACCAACCCCATGGACTGTGAACCTGTCATACAAATGGGATACCATCAGTATCATCCTGCTGAGGGATCAATTCCAAGGAGCTTGACTGGTGAGACCAACTTCATCCAAGGATGGGTTCTC
Fragaria_v_FvAGL6           ATGGGGAGGGGAAGAGTGGAGCTCAAGAGAATAGAGAACAAGATCAACCGCCAAGTAACTTTTTCAAAGAGGAGAAATGGTTTGCTCAAAAAAGCCTATGAGCTCTCTGTGCTTTGTGATGCTGAGGTTGCGCTTATCATCTTCTCTAGTCGAGGCAAGCTGTATGAGTTTTCAAGTGCTGGTATGACCCAAACCCTTGAGCGATACCAACGAAGCAGCTATACTCCTCATGACAACCCCATCAAACAGGAAACAGAGTGCTGGTATGAAGAAGTCTCAAAACTGAGAGCTAAACATGACTCACTTCTGCGCACTCAAAGGCATTTGCTTGGGGAAGACCTTGGACCACTGAGTGTGAAGGAGTTGCAAAATCTTGAAAAACAGCTTGAAGGAGCTCTTACACTAGCCAGACAAAGGAAGACACAGATTATGATTGAACAATTGGAGCACCTGCGCAAAAAGGAGCGACAGCTTGGAGACCTTAACCTGCAGCTTAGGGATAAGCTTCAGAAGGAGGGAGAAAATCTCAAAGCCATTCAATGGTCTAAT---GCTGGGAATAACAACTTC---TTGCATTCTTCTCAAGCCGGTCACATTGATCCCGAACCCATCTTGCAAATCGGGTACCAGCACTATGTGGCTGCTGAATCCGCAGTTCCAAAGACCATGGCCGCCGAGACCAACTTCATCCAGGGATGGGTGCTT
Momordica_c_McAGL6          ATGGGGAGAGGGCGAGTTGAGCTGAAGAGAATAGAGAACAAAATAAACCGCCAAGTGACGTTTTCGAAGCGCCGAAACGGGCTGCTCAAAAAGGCCTATGAACTCTCAGTTCTCTGCGACGCTGAGGTCGCTCTCATCATCTTCTCCAGCCGTGGGAAGCTCTATGAATTTGGCAGCGCTGGTACGACCAAAACATTGGAGCGATATCAACGTTGTTGCTTCTCTCCACAGGACAACCATATTGAGCGACAAACCCAGAGTTGGTTCCAAGAGATCTCGAAACTGAAAGTTAAATATGAATCTCTATGTCGAACCCAACGGCATTTGCTTGGGGAAGATCTTGGACCATTGAGTGTAAAGGAGCTCCAAAACCTTGAAAAGCAACTTGAAGCAGCCCTTGCCCAAGCTAGACAAAGGAAGACTCAGATGATGATTGATCAGATGGAAGCTCTGCGCAGAAAGGAGCGGCAACTTGGGGACCTCAACAAAGAGCTAAGGCTCAAGCTTGAGGCAGAGGGACAGAATCTTAAAGCCATCCAATGGTCTAGC---GCTGGACATGGCAACTTCCCATTGCATCATTCTCAAGCCAGCCCTATCGAGTGCGAACCCGTCTTACAAATCGGGTATCAGAATTATTTCTCAGCAGAGGGGCCAGTCCGAAAGAGCATGACATGTGAGACAAACTTCATACAAGGATGGGTTATT
Cicer_a_CaAGL6              ATGGGAAGAGGGAGAGTTGAGCTGAAGAGAATAGAGAACAAAATCAACCGTCAAGTAACATTCTCAAAAAGAAGAAATGGTTTGTTGAAGAAAGCTTATGAACTCTCAGTACTATGTGATGCTGAAATTGCCCTTATCATTTTCTCTAGCCGTGGAAAACTCTCTGAATTTGGAAGTTCAGGCATTGCCAAAACCCTGGAACGATACCAAAGGTGCTCCTTTACTTCTCAAGATAATATTAATGAAAATGAAACTCAGAATTGGTACCAAGAGATGTCAAAGCTAAAGGCAAAATATGAGTCTCTTCAAAAGTCACAAAGGCAATTGCTAGGGGAAGATCTAGGACCACTGAACATGAAAGAGCTACAAAGTCTTGAAAAACAGCTTGAAGGAGCTTTAGCACAAGCTAGGCAGAGGAAGTCACAAATTATGATTGAACAAATGGAAGAGCTTAGAAGAAAGGAACGCCATCTTGGAGACATAAATAAGCAACTTAGATTCAAGCTTGAATCAGAAGGATTTAATCTTAAAGCTATTGAATGGTCTAAT---TCTGGAGGAAGCAGTTTTCCTTATCAGCCTTCTGAAACCAATCCTATGGACTGCGAACCTTTCTTACAAATAGGGTACCATCAATATGTTCAAGCAGAACCATCCGCTCCAAAGAGCATGGTTGGTGAGACTAGCTTTATCCATGGATGGATCCTT
Medicago_t_MtAGL6           ATGGGTAGAGGGAGGGTTGAACTGAAGAGGATAGAAAACAAAATCAACCGGCAAGTTACTTTCTCAAAAAGAAGAAATGGTTTGCTGAAAAAAGCCTATGAACTCTCAGTTCTATGTGATGCTGAGATTGCTCTTATCATTTTCTCAAGTCGTGGAAAGCTTTCTGAATTTGCAAGTTCAGGCATTGGCAAAACCCTGGAACGATATCAGAGATGCTCTTTCACTTCTCAAGATAATGTTAATGAACATGAAACTCAGAACTGGTACCAGGAGATGTCAAAGCTAAAGGCAAAGTATGAGTCACTTCAAAAGTCACAAAGACAATTGCTAGGGGAAGATCTTGGACCATTGAACATGAAAGAGCTACAAAATCTTGAGAAGCAACTTGAAGGAGCTTTAGCACAAGCTAGGCAGAGAAAGACACAGATTATGGTTGAACAAATGGAAGAGCTTAAGAGAAAGGAACGCCATCTTGGAGACATAAATAAGCAACTTAGGTTCAAGCTTGAATCAGATGGATTTAATCTTAAAGCTATTGAATGGTCTACT---GCTGGAGGAGGCAACTTTCCTTTTCAGCCTTCTGAAACCAATCCCATGGACTGCGAACCTTTCTTGCAAATAGGGTACCAAAACTATGTTCAAGCTGAAGCATCCGCTCCAAAGAACATGGTTGGTGAGACTAGCTTTATCCAAGGATGGATGCTA
Glycine_m_GmAGL6            ATGGGTAGAGGGAGAGTTGAGCTGAAGAGGATAGAGAACAAAATCAACCGCCAAGTAACTTTCTCAAAAAGAAGGAACGGTTTGCTCAAGAAAGCCTATGAGCTCTCAGTTCTCTGTGATGCTGAGGTTGCTCTCATCATTTTCTCAAGCCGTGGCAAGCTCTATGAATTTGGAAGTGTTGGGACTACCAAAACTATTGAGCGATACCATCGTAGCTCTTTTACTCCTCAAGACGAACACGTTGAATGTGAAACTCAGAGCTGGTACCAAGAGGTATCAAAGCTAAAGGCAAAGTATGATTCTCTTCAAAGGACCCAGAGGCATTTGCTTGGGGAAGATCTTGGACCATTGAACATAAAGGAGCTGCAGAATCTTGAGAAACAGCTTGAAGGGGCTTTAGCACAAGCAAGGCAAAGGAAGACACAAATCATGATTGAACAAATGGAAGAGCTTCGCAGAAGGGAGCGCCATCTTGGAGACATGAATAAGCAACTGAGACTCAAGCTTGAAGCAGAGGGATTTAATCTTAAAGCTATGGAATTGAGCTCT---GCTGGAAATAGTGGCTTTCACTTTCAGCCTCCTCAAACCAATCCTATGGATTACGAACCCTTTTTGCAAATAGGGTACCATCAATATGTTCAAGCTGAGGCTTCTGTTCCAAAGAGCATGGCTTGTGAAACTAATTTCATGCAGGGATGGATCCTT
Pisum_s_M5                  ------------------------------------AACAAGATAAACAGACAAGTAACTTTCTCAAAAAGAAGAAATGGTTTGCTCAAGAAAGCTTATGAACTATCTGTTCTATGTGATGCTGAAGTTGCTCTCATCATTTTCTCTAGCCGTGGAAAACTCTATGAATTTGGAAGTCTTGGCACTGCCAAAACTCTTGAGAGATACCAACGCTGCTCTTTCAATCCTCAAGATCACCAAATCGACGGCGAAACTCAGAGTTGGTACCAAGAAGTGTCTAAGCTGAAAGCAAAGTATGAGTCTCTTCAAAGGACTCTCAGAGGCAGTTGCTTGGAGAGACTTGGACCTTTGAACATAAAGGAGCTGCAGTATCTTGAGAAACAGCTTGAAGGTGCTTTGGCACAAGCTAGACAAAGAAAGACACAAATTATGATCGAACAAATGGAAGAGCTTCGCAAAAGAGAACGTCATCTAGGAGACATGAACAAGCAACTAAGACTCAAGCTTGAAGGAGAAGGGTTTAATCTTAAAGCAATGGAATGGAGCTCA---GCTGGAAATAGCAACTTCACCTTTCAGCCTTCACAACCCTATGTCTATGACTATGAACCCTTTTTGCAAATAGGATACCAACAATACTTTCAAGCTGAAGCATCCGCTTCAAAGAACATGGCTTGTGAGACTAACTTCATGCAAGGATTTTTCCTT
Ricinus_c_RcAGL6            ATGGGAAGAGGAAGAGTAGAGTTGAAGAGGATAGAAAACAAAATCAATCGCCAAGTGACCTTCTCTAAAAGGAGGAATGGATTGTTGAAAAAAGCTTATGAGCTGTCTGTGCTTTGTGATGCTGAGGTTGCTCTTATTATCTTCTCCAGTCGTGGAAAGCTCTATGAATTTGGTAATGCTGGAACAACCAAAACCCTTGAGCGGTATCAACGTTGCTGTTTCACTCCTCAGGATAACAGCATTGAACGTGAAACACAGAACTGGTACCAAGAAGTGACGAAATTAAAGGCAAAATATGAATCTCTTCAACGCACTCAAAGGCATTTGCTTGGGGAAGATCTCGGGCCGCTAAGTGTGAAGGAACTGCAAAATCTCGAGAAACAGCTGGAAGGAGCCCTTGCATTAGCTAGGCAAAGAAAGACGCAGATTATGATTGAGCAAATGGAGGATCTTCGCAAGAAGGAGCGCCACCTTGGAGACTTAAACAAGCAACTCAAATTTAAGCTTGAAGCAGAAGGACAAAATCTCAAAGCCATTCAATGGAATTCT---GAAGGAACAAGCAACTTCACTTTGCATCCTTCTCAATCCAACCCCATGGAGTGTGGACCAGTTCTACAAATAGGGTACCATCACTATGTTCAAGCTGAAGGATCTGTTGGAAGAAACATGGGTAGTGAGACTAACTTCATGCAAGGATGGGTACTT
Manihot_e_MeAGL6            ATGGGAAGAGGAAGAGTGGAGCTGAAGAGGATAGAGAACAAGATCAACCGTCAGGTCACCTTCTCTAAAAGGAGGAATGGTTTGTTGAAGAAAGCTTATGAGCTCTCTGTGCTTTGTGATGCTGAAGTTGCCCTTATCATCTTCTCTAGTCGTGGCAAGGTCTATGAATTTGGTAGCGCTGGGACAACCAAAACCCTTGAGCGTTATCAACGTTGCTGCTTCAATCCCCGTGATAACAGCATTGAACGTGAGACACAGAACTGGTACCAAGAGGTGGCAAAGTTGAAGGCCAAATATGAATCTCTTCAACGTACTCAAAGGCACTTGCTTGGTGAAGATCTTGGGCCGCTGAGCGTGAAGGAACTGCAGAATCTTGAGAAACAGCTCGAAGGAGCTCTTGCACTGGCTAGACAAAGAAAGACACAGATTATGCTGGAGCAAATGGAAGACCTCCGCAAAAAGGAGCGTCACCTTGGAGACTTAAACAAGCAACTCAAATTTAAGCTGGAAGCAGAAGGACAAAGCCTA---GCCATACAATGGAACTCT---GATGGAAATGACAACTTTGCTTTACATCCTTCTCAATCCCACCCCTTGGACTGTGGACCTGTCCTACAAATAGGGTACCATCACTTTTTTCAAGCTGAAGGATCTGTTCCAAGAAGCATGGCTATTGAGACTAACTTCACGCAGGGATGGATCCTC
Populus_t_PtAGL6a           ATGGGAAGAGGAAGAGTGGAGTTGAAGAGGATAGAGAACAAGATCAACCGACAAGTTACCTTCTCTAAAAGAAGGAATGGCTTGCTTAAGAAAGCTTATGAGCTTTCAGTGCTTTGTGATGCTGAGGTTGCCCTTATCATCTTCTCCAGTCGTGGCAAGCTCTATGAATTTGGTAGTGCTAGTGTTACCAAAACCCTTGAGCGTTATCAACGCTGCTGCTACACTCCACAAGAGAACAGCATTGAACGTGAGACACAGAGCTGGTACCTAGAGGCGACAAAGTTAAAGGCAAAGTATGAATCCCTTCAACGCACTCAAAGGCATTTGCTTGGGGAGGATCTTGGGCCCCTGAATGTGAAAGAGCTACAAAATCTTGAGAAACAGCTTGAAGGAGCTCTTGCACTTGCTAGGCAGAGAAAGCAGCAGGTTTTGACAGAGCAAATGGAAGACCTGCGCAAAAAGGAACGTCACCTTGGAGACTTGAACAGGCATCTCAAACTTAAGCTAGAAGCAGAAGGACAAAATCTTAAAGCCATTCAATGGAACTCT---GATGGAAGTAGCAACTTCCACTTGCATCGTGCTCAATCCAGCCAGATGGACTGTGGGCCTGTCTTACAAATTGGGTATCATCACTATGTTCCAGCTGAAGGATCCGTGTCTAAAAGCATGCCTGACGAGACTAACTTCTTCCAGGGATGGATCCTT
Ribes_s_RsAGL6              ------------------------AAGAGGATAGAGAACAAGATAAACAGACAAGTTACCTTCTCAAAAAGAAGAAATGGTTTACTTAAGAAGGCTTATGAGCTATCTGTGCTCTGTGATGCTGAAATTGCTCTCATCATTTTCTCCAGCCGCGGCAAGCTCTACGAGTTCGGTAGCGCCGGCATGGTCAGAACTCTTGAGCGATATCAACGTTGCAGTGTCACAGCTCAAGATAACATTAGTCACTATGAAACACAGAATTGGTGCCAAGAAATAACAAAGTTAAAGGCGAAATATGAATCTCTTCAATGCACTCAGAGGCACTTACTTGGAGAAGATCTTGGTCCATTGAACGTGAAAGAATTGCAAAATCTTGAGAAACAACTTGAAGGAGCTTTGGCACAAGCTAGGCACAGAAAGACACAAGTTATGACAGAACAAATGGAAGACCTCCGCAGAAAGGAGCGTCAACTCGGAGATCTAAACAAGGAGCTCAAGATTAAGCTTGAGGCAGAAGATCAACAAATGAATGCCATTCAATGGAACTCT---GCTGGAACCAGCAGTTATTCTATGCATCCTTCTCAATCCAACCCCATGGACTGCGAACCCGTCTTACAAATAGGGTATCCTCAGTATGATCCGGGAGAAGGATCGGTTCCGAGGAGCATGGCTTGTGAGAGTAACTTCATCCAGGGATGGGTTCTT
Vitis_v_VvMADS3             ATGGGGAGAGGAAGAGTGGAGCTGAAGAGGATAGAGAACAAGATCAACCGTCAAGTTACCTTCTCCAAACGCAGAAATGGTCTGCTCAAGAAGGCCTATGAACTTTCTGTGCTTTGTGATGCTGAGGTTGCTCTCATCATCTTCTCTAGCCGCGGCAAGCTCTATGAGTTTGGCAGTGCTGGTACTACCAAAACCCTAGAGCGGTATCAACGCGTCTGCTACACTCCTCAAGACAACAATATGGAATGTGAAACACAGAGTTGGTACCAAGAGGTGTCAAAGTTAAAGGCAAAATATGAATCTCTCCAGCGCACCCAAAGGCATTTGCTTGGAGAAGATCTTGGACCGCTGAGTGTCAAAGAACTGCAAAATCTTGAGAAACAGCTTGAAGGAGCTCTAGCACAAGCTAGGCAAAGGAAGACCCAAATGATGATAGAACAAATGGAAGACCTTCGCAGGAAGGAGCGACAGCTTGGGGATCTAAACAAACAGCTCAAACTTAAGCTTGAGGCCGAGGGACAAAGTCTTAAAGCCATTCAATGGAACAGT---GCTGGAAACAGCAGCTTCCCTGTGCATCCTTCCCAATCTAACCCAATGGACTGCGAACCCATCTTGCAAATTGGGTACCATCACTATGTTCCAGCAGAAGGGCCGGTTTCAAAGAGCATGGCTGGTGAGAGCAACTTCATCCAAGGGTGGGTTCTT
Taraxacum_o_ToAGL6          ATGGGGAGAGGAAGAGTGGAGCTCAAGAGAATCGAGAACAAAATCAACCGACAAGTTACCTTCTCAAAACGAAGAAATGGTCTGCTCAAAAAAGCTTACGAACTTTCCGTCCTCTGTGACGCCGAAGTCGGCCTGATAATCTTCTCCAGCCGTGATAAACTGTACGAGTTCGGCAGCGTCGGTGTGATGAAAACCCTTGAACGCTATCAACGTTGTTGCTTTAATCCACAAGACAACAACAACGAACGTGAAACACAAAGTTGGTATCAGGAAGTCTCCAAGTTAAAAGCCAAATTTGAATCCCTTCAACGTACCCAAAGACATTTACTTGGGGAAGATCTCGGACCACTTAGTGTGAAAGAACTACATAATCTTGAAAAACAACTCGAGGGAGCTCTTACACAAGCTAGGCAAAGGAAGACGCAAATCATGGTTGAACAAATGGAAGAGCTTCGACGAAAGGAACGAGAACTTGGAGATATGAACAAACATCTAAAGATCAAGTTTGACAACGAAGGGCAAGGATATAGGGCACTTCCATGGAACTCT---AACAACAACACAAGTTTCCAAATGCATCCTTCTCAATCTAACGCCATGGACATGGAACCCATCTTACAAATAGGGTACAACCAGTTTGTGCATGGTGAGGGATCGGTTCAAAGGAACATGATTGGTGAGAGTAGT---ATCCATGGTTGGGTTCTT
Lactuca_s_LsAGL6            ATGGGGAGAGGAAGAGTAGAGCTGAAGAGAATCGAGAACAAAATCAACAGACAGGTTACCTTCTCAAAGCGAAGAAATGGTTTGCTGAAAAAAGCTTACGAGCTTTCCGTTCTCTGTGACGCTGAAGTTGGTCTAATCATCTTCTCCAGCCGTGATAAACTCTATGAGTTCGGCAGCGTCGGCGTCATGAAAACCCTTGAACGTTACCAACGTTGTTGCTTTAATCCACAAGACAACAACAATGAACGTGATACACAGAGTTGGTATCAAGAGGTCTCCAAGTTAAAAGCCAAGTTCGAATCTCTCCAACGCACCCAAAGACATTTACTTGGGGAAGATCTTGGACCTCTTAGCGTCAAAGAACTACATAATCTTGAAAAACAACTTGAAGGAGCTCTTACACAAGCTAGACAAAGGAAGACACAGATCATGGTAGAACAAATGGAAGAGCTTCGACGCAAGGAACGAGAACTTGGAGACATGAACAAGCATCTAAAGATCAAGTTTGAGAATGAAGGACAAGGTTATAGGACACTTCAATGGAACTCT---AACAACAACACAACATTCCAAATGCATCCTTCTCAATCCAATGCCATGGAAATAGAACCCATCTTACAAATAGGGTACAACCAGTTTGTGCATGGTGAGGGATCAGTTCAGAGGAACATGATGGGTGAGAGTAGT---ATCCATGGTTGGGTTCTT
Chrysanthemum_m_CDM104      ATGGGAAGAGGAAGAGTAGAACTAAAGAGAATCGAAAACAAAATCAACCGACAAGTTACCTTCTCAAAACGAAGAAATGGTTTGCTCAAAAAAGCTTACGAGCTTTCGGTCCTTTGCGACGCTGAAGTTGGCCTCATCATCTTCTCTAGCCGCGACAAACTCTACGAGTTTGGCAGCGTCGGTGTTATGAAAACCCTTGAACGCTATCAACGATGTTGCTTTAATCCTCAAGACAACAACAATGAACGTGAGACACAAAGTTGGTATCAAGAAGTTTCCAAGTTAAAAGCTAAGTTTGAATCCCTCCAACGCACCCAAAGGCATTTACTTGGGGAAGATCTTGGACCTCTTAGTGTTAAGGAACTACATAATCTTGAGAAACAACTCGAGGGGGCCCTTACACAAGCTAGACAAAGAAAGACGCAGATCTTGGTAGAACAAATGGAAGAGCTTCGTTGTAAGGAACGAGAACTCGGAGACATGAACAAGCACCTAAAGATCAAGTTTGAGACAGAAGGACAAGGTTACAGGCATCTCCCATGGAACTCT------AACAACAACACATTCCTAATGCACCCTTCACAGTCCAACCCAATGGGCTGTGAACCCATCTTACAAATAGGGGATAACCAGTTTATGCAAGGTGAGGGATCAGGGCAAAGGAATATGGTTGATGAGACAAAT---ATTCATGGGTGGGTCATT
Centaurea_m_CmAGL6          ATGGGGAGAGGAAGAGTAGAGCTCAAGCGAATAGAAAACAAAATCAACAGACAAGTTACCTTCTCCAAGCGTCGAAATGGCTTACTCAAAAAAGCTTACGAGCTCTCCGTCCTCTGCGATGCCGAAGTCGGCCTCATCATCTTCTCCAGCCGCGATAAGCTCTACGAGTTCGGCAGCGTCGGAGCCATGAAAACCCTGGAACGTTATCAACGTTGCTGCTTTAATCCTCAAGACGACAACAATGAACGCGAGACGCAGAGTTGGTATCAAGAGGTGTCTAAGTTAAAAGCCAAATTCGAGTCCCTCCAACGCACCCAAAGACATTTACTAGGGGAAGATCTTGGACCGCTTAGCGTTAAGGAACTGCATAATCTTGAAAAACAACTGGAAGGGGCTCTGACACAAGCTCGACAAAGGAAGACACAAATCATGGTAGAACAGATGGAAGAGCTTCGTCGTAAGGAATGTGAACTTGGAGATATGAACAAGCATCTAAAGATAAAGTTTGAGACAGAAGGTGGGGGTTATAGGGCACTTGGATGGAACTCT------AACACCACCACTTTTCCAATG---------CAATCAAATGCCATGGATTGTGAACCCATCTTACAAATAGGGTACAATCAATTTATGCATGGGGAGGGATCAGTTCAGAGGAACATGGTTGGTGAGAGTAGT---ATCCATGGGTGGGTACTT
Helianthus_a_HaAGL6         ATGGGTAGAGGAAGAGTAGAGCTGAAGCGAATAGAGAACAAGATAAACCGGCAGGTCACCTTCTCGAAACGTCGAAACGGTTTGCTTAAAAAAGCATACGAACTATCCGTCCTCTGCGATGCCGAAGTCGGCCTCATCATCTTCTCCAGCCGCGACAAACTCTACGAGTTTGGCAGCGTCGGTGTCATGAAAACCCTTGAACGTTATCAACGTTGCTGCTTTAATCCTCAAGACAACAACAATGAACGTGAAACACAGAGTTGGTATCAAGAGGTTTCCAAGCTAAAAGCCAAGTTCGAATCGCTTCAGCGCACACAAAGACATTTACTTGGGGAAGATCTTGGACCACTTAGTGTCAAGGAACTACATAATCTTGAAAAACAACTAGAAGGTGCTCTTACTCAAGCTAGACAAAGGAAGACACAAATCTTGGTAGAACAGATGGAAGAGCTTCGCCGCAAGGAACGCGAACTTGGAGACATAAACAAGCATCTAAGGATCAAATTTGAGACAGATGGTCAGGACTACAGGGCACTTCCATGGAACTCTTCT---AACAACAACACATTCCCAATGCACCAATCTCACTCCAATCCTATGGATTGTGAACCCATCTTGCAAATAGGGTATAACCAGTTTATGCATGAGGAAGGACCAGTTCAGAGGAGCATGGTTGGAGAGAGTAGT---ATGCAAGGCTGGGTTCTT
Gerbera_h_GRCD3             ATGGGGAGAGGAAGAGTAGAGCTCAAGCGAATAGAGAACAAAATTAACCGACAGGTTACCTTCTCCAAGCGCAGAAATGGCCTGCTCAAGAAAGCTTACGAACTCTCCGTTCTCTGCGACGCCGAGGTCGGCCTCATCATCTTCTCCAGCCGCGACAAACTCTACGAATTCGGCAGCGTCGGTGTCATGAAAACCCTCGAGCGCTATCAACGTTGCTGCTTTAATCCTCAAGATAACAACAATGAACGTGAAACACAGAGTTGGTATCAAGAGGTTTCCAAGTTAAAAGCCAAGTTCGAGTCCCTCCAACGTACCCAAAGGCATTTACTTGGGGAAGATCTTGGACCACTTAGCGTCAAAGAACTGCATAATCTTGAAAAACAACTCGAAGGAGCACTTACCCAAGCTAGGCAAAGGAAGACACAGATCATGGTAGAACAAATGGAAGAGCTTCGTCGTAAGGAACGCGAACTTGGAGATATGAACAAGCATCTAAAGATCAAGTTCGATGCAGAAGGACAAGGCTATAGAGCACTTCCATGGAACTCA------ACCAACAACACATTCACAATGCATCCTTCTCAATCCAACCCCATGGACTGTGAACCCATCTTACAAATAGGGTACAACCAGTTTATGCATGGAGAAGGATCAGTTCAGAGGAACATGGTTGGTGAAAATGGC---ATCCATGGTTGGGTCCTT
Daucus_c_DcAGL6             ATGGGGAGAGGAAAAGTGGAGTTGAAGAGAATCGAAAACAAGATTAATCGACAAGTGACTTTCTCCAAGAGAAGAAATGGTTTGATGAAAAAAGCTTATGAACTCTCCGTTCTCTGTGACGCTGAAGTTGCTCTCATTGTTTTCTCTAGCCGCGGCAAGCTTTATGAGTTCTCCAGCTCCGGCAGTACTGCAACCCTCGAGAAGTACCAGCGTTGCAATTTAAATCCAATGGCCAACAGCATCGGAACTGAAACACAGAATTGGTGCCAGGAGGTCTCACTTCTAAATGCAAAGTATGAATCCCTGCAACGCACTCAAAGGCATTTGCTTGGAGAGGATCTTGGACCATTGAGCTTGAAAGAACTGCAAAGTCTTGAGAAACAGCTGGAAGGGGCTCTTGGACAAACAAGGCATAGAAAGTCACAGGTAATGGTTGAACAGATGGAGGAGCTTCGCAGGAAGGAACGTCATCTTGGAGATGTGAACAAACAGTTGAAAATCAAGCAAGAGTCATCAGGACATGAGTATAGGGGTCTTCCATGG---------------GGTACTGGCTTACCTATGCATCAGTCTCACTCAAATCCCATGGATCATGCTCCTCTCTTACAAATAGGGTATCAACAATATGTCCAAGGTGAAGGATCGATTCCAAACAATATTGCTGGTGAAAGTAACGTCACCTATGGCTGGGTTCTT
Solanum_t_StAGL6            ATGGGGAGAGGGAGAGTGGAACTAAAGAGAATAGAGAACAAAATCAACCGTCAAGTGACATTTTCTAAGAGGAGGAATGGTTTGTTGAAGAAAGCTTATGAATTATCAGTGCTTTGTGAGGCTGAAGTTGCTCTCATCATCTTCTCTAGTCGTGGAAAGCTCTATGAGTTTGGAAGTGCAGGTATCACTAAAACTCTTGAGAGGTACCAACGTTGTTGTCTTAATCCTCAAGACAATTGTGGTGAAAGAGAAACACAGAGCTGGTACCAAGAGGTCTCTAAATTAAAGGCCAAGTTTGAAGCCCTTCAACGAACTCAAAGGCACTTGCTTGGTGAAGATCTTGGAGCATTGAGTGTGAAGGAGTTGCAAAATCTTGAAAAACAACTTGAAGGTGCACTTGCACAAGCTAGGCAAAGAAAGACACAAATAATGATGGAACAGATGGAGGAGCTTCGTAGAAAGGAGCGTCATCTTGGTGATGTGAACAAGCAGCTGAAGATTAAGTTTGAGGGTGAAGGACAAGGTGTGAGAGGTGTTCCTTGGAGTTGTTCA---GGAAGCAGCACCTTTCATGTTCACCATTCTCAATCAAATCAAATGGACTATGATCCAGTTCTTCAAATAGGGTATCATCAGTATATGGCTGCAGATGGAGCCGGGTCAAGGAGCATGGCTGTTGAGAGTAACATCATTCATGGCTGGGGTCTT
Petunia_h_pMADS4            ATGGGGAGAGGGAGAGTGGAGCTAAAGAGAATAGAGAACAAGATCAACAGACAAGTGACATTTTCTAAGAGAAGGAATGGTTTGTTGAAGAAAGCTTATGAACTTTCAGTGCTTTGTGATGCTGAAGTTGCTCTCATCATCTTCTCCAGTCGTGGAAAGCTTTATGAGTTTGGCAATGCAGGTATCACTAAAACCCTTGAGAGGTACCAACGTTGTTGCCTTAATCCTCAAGACAACTGTGGTGAAAGAGAAACACAGAGCTGGTACCAAGAGGTCTCGAAATTAAAGGGCAAGTTTGAAGCCCTTCAACGAACTCAAAGGCACTTGCTTGGTGAAGATCTTGGGCCACTGAGTGTGAAAGAATTGCAAAATCTTGAGAAACAACTTGAAGGTGCACTTGCACAAGCTAGGCAAAGAAAGACACAAATAATGATGGAACAGATGGAAGAGCTGCGTAGAAAGGAGCGCCATCTTGGTGATGTGAACAAGCAACTGAAGGTTAAGCTAGAGGCTGAAGGACAAGCTCTGAGAGCTCTTCCTTGGACTTCTTTA---GGGAACAGCAATTTTCCTGTTCACCATTCTCAATCAAATCCCATGGACTGTGATCCAGTACTTCAATATAGGGATCATCACTATATGGCAGCAGATGGACCCGGTTCAAGGAGCATGGCTGTTGAGACTAACATCATGCAGGGATGGGGCCTT
Coffea_a_CaAGL6b            ------------------------------------------------------------------------------------------------------CTTTCTGTTCTTTGTGATGCTGAAGTTGCTCTCATCATTTTTTCAAGTCGCGGCAAGCTTTACGAGTTCGGCAGCTCTGGGATAACTAAAACCCTTGAGCGATATCAACGTTGCAGCTTGAGTCCTCAGGAGAATGCTGCTGAAAGAGAAACACAGAGCTGGTACCAAGAGGTCTCAAAACTGAAGGCCAAGTACGAATCACTACAACGCGCTCAAAGGCACCTACTTGGAGAAGATCTTGGTCCATTGAATGTGAAAGAGTTGCAGAATCTTGAAAAGCAGCTTGAGGGAGCTCTTCTCCAGGCTAGGCAAAGGAAGACTCAGCTAATGATTGAACAAATGGAAGAGCTCCGAAGAAAGGAGCGGCAGCTTGGGGACTTGAATAAGCAGCTTAAGATTAAGCTTGAAGCAGAGGGACAAGGCATAAGAGGCCTCCCTTGGAGTTCGCCA---GGAAGCAGCATGTTTCCTATGCACACTTCTCACAGTGCCGCCATGGATTGCGAGCCTGTCCTACAGATAGGGTATCATCAGTATGCTCCGGCAGAAGGTCCTGCCCCGAGGAGCATGGCCATTGAGAGTAACATCATCCAGGGGTGGGCTCTT
Coffea_a_CaAGL6a            ATGGGAAGAGGAAGAGTAGAGTTGAAGAGGATAGAGAACAAGATCAACCGTCAAGTGACTTTCTCTAAGAGAAGAAATGGTCTGCTCAAGAAAGCTTATGAACTTTCTGTTCTTTGTGATGCTGAAGTTGCTCTCATCATTTTTTCAAGTCGCGGCAAGCTCTACGAGTTCGGCAGCTCTGGGATAACTAAAACCCTTGAGCGATATCAACGTTGCAGCTTGAGTCCTCAGGAGAATGCTGCTGAAAGAGAAACACAGAGCTGGTACCAAGAGGTCTCAAAACTGAAGGCCAAGTACGAATCACTACAACGCGCTCAAAGGCACCTACTTGGAGAAGATCTTGGTCCATTGAATGTGAAAGAGTTGCAGAATCTTGAAAAGCAGCTTGAGGGAGCTCTTCTCCAGGCTAGGCAAAGGAAGACTCAGCTAATGATTGAACAAATGGAAGAGCTCCGAAGAAAGGAGCGGCAGCTTGGGGACTTGAATAAGCAGCTTAAGATTAAGCTTGAAGCAGAGGGACAAGGCATAAGAGGCCTCCCTTGGAGTTCGCCA---GGAAGCAGCATGTTTCCTATGCACACTTCTCACAGTGCCGCCATGGATTGCGAGCCTGTCCTACAGATAGGGTATCATCAGTATGCTCCGGCAGAAGGTCCTGCCCCGAGGAGCATGGCCATTGAGAGTAACATCATCCAGGGGTGGGCTCTT
Syringa_v_SvAGL6            ------------CTTGTGCAACTGAGAMGGATGGARAAYAAGATCAATAGGCAGGTGACATTTTCAAAGAGAAGAAATGGGCTTCTCAAGAAAGCTTACGAGCTTTCTGTGCTTTGTGATGCTGAGGTTGGCCTTATCATCTTCTCCAGCCGTGGAAAGCTATACGAGTTCGGCAGTGCTGGCATGACTGCAACCCTTGAACGTTACCAGCGTTGCTGCTTTAATCCTCAAAACGCTGGTGCTGAAAGAGAAACACAGAGTTGGTACCAAGAGGTCTCAAAACTAAAGGCTAAGTACGAATCTCTTCAACGCACTCAAAGGCACTTGCTTGGAGAAGATCTTGGGCCGCTAAATGTGAAAGAGTTGGAGAATCTTGAAAAACAACTCGAAGGATCTCTTTCGCAAGCTAGGCAGAGGAAGACAAAGATAATGATGGAACAAATGGAAGATCTCCGCAGAAAGGAGCGGCAACTGGGAGAGATGAACAAGCAGTTGAAGATCAGGCATGAGACAGAAGGACAAGGTCTGAGAGGGTTTCCATGRAATGCAGCTACTAGCAAC------TTTATGGCCCAGCCTGGT---ACAAATCCTATGGAATTTGAACCTGTACTGCAGATGGGGTATCATCACTATAATCTTGGAGAAGGGCCTTTCCAAGACCATGGCTATCGCAGCTTTGAT---CTGTTT------------
Camellia_j_CjAGL6           ATGGGTAGAGGAAGAGTAGAGCTAAAGAGGATAGAGAACAAGATCAATCGTCAAGTGACTTTCTCAAAGAGAAGGAATGGTTTGCTCAAGAAAGCTTATGAGCTCTCTGTCCTCTGCGACGCTGAAGTGGCTCTCATCATCTTCTCCAGCCGCGGCAAGCTCTATGAGTTCGGCAGCGCTGGTATGACCAAAACCCTGGAGAGGTACCAACATTGCAACTTTAATCCTCATGACAACAGTGTGGAACGGGAAACGCAGAGCTGGTACCAGGAGGTATCGAAGTTAAGGGCAAAGTTCGAATCCCTTCAGCGCACTCAAAGGCACTTGCTTGGAGAAGATCTTGGACCACTAAGTGTGAAAGAGTTGCAAAATCTTGAGAAACAACTCGAAGGAGCGCTTGCACAAACTAGGCAAAGAAAGACACAGATAATGGTAGAACAAATGGAAGAGCTCAGGCAAAAGGAGCGTCAGCTTGGAGATATGAACAAACAGCTCAAGATTAAGCTCCAGACAGAAGGACAAGGTCTTGGACCCCTTCCATGGAATCCTGCAACTGGAAACACCAGCTTCTCTGTTCACCCTTCTCAACCCAATCCCATGGACTGTGAAACTGTCTTACAAATAGGGTACCAACACTATGTAGCTGGTGAA---TCAGTTCCAAGGACCATGGCTGGT------GACATAGTCCAGGGTTGGGTGCTT
Galax_u_GuAGL6              ---------------------------------------------------------------------------------------------------------------------------------------------------AGCCGCGGCAAGCTCACCGAGTTCGGTAGCGCTGGTGTGCCCAAAACCCTTGAGAGGTATCAATATAGCAATATTAATCCTCAAGACAACAGTGTGGAACATGAAACTCAGAGCTTGATCCAAGAGGTATCGAAGTTAAAGGCAAAGCATGAATCCCTTCAACGCACTCAAAGGAATTTGCTTGGCGAAGATCTGGGGCCTCTGAGTGTGAAAGAGTTGCAAAATCTTGAGAAACAGCTGGAAGGAGCTCTTGCTCTAACTAGGCAAAGGAAGACACAGTTCATGATAGAACAAATGGAAGACCTCAGGACAAAGGAGCGACAGCTGGGAGATATGAACAAGCAGCTAAAGTTAAAGCTGCAGGCAGATGAACAAGGCCTTAAACCCCTTCCATGGATT---GCA---------GCCAGCTTCCCTATTCACCCTTGTCAATCTAATCCCATGGACTGTGCTACTGTCCTACAAATAGGGTATCATCACTATGTGCCAGGGGAAGGATCGGTAGCAAGGAGCATGGCTGATGAGAGTACCATCGTCCAGGGCTGGGTGCTG
Actinidia_c_AcAGL6b         ---------------------------------------------------------------------------AATGGTCTGCTCAAGAAGGCTTATGAGCTTTCGGTGCTCTGCGACGCCGAGGTCGCTCTCATCATCTTCTCCAGCCGCGGCAAGCTCTACGAGTTCGGCAGCGCTGGCATGACCAAAACCCTCGAGAGGTACCAGCGTTGCAACTTTAATCCACAAGACAACAGTGTGGAACATGAAACACAGAGCTGGTACCAAGAGGTATCGAAGTTAAAGGGAAAATATGACTCCCTTCAGCGCACTCAAAGGCACTTGCTCGGAGAAGATCTTGGACCGCTAAGCGTGAAAGAGTTGCAAAATCTAGAGAAACAGCTAGAAGGAGCACTTGCACAAACTAGGCAAAGGAAGACACAGATCATGATAGAACAAATGGAAGAGCTCAGGAGAAAGGAACGTCATCTTGGAGACATGAACGAGCAGCTCAAGATGAAGCTCCAGGCTGAAGGACAAGGCTTTACAACCCTCCCATGGAACACTGCAGCTGGAAACAGCAGCTTTACTCTTCAGCCT---CAACCGAATCCCATGGACTACGAACCAATCTTACAAATCGGGTACCAC---TTTGTTCCTGGGGAA---TCAGTTGCAAGGAGCATGGCTAGTGACAGCAACATCATCCAGGGTTGGGTGCTT
Saurauia_z_SzAGL6b          ------------------------------------------------------GTGGCCTTCTCCAAGCGAAGAAATGGCTTGCTGAAGAAAGCTTACGAGCTCTCAGTGCTTTGCGACGCCGAGGTCGCTCTCATCGTCTTCTCCAGCCGCGGCAAGCTCTATGAGTTCGGCAGCGCTGGCGTGACCAAAACCCTCGAGAGGTACCAACGCTGCAGCTTTAATCCTCAAGACAACAGTGTGGAACATGAAACACAGAGCTGGTACCAAGAGGTATCCAAGTTAAGGGGAAAGTACGAGTCCCTTCAGCGCACTCAAAGGCACTTGCTTGGAGAAGACCTTGCAGCACTAAGCGTGAAAGAGTTGCAAAATCTTGAGAAACAGCTAGAAGGAGCTCTTGCACAAACTAGGCAAAGGAAGACACAGATCATGATAGAACAAATGGAGGAGCTCAGGAGGAAGGAGCGTCATCTTGGAGACGTAAACGAGCAGCTCAAGATGAAGATGCCGGCTGAAGGACAAGGCTTTAGAGCCCTTCAATGGAATACTTCAGCTGGAAACACCAGCTTTGGTCTGCACCCTCCTCAATCCAATCCCATGGACTGGGAGCCGATCTTGCAAATTGGGTATCAC---TTTGTTCCTGGTGAA---TCAGTTCCAAGGAGCATGGTTAGCGATAGTAACATCAACCACGGTTGGGTGCTT
Gustavia_b_GbAGL6           ---------------------------------------------------------------------------------TTTCTGAAGAAGGCTTATGAACTCTCTGTCCTTTGCGACGCCGAGATCGCTCTCATCATCTTCTCCAGTCGCGGCAAGCTCTACGAGTTTGGTAGTGCAGGGACGACCAAAACCCTCGAGAGGTACCAACGTTGCTGCTTCGATCCACAAGACAACAGTGCTGAACATGAAGCCCAGAGCTGGTACCAAGAGGTGTCGAAGTTAAGGGCAAAGTACGAATCTCTTCAACGCACTCAAAGGCACTTACTTGGAGAAGATCTTGGACCATTGAGCGTGAAAGAGTTGCAAAATCTTGAGAAGCAGCTGGAAGGAGCTCTTGCGCAAACTAGGCAAAGGAAGACACAGATGATGATAGAGCAAATGGAAGAGCTGAGGAGGAAGGAGCGCCATCTGGGAGACATGAACAAGCAGCTCAAGCTGAAGCTGCAGGCAGAGGGACAA------AGATCACTTCCATGGAACTCCGCAGCCGGAAACAGCAGTTTCGCCGTCCACCTTCCTCAATCCACTCCCATGGACTGCGAGCCCGTCTTGCAAATAGGGTATCAA---TATGTTGCTGGAGAAGGATCAGTGCCAAGGAGCATGGCAGGAGAGAGCAACATTCTCCATGGTTGGATTGTC
Diospyros_d_DdAGL6          ------------------------------------------------CGGCAGGTGACGTACTCGAAGCGGAGGAACGGTTTGCTCAAGAAAGCTTATGAGCTCTCCGTGCTTTGCGATGCTGAAGTCGCTCTCATCATCTTTTCCAGCCGTGGCAAGCTCTATGAGTTCGGCAGTTCTGGAATGACCAAAACCCTAGAGAGGTACCAACGTTGCTGCTTTAATCCTCAAGACAATAGTATCGAACACGAAACACAGAGCTGGTACCAGGAGGTATCGAAGTTGAGGGCAAAGTATGAATCTCTTCAACGCACTCAAAGGCATTTGCTGGGAGAAGATCTTGGACCGTTGAGTGTGAAAGAGTTGCAAAATCTGGAGAAGCAGCTGGAGGGAGCTCTCCTGCAAACAAGGCAAAGAAAGACACAAATAATGATAGAGCAAATGGAAGAGCTGAGGAGAAAGGAGCGTCAGCTCGGAGACATGAACAAGCAGCTCAAGCTTAAGCTGCAGGCACAAGGGCAAGGTCTTAGACCCCTTCCCTGGACTCCTCCCGCCGGAAACAGCAGCTTTCCTCTTCACGCCTCTCACTCCAACCCGATGGACTGCGAACCCGTCCTACAGATGGGGTATCAG---TATGTTCCCGGGGAAGGACCAGTGGCAAGAAGCATGTCTGGAGAGGGGAACATTGTGCAGGGTTGGGTTATT
Alangium_p_ApAGL6           ---------------------------------------------------------------------------------------------------------------------------GAAGTCGCTCTCATCATCTTCTCCAGTCGCGGAAAGCTCTATGAGTTCGGTAGCGCAGGGATGAGCAAAACCCTAGAGAGATACCAACGTTGCTGCTTTAGTACTCAGGACAACAGCGTGGAGCGGGAAGCACAGAGCTGGTATCAAGAGGTGTCGAAGTTGAAGGCAAAATATGAATCTCTTCAGCGCACGCAGAGGCATTTGCTTGGGGAAGATCTTGGACCACTGAGTGTGAAAGAGTTGCAAAATCTTGAGAAACAGCTTGAAGGAGCTCTCGCGCAAGCTAGGCAAAGGAAGACACAGATAATGATAGAGCAAATGGAAGAGCTCCGCAGAAAGGAGCGCCAGCTTGGAGACATGAACAAGCAGCTCAGATCTAGGCTTGAGACAGAAGGCCATGATTTTAGAGCCCTTTCATGGAACTCCCCAGCTGGAAACAAC---TTCACTTTGCACACTTCTCAAGCCAATCCCATGGACTGTGAACCTGTTCTACAAATAGGGTATCATCACTATGTTCCAGCTGAAGGATCGGTCCCAACAAGCATGGCTGGTGACAGTAGCATCATGCAGGGTTGGGTTCTT
Philadelphus_p_PpAGL6       ---------------------------------------------------------------------------------------------------------------------------------------------TTCTCCAGTAGGGGGAAGCTGTACGAGTTCGGTAGCGCAGGGATGAGCAAAACCCTAGAGAGATACCAACGTTGCTGCTTTAGTACTCAGGACAACAGCGTGGAGCGGGAAGCACAGAGCTGGTATCAAGAGGTGTCGAAGTTGAAGGCAAAATATGAATCTCTTCAGCGCACGCAGAGGCATTTGCTTGGGGAAGATCTTGGACCACTGAGTGTGAAAGAGTTGCAAAATCTTGAGAAACAGCTTGAAGGAGCTCTCGCGCAAGCTAGGCAAAGGAAGACACAGATAATGATAGAGCAAATGGAAGAGCTCCGCAGAAAGGAGCGCCAGCTTGGAGACATGAACAAGCAGCTCAAATCTAGGCTTGAGACAGAAGGCCATGATTTTAGAGCCCTTTCATGGAACTCCCCAGCTGGAAACAAC---TTCACTTTGCACACTTCTCAAGCCAATCCCATGGACTGTGAACCTGTTCTACAAATAGGGTATCATCACTATGTTCCAGCTGAAGGATCGGTCCCAACAAGCATGGCTGGTGACAGTAGCATCATGCAGGGTTGGGTTCTT
Cornus_k_CkAGL6             ---------------------------------------------AATCGTCAAGTCACTTTCTCTAAACGCAGAAATGGTCTGCTCAAGAAAGCTTATGAGCTTTCTGTTCTCTGCGATGCTGAGGTGGCTCTCATCATCTTCTCCAGTCGCGGCAAGCTCTATGAGTTCGGTAGCTCTGGTATTACCAAGACCCTTGAGAGATATCAACGTTGCTGTTTTAATCCTCCGGACAACAATATGGGGCGTGAAACTCAGAGCTGGTACCAAGAGGTGTCAAAATTAAAGGCAAAATATGAATCTCTTCAACGCACTCAAAGGCATTTGCTTGGAGAAGATCTTGGACCACTGAGTGTGAAAGAGTTGCAAAATCTTGAGAAACAGCTTGAAGGAGCTCTCGCGCACGCTAGGCAAAGGAAGACACAGTTAATGATAGAGCAAATGGATGAGCTTCGAAGAAAGGAGCGTCATCTTGGAGACATGAACAAGCAACTCAAGACTAGGCTTGAAGCTGAAGGACAAGGTCTTAGAGCCCTCCCATGGAATTCTGCAGCTGGGACCAGCTGCTTTCCCGTGCACCCTTCTCAGTCCAATCTCATGGACTGTGAACCTGTCTTACAAATAGGGTACCCTCATTATGTTCCAGGGGAAGGATCGGTTCCAAGGAGCATGGCTGGTGAGAGTAACATCATGCATGGTTGGGTTCTT
Gunnera_m_GmAGL6            ------------------------------------------------CGTCAAGTGACTTTTTCGAAACGCAGAAATGGGTTGCTTAAGAAAGCTTATGAACTTTCCGTTCTCTGCGACGCCGAGCTTGCGCTTATCATCTTCTCTAGCCGTGGCAAGCTCTACGAGTTTGGCAGTTCTGGGGTGACAAAAACACTGGAACGGTACCAACGTTGCAACCACACTACAACTGATAATGGTGTTGAGCATCAAACACAGAGCTGGTACCAGGAGGTGACAAAGTTGAAGGAGAAATATGAATCACTACAGCGAACGCAAAGGCATTTATTAGGTGAAGATCTTGGACCACTCAGTGCAAAAGAATTGCAAAATCTTGAGAAACAGCTTGAAGGTGCTCTTGCACAGGCTAGGCAAAGGAGGACACAAATAATGATGGAACAGATGGAAGACCTACGTCGAAAGGAACGTCAACTTGGAGACATAAACAAGCAGCTCAAGCTTAAGCTGGAGGCAGAAGGACAAAGTCTTAGAACCATACAATGGAACCCTACAGCTGGAGAAACCAAT------ATGCATCCTGGAATCCACCACCCCATGGACTGTGAGCCAACCTTACAAATT---TACCATAACTACGTCAATGGCGAAGGAGCAGTCTCACGAAGCGAAGCTGGCGAGAATAACTTCATCCAAGGATGGGTTCTC
Nelumbo_n_NEnuAGL6          ------------------------------------------ATCAACCGTCAGGTCACCTTCTCCAAGCGGAGGAACGGTTTGCTCAAGAAAGCTTACGAGCTTTCTGTCTTGTGCGATGCTGAGGTTGCTCTCATCATCTTCTCCAGTCGCGGAAAGCTCTATGAGTTTGGAAGCGCCGGCATAAACAAAACCCTTGAGCGATACCAACAATGCTGTTACACTCCTCAAGACACCGCGTCCGACCGTGAAACACAGAGCTGGTACCAAGAGGTGTCCAAGTTAAAGGCAAAATATGAATCTCTGCAACGCTCACAGAGGCATTTGCTTGGAGAAGATCTAGGACCACTTAGTGTGAAAGAGCTGCAGAATCTTGAGAAGCAGCTTGAAGGGTCTCTCTCACAAGCTAGACAACGCAAGGCGCAAATAATGATGGAACAAATGGAAGAACTCCGCCGAAAGGAACGTCATCTTGGAGACATCAATAAGCAGCTCAAAAATAAGCTTGAGGCAGAAGGACAATCATTCAGAGCCATCCCATGGAACTCCACAGGTGGAAACACCACTTTCTCAATGCAGCGGTCTCAATCCAATCCGATGGACTGCGAACCCACCTTGCAAATAGGGTACCATCACTTTGTTCCACCAGAAGGAGCAGTTCCCAGAAGCGTC------GACTGTAACTTCATTCAAGGATGGATTCTC
Pachysandra_t_PAteAGL6      ------------------------------------------------CGTCAGGTTACGTTCTCGAAGCGGAGGAATGGTTTGTTGAAGAAAGCTTACGAGCTTTCAATCTTGTGTGATGCAGAGGTTGCTGTCATTATCTTCTCCAGTCGTGGCAAGCTTTATGAGTTCGGAAGCGCTAGTATAAACAAAACTCTTGAGAGATACCAGCGTTCCAATTACGCTCCTCAGGACAACAATATCGATCGTGAAACACAGAACTGGTATCAAGAGGTTGCAAAGTTAAAAGCAAAATACGAATCTCTTCAGCACTCACAGAGACATTTGCTTGGAGAAGATCTTGGACCACTTAGTGTGAAAGAGTTGCAAAATCTTGAGAGACAACTTGAAGGAGCTCTTGCAAAAGCTAGGCAGCAAAAGACACAAATAATAATGGAACAAATGGAAGAACTTCGCAGAAAGGAGCGTCAACTTGGAGACATAAACAAGCAACTCAAGAACAAGCTTGAAGCAGAAGGACTAGGTTTCGCAGCGATTCAATGGGATGAC---GTTGGAAACACCAGCTTCTCTCTCCATCCTTCACAATCCAACCCCATGGACGTTGAACCCACCTTACAAATAGGGTACCACCACTTTATTCAATCTGAAGGAGCAATTCCTAGGAGCGCATCAGGCGAGACTAACTTCATCCAAGGATGGGTCCTT
Epimedium_s_EsAGL6          ATGGGGAGAGGGAGAGTGGAGCTGAAGAGGATCGAGAACAAGATCAATCGTCAGGTTACTTTCTCTAAGAGACGCAATGGTTTGTTGAAAAAAGCTTATGAGCTTTCGGTTCTCTGCGATGCTGAAGTCGGTCTTATCATCTTCTCTAGCCGTGGAAAGCTTTATGAATTCGCTAGCGCTGGTATGAACAGAACTCTTGAGCGATATCAACGTTGCTGTTACACCCCTCAAGAGAGCAATCTTGATCGTGAAACTCAGAGCTGGTACCAGGAGGTCTCAAAGCTCAAGGCTAAATATGAATCTCTACAGCGCTCTCAAAGGCATTTGCTTGGAGAGGATCTCGGACCACTTAGCGTCAAAGAGTTGCAAAATCTTGAGAAACAGCTTGAAGGCGCTCTTACTCAGGCCAGGCAACGCAAGACACAGATGATGATTGAACAAATGGAAGAGCTTCGCAGAAAGGAACGACATCTTGGAGACATAAACAAGCAGCTGAAAAATAAGCTTGAGTCTGAAGGACAGGCATTCAGAGCCATTCAATGGGAATCTGCAGTCCAAGCCAACTCCTTCCAAGGCCATCCTTCTCATTCCGGTGCGATGGACTGTGAGCCCACTCTACAGATCGGGTACCATAACTTTGTTCCACAAGAGGGAGGAGTTCAGAGGACTGTC---GAAGAGAACAACTACATCCAAGGATGGGTCCTT
Aquilegia_f_AfAGL6          ATGGGAAGAGGAAGAGTAGAGTTGAAGAGGATTGAAAACAAGATCAATCGTCAAGTTACTTTCTCAAAAAGAAGAAATGGTTTGCTTAAGAAAGCTTATGAACTCTCTGTCTTATGTGATGCTGAAGTTGGTCTCATCATTTTCTCTAGCCGTGGCAAGCTTTATGAGTTCGCTAGTGCTGGTATGAGTAGAACCCTTGAGCGATACCAAAGAAGCTCATATAACTCTCAGGATGGCACTCTTGATCGTGAAACACAGGGCTGGTACCAAGAAGTTTCAAAGCTGAAGGCAAAATATGAATCTTTGCAGCGCTCCCAAAGACATTTGCTTGGAGAAGATCTTGGACCACTTAGTGTCAAGGAGTTGCATAACCTTGAGAAGCAGCTTGAAGGAGCTCTTGCACAAGCCAGGCAAAGGAAGACACAAGTAATGATGGAACAAATGGAGGACCTCCGCAGAAAGGAGCGTCATCTTGGAGATATAAACAAGCAACTCAAAAATAAGCTTGACGCAGAAGGGCAAGCTTATCGAGCCCTTCAATGGGAATCTGCAGTTGCAAGCAACAATTTTTCCATGCACGCTTCTCAATCAAGTTCCATGGACTGTGAGCCGACCTTGCAGATTGGGTATCACCAATTTGTTTCACCTGAAGGAGGAATCCCAAGGACTTCTGCTGGGGAGAACAACTTCACCCAGGGTTGGGCCCTC
Leptopyrum_f_LefuAGL6       ------------------------------------------------------------------------------------------------------CTTACTGTTCTTTGTGATGCTGAGGTTGGTCTTATCATTTTCTCTAGCCGTGGCAAGCTTTATGAGTTCGCTAGTGCTGGTATGAGTAGGACCCTTGAGCGATACCAAAGAAGCTCATACAACTCTCAGGATGGGACTCTTGATCGTGAAACACAGGGTTGGTACCAAGAAGTTTCAAAGCTGAAGGCAAAATATGAATCATTGCAGCGCTCACAAAGGCATTTGCTTGGAGAAGATCTTGGGCCACTCAGTGTGAAGGAGCTGCAGAACCTTGAGAAGCAGCTTGAAGGAGCTCTTGCACAAGCTAGGCAAAGAAAGACACAAATAATGATGGAACAAATGGAGGATCTCCGCAGAAAGGAACGTCACCTTGGAGACATAAACAAGCAACTCAAAAATAAGCTTGACGCAGAAGAACAAGCTTATCGGGCCCTTCAATGGGAATCTGCAGCTGCAAACAACAATTTTTCAATGCATGCATCGCAATCAAGTTCCATGGACTGTGAGCCGACTTTGCAGATTGGGTATCACCAATATGTTTCACCTGAAGGAGGAATCCCAAGAACTGCTGCAGGGAACAACAACTTCACCCAGGGATGGGCCCTC
Ranunculus_b_RbAGL6         ---------------------------------------------------------------------------------------------------------TCGGTGYTGTGTGATGCTGAAGTTGGTCTTATCATCTTCTCCGCCCGTGGGAAGCTCTATGAGTTTGCAAGCGCTGGTATGAGCCGAACTCTAGAACGATACCATAAAAATTCTTTCAGCAACCAGGATAGCAATCTTGATCGTGAAACCCAGAGCTGGTACCAGGAAGTTTCAAAGCTGAAGGCAAAATATGAATCACTTCAGCGCTCACAGAGGCATTTGCTGGGAGAAGATCTTGGACCACTTAATGTCAAAGAGTTGCAAAACCTTGAGAAACAACTTGAAGGAGCTCTTGCACAAGCTAGGAGCAGAAAGACTCAAATAATGTTAGAACAAATGGAAGCACTTCGCAGAAAGGAGCGTGAGCTAGGAGATATGAACAAGCAACTCAAAAATAAGCTTGAGGCGGAAGGCCAAGGTCTTAGAGCCATGCAATGGGAATCCGCA---------AACAATTATTCTGGGCATCCTTCTCACTCCAGTTCAATGGATTGCGAACCCACCTTGCAAATTGGGTATCACCAATATGTTTCGGCTGATGGAGGTATCCAGAGGAACAATGCTGGGGAGAATAACTTCATCCAAGGATGGGAGCTG
Nigella_d_NdAGL6            ATGGGTAGAGGAAGAGTTGAGTTGAAACGAATTGAAAACAAGATCAATCGTCAAGTAACTTTCTCCAAGAGGAGAAATGGTTTACTTAAGAAAGCTTATGAACTCTCCGTTCTTTGTGATGCTGAAGTTGGTCTTATCATCTTCTCTAGTCGTGGAAAGCTTTATGAGTTCGCTAGTGCCGGTATGAGTAGAACACTTGAGCGATACCAAAGAAGTTCTTACAACTCTCAGGATAACAGCCTTGACCGTGAAACACAGAGCTGGTACCAGGAAGTTTCAAAACTCAAGGCAAAATATGAATCACTACAGCGCTCGCAAAGGCATTTGCTGGGAGAAGATCTTGGACCACTGAGTGTCAAGGAATTGCAAAACCTCGAAAAGCAGCTTGAAGGAGCTCTCTCACAGGCTAGGCAGAGAAAGACACAAATAATGGTAGAGCAAATGGAAGAACTTCGTAGAAAGGAACGTCAACTTGGAGATATGAACAAGCAGCTCAAAAACAAGCTGGAAGCAGATACTCAAGGTTACCGAGTGATTCAATGGGAATCAGCAGTTGGAAACAACAATTTCTCTGGGCATCCTTCACAATCAAGTTCCATGGACTGTGAGCCCACCCTTCAGATTGGGTACCACCAATATGTTTCGGCTGAAGGAGCTATTCCAAGGAGCACTGCTGGTGAGAACAACTTCATCCAAGGATGGGTTCTC
Sinofranchetia_c_ScAGL6     ---------------------------------------------------------------------------------------AAGAAGGCTTATGAACTTTCTATACTGTGTGATGCTGAAGTTGGTCTCATCATCTTCTCTAGCCGTGGAAAGCTTTATGAGTTCGGAAGTGCCGGTATGAATAGAACTCTTGAACGATACCAGCGCTGCTGTTGCACCCCACAAGATAGCAATGTTGATCGCGAAACACAGAGCTGGCACCAAGAAGTCTCGAAACTAAAGGCAAAATTTGAAAATCTACAGCGCATGCAAAGGCATTTGCTTGGAGAAGATCTTGGGCCTCTTAGCGTCAAAGAGTTGCAGACTCTTGAAAAACAACTTGAAGGAGCTCTCGCACAAGCTAGGCAGCGGAAGACACAGATGATGATAGAACAAATGGAAGAACTCCGTAGGAAGGAACGTCATCTTGGAGATATAAACAAGCAGCTAAAAAATAAGCTTGAGACAGAAGGACAAGGTTTTATAGCGATTCAATGGGAATCTGCAGTTGCAAACAACAACTTCCATGTGCATCCTTCTCAATCCAATCCCATGGATTGCGAACCCACTTTACAAATAGGGTACCACCAATTTGTTCCACAGGAAGGAGGAGTTCCAAGGAGCGTTGCTGGTGAGAGTAACTTCATTCAGGGATGGGTCCTT
Decaisnea_i_DiAGL6          ---------------------------------------------------------------------------------------AAGAAGGCTTATGAACTTTCTGTACTATGCGATGCTGAAGTTGGTCTCATCATCTTTTCTAGCCGTGGAAAGCTTTTTGAGTTCGCAAGTGCTGGTATGAATAGAACTGTTGACCGATACCAACGATGCTGTTATTCTACTCAAGATAGCAATCTTGACCGTGAAACACAGAGCTGGTGCCAAGAGGTCTCGAAGCTAAAGGCAAAATATGAAAATCTGCAGCGCACGCACAGGCAATTGCTTGGGGAAGATCTTGGACCACTTAGTGTGAAAGAGTTGCAAACTCTTGAGAAACAGCTTGAAGGAACTCTCACACAAGCTAGGCAGCGGAAGACACAAATAATGATGGAACAAATGGAAGAACTCCGCAGAAAGGAACGTCATCTTGGTGACATAAACAAACAGCTCAAAAACAAGCTTGAGGCTGAAGGACAAGGTCTTATAGCAATTCAATGGGAATCTGCAGTTGCTAACAACAACTTTTCTGTGCATCCTTCTCATTCTAATCCCATGGATTGTGAACCCACTTTACAAATAGGGTACCACCAATTTGTTCCACAGGAAGGAGCAGTTCCGAGGAGCGTT------GAGAGTAACTTCATGCAGGGATGGGTCCTT
Holboellia_g_HgAGL6         ------------------------------------------------------------------------------------------------------------------------------------------------------------------TATGAGTTCGCAAGCGCTGGTATGAATAGAACTGTTGAGCGATACCAACGATGCTGTTATACTCCTCAAGATAGCCATGTTGATCATGAATCACAGAGCTGGTACCAAGAGGTCTCGAAGTTAAAGGCTAGATTTGAATCTCTGCAGCGCACGCAAAGGCATTTGCTTGGGGAAGATCTTGGACCACTTAGTGTGAAAGACTTGCAAACACTTGAGAAACAGCTTGAAGGAGCTCTCACACAAGCTAGGCAGCGGAAGACACAGATAATGGTAGAGCAAATGGAAGAACTCCGCAGAAAGGAGCGACATCTTGGAGATATAAACAAGGAGCTTAAAACTAAGCTTGAGACAGAAGGGCAGGGTTTAAGAGCTATTCAATGGGAATCTGCAATTCCAAACAACAACTTTCCTGTTCATCCTTCTCAATCCAATCCCATGGACTGTGAGCCTACCTTACAGATTGGGTACCACAACTTTTCTCAACACGAAGGAGCTGTTCCGAGGAGCGTAGCTGGTGAGAATAACTTCATTCAGGGATGGGTCCTT
Akebia_t_AktAGL6            ATGGGGAGAGGAAGAGTAGAGCTGAAGAGGATAGAGAACAAGATCAACCGTCAGGTTACGTTCTCAAAGAGGAGGAATGGTTTGCTTAAGAAAGCTTATGAACTTTCTGTATTATGCGATGCTGAAGTTGGTCTCATAATTTTTTCTAGTCGCGGAAAGCTTTATGAGTTCGGAAGCGCCGGTATGAATAGAACTGTTGAGCGATACCAACGATGCTGTTATACTCCTCAAGATAGCAATGTTGATCATGAATCACAGAGCTGGTACCAAGAGGTCTCGAAGTTAAAGGCTAGATTTGAATCTCTGCAGCGCACGCAAAGGCATTTGCTTGGGGAAGATCTTGGACCACTTAGTGTGAAAGAATTGCAAACTCTTGAGAAACAGCTTGAAGGAGCTCTCACACAAGCTAGGCAGCGAAAGACACAGATAATGGTAGAGCAAATGGAAGAACTCCGCAGAAAGGAGCGACATCTTGGAGATATAAACAAGGAGCTTAAAACTAAGCTTGAGACAGAAGGGCAGGGTTTAAGAGCCATTCAATGGGAATCTGCAATTCCAAATAACAACTTTCCTGTTCATCCTCCTCAATCCAATCCCATGGACTGTGAGCCCACCTTACAAATTGGGTACGACAACTTTTCTCAACACGAAGGAGCTGTTCCGAGGAGTGTAGCTGGTGAGAATAACTTCATTCAGGGATGGGTCCTT
Eschscholzia_c_EcAGL6       ATGGGTAGAGGAAGAGTTGAACTGAAGAGGATTGAGAACAAAATTAATCGTCAAGTAACATTCTCAAAGAGAAGAAATGGGTTGCTTAAGAAAGCTTACGAACTTTCAGTATTGTGTGATGCTGAAGTTGGACTTATTATTTTCTCTAGTCGAGGCAAGCTTTGTGAGTTTGCTAGTGCCGGGATGAATAGAACTCTTGAACGATACCAACGAACGTCTTATGCTCCTCAAGACAACGCTACTGAGAGGGAAACACAGAGCTGGTACCAAGAGGTTTCGAAGCTAAAGGCCAAATATGAATCTCTACAACGCTCACAAAGGCATTTGCTTGGGGAAGATCTTGGACCACTTAGTGTGAAAGAGTTGCAAAATCTTGAGAAACAACTTGAAGGAGCTCTTGGCCAAGCCAGGCAAAGAAAGACACAAATAATGATGGATCAAATGGAAGAACTCCGTCGAAAGGAACGTCATTTAGGAGACTTGAACAAGCAGCTCAAGATTAAGCTGGAGGCAGAAGAACAAGGATTTAGAAGCATTCAATGGGACTCATCTGTTGCA---AATAGCTTTGCTGGCCATCCTTCTCATTCCAATTCCATGATCTGTGAACCCACATTGCAAATGGGGTACCACCAGTATGTTCAACAGGAAGGATCAGCTGGTAGGAGCGGCGGAGATGAGAGCAACTTCATCCAGGAATGGGCTCTT
Zea_m_ZAG5                  ATGGGGAGGGGACGCGTCGAGCTGAAGCGGATCGAGAACAAGATCAACCGCCAGGTCACCTTCTCCAAGCGCCGCAACGGCCTGCTCAAGAAGGCCTACGAGCTCTCCGTGCTCTGCGACGCCGAGGTCGCGCTCATCATCTTCTCCGGCCGCGGCAAGCTCTACGAGTTCGGCAGCGCCGGCGTAACTAAAACTTTAGAAAGGTATCAACATTGCTGCTACAATGCTCAAGATTCCAACGGTCTCTCTGAATCTCAGAGCTGGTACCAGGAAATATCAAAACTGAGGGCAAAATTCGAGGCCTTGCAGCGCACTCAGAGACACTTGCTTGGGGAGGACCTTGGCCCACTGAGTGTGAAGGAATTGCAGCAGCTAGAGAAACAGCTAGAATGTGCTTTGTCACAGGCAAGACAGAGAAAGACGCAACTTATGATGGAGCAAGTGGAAGAGCTTCGCAGAACGGAGCGTCACCTGGGAGAAATGAACAGGCAACTCAAACACAAGCTCGAAGCTGAAGGCTGTAGCTACACAACCTTGCAGTGGCCAGCTACCGTGGAGGGCGCCACCTATCAAGTGCATCCGCCTCACTCAGTTGCTATGGACTGTGAACCCACTCTGCAAATCGGGTACCACCAGTTTCCGCCCCCTGAGGCAGCCATCCCAAGGAGCGCTGCCGGCGAGAACAACTTCATGCTGGGATGGGTTCTT
Sorghum_b_SbAGL6a           ATGGGGAGGGGACGAGTTGAGCTGAAGCGGATCGAGAACAAGATCAACCGCCAGGTCACCTTCTCCAAGCGCCGCAACGGCCTGCTCAAGAAGGCGTACGAGCTCTCCGTGCTCTGCGACGCCGAGGTCGCGCTCATCATCTTCTCCAGCCGCGGCAAGCTCTACGAGTTCGGCAGCGCCGGCATAACTAAAACACTAGAAAGGTATCAACATTGCTGCTACAACGCTCAAGATTCCAATGGTCTCTCTGAAACTCAGAGCTGGTACCAGGAAATGTCAAAACTGAGGGCAAAATTTGAAGCCTTGCAGCGCACTCAGAGGCACTTGCTCGGGGAGGACCTTGGCCCACTGAGTGTTAAGGAATTGCAGCAGCTAGAGAAACAGCTAGAATGTGCTTTGTCACAGGCAAGACAGAGAAAGACACAACTTATGATGGAGCAAGTGGAAGAGCTTCGCAGAAAGGAGCGTCACCTGGGAGAAATGAACAGGCAACTCAAACACAAGCTTGAAGCTGAAGGTTCTAGCTACAGAACCTTGCAGTGGCCAGCTACCGTGGAGGGCGCCACGTATCATGTTCATCCACCTCACTCAGTTGCTATAGACTGTGAACCCACTCTGCAAATTGGGTACCACCAGTTTCTGCCTTCTGATGCAGCCATCCCAAGGAACGCCCCCGGCGAGAACAACTTCATGCTGGGATGGGTTCTT
Zea_m_BDE                   ATGGGGAGGGGACGAGTTGAGCTCAAGCGGATCGAGAACAAGATCAACCGCCAGGTCACCTTCTCCAAGCGCCGCAACGGCCTGCTCAAGAAGGCCTACGAGCTCTCCGTGCTCTGCGACGCCGAGGTCGCGCTCATCATCTTCTCCAGCCGCGGCAAGCTCTACGAGTTCGGCAGCGCCGGCATAACAAAAACTTTAGAAAGGTACCAACATTGCTGCTACAATGCTCAAGATTCCAATGGCCTCTCTGAAACTCAGAGCTGGTACCAGGAAATGTCAAAACTGAGGGCAAAATTCGAGGCCTTGCAGCGCACTCAGAGGCACTTGCTTGGGGAGGAACTTGGCCCACTGAGTGTGAAGGAGTTGCAGCAGCTAGAGAAACAGCTCGAATGTGCTTTGTCACAGGCAAGACAGAGAAAGACACAACTTATGATGGAGCAAGTGGAAGAGCTCCGCAGAAAGGAGCGACACCTGGGAGAAATGAACAGGCAACTCAAACACAAGCTTGAAGCTGAAGGTTGTAGCTACAGAACCCTGCAGTGGCCAGCTACCGTGGAGGGCGCCACCTATCATGTGCATCCAACTCAATCGGTTGCAATGGACTGTGAACCCACTCTGCAAATCGGGTACCACCAGTTTCTGCCTTCCGAGGCAGCCATCCCAAGGAGCCCCCCTGGCGAGAACAACTTCATGCTGGGATGGGTTCTT
Panicum_h_PhAGL6            ATGGGGAGGGGACGAGTTGAGCTGAAGCGGATCGAGAACAAGATCAACCGTCAGGTGACCTTCTCCAAGCGCCGCAACGGCCTGCTCAAGAAGGCCTACGAGCTCTCGGTGCTCTGCGACGCCGAGGTCGCGCTCATCATCTTCTCCAGCCGCGGCAAGCTCTACGAGTTCGGCAGCGCCGGAATAACTAAGACATTAGAAAGGTACCAACATTGCTGCTACAATGCTCAAGATTCCAATGGCCTCTCTGAAACTCAGAGTTGGTACCAGGAAATGTCAAAACTGAGGGCAAAATTCGAGGCTTTGCAGCGCACTCAAAGGCACTTGCTTGGGGAGGACCTTGGCCCACTCAGCGTCAAGGAACTGCAACAGCTAGAGAAACAGCTTGAATGTGCTTTATCACAGGCGAGGCAGAGAAAGACACAACTTATGATGGAGCAAGTGGAGGAGCTTCGCAGGAAGGAGCGTCACCTGGGAGAAATGAACAGGCAACTCAAGCACAAGCTCGAAGCTGAAGGATGCAGCTACAGAACCTTGCAGTGGCCAGCTACCGTGGAGGGCGCCACATATCATGTGCATCCGCCTCACTCAGCTGCCATGGATTGTGAACCCACTCTGCAGATCGGGTATCATCAGTTTCTGCCTTCTGAGGCAGCCATTCCACGCAGCGCTCCCGGCGAGAACAACTTCATGCTGGGATGGGTTCTT
Panicum_v_PvAGL6            ATGGGGAGGGGACGGGTTGAGCTGAAGCGGATCGAGAACAAGATCAACCGCCAGGTGACCTTCTCCAAGCGCCGCAACGGCCTGCTCAAGAAGGCCTACGAGCTCTCCGTGCTCTGCGACGCCGAGGTCGCGCTCATCATCTTCTCCAGCCGCGGCAAGCTCTACGAGTTCGGCAGCGCCGGAATAACTAAGACATTAGAAAGGTACCAACATTGCTGCTACAATGCTCAAGATTCCAATGGGCTCTCTGAAACTCAGAGTTGGTACCAGGAAATGTCAAAACTGAGGGCAAAATTCGAGGCTTTGCAGCGCACTCAAAGGCACTTGCTTGGAGAGGACCTTGGCCCACTGAGCGTCAAGGAGCTGCAACAGCTAGAGAAACAGCTTGAATGTGCTTTATCACAGGCGAGGCAGAGAAAGACACAACTTATGATGGAACAAGTGGAGGAGCTTCGCAGGAAGGAGCGCCACCTGGGAGAAATGAACAGGCAACTCAAGCACAAGCTCGAAGCTGAAGGTTGTAGCTACAGAACCTTGCAGTGGCCAGCTACCGTGGAGGGCGCCACATATCATGTGCATCCGCCTCCCTCAGCTGCTATGGATTGTGAACCCACTCTGCAAATCGGGTATCATCAGTTTCTGCCTTCTGAGGTAGCCATTCCACGCAGCGCTCCCGGCGAGAACAACTTCATGCTGGGATGGGTTCTT
Setaria_i_SiMADS6           ATGGGGAGGGGACGGGTTGAGCTGAAGCGGATCGAGAACAAGATCAACCGCCAGGTGACCTTCTCCAAGCGCCGCAACGGCCTGCTCAAGAAGGCTTACGAGCTCTCCGTGCTCTGCGACGCCGAGGTCGCGCTCATCATCTTCTCCAGCCGCGGCAAGCTCTACGAGTTCGGCAGCGCCGGAATAACTAAGACATTAGAAAGGTACCAACATTGCTGTTACAATGCTCAAGATTCTAACGGTCTCTCTGAAACTCAGGGCTGGTACCAGGAAATGTCAAAACTGAGGGCAAAATTTGAGGCTTTGCAACGCACGCAAAGGCACTTGCTTGGCGAGGACCTTGGCCCACTGAGCGTGAAAGAACTGCAGCAGCTAGAGAAACAGCTAGAATGTGCTTTGTCCCAGGCGAGACAGAGAAAGACACAACTTATGATGGAGCAAGTAGAGGAGCTTCGCAGGAAGGAGCGTCACCTGGGAGAAATGAACAGGCAACTCAAGCACAAGCTCGAAGCTGAAGGTTGCAGCTACAGAAACTTGCAGTGGCCAGCTACCGTGGAGGGCGCTACATATCATGTGCATCCGCCTCACTCAGCTGCTATGGACTGTGAACCCACTCTGCAAATCGGGTATCATCAGTTTCTGCCTTCCGAGGCAGCCATTCCACGCAGCGCCCCCGGCGAGAACAACTTCATGCTGGGATGGGTTCTT
Oryza_s_OsMADS6             ATGGGGAGGGGAAGAGTTGAGCTGAAGCGCATCGAGAACAAGATCAACAGGCAGGTCACCTTCTCCAAGCGCCGCAACGGCCTCCTCAAGAAGGCCTACGAGCTGTCCGTTCTCTGCGACGCCGAGGTCGCGCTCATCATCTTCTCCAGCCGCGGCAAGCTCTACGAGTTCGGCAGCGCCGGCATAACAAAGACTTTAGAAAGGTACCAACATTGTTGCTACAATGCTCAAGATTCCAACAATCTTTCTGAAACCCAGAGTTGGTACCATGAAATGTCAAAGTTGAAAGCAAAATTTGAAGCTTTGCAGCGCACTCAAAGGCACTTGCTTGGGGAGGATCTTGGACCACTCAGCGTCAAAGAATTGCAGCAGCTGGAGAAACAGCTTGAATGTGCACTATCACAGGCGAGACAGAGAAAGACGCAACTGATGATGGAACAAGTGGAGGAACTTCGCAGAAAGGAGCGTCAGCTGGGTGAAATTAATAGGCAACTCAAGCACAAGCTCGAGGTTGAAGGTACCAGCTACAGAGCCATGCAGTGGGCTCAGGCCGTGGAGGGCGCCGCATAC---GTGCAGCCGCCGCACTCCGCGGCCATGGACTCTGAACCCACCTTGCAAATTGGGTATCATCAATTTGTGCCTGCTGAA---GCAATTCAGAGGAGCGCCCCTGGTGAGAACAACTTCATGCTGGGATGGGTTCTT
Festuca_p_AGL6a             ATGGGGAGGGGGAGAGTTGAGCTGAAGCGGATCGAGAACAAGATCAACCGGCAGGTCACCTTCTCCAAGCGCCGCAACGGCCTCCTCAAGAAGGCCTACGAGCTGTCCGTGCTCTGCGACGCCGAGGTCGCTCTCATCATCTTCTCCAGCCGCGGCAAGCTCTACGAGTTCGGCAGCGCAGGCACAACTAAGACATTAGAAAGATACCAACACTGCTGCTACAATGCTCAAGATTCCAGTAGTCTATCTGAAACTCAGAGCTGGTACCAGGAAATGTCAAAGCTGAAGGCAAAATTCGAAGCTTTGCAGCGCACTCAGAGACACTTGCTTGGTGAGGACCTTGGACCGCTCAGCGTGAAAGAACTGCAGCAGCTGGAGAAACAGCTAGAATGTTCTCTGTCACAAGCCAGACAGCGAAAGACACAACTTATGATGGAGCAAGTGGAGGAGCTTCGCAGGAAGGAGCGTCAGTTGGGAGAAATCAATAGGCAACTCAAGCACAAGCTGGACGCTGAAGGCAGCAGCTTCAGGGCGATGCAATGGGCTGCCACCGTCGATGCCGGCGCATATCACATGCAGCACCCTCACTCCGCTGCTATGGACTGTGAACCCACTCTGCAAATTGGGTATCATCAGTTTGCGGCGGCTGAGGCAGCCATTCCGAGGAGCGCTCCTGGGGAGAACAACTTCATGCTGGGCTGGGTTCTT
Lolium_p_LpMADS4            ATGGGGAGGGGGAGAGTTGAGCTGAAGCGGATCGAGAACAAGATCAACCGGCAGGTCACCTTCTCCAAGCGCCGCAACGGCCTCCTCAAGAAGGCCTACGAGCTGTCCGTGCTCTGCGACGCCGAGGTCGCGCTCATCATCTTCTCCAGCCGCGGCAAGCTCTACGAGTTCGGCAGCGCAGGCACAACGAAGACATTAGAAAGATACCAACACTGCTGCTACAATGCTCAAGATTCCAGTAGTCTATCTGAAACTCAGAGCTGGTACCAGGAAATGTCAAAGCTGAAGGCAAAATTCGAAGCTTTGCAGCGCACTCAGAGACACTTGCTTGGTGAAGACCTTGGACCGCTCAGCGTGAAAGAACTGCAGCAGCTGGAGAAACAGCTAGAATGTTCTCTGTCACAAGCCAGACAGCGAAAGACACAACTTATGATGGAGCAAGTGGAGGAGCTTCGCAGGAAGGAGCGTCAGTTGGGAGAAATCAATAGGCAACTCAAGCACAAGCTGGACGCTGAAGGCAGCAGCTTCAGGGCGATGCAATGGGCTGCCACCGTCGATGCCGGCGCATATCACATGCACCACCCTCACTCCGCTGCTATGGACTGTGAACCCACTCTGCAAATTGGGTATCATCAGTTTGCGGCGGCTGAAGCAGCCATTCCGAGGAGCGCTCCTGGGGAGAACAACTTCATGCTGGGCTGGGTTCTT
Hordeum_v_HvAGL6            ATGGGGAGGGGAAGGGTCGAACTGAAGCGCATCGAGAACAAGATCAACCGGCAGGTCACCTTCTCCAAGCGCCGCAACGGCCTCCTCAAGAAGGCCTACGAGCTCTCCGTGCTCTGCGACGCCGAGGTGGCGCTCATCATCTTCTCCAGCCGCGGCAAGCTCTACGAGTTCGGCAGCGCCGGCACAACAAAAACATTGGAGAGGTACCAACACTGCTGCTATAATGCTCAAGATTCCAATGGTCTATCTGAAACTCAGAGCTGGTACCAGGAAATGTCAAAGCTAAAGGCAAAATTTGAAGCTTTGCAGCGAACTCAGAGACACTTGCTTGGGGAGGACCTTGGACCGCTAAGCGTGAAAGAACTGCAGCAGCTGGAGAAACAGCTAGAATGTTCACTGTCACAGGCCAGACAGCGAAAGACGCAACTTATGATGGAGCAGGTGGAGGAACTTCGCAGGAAGGAGCGTCAGCTGGGAGACATCAACAGGCAACTCAAGCACAAGCTCGACGCTGAAGGCAACAGCTACAGGACCATGCAGTGGGCTGCCACCGTCGATGCCGCCGCATATCACATGCAGCAGCCTCATTCCGCTGCGATGGACTGTGAACCCACTCTGCAAATTGGGTACCATCAGTTCGCGGCTCCTGATGTAGCCATTCCACGGAGCGCCCCCGGGGAGAACAACTTCATGCTGGGGTGGGTTCTT
Dendrocalamus_l_DlMADS17    ATGGGGAGGGGGAAGGTCGAGCTGAAGCGCATCGAGAACAAGATCAACCGGCAGGTCACCTTCTCCAAGCGCCGCAACGGCCTCCTCAAGAAGGCCTACGAGCTGTCGGTGCTCTGCGACGCCGAGGTCGCGCTCATCATCTTCTCCAGCCGCGGCAAGCTCTACGAGTTCGGCAGCGCCGGCATAAGTAAGACATTAGAAAGATATCAACACTGCTGCTACAATGCTCAGGACAACAATGCACTGTCTGAAACTCAGATCTGGTACCAGGAAATGTCGAAGCTAAGGGCAAAATTCGAAGCTTTGCAGCGCACTCAGAGGCATTTACTCGGGGAGGATCTTGGACCGCTCAGCGTAAAAGAACTGCAGCAGCTGGAGAAACAGCTAGAATGTGCTCTGTCACAGGCAAGACAGCGAAAGACACAACTTATGATGGAGCAAGTGGAGGAACTTCGCAAGAAGGAGCGTCAGTTGGGAGAAATTAACAGGCAACTCAAGCACAAGCTCGAGGCTGAAGGTAGCAGCTATAGAGCCATGCATTGGGCTCCTACCGTGGATGGCGCCGCATATCATGAGCAGCAGCCTCACTCCGCTGCTCTGGACTGTGAACCCACTCTGCAAATTGGGTATCACCAATTTATGCCTCCTGAGGCGGCCATTCCAAGAAGCCCAGCCGGGGAGAACAACTTCATGCTGGGGTGGGTTCTT
Dendrocalamus_l_DlMADS18    ATGGGTAGGGGGAACGTGGAGCTGAAGCGCATCGAGAACAAGATCAACCGGCAGGTCACCTTCTCCAAGCGCCGCAACGGCCTCCTCAAGAAGGCCTACGAGCTGTCGGTGCTCTGCGACGCCGAGGTCGCGCTCATCATCTTCTCCAGCCGCGGCAAGCTCTACGAGTTCGGCAGCGCCGGCATAAGTAAGACATTAGAAAGATATCAACACTGCTGCTACAATGCTCAGGACAACAATGCACTGTCTGAAACTCAGATCTGGTACCAGGAAATGCCGAAGCTAAGGGCAAAATTCGAAGCTTTGCAGCGCACTCAGAGGCATTTACTCGGGGAGGATCTTGGACCGCTCAGCGTAAAAGAACTGCAGCAGCTGGAGAAACAGCTAGAATGTGCTCTGTCACAGGCAAGACAGCGAAAGACACAACTTATGATGGAGCAAGTGGAGGAACTTCGCAAGAAGGAGCGTCAGTTGGGAGAAATTAACAGGCAACTCAAGCACAAGCTCGAGGCTGAAGGTAGCAGCTATAGAGCCATGCATTGGGCTCCTACCGTGGATGGCGCCGCATATCATGTGCAGCAGCCTCACTCCGCTGCTCTGGACTGTGAACCCACTCTGCAAATTGGGTATCACCAATTTATGCCTCCTGAGGCGGCCATTCCAGGAAGCCCAGCCGGGGAGAACAACTTCATGCTGGGGTGGGTTCTT
Setaria_i_SiMADS17          ATGGGGAGGGGCAGGGTGGAGCTGAAGCGGATCGAGAACAAGATCAACCGCCAGGTGACCTTCTCCAAGCGCCGCAACGGCCTCCTCAAGAAGGCCTACGAGCTCTCCGTGCTCTGCGACGCCGAGGTGGCGCTCATCGTCTTCTCCAGCCGCGGCAAGCTCTACGAGTTCGGCAGCGCTGGAGTAAACAATACACTGGAAAAGTATCACAATTGTTGTTACAATGCTCAAGGTTCCAACAGTGGGGGTGAACCTCAGGGTTGGTACCAAGAAATGTCAAGACTCAAGGCAAAGCTTGATTCGCTCCAACGTTCTCAGAGGCACATGCTTGGTGAGGACCTTGGACCACTGAGCATAAAGGAACTGCAGCAACTGGAAAAACAACTTGAATATGCACTGTCACAGGCTCGACAGCGGAAGACTCAAATGATGATGGAGCAGGTGGATGAGCTTCGCCGAAAGGAGCGCCAACTTGGGGAGCTTAACAAGCAACTGAAAAACAAGCTGGAAGCAGAAGGTTCCAGCTACAGGACCGTCCAATGGGCTATTGCTGTGGGTGGTTCACTCTCCGCGCCAAATTCTCAGCCAGCAGCTGCTATGGATTGCGAGCCCACTCTGCAAATTGGGTATCACCAGTTCGTTTCTCCTGAGGCAGCTATGCCTAGAAGCACTACTGGGGAGCAGAACTTCTTGCTCGGCTGGGCCCTT
Sorghum_b_SbAGL6b           ATGGGGAGGGGCAGGGTGGAGCTGAAGCGGATCGAGAACAAGATCAACCGCCAGGTGACCTTCTCCAAGCGTCGCAATGGCCTCCTCAAGAAGGCCTACGAGCTCTCCGTGCTCTGCGACGCCGAGGTGGCGCTCATCGTCTTCTCCAGCCGTGGCAAGCTCTACGAGTTCGGCAGCGCAGGTGTAAATAAGACTTTGGAAAAGTACCATAATTGTTGTCACAATGCTCAAGATTCCAACACTGGTTTAAGG---ACGAATTGGTACCAAGAAATGTCAAGGTTCAAGGATAAGCTTGAATCGCTCCAACGCTCTCAGAGGCACATGCTTGGTGAGGACCTTGGGCCCCTGAGCATAAAGGAGCTGCAGCAACTGGAAAAACAACTTGAAGATTCTCTGTCACAGGCTCGACACCGGAAGACTCAAATGATGATGGAACAGATGGATGAGCTTCGTCGAAAGGAGCGCCAACTTGATGAGCTTAACAAGAAACTGAAAAACAAGCTGGAAGCAGAAGGTTGCAGCTACAGGGGCGTCCAATGGGCTACTGCAATAACCGGGGCACTTTCCACGCCAAATGCTGAACCAGCTGCTGCTGTGGACTGTGAACCCACTCTGCAAATCGGG---------TTCGTTGCTGCTGAGGCAGCACCAAGACGAAGTACACTGGGAGAGGAGAACTTCATGCTCGGTTGGGCCCTT
Oryza_s_OsMADS17            ATGGGGAGGGGAAGGGTTGAGCTGAAGCGCATCGAGAACAAGATCAACCGGCAGGTCACCTTCTCCAAGCGCCGCAACGGCCTCCTCAAGAAGGCGTACGAGCTCTCCGTGCTCTGCGACGCGGAGGTGGCGCTCATCATCTTCTCCAGCCGTGGCAAGCTGTACGAATTCGGTAGCGCCGGAATAAACAAGACATTGGAAAAGTACAATAGTTGCTGTTACAACGCTCAAGGTTCAAATAGTGGTGGTGAACATCAGAGCTGGTACCAAGAGATGTCAAGGCTCAAGACTAAGCTTGAATGTCTCCAACGCTCTCAGAGGCACATGCTTGGTGAAGATCTTGGACCATTGAGCATAAAGGAACTGCAGCAGCTGGAGAAGCAACTTGAGTACTCACTGTCACAGGCTCGACAACGAAAGACACAAATCATGATGGAGCAGGTCGACGATCTTCGCCGGAAGGAACGCCAGCTTGGAGAGCTCAATAAGCAACTGAAAAACAAGCTAGAAGCTGAAGCCAGCAGCTGCAGAGCCATCCAGTGGGTCCATACCGTCAGT---GGCGGCAGAGTGCTGAATGCTCAACCA---CCAGATATTGACTGTGAGCCTACTCTGCAAATTGGGTACTATCAATTTGTCCGTCCTGAGGCGGCCAATCCAAGAAGCGGAGGAGATCAGAACAACTTTGTGATGGGATGGCCCCTC
Tradescantia_v_TvAGL6       ---------------------------------------------------------------------------------------------------------------------------------------------------AGCCGTGGCAAGCTCTATGAGTTTGGAAGTGTTGGGACAACTAAAACATTGGAGCGATACCATCGTTGCTGTTATGCTTCCCAAGAATCTGGCATTGAACGTGAATCTCAGAACTGGTGCCAAGAGATGTCAAAGCTGAGGGCAAAACTTGATTCTCTGCAGCGGTCTCAGAGGCATTTGCTTGGTGAAGACCTTGGACCATTGAATGTAAAGGAACTGCAGCAACTGGAGAGACAACTTGAATCCGCACTCTCACAAGCCAGGCAAAGGAAGACTCAGATAATGCTGGAGCGGATGGAAGAACTTCGGAAGAAGGAACGACATCTTGGAGAACTCAACAAACAACTTAAGAACAAGCTTGAGGCAGAAGGGGCCAGCTATAGAGCCATCCAATGGGGCTCTGCTGGTTCTGGCAATGCGTTTCCTGGCCAACCATCACAATCCAGTGGCTTGGACTGTGAACCCACTCTACAGATTGGGTATCAACAATTTGTTTCTCCTGATGCAGCAATGCATAGGAGCTCTGGTGGTGAGAACACC------TCATGCTGGGGGTTA
Musa_a_MaAGL6               ATGGGGAGGGGACGAGTGGAGCTGAAGAGGATCGAGAACAAGATCAACCGGCAGGTCACCTTCTCCAAGCGGAGGAACGGGTTGCTGAAGAAGGCGTACGAGCTCTCCGTCCTCTGCGACGCCGAGGTCGCGCTCATCATCTTCTCCAGCCGCGGCAAGGTCTACGAGTTCGGCAGCGTTGGAACAAGCAAAACATTAGAGCGATATCAACGTTGCTGTTACACATCCCAGGATTCTAACGTTAATCGTGAAGCACAGAATTGGTACCAAGAAATGGCCAAGTTGAAGACAAGGTTCGAGTCCCTGCAACGCTCCCAGAGGCATTTGCTTGGGGAAGACCTCGGTCCACTGAGTGTGAAGGAACTGCAACAACTGGAAAGACAGCTTGAATCTGCACTCTCACAGGCCCGGCAAAGAAAGACTCAGTTGATGCTGGACCAGATGGAAGAACTTCGGAAGAAAGAGCGTCATCTTGGAGAAATAAACAAGCAGCTGAAAGAGCAGATCGAGGCAGAAGGTGCCACCTTCAGAGCTCTTCAATGGTGCTCTGCAGCAGGCGGCAACGCGTTCCCCGCGCAGCCGCTGCAATCCAGCGGGATGGATCGTGAACCCACGCTGCAGATAGGGTATCACCAGTTTGTTCCTCCCGAAGTGGCGATGCCCAGGAACTCAGCAGGAGAGAACAATTTCATGCTGGGTTGGGTGCCA
Musa_a_MaMADS2              ATGGGGAGGGGACGAGTTGAGCTGAAGAGGATCGAGAACAAGATCAACCGGCAGGTGACCTTCTCCAAGAGGAGGAATGGGCTGCTCAAGAAGGCGTACGAGCTGTCCGTCCTCTGCGACGCCGAGGTCGCGCTCATCATCTTCTCCAGCCGTGGCAAGCTCTACGAGTTCGGCAGCGTTGGAATGAGCAAAACATTGGAGCGATATCAACATTGGTGTTATGCATCCCAAGATCCTAATGTAAATCGCGACGCTCAGAACTGGTGCCAAGAAATGTCCAAGTTGAAGGCAAAGTTCGAGTCCCTCCAACGCTCCCAGAGGCATTTGCTGGGGGAAGACCTTGGTCCTCTGAGTGTAAAAGAACTGCAACAATTGGAAAGACAACTCGAGTCTGCACTCTCACAGGCCAGGCAAAGAAAGAGTCAGTTGATCCTGGAGCAGATGGAAGAACTTCGTAAGAAAGAGCGCCATCTTGGGGAGATAAACAAGCAGCTTAGAGACCAGATTGAGGTAGAAGGTGCCACCTTGAAAGCCTTTCAGTGGTGTTCTGCAATAGGCAGCAATGCATTTGCAGCACAGCCATCACACTCCGCCGGCATGGACCGCGAACCGATGCTTCGTATAGGGTATCACCAGTTTGTTCCTGCTGATGCTGCGATTCCCAGGAACCCAATTGGGGAGAACAATTTCATGCTGGAATGGGTTCCC
Ananas_c_AcMADS1            ATGGGGAGAGGGAGAGTTGAGCTGAAGAGGATCGAGAACAAAATCAACCGGCAAGTGACGTTCTCGAAGCGCCGCAACGGGCTCCTCAAGAAGGCCTACGAGCTCTCCGTCCTCTGCGACGCCGAGGTCGCCCTCATCATCTTCTCCAGCCGCGGCAAGCTCTACGAGTTCGGAAGCGTTGGCACAAGCAAGACATTAGAACGATATCAACGCTGCTGTTACAATTCTCAGGATTCAAGTGCTGATCGTGAGACTCAGAGCTGGTACCAGGAAATGTCCAAGTTGAAGGCAAAATTTGAGTCTCTGCAGCGCTCTCAGAGGCATTTGCTCGGGGAGGATCTTGGACCGCTGAGTGTGAAAGAATTGCAGCAACTGGAGCGACAGCTTGAGTCTGCTCTTTCACAAGCCAGACAGAGAAAGACTCAAATAATGATGGATCAGATGGAAGAACTTCGCAAAAAAGAACGTCAACTGGGAGAAATAAATAAGCAGCTTAGAAACAAGCTTGAGGCCGAAGGCGGCGCCTTTAGGGCCATTCAATGGGCTTCTGCTGTGAGTGGAAATGCATTCAATATGCAGCACGCCCAATCGAGCAGCATGGAATGCGAACCCACTCTGCAAATAGGGTATCACCAATTTGTTCCTCCTGAGGCAACCATTCCAAGAACCGCCGGTGGGGAGAACAATTTCATGCTTGGTTGGGTTCTG
Elaeis_g_EgMADS4            ---------------------------------------------------------------------------------------------------------------------------------GCACTCATCATCTTCTCCAGCCGCGGCAAGCTCTACGAGTTCGGCAGCGTTGGCACTAGCAAAACTTTAGAACGATATCAGCGTTGTTGCTATGCATCTCAAGAATCTAGTGTTAATCGGGAGGCACAGAGCTGGTACCAGGAGATGTCAATGTTGAAGGCAAAAGTAGAGTCTCTGCAGCGCTCCCAGAGGCATTTGCTGGGAGAAGACCTTGGACCACTGAGTGTGAAAGAACTGCAACAACTCGAACGACAACTTGAATCTTCTCTGTCACAAGCCAGGCAAAGAAAGACTCAGATAATGCTGGACCAGATGGAAGAACTTCGGAGGAAAGAGCGTCATCTAGGAGAAATAAATAAGCAGCTCAGAAACAAGCTTGAGGCCGAAGGTGCCACATTCAGAGCCATTCAATGGGCTTCTGCAGCATCCAGCAATCCATTCTCCATGCAGCCATCTCAATCCAGCGGCATGGATTGTGAACCCACTCTACAAATAGGGTTTCTCAGTTTGTTCCTTCAGAAGCAGCCATACCAAGGAACACAGGTGGGAGAGAACAATTTCATGCTAGGCTGGGTTCTT
Elaeis_g_EgAGL6a            ATGGGGAGGGGAAAAGTTGAGCTGAAGAGGATCGAGAACAAGATCAACCGCCAGGTTACCTTCTCCAAGCGCCGCAACGGCCTGCTCAAGAAGGCCTACGAACTCTCCGTCCTCTGCGATGCCGAGGTTGCACTCATCATCTTCTCCAGCCGCGGCAAGCTCTACGAGTTCGGCAGCGTTGGCACTAGCAAAACTTTAGAACGATATCAGCGTTGTTGCTATGCATCTCAAGAATCTAGTGTTAATCGGGAGGCACAGAGCTGGTACCAGGAGATGTCAATGTTGAAGGCAAAAGTAGAGTCTCTGCAGCGCTCCCAGAGGCATTTGCTGGGAGAAGACCTTGGACCACTGAGTGTGAAAGAACTGCAACAACTCGAACGACAACTTGAATCTTCTCTGTCACAAGCCAGGCAAAGAAAGACTCAGATAATGCTGGACCAGATGGAAGAACTTCGGAAGAAAGAGCGTCATCTAGGAGAAATAAATAAGCAGCTCAGAAACAAGCTTGAGGCCGAAGGTGCCACATTCAGAGCCATTCAATGGGCTTCTGCAGCATCCAGCAATCCATTCTCCATGCAGCCATCTCAATCCAGCGGCATGGATTGTGAACCCACTCTACAAATAGGGTTTCCTCAGTTTGTTCCTCCAGAAGCAGCCATACCAAGGAACACAGGTGGAGAGAACAATTTCATGCTAGGCTGGGTTCTT
Elaeis_g_EgAGL6b            ATGGGGAGGGGGAGAGTTGAACTGAAGAGGATCGAAAACAAGATCAACCGCCAGGTAACCTTCTCCAAGCGCCGCAGCGGCCTGCTCAAGAAGGCCTATGAGCTCTCCGTCCTCTGCGACGCCGAGATTGCACTCATCATCTTCTCCAGCCGCGGCAAGCTCTACGAGTTCGGCAGCGTTGGCACAAGCAAAACTTTAGAGCGATATCAACGTTGTTGCTATACATCCCAGGATTCTAATTTTGATCAGGAGACACAGAACTGGTACCAGGAGATGGCGAAGTTGAAGGCAAAGTTTGAGTCTCTGCAGCGCTCCCAGAGGCATTTGCTGGGGGAAGACCTTGGACCATTGACTGTGAAAGAACTGCAACAACTTGAACGTCAACTTGAGTCTGCTCTGTCACAAGCTAGGCAAAGAAAGGCTCAGATAATGCTGGACCAGATGGAAGAACTTCGGAAAAAAGAACGCCATCTTGGAGAAATAAATAAGCAGCTTAAGGACAGGCTTGACGCAGAAAGTGCCTCTTTTAGAGCCATTCAATGGGCTTCTGGAGTAACCAACAATGCATTCTCCTTGCAGCCATCTCAATCCAACAACATGGATTGTGAACCCACTCTACAAATAGGGTTTCCGCAGCTTGTTCCTCCAGAAGCAGCCATAACGAGGAACACAGGCGGAGAGAACAATTTTATGCTAGGTTGGGTTCTT
Narcissus_t_NtAGL6b         ATGGGAAGAGGGAGAGTTGAATTGAAGAGGATTGAGAATAAGATAAATCGTCAGGTGACTTTCTCAAAGAGAAGGAATGGGTTGTTGAAGAAGGCATACGAGCTTTCGGTGCTTTGTGATGCCGAGGTGGCGCTTATCGTGTTTTCGAGCCGGGGAAAGCTCTATGAATTTGGAAGTGCTGGCACGAGTAAAACCCTTGAGCGATACCAGAGATGTTGCTACACTTCTCAAGATGCTGCCATTGACCGTGAAACACAGAACTGGTGCCATGAAGTGTCCAAGTTGAAGGCAAAGTTTGAATCGCTGCAACGCTCTCAGAGACATTTGCTTGGGGAAGACCTTGGCCCATTGAGCATTAAAGAATTGCAACAGTTGGAGCGCCAACTTGAAGCTTCTCTTTCACAGGCTCGACAACGAAAGACACAGATAATGTTGGACCAGATGGAAGAGCTTCGGAGGAAGGAGCGTCACCTTGGAGAAATCAATAAGCAGCTTAAAATTAAGCTCGAACAAGAAGGTGCGAATCTTGGAGCCATTCAATGGGAAGCTGCAGTGGGAGGAAATTCATACCAAATTCATCTGGGTCAATCCAGTGCTATGGACTGTGAACCAACTCTACAAATAGGGTATCACCAATTTGTTCAACCTGAAGCTGGCCTCCCAAGGAACACTGGCGGAGAGAATAATTTCATGCTTGGTTGGGTTCTT
Narcissus_t_NtAGL6a         ATGGGGAGAGGGAGAGTTGAATTGAAGAGGATTGAGAATAAGATTAATCGTCAGGTGACTTTCTCAAAGAGAAGGAATGGGTTGTTGAAGAAGGCATACGAGCTTTCGGTGCTTTGTGATGCCGAGGTGGCGCTTATCGTGTTTTCGAGCCGGGGAAGGCTCTATGAATTTGGAAGTGCTGGCACGAGTAAAACCCTTGAGCGATACCAGAGATGTTGCTACACTTCTCAAGATGCTGCCATTGACCGTGAAACACAGAACTGGTGCCATGAAGTGTCCAAGTTGAAGGCAAAGTTTGAATCGCTGCAACGCTCTCAGAGACATTTGCTTGGGGAAGACCTTGGCCCATTGAGCATTAAAGAATTGCAACAGTTGGAGCGCCAACTTGAAGCTTCTCTTTCACAGGCTCGACAACGAAAGACACAGATAATGTTGGACCAGATGGAAGAGCTTCGGAGGAAGGAGCGCCACCTTGGAGAAATCAATAAGCAGCTTAAAATTAAGCTCGAACAAGAAGGTGCGAATCTTAGAGCCATTCAATGGGAATCTGCAGTTGTAGGAAATGCATACTCCATGCATCCTGGTCAATCCAGCGCTATGGACTGTGAACCAACTCTACAGATAGGGTATCACCAATTTGTTCAGCCTGAAGCCACCCTTCCAAGGGCCGCTGCTGGAGAGAATAATTTCATGCTGGGTTGGGTCCTT
Allium_c_AcAGL6             ATGGGAAGGGGAAGAGTTGAATTGAAAAGAATTGAGAACAAGATTAATAGACAAGTTACTTTCTCAAAAAGAAGAAATGGTTTGTTAAAGAAAGCTTATGAACTCTCTGTGCCTTGTGATGCTGAAGTTGCACTTATCATTTTTTCCAGCAGAGGCAAGCTCTATGATTTTGGAAGCGTTGGCACCAGCAAAACACTTGGGCGATATCAGAGATGTTGTTACACTTCTCAGGACGCTACAATTGATCGTGAAACACAGAGTTGGTACCAAGAGGTATCAAAACTGAAGGCAAAATTTGAATCGCTACAGCGTTCTCAGAGACATTTGCTCGGTGAAGACCTTGGACCACTGAGTGTTAAAGAATTGCAACAGTTGGAACGTCAACTTGAAGCTTCTCTATCGCAGGCTCGTCAAAGAAAGACACAAATAATGCTGGACCAAATGGAAGAACTTCGCAAGAAGGAGCGCCATCTCGGGGAAATCAATAAGCAGCTGAAAAGCAAGCTAGAGCAAGAGGGTGCAACATTTAGAGCAATACAATGGGAGTTTGTGGTTGATGGAAAT---TACGCTATGAATCATGCTCAGTCTAATGCAATGGATTGTGAACCTACTTTGCAAATCGGAAACAGGCAATTCTCTCAGCCTGAAACCTCAATGCCAAGAAACAATAGTGGAGAGAACAATTTCATGCTGGGTTGGGCTCTT
Agapanthus_p_ApMADS3        ATGGGGCGAGGGAGAGTTGAGCTGAAGAGGATTGAGAACAAGATCAATAGGCAAGTGACTTTCTCAAAGAGGAGGAATGGGCTACTTAAGAAAGCTTACGAGCTCTCCGTGCTTTGCGATGCCGAGGTTGCCCTCATTGTTTTCTCGAGCCGCGGCAAGCTTTATGAATTTGGCAGCGCTGGAACAAGCAAGACGCTTGAACGATACCAGAGATGTTGTTACACTTCTCAAGATGCCACTATTGACCGCGAAAAACAGAATTGGTACCAAGAAGTGGCCAGGTTGAAGGCTAAATTTGAATCTCTACAGAGTGCCCAAAGGCATTTGCTTGGAGAAGACCTAGGTCCATTGAGTGTGAAAGAATTGCAACAGTTGGAACGCCAACTTGAAGCTTCTCTGTCTCAGGCTCGGCAAAGAAAGACACAGATAATGTTTGACCAGATGGAAGAACTTCGGAAGAAGGAACACCATCTTGGAGAAATCAATAAGCAGCTGAAAACTAAGCTCGAGGCAGAAGGTGAGAATCTAAGAGCCATTCAATGGGAATCTGCAGGAGGTGGAAATGTATTTTCTATGCATCCTTCTCACTCAAGTGCCATGGAATGTGAACCAACTCTACAGATTGGGTATCATCAGCTTGTCCAACCTGAAGGTTCACTCCCAAGGAACTCGGGCGGAGAGAACAATTTCATGCTTGGTTGGGTTCTC
Agapanthus_a_AafAGL6        ---------------------------------------------------------------------------------------------------------------------------------------------------AGCCGTGGCAAGCTCTATGAATTTGGCAGCGCTGGAACAAGCAAGACGCTTGAACGATACCAGAGATGTTGTTACACTTCTCAAGATGCCACTATTGACCGCGAAAAACAGAATTGGTACCAAGAAGTGGCCAGGTTGAAGGCTAAATTTGAATCTCTACAGAGTGCCCAAAGGCATTTGCTTGGAGAAGACCTAGGTCCATTGAGTGTGAAAGAATTGCAACAGTTGGAACGCCAACTTGAAGCTTCTCTGTCTCAGGCTCGGCAAAGAAAGACACAGATAATGTTTGACCAGATGGAAGAACTTCGGAAGAAGGAACACCATCTTGGAGAAATCAATAAGCAGCTGAAAACTAAGCTCGAGGCAGAAGGTGAGAATCTAAGAGCCATTCAATGGGAATCTGCAGGAGGTGGAAATGTATTTTCTATGCATCCTTCTCACTCAAGTGCCATGGAATGTGAACCAACTCTACAGATTGGGTATCATCAGCTTGTCCAACCTGAAGGTTCACTCCCAAGGAACTCGGGCGGAGAGAACAATTTCATGCTTGGTTGGGTTCTC
Asparagus_o_AOM3            ATGGGAAGAGGGAGAGTTGAGTTGAAGAGGATAGAGAACAAGATCAACAGGCAGGTGACCTTCTCCAAGAGGAGGAATGGGTTGTTGAAGAAAGCCTACGAGCTGTCAGTGCTTTGCGATGCTGAGGTGGCGCTTATTATCTTTTCGAGCCGTGGCAAGCTCTATGAATTCGGAAGTGCTGGAACAAGCAAAACACTTGAGCGATACCAGCGGTGCTGTTACACTTCCCAAGATGCTGCCATTAGCCATGAAACACAGAGCTGGTACCAAGAAGTTTCCAAGTTGAAGGCAAAATTTGAGTCCCTGCAGCGTTCCCAAAGACATTTACTTGGAGAGGACCTTGGTCCATTGAGTGTGAAAGAATTGCAGCAGCTGGAACGACAACTGGAATCTGCTCTGTCACAAGCTCGGCAAAGAAAGACACAGATAATGCTGGACCAGATGGAAGAACTCCGGAAGAAGGAGCGTCATCTTGGAGAAATCAATAAGCAGCTTAAAGCTAAGCTCGAAGCTGAAGGTGCAAGTTTTAGAGCCATTCAATGGGAATCTGCAGTTGGCGGAAATGCATTTTCTATGCATCCTTCTCAATCCAGTGCCATGGACTGTGAACCCACTCTCCAGATTGGGTATCACCATCTTGTTCAACCTGAAGCTGCTCTCCCAAGGAGCTCTGGCGGAGAGAACAATTTCATGCTTGGTTGGGTTCTT
Hyacinthus_o_HoAGL6         ATGGGGAGAGGGAGAGTGGAGCTGAAGAGGATAGAGAACAAGATCAACAGGCAGGTGACGTTCTCCAAGCGGAGGAACGGGCTGCTGAAGAAGGCCTACGAGCTGTCGGTGCTCTGCGACGCCGAGGTCGCCCTCATCGTCTTCTCCAGCCGCGGCAAGCTCTACGAGTTCGGCAGCGCCGGTACGGGTAAAACACTGGAGCGATACCAACGATGCTGTTACACTTCTCAAGATGCTAGTATTGACCGTGAAGCACAGAGCTGGTACCAAGAAGTCTCCAAATTGAAGGCAAAATTCGAGTCCCTACAGCGCTCCCAGAGACATTTGCTTGGAGAAGACCTTGGTCCACTGAGTGTGAAAGAATTGCAACAGTTGGAACGTCAAATGGAATCTGCCCTGTCTCAGGCTCGGCAAAGAAAGACACAGATAATGCTGGACCAGATGGAAGAACTTCGGAAGAAGGAGCGTCATCTCGGAGAGATCAATAAACATCTTAAATCTAGGCTCGAGGCTGAAGGCGCGACATTCAGAGCAATTCAATGGGAGTCTGCAATTCAAGGAAATGCATTCTCCGTGCATCCTTCTCAATCCAGGGCCATGGACTGTGAACCCACTCTGCAGATAGGGTATCATCATCTTGTTCAACCTGAAGAAGCTATCCCAAGGAACACAGTCGGGGAGAACAATTTCATGCTTGGTTGGGTTCTT
Crocus_s_CsAGL6b            ATGGGAAGAGGAAGAGTTGAGTTGAAGAGGATCGAGAACAAAATCAACAGACAAGTGACCTTCTCCAAGAGGAGGAATGGCCTTCTCAAGAAGGCTTACGAGCTCTCGGTGCTCTGCGATGCTGAGGTGGCATTAATCATCTTCTCCAGCCGCGGCAAACTCTACGAGTTCGGTAGCGCTGGTACACCTAAAACACTTGAGCGATACCAACGTTGTTGTTACACATCTCAGGACTCCACCATTGATCGAGAAACACAGAGCTGGTATCAGGAAGTATCTAAGTTGAAGGCAAAATTTGAGTCTCTCCAGCGCTCCCAGAGGCATTTGCTCGGAGAAGACCTTGGACCATTGAGTGTGAAAGAATTGCAACAACTAGAACGCCAACTTGAATCTTCTCTGTCACAAGCCAGGCAGAGAAAGACACAGATTATGCTGGACCAAATGGAAGAACTTCGAAAGAAGGAGCGCCATCTTGGAGAACTTAATAACCAGCTTAAAAACAAGCTTGAGACAGAAGGAAGCACATTTAGAGCCATTCAATGGGAGTCTGGTGTTGGAAACAATGCATTCCCTTTCCATCCTTCTCAATCCAGCGCCATGGACTGTGAACCCACTCTCCAGATTGGGTATCATCACCTTGTTCAACCTGAAACTGTACTTCCAAGAATTTCGGAGGGCGAGAACAATTTCATGGTGGGTTGGGTTCTT
Crocus_s_CsAGL6a            ATGGGTAGAGGAAGAGTTGAGTTGAAGAGGATCGAGAACAAGATCAACAGACAAGTGACCTTCTCCAAGAGGAGGAATGGGCTTCTCAAGAAGGCCTACGAGCTCTCCGTTCTCTGTGATGCTGAGGTGGCACTCATTATCTTCTCCAGCCGAGGCAAACTCTACGAGTTCGGTAGCGCTGGTACACCTAAAACACTTGAGCGATACCAACGCTGTTGTTACACATCCCAGGATTCCACCATTGATCGAGAAACACAGAGCTGGTACCAGGAAGTGTCTAAGTTGAAGGCAAAATTTGAGTCTCTCCAGCGCTCCCAAAGGCATTTGCTTGGAGAAGACCTCGGACCATTAAGCGTGAAAGAATTGCAACAACTAGAACGCCAACTTGAATCTGCTCTGTCACAAGCCAGGCAGAGAAAGACACAGATTATGCTGGACCAAATGGAAGAACTTCGCAAGAAGGAGCGTCATCTTGGAGAAATTAATAAGCAGCTTAAAAATAAGCTTGAGACAGAAGGCAGCACATTTAGAGCCTTTCAATGGGAATCTGGTGTTGGTAGTAATGCATTTCCTATCCATCCTTCTCAATCCAGCGCCATGGACTGTGAGCCCACTCTCCAGATTGGATATCATCACCTTGTTCAACCTGAAACTGCACTTCCAAGGAATTCAGCTGGGGAGAACAATTTCATGCTGGGTTGGGTGCTT
Alstroemeria_l_AlsAGL6      ATGGGGAGGGGGAGGGTGGAGCTGAAGAGGATCGAGAACAAGATCAATCGCCAAGTCACCTTCTCGAAGCGGCGGAACGGGATACTCAAGAAAGCTTACGAGCTCTCCGTGCTCTGCGACGCGGAGGTCGCTCTCATCATCTTCTCCAGCCGCGGCAAGCTCTACGAGTTCGGGAGTGCCGGTACAAGCAAAACACTTGAGCGATACCAACGATGTTGCTATACATCCCAAGATACAAATGCTGATCGTGAAACACAGAACTGGTATCAAGAAATGTCTAAGCTGAAAGCAAAATTTGAATCTCTCCAACGTGCCCAGAGGCATTTGCTCGGTGAAGACCTTGGACCATTGAGCGTGAAAGAGTTGCAGCAACTTGAACGGCAACTGGAATCCGCTCTAGCACAAGCTAGACAAAGAAAGACACAGTTAATGCTCGATCAGATGGAAGAACTGCGCAAGAAAGAGCGTCACCTGGGTGAAATCAATAAGCAACTTAAAAACAAGCTCGAGGCTGAAGGTGCAAATTTAAGAGCCTTGCAGTGGGAATCTGCTGCTGGAGGAAATGCATTTCCCATGCATCAAATCCAATCCAGTGCCATGGATACTGAACCAACTCTCCAGATAGGGTACCACCCCTTCATTCCTCAGGATGCAAACCTGCAAAGGAACAATGGTGGAGAGAACAACTTCATGCTGGGTTGGGTTCTT
Lilium_t_LtAGL6             ---------------------------------------------------------------------------------------------------------------------------------------------------AGCCGCGGCAAGCTCTATGAATTTGGAAGTGCTGGTACGGGCAAAACACTTGAGAGGTACCAGAGATGTTGTTACACTTCTCAAGATGCTACTATTGATCACGAAACTCAGAGCTGGTACCAAGAAGTGTCCAAGTTGATGGCAAAATTTGAGTCCCTACAGCGCTCCCAGAGGCATTTGCTCGGAGAGGACCTTGGTCCATTGAGTGTCAAAGATTTGCAACAGCTGGAAAGACAACTTGAATGTGCTCTGTCGCAAGCTAGACAAAGAAAGACTCAGATTATGCTGGATCAAATGGAAGAACTTCGAAAAAAGGAACGCCAGCTTGGAGAAATTAATAAGCAGCTCAAAACTAAGCTTGAGGCTGAAGGTGGAAATTATAGAGCCATTCAATGGGAGAATGATGTTCCGGCAAATGCATTCTCTCTGCATCCTTCTCAATCCAGTGCCATGGAGTGTGAACCCACACTACAGATAGGGTATCAACAGTTTGTGCAACCTCAAGCTGCCAACCCAAGAAACCAGGGTGGAGAAAACAATTTCATGCTGGGATGGGTT---
Oncidium_g_OgMADS7          ATGGGGCGAGGAAGAGTTGAGCTGAAGAGGATTGAGAACAAGATCAATCGGCAGGTGACTTTCTCCAAGCGTAGAAATGGCCTTCTAAAGAAGGCTTATGAACTCTCTGTTCTATGTGATGCAGAGGTGGCCTTAATCATCTTCTCAAGTAGAGGGAAACTCTATGAGTTCGGCAGTGCAGGCACGTGCAAAACTCTCGAACGATATCAACATTCTTGTTACAGTTCTCAAGCTACCAATTCCGATCGTGAAACACAGAGCTGGTACCAAGAAGTCTCCAAACTGAAGACAAAATTCGAAACATTGCAGCGTTCCCACAGGAATTTACTTGGAGAGGATCTTGGACCGTTAAACGTAAAAGAATTACAGCAGTTAGAACGGCAACTTGAAACTGCCTTATCACAGGCCAGGCAAAGAAAGACACAAATAATGCTGGATCAAATGGAAGAGCTGCGTAAGAAGGAACGTCAACTTGGAGAGCTCAATAAGCAGCTTAAAATGAAGCTTGAGGCTGGAGGTAGCTCTCTTAGGCTTATGCAATGGGAATCTACTGTTGATGGCAATGCATTCCAAATGCACCCTTTCCCGTCGAGCTCGTTGGAATGCGAACCAGCTCTCCATATAGGGTACCACCAGTTTGTTCCTCCAGAAACAGTCATTGCTAGGACTCCTGGTGTAGAGAATAGTTTTATGCTTGGATGGATGCTC
Erycina_p_EpMADS3           ATGGGGAGAGGGAGAGTTGAACTGAAGAGGATTGAGAACAAAATTAATCGACAAGTTACTTTCTCAAAGCGAAGAAATGGGCTTTTAAAGAAAGCATATGAACTCTCTGTTCTATGTGATGCAGAAGTGGCCTTAATCATATTTTCAAGTAGAGGAAAATTGTATGAATTCGGCAGTGCAGGCACGTGCAAAACTCTGGAGCGATATCAACATTCTTGTTTTAGTTCTCAAGCTACCAATTCCGATCGTGAAACTCAGAGCTGGTATCAAGAAGTCTCCAAATTGAAGATAAAATTCGAAACATTGCAGCGCTCCCACAGGAATTTACTTGGAGAGGATCTTGGACCATTAAACGTGAAGGAATTACAGCAGTTAGAACGGCAACTTGAAACTGCTTTATCACAGGCCAGACAAAGAAAGACACAAATAATGTTGGATCAAATGGAAGAGCTGCGTAAGAAGGAACGTCAACTTGGAGAGCTCAATAAGCAGCTTAAAATGAAGCTTGAAGCTGGAGGTAGCTCTCTTAGGCTTATGCAATGGGAATCTGCTGTTGATGGAAATTCATTTCAAATGCACCCTTTTCCTTCAAGCTCGTTGGAATGTGAACCGACTCTCCATATAGGGTACCATCAGTTTGTTCCTCCAGAAACAGTCATTGCTAGGACCACTGGTGTTGAGAATAATTTTATGCTTGGGTGGATGCTT
Cymbidium_f_CfAGL6          ATGGGAAGAGGAAGAGTTGAGCTCAAGAGGATTGAGAACAAGATCAATCGCCAGGTGACCTTCTCCAAGCGTAGAAATGGCCTCCTCAAGAAGGCTTATGAACTTTCTGTTCTCTGTGACGCAGAGGTAGCCCTAATCATCTTCTCAAGTCGAGGCAAGCTCTATGAGTTCGGCAGTGCTGGTACATGCAAAACCCTAGAGCGATATCAACGTTCTTGCCTCAATTCTCAAGCTACCAATTCCGACCGTGAAACACAGAGCTGGTACCAAGAAGTCTCCAAATTGAAGTCAAAGTTCGAATCATTGCAGCGCTCCCACAGGAATTTACTTGGAGAGGATCTTGGACCCTTAAACGTGAAAGAATTACAGCAATTGGAACGGCAACCCGAAACTGCTTTATCACAGGCCAGGCAAAGAAAGACACAAATAATGCTTGATCAAATGGAAGAACTTCGTAAAAAGGAACGTCAGCTTGGAGAGATCAATAAGCAGCTAAAAATGAAGCTTGAGGCTGGAGGTGGCTCTCTAAGGCTTATGCAATGGGAATCTGCTGTTGAAGGCAATGCATTCCAAATGCACCCTTACCAGTCAAGTTCCTTGGAATGCGAGCCAACTCTACATATAGGGTATCACCACTATGTTCCTCCAGAAACAGTAATTCCTAGGACCCCTGGTGTAGAGAATAATTTTATGCTTGGATGGATGCTC
Cymbidium_g_CgAGL6          ATGGGAAGAGGAAGAGTTGAGCTGAAGAGGATTGAGAACAAGATCAATCGCCAGGTGACCTTCTCCAAGCGTAGAAATGGCCTCCTCAAGAAGGCTTATGAACTTTCTGTTCTCTGTGACGCAGAGGTAGCCCTAATCATCTTCTCAAGTCGAGGCAAGCTCTATGAGTTCGGCAGTGCTGGAACATGCAAAACCCTAGAGCGATATCAACGTTCTTGCCTCAATTCTCAAGCTACCAATTCCGACCGTGAAACACAGAGCTGGTACCAAGAAGTCTCCAAATTGAAGTCAAAGTTCGAATCATTGCAGCGCTCCCACAGGAATTTACTTGGAGAGGATCTTGGACCCTTAAACGTGAAAGAATTACAGCAATTGGAACGGCAACTCGAAACTGCTTTATCACAGGCCAGGCAAAGAAAGACACAAATGATGCTTGATCAAATGGAAGAACTTCGTAAAAAGGAACGTCAGCTTGGAGAGATCAATAAGCAGCTAAAAATGAAGCTTGAGGCTGGAGGTGGCTCTCTTAGGCTTATGCAATGGGAATCTGCTGTTGAAGGCAATGCATTCCAAATGCACCCTTACCAGTCAAGTTCCTTGGAATGCGAGCCAACTCTACATATAGGGTATCACCACTATGTTCCTCCAGAAACAGTAATTCCTAGGACCCCTGGTGTAGAGAATAATTTTATGCTTGGATGGATGCTC
Erycina_p_EpMADS5           ATGGGAAGGGGCAGAGTTGAACTTAAGAGAATAGAGAACAAGATTAATAGACAAGTTACTTTTTCTAAGAGAAGAAATGGAATCATGAAGAAAGCTTATGAACTTTCTGTGCTATGTGATGCTGAAATTGCTCTTATAATCTTCTCAAGCCGAGGCAAACTTTTTGAGTTTGGCAGCCCTGATATAACAAAAACGCTAGAGCGCTACCAACGGTGCACCTTTACTCCTCAAACCATCCATCCTGATCATGAAACATTGAACTGGTACCAAGAATTATCAAAGCTGAAGGCAAAATATGAATCTCTGCAGCGATCCCAGAGGCATCTTCTTGGGGAAGATCTAGACATGTTGAGTTTGAAGGAATTGCAGCAACTGGAAAGACAACTTGAATCATCTTTATCTCAAGCCAGGCAAAAGAGGACGCAGATAATGTTGCATCAGATGGAAGAATTGAAGAAAAAGGAGCGCCACCTTGGTGATATTAACAAGCAGCTTAAACATAAGCTTGGAGCAAATGGTGGGTCATTAAGAGCAATTCAATGGCAGCCTGGTGCTGCTATAGAGACTTTTCGTAATCAT---------TCAAGTAATATGGACACAGAACCTACTCTTCAAATTGGGTACAATCAATATGTCTCTTCTGATGCAACAATTTCGAGGAATGGTGGAGCTGGAAATAGTTTCATGTCAGGATGGGCTGTT
Oncidium_g_OgMADS1          ATGGGAAGGGGCAGAGTAGAGCTTAAGCGAATCGAGAACAAGATCAACAGACAAGTAACCTTTTCCAAGCGAAGGAATGGAATCATGAAGAAAGCTTACGAGCTCTCTGTGCTGTGTGACGCAGAAATTGCTCTTATCATCTTCTCAAGCCGCGGCAAACTCTTCGAGTTTGGCAGCCCCGATATAACAAAAACACTAGAGCGCTATCGGCGGTGTACCTTTACTCCGCAAACCATCCATCCTGATCATGAAACCTTGAACTGGTATCAAGAATTATCGAAGCTGAAGGCAAAATATGAATCTCTGCAGCGATCCCAGAGGCATCTTCTTGGGGAAGACCTAGACATGTTGAGTTTGAAGGAATTGCAGCAACTGGAAAGACAGCTTGAATCATCTCTATCTCAAGCCAGGCAAAAGAGGACGCAGATAATGTTGCATCAGATGGATGAATTGAAGAAAAAGGAGCGCCATCTTGGTGATATTAACAAGCAGCTTAAACATAAGCTTGGAGCAAATGGTGGGTCATCGAGAGCACTTCAATGGCAGCCTGGTGCTGGTATGGAGACTTTTCGTAATCAT---------TCAAATAACATGGACACAGAACCTACTCTTCAAATTGGGTACAATCAATATGTCTCTTCTGAAGCAACCATTTCGAGGAATGGTGGAGCTGGAAATAGTTTCATGTCAGGATGGGCTGTT
Dendrobium_h_DhAGL6         ATGGGAAGAGGCAGAGTTGAGCTTAAGCGTATCGAGAACAAGATCAACCGACAGGTAACCTTCTCCAAGCGTAGGAATGGCATCATGAAGAAAGCTTACGAGCTCTCTGTTCTTTGCGACGCTGAAATTGCTCTCATCATCTTCTCCAGCCGCGGAAAGCTCTTTGAGTTCGGCAGCCCCGATATAACAAAAACGTTAGAGCGCTATCAACGGTGCACTTTTACACCTCAAACTATCCATCCTGATCATGAAACACTGAACTGGTATCAAGAATTATCGAAGCTGAAGGCAAAATATGAATCTCTGCAGCGTTCCCAGAGGCATCTGCTTGGGGAAGATCTAGACATGCTGAGTTTGAAGGAATTGCAACAACTGGAAAGACAACTTGAATCATCTCTATCTCAAGCGAGGCAAAAGAGGACGCAGATCATGTTGAATCAGATGGAAGAGCTAAAGAAAAAGGAGCGTCATCTGGGTGATATTAACAAGCAGCTTAAACATAAGCTTGGAGCAGATGGTGGATCGATGAGGGCTCTCCAATGGCGGCCTGCTGCTAGTATCGATGCTTTCCCTAATCAT---------TCCAGCAACATGGACACAGAACCCACTCTTCATATTGGGTACCAACAGTATGTTCCTTCTGAAGCAACTATTCCGAGGAATAGTGGATCTGGAAATGGTTTCATGCCAGGATGGGCTGTT
Aristolochia_f_AfAGL6       ATGGGACGAGGACGGGTTGAGCTGAAGAGGATCGAGAACAAGATAAACCGCCAAGTGACCTTCTCCAAGAGGAGGAACGGACTCCTAAAGAAGGCTTACGAGCTCTCCGTTCTCTGCGACGCCGAAGTCGCCCTCATCATCTTCTCCAGCCGTGGCAAGCTTTACGAGTTCGGCAGCGCTGGTATGAGTAAGACCCTTGAGCGATACCAAAGATGTTGTTACACTCCTCAAGATGCTAACATCGATCGCGAAACCCAGGGATGGTATCAGGAAGTGTCCAAGCTAAAAGCCAAGTATGAGTCACTTCAGCGTTCCCAAAGGCATCTCCTGGGGGAGGATCTTGGACCACTGAGTGTCAAAGAACTCCAGCAACTCGAAAAACAACTGGAAATGGCTCTTTCTCAAGCTCGGCAGAGGAAGACCCAAATAATGATTGAACAGATGGAGGAGCTACGTAAAAAGGAGCGCCATCTCGGAGATATAAACAAGCAGCTGAAAAACAAGCTTGAAGCCGAAGGTGGGCCTTTCAGAAATATTCAATGGGAATCTCAAGTTGCTAACAACACTTTTTCTCTCCATCCTTCCCATTCTGCAGCAATGGACTGTGAGCCCACATTGCAAATAGGGTACCCCCAGTTTGTGCCCACAGAAGCAGCCATTCCCAGGAGTGTAGCGGGAGAGAGTAACTTCATTCAGGGATGGGTCCTT
Saruma_h_ShAGL6b            ------------------------------------------------------------------------------------------------------------------------------------------------------------AAGCTCTACGAGTTCGGTAGCCTCGACATGAACAAGACGCTTGAGCGATACCAACAATGCTGTTACACT---CAGGACACAAATATAGGCTGCGAATCTCTGGGCTGGCACCAGGAAGTGTCCAAGCTGAAGGCACAATATGAGGTTCTTCAGCGTTCCCAAAGGCACTTACTCGGAGAAGATCTGGGACCTTTGAGTGTGAAAGAATTACAGCAACTTGAGAAACAACTTGAATTGGCGCTTTCCCAAGCAAGGCAGAGAAAGACACAAATTATTATGGAGCAGATGGAACTACTCCGCAAAAAGGAGCGTCACCTCGAAGACATAAACAGGCAGCTTAAAAATAAGCTTGAAGAAGAAGGTGGCCAATTTAGAAACATCCATTGGGGATCTCCAGATTCCGGAAACATGTTCTCTCTAAATCCT---CAATCTGCTGCTATCGACTGTGAACCCACCTTGCATATAGGTTACCCCCAGTTTGTTCCTCCAGCAGCAAATACTCCGAGGACTGTAGCTGGTGAGAATAACTTCATGCATGGATGGGTCCTC
Houttuynia_c_HcAGL6         ---------------------------------GAAAATAAGATTAATCGGCAAGTCACCTTCTCCAAGAGGAGAAATGGACTGCTGAAGAAGGCTTACGAGCTCTCTATCCTTTGCGATGCTGAGATCGCTCTGATCATCTTCTCCAGCCGTGGGAAGCTTTATGAGTTTGGCAGCTCAGGCCTGACTAAGACCCTTGAGCGGTACCAGCGCTGCAGCTATGTACCTCAAGAAAATAATCCGGATCGTGAAGCCCAGGTCTGGCACCAAGAGATCTCCAAGTTAAAAGCTAAATACGAATTGCTTCTGCGCTCCCAAAGGCATTTGCTTGGAGAAGATCTTGGTCCGTTAAGTGTCAAAGAGTTGCAGCAACTTGAAAGACAACTTGAAGTGGCTCTCTCCCAAGCTAGGCAAAGGAAGACACAAATAATGATGGAGCAGATGGAAGAACTCCGTAAAAAGGAGCGTTGTCTTGGAGATATAAACAAACAGCTCAAGGGCAAGCTGGAAGCAGAAGGAGGAGCCTTCAGCAGCATTCAATGGGAGTCTGCAGTAGTG---------------GTGCATCCTTCTCAGTCTGCTGATGTGGACTGTGAGCCATCCTTGCAAATTGGGTACCACCAATTTGTTCCACAAGAGGCAGCCATGCCTAGGAGTGCTGGTGGAGAAAGCAACTTCATTCAGGGCTGGATGCTT
Persea_a_PEamAGL6.2         ------------------------AAGAGGATCGAGAACAAGATCAATCGCCAGGTGACCTTCTCCAAAAGGAGAAACGGTCTGCTAAAGAAAGCTTACGAGCTCTCCATTTTATGCGATGCCGAGGTCGCTCTCATCATCTTCTCCAGTCGGGGAAAGCTTTATGAGTTTGGAAGCGTCGGTACGAACAAAACGCTTGAGCGATATCAGCGTTGCTGCTACAATCCACAAGATGCTAATATAGACCGCGAAACGCAGGGTTGGTACCAAGAAGTGTCCAAGTTAAAGGCAAAATATGAATCTCTGCAGCGCTCGCAAAGGCATCTTCTTGGAGAAGATCTTGGACCACTTAGTGTGAAAGAACTGCAACAACTGGAAAGAGAACTTGAAGTAGCTCTCTCTAAAGCAAGGCAAAGAAAGACACAAATTATGATGGAGCAAATGGAAGAACTCCGCAAAAAGGAGCGTCAACTTGGAGACATAAACAAGCAGTTCAAAAATAAGCTTGAGGCTGAA---GGTGCCTTTAGAGGCCTTCAATGGGAATCTGCAGTTGGAAACAACACTTTCTCTTTGCACCCTTCTCAATCAGGTCCTATGGACTGTGAACCCACCTTACAAATTGGGTACCACCACTTTGTTCCTCCAGAAGCTGCCATTCCTAGGACCGTAGCTGGCGAGGGCAACTTCATTCAGGGATGGGCCCTT
Chimonanthus_p_CpAGL6       ATGGGGAGAGGAAGAGTCGAGCTGAAGAGGATCGAGAACAAGATCAATCGCCAGGTCACCTTCTCTAAGCGGAGAAACGGGCTGCTCAAGAAAGCTTACGAGCTCTCCGTTCTCTGCGATGCTGAAGTAGCACTTATCATCTTCTCCAGTCGCGGGAAGCTCTACGAGTTCGGAAGCGTCGGTACAATCAAAACGCTCGAGAGGTACCAGCGGTGCTGCTATAATCCACAAGATGCAAATACTGACCGGGAAACGCAGGCCTGGTACCAGGAGGTTTCCAAGTTAAAGGTCAAATATGAATCTCTACAGCGTTCACAAAGGCATCTACTTGGAGAAGATCTCGGACCACTTAGTGTAAGAGAACTGCAAAACCTTGAAAAGCAACTGGAAGTGGCTTTATCTCAAGCAAGGCAAAGAAAGACACAAATTATGATGGAGCAGATGGAAGAACTCCGTAGAAAGGAACGTCAACTTGGAGACATAAACAAGCAACTGAGGAATAAGCTTGAAGCA---GGGGGGGCTCTTAGAAGCATTCAATGGGAATCAGCAGTTGGAAACAACACTTTTTCTCTCCACCCATCTCACTCCAGCCATATAGAATGTGAACCCACCTTACAGATAGGGTACCCACAATTTGTTCCTCCAGAAGCAACCATTCCAAGGAGCGCACCAGGTGAGAACAACTTCATGCGTGGATGGGTCCTT
Magnolia_p_MpMADS4          ---------------------------------------------AATCGTCAGGTCACTTTCTGCAAACGTCGCAACGGTCTTCTCAAGAAAGCTTACGAACTTTCCGTTCTCTGCGATGCTGAGGTCGCTCTTATCATCTTCTCCAGCCGCGGCAAGCTCTACGGGTTCGGCAGCGCCGGGACGAACAAAACGCCTGAGCGATACCAAAGATGCTGTTACACTCCTCAAGATGTTGTTGTTGATCGCGAAACACAGGGATGGTATCAGGAAGTGTCCAGGTTGAAGGCAAAATATGAATCTCTGCAGCGCTCACAAAGGCACCTGCTAGGAGAAGATCTTGGACCACTGAGTGTGAAAGAATTGCAGCACCTAGAAAGACAACTCGAAGTTGCTCTTTCACAAGCAAGGCAAAGAAAGACACAAATAATGATAGAGCAGATGGAAGAGCTTCGCAAAAAGGAACGTCAACTTGGGGACATAAACAAGCAGCTTAAGATTAAGCTTGAAGCCGAAGGAGGCCCATTCAGATGCATTCAATGGGAATCTGCCGTTGGAAACAACAACTTTTCTATGAACGCACCTCAAGCTGCTCCCATGGAGTGTGAACCCACCTTACAAATAGGGTACCACCACTTTGTTCCYCCTGAAGCAAACATTCCGAGGAGCGTACTGGCGARASCAACTTCATCCAGGGGTTTCATACTA
Michelia_f_MfAGL6A          ------------------------------------------------------------------------------------------------------------------TGTGATGCCGAGGTTGCACTTATCGTCTTCTCCAGCCGCGGGAAGCTCTATGAGTTCGGCAGCGCTGGTGTCAACAAAACACTCGAGCGATATCAACGGTGCTGTTACACTTTTCAAGATGCTAATATCGATCGTGATACACAGGGATGGTACCAAGAAGTATCCAAATTAAAGGCGAAGTGTGATTCACTACAGCGCTCGCAGAGGCATTTGCTCGGGGAAGATCTTGGACCACTGAGTGTGAAAGAATTGCAGAAACTGGAAAGACAACTAGAATCAGCTCTCACACAAACAAGACAAAGAAAGACRCAAATTATGTTAGAGCATATGGAAGCACTCCGTGAAAAGGAACGCCAGCTTGGAGACATAAACAAGGAGCTCAAAAATAAGCTTGAAGCAAAGGGGGGTGCTTTCAGAGCCATGCAATGGGAGTCACCAGTCGGAAACAACGGTTTCCCAATGCACCCTTCTCAATCTGCTGCTATAGAATGCGAGCCCACCTTACAAATAGGGTACCACAGCTTTGCTGCTCCCGAAGCCAGCATTCCGAGGACTGTGGTGGCCGAGAGTAACTTCATGCCAGGGATGCTTTGC
Magnolia_p_MpMADS3          ---------------------------------GAGAATAAGATTAATAGGCAGGTTACGTTCTCAAAGAGGAGGAACGGTCTTCTGAAGAAGGCTTACGAGCTTTCCGTTCTCTGCGATGCCGAGGTTGCACTTATCGTCTTCTCCAGCCGCGGGAAGCTCTATGAGTTCGGCAGCGCTGGTATCAACAAAACACTCGAGCGATATCAACGGTGCTGTTACACTTTTCACGATGCTAATATCGATCGTGATACACAGGGATGGTACCAAGAAGTATCCAAATTAAACGCGAAGTGTGATTCACTACAGCGCTCGCAGAGGCATTTGCTCGGGGAAGATCTTGGACCACTGAGTGTGAAAGAATTGCAGAAACTGGAAAGACAACTAGAATCAGCTCTCACACAAACAAGGCAAAGAAAGACACAAATTATGTTAGAGCATATGGAAGCACTCCGTGAAAAGGAACGCCAGCTTGGAGACATAAACAAGGAGCTCAAAAATAAGCTTGAAGCAAAGGGGGGTGCTTTCAGAGCCATGCAATGGGAGTCACCAGTCGGAAACAACGGTTTCCCAATGCACCCTTCTCAATCTGCTGCTATAGAATGCGAGCCCACCTTACAAATAGGGTACCACAGCTTTGCTGCTCCCGAAGCCAACATTCCGAGGACTGTGGTGGCCGAGAGTAACTTCATGCACGGATGGATCCTT
Magnolia_g_MagrAGL6         ---------------------------------------------------------------------------AACGGTCTTCTGAAGAAGGCTTACGAGCTTTCCGTTCTCTGCGATGCCGAGGTTGCACTTATCGTCTTCTCCAGCCGCGGGAAGCTCTATGAGTTCGGCAGCGCTGGTATCAACAAAACACTCGAGCGATATCAACGGTGCTGTTACACTTTTCAAGATGCTAATATCGATCGTGATACACAGGGATGGTACCAAGAAGTATCCAAATTAAAGGCGAAGTGTGATTCACTACAGCGCTCGCAGAGGCATTTGCTCGGGGAAGATCTTGGACCACTGAGTGTGAAAGAATTGCAGAAACTGGAAAGACAACTAGAATCAGCTCTCACACAAACAAGACAAAGAAAGACACAAATTATGTTAGAGCATATGGAAGCACTCCGTGAAAAGGAACGCCAGCTTGGAGACATAAACAAGGAGCTCAAAAATAAGCTTGAAGCAAAGGGGGGTGCTTTCAGAGCCATGCAATGGGAGTCACCAGTCGGAAACAACGGTTTCCCAATGCACCCTTCTCAATCTGCTGCTATAGAATGCGAGCCGACCTTACAAATAGGGTACCACAGCTTTGCTGCTCCCGAAGCCAACATTCCGAGGACTGCGGTGGCCGAGAGTAATTTCATGCACGGATGGATCCTT
Eupomatia_b_EbAGL6a         ------------------------------------------------------------------AAACGGAGGAATGGTCTCCTGAAGAAGGCTTATGAGCTGTCTGTTCTTTGCGATGCCGAGGTTGCTCTGATCATCTTTTCTACCCGTGGGAAGCTCTACGAGTTTGGAAGCGCAGGTCTCAACAAAACCCTGGAGCGATATCAACGTTGCTGTTACACTCCTCAAGATGCTAATATCTCCCGCGATACCCAGGGATGGTACCAAGAAGTATCAAAGTTGAAGGCAAAATATGAATCCCTACAACGCGCACAAAGGCATCTGCTTGGAGAAGATCTGGGACCACTGAATTTGAAAGAGTTGCAGAATTTGGAAAGGCAACTTGAATCAGCTCTCACCCAAGCAAGACAAAGAAAGACACAAATTATGTTAGAGCAAATGGAAGAACTCCGTAAAAAGGAACGTCACCTTGGAGATATAAACAAGCAGCTCAAGAATAAGCTTGAAGCAGAAGGGGGTCCTTTCAGAACCATGCAATGGGAGTCTGCAGTTGGAACCACTGGTTTCCCGATGCACCCATCTCAGTCAGCTGCTGTGGAATGCGAACCCACCTTACAAATAGGGTATCACAACTTTGTGCCTACCGAGCAGAACATTCCAAGAAGCGTAGCTGGCGAGAATAACTTCATGCAGGGGTGGGTCCTT
Eupomatia_b_EbAGL6b         ------------------------------------------------------------------AAACGGAGGAATGGTCTCCTGAAGAAGGCTTATGAGCTGTCTGTTCTTTGCGATGCCGAGGTTGCTCTGATCATCTTTTCTACCCGTGGGAAGCTATACGAGTTTGGAAGCGCAGGTCTCAACAAAACCCTGGAGCGATATCAACGTTGCTGTTACACTCCTCAAGATGCTAATATCTCCCGCGATACCCAGGGATGGTACCAAGAAGTATCAAAGTTGAAGGCAAAATATGAATCCCTACAACGCGCACAAAGGCATCTGCTTGGAGAAGATCTGGGACCACTGAATTTGAAAGAGTTGCAGAATTTGGAAAGGCAACTTGAATCAGCTCTCACCCAAGCAAGACAAAGAAAGACACAAATTATGTTAGAGCAAATGGAAGAACTCCGTAAAAAGGAACGTCACCTTGGAGATATAAACAAGCAGCTCAAGAATAAGCTTGAAGCAGAAGGGGGTCCTTTCAGAACCATGCAATGGGAGTCTGCAGTTGGAACCACTGGTTTCCCGATGCACCCATCTCAGTCAGCTGCTGTGGAATGCGAACCCACCTTACAAATAGGGTATCACAACTTTGTGCCTACCGAGCAGAACATTCCAAGAAGCGTAGCTGGCGAGAATAACTTCATGCAGGGGTGGGTCCTT
Persea_a_PEamAGL6.1         ------------------------AAGAGGATCGAGAACAAGAACAACCGTCAGGTGACCTTCTCCAAACGAAGGAACGGTCTGCTGAAAAAGGCTTACGAGCTGTCTGTCTTATGTGATGCTGAGATTGCTCTCATCATCTTCTCCAGCCGTGGAAAGGTCTTCGAGTTCGGGAACGCTGGTGTGAACAAAACCCTTGAGCGGTACCGGCGGTGCTGTTACAATCCACATGATGCTAATATAGATGGTGAAACACAGAGCTGGTACCAGGAGTTGTCCAAGTTGAAGTCTAAATATGAATCCCTGCAGCGTTCACAGAGGCATCTGCTTGGAGAAGATCTTGGACCACTAAGTGCAAAAGAACTGCAGCGATTAGAAAGACAGCTTGAAGTAGCACTATCACAAGCAAGGCAAAGAAAGACACAATTAATGTTAGAGCAAATCGAAGAACTTCGCAACAAGGAGCGTCAACTTGGAGAAATGAACAAGCAGCTCAAAAGCAAGCTTGAAGCA---GGAGGACCTTTTACAACCATACAGTGGGATGCTGCTGTTGGAAACAACACCTTTTCTGTTCACCCTTTGCAATCAACCACCATGGACTGTGAACCCACATTGCAGATCGGGTATCACAACTTTGTCTCTGCTGAAGCAAACCTTCCTAGGAGC------AGTGAGAGTAACTTCAATCAGGGTTGGATCCTT
Illicium_p_IpAGL6           ------------------------------------------------------------------------------------------------------------------TGTGATGCTGAGGTTGCGCTGATCATCTTCTCAAGCCGTGGAAAACTTTACGAATTTGGTAGCTCTGGAACGAACAAGACGCTTGAGAGATATCAACGATGCTGCTACACTGCTCAAGACACTAATATAGACCGCGAAACACAGACCTTGTTCCAGAAAGTGTCAAAGCTGAAGGCAAAATATGAAACTCTACAACGCGCACAGAGGCACCTGCTGGGAGAAGATCTTGGACCATTGAGTGTTAAGGAATTGCAACAACTTGAAAGACAACTTGAAGCAGCTCTCACCCAAGCACGGCAGAGAAAGACACAAATAATGACTGAACAAATGGAAGAACTTCGGAAAAAGGAGCGTCATCTGGGAGATATAAACAAGCAGCTCAAAATCAAGCTCGAATCCGAAGGGGGTTCATTCAGAACCATTCAATGGGATGCAGCAGTCGGAAACAACACGTTTGCTGTGCACTCTTCTCAACCCAATGCCATCGATTGCGAGCCCACCTTGCAAATTGGGTACCCGAACTATGTTCCTCCAGAAGCAAGCATTCCAAGGACTGCAGCTGGTGAGAGCAACTTCATCCAGGGTTGGGTTCTG
Nuphar_a_NuadAGL6           ATGGGGAGAGGGAGAGTGGAGTTGAAGAGGATAGAGAACAAGATAAACAGGCAGGTGACGTTCTCGAAGAGAAGGAACGGGCTGCTGAAGAAGGCGTACGAGCTGTCCGTGCTGTGTGATGCGGAGGTTGCACTCATCGTCTTCTCAAGCCGTGGGAAGCTCTATGAGTTCGGGAGTGCTGGTCTCAGCAAAACAATTGAGAGGTACCAGAGATGCAATTACAATCCACTGGATAATAATATAGTTCGAGAAACACAGAACTGGTACCAAGAAGTTGCAAAGCTGAAGGCAAGATATGAAGCTCTACAGCGTTCTCAGAGGCATCTACTGGGAGAGGATCTTGGGCCATTGAGTGTGAAGGAACTGCAACAACTGGAGAGGCAGCTTGAGACAGCACTCTCACAGGCCAGGCAAAGAAAGACACAGATAATGATGGAACAAATGGACGAGCTAAGGAAAAAGGAACGTCATCTTGGGGACGTGAACAAGCAACTAAAAAACCAGCTAGAATCACAAGGA---GTGTTCAGGAGCATGCCGTGGGAATCTGTAGTTGGAAACAACTCACTCAACATGAATGCTGCTCAAGTCGACCACATTGACTGCGAACCAACCTTGCAAATAGGGTACCACCAATTTGTTCCTCCTGATGGCACAATTGCTAGGACTGTGGCTGCCGAGAATAACTTCATTCAGGGTTGGATTCTT
Nuphar_p_NupuAGL6           ATGGGGAGAGGGAGAGTGGAGTTGAAGAGGATAGAGAACAAGATAAACAGGCAGGTGACGTTCTCGAAGAGAAGGAACGGGCTGCTGAAGAAGGCGTACGAGCTGTCCGTGCTGTGTGATGCGGAGGTTGCACTCATCGTCTTCTCAAGCCGTGGGAAGCTCTATGAGTTCGGGAGTGCTGGTCTCAGCAAAACAATTGAGAGGTACCAGAGATGCAATTACAATCCACTGGATAATAATATAGTTCGAGAAACACAGAACTGGTACCAAGAAGTTGCAAAGCTGAAGGCAAGATATGAAGCTCTACAGAGTTCTCAGAGGCATCTACTGGGAGAGGATCTTGGGCCATTGAGTGTGAAGGAACTGCAACAACTGGAGAGGCAGCTTGAGACAGCACTCTCACAGGCCAGGCAAAGAAAGACACAGATAATGATGGAACAAATGGACGAGCTAAGGAAAAAGGAACGTCATCTTGGGGACGTGAACAAGCAACTAAAAAACCAGCTAGAATCACAAGGA---GTGTTCAGGAGCATGCCGTGGGAATCT---GTTGGAAACAACTCGCTCAACATGAATGCTGCTCAAGCCAACCACATTGACTGCCAACCAACCTTGCAAATAGGGTACCACCAATTTGTTCCTCCTGATGGCACAATTGCTAGGACTGTGGCTGCCGAGAATAACTTCATTCAGGGTTGGATTCTT
Nymphaea_o_NoAGL6           ------------------------------------------------CGTCAGGTAACCTTCTCTAAGCGAAGGAATGGTCTGCTGAAGAAGGCCTACGAGCTGTCTGTGTTGTGTGATGCTGAGGTTGCACTCATCATCTTCTCCAGCCGGGGAAAGCTCTACGAATTCGGGAGTGCTGGTATGAGCAAAACTCTCGAAAGGTACCAAAGGTGCAACTACAACCCACTGGACAACACTGCTGCTCGCGAAACACAAAACTGGTACCAAGAAGTTGTGAAGTTGAAGACGAGATATGAAGCTTTACAACGTTGCCAGAGGCATCTGCTGGGGGAAGATCTGGGGCCACTGAGCGTGAAGGAGCTGCAACAACTTGAGAGGCAGCTTGAAACTGCACTCTCTCAAGCCAGGCAAAGAAAGACACAGATAATGATGGAACAAATGGATGAGCTGAGGAAAAAGGAACGTCACCTTGGAGACGTGAACAAGCAGCTCAAAAGCCAGCTAGAATCAGAAGGC---GTTTTCAGGAACATCCAGTGGGAATCTATAGTTGGAAACAGCTCGTTCAATGTTAATGCACCTCAGGCCAGCCAGATCGACTGCGAGCCAACCTTACAGATAGGGTACCACCAGTTTGTGCCTCCGGAGAATACTATTGCTAGGAGTGTTGCTCCCGAAAATAACTTTGTTCAAGGTTGGGTCCTG
Cabomba_c_CcAGL6_3          ---------------------------------------------AACAGGCAAGTGACTTATTTCAAGAGGAGGAACGGGTTGTTGAAGAAGGCGTACGAACTGTCTGTGCTGTGTGATGCCGAGGTTGCACTCATCGTTTTCTCCACCCGGGGGAAGCTCTATGAATTCGGTAGTGCTGGCCTGGCAAAAACTCTTGTGCGATACCAGCGATGCAATTACGATGCATTTGACAACAGCGAAGCTCGAGAGACACAGAACTGGTACCAGGAAGTCACGAAGTTGAAGGCCAAATACGAAGCTCTACAGCGGTCACAGAGGCATCTTCTGGGAGAGGATCTTGGGCCGTTGAGCGTGAAGGAGCTTCAGCAATTGGAGAAGCAGCTTGAGTCCACTCTCTCACAATCCAAGCAAAGGATGACGCAGATGCTGATGGAACAAATGGACGAGTTAAGGAAGAAGGAACGTCAGCTGGGTGACATCAATGAACAGCTGAAAATGCAGCTAGAATCGCATGGT---CTTCTGAGGAGCATCCCATGGGAATCCATCGTTGGGGGCAGCTCGTTCAACATAAAT---GATCATGCCAACCAGATGAACTGCGAACCGACCTTACAGATCGGGTATCACCGGATTGTTCCCTGTGATGGTGCAATTGGTAGGAATGTGACTGCAGACGATAATTTTGTTCAGGGATGGGTTCTC
Cabomba_c_CcAGL6_2          ---------------------------------------------------CAGGTGACTTTCTCAAAGAGAAGGAATGGGTTGCTGAAGAAGGCGTACGAGTTGTCTGTGCTGTGTGATGCCGAGGTTGGTCTCATCATCTTCTCCAGCCGGGGGAAGCTGTATGAGTTCGGTAGCGCTGGCCTGGCCAAAACTATTGAGCGGTACCAGCGATGCAATTACAATCCATTAGACAACAGCATAGCTCGAGAGACACAGAATTGGTACCAAGAAGTCGCAAAGTTGAAGGCCAAATTTGAGTCTTTACAGCGGTCACAAAGGCATCTGCTTGGGGAGGATCTTGGGCCATTGAGCGTGAAGGAGCTTCAGCAATTGGAGAAGCAGCTTGAATCAACTCTCTCACAGGCCAGACAAAGAAAGACACAGATACTGATGGAACAAATGGACGAGCTAAGGAAAAAGGAACGCCTGCTTGGGGACATCAATAAACAGCTGAAACTGCAGCTTGAATCGCATGGT---GTTCTCAGAGCCATCCCCTGGGAAAGTGTCGCCGGGAGCAGCTCGTTCAACGTGAATGCAGCACAAGCCAATCAGATCGACTGCGAACCAACTTTACAGATCGGATATCACCAATTCGTTCCTTCTGATGGTACAATTGGTAGGAATATGGCAACAGAGAATAATTTTGTTCAGGGTTGGGTCCTC
Cabomba_c_CcAGL6_1          ------------------------------------------------AGGCAAGTGACTTACTTTAAGAGAAGGAATGGTTTACTGAAAAAGGCTTATGAGTTGTCTGTGCTGTGTGATGCCGAGGTTGCTCTCATCATCTTTTCAAGCAGAGGGAAGCTTTATGAATTTGGGAGTGCAGGGATGAGCAAAACACTTGATAGGTATCAAAGGTGCGGCTACAATCCATTCGAGAATAATACTGCCCGAGAAACACAAAGTTGGTATCAAGAAATGATGAAGTTGAAGGCCAAGTACGAAGCTTTGCAGCGTTCACAGAGGCATCTCCTGGGGGAGGATCTGGGGCCGTTGAGTGTGAAAGAGCTGCAGCAACTGGAGAAACAGCTTGAAACAGCACTGTCTCTGGCCCGGCAGAGAAAGACACAGGTCTTGATGGAGCAGATGGATGAGTTAAGGAAGAGGGAACGCCATCTTGGTGACGTAAATAAGCAGCTGAAAAACCAGCTGGAATCAGAAGGG---TTTTTGAGGAGCATTCCCTGGGATTCCGTGGTTGCAAACAACTCATTCAATATGAATGCTGCTCAGGACAACCAGATGGAGCCTGTACCAACCTTGCAAATAAGGTATCACCCGTTTGTCGCTCATGAGAAT---GATGCGAGGACAGTGGCTCCTGAGAGCAACTTCATTCAGGGTTGGGTCCTT
Amborella_t_AMtrAGL6        ATGGGGAGAGGAAGGGTGGAGCTGAAGCGAATCGAGAACAAGATCAACAGGCAAGTGACCTTCTCCAAGAGGAGGAACGGTTTGCTCAAGAAGGCGTATGAGCTCTCTGTGCTTTGCGATGCCGAGGTCGGACTGATCATCTTCTCCAGCCGCGGAAAGCTTTACGAGTTCGGAAGCGCCGGTCTGAGCAAAACCCTCGAGAGGTACCAGAGGTGTTGTTACACCCCACAAGACAATAGTGCCGATCGTGAAACACAGAATTGGTCTCAAGAATTGTCAAAATTGAAGGCAAAATATGAGACTCTACAACGATCACAAAGACATTTGCTTGGGGAAGACCTTGGACCTCTGAGTGTCAAGGAACTACAACAACTTGAACGACAACTTGAAGTCGCTCTTTCTCAGGCCAGGCAAAGAAAGACACAAATATTGATGGATCAAATGGAAGAGCTTCGCAGGAAGGAGCGGCGCCTCGGAGACATAAATAAGCAGCTCAAGAGCAAGCTGGAGTCAGATGGTGGCTCTTTCAGAGGCATTCAATGGGAATCTACTGTTGGGAACAACGCATTTGCTGTCAACCCTTCGCATGCTAACCCCATTGATTGTGAACCTACCTTACAAATTGGGTACCATCACTTTGTTTCCCCTGAATCA---ATCCCTAGGACTGGGCCTGCTGAGAGTAACTTTGTTCAAGGTTGGGTCCTA
Picea_a_DAL1                ATGGGGCGGGGTCGAGTCCAGCTGAGGCGAATAGAGAACAAAATAAATCGACAAGTCACGTTTTCGAAGCGCAGGAACGGACTGCTGAAGAAGGCGTACGAGCTCTCGGTGCTGTGCGATGCAGAAGTGGCGCTAATAATTTTCTCCACCAGAGGAAAGCTTTACGAGTTTGCCAGTTCCAGCATGAACAAGACCTTGGAAAGATACGAAAAATGTTCATATGCAATGCAAGATACTACAGTCGACCGAGAAGCACAGAATTGGCACCAAGAAGTTACAAAGCTGAAGGGTAAGGTTGAGCTCCTTCAGCGATCACAGAGGCATTTGTTGGGGGAAGATCTTGGTCCACTAAATGTTAAGGAGCTACAACAACTTGAACGTCAACTCGAAGTTGCTCTGGCACATCTTAGGTCAAGAAAAACGCAGGTGATGCTGGACCAGATTGAGGAGCTTCGCCAAAGGGAACGGTTGCTACATGAAGTAAACAAGTCTCTGCAGAAAAAGCTTGAAACAGAGGGAGATGTAACTGGCATAGAGCAGTGGGATTCTTCTATCACAAACACCGCATATGCTCTCTCACACCCTCAACAAAACTCAGTGGACTGTGAACCCACACTGCAGATTGGATAT---CAGCCTGTGCCTCCTGAAAGCATCGGCCCTCATCACAACCAAACGCAGAATCAATACATGCAAGGGTGGTGGGTT
Picea_g_PgAGL6              ATGGGGCGGGGTCGAGTCCAGCTGAGGCGAATAGAGAACAAAATAAATCGACAAGTCACGTTTTCGAAGCGCAGGAACGGACTGCTGAAGAAGGCGTACGAGCTCTCGGTGCTGTGCGATGCAGAAGTGGCGCTAATAATTTTCTCCACCAGAGGAAAGCTTTACGAGTTTGCCAGTTCCAGCATGAACAAGACCTTGGAAAGATACGAAAAATGTTCATATGCAATGCAAGATACTACAGTCGACCGAGAAGCACAGAATTGGCACCAAGAAGTTACAAAGCTGAAGGGTAAGGTTGAGCTCCTTCAGCGATCACAGAGGCATTTGTTGGGGGAAGATCTTGGTCCACTAAATGTTAAGGAGCTACAACAACTTGAACGTCAACTCGAAGTTGCTCTGGCACATCTTAGGTCAAGAAAAACGCAGGTGATGCTGGACCAGATTGAGGAGCTTCGCCAAAGGGAACGGTTGCTACATGAAGTAAACAAGTCTCTGCAGAAAAAGCTTGAAACAGAGGGAGATGTAACTGGCATAGAGCAGTGGGATTCTTCTATCACAAACACCGCATATGCTCTCTCACACCCTCAACAAAACTCAGTGGACTGTGAACCCACACTGCAGATTGGATAT---CAGCCTGTGCCTCCTGAAAGCATCGGCCCTCATCACAACCAAACGCAGAATCAATACATGCAAGGGTGGTGGGTT
Pinus_r_PrMADS3             ATGGGGCGGGGTCGGGTTCAGCTGAGGCGAATAGAAAACAAAATAAATCGACAAGTCACGTTTTCGAAGCGCCGGAACGGACTGCTGAAGAAGGCGTACGAGCTATCAGTGCTGTGCGATGCCGAAGTGGCGCTAATAATTTTCTCTACCAGAGGAAAGCTTTACGAGTTTGCCAGTTCCAGCATGAACAAGACGTTGGAAAGATACGAAAAATGTTCATATGCAATGCAAGATACCACAGTTGACCGGGAAGCACAGAATTGGCACCAAGAAGTTACAAAGTTGAAGGGTAAGGTTGAGCTCCTGCAGCGATCACAAAGGCATTTGTTGGGGGAAGATCTGGGTCCGTTAAATGTTAAGGAGCTACAGCAGCTTGAACGTCAGCTGGAGGTTGCTCTGACACATCTTAGGTCAAGGAAAACGCAGGTAATGCTGGACCAGATTGAGGAACTTCGCCAAAGGGAACGGTTGCTACATGAAGTAAACAAGTCTCTGCAGAAAAAGCTTGAAACAGAGGGAGATGTAACTGGCATAGAGCAATGGGATTCTTCTATCACAAACACTGCGTATGCTCTCTCACACCCTCAACAAGATTCAGTGGACTGTGAACCCACGCTACAGATTGGTTAT---CAGCCTGTGGCTCCTGAAAGCATCGTCCCTCATCACAACCAAACGCCGAACCAATACATGCAAGGATGGTGGGTT
Gnetum_g_GGM9               ATGGGACGTGGTCGAGTGCAGCTGAGGCGAATCGAGAACAAGATCAATCGGCAAGTGACATTTTCGAAGCGCCGTAATGGCCTGCTCAAGAAGGCGTACGAGCTCTCGGTGCTATGCGACGCCGAGGTCGCGCTCATCATCTTCTCCACCAGAGGAAAGCTCTACGAGTTTGCCAGTTCCAGCATGAGCAAGACTTTAGAGAGATATGAAAAATGTTCGTATTCAATGCAAGAAAACGCCTCAGACAGGGATGCGCAGAACTGGCATCACGAAGTGACAAAGCTCAAAGCTAAACTTGAAAGTCTTCACAAAGCTCAAAGGAGTCTCATGGGAGAAGATCTAGGACCTCTCAACATAAAGGAACTCCAGAGCCTGGAACAACAGCTGGAAGTTGCGCTGGGTCATGTTAGGAATAGAAAAACCCAACTCTTGATTCAAACAATTGATGAACTTCGTGACAAGGAACGAACGCTGCAAGAGGTGAATAAATCCCTACAGAAGAAGCTGGAAACAGAAGGAAATGTTCCAGCTCTGCCACATTGGGAATCTTCCCTTACAACTACAACCTATGCTCTT---------CAAACTCAGCAAGTTGACTGCGAACCAACATTGCATATTGGGTACCACCAAGCTGTGCATCATGAAGCCATCACTGCTCACCAC------------AATCAATACATT------TGGTGGGTT
Gnetum_p_GpMADS3            ATGGGACGTGGTCGGGTGCAGCTGAGGCGAATCGAGAACAAGATCAATCGGCAAGTGACATTTTCGAAGCGCCGTAATGGCCTGCTCAAGAAGGCGTACGAGCTCTCGGTGCTATGCGACGCCGAGGTCGCGCTCATCATCTTCTCCACCAGAGGAAAGCTCTACGAGTTTGCCAGTTCCAGCATGAGCAAGACTTTAGAGAGATATGAAAAATGTTCATATTCAATGCAAGAAAATGCATCAGACAGGGATGCGCAGAACTGGCATCACGAAGTGACAAAGCTCAAAGCTAAACTTGAAAGTCTTCACAAAGCTCAAAGGAATCTCATGGGAGAAGACTTAGGACCTCTCAACATAAAGGAACTCCAGAGCCTGGAACAACAGCTGGAAGTTGCGCTGGGTCATGTTAGGAATAGAAAGACCCAACTCTTGATTCAAACAATTGATGAACTTCGTGACAAGGAACGAACGCTGCAAGAGGTGAATAAATCTCTACAGAAGAAGCTGGAAACAGAAGGAAATGTTCCAGCTCTGCCACATTGGGAATCTTCCCTTACAACAACC---TATGCTCTT---------CAAACTCAGCAAGTTGACTGCGAACCAACATTGCATATTGGGTACCACCAAGCTGTGCATCATGAAGCCATCCCTGGCCACCAC------------AATCAATACATT------TGGTGGGTT
Ginkgo_b_GbMADS1            ATGGGACGAGGTCGAGTCCAGCTGAGGCGCATCGAGAACAAAATAAATCGCCAAGTCACGTTTTCGAAGCGGCGAAATGGACTGTTAAAGAAGGCTTACGAACTTTCTGTGTTGTGCGACGCCGAAGTGGCATTGATTGTCTTCTCCACCAGAGGCAAACTCTACGAGTTCGCCAGTTCCAGCATGAACAAGACGCTCGAGAGGTATGAAAAGTGCTCGTATGCAGTGCAAGATACAAATGTCAACCGGGAAGCACAGAATTGGCATCAAGAGGTTACAAAACTGAAGTCTAAGGTTGAGCTCCTACAACAGTCACAAAGGCATCTGTTGGGGGAAGATCTTGGCCCACTCAGTGTGAAGGAGCTCCAGCAACTTGAACGACAGCTGGAGATTGCACTGAATCATGTTAGGTCGAGAAAGAGTCAAGTTATGATGGACTTGATTGATGAGCTTCGGAAAAAGGAAAGGCTGCTACAGGAAGTGAACAAATCTCTGCACAAGAAGCTTGAATCAGAGGGAAATGCACATGATATGCGGCATTGGAACCCATCTGTAAACGGTGGA---TATGCCCTC------CCATCGACCCAGCAAGTGGATTGTGAACCGACACTACAAATTGGGTAT---CAGTCTGTTCCTCGTGAAAGCATTGAGCCTGAGCACAACCAGCCCCAGGATAACTACACG---GGGTGGTGGGTT
Cycas_r_CrAGL6c             ATGGGACGAGGTCGAGTCCAGCTGAGACGGATAGAGAACAAAATAAACCGGCAAGTAACATTCTCCAAGCGCAGAAATGGACTCCTCAAAAAGGCCTACGAGCTGTCGGTGTTGTGCGATGCCGAGGTAGCGTTGATTATCTTCTCCAATAGAGGCAAACTCTACGAGTTCGCCAGTTCCAGCATGAACAAGACGCTGGAGAGATACGAGAAGAGTTCGTATGTAATGCAAGATGCAGTCGTCAACCAGGAAGCACAGAATTGGCACCAAGAGTTTGTAAAACTGAAGGCTAAAGTTGAGCTTTTGCAGCTGACACAAAGGCGTTTATTGGGCGAAGATCTTGGTCCATTAAGCGTTAAGGAACTTCAACAACTTGAACGACAACTTGAGGCTGCACTGTCACAGGTCAGGTCAAGAAAGACTCAGGTTATGCTGGACCTAATAGATGAACTTCGGAAGAAGGAACAACTATTACAGGAAGTAAACCATTCTCTGCGTAAGAAGCTTGAGTCAGAAGGAAATGCAAACGCTATGCACAATTGGGACTCTTCTGTATCAGGCGCG---TATGGTCTC------------------------------CAGCCGACACTACAAATTGGGTATCATCAGTCAGTTCCTCCCGAAAGCATTGAGGCTCGA------------------------------------------
Picea_a_DAL14               ATGGGGCGAGGACGCGTCGAGCTGAAGCGGATCGAGAATAAGATTAACCGTCAGGTCACGTTTTCGAAACGCCGGAACGGTCTGCTGAAAAAAGCCTATGAGCTTTCTGTGTTATGCGATGCGGAGGTAGCACTGATAATTTTCTCGAGCAGAGGGAAACTCTATGAGTTCGGAAGTGCCGGAATGCTCAAGACTCTGGAGCGATATCAAAAATGCTCATACGTATTACAAGACGCGACTGTAGATCGGGATGCACAGAATTGGCACCAAGAGGTTGGCAAATTAAAAGCCAGAGTTGAGCTTTTACAACGGTCACAAAGGCACTTACTGGGTGAAGACCTTGGTCCCTTGAGTATTAAGGAGCTGCAACAACTTGAACGTCAACTTGAGGTTGCACTCACACATGTTAGGACAAGGAAGACTCAAGTTATGTTGGAAATGATGGATGAGCTACGAAGAAAGGAGCGCATTCTACAAGAAGTTAACAAATCTCTGCGCAAGAAGTTGGAGGCCGAGGGA---GCATTCAATAGCATGCAATGGGATTCGGCAGTAGCAAATAATGCATATGCTATGCAA---CATCAATCAAACGCTGTGGATTGTGAACCCACATTGCAGATAGGATAC---CAGTATGCCCCTCCTGAAACAAGCATGCCTAGGCATGAGCAAGCACAAAACAATTACATGCAAGGCTGGATGATA
Pinus_r_PrMADS2             ATGGGGCGAGGGCGCGTCGAGCTGAAGCGGATCGAGAATAAGATTAACCGCCAGGTCACGTTTTCGAAACGCCGGAATGGTCTGCTGAAAAAGGCGTATGAACTTTCAGTGTTATGTGATGCAGAGGTAGCACTGATAATATTCTCAAGCAGAGGAAAACTCTATGAGTTCGGAAGCGCCGGGATGCTCAAGACTCTGGAGCGATATCAAAAATGTTCATACGTATTGCAAGACGCGACTGTAGACCGGGAGGCGCAGAATTGGCATCAAGAGGTTGGCAAATTAAAAGCCAGAGTTGAACTTTTACAACGATCACAAAGGCACTTATTAGGTGAAGACCTGGGCCCCTTGAGTATTAAGGAGCTGCAACAACTGGAACGTCAACTTGAGGTTGCACTGACACATGTTAGGTCAAGAAAGACTCAAGTCATGTTGGAAATGATGGATGAACTACGCAGAAAGGAGCGAATTTTACAAGAAGTAAACAAATCTCTGCGCAAGAAGTTGGAGGCCGAGGGA---GCATTCAATGCCATGCAATGGGATTCGGCAGTAGCAAATAATGCATATGCTATGCAA---CATCCATCAAATGCTGTGGATTGTGAGCCCACATTGCAGATTGGATAC---CAATATGCCCCTCCTGAGTCAAGCATGCCTAGGCATGAACAAGCACAAAACAATTACATGCAAGGCTGGATGGTA
Taxus_b_TaAGL6              ATGGGGCGTGGGAGAGTAGAATTGAAGCGGATCGAAAACAAAATAAATCGCCAGGTGACATTTTCGAAGAGAAGAAATGGCCTCCTGAAAAAGGCATACGAACTTTCTGTGCTGTGCGATGCCGAAGTTGCACTGATCATTTTTTCAAGCAGAGGGAAAGTGTACGAATTTGGCAGCGCCGGCACGCTGAAGACGCTGGACCGATATCAAAAGTGTTCATACGTATTGCAAGAGTCGACTGCCGATCGGGAGTCACAGAATTGGCACCATGAGGTTGCAAAATTAAAGCATAAGCATGAGGATATGGAGCTTACACGAAGACGTTTATTAGGGGAAGATCTTGGACCCTTAAATATTAGGGACTTACAAATACTTGAAGACAACCTCGATCAAGCTCTAATTAAAGTACGTAGTAAAAAGGATCAACAATTGAGAGACAGGCTAGAGGAACAAAGAAAAAAGGAACGCCAGTTAGACGAAGAGAACAAGGCTCTGCACAAGAAGGTTGAATGCCAGAGACATGCATACAGTGCTATGCAATGGGATTCAGCAGTGGCAAGTAATGCATTTATTGTGCCACTAAATCGATCCAATCCTGTGGATTGTGAGCCTACGTTGCAGATGGGGTAC---CAGTACGCCCCTTCTGCAACAACCATGCCCAGGCACGAACAAACACAGAACAATTATATGCAAGGCTGGATGCTA
Ginkgo_b_GbMADS8            ATGGGGCGAGGACGCGTAGAGTTGAAGCGGATCGAGAACAAGATAAACCGTCAGGTCACGTTTTCAAAACGCAGGAATGGACTCTTGAAAAAGGCTTACGAGCTCTCCGTCTTGTGCGATGCCGAGGTTGCGCTCATAATTTTCTCCAGCAGGGGCAAAGTCTATGAGTTCGGCAGCGCCGGCATGACAAAGACATTGGAGAGATACCAAAAGTGTTCATATGTATTACAAGATGTGAATGTTGATCGAGAGGCACAGAACTGGCACCAAGAGGTTGGAAAGTTAAAGGCAAAGGTTGAGCTTTTACAACGGTCACAAAGGCATTTACTAGGTGAAGACCTTGGTCCATTAAGTGTTAAGGAGTTGCAACAACTTGAGAGACAACTTGAGGTTGCACTAACACATGTTAGATCAAGAAAGACTCAGGTTATGTTGGACCTCATGGATGAGCTACGAAAAAAGGAACGTCTCTTACAGGAAGTAAACAAGTCCCTGCGCAAGAAGCTTGAGGCGGAGGAACGTGCATTCAGTGCTATGCAATGGGACTCAGCAGTAGCGAATAATGCATATGCTATGCCACCAAATCAATCAAATGCTGTGGATTGCGAGCCCACTTTACAGATTGGGTAT---CAATATGCCCCTCCTGAAACAAGTATGCCTCGCGCCGATCAGACAGAGAACAACTACATGCAAGGCTGGATGGTT
Zamia_F_ZfAGL6a             ATGGGGCGAGGACGCGTAGAGTTGAAACGAATCGAGAACAAGATAAATCGCCAGGTCACGTTTTCGAAACGCAGGAATGGACTGCTGAAAAAAGCTTACGAGCTTTCTGTGTTGTGCGATGCGGAAGTGGCGCTCATTATTTTCTCCAGCCGAGGGAAGCTCTACGAATTCGGCAGCGCCGGGATGTCCAAGACCCTTGAAAGATATCAAAAGTGTTCCTACGTATTGCAGGACGTGGCTATAGACCGAGAGGCCCAGAATTGGCACCAAGAGGTTGCTAAATTGAAGACTAAAGTTGAGCTCTTACAACGATCACAAAGGCATTTATTAGGTGAAGATCTTGGCCCATTAAGCGTTAAAGAACTACAACAACTTGAACGACAACTTCAAGTTGCTTTAACACATGTTAGATCAAGAAAG------------------------------------------GAACGCATGCTACAGGAAATAAACAAATCTCTCAGAAAGAAGCTTGAGGCAGAGGGAAACGCGTTCAATGCCATACAGTGGGACTCGGCAGTAGCAAATAATGCATATGCTCTGCAACCTACTCAACCCCATCCTGTGGATTGCGAACCCACCTTGCAGATTGGGTATCATCAATACGTTGCTCCTGAATCAAGCATGCATCGGCACGAACAAACTGAGAACAACTACATGCAAGGTTGGGTGCTT
Cycas_r_CrAGL6a             ATGGGGCGAGGACGCGTAGAGTTGAAGCGAATCGAGAACAAAATAAATCGTCAGGTCACGTTTTCGAAACGCAGGAATGGGCTCCTAAAAAAGGCTTACGAGCTTTCCGTGTTGTGCGATGCGGAAGTTGCGCTCATTATTTTCTCCAGCAGAGGCAAGCTCTATGAGTTCGGCAGTGCCGGCATGACCAAGACACTCGAGAGATATCAGAAGTGTTCATACGTATTGCAAGATGTGACCGTCGACAGAGAGGCTCAGAACTGGCACCAAGAAGTTGCTAAATTGAAGACTAAGGTTGAGTTATTACAACGATCACAACGGCATTTATTGGGTGAAGACCTTGGACCACTAAGTGTTAAAGAGTTACAACAACTTGAACGACAACTTCAAGTTGCCTTAACACATGTTAGATCAAGAAAGACTCAAGTTATGCTGGACTTGATGGATGAGCTACGGAAAAAGGAACGCATGCTACAAGAAGTGAACAAGTCTCTCCGCAAAAAGCTTGAGGCCGAGGGAAATGCATTCAATGCCATGCAATGGGATTCGGCAGTGGCAAATAATGCATATGCGCTGCAGCCAAATCAAGCCAATGCTGTGGATTGCGAACCCACATTACAGATTGGATAT---CAGTACGTTCCTCCCGAATCAAGTATGCATCGGCATGAACAAACAGAGAACAACTAC------------------
o_Epimedium_s_EsAGL2_2      ATGGGGAGGGGGAGAGTGGAGTTGAAGAGAATCGAAAACAAGATAAATCGACAAGTAACGTTTGCTAAACGAAGGAATGGACTTCTCGAAAAGGCCTATGAGCTCTCTGTCCTCTGCGATGCTGAGGTTGCTCTTATTATCTTCTCTGCTCGTGGAAAACTTTATGAGTTTTGTAGCTCCAGCATGTACAAGACATTGGAGAGGTATCAAAGGTGCACTTATGTTGCATCACAAGCTAGCTCGGCAAACGAGCCAGAGAGCAGCTATCAGGAATATTTGAGGCTCAAGGCAAGAGTTGATTTTCTACAGCAATCTCAAAGAAACCTTCTGGGCGAGGAGTTGGGCTCACTTAATACAAAGGAACTTGACCAGCTTGAACATCAACTGGAGATATCCTTGACGCAAGTCAGATCCACAAAGACTCAAGGTATGCTTGATCAGCTTTCGGATCTTCAAAAGAAGGAAGAAATGCTGCATGAAGCTAACAATTCTTTGAAAAAGGAGTTGGAAAGCAGGGCAAATCCCCATCGACCATTC---TGGGAA---ACTCAACAGAGTCATCCTTTTAACTACCAACAGACTCAAACAGAGGAACTGCAATGCAATTCAAACTTGCGAATGGGATTAAATCCTGTCGTTCCAGAACAGATACAAGTTGCAGCACCAGTCCAAAATGCCAATGGATTCATTCCAGGTTGGATGCTC
o_Akebia_t_AktSEP1_2        ATGGGGAGAGGAAGAGTAGAGCTGAAGAGGATCGAAAACAAGATAAATCGACAGGTCACGTTCGCAAAGAGAAGAAACGGTCTTCTCAAGAAAGCTTACGAGCTTTCCATTCTCTGCGATGCTGAGGTTGCTGTCATCATCTTCTCTTCTCGAGGCAAGCTCTTTGAGTTCTGCAGCTCTAGTATGTCCAAGACGCTAGAAAGGTACCAACAATGTAATTATCGTGCAGTGGAAGCAAGCACAGCCAACGAGACGGAGAGTAGCTACCAGGACTATTTAAGGCTGAAAGCAAGAGTAGAGGTTCTGCAGCAATCTCAGAGAAACCTTCTCGGGGAAGAGTTGGGCTCACTAGGTACAGGAGAGCTAGAACAACTTGAGCATCAACTTGAGATGTCTTTGAATCAAGTCAGATCCACGAAGACTCAGTTTATGCTTGATCAACTTACTGATCTTCAAAGGAAGGAACAAATGCTACAAGAAGCCAACAGAACCTTAAGAAGAAAGTTGGAAAGAAGTACAAATCCCTATACACTATCA---TGGGAA---GCTGGACAAAACATTCCTTATAGTCATCAACCAGCCCAATCAGAGGGATTACAATGCAATTCAATGCTGCAAATTGGATACAATACTGGAAGTCCAGATCAGCTAACTGTTGCGGCTCCAACCCAAAATATTAATGGCTTCATTCCTGGGTGGATGCTC
o_Epimedium_s_EsAGL2_1      ATGGGAAGAGGAAGAGTGGAACTAAAGAGGATTGAGAACAAGATAAATCGGCAAGTCACTTTTGCTAAGAGAAGAAATGGTCTTCTCAAAAAGGCTTACGAACTCTCTGTTCTCTGTGATGCTGAGGTTGCTGTCATCATCTTCTCCAGTAGAGGAAAGCTTTATGAGTTCTGCAGCTCTAGCATGCTAAAGACCCTCGAGAGATACAACCAATGCAATTATAATCCTTTGGAAGCAAACGCCGACAAGGAGACAGAGAGCAGCTACCATGAATATATGAAGCTAAAAGGAAGACTTGAACTTCTACAGCAAAATCAGAGAAATCTGCTCGGAGAAGACCTGGATTCGTTAACTACAAATGAGCTTGATCAGCTTGAGAATCAACTCGAGACGTCGTTAAAGCAGATTAGATCAACAAAGACTCAGTATATGCTTGATCAACTTTCTGATCTTCAACAAAAGGAACAAATGCTGAAAGAAGCTAACGCAACCTTAAGAACAAAGTTGGGAGCAAGTGCAATTCCCCTACAACTATCA---TGGCAA---CTAGGACAAAAGGTTACATATAATTGCCAGAACTCTCAACCAGAACCACTAGAATGCAATCCCACTAATCAAATGGGATATCATCAAGTAGGTTCACATCAGCTAACTAACCAG---CCATCTCAGAATCGTAATGGCTTCATTCCTGGATGGATGTTG
o_Euptelea_p_EUplSEP1       ATGGGAAGAGGGAGAGTAGAGCTGAAGAGGATTGAGAACAAGATTAATCGTCAGGTCACGTTCGCTAAGAGAAGGAATGGTCTTCTTAAGAAGGCTTATGAGCTTTCCATTCTCTGCGATGCTGAGGTTGGTCTCATCATCTTCTCTAACCGGGGCAAGCTCTATGAGTTCTGCAGCAATAGCATGCTCAAGACGCTCGACAGGTACCAAAAATGCAGTTATGGGGCATTGGAAGCTAGCATGCCAAAGGATACACAGAGCAGCTACCATGAATACTTGAAGCTCAAAGCAAGGGTTGAGGTTCTACAACGATCTCAAAGAAATCTACTTGGGGAAGACTTGGGCTCATTAAATACGAAGGAGCTCGAGCAGCTAGAGCATCAGCTGGAGATGTCCCTGAAGCAAATAAGATCGACAAAGACTCAGCTTTTGCTCGATCAGCTTTCTGATCTTCAAAGACAGGAACAACATCTACAAGAAACTAATAGAGCATTAAGAAGGAAGTTGGAAAGCAGTGGAATTCCCCTTCAACTATCA---TGGGAA---ACTGCGCAGAACATTTCGTATAGCCGCCAACCTGCTCAATCAGAGAGGTTGGAATGCAATTCCACATTGCAGATTGGATACCATCCTTTAGGTCCAGATCAGCTTAACATTGCAGCCCCAGCCCAAAATGTCAATGGCTTCATTCCTGGATGGATGCTC
o_Akebia_t_AktSEP1_1        ATGGGGAGAGGAAGAGTAGAGCTGAGGAGGATCGAAAATAAGATAAATCGTCAGGTGACATTCGCAAAGAGAAGAAACGGTCTTCTAAAAAAAGCTTATGAGCTCTCTGTTCTTTGCGATGCTGAGGTTGCTCTCATCATCTTTTCTAGCCGAGGCAAGCTTTATGAGTTCTGTAGCTCTAGCATGCTAAAGACACTTGACAGGTACCAAAAGTGCAGTTATGGCACATTGGAAGCTAGCATGCCCAAGGACACACAGAACAACTACCAGGAATATTTGAGGCTCAAGGCAAGAGTTGAGGTTCTGCAACAAACTCAAAGAAACCTGCTTGGGGAGGACTTGGGCCCACTAAATACTAAGGAACTTGATCAGCTTGAGAATCAACTGGAGACATCCTTAAGGACAATCCGATCAACAAAGACTCAGTTTTTGTTTGATCAGCTTTCTGATCTTCAAAGAAAGGAACAAATGCTACATGAAGCAAATAGAACCTTGCGAAGGAAGTTGGAAAACAGTACAATCCCTCTTCAACTGTCA---TGGGACGCTTCCGGGCAAAACATGGCATATGGTCGCCAAAACCTCCCGTCAGATGGACTAGAATGCAATTCCACACTGCAAATTGGATACAATCCAGTGGATCAAGATCAGATCAATAATGGCACCTCAGCCCAAAATGTCAATTGCTTCATTCCTGGGTGGATGCTT
o_Houttuynia_c_HcSEP2       ATGGGAAGAGGGAGGGTGGAGCTGAAGAGGATTGAGAACAAGATAAACAGGCAGGTGACCTTTGCCAAGAGGAGGAATGGACTGCTGAAGAAGGCCTACGAGTTGTCGGTCCTCTGCGATGCCGAGGTTACTTTGATCATCTTCTCCAACAGTGGGAAGCTCTATGAGTTTTGCAGCTCCAGCATGATGAAGACCCTGGAGAGGTACCAGAAATGTAGCTATAGCATGCCAGAAGCTACCGGCTCAAGGGAGACAGAGAAAAGCTATCAGGAATACTTGAAGTTGAAAGGGAAAGTTGAGCATTTGCAACGCATTCAAAGAAATCTACTGGGTGAAGACTTGGGCCCATTAAGTAGCAAGGAGCTGGAGCAGCTTGAGAATCAGCTCGAGCAGTCACTGAGGCAAATTAGATCTACCAAGACTCAGTCCCTGCTTGACCAACTTTCTGATCTTAGAAGGAAGGAGCAACAGTTACTAGAATCTAAAAAGATCCTGAATAAGAAATTGGAACATGGTCCGAATCCACTCCAGCTCTCA---TGGCAA---AGCGGACAAAGCAACCCCTACAGCAGCCAGCCTGCTCATTCAGAGGCTTTGGACTGCAATCCAACATTACAGATTGGTTACCCTTCAGTCGGTCAGGAACAGATTATGGCAGCTGCCGCACCACAGAATGCCAATGGCTTTATTCCTGGCTGGTTGGTA
o_Houttuynia_c_HcSEP3       ATGGGGAGAGGGAGGGTGGAGCTGAAGAGGATTGAGAACAAGATAAACAGGCAGGTGACCTTTTCTAAGAGGAGGAATGGACTGCTTAAGAAGGCCTACGAGTTGTCGGTCCTCTGCGATGCTGAGGTTGCCTTGATCATCTTCTCCAACAGAGGGAAGCTCTATGAGTTTTGCAGCTCCAGCATGATGACGACCCTGGAGAGGTACCAGGAATGTAGCTACAGCATGCCAGAAGCTACCGGCACAAGAGAGACAGAGAAAAGCTATCAGGAATACTTGAAGTTGAAAGGGAAAGTTGAACTTTTGCAACGCACTCAAAGAAATCTACTGGGTGAAGACTTGGGCCCATTAAGTAGCAAGGAGCTAGAGCAGCTTGAGAATCAGCTTGAGCACTCACTGAGGCAAATTAGATCTACCAAGACACAGGCCCTGCTTGACCAACTTTCTGATCTTAGAAGGAAGGAGCAACAGATGTTAGAATCAAATAAGATCCTGAAAAAGAAATTGGAACATGGTCCTAATCTCCTCCAACTCGCA---TGGCAA---AGCGGACAAAGCAACCCCTACAGCCGCCAGCCTGCTCATTCAGAGGCTTTAGACTGTAATCCAACATTACAGATTGGTTACCATCCAGTGGGTCAGGAAATTACTATGGCAGCTGCCCCACCACAGAATGTCAATGGCTTCATTCCTGGCTGGATGGTA
o_Magnolia_g_MagrAGL2       ------------------------------------------------------------------AAGCGAAGGAACGGATTGCTGAAGAAAGCATACGAGCTTTCAGTTCTCTGCGATGCTGAGGTCGCTCTTATCATCTTCTCCACCAGAGGCAAGCTCTATGAATTCTGCAGCCCCAGCATGCTCCAGACCCTCGAGAGGTATCAAAAATGCAGTTATAGCACATTGGAAGTTAGCGCTACAAATGAGACACAGAGCAGCTATCAGGAATATCTGAAGTTGAAAGCGAGGGTCGAGATTCTGCAACGTACTCAAAGGAACCTTCTCGGCGAAGACTTGGGCCCATTGAGCACCAAGGAGCTTGAGCAACTCGAGAATCAACTCGAGATGTCATTGAAGCAAATCAGATCGACAAAGACCCAGTTCATGCTGGATCAGCTTTCTGATCTTAAAAGAAAGGAACAAATGCTGGTGGAAGCCAACAAGGCCTTGAAAAGGAAGTTGGAAAGTGGTAGAAATCTTCTTCAGCTGTCG---TGGGAC---ACAGCACAAAACATGTCTTATAATCGCCAACCTTCTAATTATGAGGGATTGGATTGCCAACCAACACTTCAGATGGGATACCATCCCGTGTATGAAGATCAG---ATGACCGTTCATGGACAAAACAACGTCCATGGTTTCATGCCTGGATGGATGACC
o_Nuphar_p_NupuAGL2_2       ATGGGGAGGGGGAGGGTGGAGTTGAAGAGGATCGAGAACAAGATAAACCGACAGGTGACTTTTTCCAAGAGAAGGAACGGCTTGCTCAAGAAGGCATACGAGCTCTCCGTCCTCTGCGATGTCGAGGTCGCCCTCATCGTCTTCTCCAACAGAGGCAGGCTCTATGAATTCTGCAGCTCCAGTATGCTAAAAACATTAGAGAGGTACCAAAAATGCAATTATGGATCAATAGAAGCTAGTGTATCAAGGGAGACACAGAACAGCTATCAGGAATACTTAAAACTAAAGTCCAAGGTTGAGGCACTGCAACATTCACAAAGGAACCTTTTGGGTGAAGATTTGGGTCCGCTCAACTCAAAGGAGCTTGAGCATCTTGAGCAGCAGCTAGAGGTTTCATTGAAGCATGTTAGATCAACAAAGACGCAATTCATGCTTGATCAGCTTTCAGATCTTAAAGGAAAGGAACAAATTCTCCAAGATGCTAACATGGCCCTAGTGAGGAAGCTTGGAGCAGCAGGGGCAAATCAGCAGCTGTCG---TGGGAG---AATGGGCAGCATCTCCAGTATGGTCGCTCTGGTCCTCAGAAGGACGGGTTGGAGTGTGACTCAACTCTCCAAATTGGGTATAATCCAACTGCGCAAGAGCAG---ATAACTGTTGCTCCTGCACATAATGTTAATGGCTTTATCCCTTCATGGTTAGTG
o_Nuphar_p_NupuAGL2_1       ATGGGGAGGGGGAGGGTTGAGTTGAAGAGGATAGAGAACAAGATAAACAGACAGGTGACTTTTGCAAAGAGAAGGAATGGCTTACTCAAGAAGGCATACGAGCTCTCTGTCCTCTGTGATGCTGAGGTTGCCCTTATCATCTTCTCCAACAGAGGCAAACTCTATGAGTTCTGCAGTTCTAGCATGCTAAAAACACTGGAGAGGTACCAAAAATGCAATTATGGATCAATAGAAGCTTGTGTGTCAAGAGAGACACAGAGCAGCTACCAGGAATACCTGAAGCTAAAGTCCAAGGTAGAATCATTGCAACATTCACAAAGGAACCTTCTAGGTGAAGATTTGGGCCCCCTCAACTCGAAGGAGCTTGAACAACTGGAGCAACAGCTAGAGGTTTCACTGAAACATGTTAGATCAACAAAGACACAATTCATGCTCGATCAGCTTTCAGATCTTAAAAGGAAGGAGCAAATGCTGCAAGAAGCTAACAGGGCCCTAGTACGGAAGCTTGGAGCGGCTTCT---AATCACCAACTCTCG---TGGGAA---AATGGGCAGCACATCCAGTATGGTCGCTCTGGTCCCCAGAATGACGCATTGGATTGCGATTCAACACTTCAGATTGGGTATAACCCAACTGGCCAAGAGCAA---ATAACTATTGCTCCTGCACAAAATGTCAATGGCTATGTCCCTACATGGTTGATA
o_Amborella_t_AMtrAGL2      ATGGGAAGAGGTAGAGTTGAGCTCAAGAGGATAGAGAACAAGATCAACAGGCAGGTGACCTTTGCGAAGAGGAGGAATGGTCTTTTGAAGAAGGCTTATGAACTCTCTGTTCTCTGTGATGCTGAGGTTGCCCTAATCATTTTCTCCAATAGAGGGAAGCTTTACGAGTTTTGTAGCTCTAGCATGGTGAAGACATTAGAGAGGTACCAAAAATGCAACTATGGAGCATTAGAAACTAATGTAACCAGGGAGACACAGAGCAGCTATCAAGAATATTTAAAGCTGAAAGCGAGGGTGGAGTCTCTACAACGATCCCAGAGGAACCTTCTTGGTGAAGACTTGGGCCCCTTAAGTTCAAAAGAGCTTGAACAACTTGAGCAGCAACTGGAGATGTCTTTGAAGCAGATAAGGTCTACTAAGACACAATGCATGTTTGATCAACTTGCTGACCTTAGGAGGAGGGAACTAGCTCTCCAAGAGACCAACAAAGCTTTGAAACGTAAGTTGGGAGCAAGCGCT---AACCCACAACTTGCA---TGGGAA---AACGGACAGAACATTCATTATAATCGCCAACCAGCTCATACTGAAGGCCTGGAATGTGATTCGACATTGCAAATTGGATACCATCCATCGTGCCCTGATCAG---ATGCCTGTGGCACCTGTGCAGAATGTCAATGCATTTCTCCCTGGTTGGTTAGTA
o_Trochodendron_a_MADS4     ---------------------------------------AAGATCAACAGGCAAGTAACCTTCTCTAAACGAAGAAATGGCCTTTTGAAGAAAGCTTACGAGCTTTCTGTCCTTTGCGATGCTGAGGTTGCTCTGATCGTCTTCTCCACTAGAGGAAAGCTGTACGAGTTTTGCAGCTCAAGCATGTTCAAAACGCTTGAGAGGTATCAGAAATGCAACTATGCAGCACCAGAGACAAATGTAACAAGGGAGACCCTGAGTAGCTACCAGGAGTATTTGAAGCTTAAAGCACGCCATGACGACCTACAACGAACACACAGGAATTTTATGGGCGAGGATCTTGGCCCGCTAAGTGGGAAGGAGCTTGAGTCACTTGAAAGACAGCTTAATGTGTCATTGAAGCAGATCAGATCGATACGGACCCAGTACATGCTCGATCAGCTCACCGATCTTCAAAGAAGGGAACAAATGCTCAGTGAATCAAACAAGACCCTGGCAAGAAGGCTGGAAGGAAACCAA---AAT------CTTCAA---TGGGAT---CCAGCACAAGGTATGGGGTATGACCGACAGCCAGCTCATGGCGACGGGTTAGAGTGTGAGCCCACATTACAAATCGGGTATCAG---------CATGATCAA---ACAGCGGGAGCACCTGGGCCGAGTGGGAATAATTACATGGCAGGATGGTTAGCA
o_Trochodendron_a_MADS2     ATGGGGAGAGGTAGGGTTGAGTTGAAGAGGATCGAAAACAAGATCAACAGGCAAGTGACCTTCGCTAAACGAAGAAATGGCCTTTTGAAGAAAGCTTATGAGCTTTCTGTTCTTTGCGATGCTGAGGTTGCTTTGATCGTCTTCTCCACTAGAGGAAAACTGTACGAGTTTTGCAGCTCTAGCATGTTCAAAACACTTGAGAGGTATCAGAAATGCAACTATACAGCACCAGAGACAGATATAGCAAGGGAGACCCTGAGTAGCTACCAGGAGTATTTGAAGCTTAAAGCACGCTACGAGGCGCTACAAAGATCACAAAGGAACCTTCTTGGGGAGGATCTTGGGCCGCTAAGCGGCAAGGAGCTTGAGTCACTTGAAAGGCAGCTTGATGTGTCATTGAAGCAGATCAGATCTATACGGACCCAGTGCATGCTCGATCAGCTCACTGATCTTCAAAGAACGGAACAAATGCTCAGCGAATCTAACAAGAACCTGGCAAGAAGGTTGGAAGGAAGCCAA---AATCAC------CAG---TGGGAT---CCAGCACACGGTATGAGGTATGGTCAACAGCCGGCTCATGGCGATGGGTTAGAGTGTGAGCCCACATTACAAATCGGGTACCAG---------CCCGACCAA---ATAGCTGTTGCACCTGGGCCGAGTGTGAATAATTACATGCCAGGATGGTTAGCA
o_Akebia_t_AktSEP3_1        ATGGGGAGAGGAAGAGTTGGGTTGAGGAGGATCGAGAACAAGATTAACAGGCAAGTCACCTTCGCCAAACGTAGAAATGGACTTTTGAAGAAAGCTTACGAGCTTTCCGTTCTTTGTGATGCCGAGGTTGCTCTCATAATCTTCTCCAATAGAGGAAAACTGTACGAGTTCTGCAGTTCCAGCATGTTCAAGACTCTTGAACGATATCAGAAATGCAACTTTGGAGCACCAGAGCCGAATGTAACAAGGGAGGCCCTGAGTAGCCACCAGGAGTACTTGAAACTTAAAGCACGAGTCGAGGGCCTACAACGATCCCAACGGAACCTTCTGGGTGAAGATTTGGGACCCCTAAGCGGAAAGGAGCTTGAAACCCTCGAGAGGCAACTTGATATGTCACTCAAGCAGATTCGATCGACTCGGACTCAGTACATGCTTGATCAGCTCTCTGATTATCAAAGAAGGGAACAAATGCTTAGCGAAGCTAACAAGGCCTTGAGAAGAAGGTTAGAAGGAAGCCAA---AATCAC------CAA---TGGGAC---CCAGTGCAGGTTGTGAACTTTGGTCGACAGCAGGCTCCAGGTGAAGGGATAGAGTGTGAACCCACCCTACACATCGGGTACCAG---------CCGGATCAA---ATAACTGTGGCAGCTGGGCCAAGTATGAATAATTACATGCAAGGATGGATAGGT
o_Persea_a_PEamAGL9_1       ATGGGAAGAGGAAGGGTTGAGTTGAAGCGGATCGAGAACAAGATCAACAGGCAAGTGACCTTTGCCAAAAGAAGAAATGGTCTCTTGAAGAAAGCTTACGAGCTTTCGGTTCTCTGCGATGCTGAAGTCGCTCTGATCGTCTTCTCCACTAGAGGGAAGCTCTATGAGTTCTGCAGCGCTAGCATGCTGAAAACACTAGAGAGGTATCAGAAGTGCAACTATGGTGCCCCTGAGACGACTGTATCAAGAGAATTACAGAGCAGTCACCAGGAATATATGAAACTTAAGGCGCGGGTCGAAGCTTTACAACGATCACAAAGAAATCTTTTGGGCGAGGACTTGGGCCCTTTAACTGGGAAGGAACTAGACACACTTGAAAAGCAGTTGGATGTATCTTTGAAGCATATCAGATCAACACGGACTCAGTACATGCTCGATCAACTTGGAGATCTTCAACGAAGGGAGCATATGCTTAGTGAAGCTAACAAGAGCCTAAGAAGAAGGTTGGAAGGAATGCAG---AACAACCAT---GCA---TGGGAT---CCAGGA------------TATGTCCGACAACAAGCCCCAAGTGACGGAATAGAGTGCGAACCCACTCTCCAAATTGGGTACCAG---------TCTAGTCAA---ATCACAATCGCACCCGGACCCAATGTGAATAACTACATGCCGGGATGGCTTGCA
o_Persea_a_PEamAGL9_2       ATGGGGAGAGGAAGGGTGGAGCTGAAGAGGATTGAGAACAAGATCAACAGGCAAGTGACCTTTGCCAAACGGAGAAACGGACTTCTTAAGAAAGCTTACGAGCTTTCCGTTCTCTGCGATGCTGAGGTTGCTCTCATCATCTTCTCCAATAGAGGAAAGCTCTATGAGTTCTGCAGCTCTAGCATGCTGAAAACGCTCGAGAGGTATCAGAAATGCAACTATGGTGCACCTGAGACAACTGTTACAAGAGAAACTCAGAGCAGTCACCAGGAGTATTTGAAACTCAAGGCACGTGTTGAAGCTTTACAGCGATCACAAAGAAATCTGCTGGGCGAAGACTTGGGCCCTCTGACGAGCAAGGAGCTCGACACTCTTGAAAAACAGTTGGATGCATCTTTGAAGCAGATCAGATCAACAAGGACTCAGTACATGCTCGATCAACTTGCAGATCTCCAACGAAGGGAACAAATGCTTAGTGAAGCCAACAAGAACCTGAAAAGGAGGTTGGAAGGAATGCAG---AATCAA------GTT---TGGGAT---CCTGGGCATCCGGTTACATATGGACGACAACAAGCCCCAAGCGATGGATTGGATTGTGAACCCACTCTCCATATCGGGTACCAG------CCAGCTGATCAA---ATAACGATTGCACCTGGACCGAGTGTGAATAACTACATGCCAGGATGGCTTGCA
o_Liriodendron_t_LItuAGL9   ATGGGGAGAGGAAGGGTAGAACTGAAGCGGATCGAGAACAAAATCAACAGGCAAGTAACATTCGCCAAACGCAGAAACGGCCTTCTCAAGAAAGCCTACGAGCTCTCTGTTCTCTGCGATGCTGAGGTTGCTCTGATCATCTTCTCCAACAGAGGAAAGCTGTACGAGTTCTGCAGCTCCAGCATGTTCAAGACACTAGAGCGATATCAGAAGTGCAACTACGGAGCACCAGAGGCAGCTGTGACAAGAGAGATTCAGAGCAGTCATCAAGAGTATTTGAAACTTAAAGCACGTGTAGAGGCCCTACAACGTTCACAAAGAAATCTTCTGGGTGAGGACCTGGGCCCGTTGAACGGCAAGGAGCTTGACACACTTGAAAGGCAGCTAGACGTGTCACTGAAACAGATAAGATCCACTCGGACCCAGTACATGCTTGACCAGCTCACAGATCTTCAAAGAAGGGAACAAATGCTTAGTGAAGCTAACAAGGCCCTGAAAAGAAGGCTGGAAGGAATGCAG---AATCACCAA---GGA---TGGAAT---CACCCACATGCAATGGAGTACGTCCGGCAACAGGGCCCAGGCGATGGATTAGACTGTGAACCTACTCTCCAAATCGGGTACCAG---------ACCGATCAA---ATAACGATGGCACCTGGGCCCAGTTTGAATAACTACATGCCGGGGTGGCTCGCA
o_Amborella_t_AMtrAGL9      ATGGGGAGAGGACGAGTGGAGCTGAAGCGTATTGAGAACAAGATTAACCGTCAAGTCACCTTCGCCAAAAGGAGAAATGGCCTGCTGAAGAAGGCCTATGAGCTCTCGGTTTTATGCGATGCAGAGGTCGCTCTCATCATCTTCTCTAACAGAGGAAAACAGTACGAGTTTTGCAGTTCCAGCATGCTCAAGACACTTGAGAGGTACCAAAAGTGTAATTATGGTACACAAGAAACAACTGTTACAAAGGAGACACAGAGTAGCCAACAAGAGTATTTGAGGCTCAAGGCACATTTCGAGGCCCTGCAACGTTCTCAAAGAAATCTTCTTGGTGAGGACTTGGGTCCTCTTAGTGGAAAGGAGTTGGAGCAACTCGAGCAACAACTAGATATGTCATTGAAGCAGATCAGATCAATAAAGACGCAGTACATGATCGATCAGCTTGCCGACCTCCAAAGAAAGGAACAAGCATTATCGGAATCTAACAATGCTTTGAAAAGAAAGCTAGCAGCAGGAGGG---------------------TGGGAC---TCTGGCCACCAGATGGAGTACAATCGACAGCCGGCTCAAGCCGACAACTTGGAATGTGACCCCACGCTACAAATAGGTTACCCATCTGGGTATCCAAATCCA---ATTACAGTTGCCCCTGGGCCAAGTGTGACTAACTTCATGCCT---TGGATGGCT
o_Aquilegia_c_FL1           ATGGGTAGAGGTAGGGTTCAGTTGAAGAGGATTGAAAACAAAATCAATCGACAAGTTACCTTCTCAAAAAGAAGGTCTGGATTGTTGAAGAAAGCTCATGAGATCTCAGTTCTTTGTGATGCTGAAGTTGCTTTGATTATTTTCTCTACTAAAGGAAAGCTTTTTGAGTACTCTACATCCGGCATGGATAACATTCTTGAGCGATATGAGAGATATTCTTATGCGGAGAGAGAACTTGCAGGAGATTCGGAATCACAGAACTGGTCTCTGGAATATGTGAAGCTCAAAGCTAAGATAGAGATATTACAGAAAAATCAACGGCATTATAATGGAGAAGATCTTGAAAAGATGAGTCTTAAAGAACTCCAGAACTTGGAACAACAGCTTGATTCTGCTCTAAAGCAGATAAGAGCAAGAAAGAACCAACTCATGCATGAATCCATTTCTGAGCTTCAGAAGAAGGAGAGGGCATTAACGGAACAGAATAATCAGCTAGGGAAGAAGCTTGAGAAGGAGGAA---GCCCAGTCG---CCT---TGGGAG---CAAAATCGA------------------------GGCCAACCATCCATG---CAAACACTTCCCTCCCTAAACATTGGTTATGAA---------ACGAGAAGC---ACGAGGGCTCAACCTCAGCCAGCTCCTACCACGCTCATGCCACCCTGGATGCTT
o_Elaeis_o_EoAP1            ATGGGGAGAGGTAGAGTGCAGCTGAAGAGGATCGAGAACAAGATAAACCGGCAGGTGACGTTCTCCAAGCGGCGGTCGGGGCTGTTGAAGAAGGCGCACGAGATCTCGGTGCTCTGCGATGCGGAGGTCGCTCTCATCGTCTTCTCCACCAAGGGCAAGCTCTACGAATACTCCACCGCCAGCATGGAAAATATTCTTGAACGCTACCAGTGTTATTCATATGCAGAAAGAGCCCTTGTGGAAGATCCTAAGTCACAGAGATGGTGCCATGATTATGGTGAACTAAGGTCTAAGGCCGAAGCTCTACAAAAAAGTCAGAGGCATCTCATGGGAGAACAACTTGAATCTTTGACACTTAAAGAACTTCAACAGCTGGAGCTTCATCTTGATGGTGCTTTGAGACATATAAGATCCAGAAGGAACCAGCTCCTATTTGATTCAATTGCTGAGCTTCAGAGAAAGGAGAAGGCGTTGCATGAGCAAAACAGCATACTGGAGAGGAGGCTCGAGAGTAATGCG---GCTACCGAG---CACCCATGGGAACTACAGAGCTCC---------------------------TCGCCACCCTAC---GACTCTCTTCCCACCCTAAGCATTGGAGGTGGA---------GGGCAAGTC---ATA---CAGCCGCTTGACAGGGAGAACAGGAGTTTG---CCTGCCTGGATGCTT
o_Tulipa_g_TGSQA            ATGGGGAGAGGGAGGGTGCACCTGAGGCGGATCGAGAACAAGATCAGCCGCCAGGTTACGTTCTCGAAGCGGCGTCCGGGGTTGCTGAAGAAGGCGCATGAGATCTCTGTGTTGTGCGATGCGGAGGTTGCGCTCATCGTCTTCTCCACCAGGGGGAAGATGTACGAGTACTCCACCTCCAGCATGGAAAGGATTCTTGAACGCTATGAGCTTTATTCTCAACCAGAAACACCAGTTACTGACTATCCTGAGTCACAGGGTTGGTTCGAAGAGTATGGCAGACTGAAGGCTAAGGTTGAAGCCTCGCAGAAAGGCCAAAGGCATCTCATGGGGGAGCAGCTTGAGTGCTTGACTCTGAAACAACTCCAGCAACTAGAGCAGCAGCTTGAATATGCTTTCAGGCGTGTAAGATCTAGAAAGAACCAACTATTATTTGATTCGATTGCCGATCTTCAACGAGCAGAGAAGTCGCTTCAGGAGCATAATAACATCCTGGAGAAGAAGCTCGAGATCCAGCCA---TCTACACAG---TTTGCATGGGAG---CAAGGA------------------------------CAGACAACCTTC---CATTTGGACTCCAACCAAAACATAGGATACGGCAACCCGGATGAGGAGGGG---ACAGCACAGCCGCTGTTGCGTGACAGCAGCACACTG---CCTCCATGGATGGTT
o_Saururus_c_ScMADS669      ATGGGGAGGGGGAGGGTGCAGCTGAAGAGGATAGAGAACAAGATAAACAGGCAGGTGACCTTCTCCAAGAGGAGGACGGGCCTGCTCAAGAAGGCTCACGAGATATCGGTGCTGTGCGATGCCGAGGTGGCGCTCATCGTCTTCTCCACCAAGGGAAAGCTCTACGACTACTCCACCGCCGGTATGGCAAGGATTCTTGAGCGATATGAGAGATACTGCTATGCGGAGAGAGAAGTTGCTGTCAGTCCTGACTCAGAGAGCTGGTGGCTTGAATATGGCAAACTTAAAGCCAGGATCGAGGCTCAACAAAGAATTCAAAGGCAGTTGATGGGTGAAGACCTTGATGCTTTAACCCCCAAAGAACTCCAACAGTTGGAAAACCAGCTTGAGTCTGCTCTGAAGCATGTAAAATCAAGAAAAAATCAGGTGATTTATGATTCAATGGTGGAGCTTCGGAGAAAGGAGAAGTTGCTTCGAGACGAAAACACCATGATGGAAAAAAAGATCGAGAAGAAGGAG------CAACAG------GCCTGGGAA---CAACAATCC---------------------------CAACCTTCCTTC---ACTCTT------------AACATTGGCTATGCCACTGGAGAGAAAGAA------GAAGCCCACCCC---------GGGAATACTGTCATG---CTAGCTTGGCTGCTC
o_Houttuynia_c_HcAP1        ATGGGGAGGGGACGGGTGCAAATGAAGAGGATAGAGAACAAGATCAACAGGCAGGTGACCTTCTCCAAGAGGAGGATGGGTCTGCTGAAGAAGGCTCATGAGATATCGGTGCTTTGCGATGCAGATGTGGCACTCATCGTCTTCTCCACCAAGGGCAAGCTCTACGAGTATGCCACCTCCAGCATGACAAAAATCTTGGAGCGGTACGAGAGATATTCCTTTGCTGAGAGAGAATTTGCTCTAGATAACGAATCAGAGGCTTGGTCTCTGGAATTTGGTAAGCTCAAAGCCAGAGTTGAAGCTTTACAAAAGACTCACAGGCACTATCTGGGAGAAGACCTTGATTCCCTGAAAGTCAAGGAGCTTCAACACTTGGAGCAGCAACTTGATTCTGCTCTCAAGCATGTAAGATTGCGGAAGAATCAGGTCATCCAAGAGACAATATCCGAGCTTCAGAAAAAGGAGAAGGCCCTGCAAGAGCAGAATAACATGCTGGAAAAGAAGGTTGAAAAGCAGGCA------CAGCAG------ACTTGGGAA---CAACAGAAT---------------------------CAGGCGCCATTC---CTCCCTCTTCCTAACCTAAACATGGGATATGGCATTAGAGAGCAGGAA------GCAGCTCGACCCCTTGCG---CACAATAGCCAAATG---CCGGCTTGGATGCTT
o_Asarum_c_AcMADS600        ATGGGAAGAGGGAGAGTTCAGCTAAAGAGGATCGAGAACAAGATCAATCGGCAGGTGACCTTCTCCAAACGCAGAACGGGATTGCTGAAGAAAGCACATGAAATCTCCGTTCTCTGCGACGCCGACGTTGCGCTCATCGTCTTCTCCGCGAAAGGGAAGCTTTACGAGTACGCCACGTCCAGTATGGAAACGATTCTTGAACGATACGAGAGATACTCATTTGCAGAGAGGGAA---CTTGTAGATCCTGAATCAGAGGGCTGGTGCCTGGAATACGGTAAACTCAAGGCTAGAGTCGATGCGCTGCAAAAAAGTCACAAGCATATTATGGGGGAAGACCTTGACTCCTTGAGCATCAAAGAGCTCCAGCACTTGGAGCAGCAACTTGATGTTGCTCTGAAGCATATCCGATCTCGAAAGAACCAGGTCATGCTCGACACAATTTCTGAGCTTCAAAGAAAGGAAAAAATGTTGCTTGAACAGAACAAAGCGCTGCAGAAGACGATGGAAAAGGAGGCG------CGACAA------GCTTGGGAG---GATCAACCC---------------------------CAACGACCATTC---CGCCCTCTTCCAACTCTTCACATTGGCTACAACACA---GAAAAGCAA------GGAGACAGGCCCCACTCT---CGAAACAGTGGCATA---CCAGCTTGGATGCTT
o_Magnolia_g_MagrAP1        ------------------CAGCTGAAACGGATCGAGAACAAGATCAATCGCCAGGTGACCTTCTCCAAGCGTCGTATGGGCCTCCTCAAGAAAGCTCACGAGATCTCCGTCCTCTGCGACGCTGAGGTCGCTGTCATCGTCTTTTCCACCAAAGGAAAGCTCTACGAATACTCCACTTCCAGAATGTCAAGGATTCTGGAGCGCTATGAAAGATATTCCTATGCAGAGAGAGAGCTTGTTTTGGGTCCTGAATCAGAGAGCTGGTGCCTTGAATATGGCAAGCTTAAGGCTAAGGTGGAATCTTTGCAAAGAAACCTCAGGCATTTTACAGGGGAAGACCTCGACACCTTGAGTCTCAAAGAGCTGCAACAGTTAGAACACCAGCTTGATGCTGCTTTGAAACATATAAGATCAAGAAAGAACCAAATCATGTTTGATTCCATTGCGGAGCTTCAAAGAAAGGAGAAGTCGCTGAGAGAGCAGAATAACATGCTAGAGAAGGAGATTGAGAAGGAGGCA------CAGCAG------GCTTGGGAG---CAACAA------------------------------TCCTCACCATTC---AGCCCTCTCCCAACTCTAAACATCGGCTATGGAGTG---GAAGAGGAA------GGGGCTCGGCCCCCAGCC---CGGAACAGCCTCATG---CCGCCTTGGATGGTA
o_Cabomba_c_AP1             ---------------------------------------------AACCGGCAGGTCACCTTCTCCAAGCGCCGGACTGGACTCATCAAGAAAGCCCACGAGATCTCGGTGCTTTGTGATGCTGAGGTAGCCGTCATCGTCTTCTCCACCAAGGGAAAACTCTACGAATACTCATCATCCAGCATAATGAATATTCTTGAGCGGTATGAGAGGCACTCTTCTGAAGAGAGGAACCCTTTGGTAAACGTTGAATCGCAGAGTTGGGGCATAGAGTACAAGAAGCTAAAGTCAAAATTTGAGCTTCTGCAGAAAACCAAAAGGCATTACATAGGAGAAGACCTTGACCCATTGAGTGCGAGGGAGCTTCAACATTTAGAACATCAACTTGATTACGCATTGAAACACATTAGGACAAGAAAGACTCAGCTGATGCAGGAGTCTATTTCGAAGCTTCGCAAACAGGAGAAGTCCCTGCACGAGCAGAATGGAGCTCTCCAAAAGATGATCAACCAGATTGAGAAA---GTGCGCCTA---TCCCCTTCG---GATGAA------------------------------AACGCGGCTTTT---GGTCTCAAACCTTCTGTAGATATTGGGCACGCAGGT---GAGTCCCCC------GCCCAGCGACTGTCGGCG---AAGAACCGCTCCATG---CCTCCGTGGATGCTT
o_Nuphar_a_NuadAP1          ---------------------------------------------------------------------------------------------------------------------GACGCCGAGGTCGCTCTCATCGTCTTCTCCACCAGAGGCAAGATCTACGAATACTCCTCCTCCAGCATAACAAGGATCCTTGAACGGTATGAGAGATTTTCGTGTGCAGAGAGGGATCCTTCAGTAGACCTTGACTCACAGAGTTGGTGTGTAGAGTACAAGAAGCTGAAGTCCAAGTTTGAGCAACTTCAGAAAACTCAAAGGCGTTACATGGGTGAAGATCTCGAGCCATTGAGTGTGAAGGAGCTTCAACAATTAGAACATCATCTTGATTCTTCTCTCAAAGACATTAGATCAAGAAAGATACAGCTCTTGTTGGATTCCATTTCTGAACTTCGCAGAAAGGAGAAGTCACTGCAGGAGCAAAATGAGGCTATCCAAAAGAAGCTT---------GAGGAA---CTGAATCTA---TCACGTTCA------CAGCCA---------------------------CAGACTGTTTTT---AGCCATTCTCCAACTCCAGATAGTGGATATAATGAG---GAGTCCCCA------CATCAACACCTGCAAACT---CAGATCAATAACATG---CCTCCATGGACTCTT
o_Amborella_t_AMtrAP1       ATGGGGAGAGGAAGAGTCCAGTTGAAGAGGATAGAGAACAAGATCAATCGGCAGGTAACGTTTTCGAAGAGGAGGAGCGGTCTGTTGAAGAAAGCACACGAGATTTCGGTTCTCTGTGATGCAGAGGTTGCTTTGATCGTGTTCTCTACGAGAGGGAAATTGTATGAGTATTCGACTTCCAGCATGATCAAGATTCTCGAGCGGTATGAGAGATATTCCTATGCAGAGAGACGTGCTACTGGGGATCATGAATCACAGAGTTGGAGCCTAGAATATGCCAAACTGAGGGCGAAGGTTGAGCTTCTACAGAAAAGTCAAAGACATTACATGGGGGAAGGCCTTGAGGTCCTAAATCTTAGGGAGCTCCAACAATTGGAGCAACAACTTGATGTTGCTTTGAAGCATGTTAGAGGAAGAAAGACACAAATCATGTTGGATTCAATAGTTGAGCTTCGTAGAAAGGAGAAGTCACTGCAGGAGCAAAATGATACTCTCCAGAAGAAGATAGCA------GAGGCC---CAAGCCGCC---ACATGGGAG---------------------------------------CAAACTGCCTTC---TCTCACCACCCTGCTCTGAATGTCAGGTTCGAGGAC---GAAGAGGAAGTG---CACCATCATTCCCTTACT---CAGAGCAATGTAGTG---CCCCCTTGGCTGTTT


# (B) Matrix based on the alignment using Probalign (only alignable sites are included for phylogenetic analysis)

# 132 AGL6 sequences, 28 outgroup sequences

# Total sites: 711
# Informative sites: 579

Thellungiella_h_ThAGL13   ATGGGAAGAGGGAGAGTGGAAGTGAAGAGGATAGAGAACAAGATCAGTAGACAAGTAACCTTCTCCAAAAGAAAAAGTGGTTTGCTCAAGAAAGCCTACGAACTCTCTGTTTTATGTGATGTAGAGGTTGCTCTTATCATCTTCTCCAGCAGTGGCAAGCTCTATGAGTTCAGCAATGCCGGAATTGACAAAACCTTTGAAAGGTACTATCGCTGTAAAAACAATATTCTGGACAACAATCTTGAAGAGTCTACACAGAGCTTGTGTCAAGAGGTGGCAAATCTCAAATCCAAATATGAGTCCCTTCTTCGCACTCATAGGTATTTGCTTGGGGAAAATCTTGGAGAGTTGAGTGTACAAGAATTACAGACGCTCGAGAGACAGCTTGAAGGAGCTCTTTCCGCGATCAGAAAACGCAAGACGCATGTTATTACTGAAGAAATGGAAGAGCTTCGGAGAAAGGAGAGGCAGCTCGGAGATATGAACGAAAAGCTAAAGCTTGAGACAGAAGGTCAG------GGTTTTCAAGGCTTTCAACTATTGCTAAGTTCGGCTACTCCCAGTGCTTTTTCC---------TCTCACCATAATTCTATGGATTGCGGACATTTCTTACAGATCGGGTTTCAACAATATGAGAAAGGCGACGGATTGGTAATTAAGAGTTGTGACTGTGAAACCAACTTTGTCCAAGGA---------
Arabidopsis_t_AGL13       ATGGGAAGAGGCAAAGTGGAAGTGAAGAGAATTGAGAACAAGATCACTAGACAAGTAACCTTCTCCAAAAGAAAAAGTGGTTTGCTCAAGAAAGCCTACGAACTCTCTGTTCTTTGTGATGCAGAGGTTTCTCTCATAATCTTCTCCACCGGTGGCAAGCTCTACGAGTTCAGCAATGTCGGAGTTGGCAGAACCATTGAGAGGTACTATCGCTGTAAAGACAATCTTTTGGACAATGATACGCTTGAAGATACTCAGGGCTTGCGTCAAGAGGTGACAAAGCTCAAATGCAAATACGAATCTCTTCTTCGCACTCATAGGAATTTGGTTGGGGAAGATCTTGAAGGGATGAGTATAAAGGAATTGCAGACGCTGGAGAGACAGCTTGAAGGAGCTCTTTCCGCAACCCGAAAACAAAAGACGCAGGTTATGATGGAACAAATGGAAGAGCTTCGGAGAAAGGAGAGGGAGCTCGGAGATATAAACAATAAGCTAAAGCTTGAGACAGAAGATCAT------GATTTTAAAGGCTTTCAACTACTGCTTAACCCGGTGCTCTCCACTGATTTTTCCTTGCAATCAACTCATCAAAATATATCGGATTGCGGATATTTTTTACAGATTGGGTTTCAACAATATGAGCAAGGTGAAGGATCGGTGACAAAGAGTAGTGATGCTGAGACCAACTTTGTCCAA------------
Arabidopsis_t_AGL6        ATGGGAAGAGGGAGAGTGGAGATGAAGAGGATAGAGAACAAGATTAATAGACAAGTGACCTTCTCAAAAAGAAGAAACGGTTTGCTGAAGAAAGCTTATGAGCTTTCTGTTCTTTGCGATGCCGAAGTTGCTCTCATCATCTTCTCAAGCCGTGGCAAGCTCTACGAGTTTGGTAGTGTTGGAATTGAAAGCACAATCGAACGGTATAATCGTTGTTACAACTGCTCTCTAAGCAATAATCCTGAAGAGACTACACAGAGTTGGTGTCAGGAGGTGACAAAGCTTAAATCCAAATACGAATCTCTTGTTCGTACTAACAGGAATTTGCTTGGAGAAGATCTTGGAGAAATGGGTGTGAAGGAACTGCAAGCGCTCGAGAGGCAGCTCGAAGCCGCTCTTACCGCGACTCGACAGCGCAAGACACAAGTTATGATGGAAGAAATGGAAGACCTTAGGAAAAAGGAGAGGCAACTAGGAGACATAAACAAACAACTCAAGATTAAGTTTGAAACGGAAGGCCATGCTTTCAAAACCTTTCAATTATGGGCAAACTCGGCGGCAAATTCTGAATTTCCGGTAGAGCCTTCTCATCCTAATGTATTGGATTGCGAACCCTTTTTACAAATAGGGTTTCAACAATACGTGCAAGGTGAAGGGTCGGTATCAAAGAACGTGGCAGGTGAGACTAATTTCGTCCAAGGTTGGGTTCTT
Thellungiella_h_ThAGL6    ATGGGAAGAGGGAGAGTGGAGATGAAGAGGATAGAGAACAAAATCAATAGACAAGTGACCTTCTCAAAAAGAAGAAACGGTTTGTTGAAGAAAGCTTATGAGCTCTCTGTTCTCTGCGATGCTGAAGTTGCTCTCATCGTCTTTTCTAGCCGTGGCAAGCTCTACGAGTTCGGTAGTGTTGGAGTTGAAAGAACAATTGAACGGTATCATCGTTGCTACAACTGTTCCGTGGGCAATAATCCTGAAGAGTCTACCCAGAACTGGTGTCAAGAGGTGACAAAGCTTAAATCCAAATACGAATCTCTTGTTCGCACTAATAGGCATTTGCTTGGAGAAGATCTTGGAGAAATGAGTGTGAAGGAACTGCAAGCGCTCGAGAGACAGCTCGAAGCCGCTCTTACCGCGACTCGACAGCGCAAGACACAAGTTATGATGGAAGAAATGGAAGATCTTCGGAAAAAGGAGAGGCAACTCGGAGACATAAACAAACAACTCAAGATAAAGTTTGAGACCGAAGGCCATGCTTTCAAGACATTTCAATTATGGCCAAGTTCGTTGGCAAATTCTGAATTTCCGGTTCAGTCTTCTCATCCTAATTCAATGGATTGCGAGCCATTTTTACAAATAGGGTTCCAACAATACGTGCAAGGTGAAGGGTCGGTATCAAAGAATGTGGCTTGTGAGACCAATTTCGTCCAAGGTTGGGTTCTT
Raphanus_r_RrAGL6         ---------------------------------------------------------------TCAAAAAGAAGAAATGGTTTGTTGAAGAAAGCTTATGAGCTCTCTGTTCTCTGTGATGCTGAAGTTGCTCTCATCGTCTTCTCTAGCCGTGGCAAGCTCTACGAGTTCGGCAGTGTCGGAGTTGGAAGAACAATTGAACGGTATCATCGTTGCTACAACTCTTCTCTGACCAATAATCCTGAAGAGTCTACACAGAACTGGTCTCAGGAGGTGACGAAGCTGAAAGCCAAATACGAATCGCTTGTTCGCACTAATAGGCATTTGCTTGGAGAAGATCTCCGAGATATGAGCGTGAAGGAACTGCAAGCGTTGGAGAGAAAGCTGGAAACCGCTCTTACTGCGACTCGACAACGCAAGACACAAGTTATGATGGAAGAAATGGAAGATCTTCGGAAAAAGGAGCGGCAACTCGGAGATATAAACAAACAACTCAAGATTAAGTTTGAGGCCGAAGGCCTTGCTTTCAAATCATTTCAATTATGGCCAAACTCGGCAGCAAATTCTGGATTTCCGGTTCAGCCTTCTCATCCTAGTTCATTGGATTGCGAACCCTTTTTACAAATAGGGTTCCAACAATACGTGCAAGGTGAAGGGTCGGTATCAAAGAATGTGGCACGTGAGACTAATTTCGTCCAAGGTTGGGTTCTT
Gossypium_r_GrAGL6b       ATGGGGAGAGGAAGAGTGGAGCTGAAGCGGATAGAAAACAAGATCAACAGACAGGTGACCTTCTCCAAGAGAAGAAATGGGTTGCTGAAGAAAGCGTATGAGCTTTCAGTGCTTTGTGATGCTGAGGTTGCCCTTATCATCTTCTCTAATCGTGGCAAGCTCTACGAGTTTGGCAGCTCAGGTATGACCAAGACCCTTGAGCGATACCAACAATGCTGCTTTACTCCTCAACCTCACATCCCTGAACATGAAACACAGAGTTGGTACCAAGAGATAATCAAGTTGAAGGCAAAATATGAAGCACTTGAACGCACTCAAAGGCATTTGCTTGGAGATGATCTTGGACCATTGAATCTGAAAGAGCTGCAAAACCTTGAGAAGCAGCTTGAAGGAACTCTTGTACTGGCTAGACAAAGGAAGACTCAGATTATGATGGAACAAATGGAAGATCTCCGGAAAAAGAAGCGTCAGCTTGGAGAGCTTAACAAACAGTTGAAAATCAAGCTTGATGGGGAAGGACAAAACCAGAAAACAAGCCAATTATGGAGTTGTTGCACAACAAATAGCCACTTTCCGCTGCTTCCTTCTCACCCCAACCCTATGGAATGTGAACCTGTTTTACAGATAGGGTACCACCACTATGTTGAAGCTGAAGGATCAGTCCCCAGAAGCATGGCTGGTGAGACCAATTTCATCCATGGATGGGTCATT
Gossypium_r_GrAGL6c       ATGGGGAGAGGAAGAGTGGAGCTGAAGAGGATAGAAAACAAGATTAACAGACAAGTGACCTTCTCTAAGAGAAGAAATGGCTTACTCAAGAAAGCTTATGAGCTTTCCGTGCTTTGTGATGCTGAGATTGCTCTTATCATCTTCTCCAATCGTGGCAAGCTCTATGAGTTTAGCAGCTCAGGTATGACCAAGACCCTTGAGCGATATCAACGTTGCTGCTTTATTCCTCATGACAATACCCATGAACGTGAAACTCAGAGTTGGTACCTAGAAGTAATCAAGTTGAATGCAAAATATGAAGCACTGGAACGCACTCAAAGGCATTTGCTTGGAGAAGATCTTGGACCATTGAATATGAAAGAACTGCATAACCTTGAGAAGCAACTTGAAGGAGCTCTTGCAAGGGCTAGACAACGGAAGACACAGATTATGATGGAACAAATGGATGACCTACGCAAAAAGGAGCGTCAGCTTGGAGACCTTAACAAACAGCTGATAGTCAAGCTTGAAGCAGAAGGACAAAACCTGGAAACAATCCAGTTATGGAGTTGTTGTGGTGCAACTGAAAACTTTCCTCTGCATCTGTCTCAGACACAACCTACGGAATGTCAACCTGTTTTGCAAATAGGGTATCATCACTATGTTGAGGCTGAAGGATCAGCCCCCACAGGCATGGCTGGTGAGACCAATTTCATCCATGGATGGGTCATT
Gossypium_r_GrAGL6a       ATGGGGAGAGGAAGAGTGGAGCTGAAGAGGATAGAAAACAAGATCAACAGACAAGTGACCTTCTCTAAGAGAAGAAATGGTTTGCTTAAGAAAGCTTATGAGCTTTCTGTTCTTTGTGATGCTGAGGTTGCTCTTATCATCTTCTCTAGTCGTGGCAAGCTCTACGAGTTTGGCAGTTCAGGTATGAGCAAGACCCTTGAGCGATACCAGCGTTGCTGCTTTACTCCTCAAGACAACAGCCTTGAACGCGAAACACAGAATTGGTACCAAGAGGTAACCAAGTTAAAGGCAAAATATGAAACACTGCAACGCACTCAAAGGCATTTGCTTGGAGAAGATCTCGGACCATTGAATGTTAAGGAGCTGCAAAACCTTGAGAAACAGCTTGAAGGAGCTCTTGCACTGGCTAGACAAAGGAAGACACAGATCATGATAGAACAAATGGAAGACCTCCGCAAAAAGGAGCGTGAGCTTGGAGACCTTAACAAACAGCTGAAAATCAAGCTAGAGGCAGAAGGACAAAACCTCAAAACAATCCAATTATGGAGTAGTGGTGCAGTAACTAGCAACTTTCCTCTGCATCCTTCTCACCCACATCCTATGGATTGTGAACCTGTTCTGCAAATAGGGTACCATAACTTTGTTCAGGCTGAAGGATCAGTCCCAAAAAGCATGGCTGGTGAGACCAACTTCATCCACGGATGGGTCATT
Hibiscus_c_HcAGL6         ATGGGGAGAGGAAGAGTGGAGCTGAAGAGGATAGAAAACAAGATCAACAGACAGGTGACCCTCTCTAAGAGAAGAAATGGTTTGCTCAAGAAAGCTTATGAGCTTTCTGTGCTTTGTGATGCTGAGGTTGCCCTAATCATCTTCTCCAGTCGTGGCAAGCTCTATGAGTTTGGCAGTTCTAGTATGAGCAAGACGCTTGAGCGATACCAGCGTTGCTGCATTACTCCTCAAGACAACAGC---GAACGTGAAACACAGAGTTGGTACCAAGAGGTAACCAAGTTGAAGGCAAAATATGAAGCACTGCAACGCACTCAAAGGCATTTGCTTGGAGAAGATCTTGGACCATTGAATGTTAAAGAGCTCCAGAACCTTGAGAAACAGCTTGAAGGCGCTCTTGCACTAGCTAGACAAAGGAAGACACAGATCATGATAGAACAAATGGAAGACCTCCGAAAAAAGGAGCGTGAGCTTGGGGACCTGAATAAACAGCTGAAAATCAAGCTGGAGACAGAAGGACAAAACCTCAAAACAATCCAATTATGGAGTTCTGGCACAGCAAGTAGCAGCTTTGCCCTGCATCCTTCCCACACCCACCCTATGGATTGTGATCCTGTTTTGCAGATAGGATACAATCACTTCGTTCAAGCTGAAGGATCAGTCCCCAAAAGCATGGCTGGTGAGACCAACTTCATCCACGGATGGGTCATT
Theobroma_c_TcAGL6        ATGGGGAGAGGAAGAGTGGAGCTGAAGAGGATAGAAAACAAGATCAACAGACAGGTGACCTTCTCTAAGAGAAGAAATGGTTTGCTCAAGAAAGCTTATGAACTTTCTGTGCTTTGTGATGCTGAGGTCGCCCTTATCATCTTCTCTAGTCGTGGCAAGCTCTACGAGTTTGGCAGTGCTGGTATGACCAAGACCCTTGAGCGATACCAACGTTGCTGCTTTACTCCTCAAGACAACAGCCTTGAACGTGAAACGCAGAATTGGTATCAAGAGGTGACCAAGTTAAAGGCAAAATATGAATCACTGCAACGCACTCAAAGGCATTTGCTTGGAGAAGATCTTGGACCATTGAATGTGAAAGAGCTGCAAAACCTTGAGAAGCAGCTTGAAGGAGCTCTTGCACTGGCTAGACAAAGAAAGACACAGATTATGATAGAGCAAATGGAAGACCTCCGCAAAAAGGAGCGTCAGCTTGGAGACCTTAACAAACAGCTGAAACTAAAGCTTGAGGCAGAAGGACAAAGCCTCAAAACAATCCAATTATGGAGTTCCGGTGCAGCAAATAGCAACTTTCCTCTGCATCCTTCTCACGCCAACCCTATGGAGTGTGAACCAGTTTTACAAATAGGGTACCATCACTTTGTTCAGGCTGAAGGATCAGTCCCCAAAAACATGGCTGGTGAGACCAACTTCATCCATGGATGGGTCATT
Citrus_c_Ciclev10021911m  ATGGGGAGAGGAAGAGTGGAGCTGAAGAGGATAGAGAACAAGATTAACAGACAGGTCACTTTCTCAAAGAGAAGAAATGGTTTGCTGAAGAAAGCTTATGAGCTTTCTGTGCTTTGTGATGCTGAAGTTGCTCTTATCATCTTCTCTAGCCGTGGCAAGCTCTATGAGTTTGGTAGTGCTGGCATAAACAAAACCCTTGAGCGATACCAACGTTGCTGCTTCAATCCTCAAGACAACAGC---GAACGTGAAACACAGAGCTGGTACCAGGAGGCAACAAAGTTGAAAGCAAAATATGAGTCTCTTCAACGCACTCAAAGGCATTTGCTTGGAGAGGATCTTGGACCGCTGAGTGTAAAGGAGCTGCAGAATCTTGAGAAACAGCTTGAAGGAGCCCTAGCACTGGCCAGGCAAAGGAAGACACAGATTATGATAGAGCAGGTGGAAGACCTCCGCAAAAAGGAGCGTCAGCTTGGAGATATCAACAAGCAGCTCAGGATTAAGCTGGAGACTGAAGGGCAAAGTTTTAAGGCCATTCAACTGTGGAATTCTGCTGCTGCAAATAGCAACTTCTCTGTTCATCCTTCTCATGACAGTCCCATGAACTGTGACCCTGCTCTACAAATTGGGTACCTGAATTATCTTCCATCTGAAGGGTCAGTGCCAAAGAATACGGTTGGTGAGACCAACTTCATCCAAGGATGGGTCCTT
Prunus_p_PpAGL6           ATGGGGAGGGGGAGAGTGGAGCTGAAGAGAATAGAGAACAAGATCAACAGGCAGGTGACTTTCTCAAAGAGAAGAAATGGTTTGCTCAAGAAAGCCTATGAACTCTCTGTGCTTTGTGATGCTGAGGTTGCCCTCATCATCTTCTCTAGCCGTGGCAAGCTCCATGAGTTTGGAAGTGCTGGTATGACCAAAACCCTCGAACGATACCAACATTCCTGCTTCAATCCTGAGGAAAACAGC---GAACGTGAAGCACAGAGCTGGTATCAAGAAGTCACAAAACTGAAGGCTAAATATGAATCCCTTCTGCGCACTCAAAGGCAATTGCTTGGGGAAGATCTCGGACCACTGAATGTGAAGGAGTTGCAAAATCTTGAAAAACAACTTGAAGGAGCTCTTGCACAGGCCAGGCAAAGGAAGACACAGCTTATGATTGAACAAATGGAGGACCTGCGCAAAAAGGAGCGTCACCTTGGAGATCTTAACAAGCAGCTGAGGGTCAAGCTGGAGACAGAAGGACAAAATCTTAAAGCCATCCAAATGTGGAGCTCGAATGCAGCAAGTAGCAGCTTTTCTTTCCATTCTTCCCAAACCAACCCCATGGACTGCCAACCTGTCTTGCAAATAGGGTACCATCAATATCTTCCTGCTGAGGGGTCGATTTCGAAGAGCATGGCTTGTGAGACCAACTTCATCCAGGGATGGGTTCTT
Pyrus_p_PpMADS4_1         ATGGGGAGGGGGAGAGTGGAGCTGAAGAGAATAGAGAACAAGATTAACAGGCAGGTGACTTTCTCAAAGAGGAGAAATGGTTTGTTGAAGAAAGCCTATGAACTCTCTGTGCTTTGTGATGCCGAGGTTGGCCTTATCATCTTCTCTAGCCGTGGCAAGCTCTATGAGTTTGCCAGTGCTGGTATGAGCAAAACCCTTGAACGATACCAACGTTGCTCCTTCACTCCACATGAGAATAGCATTGAACGTGAAACACAGAGCTGGTACCAAGAAGTCACAAAACTGAAAGCTAAATATGAATCCCTTCAGCGAACTCAAAGGCATTTGCTTGGTGAAGATCTTGGACCACTGAGTGTGAAGGAGTTGCAAAATCTTGAAAAACAACTTGAAGGAGCTCTTGCACAAACCAGACAAAGGAAGACACAGCTTATGATTGAACAAATGGAGGACCTGCGCAAAAAGGAGCGTCACCTTGGAGACCTCAACAAGCAGCTGAGGGTCAAGCTTGAGGAAGAAGGGCAGAATCTGAATGTCATTCAAATGTGGAGCTCAGATGCAGCGAGTAGCAACTTTTCTTTGCATTCTTCACAAACCAACCCCATGGACTGTGAACCTGTCATGCAAATGGGGTACCATCAGTATCATCCTGCCGAGGGATCTATTCCAAAGAGCTTGACTGGTGAGACCAACTTCATCCAAGGATGGGTTCTC
Malus_d_MdAGL6            ATGGGGAGGGGGAGAGTGGAGCTGAAGAGAATAGAGAACAAGATTAACAGGCAGGTGACTTTCTCAAAGAGGAGAAATGGTTTATTGAAGAAAGCCTATGAACTCTCTGTGCTTTGTGATGCTGAGGTTGGCCTTATCATCTTCTCTAGCCGTGGCAAGCTCTATGAGTTTGCCAGCGCTGGTATGAGCAAAACCCTTGAACGATACCAACGTTGCTCCTTCACTCCACCTGAGAATAGCATTGAACGTGAAACACAGAGCTGGTACCAAGAAGTCACAAAACTGAAAGCTAAATATGAATCCCTTCAGCGAACTCAAAGGCATTTGCTTGGTGAAGATCTTGGACCACTGAGTGTGAAGGAGTTGCAAAATCTTGAAAAACAACTTGAAGGAGCTCTTGCACAAACCAGACAAAGGAAGACACAGCTTATGATTGAACAAATGGAGGACCTGCGCAAAAAGGAGCGTCACCTTGGAGACCTCAACAAGCAGCTGAGGGTCAAGCTTGAGGCAGAAGGGCAGAATCTGAATGTCATTCAAATGTGGAGCTCAGATGCAGCGAGTAGCAACTTTTCTTTGCATTCTTCACAAACCAACCCCATGGACTGTGAACCTGTCATACAAATGGGATACCATCAGTATCATCCTGCTGAGGGATCTATTCCAAGGAGCTTGACTGGTGAGACCAACTTCATCCAAGGATGGGTTCTC
Fragaria_v_FvAGL6         ATGGGGAGGGGAAGAGTGGAGCTCAAGAGAATAGAGAACAAGATCAACCGCCAAGTAACTTTTTCAAAGAGGAGAAATGGTTTGCTCAAAAAAGCCTATGAGCTCTCTGTGCTTTGTGATGCTGAGGTTGCGCTTATCATCTTCTCTAGTCGAGGCAAGCTGTATGAGTTTTCAAGTGCTGGTATGACCCAAACCCTTGAGCGATACCAACGAAGCAGCTATACTCCTCATGACAACCCCATCAAACAGGAAACAGAGTGCTGGTATGAAGAAGTCTCAAAACTGAGAGCTAAACATGACTCACTTCTGCGCACTCAAAGGCATTTGCTTGGGGAAGACCTTGGACCACTGAGTGTGAAGGAGTTGCAAAATCTTGAAAAACAGCTTGAAGGAGCTCTTACACTAGCCAGACAAAGGAAGACACAGATTATGATTGAACAATTGGAGCACCTGCGCAAAAAGGAGCGACAGCTTGGAGACCTTAACCTGCAGCTTAGGGATAAGCTTCAGAAGGAGGGAGAAAATCTCAAAGCCATTCAATTCTGGAGCTCTAATACTGTAGGGAATAACAACTTCTTGCATTCTTCTCAAGCCGGTCACATTGATCCCGAACCCATCTTGCAAATCGGGTACCAGCACTATGTGGCTGCTGAATCCTATGTTCCAAAGGCCATGGCTGCCGAGACCAACTTCATCCAGGGATGGGTGCTT
Momordica_c_McAGL6        ATGGGGAGAGGGCGAGTTGAGCTGAAGAGAATAGAGAACAAAATAAACCGCCAAGTGACGTTTTCGAAGCGCCGAAACGGGCTGCTCAAAAAGGCCTATGAACTCTCAGTTCTCTGCGACGCTGAGGTCGCTCTCATCATCTTCTCCAGCCGTGGGAAGCTCTATGAATTTGGCAGCGCTGGTACGACCAAAACATTGGAGCGATATCAACGTTGTTGCTTCTCTCCACAGGACAACCAT---GAGCGACAAACCCAGAGTTGGTTCCAAGAGATCTCGAAACTGAAAGTTAAATATGAATCTCTATGTCGAACCCAACGGCATTTGCTTGGGGAAGATCTTGGACCATTGAGTGTAAAGGAGCTCCAAAACCTTGAAAAGCAACTTGAAGCAGCCCTTGCCCAAGCTAGACAAAGGAAGACTCAGATGATGATTGATCAGATGGAAGCTCTGCGCAGAAAGGAGCGGCAACTTGGGGACCTCAACAAAGAGCTAAGGCTCAAGCTTGAGGCAGAGGGACAGAATCTTAAAGCCATCCAATTCTGGAGCTCTAGCTCTGCAGGCAACGACTTCCCATTGCATCATTCTCAAGCCAGCCCTATCGAGTGCCAACCCGTCTTACAAATCGGGTATCAGAATTATTTCTCAGCAGAGGGGTCTGTCCGAAAGAGCATGACATGTGAGACAAACTTCATACAAGGATGGGTTATT
Cicer_a_CaAGL6            ATGGGAAGAGGGAGAGTTGAGCTGAAGAGAATAGAGAACAAAATCAACCGTCAAGTAACATTCTCAAAAAGAAGAAATGGTTTGTTGAAGAAAGCTTATGAACTCTCAGTACTATGTGATGCTGAAATTGCCCTTATCATTTTCTCTAGCCGTGGAAAACTCTCTGAATTTGGAAGTTCAGGCATTGCCAAAACCCTGGAACGATACCAAAGGTGCTCCTTTACTTCTCAAAATGATAATAATGAAAATGAAACTCAGAATTGGTACCAAGAGATGTCAAAGCTAAAGGCAAAATATGAGTCTCTTCAAAAGTCACAAAGGCAATTGCTAGGGGAAGATCTAGGACCACTGAACATGAAAGAGCTACAAAGTCTTGAAAAACAGCTTGAAGGAGCTTTAGCACAAGCTAGGCAGAGGAAGTCACAAATTATGATTGAACAAATGGAAGAGCTTAGAAGAAAGGAACGCCATCTTGGAGACATAAATAAGCAACTTAGATTCAAGCTTGAATCAGAAGGATTTAATCTTAAAGCTATTGAAATGTGGAGCTCTAATTCTGCTGGAAGCAGTTTTCCTTATCAGCCTTCTGAAACCAATCCTATGGACTGCGAACCTTTCTTACAAATAGGGTACCATCAATATGTTCAAGCAGAACCAAATGCTCCAAAGAGCATGGTTGGTGAGACTAGCTTTATCCATGGATGGATCCTT
Medicago_t_MtAGL6         ATGGGTAGAGGGAGGGTTGAACTGAAGAGGATAGAAAACAAAATCAACCGGCAAGTTACTTTCTCAAAAAGAAGAAATGGTTTGCTGAAAAAAGCCTATGAACTCTCAGTTCTATGTGATGCTGAGATTGCTCTTATCATTTTCTCAAGTCGTGGAAAGCTTTCTGAATTTGCAAGTTCAGGCATTGGCAAAACCCTGGAACGATATCAGAGATGCTCTTTCACTTCTCAAAATGATAATAATGAACATGAAACTCAGAACTGGTACCAGGAGATGTCAAAGCTAAAGGCAAAGTATGAGTCACTTCAAAAGTCACAAAGACAATTGCTAGGGGAAGATCTTGGACCATTGAACATGAAAGAGCTACAAAATCTTGAGAAGCAACTTGAAGGAGCTTTAGCACAAGCTAGGCAGAGAAAGACACAGATTATGGTTGAACAAATGGAAGAGCTTAAGAGAAAGGAACGCCATCTTGGAGACATAAATAAGCAACTTAGGTTCAAGCTTGAATCAGATGGATTTAATCTTAAAGCTATTGAATTGTGGAGTTCTACTCATACTGGAGGCAACTTTCCTTTTCAGCCTTCTGAAACCAATCCCATGGACTGCGAACCTTTCTTGCAAATAGGGTACCAAAACTATGTTCAAGCTGAAGCAAGTGCTCCAAAGAACATGGTTGGTGAGACTAGCTTTATCCAAGGATGGATGCTA
Glycine_m_GmAGL6          ATGGGTAGAGGGAGAGTTGAGCTGAAGAGGATAGAGAACAAAATCAACCGCCAAGTAACTTTCTCAAAAAGAAGGAACGGTTTGCTCAAGAAAGCCTATGAGCTCTCAGTTCTCTGTGATGCTGAGGTTGCTCTCATCATTTTCTCAAGCCGTGGCAAGCTCTATGAATTTGGAAGTGTTGGGACTACCAAAACTATTGAGCGATACCATCGTAGCTCTTTTACTCCTCAAGACGAACACGTTGAATGTGAAACTCAGAGCTGGTACCAAGAGGTATCAAAGCTAAAGGCAAAGTATGATTCTCTTCAAAGGACCCAGAGGCATTTGCTTGGGGAAGATCTTGGACCATTGAACATAAAGGAGCTGCAGAATCTTGAGAAACAGCTTGAAGGGGCTTTAGCACAAGCAAGGCAAAGGAAGACACAAATCATGATTGAACAAATGGAAGAGCTTCGCAGAAGGGAGCGCCATCTTGGAGACATGAATAAGCAACTGAGACTCAAGCTTGAAGCAGAGGGATTTAATCTTAAAGCTATGGAATTGTTGAGCTCTACTTCAGAAAATAGTGGCTTTCACTTTCAGCCTCCTCAAACCAATCCTATGGATTACGAACCCTTTTTGCAAATAGGGTACCATCAATATGTTCAAGCTGAGGCTAATGTTCCAAAGAGCATGGCTTGTGAAACTAATTTCATGCAGGGATGGATCCTT
Pisum_s_M5                ------------------------------------AACAAGATAAACAGACAAGTAACTTTCTCAAAAAGAAGAAATGGTTTGCTCAAGAAAGCTTATGAACTATCTGTTCTATGTGATGCTGAAGTTGCTCTCATCATTTTCTCTAGCCGTGGAAAACTCTATGAATTTGGAAGTCTTGGCACTGCCAAAACTCTTGAGAGATACCAACGCTGCTCTTTCAATCCTCAACAAGATCACATCGACGGCGAAACTCAGAGTTGGTACCAAGAAGTGTCTAAGCTGAAAGCAAAGTATGAGTCTCTTCAAAGGACTCTCAGAGGCAGTTGCTTGGAGAGACTTGGACCTTTGAACATAAAGGAGCTGCAGTATCTTGAGAAACAGCTTGAAGGTGCTTTGGCACAAGCTAGACAAAGAAAGACACAAATTATGATCGAACAAATGGAAGAGCTTCGCAAAAGAGAACGTCATCTAGGAGACATGAACAAGCAACTAAGACTCAAGCTTGAAGGAGAAGGGTTTAATCTTAAAGCAATGGAATTGTGGAGCTCAAACTCAGTTAATAGCAACTTCACCTTTCAGCAGCCTTCATACCAACCCTATGACTATGAACCCTTTTTGCAAATAGGATACCAACAATACTTTCAAGCTGAAGCAAATGCTTCAAAGAACATGGCTTGTGAGACTAACTTCATGCAAGGATTTTTCCTT
Ricinus_c_RcAGL6          ATGGGAAGAGGAAGAGTAGAGTTGAAGAGGATAGAAAACAAAATCAATCGCCAAGTGACCTTCTCTAAAAGGAGGAATGGATTGTTGAAAAAAGCTTATGAGCTGTCTGTGCTTTGTGATGCTGAGGTTGCTCTTATTATCTTCTCCAGTCGTGGAAAGCTCTATGAATTTGGTAATGCTGGAACAACCAAAACCCTTGAGCGGTATCAACGTTGCTGTTTCACTCCTCAGGATAACAGCATTGAACGTGAAACACAGAACTGGTACCAAGAAGTGACGAAATTAAAGGCAAAATATGAATCTCTTCAACGCACTCAAAGGCATTTGCTTGGGGAAGATCTCGGGCCGCTAAGTGTGAAGGAACTGCAAAATCTCGAGAAACAGCTGGAAGGAGCCCTTGCATTAGCTAGGCAAAGAAAGACGCAGATTATGATTGAGCAAATGGAGGATCTTCGCAAGAAGGAGCGCCACCTTGGAGACTTAAACAAGCAACTCAAATTTAAGCTTGAAGCAGAAGGACAAAATCTCAAAGCCATTCAACTATGGAATTCTGGTGCAACAACAAGCAACTTCACTTTGCATCCTTCTCAATCCAACCCCATGGAGTGTGGACCAGTTCTACAAATAGGGTACCATCATTATGTTCAAGCTGAAGGATCTGTTGGAAGAAACATGGGTAGTGAGACTAACTTCATGCAAGGATGGGTACTT
Manihot_e_MeAGL6          ATGGGAAGAGGAAGAGTGGAGCTGAAGAGGATAGAGAACAAGATCAACCGTCAGGTCACCTTCTCTAAAAGGAGGAATGGTTTGTTGAAGAAAGCTTATGAGCTCTCTGTGCTTTGTGATGCTGAAGTTGCCCTTATCATCTTCTCTAGTCGTGGCAAGGTCTATGAATTTGGTAGCGCTGGGACAACCAAAACCCTTGAGCGTTATCAACGTTGCTGCTTCAATCCCCGTGATAACAGC---GAACGTGAGACACAGAACTGGTACCAAGAGGTGGCAAAGTTGAAGGCCAAATATGAATCTCTTCAACGTACTCAAAGGCACTTGCTTGGTGAAGATCTTGGGCCGCTGAGCGTGAAGGAACTGCAGAATCTTGAGAAACAGCTCGAAGGAGCTCTTGCACTGGCTAGACAAAGAAAGACACAGATTATGCTGGAGCAAATGGAAGACCTCCGCAAAAAGGAGCGTCACCTTGGAGACTTAAACAAGCAACTCAAATTTAAGCTGGAAGCAGAAGGACAAAGCCTA---GCCATACAACTGTGGAACTCTGGTGCAGCAAATGACAACTTTGCTTTACATCCTTCTCAATCCCACCCCTTGGACTGTGACCCTGTCCTACAAATAGGGTACCATCACTTTTTTCAAGCTGAAGGATCTGTTCCAAGAAGCATGGCTATTGAGACTAACTTCACGCAGGGATGGATCCTC
Populus_t_PtAGL6a         ATGGGAAGAGGAAGAGTGGAGTTGAAGAGGATAGAGAACAAGATCAACCGACAAGTTACCTTCTCTAAAAGAAGGAATGGCTTGCTTAAGAAAGCTTATGAGCTTTCAGTGCTTTGTGATGCTGAGGTTGCCCTTATCATCTTCTCCAGTCGTGGCAAGCTCTATGAATTTGGTAGTGCTAGTGTTACCAAAACCCTTGAGCGTTATCAACGCTGCTGCTACACTCCACAAGAGAACAGCATTGAACGTGAGACACAGAGCTGGTACCTAGAGGCGACAAAGTTAAAGGCAAAGTATGAATCCCTTCAACGCACTCAAAGGCATTTGCTTGGGGAGGATCTTGGGCCCCTGAATGTGAAAGAGCTACAAAATCTTGAGAAACAGCTTGAAGGAGCTCTTGCACTTGCTAGGCAGAGAAAGCAGCAGGTTTTGACAGAGCAAATGGAAGACCTGCGCAAAAAGGAACGTCACCTTGGAGACTTGAACAGGCATCTCAAACTTAAGCTAGAAGCAGAAGGACAAAATCTTAAAGCCATTCAATATTGGAACTCTGGTGCAGCAAGTAGCAACTTCCACTTGCATCGTGCTCAATCCAGCCAGATGGACTGTGGGCCTGTCTTACAAATTGGGTATCATCACTATGTTCCAGCTGAAGGATCTGTGTCTGCTAGCATGCCTGACGAGACTAACTTCTTCCAGGGATGGATCCTT
Ribes_s_RsAGL6            ------------------------AAGAGGATAGAGAACAAGATAAACAGACAAGTTACCTTCTCAAAAAGAAGAAATGGTTTACTTAAGAAGGCTTATGAGCTATCTGTGCTCTGTGATGCTGAAATTGCTCTCATCATTTTCTCCAGCCGCGGCAAGCTCTACGAGTTCGGTAGCGCCGGCATGGTCAGAACTCTTGAGCGATATCAACGTTGCAGTGTCACAGCTCAAGAT---AACAGTCACTATGAAACACAGAATTGGTGCCAAGAAATAACAAAGTTAAAGGCGAAATATGAATCTCTTCAATGCACTCAGAGGCACTTACTTGGAGAAGATCTTGGTCCATTGAACGTGAAAGAATTGCAAAATCTTGAGAAACAACTTGAAGGAGCTTTGGCACAAGCTAGGCACAGAAAGACACAAGTTATGACAGAACAAATGGAAGACCTCCGCAGAAAGGAGCGTCAACTCGGAGATCTAAACAAGGAGCTCAAGATTAAGCTTCAACTTGAGGATCAACAAATGAATGCCATTCAATTTTGGAACTCTACTGCTGCGACCAGCAGTTATTCTATGCATCCTACTTCTTCCAACCCCATGGACTGCGAACCCGTCTTACAAATAGGGTATCCTCAGTATGATCCGGGAGAAGGATCTGTTCCGAGGAGCATGGCTTGTGAGAGTAACTTCATCCAGGGATGGGTTCTT
Vitis_v_VvMADS3           ATGGGGAGAGGAAGAGTGGAGCTGAAGAGGATAGAGAACAAGATCAACCGTCAAGTTACCTTCTCCAAACGCAGAAATGGTCTGCTCAAGAAGGCCTATGAACTTTCTGTGCTTTGTGATGCTGAGGTTGCTCTCATCATCTTCTCTAGCCGCGGCAAGCTCTATGAGTTTGGCAGTGCTGGTACTACCAAAACCCTAGAGCGGTATCAACGCGTCTGCTACACTCCTCAAGACAACAAT---GAATGTGAAACACAGAGTTGGTACCAAGAGGTGTCAAAGTTAAAGGCAAAATATGAATCTCTCCAGCGCACCCAAAGGCATTTGCTTGGAGAAGATCTTGGACCGCTGAGTGTCAAAGAACTGCAAAATCTTGAGAAACAGCTTGAAGGAGCTCTAGCACAAGCTAGGCAAAGGAAGACCCAAATGATGATAGAACAAATGGAAGACCTTCGCAGGAAGGAGCGACAGCTTGGGGATCTAAACAAACAGCTCAAACTTAAGCTTGAGGCCGAGGGACAAAGTCTTAAAGCCATTCAATCATGGAACCCCAGTACTGCAAACAGCAGCTTCCCTGTGCATCCTTCCCAATCTAACCCAATGGACTGCGAACCCATCTTGCAAATTGGGTACCATCACTATGTTCCAGCAGAAGGGTCTGTTTCAAAGAGCATGGCTGGTGAGAGCAACTTCATCCAAGGGTGGGTTCTT
Taraxacum_o_ToAGL6        ATGGGGAGAGGAAGAGTGGAGCTCAAGAGAATCGAGAACAAAATCAACCGACAAGTTACCTTCTCAAAACGAAGAAATGGTCTGCTCAAAAAAGCTTACGAACTTTCCGTCCTCTGTGACGCCGAAGTCGGCCTGATAATCTTCTCCAGCCGTGATAAACTGTACGAGTTCGGCAGCGTCGGTGTGATGAAAACCCTTGAACGCTATCAACGTTGTTGCTTTAATCCACAAGACAACAACAACGAACGTGAAACACAAAGTTGGTATCAGGAAGTCTCCAAGTTAAAAGCCAAATTTGAATCCCTTCAACGTACCCAAAGACATTTACTTGGGGAAGATCTCGGACCACTTAGTGTGAAAGAACTACATAATCTTGAAAAACAACTCGAGGGAGCTCTTACACAAGCTAGGCAAAGGAAGACGCAAATCATGGTTGAACAAATGGAAGAGCTTCGACGAAAGGAACGAGAACTTGGAGATATGAACAAACATCTAAAGATCAAGGTCTCAAACGAAGGGCAAGGATATAGGGCACTTCCACCATGGAACTCTCCTGGAAACAACACAAGTTTCCAAATGCATCCTTCTCAATCTAACGCCATGGACATGGAACCCATCTTACAAATAGGGTACAACCAGTTTGTGCATGGTGAGGGATCGGTTCAAAGGAACATGATTGGTGAGAGT---AGTATCCATGGTTGGGTTCTT
Lactuca_s_LsAGL6          ATGGGGAGAGGAAGAGTAGAGCTGAAGAGAATCGAGAACAAAATCAACAGACAGGTTACCTTCTCAAAGCGAAGAAATGGTTTGCTGAAAAAAGCTTACGAGCTTTCCGTTCTCTGTGACGCTGAAGTTGGTCTAATCATCTTCTCCAGCCGTGATAAACTCTATGAGTTCGGCAGCGTCGGCGTCATGAAAACCCTTGAACGTTACCAACGTTGTTGCTTTAATCCACAAGACAACAACAATGAACGTGATACACAGAGTTGGTATCAAGAGGTCTCCAAGTTAAAAGCCAAGTTCGAATCTCTCCAACGCACCCAAAGACATTTACTTGGGGAAGATCTTGGACCTCTTAGCGTCAAAGAACTACATAATCTTGAAAAACAACTTGAAGGAGCTCTTACACAAGCTAGACAAAGGAAGACACAGATCATGGTAGAACAAATGGAAGAGCTTCGACGCAAGGAACGAGAACTTGGAGACATGAACAAGCATCTAAAGATCAAGGTCTCAAATGAAGGACAAGGTTATAGGACACTTCAACCATGGAACTCTCCTGGCAACAACACAACATTCCAAATGCATCCTTCTCAATCCAATGCCATGGAAATAGAACCCATCTTACAAATAGGGTACAACCAGTTTGTGCATGGTGAGGGATCAGTTCAGAGGAACATGATGGGTGAGAGT---AGTATCCATGGTTGGGTTCTT
Chrysanthemum_m_CDM104    ATGGGAAGAGGAAGAGTAGAACTAAAGAGAATCGAAAACAAAATCAACCGACAAGTTACCTTCTCAAAACGAAGAAATGGTTTGCTCAAAAAAGCTTACGAGCTTTCGGTCCTTTGCGACGCTGAAGTTGGCCTCATCATCTTCTCTAGCCGCGACAAACTCTACGAGTTTGGCAGCGTCGGTGTTATGAAAACCCTTGAACGCTATCAACGATGTTGCTTTAATCCTCAAGACAACAACAATGAACGTGAGACACAAAGTTGGTATCAAGAAGTTTCCAAGTTAAAAGCTAAGTTTGAATCCCTCCAACGCACCCAAAGGCATTTACTTGGGGAAGATCTTGGACCTCTTAGTGTTAAGGAACTACATAATCTTGAGAAACAACTCGAGGGGGCCCTTACACAAGCTAGACAAAGAAAGACGCAGATCTTGGTAGAACAAATGGAAGAGCTTCGTTGTAAGGAACGAGAACTCGGAGACATGAACAAGCACCTAAAGATCAAGGTCTCAACAGAAGGACAAGGTTACAGGACACTCCCACCATGGAACTCTAGTAAC---AACAACACATTCCTAATGCACCCTTCACAGTCCAACCCAATGGGCTGTCAGCCCATCTTACAAATAGGGGATAACCAGTTTATGCAAGGTGAGGGATCAGGGCAAAGGAATATGGTTGATGAGACA---AATATTGGGAATTGGGTCATT
Centaurea_m_CmAGL6        ATGGGGAGAGGAAGAGTAGAGCTCAAGCGAATAGAAAACAAAATCAACAGACAAGTTACCTTCTCCAAGCGTCGAAATGGCTTACTCAAAAAAGCTTACGAGCTCTCCGTCCTCTGCGATGCCGAAGTCGGCCTCATCATCTTCTCCAGCCGCGATAAGCTCTACGAGTTCGGCAGCGTCGGAGCCATGAAAACCCTGGAACGTTATCAACGTTGCTGCTTTAATCCTCAAGACGACAACAATGAACGCGAGACGCAGAGTTGGTATCAAGAGGTGTCTAAGTTAAAAGCCAAATTCGAGTCCCTCCAACGCACCCAAAGACATTTACTAGGGGAAGATCTTGGACCGCTTAGCGTTAAGGAACTGCATAATCTTGAAAAACAACTGGAAGGGGCTCTGACACAAGCTCGACAAAGGAAGACACAAATCATGGTAGAACAGATGGAAGAGCTTCGTCGTAAGGAATGTGAACTTGGAGATATGAACAAGCATCTAAAGATAAAGGTCTCAACAGAAGGAGGGGGTTATAGGGCACTTGGACCATGGAACTCTGCTGGT---ACCACCACTTTTCCA---------ATGCAATCAAATGCCATGGATTGTGAACCCATCTTACAAATAGGGTACAATCAATTTATGCATGGGGAGGGATCTGTTCAGAGGAACATGGTTGGTGAGAGTAGTAGTATCCATGGGTGGGTACTT
Helianthus_a_HaAGL6       ATGGGTAGAGGAAGAGTAGAGCTGAAGCGAATAGAGAACAAGATAAACCGGCAGGTCACCTTCTCGAAACGTCGAAACGGTTTGCTTAAAAAAGCATACGAACTATCCGTCCTCTGCGATGCCGAAGTCGGCCTCATCATCTTCTCCAGCCGCGACAAACTCTACGAGTTTGGCAGCGTCGGTGTCATGAAAACCCTTGAACGTTATCAACGTTGCTGCTTTAATCCTCAAGACAACAACAATGAACGTGAAACACAGAGTTGGTATCAAGAGGTTTCCAAGCTAAAAGCCAAGTTCGAATCGCTTCAGCGCACACAAAGACATTTACTTGGGGAAGATCTTGGACCACTTAGTGTCAAGGAACTACATAATCTTGAAAAACAACTAGAAGGTGCTCTTACTCAAGCTAGACAAAGGAAGACACAAATCTTGGTAGAACAGATGGAAGAGCTTCGCCGCAAGGAACGCGAACTTGGAGACATAAACAAGCATCTAAGGATCAAAGTCTCGACAGATCAACAGGACTACAGGGCACTTCCACCATGGAACTCTGGTGTATCTAACAACACATTCCCAATGCACCAATCTCACTCCAATCCTATGGATTGTGAACCCATCTTGCAAATAGGGTATAACCAGTTTATGCATGAGGAAGGATCAGTTCAGAGGAGCATGGTTGGAGAGAGT---AGTATGCAAGGCTGGGTTAAT
Gerbera_h_GRCD3           ATGGGGAGAGGAAGAGTAGAGCTCAAGCGAATAGAGAACAAAATTAACCGACAGGTTACCTTCTCCAAGCGCAGAAATGGCCTGCTCAAGAAAGCTTACGAACTCTCCGTTCTCTGCGACGCCGAGGTCGGCCTCATCATCTTCTCCAGCCGCGACAAACTCTACGAATTCGGCAGCGTCGGTGTCATGAAAACCCTCGAGCGCTATCAACGTTGCTGCTTTAATCCTCAAGATAACAACAATGAACGTGAAACACAGAGTTGGTATCAAGAGGTTTCCAAGTTAAAAGCCAAGTTCGAGTCCCTCCAACGTACCCAAAGGCATTTACTTGGGGAAGATCTTGGACCACTTAGCGTCAAAGAACTGCATAATCTTGAAAAACAACTCGAAGGAGCACTTACCCAAGCTAGGCAAAGGAAGACACAGATCATGGTAGAACAAATGGAAGAGCTTCGTCGTAAGGAACGCGAACTTGGAGATATGAACAAGCATCTAAAGATCAAGGTTTCAGCAGAAGGACAAGGCTATAGAGCACTTCCACCATGGAACTCAGGAACC---AACAACACATTCACAATGCATCCTTCTCAATCCAACCCCATGGACTGTGAACCCATCTTACAAATAGGGTACAACCAGTTTATGCATGGAGAAGGATCAGTTCAGAGGAACATGGTTGGTGAAAAT---GGCATCCATGGTTGGGTCCTT
Daucus_c_DcAGL6           ATGGGGAGAGGAAAAGTGGAGTTGAAGAGAATCGAAAACAAGATTAATCGACAAGTGACTTTCTCCAAGAGAAGAAATGGTTTGATGAAAAAAGCTTATGAACTCTCCGTTCTCTGTGACGCTGAAGTTGCTCTCATTGTTTTCTCTAGCCGCGGCAAGCTTTATGAGTTCTCCAGCTCCGGCATGACTGCAACCCTCGAGAAGTACCAGCGTTGCAATTTAAATCCAATGGCCAACAGCATCGGAACTGAAACACAGAATTGGTGCCAGGAGGTCTCACTTCTAAATGCAAAGTATGAATCCCTGCAACGCACTCAAAGGCATTTGCTTGGAGAGGATCTTGGACCATTGAGCTTGAAAGAACTGCAAAGTCTTGAGAAACAGCTGGAAGGGGCTCTTGGACAAACAAGGCATAGAAAGTCACAGGTAATGGTTGAACAGATGGAGGAGCTTCGCAGGAAGGAACGTCATCTTGGAGATGTGAACAAACAGTTGAAAATCAAGCAAGAGTCATCAGGAGTGGAGTATAGGGGTCTTCCACCATGGGGTACTGGCTTACCT---CATCAGCAGCATGCACAATCTTCTCACTCAAATCCCATGGATCATGCTCCTCTCTTACAAATAGGGTATGAGCAATATGTCCAAGGTGAAGGACCTATTCCAAACAACATTGCTGGTGAAAGTAACGTCACCTATGGCTGGGTTCTT
Solanum_t_StAGL6          ATGGGGAGAGGGAGAGTGGAACTAAAGAGAATAGAGAACAAAATCAACCGTCAAGTGACATTTTCTAAGAGGAGGAATGGTTTGTTGAAGAAAGCTTATGAATTATCAGTGCTTTGTGAGGCTGAAGTTGCTCTCATCATCTTCTCTAGTCGTGGAAAGCTCTATGAGTTTGGAAGTGCAGGTATCACTAAAACTCTTGAGAGGTACCAACGTTGTTGTCTTAATCCTCAAGACAATTGTGGTGAAAGAGAAACACAGAGCTGGTACCAAGAGGTCTCTAAATTAAAGGCCAAGTTTGAAGCCCTTCAACGAACTCAAAGGCACTTGCTTGGTGAAGATCTTGGAGCATTGAGTGTGAAGGAGTTGCAAAATCTTGAAAAACAACTTGAAGGTGCACTTGCACAAGCTAGGCAAAGAAAGACACAAATAATGATGGAACAGATGGAGGAGCTTCGTAGAAAGGAGCGTCATCTTGGTGATGTGAACAAGCAGCTGAAGATTAAGGTTTCTGGTGAAGGACAAGGAGTGAGAGGTGTTCCTCCATGGAGTTGTAATGCATCAAGCAGCACCTTTCATGTTCACCATTCTCAATCAAATCAAATGGACTATGATCCAGTTCTTCAAATAGGGTATCATCAGTATATGGCTGCAGATGGATCAGGGTCAAGGAGCATGGCTGTTGAGAGTAACATCATTCATGGCTGGGGTCTT
Petunia_h_pMADS4          ATGGGGAGAGGGAGAGTGGAGCTAAAGAGAATAGAGAACAAGATCAACAGACAAGTGACATTTTCTAAGAGAAGGAATGGTTTGTTGAAGAAAGCTTATGAACTTTCAGTGCTTTGTGATGCTGAAGTTGCTCTCATCATCTTCTCCAGTCGTGGAAAGCTTTATGAGTTTGGCAATGCAGGTATCACTAAAACCCTTGAGAGGTACCAACGTTGTTGCCTTAATCCTCAAGACAACTGTGGTGAAAGAGAAACACAGAGCTGGTACCAAGAGGTCTCGAAATTAAAGGGCAAGTTTGAAGCCCTTCAACGAACTCAAAGGCACTTGCTTGGTGAAGATCTTGGGCCACTGAGTGTGAAAGAATTGCAAAATCTTGAGAAACAACTTGAAGGTGCACTTGCACAAGCTAGGCAAAGAAAGACACAAATAATGATGGAACAGATGGAAGAGCTGCGTAGAAAGGAGCGCCATCTTGGTGATGTGAACAAGCAACTGAAGGTTAAGGTTTCGGCTGAAGGACAAGGAAATAGAGCTCTTCCTTTATGGACTTCTAATGCATTAAACAGCAATTTTCCTGTTCACCATTCTCAATCAAATCCCATGGACTGTGATCCAGTACTTCAATATAGGGATCATCACTATATGGCAGCAGATGGATCAGGTTCAAGGAGCATGGCTGTTGAGACTAACATCATGCAGGGATGGGGCCTT
Coffea_a_CaAGL6b          ------------------------------------------------------------------------------------------------------CTTTCTGTTCTTTGTGATGCTGAAGTTGCTCTCATCATTTTTTCAAGTCGCGGCAAGCTTTACGAGTTCGGCAGCTCTGGGATAACTAAAACCCTTGAGCGATATCAACGTTGCAGCTTGAGTCCTCAGGAG---AATGCTGAAAGAGAAACACAGAGCTGGTACCAAGAGGTCTCAAAACTGAAGGCCAAGTACGAATCACTACAACGCGCTCAAAGGCACCTACTTGGAGAAGATCTTGGTCCATTGAATGTGAAAGAGTTGCAGAATCTTGAAAAGCAGCTTGAGGGAGCTCTTCTCCAGGCTAGGCAAAGGAAGACTCAGCTAATGATTGAACAAATGGAAGAGCTCCGAAGAAAGGAGCGGCAGCTTGGGGACTTGAATAAGCAGCTTAAGATTAAGGTTTCCCTGGAAGGACAATTAATAAGAGGCCTCCCTCTTTGGAGTTCGAGTGTACCAAGCAGCATGTTTCCTATGCACACTTCTCACAGTGCCGCCATGGATTGCGAGCCTGTCCTACAGATAGGGTATCATCAGTATGCTCCGGCAGAAGGTTCTGCCCCGAGGAGCATGGCCATTGAGAGTAACATCATCCAGGGGTGGGCTCTT
Coffea_a_CaAGL6a          ATGGGAAGAGGAAGAGTAGAGTTGAAGAGGATAGAGAACAAGATCAACCGTCAAGTGACTTTCTCTAAGAGAAGAAATGGTCTGCTCAAGAAAGCTTATGAACTTTCTGTTCTTTGTGATGCTGAAGTTGCTCTCATCATTTTTTCAAGTCGCGGCAAGCTCTACGAGTTCGGCAGCTCTGGGATAACTAAAACCCTTGAGCGATATCAACGTTGCAGCTTGAGTCCTCAGGAG---AATGCTGAAAGAGAAACACAGAGCTGGTACCAAGAGGTCTCAAAACTGAAGGCCAAGTACGAATCACTACAACGCGCTCAAAGGCACCTACTTGGAGAAGATCTTGGTCCATTGAATGTGAAAGAGTTGCAGAATCTTGAAAAGCAGCTTGAGGGAGCTCTTCTCCAGGCTAGGCAAAGGAAGACTCAGCTAATGATTGAACAAATGGAAGAGCTCCGAAGAAAGGAGCGGCAGCTTGGGGACTTGAATAAGCAGCTTAAGATTAAGGTTTCCCTGGAAGGACAATTAATAAGAGGCCTCCCTCTTTGGAGTTCGAGTGTACCAAGCAGCATGTTTCCTATGCACACTTCTCACAGTGCCGCCATGGATTGCGAGCCTGTCCTACAGATAGGGTATCATCAGTATGCTCCGGCAGAAGGTTCTGCCCCGAGGAGCATGGCCATTGAGAGTAACATCATCCAGGGGTGGGCTCTT
Syringa_v_SvAGL6          ------------CTTGTGCAACTGAGAMGGATGGARAAYAAGATCAATAGGCAGGTGACATTTTCAAAGAGAAGAAATGGGCTTCTCAAGAAAGCTTACGAGCTTTCTGTGCTTTGTGATGCTGAGGTTGGCCTTATCATCTTCTCCAGCCGTGGAAAGCTATACGAGTTCGGCAGTGCTGGCATGACTGCAACCCTTGAACGTTACCAGCGTTGCTGCTTTAATCCTCAAAACGCTGCTGCAGAAAGAGAAACACAGAGTTGGTACCAAGAGGTCTCAAAACTAAAGGCTAAGTACGAATCTCTTCAACGCACTCAAAGGCACTTGCTTGGAGAAGATCTTGGGCCGCTAAATGTGAAAGAGTTGGAGAATCTTGAAAAACAACTCGAAGGATCTCTTTCGCAAGCTAGGCAGAGGAAGACAAAGATAATGATGGAACAAATGGAAGATCTCCGCAGAAAGGAGCGGCAACTGGGAGAGATGAACAAGCAGTTGAAGATCAGGGTTTCTACAGAAGGACAAGGTCTGAGAGGGTTTCCACAATGRAATGCAGCTGCATCAACTAGCAACTTTATGGCCCAGCCTGGT---ACAAATCCTATGGAATTTGAACCTGTACTGCAGATGGGGTATCATCACTATAATCTTGGAGAAGGGTTGTTCCAAGACCATGGCTATCGC---AGCTTTGATCTGTTT------------
Camellia_j_CjAGL6         ATGGGTAGAGGAAGAGTAGAGCTAAAGAGGATAGAGAACAAGATCAATCGTCAAGTGACTTTCTCAAAGAGAAGGAATGGTTTGCTCAAGAAAGCTTATGAGCTCTCTGTCCTCTGCGACGCTGAAGTGGCTCTCATCATCTTCTCCAGCCGCGGCAAGCTCTATGAGTTCGGCAGCGCTGGTATGACCAAAACCCTGGAGAGGTACCAACATTGCAACTTTAATCCTCATGACAACAGTGTGGAACGGGAAACGCAGAGCTGGTACCAGGAGGTATCGAAGTTAAGGGCAAAGTTCGAATCCCTTCAGCGCACTCAAAGGCACTTGCTTGGAGAAGATCTTGGACCACTAAGTGTGAAAGAGTTGCAAAATCTTGAGAAACAACTCGAAGGAGCGCTTGCACAAACTAGGCAAAGAAAGACACAGATAATGGTAGAACAAATGGAAGAGCTCAGGCAAAAGGAGCGTCAGCTTGGAGATATGAACAAACAGCTCAAGATTAAGGTTTCAACAGAAGGACAAGGTCTTGGACCCCTTCCATCATGGAATCCTACTAATTCAAACACCAGCTTCTCTGTTCACCCTTCTCAACCCAATCCCATGGACTGTGAAACTGTCTTACAAATAGGGTACCAACACTATGTAGCTGGTGAATCATCTGTTCCAAGGACCATGGCTGGT------GACATAGTCCAGGGTTGGGTGCTT
Galax_u_GuAGL6            ---------------------------------------------------------------------------------------------------------------------------------------------------AGCCGCGGCAAGCTCACCGAGTTCGGTAGCGCTGGTGTGCCCAAAACCCTTGAGAGGTATCAATATAGCAGCAATAATCCTCAAGACAACAGTGTGGAACATGAAACTCAGAGCTTGATCCAAGAGGTATCGAAGTTAAAGGCAAAGCATGAATCCCTTCAACGCACTCAAAGGAATTTGCTTGGCGAAGATCTGGGGCCTCTGAGTGTGAAAGAGTTGCAAAATCTTGAGAAACAGCTGGAAGGAGCTCTTGCTCTAACTAGGCAAAGGAAGACACAGTTCATGATAGAACAAATGGAAGACCTCAGGACAAAGGAGCGACAGCTGGGAGATATGAACAAGCAGCTAAAGTTAAAGGTTTCGGCAGATGAACAAGGCCTTAAACCCCTTCCATCTTGGATTTTTAATGCA---TCAGCCAGCTTCCCTATTCACCCTTGTCAATCTAATCCCATGGACTGTGCTACTGTCCTACAAATAGGGTATCATCACTATGTGCCAGGGGAAGGATCGGTAGCAAGGAGCATGGCTGATGAGAGTACCATCGTCCAGGGCTGGGTGCTG
Actinidia_c_AcAGL6b       ---------------------------------------------------------------------------AATGGTCTGCTCAAGAAGGCTTATGAGCTTTCGGTGCTCTGCGACGCCGAGGTCGCTCTCATCATCTTCTCCAGCCGCGGCAAGCTCTACGAGTTCGGCAGCGCTGGCATGACCAAAACCCTCGAGAGGTACCAGCGTTGCAACTTTAATCCACAAGACAACAGTGTGGAACATGAAACACAGAGCTGGTACCAAGAGGTATCGAAGTTAAAGGGAAAATATGACTCCCTTCAGCGCACTCAAAGGCACTTGCTCGGAGAAGATCTTGGACCGCTAAGCGTGAAAGAGTTGCAAAATCTAGAGAAACAGCTAGAAGGAGCACTTGCACAAACTAGGCAAAGGAAGACACAGATCATGATAGAACAAATGGAAGAGCTCAGGAGAAAGGAACGTCATCTTGGAGACATGAACGAGCAGCTCAAGATGAAGGTTTCTGCTGAAGGACAAGGCTTTACAACCCTCCCATCATGGAACACTACTAATTCAAACAGCAGCTTTACTCTTCAGCCT---CAACCGAATCCCATGGACTACGAACCAATCTTACAAATCGGGTACCAC---TTTGTTCCTGGGGAATCATCTGTTGCAAGGAGCATGGCTAGTGACAGCAACATCATCCAGGGTTGGGTGCTT
Saurauia_z_SzAGL6b        ------------------------------------------------------GTGGCCTTCTCCAAGCGAAGAAATGGCTTGCTGAAGAAAGCTTACGAGCTCTCAGTGCTTTGCGACGCCGAGGTCGCTCTCATCGTCTTCTCCAGCCGCGGCAAGCTCTATGAGTTCGGCAGCGCTGGCGTGACCAAAACCCTCGAGAGGTACCAACGCTGCAGCTTTAATCCTCAAGACAACAGTGTGGAACATGAAACACAGAGCTGGTACCAAGAGGTATCCAAGTTAAGGGGAAAGTACGAGTCCCTTCAGCGCACTCAAAGGCACTTGCTTGGAGAAGACCTTGCAGCACTAAGCGTGAAAGAGTTGCAAAATCTTGAGAAACAGCTAGAAGGAGCTCTTGCACAAACTAGGCAAAGGAAGACACAGATCATGATAGAACAAATGGAGGAGCTCAGGAGGAAGGAGCGTCATCTTGGAGACGTAAACGAGCAGCTCAAGATGAAGGTTTCAGCTGAAGGACAAGGCTTTAGAGCCCTTCAATCATGGAATACTACTACCTCAAACACCAGCTTTGGTCTGCACCCTCCTCAATCCAATCCCATGGACTGGGAGCCGATCTTGCAAATTGGGTATCAC---TTTGTTCCTGGTGAATCATCTGTTCCAAGGAGCATGGTTAGCGATAGTAACATCAACCACGGTTGGGTGCTT
Gustavia_b_GbAGL6         ---------------------------------------------------------------------------------TTTCTGAAGAAGGCTTATGAACTCTCTGTCCTTTGCGACGCCGAGATCGCTCTCATCATCTTCTCCAGTCGCGGCAAGCTCTACGAGTTTGGTAGTGCAGGGACGACCAAAACCCTCGAGAGGTACCAACGTTGCTGCTTCGATCCACAAGACAACAGTGCTGAACATGAAGCCCAGAGCTGGTACCAAGAGGTGTCGAAGTTAAGGGCAAAGTACGAATCTCTTCAACGCACTCAAAGGCACTTACTTGGAGAAGATCTTGGACCATTGAGCGTGAAAGAGTTGCAAAATCTTGAGAAGCAGCTGGAAGGAGCTCTTGCGCAAACTAGGCAAAGGAAGACACAGATGATGATAGAGCAAATGGAAGAGCTGAGGAGGAAGGAGCGCCATCTGGGAGACATGAACAAGCAGCTCAAGCTGAAGGTTTCAGCAGAGGGA------CAAAGATCACTTCCATCATGGAACTCCGGAGCATCGAACAGCAGTTTCGCCGTCCACCTTCCTCAATCCACTCCCATGGACTGCGAGCCCGTCTTGCAAATAGGGTATCAA---TATGTTGCTGGAGAAGGATCTGTGCCAAGGAGCATGGCAGGAGAGAGCAACATTCTCCATGGTTGGATTGTC
Diospyros_d_DdAGL6        ------------------------------------------------CGGCAGGTGACGTACTCGAAGCGGAGGAACGGTTTGCTCAAGAAAGCTTATGAGCTCTCCGTGCTTTGCGATGCTGAAGTCGCTCTCATCATCTTTTCCAGCCGTGGCAAGCTCTATGAGTTCGGCAGTTCTGGAATGACCAAAACCCTAGAGAGGTACCAACGTTGCTGCTTTAATCCTCAAGACAATAGTATCGAACACGAAACACAGAGCTGGTACCAGGAGGTATCGAAGTTGAGGGCAAAGTATGAATCTCTTCAACGCACTCAAAGGCATTTGCTGGGAGAAGATCTTGGACCGTTGAGTGTGAAAGAGTTGCAAAATCTGGAGAAGCAGCTGGAGGGAGCTCTCCTGCAAACAAGGCAAAGAAAGACACAAATAATGATAGAGCAAATGGAAGAGCTGAGGAGAAAGGAGCGTCAGCTCGGAGACATGAACAAGCAGCTCAAGCTTAAGGTTTCAGATCAAGGGCAAGGTCTTAGACCCCTTCCCTCATGGACTCCTAATCCCTCAAACAGCAGCTTTCCTCTTCACGCCTCTCACTCCAACCCGATGGACTGCGAACCCGTCCTACAGATGGGGTATCAG---TATGTTCCCGGGGAAGGATCTGTGGCAAGAAGCATGTCTGGAGAGGGGAACATTGTGCAGGGTTGGGTTATT
Alangium_p_ApAGL6         ---------------------------------------------------------------------------------------------------------------------------GAAGTCGCTCTCATCATCTTCTCCAGTCGCGGAAAGCTCTATGAGTTCGGTAGCGCAGGGATGAGCAAAACCCTAGAGAGATACCAACGTTGCTGCTTTAGTACTCAGGACAACAGCGTGGAGCGGGAAGCACAGAGCTGGTATCAAGAGGTGTCGAAGTTGAAGGCAAAATATGAATCTCTTCAGCGCACGCAGAGGCATTTGCTTGGGGAAGATCTTGGACCACTGAGTGTGAAAGAGTTGCAAAATCTTGAGAAACAGCTTGAAGGAGCTCTCGCGCAAGCTAGGCAAAGGAAGACACAGATAATGATAGAGCAAATGGAAGAGCTCCGCAGAAAGGAGCGCCAGCTTGGAGACATGAACAAGCAGCTCAGATCTAGGGTTTCCACAGAAGGCCATGATTTTAGAGCCCTTTCATCCTGGAACTCCAATCCATTA---AACAACTTCACTTTGCACACTTCTCAAGCCAATCCCATGGACTGTGAACCTGTTCTACAAATAGGGTATCATCACTATGTTCCAGCTGAAGGATCCGTCCCAACAAGCATGGCTGGTGACAGTAGCATCATGCAGGGTTGGGTTCTT
Philadelphus_p_PpAGL6     ---------------------------------------------------------------------------------------------------------------------------------------------TTCTCCAGTAGGGGGAAGCTGTACGAGTTCGGTAGCGCAGGGATGAGCAAAACCCTAGAGAGATACCAACGTTGCTGCTTTAGTACTCAGGACAACAGCGTGGAGCGGGAAGCACAGAGCTGGTATCAAGAGGTGTCGAAGTTGAAGGCAAAATATGAATCTCTTCAGCGCACGCAGAGGCATTTGCTTGGGGAAGATCTTGGACCACTGAGTGTGAAAGAGTTGCAAAATCTTGAGAAACAGCTTGAAGGAGCTCTCGCGCAAGCTAGGCAAAGGAAGACACAGATAATGATAGAGCAAATGGAAGAGCTCCGCAGAAAGGAGCGCCAGCTTGGAGACATGAACAAGCAGCTCAAATCTAGGGTTTCCACAGAAGGCCATGATTTTAGAGCCCTTTCATCCTGGAACTCCAATCCATTA---AACAACTTCACTTTGCACACTTCTCAAGCCAATCCCATGGACTGTGAACCTGTTCTACAAATAGGGTATCATCACTATGTTCCAGCTGAAGGATCCGTCCCAACAAGCATGGCTGGTGACAGTAGCATCATGCAGGGTTGGGTTCTT
Cornus_k_CkAGL6           ---------------------------------------------AATCGTCAAGTCACTTTCTCTAAACGCAGAAATGGTCTGCTCAAGAAAGCTTATGAGCTTTCTGTTCTCTGCGATGCTGAGGTGGCTCTCATCATCTTCTCCAGTCGCGGCAAGCTCTATGAGTTCGGTAGCTCTGGTATTACCAAGACCCTTGAGAGATATCAACGTTGCTGTTTTAATCCTCCGGACAACAATATGGGGCGTGAAACTCAGAGCTGGTACCAAGAGGTGTCAAAATTAAAGGCAAAATATGAATCTCTTCAACGCACTCAAAGGCATTTGCTTGGAGAAGATCTTGGACCACTGAGTGTGAAAGAGTTGCAAAATCTTGAGAAACAGCTTGAAGGAGCTCTCGCGCACGCTAGGCAAAGGAAGACACAGTTAATGATAGAGCAAATGGATGAGCTTCGAAGAAAGGAGCGTCATCTTGGAGACATGAACAAGCAACTCAAGACTAGGGTTTCGGCTGAAGGACAAGGTCTTAGAGCCCTCCCATCATGGAATTCTAATGCATCAACCAGCTGCTTTCCCGTGCACCCTTCTCAGTCCAATCTCATGGACTGTGAACCTGTCTTACAAATAGGGTACCCTCATTATGTTCCAGGGGAAGGATCTGTTCCAAGGAGCATGGCTGGTGAGAGTAACATCATGCATGGTTGGGTTCTT
Gunnera_m_GmAGL6          ------------------------------------------------CGTCAAGTGACTTTTTCGAAACGCAGAAATGGGTTGCTTAAGAAAGCTTATGAACTTTCCGTTCTCTGCGACGCCGAGCTTGCGCTTATCATCTTCTCTAGCCGTGGCAAGCTCTACGAGTTTGGCAGTTCTGGGGTGACAAAAACACTGGAACGGTACCAACGTTGCAACCACACTACAACTGATAATGGTGTTGAGCATCAAACACAGAGCTGGTACCAGGAGGTGACAAAGTTGAAGGAGAAATATGAATCACTACAGCGAACGCAAAGGCATTTATTAGGTGAAGATCTTGGACCACTCAGTGCAAAAGAATTGCAAAATCTTGAGAAACAGCTTGAAGGTGCTCTTGCACAGGCTAGGCAAAGGAGGACACAAATAATGATGGAACAGATGGAAGACCTACGTCGAAAGGAACGTCAACTTGGAGACATAAACAAGCAGCTCAAGCTTAAGCTGGAGGCAGAAGGACAAAGTCTTAGAACCATACAATCATGGAACCCTAATACAATTGAAACC------AATATGCATCCTGGAATCCACCACCCCATGGACTGTGAGCCAACCTTACAAATT---TACCATAACTACGTCAATGGCGAAGGATCAGTCTCACGAAGCGAAGCTGGCGAGAATAACTTCATCCAAGGATGGGTTCTC
Nelumbo_n_NenuAGL6        ------------------------------------------ATCAACCGTCAGGTCACCTTCTCCAAGCGGAGGAACGGTTTGCTCAAGAAAGCTTACGAGCTTTCTGTCTTGTGCGATGCTGAGGTTGCTCTCATCATCTTCTCCAGTCGCGGAAAGCTCTATGAGTTTGGAAGCGCCGGCATAAACAAAACCCTTGAGCGATACCAACAATGCTGTTACACTCCTCAAGACACCAGTTCCGACCGTGAAACACAGAGCTGGTACCAAGAGGTGTCCAAGTTAAAGGCAAAATATGAATCTCTGCAACGCTCACAGAGGCATTTGCTTGGAGAAGATCTAGGACCACTTAGTGTGAAAGAGCTGCAGAATCTTGAGAAGCAGCTTGAAGGGTCTCTCTCACAAGCTAGACAACGCAAGGCGCAAATAATGATGGAACAAATGGAAGAACTCCGCCGAAAGGAACGTCATCTTGGAGACATCAATAAGCAGCTCAAAAATAAGCTTGAGGCAGAAGGACAATCATTCAGAGCCATCCCATCATGGAACTCCATTACAGTGAACACCACTTTCTCAATGCAGCGGTCTCAATCCAATCCGATGGACTGCGAACCCACCTTGCAAATAGGGTACCATCACTTTGTTCCACCAGAAGGAACTGTTCCCAGAAGCGTC------GACTGTAACTTCATTCAAGGATGGATTCTC
Pachysandra_t_PateAGL6    ------------------------------------------------CGTCAGGTTACGTTCTCGAAGCGGAGGAATGGTTTGTTGAAGAAAGCTTACGAGCTTTCAATCTTGTGTGATGCAGAGGTTGCTGTCATTATCTTCTCCAGTCGTGGCAAGCTTTATGAGTTCGGAAGCGCTAGTATAAACAAAACTCTTGAGAGATACCAGCGTTCCAATTACGCTCCTCAGGACAACAATATCGATCGTGAAACACAGAACTGGTATCAAGAGGTTGCAAAGTTAAAAGCAAAATACGAATCTCTTCAGCACTCACAGAGACATTTGCTTGGAGAAGATCTTGGACCACTTAGTGTGAAAGAGTTGCAAAATCTTGAGAGACAACTTGAAGGAGCTCTTGCAAAAGCTAGGCAGCAAAAGACACAAATAATAATGGAACAAATGGAAGAACTTCGCAGAAAGGAGCGTCAACTTGGAGACATAAACAAGCAACTCAAGAACAAGCTTGAAGCAGAAGGACTAGGTTTCGCAGCGATTCAATCATGGGATGACCTA------AACACCAGCTTCTCTCTCCATCCTTCACAATCCAACCCCATGGACGTTGAACCCACCTTACAAATAGGGTACCACCACTTTATTCAATCTGAAGGAACCATTCCTAGGAGCGCAGCGGGCGAGACTAACTTCATCCAAGGATGGGTCCTT
Epimedium_s_EsAGL6        ATGGGGAGAGGGAGAGTGGAGCTGAAGAGGATCGAGAACAAGATCAATCGTCAGGTTACTTTCTCTAAGAGACGCAATGGTTTGTTGAAAAAAGCTTATGAGCTTTCGGTTCTCTGCGATGCTGAAGTCGGTCTTATCATCTTCTCTAGCCGTGGAAAGCTTTATGAATTCGCTAGCGCTGGTATGAACAGAACTCTTGAGCGATATCAACGTTGCTGTTACACCCCTCAAGAGAGCAATGCTGATCGTGAAACTCAGAGCTGGTACCAGGAGGTCTCAAAGCTCAAGGCTAAATATGAATCTCTACAGCGCTCTCAAAGGCATTTGCTTGGAGAGGATCTCGGACCACTTAGCGTCAAAGAGTTGCAAAATCTTGAGAAACAGCTTGAAGGCGCTCTTACTCAGGCCAGGCAACGCAAGACACAGATGATGATTGAACAAATGGAAGAGCTTCGCAGAAAGGAACGACATCTTGGAGACATAAACAAGCAGCTGAAAAATAAGTTCGAGTCTGAAGGACAGCAATTCAGAGCCATTCAATCATGGGAATCTGCTGCATTAGCCAACTCCTTCCAAGGCCATCCTTCTCATTCCGGTGCGATGGACTGTGAGCCCACTCTACAGATCGGGTACCATAACTTTGTTCCACAAGAGGGAAACGTTCAGAGGACT---GTCGAAGAGAACAACTACATCCAAGGATGGGTCCTT
Aquilegia_f_AfAGL6        ATGGGAAGAGGAAGAGTAGAGTTGAAGAGGATTGAAAACAAGATCAATCGTCAAGTTACTTTCTCAAAAAGAAGAAATGGTTTGCTTAAGAAAGCTTATGAACTCTCTGTCTTATGTGATGCTGAAGTTGGTCTCATCATTTTCTCTAGCCGTGGCAAGCTTTATGAGTTCGCTAGTGCTGGTATGAGTAGAACCCTTGAGCGATACCAAAGAAGCTCATATAACTCTCAGGATGGCACTGCAGATCGTGAAACACAGGGCTGGTACCAAGAAGTTTCAAAGCTGAAGGCAAAATATGAATCTTTGCAGCGCTCCCAAAGACATTTGCTTGGAGAAGATCTTGGACCACTTAGTGTCAAGGAGTTGCATAACCTTGAGAAGCAGCTTGAAGGAGCTCTTGCACAAGCCAGGCAAAGGAAGACACAAGTAATGATGGAACAAATGGAGGACCTCCGCAGAAAGGAGCGTCATCTTGGAGATATAAACAAGCAACTCAAAAATAAGTATCAGGCAGAAGGGCAACCATATCGAGCCCTTCAATCATGGGAATCTAATGCATTAAGCAACAATTTTTCCATGCACGCTTCTCAATCAAGTTCCATGGACTGTGAGCCGACCTTGCAGATTGGGTATCACCAATTTGTTTCACCTGAAGGATCTATCCCAAGGACTTCTGCTGGGGAGAACAACTTCACCCAGGGTTGGGCCCTC
Leptopyrum_f_LefuAGL6     ------------------------------------------------------------------------------------------------------CTTACTGTTCTTTGTGATGCTGAGGTTGGTCTTATCATTTTCTCTAGCCGTGGCAAGCTTTATGAGTTCGCTAGTGCTGGTATGAGTAGGACCCTTGAGCGATACCAAAGAAGCTCATACAACTCTCAGGATGGGACTGCAGATCGTGAAACACAGGGTTGGTACCAAGAAGTTTCAAAGCTGAAGGCAAAATATGAATCATTGCAGCGCTCACAAAGGCATTTGCTTGGAGAAGATCTTGGGCCACTCAGTGTGAAGGAGCTGCAGAACCTTGAGAAGCAGCTTGAAGGAGCTCTTGCACAAGCTAGGCAAAGAAAGACACAAATAATGATGGAACAAATGGAGGATCTCCGCAGAAAGGAACGTCACCTTGGAGACATAAACAAGCAACTCAAAAATAAGTTTCAGGCAGAAGAACAACCATATCGGGCCCTTCAATCATGGGAATCTAGTGCATTAAACAACAATTTTTCAATGCATGCATCGCAATCAAGTTCCATGGACTGTGAGCCGACTTTGCAGATTGGGTATCACCAATATGTTTCACCTGAAGGATCTATCCCAAGAACTGCTGCAGGGAACAACAACTTCACCCAGGGATGGGCCCTC
Ranunculus_b_RbAGL6       ---------------------------------------------------------------------------------------------------------TCGGTGYTGTGTGATGCTGAAGTTGGTCTTATCATCTTCTCCGCCCGTGGGAAGCTCTATGAGTTTGCAAGCGCTGGTATGAGCCGAACTCTAGAACGATACCATAAAAATTCTTTCAGCAACCAGGATAGCAATATTGATCGTGAAACCCAGAGCTGGTACCAGGAAGTTTCAAAGCTGAAGGCAAAATATGAATCACTTCAGCGCTCACAGAGGCATTTGCTGGGAGAAGATCTTGGACCACTTAATGTCAAAGAGTTGCAAAACCTTGAGAAACAACTTGAAGGAGCTCTTGCACAAGCTAGGAGCAGAAAGACTCAAATAATGTTAGAACAAATGGAAGCACTTCGCAGAAAGGAGCGTGAGCTAGGAGATATGAACAAGCAACTCAAAAATAAGTATCAGGCGGAAGGCCAATCACTTAGAGCCATGCAATCATGGGAATCCAATGCACTA---AACAATTATTCTGGGCATCCTTCTCACTCCAGTTCAATGGATTGCGAACCCACCTTGCAAATTGGGTATCACCAATATGTTTCGGCTGATGGACCAATCCAGAGGAACAATGCTGGGGAGAATAACTTCATCCAAGGATGGGAGCTG
Nigella_d_NdAGL6          ATGGGTAGAGGAAGAGTTGAGTTGAAACGAATTGAAAACAAGATCAATCGTCAAGTAACTTTCTCCAAGAGGAGAAATGGTTTACTTAAGAAAGCTTATGAACTCTCCGTTCTTTGTGATGCTGAAGTTGGTCTTATCATCTTCTCTAGTCGTGGAAAGCTTTATGAGTTCGCTAGTGCCGGTATGAGTAGAACACTTGAGCGATACCAAAGAAGTTCTTACAACTCTCAGGATAACAGCGCTGACCGTGAAACACAGAGCTGGTACCAGGAAGTTTCAAAACTCAAGGCAAAATATGAATCACTACAGCGCTCGCAAAGGCATTTGCTGGGAGAAGATCTTGGACCACTGAGTGTCAAGGAATTGCAAAACCTCGAAAAGCAGCTTGAAGGAGCTCTCTCACAGGCTAGGCAGAGAAAGACACAAATAATGGTAGAGCAAATGGAAGAACTTCGTAGAAAGGAACGTCAACTTGGAGATATGAACAAGCAGCTCAAAAACAAGCTGGAAGCAGATACTCAATCATACCGAGTGATTCAATCATGGGAATCAACTGCACTAAACAACAATTTCTCTGGGCATCCTTCACAATCAAGTTCCATGGACTGTGAGCCCACCCTTCAGATTGGGTACCACCAATATGTTTCGGCTGAAGGATCGATTCCAAGGAGCACTGCTGGTGAGAACAACTTCATCCAAGGATGGGTTCTC
Sinofranchetia_c_ScAGL6   ---------------------------------------------------------------------------------------AAGAAGGCTTATGAACTTTCTATACTGTGTGATGCTGAAGTTGGTCTCATCATCTTCTCTAGCCGTGGAAAGCTTTATGAGTTCGGAAGTGCCGGTATGAATAGAACTCTTGAACGATACCAGCGCTGCTGTTGCACCCCACAAGATAGCAATGCCGATCGCGAAACACAGAGCTGGCACCAAGAAGTCTCGAAACTAAAGGCAAAATTTGAAAATCTACAGCGCATGCAAAGGCATTTGCTTGGAGAAGATCTTGGGCCTCTTAGCGTCAAAGAGTTGCAGACTCTTGAAAAACAACTTGAAGGAGCTCTCGCACAAGCTAGGCAGCGGAAGACACAGATGATGATAGAACAAATGGAAGAACTCCGTAGGAAGGAACGTCATCTTGGAGATATAAACAAGCAGCTAAAAAATAAGCTTGAGACAGAAGGACAATCATTTATAGCGATTCAATCATGGGAATCTACCGCATTAAACAACAACTTCCATGTGCATCCTTCTCAATCCAATCCCATGGATTGCGAACCCACTTTACAAATAGGGTACCACCAATTTGTTCCACAGGAAGGAACTGTTCCAAGGAGCGTTGCTGGTGAGAGTAACTTCATTCAGGGATGGGTCCTT
Decaisnea_i_DiAGL6        ---------------------------------------------------------------------------------------AAGAAGGCTTATGAACTTTCTGTACTATGCGATGCTGAAGTTGGTCTCATCATCTTTTCTAGCCGTGGAAAGCTTTTTGAGTTCGCAAGTGCTGGTATGAATAGAACTGTTGACCGATACCAACGATGCTGTTATTCTACTCAAGATAGCAATGCTGACCGTGAAACACAGAGCTGGTGCCAAGAGGTCTCGAAGCTAAAGGCAAAATATGAAAATCTGCAGCGCACGCACAGGCAATTGCTTGGGGAAGATCTTGGACCACTTAGTGTGAAAGAGTTGCAAACTCTTGAGAAACAGCTTGAAGGAACTCTCACACAAGCTAGGCAGCGGAAGACACAAATAATGATGGAACAAATGGAAGAACTCCGCAGAAAGGAACGTCATCTTGGTGACATAAACAAACAGCTCAAAAACAAGCTTGAGGCTGAAGGACAATCACTTATAGCAATTCAATCATGGGAATCTACTGCATTAAACAACAACTTTTCTGTGCATCCTTCTCATTCTAATCCCATGGATTGTGAACCCACTTTACAAATAGGGTACCACCAATTTGTTCCACAGGAAGGAGCTGTTCCGAGGAGCGTT------GAGAGTAACTTCATGCAGGGATGGGTCCTT
Holboellia_g_HgAGL6       ------------------------------------------------------------------------------------------------------------------------------------------------------------------TATGAGTTCGCAAGCGCTGGTATGAATAGAACTGTTGAGCGATACCAACGATGCTGTTATACTCCTCAAGATAGCCATGCCGATCATGAATCACAGAGCTGGTACCAAGAGGTCTCGAAGTTAAAGGCTAGATTTGAATCTCTGCAGCGCACGCAAAGGCATTTGCTTGGGGAAGATCTTGGACCACTTAGTGTGAAAGACTTGCAAACACTTGAGAAACAGCTTGAAGGAGCTCTCACACAAGCTAGGCAGCGGAAGACACAGATAATGGTAGAGCAAATGGAAGAACTCCGCAGAAAGGAGCGACATCTTGGAGATATAAACAAGGAGCTTAAAACTAAGCTTGAGACAGAAGGGCAGTCATTAAGAGCTATTCAACTATGGGAATCTAATGCATTAAACAACAACTTTCCTGTTCATCCTTCTCAATCCAATCCCATGGACTGTGAGCCTACCTTACAGATTGGGTACCACAACTTTTCTCAACACGAAGGAACTGTTCCGAGGAGCGTAGCTGGTGAGAATAACTTCATTCAGGGATGGGTCCTT
Akebia_t_AktAGL6           ATGGGGAGAGGAAGAGTAGAGCTGAAGAGGATAGAGAACAAGATCAACCGTCAGGTTACGTTCTCAAAGAGGAGGAATGGTTTGCTTAAGAAAGCTTATGAACTTTCTGTATTATGCGATGCTGAAGTTGGTCTCATAATTTTTTCTAGTCGCGGAAAGCTTTATGAGTTCGGAAGCGCCGGTATGAATAGAACTGTTGAGCGATACCAACGATGCTGTTATACTCCTCAAGATAGCAATGCCGATCATGAATCACAGAGCTGGTACCAAGAGGTCTCGAAGTTAAAGGCTAGATTTGAATCTCTGCAGCGCACGCAAAGGCATTTGCTTGGGGAAGATCTTGGACCACTTAGTGTGAAAGAATTGCAAACTCTTGAGAAACAGCTTGAAGGAGCTCTCACACAAGCTAGGCAGCGAAAGACACAGATAATGGTAGAGCAAATGGAAGAACTCCGCAGAAAGGAGCGACATCTTGGAGATATAAACAAGGAGCTTAAAACTAAGCTTGAGACAGAAGGGCAGTCCTTAAGAGCCATTCAATTATGGGAATCTAATGCATTAAATAACAACTTTCCTGTTCATCCTCCTCAATCCAATCCCATGGACTGTGAGCCCACCTTACAAATTGGGTACGACAACTTTTCTCAACACGAAGGAACTGTTCCGAGGAGTGTAGCTGGTGAGAATAACTTCATTCAGGGATGGGTCCTT
Eschscholzia_c_EcAGL6     ATGGGTAGAGGAAGAGTTGAACTGAAGAGGATTGAGAACAAAATTAATCGTCAAGTAACATTCTCAAAGAGAAGAAATGGGTTGCTTAAGAAAGCTTACGAACTTTCAGTATTGTGTGATGCTGAAGTTGGACTTATTATTTTCTCTAGTCGAGGCAAGCTTTGTGAGTTTGCTAGTGCCGGGATGAATAGAACTCTTGAACGATACCAACGAACGTCTTATGCTCCTCAAGACAACGCTAATGAGAGGGAAACACAGAGCTGGTACCAAGAGGTTTCGAAGCTAAAGGCCAAATATGAATCTCTACAACGCTCACAAAGGCATTTGCTTGGGGAAGATCTTGGACCACTTAGTGTGAAAGAGTTGCAAAATCTTGAGAAACAACTTGAAGGAGCTCTTGGCCAAGCCAGGCAAAGAAAGACACAAATAATGATGGATCAAATGGAAGAACTCCGTCGAAAGGAACGTCATTTAGGAGACTTGAACAAGCAGCTCAAGATTAAGACAGAGGCAGAAGAACAATCTTTTAGAAGCATTCAAGCATGGGACTCAACTTCTTTGGCAAATAGCTTTGCTGGCCATCCTTCTCATTCCAATTCCATGATCTGTGAACCCACATTGCAAATGGGGTACCACCAGTATGTTCAACAGGAAGGAAATGCTGGTAGGAGCGGCGGTGGTGAGAGCAACTTCATCCAGGAATGGGCTCTT
Zea_m_ZAG5                ATGGGGAGGGGACGCGTCGAGCTGAAGCGGATCGAGAACAAGATCAACCGCCAGGTCACCTTCTCCAAGCGCCGCAACGGCCTGCTCAAGAAGGCCTACGAGCTCTCCGTGCTCTGCGACGCCGAGGTCGCGCTCATCATCTTCTCCGGCCGCGGCAAGCTCTACGAGTTCGGCAGCGCCGGCGTAACTAAAACTTTAGAAAGGTATCAACATTGCTGCTACAATGCTCAAGATTCCAACGCACTCTCTGAATCTCAGAGCTGGTACCAGGAAATATCAAAACTGAGGGCAAAATTCGAGGCCTTGCAGCGCACTCAGAGACACTTGCTTGGGGAGGACCTTGGCCCACTGAGTGTGAAGGAATTGCAGCAGCTAGAGAAACAGCTAGAATGTGCTTTGTCACAGGCAAGACAGAGAAAGACGCAACTTATGATGGAGCAAGTGGAAGAGCTTCGCAGAACGGAGCGTCACCTGGGAGAAATGAACAGGCAACTCAAACACAAGCTCGAAGCTGAAGGCTGTAACTACACAACCTTGCAGTGCTGGCCAGCTCCCGGCATCGGCGCCACCTATCAAGTGCATCCGGCCCACTCAGTTGCTATGGACTGTGAACCCACTCTGCAAATCGGGTACCCTCAGTTTCCGCCCCCTGAGGCAAATATCCCAAGGAGCGCTACAGGCGAGAACAACTTCATGCTGGGATGGGTTCTT
Sorghum_b_SbAGL6a         ATGGGGAGGGGACGAGTTGAGCTGAAGCGGATCGAGAACAAGATCAACCGCCAGGTCACCTTCTCCAAGCGCCGCAACGGCCTGCTCAAGAAGGCGTACGAGCTCTCCGTGCTCTGCGACGCCGAGGTCGCGCTCATCATCTTCTCCAGCCGCGGCAAGCTCTACGAGTTCGGCAGCGCCGGCATAACTAAAACACTAGAAAGGTATCAACATTGCTGCTACAACGCTCAAGATTCCAATGCACTCTCTGAAACTCAGAGCTGGTACCAGGAAATGTCAAAACTGAGGGCAAAATTTGAAGCCTTGCAGCGCACTCAGAGGCACTTGCTCGGGGAGGACCTTGGCCCACTGAGTGTTAAGGAATTGCAGCAGCTAGAGAAACAGCTAGAATGTGCTTTGTCACAGGCAAGACAGAGAAAGACACAACTTATGATGGAGCAAGTGGAAGAGCTTCGCAGAAAGGAGCGTCACCTGGGAGAAATGAACAGGCAACTCAAACACAAGCTTGAAGCTGAAGGTTCTAACTACAGAACCTTGCAGGCCTGGCCAGCTCCCGGCATCGGCGCCACGTATCATGTTCATCCAGCTCACTCAGTTGCTATAGACTGTGAACCCACTCTGCAAATTGGGTACCCTCAGTTTCTGCCTTCTGATCAGAATATCCCAAGGAACGCCGGAGGCGAGAACAACTTCATGCTGGGATGGGTTCTT
Zea_m_BDE                 ATGGGGAGGGGACGAGTTGAGCTCAAGCGGATCGAGAACAAGATCAACCGCCAGGTCACCTTCTCCAAGCGCCGCAACGGCCTGCTCAAGAAGGCCTACGAGCTCTCCGTGCTCTGCGACGCCGAGGTCGCGCTCATCATCTTCTCCAGCCGCGGCAAGCTCTACGAGTTCGGCAGCGCCGGCATAACAAAAACTTTAGAAAGGTACCAACATTGCTGCTACAATGCTCAAGATTCCAATGCACTCTCTGAAACTCAGAGCTGGTACCAGGAAATGTCAAAACTGAGGGCAAAATTCGAGGCCTTGCAGCGCACTCAGAGGCACTTGCTTGGGGAGGAACTTGGCCCACTGAGTGTGAAGGAGTTGCAGCAGCTAGAGAAACAGCTCGAATGTGCTTTGTCACAGGCAAGACAGAGAAAGACACAACTTATGATGGAGCAAGTGGAAGAGCTCCGCAGAAAGGAGCGACACCTGGGAGAAATGAACAGGCAACTCAAACACAAGCTTGAAGCTGAAGGTTGTAACTACAGAACCCTGCAGGCCTGGCCAGCTCCCGGCATGGGCGCCACCTATCATGTGCATCCAGCTCAATCGGTTGCAATGGACTGTGAACCCACTCTGCAAATCGGGTACCCTCAGTTTCTGCCTTCCGAGGCAAATATCCCAAGGAGCCCCGGAGGCGAGAACAACTTCATGCTGGGATGGGTTCTT
Panicum_h_PhAGL6          ATGGGGAGGGGACGAGTTGAGCTGAAGCGGATCGAGAACAAGATCAACCGTCAGGTGACCTTCTCCAAGCGCCGCAACGGCCTGCTCAAGAAGGCCTACGAGCTCTCGGTGCTCTGCGACGCCGAGGTCGCGCTCATCATCTTCTCCAGCCGCGGCAAGCTCTACGAGTTCGGCAGCGCCGGAATAACTAAGACATTAGAAAGGTACCAACATTGCTGCTACAATGCTCAAGATTCCAATGCCCTCTCTGAAACTCAGAGTTGGTACCAGGAAATGTCAAAACTGAGGGCAAAATTCGAGGCTTTGCAGCGCACTCAAAGGCACTTGCTTGGGGAGGACCTTGGCCCACTCAGCGTCAAGGAACTGCAACAGCTAGAGAAACAGCTTGAATGTGCTTTATCACAGGCGAGGCAGAGAAAGACACAACTTATGATGGAGCAAGTGGAGGAGCTTCGCAGGAAGGAGCGTCACCTGGGAGAAATGAACAGGCAACTCAAGCACAAGCTCGAAGCTGAAGGATGCAACTACAGAACCTTGCAGGCCTGGCCAGCTCCCGGCATCGGCGCCACATATCATGTGCATCCGGCTCACTCAGCTGCCATGGATTGTGAACCCACTCTGCAGATCGGGTATCCTCAGTTTCTGCCTTCTGAGGCAAATATTCCACGCAGCGCTGGAGGCGAGAACAACTTCATGCTGGGATGGGTTCTT
Panicum_v_PvAGL6          ATGGGGAGGGGACGGGTTGAGCTGAAGCGGATCGAGAACAAGATCAACCGCCAGGTGACCTTCTCCAAGCGCCGCAACGGCCTGCTCAAGAAGGCCTACGAGCTCTCCGTGCTCTGCGACGCCGAGGTCGCGCTCATCATCTTCTCCAGCCGCGGCAAGCTCTACGAGTTCGGCAGCGCCGGAATAACTAAGACATTAGAAAGGTACCAACATTGCTGCTACAATGCTCAAGATTCCAATGCACTCTCTGAAACTCAGAGTTGGTACCAGGAAATGTCAAAACTGAGGGCAAAATTCGAGGCTTTGCAGCGCACTCAAAGGCACTTGCTTGGAGAGGACCTTGGCCCACTGAGCGTCAAGGAGCTGCAACAGCTAGAGAAACAGCTTGAATGTGCTTTATCACAGGCGAGGCAGAGAAAGACACAACTTATGATGGAACAAGTGGAGGAGCTTCGCAGGAAGGAGCGCCACCTGGGAGAAATGAACAGGCAACTCAAGCACAAGCTCGAAGCTGAAGGTTGTAACTACAGAACCTTGCAGGCCTGGCCAGCTCCCGGCATGGGCGCCACATATCATGTGCATCCGGCTCCCTCAGCTGCTATGGATTGTGAACCCACTCTGCAAATCGGGTATCCTCAGTTTCTGCCTTCTGAGGTAAATATTCCACGCAGCGCTGGAGGCGAGAACAACTTCATGCTGGGATGGGTTCTT
Setaria_i_SiMADS6         ATGGGGAGGGGACGGGTTGAGCTGAAGCGGATCGAGAACAAGATCAACCGCCAGGTGACCTTCTCCAAGCGCCGCAACGGCCTGCTCAAGAAGGCTTACGAGCTCTCCGTGCTCTGCGACGCCGAGGTCGCGCTCATCATCTTCTCCAGCCGCGGCAAGCTCTACGAGTTCGGCAGCGCCGGAATAACTAAGACATTAGAAAGGTACCAACATTGCTGTTACAATGCTCAAGATTCTAACGCACTCTCTGAAACTCAGGGCTGGTACCAGGAAATGTCAAAACTGAGGGCAAAATTTGAGGCTTTGCAACGCACGCAAAGGCACTTGCTTGGCGAGGACCTTGGCCCACTGAGCGTGAAAGAACTGCAGCAGCTAGAGAAACAGCTAGAATGTGCTTTGTCCCAGGCGAGACAGAGAAAGACACAACTTATGATGGAGCAAGTAGAGGAGCTTCGCAGGAAGGAGCGTCACCTGGGAGAAATGAACAGGCAACTCAAGCACAAGCTCGAAGCTGAAGGTTGCAACTACAGAAACTTGCAGGCCTGGCCAGCTCCCGGCATCGGCGCTACATATCATGTGCATCCGGCTCACTCAGCTGCTATGGACTGTGAACCCACTCTGCAAATCGGGTATCCTCAGTTTCTGCCTTCCGAGGCAAATATTCCACGCAGCGCCGGAGGCGAGAACAACTTCATGCTGGGATGGGTTCTT
Oryza_s_OsMADS6           ATGGGGAGGGGAAGAGTTGAGCTGAAGCGCATCGAGAACAAGATCAACAGGCAGGTCACCTTCTCCAAGCGCCGCAACGGCCTCCTCAAGAAGGCCTACGAGCTGTCCGTTCTCTGCGACGCCGAGGTCGCGCTCATCATCTTCTCCAGCCGCGGCAAGCTCTACGAGTTCGGCAGCGCCGGCATAACAAAGACTTTAGAAAGGTACCAACATTGTTGCTACAATGCTCAAGATTCCAACGCACTTTCTGAAACCCAGAGTTGGTACCATGAAATGTCAAAGTTGAAAGCAAAATTTGAAGCTTTGCAGCGCACTCAAAGGCACTTGCTTGGGGAGGATCTTGGACCACTCAGCGTCAAAGAATTGCAGCAGCTGGAGAAACAGCTTGAATGTGCACTATCACAGGCGAGACAGAGAAAGACGCAACTGATGATGGAACAAGTGGAGGAACTTCGCAGAAAGGAGCGTCAGCTGGGTGAAATTAATAGGCAACTCAAGCACAAGCTCGAGGTTGAAGGTTCCACCTACAGAGCCATGCAGTCCTGGGCTCAGGGCGCCGTGAATGGCGCATACGTGCAGCCGCCGCCACACTCCGCGGCCATGGACTCTGAACCCACCTTGCAAATTGGGTATCCTCAATTTGTGCCTGCTGAAGCAACTATTCAGAGGAGCACTGGTGCAGAGAACAACTTCATGCTGGGATGGGTTCTT
Festuca_p_AGL6a           ATGGGGAGGGGGAGAGTTGAGCTGAAGCGGATCGAGAACAAGATCAACCGGCAGGTCACCTTCTCCAAGCGCCGCAACGGCCTCCTCAAGAAGGCCTACGAGCTGTCCGTGCTCTGCGACGCCGAGGTCGCTCTCATCATCTTCTCCAGCCGCGGCAAGCTCTACGAGTTCGGCAGCGCAGGCACAACTAAGACATTAGAAAGATACCAACACTGCTGCTACAATGCTCAAGATTCCAGTGCACTATCTGAAACTCAGAGCTGGTACCAGGAAATGTCAAAGCTGAAGGCAAAATTCGAAGCTTTGCAGCGCACTCAGAGACACTTGCTTGGTGAGGACCTTGGACCGCTCAGCGTGAAAGAACTGCAGCAGCTGGAGAAACAGCTAGAATGTTCTCTGTCACAAGCCAGACAGCGAAAGACACAACTTATGATGGAGCAAGTGGAGGAGCTTCGCAGGAAGGAGCGTCAGTTGGGAGAAATCAATAGGCAACTCAAGCACAAGGTTGACGCTGAAGGCAGCAGCTTCAGGGCGATGCAAACCTGGGCTGCCGGCACCGTCGAAGGCGCATATCACCAGCAGCCTAATCACTCCGCTGCTATGGACTGTGAACCCACTCTGCAAATTGGGTATCCTCAGTTTGCGGCGGCTGAGCAGAATATTCCGAGGAGCAGCGGAGGGGAGAACAACTTCATGCTGGGCTGGGTTCTT
Lolium_p_LpMADS4          ATGGGGAGGGGGAGAGTTGAGCTGAAGCGGATCGAGAACAAGATCAACCGGCAGGTCACCTTCTCCAAGCGCCGCAACGGCCTCCTCAAGAAGGCCTACGAGCTGTCCGTGCTCTGCGACGCCGAGGTCGCGCTCATCATCTTCTCCAGCCGCGGCAAGCTCTACGAGTTCGGCAGCGCAGGCACAACGAAGACATTAGAAAGATACCAACACTGCTGCTACAATGCTCAAGATTCCAGTGCACTATCTGAAACTCAGAGCTGGTACCAGGAAATGTCAAAGCTGAAGGCAAAATTCGAAGCTTTGCAGCGCACTCAGAGACACTTGCTTGGTGAAGACCTTGGACCGCTCAGCGTGAAAGAACTGCAGCAGCTGGAGAAACAGCTAGAATGTTCTCTGTCACAAGCCAGACAGCGAAAGACACAACTTATGATGGAGCAAGTGGAGGAGCTTCGCAGGAAGGAGCGTCAGTTGGGAGAAATCAATAGGCAACTCAAGCACAAGCTGGACGCTGAAGGCAGCAGCTTCAGGGCGATGCAAACCTGGGCTGCCGGCACCGTCGAAGGCGCATATCACCAGCAGCCTAATCACTCCGCTGCTATGGACTGTGAACCCACTCTGCAAATTGGGTATCCTCAGTTTGCGGCGGCTGAACAGAATATTCCGAGGAGCAGCGGAGGGGAGAACAACTTCATGCTGGGCTGGGTTCTT
Hordeum_v_HvAGL6          ATGGGGAGGGGAAGGGTCGAACTGAAGCGCATCGAGAACAAGATCAACCGGCAGGTCACCTTCTCCAAGCGCCGCAACGGCCTCCTCAAGAAGGCCTACGAGCTCTCCGTGCTCTGCGACGCCGAGGTGGCGCTCATCATCTTCTCCAGCCGCGGCAAGCTCTACGAGTTCGGCAGCGCCGGCACAACAAAAACATTGGAGAGGTACCAACACTGCTGCTATAATGCTCAAGATTCCAATGCACTATCTGAAACTCAGAGCTGGTACCAGGAAATGTCAAAGCTAAAGGCAAAATTTGAAGCTTTGCAGCGAACTCAGAGACACTTGCTTGGGGAGGACCTTGGACCGCTAAGCGTGAAAGAACTGCAGCAGCTGGAGAAACAGCTAGAATGTTCACTGTCACAGGCCAGACAGCGAAAGACGCAACTTATGATGGAGCAGGTGGAGGAACTTCGCAGGAAGGAGCGTCAGCTGGGAGACATCAACAGGCAACTCAAGCACAAGCTCGACGCTGAAGGCAGCAACTACAGGACCATGCAGACCTGGGCTGCCGGCACCGTCGAAGGCGCATATCACCAGCACCCTAATCATTCCGCTGCGATGGACTGTGAACCCACTCTGCAAATTGGGTACCCTCAGTTCGCGGCTCCTGATCAGAATATTCCACGGAGCAGCGGAGGGGAGAACAACTTCATGCTGGGGTGGGTTCTT
Dendrocalamus_l_DlMADS17  ATGGGGAGGGGGAAGGTCGAGCTGAAGCGCATCGAGAACAAGATCAACCGGCAGGTCACCTTCTCCAAGCGCCGCAACGGCCTCCTCAAGAAGGCCTACGAGCTGTCGGTGCTCTGCGACGCCGAGGTCGCGCTCATCATCTTCTCCAGCCGCGGCAAGCTCTACGAGTTCGGCAGCGCCGGCATAAGTAAGACATTAGAAAGATATCAACACTGCTGCTACAATGCTCAGGACAACAAT---CTGTCTGAAACTCAGATCTGGTACCAGGAAATGTCGAAGCTAAGGGCAAAATTCGAAGCTTTGCAGCGCACTCAGAGGCATTTACTCGGGGAGGATCTTGGACCGCTCAGCGTAAAAGAACTGCAGCAGCTGGAGAAACAGCTAGAATGTGCTCTGTCACAGGCAAGACAGCGAAAGACACAACTTATGATGGAGCAAGTGGAGGAACTTCGCAAGAAGGAGCGTCAGTTGGGAGAAATTAACAGGCAACTCAAGCACAAGCTCGAGGCTGAAGGTAGCAGCTATAGAGCCATGCATTCCTGGGCTCCTGGCACCGTCGAAGGCTATCATGAGCAGCAGCCTCCTCACTCCGCTGCTCTGGACTGTGAACCCACTCTGCAAATTGGGTATCCGCAATTTATGCCTCCTGAGGCGAACATTCCAAGAAGCGCCGGAGGGGAGAACAACTTCATGCTGGGGTGGGTTCTT
Dendrocalamus_l_DlMADS18  ATGGGTAGGGGGAACGTGGAGCTGAAGCGCATCGAGAACAAGATCAACCGGCAGGTCACCTTCTCCAAGCGCCGCAACGGCCTCCTCAAGAAGGCCTACGAGCTGTCGGTGCTCTGCGACGCCGAGGTCGCGCTCATCATCTTCTCCAGCCGCGGCAAGCTCTACGAGTTCGGCAGCGCCGGCATAAGTAAGACATTAGAAAGATATCAACACTGCTGCTACAATGCTCAGGACAACAAT---CTGTCTGAAACTCAGATCTGGTACCAGGAAATGCCGAAGCTAAGGGCAAAATTCGAAGCTTTGCAGCGCACTCAGAGGCATTTACTCGGGGAGGATCTTGGACCGCTCAGCGTAAAAGAACTGCAGCAGCTGGAGAAACAGCTAGAATGTGCTCTGTCACAGGCAAGACAGCGAAAGACACAACTTATGATGGAGCAAGTGGAGGAACTTCGCAAGAAGGAGCGTCAGTTGGGAGAAATTAACAGGCAACTCAAGCACAAGCTCGAGGCTGAAGGTAGCAGCTATAGAGCCATGCATTCCTGGGCTCCTGGCACCGTCGAAGGCTATCATGTGCAGCAGCCTCCTCACTCCGCTGCTCTGGACTGTGAACCCACTCTGCAAATTGGGTATCCGCAATTTATGCCTCCTGAGGCGAACATTCCAGGAAGCGCCGGAGGGGAGAACAACTTCATGCTGGGGTGGGTTCTT
Setaria_i_SiMADS17        ATGGGGAGGGGCAGGGTGGAGCTGAAGCGGATCGAGAACAAGATCAACCGCCAGGTGACCTTCTCCAAGCGCCGCAACGGCCTCCTCAAGAAGGCCTACGAGCTCTCCGTGCTCTGCGACGCCGAGGTGGCGCTCATCGTCTTCTCCAGCCGCGGCAAGCTCTACGAGTTCGGCAGCGCTGGAGTAAACAATACACTGGAAAAGTATCACAATTGTTGTTACAATGCTCAAGGTTCCAACGAAGGGGGTGAACCTCAGGGTTGGTACCAAGAAATGTCAAGACTCAAGGCAAAGCTTGATTCGCTCCAACGTTCTCAGAGGCACATGCTTGGTGAGGACCTTGGACCACTGAGCATAAAGGAACTGCAGCAACTGGAAAAACAACTTGAATATGCACTGTCACAGGCTCGACAGCGGAAGACTCAAATGATGATGGAGCAGGTGGATGAGCTTCGCCGAAAGGAGCGCCAACTTGGGGAGCTTAACAAGCAACTGAAAAACAAGCTGGAAGCAGAAGGTTCCAACTACAGGACCGTCCAATCCTGGGCTATTGAAGCTGCCACCGATGGCGGTTCACTCTCCCAGACACCAGCAGCTGCTATGGATTGCGAGCCCACTCTGCAAATTGGGTATCACCAGTTCGTTTCTCCTGAGGCAACCATGCCTAGAAGCAGCGAGCAGAACAGCCACTTCTTGCTCGGCTGGGCCCTT
Sorghum_b_SbAGL6b         ATGGGGAGGGGCAGGGTGGAGCTGAAGCGGATCGAGAACAAGATCAACCGCCAGGTGACCTTCTCCAAGCGTCGCAATGGCCTCCTCAAGAAGGCCTACGAGCTCTCCGTGCTCTGCGACGCCGAGGTGGCGCTCATCGTCTTCTCCAGCCGTGGCAAGCTCTACGAGTTCGGCAGCGCAGGTGTAAATAAGACTTTGGAAAAGTACCATAATTGTTGTCACAATGCTCAAGATTCCAACAGTTTTGGTTTAAGGACGAATTGGTACCAAGAAATGTCAAGGTTCAAGGATAAGCTTGAATCGCTCCAACGCTCTCAGAGGCACATGCTTGGTGAGGACCTTGGGCCCCTGAGCATAAAGGAGCTGCAGCAACTGGAAAAACAACTTGAAGATTCTCTGTCACAGGCTCGACACCGGAAGACTCAAATGATGATGGAACAGATGGATGAGCTTCGTCGAAAGGAGCGCCAACTTGATGAGCTTAACAAGAAACTGAAAAACAAGCTGGAAGCAGAAGGTTGCAACTACAGGGGCGTCCAATCCTGGGCTACTGACGCAGCAAGCGACAGCGGGGCACTTTCCGAACCACCAGCTGCTGCTGTGGACTGTGAACCCACTCTGCAAATCGGGTTCGTTGCT---------GCTGAGGCAGCCAAGCCAAGACGAAGTGAGGAGAACAACCACTTCATGCTCGGTTGGGCCCTT
Oryza_s_OsMADS17          ATGGGGAGGGGAAGGGTTGAGCTGAAGCGCATCGAGAACAAGATCAACCGGCAGGTCACCTTCTCCAAGCGCCGCAACGGCCTCCTCAAGAAGGCGTACGAGCTCTCCGTGCTCTGCGACGCGGAGGTGGCGCTCATCATCTTCTCCAGCCGTGGCAAGCTGTACGAATTCGGTAGCGCCGGAATAAACAAGACATTGGAAAAGTACAATAGTTGCTGTTACAACGCTCAAGGTTCAAATGCTGGTGGTGAACATCAGAGCTGGTACCAAGAGATGTCAAGGCTCAAGACTAAGCTTGAATGTCTCCAACGCTCTCAGAGGCACATGCTTGGTGAAGATCTTGGACCATTGAGCATAAAGGAACTGCAGCAGCTGGAGAAGCAACTTGAGTACTCACTGTCACAGGCTCGACAACGAAAGACACAAATCATGATGGAGCAGGTCGACGATCTTCGCCGGAAGGAACGCCAGCTTGGAGAGCTCAATAAGCAACTGAAAAACAAGCTAGAAGCTGAAGCCGATAGCAGATCAGCCATCCAGTCCTGGGTCCATGGCACCGTC---GGCGGCAGAGTGCTGAATGCTCAACCACCACCAGATATTGACTGTGAGCCTACTCTGCAAATTGGGTACTATCAATTTGTCCGTCCTGAGGCGGCCAATCCAAGAAGCAATGGACAGAACAACAACTTTGTGATGGGATGGCCCCTC
Tradescantia_v_TvAGL6     ---------------------------------------------------------------------------------------------------------------------------------------------------AGCCGTGGCAAGCTCTATGAGTTTGGAAGTGTTGGGACAACTAAAACATTGGAGCGATACCATCGTTGCTGTTATGCTGCATCCGAATCTGGCCCTGAACGTGAATCTCAGAACTGGTGCCAAGAGATGTCAAAGCTGAGGGCAAAACTTGATTCTCTGCAGCGGTCTCAGAGGCATTTGCTTGGTGAAGACCTTGGACCATTGAATGTAAAGGAACTGCAGCAACTGGAGAGACAACTTGAATCCGCACTCTCACAAGCCAGGCAAAGGAAGACTCAGATAATGCTGGAGCGGATGGAAGAACTTCGGAAGAAGGAACGACATCTTGGAGAACTCAACAAACAACTTAAGAACAAGCTTGAGGCAGAAGGGGCCAGCTATAGAGCCATCCAATCATGGGGCTCTGATCATGCTGGCAATGCGTTTCCTGGCCAACCATCACAATCCAGTGGCTTGGACTGTGAACCCACTCTACAGATTGGGTATCCACAATTTGTTTCTCCTGATGCAGCAATGCATAGGAGCTCTGGTGGTGAGAACACCTCATGGGATGGGTTA------
Musa_a_MaAGL6             ATGGGGAGGGGACGAGTGGAGCTGAAGAGGATCGAGAACAAGATCAACCGGCAGGTCACCTTCTCCAAGCGGAGGAACGGGTTGCTGAAGAAGGCGTACGAGCTCTCCGTCCTCTGCGACGCCGAGGTCGCGCTCATCATCTTCTCCAGCCGCGGCAAGGTCTACGAGTTCGGCAGCGTTGGAACAAGCAAAACATTAGAGCGATATCAACGTTGCTGTTACACATCCCAGGATTCTAACGCTAATCGTGAAGCACAGAATTGGTACCAAGAAATGGCCAAGTTGAAGACAAGGTTCGAGTCCCTGCAACGCTCCCAGAGGCATTTGCTTGGGGAAGACCTCGGTCCACTGAGTGTGAAGGAACTGCAACAACTGGAAAGACAGCTTGAATCTGCACTCTCACAGGCCCGGCAAAGAAAGACTCAGTTGATGCTGGACCAGATGGAAGAACTTCGGAAGAAAGAGCGTCATCTTGGAGAAATAAACAAGCAGCTGAAAGAGCAGATCGAGGCAGAAGGTGCCACCTTCAGAGCTCTTCAACCATGGTGCTCTGACGCAACCGGCAACGCGTTCCCCGCGCAGCCGCTGCAATCCAGCGGGATGGATCGTGAACCCACGCTGCAGATAGGGTATCACCAGTTTGTTCCTCCCGAAGTCGCGATGCCCAGGAACTCAGCAGGAGAGAACAATTTCATGCTGGGTTGGGTGCCA
Musa_a_MaMADS2            ATGGGGAGGGGACGAGTTGAGCTGAAGAGGATCGAGAACAAGATCAACCGGCAGGTGACCTTCTCCAAGAGGAGGAATGGGCTGCTCAAGAAGGCGTACGAGCTGTCCGTCCTCTGCGACGCCGAGGTCGCGCTCATCATCTTCTCCAGCCGTGGCAAGCTCTACGAGTTCGGCAGCGTTGGAATGAGCAAAACATTGGAGCGATATCAACATTGGTGTTATGCATCCCAAGATCCTAATGTTAATCGCAATGCTCAGAACTGGTGCCAAGAAATGTCCAAGTTGAAGGCAAAGTTCGAGTCCCTCCAACGCTCCCAGAGGCATTTGCTGGGGGAAGACCTTGGTCCTCTGAGTGTAAAAGAACTGCAACAATTGGAAAGACAACTCGAGTCTGCACTCTCACAGGCCAGGCAAAGAAAGAGTCAGTTGATCCTGGAGCAGATGGAAGAACTTCGTAAGAAAGAGCGCCATCTTGGGGAGATAAACAAGCAGCTTAGAGACCAGATTGAGGTAGAAGGTGCCACCTTGAAAGCCTTTCAGTCATGGTGTTCTGATGCAATGAGCAATGCATTTGCAGCACAGCCATCACACTCCGCCGGCATGGACCGCGAACCGATGCTTCGTATAGGGTATCACCAGTTTGTTCCTGCTGATGCTGCGATTCCCAGGAACCCAATTGGGGAGAACAATTTCATGCTGGAATGGGTTCCC
Ananas_c_AcMADS1          ATGGGGAGAGGGAGAGTTGAGCTGAAGAGGATCGAGAACAAAATCAACCGGCAAGTGACGTTCTCGAAGCGCCGCAACGGGCTCCTCAAGAAGGCCTACGAGCTCTCCGTCCTCTGCGACGCCGAGGTCGCCCTCATCATCTTCTCCAGCCGCGGCAAGCTCTACGAGTTCGGAAGCGTTGGCACAAGCAAGACATTAGAACGATATCAACGCTGCTGTTACAATTCTCAGGATTCAAGTGGTGATCGTGAGACTCAGAGCTGGTACCAGGAAATGTCCAAGTTGAAGGCAAAATTTGAGTCTCTGCAGCGCTCTCAGAGGCATTTGCTCGGGGAGGATCTTGGACCGCTGAGTGTGAAAGAATTGCAGCAACTGGAGCGACAGCTTGAGTCTGCTCTTTCACAAGCCAGACAGAGAAAGACTCAAATAATGATGGATCAGATGGAAGAACTTCGCAAAAAAGAACGTCAACTGGGAGAAATAAATAAGCAGCTTAGAAACAAGCTTGAGGCCGAAGGCGGCGCCTTTAGGGCCATTCAATCATGGGCTTCTGATGCTATTGGAAATGCATTCAATATGCAGCACGCCCAATCGAGCAGCATGGAATGCGAACCCACTCTGCAAATAGGGTATCACCAATTTGTTCCTCCTGAGGCAACCATTCCAAGAACCGCCGGTGGGGAGAACAATTTCATGCTTGGTTGGGTTCTG
Elaeis_g_EgMADS4          ---------------------------------------------------------------------------------------------------------------------------------GCACTCATCATCTTCTCCAGCCGCGGCAAGCTCTACGAGTTCGGCAGCGTTGGCACTAGCAAAACTTTAGAACGATATCAGCGTTGTTGCTATGCATCTCAAGAATCTAGTACCAATCGGGAGGCACAGAGCTGGTACCAGGAGATGTCAATGTTGAAGGCAAAAGTAGAGTCTCTGCAGCGCTCCCAGAGGCATTTGCTGGGAGAAGACCTTGGACCACTGAGTGTGAAAGAACTGCAACAACTCGAACGACAACTTGAATCTTCTCTGTCACAAGCCAGGCAAAGAAAGACTCAGATAATGCTGGACCAGATGGAAGAACTTCGGAGGAAAGAGCGTCATCTAGGAGAAATAAATAAGCAGCTCAGAAACAAGCTTGAGGCCGAAGGTGCCACATTCAGAGCCATTCAATCATGGGCTTCTGATGCAGGAAGCAATCCATTCTCCATGCAGCCATCTCAATCCAGCGGCATGGATTGTGAACCCACTCTACAAATAGGGTTTCTCAGTTTGTTCCTTCAGAAGCAGCCATACCAAGGAACACAGGTGGGAGAGAACAATTTCATGCTAGGCTGGGTTCTT
Elaeis_g_EgAGL6a          ATGGGGAGGGGAAAAGTTGAGCTGAAGAGGATCGAGAACAAGATCAACCGCCAGGTTACCTTCTCCAAGCGCCGCAACGGCCTGCTCAAGAAGGCCTACGAACTCTCCGTCCTCTGCGATGCCGAGGTTGCACTCATCATCTTCTCCAGCCGCGGCAAGCTCTACGAGTTCGGCAGCGTTGGCACTAGCAAAACTTTAGAACGATATCAGCGTTGTTGCTATGCATCTCAAGAATCTAGTACCAATCGGGAGGCACAGAGCTGGTACCAGGAGATGTCAATGTTGAAGGCAAAAGTAGAGTCTCTGCAGCGCTCCCAGAGGCATTTGCTGGGAGAAGACCTTGGACCACTGAGTGTGAAAGAACTGCAACAACTCGAACGACAACTTGAATCTTCTCTGTCACAAGCCAGGCAAAGAAAGACTCAGATAATGCTGGACCAGATGGAAGAACTTCGGAAGAAAGAGCGTCATCTAGGAGAAATAAATAAGCAGCTCAGAAACAAGCTTGAGGCCGAAGGTGCCACATTCAGAGCCATTCAATCATGGGCTTCTGATGCAGGAAGCAATCCATTCTCCATGCAGCCATCTCAATCCAGCGGCATGGATTGTGAACCCACTCTACAAATAGGGTTTCCTCAGTTTGTTCCTCCAGAAGCAGCCATACCAAGGAACACAGGTGGAGAGAACAATTTCATGCTAGGCTGGGTTCTT
Elaeis_g_EgAGL6b          ATGGGGAGGGGGAGAGTTGAACTGAAGAGGATCGAAAACAAGATCAACCGCCAGGTAACCTTCTCCAAGCGCCGCAGCGGCCTGCTCAAGAAGGCCTATGAGCTCTCCGTCCTCTGCGACGCCGAGATTGCACTCATCATCTTCTCCAGCCGCGGCAAGCTCTACGAGTTCGGCAGCGTTGGCACAAGCAAAACTTTAGAGCGATATCAACGTTGTTGCTATACATCCCAGGATTCTAATGCTGATCAGGAGACACAGAACTGGTACCAGGAGATGGCGAAGTTGAAGGCAAAGTTTGAGTCTCTGCAGCGCTCCCAGAGGCATTTGCTGGGGGAAGACCTTGGACCATTGACTGTGAAAGAACTGCAACAACTTGAACGTCAACTTGAGTCTGCTCTGTCACAAGCTAGGCAAAGAAAGGCTCAGATAATGCTGGACCAGATGGAAGAACTTCGGAAAAAAGAACGCCATCTTGGAGAAATAAATAAGCAGCTTAAGGACAGGCTTGACGCAGAAAGTGCCTCTTTTAGAGCCATTCAATCTTGGGCTTCTGATGGAGTAAACAATGCATTCTCCTTGCAGCCATCTCAATCCAACAACATGGATTGTGAACCCACTCTACAAATAGGGTTTCCGCAGCTTGTTCCTCCAGAAGCAGCCATAACGAGGAACACAGGCGGAGAGAACAATTTTATGCTAGGTTGGGTTCTT
Narcissus_t_NtAGL6b       ATGGGAAGAGGGAGAGTTGAATTGAAGAGGATTGAGAATAAGATAAATCGTCAGGTGACTTTCTCAAAGAGAAGGAATGGGTTGTTGAAGAAGGCATACGAGCTTTCGGTGCTTTGTGATGCCGAGGTGGCGCTTATCGTGTTTTCGAGCCGGGGAAAGCTCTATGAATTTGGAAGTGCTGGCACGAGTAAAACCCTTGAGCGATACCAGAGATGTTGCTACACTTCTCAAGATGCTGCCGCTGACCGTGAAACACAGAACTGGTGCCATGAAGTGTCCAAGTTGAAGGCAAAGTTTGAATCGCTGCAACGCTCTCAGAGACATTTGCTTGGGGAAGACCTTGGCCCATTGAGCATTAAAGAATTGCAACAGTTGGAGCGCCAACTTGAAGCTTCTCTTTCACAGGCTCGACAACGAAAGACACAGATAATGTTGGACCAGATGGAAGAGCTTCGGAGGAAGGAGCGTCACCTTGGAGAAATCAATAAGCAGCTTAAAATTAAGCTCGAACAAGAAGGTGCGAATCTTGGAGCCATTCAATCATGGGAAGCTGAAGCAGCCGGAAATTCATACCAAATTCATCTGGGTCAATCCAGTGCTATGGACTGTGAACCAACTCTACAAATAGGGTATCACCAATTTGTTCAACCTGAAGCTGGCCTCCCAAGGAACACTGGCGGAGAGAATAATTTCATGCTTGGTTGGGTTCTT
Narcissus_t_NtAGL6a       ATGGGGAGAGGGAGAGTTGAATTGAAGAGGATTGAGAATAAGATTAATCGTCAGGTGACTTTCTCAAAGAGAAGGAATGGGTTGTTGAAGAAGGCATACGAGCTTTCGGTGCTTTGTGATGCCGAGGTGGCGCTTATCGTGTTTTCGAGCCGGGGAAGGCTCTATGAATTTGGAAGTGCTGGCACGAGTAAAACCCTTGAGCGATACCAGAGATGTTGCTACACTTCTCAAGATGCTGCCGCTGACCGTGAAACACAGAACTGGTGCCATGAAGTGTCCAAGTTGAAGGCAAAGTTTGAATCGCTGCAACGCTCTCAGAGACATTTGCTTGGGGAAGACCTTGGCCCATTGAGCATTAAAGAATTGCAACAGTTGGAGCGCCAACTTGAAGCTTCTCTTTCACAGGCTCGACAACGAAAGACACAGATAATGTTGGACCAGATGGAAGAGCTTCGGAGGAAGGAGCGCCACCTTGGAGAAATCAATAAGCAGCTTAAAATTAAGCTCGAACAAGAAGGTGCGAATCTTAGAGCCATTCAATCCTGGGAATCTGATGCAGCGGGAAATGCATACTCCATGCATCCTGGTCAATCCAGCGCTATGGACTGTGAACCAACTCTACAGATAGGGTATCACCAATTTGTTCAGCCTGAAGCCACCCTTCCAAGGGCCGCTGCTGGAGAGAATAATTTCATGCTGGGTTGGGTCCTT
Allium_c_AcAGL6           ATGGGAAGGGGAAGAGTTGAATTGAAAAGAATTGAGAACAAGATTAATAGACAAGTTACTTTCTCAAAAAGAAGAAATGGTTTGTTAAAGAAAGCTTATGAACTCTCTGTGCCTTGTGATGCTGAAGTTGCACTTATCATTTTTTCCAGCAGAGGCAAGCTCTATGATTTTGGAAGCGTTGGCACCAGCAAAACACTTGGGCGATATCAGAGATGTTGTTACACTTCTCAGGACGCTACAGCGGATCGTGAAACACAGAGTTGGTACCAAGAGGTATCAAAACTGAAGGCAAAATTTGAATCGCTACAGCGTTCTCAGAGACATTTGCTCGGTGAAGACCTTGGACCACTGAGTGTTAAAGAATTGCAACAGTTGGAACGTCAACTTGAAGCTTCTCTATCGCAGGCTCGTCAAAGAAAGACACAAATAATGCTGGACCAAATGGAAGAACTTCGCAAGAAGGAGCGCCATCTCGGGGAAATCAATAAGCAGCTGAAAAGCAAGCTAGAGCAAGAGGGTGCAACATTTAGAGCAATACAACCATGGGAGTTTAATGTGCAG---GGAAATTACGCTATGAATCATGCTCAGTCTAATGCAATGGATTGTGAACCTACTTTGCAAATCGGAAACAGGCAATTCTCTCAGCCTGAAACCTCAATGCCAAGAAACAATAGTGGAGAGAACAATTTCATGCTGGGTTGGGCTCTT
Agapanthus_p_ApMADS3      ATGGGGCGAGGGAGAGTTGAGCTGAAGAGGATTGAGAACAAGATCAATAGGCAAGTGACTTTCTCAAAGAGGAGGAATGGGCTACTTAAGAAAGCTTACGAGCTCTCCGTGCTTTGCGATGCCGAGGTTGCCCTCATTGTTTTCTCGAGCCGCGGCAAGCTTTATGAATTTGGCAGCGCTGGAACAAGCAAGACGCTTGAACGATACCAGAGATGTTGTTACACTTCTCAAGATGCCACTGCTGACCGCGAAAAACAGAATTGGTACCAAGAAGTGGCCAGGTTGAAGGCTAAATTTGAATCTCTACAGAGTGCCCAAAGGCATTTGCTTGGAGAAGACCTAGGTCCATTGAGTGTGAAAGAATTGCAACAGTTGGAACGCCAACTTGAAGCTTCTCTGTCTCAGGCTCGGCAAAGAAAGACACAGATAATGTTTGACCAGATGGAAGAACTTCGGAAGAAGGAACACCATCTTGGAGAAATCAATAAGCAGCTGAAAACTAAGCTCGAGGCAGAAGGTGAGAATCTAAGAGCCATTCAATCATGGGAATCTGATGCAACTGGAAATGTATTTTCTATGCATCCTTCTCACTCAAGTGCCATGGAATGTGAACCAACTCTACAGATTGGGTATCATCAGCTTGTCCAACCTGAAGGTTCACTCCCAAGGAACTCGGGCGGAGAGAACAATTTCATGCTTGGTTGGGTTCTC
Agapanthus_a_AafAGL6      ---------------------------------------------------------------------------------------------------------------------------------------------------AGCCGTGGCAAGCTCTATGAATTTGGCAGCGCTGGAACAAGCAAGACGCTTGAACGATACCAGAGATGTTGTTACACTTCTCAAGATGCCACTGCTGACCGCGAAAAACAGAATTGGTACCAAGAAGTGGCCAGGTTGAAGGCTAAATTTGAATCTCTACAGAGTGCCCAAAGGCATTTGCTTGGAGAAGACCTAGGTCCATTGAGTGTGAAAGAATTGCAACAGTTGGAACGCCAACTTGAAGCTTCTCTGTCTCAGGCTCGGCAAAGAAAGACACAGATAATGTTTGACCAGATGGAAGAACTTCGGAAGAAGGAACACCATCTTGGAGAAATCAATAAGCAGCTGAAAACTAAGCTCGAGGCAGAAGGTGAGAATCTAAGAGCCATTCAATCATGGGAATCTGATGCAACTGGAAATGTATTTTCTATGCATCCTTCTCACTCAAGTGCCATGGAATGTGAACCAACTCTACAGATTGGGTATCATCAGCTTGTCCAACCTGAAGGTTCACTCCCAAGGAACTCGGGCGGAGAGAACAATTTCATGCTTGGTTGGGTTCTC
Asparagus_o_AOM3          ATGGGAAGAGGGAGAGTTGAGTTGAAGAGGATAGAGAACAAGATCAACAGGCAGGTGACCTTCTCCAAGAGGAGGAATGGGTTGTTGAAGAAAGCCTACGAGCTGTCAGTGCTTTGCGATGCTGAGGTGGCGCTTATTATCTTTTCGAGCCGTGGCAAGCTCTATGAATTCGGAAGTGCTGGAACAAGCAAAACACTTGAGCGATACCAGCGGTGCTGTTACACTTCCCAAGATGCTGCCGCCAGCCATGAAACACAGAGCTGGTACCAAGAAGTTTCCAAGTTGAAGGCAAAATTTGAGTCCCTGCAGCGTTCCCAAAGACATTTACTTGGAGAGGACCTTGGTCCATTGAGTGTGAAAGAATTGCAGCAGCTGGAACGACAACTGGAATCTGCTCTGTCACAAGCTCGGCAAAGAAAGACACAGATAATGCTGGACCAGATGGAAGAACTCCGGAAGAAGGAGCGTCATCTTGGAGAAATCAATAAGCAGCTTAAAGCTAAGCTCGAAGCTGAAGGTGCAAGTTTTAGAGCCATTCAATCATGGGAATCTGAAGCAGGAGGAAATGCATTTTCTATGCATCCTTCTCAATCCAGTGCCATGGACTGTGAACCCACTCTCCAGATTGGGTATCACCATCTTGTTCAACCTGAAGCTGCTCTCCCAAGGAGCTCTGGCGGAGAGAACAATTTCATGCTTGGTTGGGTTCTT
Hyacinthus_o_HoAGL6       ATGGGGAGAGGGAGAGTGGAGCTGAAGAGGATAGAGAACAAGATCAACAGGCAGGTGACGTTCTCCAAGCGGAGGAACGGGCTGCTGAAGAAGGCCTACGAGCTGTCGGTGCTCTGCGACGCCGAGGTCGCCCTCATCGTCTTCTCCAGCCGCGGCAAGCTCTACGAGTTCGGCAGCGCCGGTACGGGTAAAACACTGGAGCGATACCAACGATGCTGTTACACTTCTCAAGATGCTAGTGCTGACCGTGAAGCACAGAGCTGGTACCAAGAAGTCTCCAAATTGAAGGCAAAATTCGAGTCCCTACAGCGCTCCCAGAGACATTTGCTTGGAGAAGACCTTGGTCCACTGAGTGTGAAAGAATTGCAACAGTTGGAACGTCAAATGGAATCTGCCCTGTCTCAGGCTCGGCAAAGAAAGACACAGATAATGCTGGACCAGATGGAAGAACTTCGGAAGAAGGAGCGTCATCTCGGAGAGATCAATAAACATCTTAAATCTAGGCTCGAGGCTGAAGGCGCGACATTCAGAGCAATTCAATCATGGGAGTCTACTGCAGCAGGAAATGCATTCTCCGTGCATCCTTCTCAATCCAGGGCCATGGACTGTGAACCCACTCTGCAGATAGGGTATCATCATCTTGTTCAACCTGAAGAAGCTATCCCAAGGAACACAGTCGGGGAGAACAATTTCATGCTTGGTTGGGTTCTT
Crocus_s_CsAGL6b          ATGGGAAGAGGAAGAGTTGAGTTGAAGAGGATCGAGAACAAAATCAACAGACAAGTGACCTTCTCCAAGAGGAGGAATGGCCTTCTCAAGAAGGCTTACGAGCTCTCGGTGCTCTGCGATGCTGAGGTGGCATTAATCATCTTCTCCAGCCGCGGCAAACTCTACGAGTTCGGTAGCGCTGGTACACCTAAAACACTTGAGCGATACCAACGTTGTTGTTACACATCTCAGGACTCCACCGCTGATCGAGAAACACAGAGCTGGTATCAGGAAGTATCTAAGTTGAAGGCAAAATTTGAGTCTCTCCAGCGCTCCCAGAGGCATTTGCTCGGAGAAGACCTTGGACCATTGAGTGTGAAAGAATTGCAACAACTAGAACGCCAACTTGAATCTTCTCTGTCACAAGCCAGGCAGAGAAAGACACAGATTATGCTGGACCAAATGGAAGAACTTCGAAAGAAGGAGCGCCATCTTGGAGAACTTAATAACCAGCTTAAAAACAAGCTTGAGACAGAAGGAAGCACATTTAGAGCCATTCAATCCTGGGAGTCTAATGGTGGTAACAATGCATTCCCTTTCCATCCTTCTCAATCCAGCGCCATGGACTGTGAACCCACTCTCCAGATTGGGTATCATCACCTTGTTCAACCTGAAACTGTACTTCCAAGAATTTCGGAGGGCGAGAACAATTTCATGGTGGGTTGGGTTCTT
Crocus_s_CsAGL6a          ATGGGTAGAGGAAGAGTTGAGTTGAAGAGGATCGAGAACAAGATCAACAGACAAGTGACCTTCTCCAAGAGGAGGAATGGGCTTCTCAAGAAGGCCTACGAGCTCTCCGTTCTCTGTGATGCTGAGGTGGCACTCATTATCTTCTCCAGCCGAGGCAAACTCTACGAGTTCGGTAGCGCTGGTACACCTAAAACACTTGAGCGATACCAACGCTGTTGTTACACATCCCAGGATTCCACCGCTGATCGAGAAACACAGAGCTGGTACCAGGAAGTGTCTAAGTTGAAGGCAAAATTTGAGTCTCTCCAGCGCTCCCAAAGGCATTTGCTTGGAGAAGACCTCGGACCATTAAGCGTGAAAGAATTGCAACAACTAGAACGCCAACTTGAATCTGCTCTGTCACAAGCCAGGCAGAGAAAGACACAGATTATGCTGGACCAAATGGAAGAACTTCGCAAGAAGGAGCGTCATCTTGGAGAAATTAATAAGCAGCTTAAAAATAAGCTTGAGACAGAAGGCAGCACATTTAGAGCCTTTCAATCCTGGGAATCTGATGGTGTTAGTAATGCATTTCCTATCCATCCTTCTCAATCCAGCGCCATGGACTGTGAGCCCACTCTCCAGATTGGATATCATCACCTTGTTCAACCTGAAACTGCACTTCCAAGGAATTCAGCTGGGGAGAACAATTTCATGCTGGGTTGGGTGCTT
Alstroemeria_l_AlsAGL6    ATGGGGAGGGGGAGGGTGGAGCTGAAGAGGATCGAGAACAAGATCAATCGCCAAGTCACCTTCTCGAAGCGGCGGAACGGGATACTCAAGAAAGCTTACGAGCTCTCCGTGCTCTGCGACGCGGAGGTCGCTCTCATCATCTTCTCCAGCCGCGGCAAGCTCTACGAGTTCGGGAGTGCCGGTACAAGCAAAACACTTGAGCGATACCAACGATGTTGCTATACATCCCAAGATACAAATATTGATCGTGAAACACAGAACTGGTATCAAGAAATGTCTAAGCTGAAAGCAAAATTTGAATCTCTCCAACGTGCCCAGAGGCATTTGCTCGGTGAAGACCTTGGACCATTGAGCGTGAAAGAGTTGCAGCAACTTGAACGGCAACTGGAATCCGCTCTAGCACAAGCTAGACAAAGAAAGACACAGTTAATGCTCGATCAGATGGAAGAACTGCGCAAGAAAGAGCGTCACCTGGGTGAAATCAATAAGCAACTTAAAAACAAGCTCGAGGCTGAAGGTGCAAATTTAAGAGCCTTGCAGTCATGGGAATCTGAAGCTGTTGGAAATGCATTTCCCATGCATCAAATCCAATCCAGTGCCATGGATACTGAACCAACTCTCCAGATAGGGTACCACCCCTTCATTCCTCAGGATGCAAACCTGCAAAGGAACAATGGTGGAGAGAACAACTTCATGCTGGGTTGGGTTCTT
Lilium_t_LtAGL6           ---------------------------------------------------------------------------------------------------------------------------------------------------AGCCGCGGCAAGCTCTATGAATTTGGAAGTGCTGGTACGGGCAAAACACTTGAGAGGTACCAGAGATGTTGTTACACTTCTCAAGATGCTACTGCTGATCACGAAACTCAGAGCTGGTACCAAGAAGTGTCCAAGTTGATGGCAAAATTTGAGTCCCTACAGCGCTCCCAGAGGCATTTGCTCGGAGAGGACCTTGGTCCATTGAGTGTCAAAGATTTGCAACAGCTGGAAAGACAACTTGAATGTGCTCTGTCGCAAGCTAGACAAAGAAAGACTCAGATTATGCTGGATCAAATGGAAGAACTTCGAAAAAAGGAACGCCAGCTTGGAGAAATTAATAAGCAGCTCAAAACTAAGCTTGAGGCTGAAGGTGGAAATTATAGAGCCATTCAATCATGGGAGAATAGCGATATAGCAAATGCATTCTCTCTGCATCCTTCTCAATCCAGTGCCATGGAGTGTGAACCCACACTACAGATAGGGTATCAACAGTTTGTGCAACCTCAAGCTGCCAACCCAAGAAACCAGGGTGGAGAAAACAATTTCATGCTGGGATGGGTT---
Oncidium_g_OgMADS7        ATGGGGCGAGGAAGAGTTGAGCTGAAGAGGATTGAGAACAAGATCAATCGGCAGGTGACTTTCTCCAAGCGTAGAAATGGCCTTCTAAAGAAGGCTTATGAACTCTCTGTTCTATGTGATGCAGAGGTGGCCTTAATCATCTTCTCAAGTAGAGGGAAACTCTATGAGTTCGGCAGTGCAGGCACGTGCAAAACTCTCGAACGATATCAACATTCTTGTTACAGTTCTCAAGCTACCAATATTGATCGTGAAACACAGAGCTGGTACCAAGAAGTCTCCAAACTGAAGACAAAATTCGAAACATTGCAGCGTTCCCACAGGAATTTACTTGGAGAGGATCTTGGACCGTTAAACGTAAAAGAATTACAGCAGTTAGAACGGCAACTTGAAACTGCCTTATCACAGGCCAGGCAAAGAAAGACACAAATAATGCTGGATCAAATGGAAGAGCTGCGTAAGAAGGAACGTCAACTTGGAGAGCTCAATAAGCAGCTTAAAATGAAGCTTGAGGCTGGAGGTAGCTCTCTTAGGCTTATGCAATCATGGGAATCTGATACTGTGGGCAATGCATTCCAAATGCACCCTTTCCCGTCGAGCTCGTTGGAATGCGAACCAGCTCTCCATATAGGGTACCACCAGTTTGTTCCTCCAGAAACAGTCATTGCTAGGACTCCTGTAGAGAATAGTAATTTTATGCTTGGATGGATGCTC
Erycina_p_EpMADS3         ATGGGGAGAGGGAGAGTTGAACTGAAGAGGATTGAGAACAAAATTAATCGACAAGTTACTTTCTCAAAGCGAAGAAATGGGCTTTTAAAGAAAGCATATGAACTCTCTGTTCTATGTGATGCAGAAGTGGCCTTAATCATATTTTCAAGTAGAGGAAAATTGTATGAATTCGGCAGTGCAGGCACGTGCAAAACTCTGGAGCGATATCAACATTCTTGTTTTAGTTCTCAAGCTACCAATATTGATCGTGAAACTCAGAGCTGGTATCAAGAAGTCTCCAAATTGAAGATAAAATTCGAAACATTGCAGCGCTCCCACAGGAATTTACTTGGAGAGGATCTTGGACCATTAAACGTGAAGGAATTACAGCAGTTAGAACGGCAACTTGAAACTGCTTTATCACAGGCCAGACAAAGAAAGACACAAATAATGTTGGATCAAATGGAAGAGCTGCGTAAGAAGGAACGTCAACTTGGAGAGCTCAATAAGCAGCTTAAAATGAAGCTTGAAGCTGGAGGTAGCTCTCTTAGGCTTATGCAATCATGGGAATCTGATGCTGTAGGAAATTCATTTCAAATGCACCCTTTTCCTTCAAGCTCGTTGGAATGTGAACCGACTCTCCATATAGGGTACCATCAGTTTGTTCCTCCAGAAACAGTCATTGCTAGGACCACTGTTGAGAATAATAATTTTATGCTTGGGTGGATGCTT
Cymbidium_f_CfAGL6        ATGGGAAGAGGAAGAGTTGAGCTCAAGAGGATTGAGAACAAGATCAATCGCCAGGTGACCTTCTCCAAGCGTAGAAATGGCCTCCTCAAGAAGGCTTATGAACTTTCTGTTCTCTGTGACGCAGAGGTAGCCCTAATCATCTTCTCAAGTCGAGGCAAGCTCTATGAGTTCGGCAGTGCTGGTACATGCAAAACCCTAGAGCGATATCAACGTTCTTGCCTCAATTCTCAAGCTACCAATATTGACCGTGAAACACAGAGCTGGTACCAAGAAGTCTCCAAATTGAAGTCAAAGTTCGAATCATTGCAGCGCTCCCACAGGAATTTACTTGGAGAGGATCTTGGACCCTTAAACGTGAAAGAATTACAGCAATTGGAACGGCAACCCGAAACTGCTTTATCACAGGCCAGGCAAAGAAAGACACAAATAATGCTTGATCAAATGGAAGAACTTCGTAAAAAGGAACGTCAGCTTGGAGAGATCAATAAGCAGCTAAAAATGAAGCTTGAGGCTGGAGGTGGCTCTCTAAGGCTTATGCAATCATGGGAATCTGATGCTGTGGGCAATGCATTCCAAATGCACCCTTACCAGTCAAGTTCCTTGGAATGCGAGCCAACTCTACATATAGGGTATCACCACTATGTTCCTCCAGAAACAGTAATTCCTAGGACCCCTGTAGAGAATAATAATTTTATGCTTGGATGGATGCTC
Cymbidium_g_CgAGL6        ATGGGAAGAGGAAGAGTTGAGCTGAAGAGGATTGAGAACAAGATCAATCGCCAGGTGACCTTCTCCAAGCGTAGAAATGGCCTCCTCAAGAAGGCTTATGAACTTTCTGTTCTCTGTGACGCAGAGGTAGCCCTAATCATCTTCTCAAGTCGAGGCAAGCTCTATGAGTTCGGCAGTGCTGGAACATGCAAAACCCTAGAGCGATATCAACGTTCTTGCCTCAATTCTCAAGCTACCAATATTGACCGTGAAACACAGAGCTGGTACCAAGAAGTCTCCAAATTGAAGTCAAAGTTCGAATCATTGCAGCGCTCCCACAGGAATTTACTTGGAGAGGATCTTGGACCCTTAAACGTGAAAGAATTACAGCAATTGGAACGGCAACTCGAAACTGCTTTATCACAGGCCAGGCAAAGAAAGACACAAATGATGCTTGATCAAATGGAAGAACTTCGTAAAAAGGAACGTCAGCTTGGAGAGATCAATAAGCAGCTAAAAATGAAGCTTGAGGCTGGAGGTGGCTCTCTTAGGCTTATGCAATCATGGGAATCTGATGCTGTGGGCAATGCATTCCAAATGCACCCTTACCAGTCAAGTTCCTTGGAATGCGAGCCAACTCTACATATAGGGTATCACCACTATGTTCCTCCAGAAACAGTAATTCCTAGGACCCCTGTAGAGAATAATAATTTTATGCTTGGATGGATGCTC
Erycina_p_EpMADS5         ATGGGAAGGGGCAGAGTTGAACTTAAGAGAATAGAGAACAAGATTAATAGACAAGTTACTTTTTCTAAGAGAAGAAATGGAATCATGAAGAAAGCTTATGAACTTTCTGTGCTATGTGATGCTGAAATTGCTCTTATAATCTTCTCAAGCCGAGGCAAACTTTTTGAGTTTGGCAGCCCTGATATAACAAAAACGCTAGAGCGCTACCAACGGTGCACCTTTACTCCTCAAACCATCCATAATGATCATGAAACATTGAACTGGTACCAAGAATTATCAAAGCTGAAGGCAAAATATGAATCTCTGCAGCGATCCCAGAGGCATCTTCTTGGGGAAGATCTAGACATGTTGAGTTTGAAGGAATTGCAGCAACTGGAAAGACAACTTGAATCATCTTTATCTCAAGCCAGGCAAAAGAGGACGCAGATAATGTTGCATCAGATGGAAGAATTGAAGAAAAAGGAGCGCCACCTTGGTGATATTAACAAGCAGCTTAAACATAAGCTTGGAGCAAATGGTGGGTCATTAAGAGCAATTCAAAACTGGCAGCCTGATGGTGGG------GCTATAGAGACTTTTCGTAATCATTCAAGTAATATGGACACAGAACCTACTCTTCAAATTGGGTACAATCAATATGTCTCTTCTGATGCAACAATTTCGAGGAATGGTGGAGCTGGAAATAGTTTCATGTCAGGATGGGCTGTT
Oncidium_g_OgMADS1        ATGGGAAGGGGCAGAGTAGAGCTTAAGCGAATCGAGAACAAGATCAACAGACAAGTAACCTTTTCCAAGCGAAGGAATGGAATCATGAAGAAAGCTTACGAGCTCTCTGTGCTGTGTGACGCAGAAATTGCTCTTATCATCTTCTCAAGCCGCGGCAAACTCTTCGAGTTTGGCAGCCCCGATATAACAAAAACACTAGAGCGCTATCGGCGGTGTACCTTTACTCCGCAAACCATCCATAATGATCATGAAACCTTGAACTGGTATCAAGAATTATCGAAGCTGAAGGCAAAATATGAATCTCTGCAGCGATCCCAGAGGCATCTTCTTGGGGAAGACCTAGACATGTTGAGTTTGAAGGAATTGCAGCAACTGGAAAGACAGCTTGAATCATCTCTATCTCAAGCCAGGCAAAAGAGGACGCAGATAATGTTGCATCAGATGGATGAATTGAAGAAAAAGGAGCGCCATCTTGGTGATATTAACAAGCAGCTTAAACATAAGCTTGGAGCAAATGGTGGGTCATCGAGAGCACTTCAAAACTGGCAGCCTGATGGTGGG------GGTATGGAGACTTTTCGTAATCATTCAAATAACATGGACACAGAACCTACTCTTCAAATTGGGTACAATCAATATGTCTCTTCTGAAGCAACCATTTCGAGGAATGGTGGAGCTGGAAATAGTTTCATGTCAGGATGGGCTGTT
Dendrobium_h_DhAGL6       ATGGGAAGAGGCAGAGTTGAGCTTAAGCGTATCGAGAACAAGATCAACCGACAGGTAACCTTCTCCAAGCGTAGGAATGGCATCATGAAGAAAGCTTACGAGCTCTCTGTTCTTTGCGACGCTGAAATTGCTCTCATCATCTTCTCCAGCCGCGGAAAGCTCTTTGAGTTCGGCAGCCCCGATATAACAAAAACGTTAGAGCGCTATCAACGGTGCACTTTTACACCTCAAACTATCCATAATGATCATGAAACACTGAACTGGTATCAAGAATTATCGAAGCTGAAGGCAAAATATGAATCTCTGCAGCGTTCCCAGAGGCATCTGCTTGGGGAAGATCTAGACATGCTGAGTTTGAAGGAATTGCAACAACTGGAAAGACAACTTGAATCATCTCTATCTCAAGCGAGGCAAAAGAGGACGCAGATCATGTTGAATCAGATGGAAGAGCTAAAGAAAAAGGAGCGTCATCTGGGTGATATTAACAAGCAGCTTAAACATAAGCTTGGAGCAGATGGTGGATCGATGAGGGCTCTCCAATCCTGGCGGCCTGATGCTGGG------AGTATCGATGCTTTCCCTAATCATTCCAGCAACATGGACACAGAACCCACTCTTCATATTGGGTACCAACAGTATGTTCCTTCTGAAGCAACTATTCCGAGGAATAGTGGATCTGGAAATGGTTTCATGCCAGGATGGGCTGTT
Aristolochia_f_AfAGL6     ATGGGACGAGGACGGGTTGAGCTGAAGAGGATCGAGAACAAGATAAACCGCCAAGTGACCTTCTCCAAGAGGAGGAACGGACTCCTAAAGAAGGCTTACGAGCTCTCCGTTCTCTGCGACGCCGAAGTCGCCCTCATCATCTTCTCCAGCCGTGGCAAGCTTTACGAGTTCGGCAGCGCTGGTATGAGTAAGACCCTTGAGCGATACCAAAGATGTTGTTACACTCCTCAAGATGCTAACTCTGATCGCGAAACCCAGGGATGGTATCAGGAAGTGTCCAAGCTAAAAGCCAAGTATGAGTCACTTCAGCGTTCCCAAAGGCATCTCCTGGGGGAGGATCTTGGACCACTGAGTGTCAAAGAACTCCAGCAACTCGAAAAACAACTGGAAATGGCTCTTTCTCAAGCTCGGCAGAGGAAGACCCAAATAATGATTGAACAGATGGAGGAGCTACGTAAAAAGGAGCGCCATCTCGGAGATATAAACAAGCAGCTGAAAAACAAGCTTGAAGCCGAAGGTTCACCTTTCAGAAATATTCAAGGATGGGAATCTGATCAAGTGAACAACACTTTTTCTCTCCATCCTTCCCATTCTGCAGCAATGGACTGTGAGCCCACATTGCAAATAGGGTACCCCCAGTTTGTGCCCACAGAAGCAGCCATTCCCAGGAGTGTAGCGGGAGAGAGTAACTTCATTCAGGGATGGGTCCTT
Saruma_h_ShAGL6b          ------------------------------------------------------------------------------------------------------------------------------------------------------------AAGCTCTACGAGTTCGGTAGCCTCGACATGAACAAGACGCTTGAGCGATACCAACAATGCTGTTACACTCAG---GACACAAATCCTGGCTGCGAATCTCTGGGCTGGCACCAGGAAGTGTCCAAGCTGAAGGCACAATATGAGGTTCTTCAGCGTTCCCAAAGGCACTTACTCGGAGAAGATCTGGGACCTTTGAGTGTGAAAGAATTACAGCAACTTGAGAAACAACTTGAATTGGCGCTTTCCCAAGCAAGGCAGAGAAAGACACAAATTATTATGGAGCAGATGGAACTACTCCGCAAAAAGGAGCGTCACCTCGAAGACATAAACAGGCAGCTTAAAAATAAGCTTGAAGAAGAAGGTTCACAATTTAGAAACATCCATTCATGGGGATCTGGACCACCCGGAAACATGTTCTCTCTAAATCCT---CAATCTGCTGCTATCGACTGTGAACCCACCTTGCATATAGGTTACCCCCAGTTTGTTCCTCCAGCAGCAAATACTCCGAGGACTGTAGCTGGTGAGAATAACTTCATGCATGGATGGGTCCTC
Houttuynia_c_HcAGL6       ---------------------------------GAAAATAAGATTAATCGGCAAGTCACCTTCTCCAAGAGGAGAAATGGACTGCTGAAGAAGGCTTACGAGCTCTCTATCCTTTGCGATGCTGAGATCGCTCTGATCATCTTCTCCAGCCGTGGGAAGCTTTATGAGTTTGGCAGCTCAGGCCTGACTAAGACCCTTGAGCGGTACCAGCGCTGCAGCTATGTACCTCAAGAAAATAATGCAGATCGTGAAGCCCAGGTCTGGCACCAAGAGATCTCCAAGTTAAAAGCTAAATACGAATTGCTTCTGCGCTCCCAAAGGCATTTGCTTGGAGAAGATCTTGGTCCGTTAAGTGTCAAAGAGTTGCAGCAACTTGAAAGACAACTTGAAGTGGCTCTCTCCCAAGCTAGGCAAAGGAAGACACAAATAATGATGGAGCAGATGGAAGAACTCCGTAAAAAGGAGCGTTGTCTTGGAGATATAAACAAACAGCTCAAGGGCAAGCTGGAAGCAGAAGGAATTGCCTTCAGCAGCATTCAAGCATGGGAGTCTGCAGCA---------CCAGTAGTGGTGCATCCTTCTCAGTCTGCTGATGTGGACTGTGAGCCATCCTTGCAAATTGGGTACCACCAATTTGTTCCACAAGAGGCAGCCATGCCTAGGAGTGCTGGTGGAGAAAGCAACTTCATTCAGGGCTGGATGCTT
Persea_a_PeamAGL6.2       ------------------------AAGAGGATCGAGAACAAGATCAATCGCCAGGTGACCTTCTCCAAAAGGAGAAACGGTCTGCTAAAGAAAGCTTACGAGCTCTCCATTTTATGCGATGCCGAGGTCGCTCTCATCATCTTCTCCAGTCGGGGAAAGCTTTATGAGTTTGGAAGCGTCGGTACGAACAAAACGCTTGAGCGATATCAGCGTTGCTGCTACAATCCACAAGATGCTAATTCTGACCGCGAAACGCAGGGTTGGTACCAAGAAGTGTCCAAGTTAAAGGCAAAATATGAATCTCTGCAGCGCTCGCAAAGGCATCTTCTTGGAGAAGATCTTGGACCACTTAGTGTGAAAGAACTGCAACAACTGGAAAGAGAACTTGAAGTAGCTCTCTCTAAAGCAAGGCAAAGAAAGACACAAATTATGATGGAGCAAATGGAAGAACTCCGCAAAAAGGAGCGTCAACTTGGAGACATAAACAAGCAGTTCAAAAATAAGCTTGAGGCTGAAGGT---GCCTTTAGAGGCCTTCAATCATGGGAATCTGGAGCAGTAAACAACACTTTCTCTTTGCACCCTTCTCAATCAGGTCCTATGGACTGTGAACCCACCTTACAAATTGGGTACCACCCATTTGTTCCTCCAGAAGCTGCCATTCCTAGGACCGTAGCTGGCGAGGGCAACTTCATTCAGGGATGGGCCCTT
Chimonanthus_p_CpAGL6     ATGGGGAGAGGAAGAGTCGAGCTGAAGAGGATCGAGAACAAGATCAATCGCCAGGTCACCTTCTCTAAGCGGAGAAACGGGCTGCTCAAGAAAGCTTACGAGCTCTCCGTTCTCTGCGATGCTGAAGTAGCACTTATCATCTTCTCCAGTCGCGGGAAGCTCTACGAGTTCGGAAGCGTCGGTACAATCAAAACGCTCGAGAGGTACCAGCGGTGCTGCTATAATCCACAAGATGCAAATTCTGACCGGGAAACGCAGGCCTGGTACCAGGAGGTTTCCAAGTTAAAGGTCAAATATGAATCTCTACAGCGTTCACAAAGGCATCTACTTGGAGAAGATCTCGGACCACTTAGTGTAAGAGAACTGCAAAACCTTGAAAAGCAACTGGAAGTGGCTTTATCTCAAGCAAGGCAAAGAAAGACACAAATTATGATGGAGCAGATGGAAGAACTCCGTAGAAAGGAACGTCAACTTGGAGACATAAACAAGCAACTGAGGAATAAGCTTGAAGCAGGGCAGGGGGCTCTTAGAAGCATTCAACAATGGGAATCAGGAGCAATTAACAACACTTTTTCTCTCCACCCATCTCACTCCAGCCATATAGAATGTGAACCCACCTTACAGATAGGGTACCCACAATTTGTTCCTCCAGAAGCAACCATTCCAAGGAGCGCACCAGGTGAGAACAACTTCATGCGTGGATGGGTCCTT
Magnolia_p_MpMADS4        ---------------------------------------------AATCGTCAGGTCACTTTCTGCAAACGTCGCAACGGTCTTCTCAAGAAAGCTTACGAACTTTCCGTTCTCTGCGATGCTGAGGTCGCTCTTATCATCTTCTCCAGCCGCGGCAAGCTCTACGGGTTCGGCAGCGCCGGGACGAACAAAACGCCTGAGCGATACCAAAGATGCTGTTACACTCCTCAAGATGTTGTTTCTGATCGCGAAACACAGGGATGGTATCAGGAAGTGTCCAGGTTGAAGGCAAAATATGAATCTCTGCAGCGCTCACAAAGGCACCTGCTAGGAGAAGATCTTGGACCACTGAGTGTGAAAGAATTGCAGCACCTAGAAAGACAACTCGAAGTTGCTCTTTCACAAGCAAGGCAAAGAAAGACACAAATAATGATAGAGCAGATGGAAGAGCTTCGCAAAAAGGAACGTCAACTTGGGGACATAAACAAGCAGCTTAAGATTAAGCTTGAAGCCGAAGGACAACCATTCAGATGCATTCAATCCTGGGAATCTGGAGCCATGAACAACAACTTTTCTATGAACGCACCTCAAGCTGCTCCCATGGAGTGTGAACCCACCTTACAAATAGGGTACCACCACTTTGTTCCYCCTGAAGCAAACATTCCGAGGAGCGTACTGGCGARASCAACTTCATCCAGGGGTGGGTCCTTT
Michelia_f_MfAGL6A        ------------------------------------------------------------------------------------------------------------------TGTGATGCCGAGGTTGCACTTATCGTCTTCTCCAGCCGCGGGAAGCTCTATGAGTTCGGCAGCGCTGGTGTCAACAAAACACTCGAGCGATATCAACGGTGCTGTTACACTTTTCAAGATGCTAATACCGATCGTGATACACAGGGATGGTACCAAGAAGTATCCAAATTAAAGGCGAAGTGTGATTCACTACAGCGCTCGCAGAGGCATTTGCTCGGGGAAGATCTTGGACCACTGAGTGTGAAAGAATTGCAGAAACTGGAAAGACAACTAGAATCAGCTCTCACACAAACAAGACAAAGAAAGACRCAAATTATGTTAGAGCATATGGAAGCACTCCGTGAAAAGGAACGCCAGCTTGGAGACATAAACAAGGAGCTCAAAAATAAGCTTGAAGCAAAGGGGCAAGCTTTCAGAGCCATGCAATCATGGGAGTCAGGCCCATTAAACAACGGTTTCCCAATGCACCCTTCTCAATCTGCTGCTATAGAATGCGAGCCCACCTTACAAATAGGGTACCACAGCTTTGCTGCTCCCGAAGCCAGCATTCCGAGGACTGTGGTGGCCGAGAGTAACTTCATGCCATMTGGGATGCTT
Magnolia_p_MpMADS3        ---------------------------------GAGAATAAGATTAATAGGCAGGTTACGTTCTCAAAGAGGAGGAACGGTCTTCTGAAGAAGGCTTACGAGCTTTCCGTTCTCTGCGATGCCGAGGTTGCACTTATCGTCTTCTCCAGCCGCGGGAAGCTCTATGAGTTCGGCAGCGCTGGTATCAACAAAACACTCGAGCGATATCAACGGTGCTGTTACACTTTTCACGATGCTAATACTGATCGTGATACACAGGGATGGTACCAAGAAGTATCCAAATTAAACGCGAAGTGTGATTCACTACAGCGCTCGCAGAGGCATTTGCTCGGGGAAGATCTTGGACCACTGAGTGTGAAAGAATTGCAGAAACTGGAAAGACAACTAGAATCAGCTCTCACACAAACAAGGCAAAGAAAGACACAAATTATGTTAGAGCATATGGAAGCACTCCGTGAAAAGGAACGCCAGCTTGGAGACATAAACAAGGAGCTCAAAAATAAGCTTGAAGCAAAGGGGCAAGCTTTCAGAGCCATGCAATCATGGGAGTCAGGCCCATTAAACAACGGTTTCCCAATGCACCCTTCTCAATCTGCTGCTATAGAATGCGAGCCCACCTTACAAATAGGGTACCACAGCTTTGCTGCTCCCGAAGCCAACATTCCGAGGACTGTGGTGGCCGAGAGTAACTTCATGCACGGATGGATCCTT
Magnolia_g_MagrAGL6       ---------------------------------------------------------------------------AACGGTCTTCTGAAGAAGGCTTACGAGCTTTCCGTTCTCTGCGATGCCGAGGTTGCACTTATCGTCTTCTCCAGCCGCGGGAAGCTCTATGAGTTCGGCAGCGCTGGTATCAACAAAACACTCGAGCGATATCAACGGTGCTGTTACACTTTTCAAGATGCTAATACTGATCGTGATACACAGGGATGGTACCAAGAAGTATCCAAATTAAAGGCGAAGTGTGATTCACTACAGCGCTCGCAGAGGCATTTGCTCGGGGAAGATCTTGGACCACTGAGTGTGAAAGAATTGCAGAAACTGGAAAGACAACTAGAATCAGCTCTCACACAAACAAGACAAAGAAAGACACAAATTATGTTAGAGCATATGGAAGCACTCCGTGAAAAGGAACGCCAGCTTGGAGACATAAACAAGGAGCTCAAAAATAAGCTTGAAGCAAAGGGGCAAGCTTTCAGAGCCATGCAATCATGGGAGTCAGGCCCATTAAACAACGGTTTCCCAATGCACCCTTCTCAATCTGCTGCTATAGAATGCGAGCCGACCTTACAAATAGGGTACCACAGCTTTGCTGCTCCCGAAGCCAACATTCCGAGGACTGCGGTGGCCGAGAGTAATTTCATGCACGGATGGATCCTT
Eupomatia_b_EbAGL6a       ------------------------------------------------------------------AAACGGAGGAATGGTCTCCTGAAGAAGGCTTATGAGCTGTCTGTTCTTTGCGATGCCGAGGTTGCTCTGATCATCTTTTCTACCCGTGGGAAGCTCTACGAGTTTGGAAGCGCAGGTCTCAACAAAACCCTGGAGCGATATCAACGTTGCTGTTACACTCCTCAAGATGCTAATATCTCCCGCGATACCCAGGGATGGTACCAAGAAGTATCAAAGTTGAAGGCAAAATATGAATCCCTACAACGCGCACAAAGGCATCTGCTTGGAGAAGATCTGGGACCACTGAATTTGAAAGAGTTGCAGAATTTGGAAAGGCAACTTGAATCAGCTCTCACCCAAGCAAGACAAAGAAAGACACAAATTATGTTAGAGCAAATGGAAGAACTCCGTAAAAAGGAACGTCACCTTGGAGATATAAACAAGCAGCTCAAGAATAAGCTTGAAGCAGAAGGGCCACCTTTCAGAACCATGCAATTATGGGAGTCTGGGGCAGTGACCACTGGTTTCCCGATGCACCCATCTCAGTCAGCTGCTGTGGAATGCGAACCCACCTTACAAATAGGGTATCACGCCTTTGTGCCTACCGAGCAGAACATTCCAAGAAGCGTAGCTGGCGAGAATAACTTCATGCAGGGGTGGGTCCTT
Eupomatia_b_EbAGL6b       ------------------------------------------------------------------AAACGGAGGAATGGTCTCCTGAAGAAGGCTTATGAGCTGTCTGTTCTTTGCGATGCCGAGGTTGCTCTGATCATCTTTTCTACCCGTGGGAAGCTATACGAGTTTGGAAGCGCAGGTCTCAACAAAACCCTGGAGCGATATCAACGTTGCTGTTACACTCCTCAAGATGCTAATATCTCCCGCGATACCCAGGGATGGTACCAAGAAGTATCAAAGTTGAAGGCAAAATATGAATCCCTACAACGCGCACAAAGGCATCTGCTTGGAGAAGATCTGGGACCACTGAATTTGAAAGAGTTGCAGAATTTGGAAAGGCAACTTGAATCAGCTCTCACCCAAGCAAGACAAAGAAAGACACAAATTATGTTAGAGCAAATGGAAGAACTCCGTAAAAAGGAACGTCACCTTGGAGATATAAACAAGCAGCTCAAGAATAAGCTTGAAGCAGAAGGGCCACCTTTCAGAACCATGCAATTATGGGAGTCTGGGGCAGTGACCACTGGTTTCCCGATGCACCCATCTCAGTCAGCTGCTGTGGAATGCGAACCCACCTTACAAATAGGGTATCACGCCTTTGTGCCTACCGAGCAGAACATTCCAAGAAGCGTAGCTGGCGAGAATAACTTCATGCAGGGGTGGGTCCTT
Persea_a_PeamAGL6.1       ------------------------AAGAGGATCGAGAACAAGAACAACCGTCAGGTGACCTTCTCCAAACGAAGGAACGGTCTGCTGAAAAAGGCTTACGAGCTGTCTGTCTTATGTGATGCTGAGATTGCTCTCATCATCTTCTCCAGCCGTGGAAAGGTCTTCGAGTTCGGGAACGCTGGTGTGAACAAAACCCTTGAGCGGTACCGGCGGTGCTGTTACAATCCACATGATGCTAATACCGATGGTGAAACACAGAGCTGGTACCAGGAGTTGTCCAAGTTGAAGTCTAAATATGAATCCCTGCAGCGTTCACAGAGGCATCTGCTTGGAGAAGATCTTGGACCACTAAGTGCAAAAGAACTGCAGCGATTAGAAAGACAGCTTGAAGTAGCACTATCACAAGCAAGGCAAAGAAAGACACAATTAATGTTAGAGCAAATCGAAGAACTTCGCAACAAGGAGCGTCAACTTGGAGAAATGAACAAGCAGCTCAAAAGCAAGCTTGAAGCAGGACAGGGACCTTTTACAACCATACAGACTTGGGATGCTGGAGCTATAAACAACACCTTTTCTGTTCACCCTTTGCAATCAACCACCATGGACTGTGAACCCACATTGCAGATCGGGTATCACAACTTTGTCTCTGCTGAAGCAAACCTTCCTAGGAGC------AGTGAGAGTAACTTCAATCAGGGTTGGATCCTT
Illicium_p_IpAGL6         ------------------------------------------------------------------------------------------------------------------TGTGATGCTGAGGTTGCGCTGATCATCTTCTCAAGCCGTGGAAAACTTTACGAATTTGGTAGCTCTGGAACGAACAAGACGCTTGAGAGATATCAACGATGCTGCTACACTGCTCAAGACACTAATTCTGACCGCGAAACACAGACCTTGTTCCAGAAAGTGTCAAAGCTGAAGGCAAAATATGAAACTCTACAACGCGCACAGAGGCACCTGCTGGGAGAAGATCTTGGACCATTGAGTGTTAAGGAATTGCAACAACTTGAAAGACAACTTGAAGCAGCTCTCACCCAAGCACGGCAGAGAAAGACACAAATAATGACTGAACAAATGGAAGAACTTCGGAAAAAGGAGCGTCATCTGGGAGATATAAACAAGCAGCTCAAAATCAAGCTCGAATCCGAAGGGCAATCATTCAGAACCATTCAATTATGGGATGCAGGAGCAATGAACAACACGTTTGCTGTGCACTCTTCTCAACCCAATGCCATCGATTGCGAGCCCACCTTGCAAATTGGGTACCCGAACTATGTTCCTCCAGAAGCAAGCATTCCAAGGACTGCAGCTGGTGAGAGCAACTTCATCCAGGGTTGGGTTCTG
Nuphar_a_NuadAGL6         ATGGGGAGAGGGAGAGTGGAGTTGAAGAGGATAGAGAACAAGATAAACAGGCAGGTGACGTTCTCGAAGAGAAGGAACGGGCTGCTGAAGAAGGCGTACGAGCTGTCCGTGCTGTGTGATGCGGAGGTTGCACTCATCGTCTTCTCAAGCCGTGGGAAGCTCTATGAGTTCGGGAGTGCTGGTCTCAGCAAAACAATTGAGAGGTACCAGAGATGCAATTACAATCCACTGGATAATAATTCTGTTCGAGAAACACAGAACTGGTACCAAGAAGTTGCAAAGCTGAAGGCAAGATATGAAGCTCTACAGCGTTCTCAGAGGCATCTACTGGGAGAGGATCTTGGGCCATTGAGTGTGAAGGAACTGCAACAACTGGAGAGGCAGCTTGAGACAGCACTCTCACAGGCCAGGCAAAGAAAGACACAGATAATGATGGAACAAATGGACGAGCTAAGGAAAAAGGAACGTCATCTTGGGGACGTGAACAAGCAACTAAAAAACCAGCTAGAATCACAAGGACATGTGTTCAGGAGCATGCCGTCATGGGAATCTGGTGTAGTTAACAACTCACTCAACATGAATGCTGCTCAAGTCGACCACATTGACTGCGAACCAACCTTGCAAATAGGGTACCACCAATTTGTTCCTCCTGATGGCAATATTGCTAGGACTGTGGCTGCCGAGAATAACTTCATTCAGGGTTGGATTCTT
Nuphar_p_NupuAGL6         ATGGGGAGAGGGAGAGTGGAGTTGAAGAGGATAGAGAACAAGATAAACAGGCAGGTGACGTTCTCGAAGAGAAGGAACGGGCTGCTGAAGAAGGCGTACGAGCTGTCCGTGCTGTGTGATGCGGAGGTTGCACTCATCGTCTTCTCAAGCCGTGGGAAGCTCTATGAGTTCGGGAGTGCTGGTCTCAGCAAAACAATTGAGAGGTACCAGAGATGCAATTACAATCCACTGGATAATAATTCTGTTCGAGAAACACAGAACTGGTACCAAGAAGTTGCAAAGCTGAAGGCAAGATATGAAGCTCTACAGAGTTCTCAGAGGCATCTACTGGGAGAGGATCTTGGGCCATTGAGTGTGAAGGAACTGCAACAACTGGAGAGGCAGCTTGAGACAGCACTCTCACAGGCCAGGCAAAGAAAGACACAGATAATGATGGAACAAATGGACGAGCTAAGGAAAAAGGAACGTCATCTTGGGGACGTGAACAAGCAACTAAAAAACCAGCTAGAATCACAAGGACATGTGTTCAGGAGCATGCCGTCATGGGAATCTGGTGTT---AACAACTCGCTCAACATGAATGCTGCTCAAGCCAACCACATTGACTGCCAACCAACCTTGCAAATAGGGTACCACCAATTTGTTCCTCCTGATGGCAATATTGCTAGGACTGTGGCTGCCGAGAATAACTTCATTCAGGGTTGGATTCTT
Nymphaea_o_NoAGL6         ------------------------------------------------CGTCAGGTAACCTTCTCTAAGCGAAGGAATGGTCTGCTGAAGAAGGCCTACGAGCTGTCTGTGTTGTGTGATGCTGAGGTTGCACTCATCATCTTCTCCAGCCGGGGAAAGCTCTACGAATTCGGGAGTGCTGGTATGAGCAAAACTCTCGAAAGGTACCAAAGGTGCAACTACAACCCACTGGACAACACTGCTGCTCGCGAAACACAAAACTGGTACCAAGAAGTTGTGAAGTTGAAGACGAGATATGAAGCTTTACAACGTTGCCAGAGGCATCTGCTGGGGGAAGATCTGGGGCCACTGAGCGTGAAGGAGCTGCAACAACTTGAGAGGCAGCTTGAAACTGCACTCTCTCAAGCCAGGCAAAGAAAGACACAGATAATGATGGAACAAATGGATGAGCTGAGGAAAAAGGAACGTCACCTTGGAGACGTGAACAAGCAGCTCAAAAGCCAGCTAGAATCAGAAGGCCATGTTTTCAGGAACATCCAGTCATGGGAATCTGGAATAGTTAACAGCTCGTTCAATGTTAATGCACCTCAGGCCAGCCAGATCGACTGCGAGCCAACCTTACAGATAGGGTACCACCAGTTTGTGCCTCCGGAGAATAGCATTGCTAGGAGTGTTGCTCCCGAAAATAACTTTGTTCAAGGTTGGGTCCTG
Cabomba_c_CcAGL6_3        ---------------------------------------------AACAGGCAAGTGACTTATTTCAAGAGGAGGAACGGGTTGTTGAAGAAGGCGTACGAACTGTCTGTGCTGTGTGATGCCGAGGTTGCACTCATCGTTTTCTCCACCCGGGGGAAGCTCTATGAATTCGGTAGTGCTGGCCTGGCAAAAACTCTTGTGCGATACCAGCGATGCAATTACGATGCATTTGACAACAGCGCTGCTCGAGAGACACAGAACTGGTACCAGGAAGTCACGAAGTTGAAGGCCAAATACGAAGCTCTACAGCGGTCACAGAGGCATCTTCTGGGAGAGGATCTTGGGCCGTTGAGCGTGAAGGAGCTTCAGCAATTGGAGAAGCAGCTTGAGTCCACTCTCTCACAATCCAAGCAAAGGATGACGCAGATGCTGATGGAACAAATGGACGAGTTAAGGAAGAAGGAACGTCAGCTGGGTGACATCAATGAACAGCTGAAAATGCAGCTAGAATCGCATGGTCATCTTCTGAGGAGCATCCCATCTTGGCCGGAATCCAGTGCCGGCAGCTCGTTCAACATAAAT---GATCATGCCAACCAGATGAACTGCGAACCGACCTTACAGATCGGGTATCACCGGATTGTTCCCTGTGATGGTAGTATTGGTAGGAATGTGACTGCAGACGATAATTTTGTTCAGGGATGGGTTCTC
Cabomba_c_CcAGL6_2        ---------------------------------------------------CAGGTGACTTTCTCAAAGAGAAGGAATGGGTTGCTGAAGAAGGCGTACGAGTTGTCTGTGCTGTGTGATGCCGAGGTTGGTCTCATCATCTTCTCCAGCCGGGGGAAGCTGTATGAGTTCGGTAGCGCTGGCCTGGCCAAAACTATTGAGCGGTACCAGCGATGCAATTACAATCCATTAGACAACAGCGCTGCTCGAGAGACACAGAATTGGTACCAAGAAGTCGCAAAGTTGAAGGCCAAATTTGAGTCTTTACAGCGGTCACAAAGGCATCTGCTTGGGGAGGATCTTGGGCCATTGAGCGTGAAGGAGCTTCAGCAATTGGAGAAGCAGCTTGAATCAACTCTCTCACAGGCCAGACAAAGAAAGACACAGATACTGATGGAACAAATGGACGAGCTAAGGAAAAAGGAACGCCTGCTTGGGGACATCAATAAACAGCTGAAACTGCAGCTTGAATCGCATGGTCATGTTCTCAGAGCCATCCCCTCCTGGCCGGAATCAAGTGCCAGCAGCTCGTTCAACGTGAATGCATCCCAAGCCAATCAGATCGACTGCGAACCAACTTTACAGATCGGATATCACCAATTCGTTCCTTCTGATGGTATTATTGGTAGGAATATGGCAACAGAGAATAATTTTGTTCAGGGTTGGGTCCTC
Cabomba_c_CcAGL6_1        ------------------------------------------------AGGCAAGTGACTTACTTTAAGAGAAGGAATGGTTTACTGAAAAAGGCTTATGAGTTGTCTGTGCTGTGTGATGCCGAGGTTGCTCTCATCATCTTTTCAAGCAGAGGGAAGCTTTATGAATTTGGGAGTGCAGGGATGAGCAAAACACTTGATAGGTATCAAAGGTGCGGCTACAATCCATTCGAGAATAATGCTGCCCGAGAAACACAAAGTTGGTATCAAGAAATGATGAAGTTGAAGGCCAAGTACGAAGCTTTGCAGCGTTCACAGAGGCATCTCCTGGGGGAGGATCTGGGGCCGTTGAGTGTGAAAGAGCTGCAGCAACTGGAGAAACAGCTTGAAACAGCACTGTCTCTGGCCCGGCAGAGAAAGACACAGGTCTTGATGGAGCAGATGGATGAGTTAAGGAAGAGGGAACGCCATCTTGGTGACGTAAATAAGCAGCTGAAAAACCAGCTGGAATCAGAAGGGCAGTTTTTGAGGAGCATTCCCTCCTGGCCAGATAATTCCGTTAACAACTCATTCAATATGAATGCTGCTCAGGACAACCAGATGGAGCCTGTACCAACCTTGCAAATAAGGTATCACCCGTTTGTCGCTCATGAGAAT------GCGAGGACAGTGGCTCCTGAGAGCAACTTCATTCAGGGTTGGGTCCTT
Amborella_t_AmtrAGL6      ATGGGGAGAGGAAGGGTGGAGCTGAAGCGAATCGAGAACAAGATCAACAGGCAAGTGACCTTCTCCAAGAGGAGGAACGGTTTGCTCAAGAAGGCGTATGAGCTCTCTGTGCTTTGCGATGCCGAGGTCGGACTGATCATCTTCTCCAGCCGCGGAAAGCTTTACGAGTTCGGAAGCGCCGGTCTGAGCAAAACCCTCGAGAGGTACCAGAGGTGTTGTTACACCCCACAAGACAATAGTACTGATCGTGAAACACAGAATTGGTCTCAAGAATTGTCAAAATTGAAGGCAAAATATGAGACTCTACAACGATCACAAAGACATTTGCTTGGGGAAGACCTTGGACCTCTGAGTGTCAAGGAACTACAACAACTTGAACGACAACTTGAAGTCGCTCTTTCTCAGGCCAGGCAAAGAAAGACACAAATATTGATGGATCAAATGGAAGAGCTTCGCAGGAAGGAGCGGCGCCTCGGAGACATAAATAAGCAGCTCAAGAGCAAGCTGGAGTCAGATGGTCAATCTTTCAGAGGCATTCAAACATGGGAATCTGGCACTGTAAACAACGCATTTGCTGTCAACCCTTCGCATGCTAACCCCATTGATTGTGAACCTACCTTACAAATTGGGTACCATCACTTTGTTTCCCCTGAA---TCAATCCCTAGGACTGGGCCTGCTGAGAGTAACTTTGTTCAAGGTTGGGTCCTA
Picea_a_DAL1              ATGGGGCGGGGTCGAGTCCAGCTGAGGCGAATAGAGAACAAAATAAATCGACAAGTCACGTTTTCGAAGCGCAGGAACGGACTGCTGAAGAAGGCGTACGAGCTCTCGGTGCTGTGCGATGCAGAAGTGGCGCTAATAATTTTCTCCACCAGAGGAAAGCTTTACGAGTTTGCCAGTTCCAGCATGAACAAGACCTTGGAAAGATACGAAAAATGTTCATATGCAATGCAAGATACTACATCGGACCGAGAAGCACAGAATTGGCACCAAGAAGTTACAAAGCTGAAGGGTAAGGTTGAGCTCCTTCAGCGATCACAGAGGCATTTGTTGGGGGAAGATCTTGGTCCACTAAATGTTAAGGAGCTACAACAACTTGAACGTCAACTCGAAGTTGCTCTGGCACATCTTAGGTCAAGAAAAACGCAGGTGATGCTGGACCAGATTGAGGAGCTTCGCCAAAGGGAACGGTTGCTACATGAAGTAAACAAGTCTCTGCAGAAAAAGCTTTCAACAGAGGGAAGAGTAATAACTGGCATAGAGCCTTGGGATTCTTCTATC---AACACCGCATATGCTCTCTCACCTCAACAACTCCACCATGTGGACTGTGAACCCACACTGCAGATTGGATATCAG---CCTGTGCCTCCTGAAAGCATCGGCCCTCAGCACAACCAAACGCAGAATCAATACATGCAAGGGTGGTGGGTT
Picea_g_PgAGL6            ATGGGGCGGGGTCGAGTCCAGCTGAGGCGAATAGAGAACAAAATAAATCGACAAGTCACGTTTTCGAAGCGCAGGAACGGACTGCTGAAGAAGGCGTACGAGCTCTCGGTGCTGTGCGATGCAGAAGTGGCGCTAATAATTTTCTCCACCAGAGGAAAGCTTTACGAGTTTGCCAGTTCCAGCATGAACAAGACCTTGGAAAGATACGAAAAATGTTCATATGCAATGCAAGATACTACATCGGACCGAGAAGCACAGAATTGGCACCAAGAAGTTACAAAGCTGAAGGGTAAGGTTGAGCTCCTTCAGCGATCACAGAGGCATTTGTTGGGGGAAGATCTTGGTCCACTAAATGTTAAGGAGCTACAACAACTTGAACGTCAACTCGAAGTTGCTCTGGCACATCTTAGGTCAAGAAAAACGCAGGTGATGCTGGACCAGATTGAGGAGCTTCGCCAAAGGGAACGGTTGCTACATGAAGTAAACAAGTCTCTGCAGAAAAAGCTTTCCACAGAGGGAAGAGTAATAACTGGCATAGAGCCTTGGGATTCTTCTATC---AACACCGCATATGCTCTCTCACCTCAACAACTCCACCATGTGGACTGTGAACCCACACTGCAGATTGGATATCAG---CCTGTGCCTCCTGAAAGCATCGGCCCTCAGCACAACCAAACGCAGAATCAATACATGCAAGGGTGGTGGGTT
Pinus_r_PrMADS3           ATGGGGCGGGGTCGGGTTCAGCTGAGGCGAATAGAAAACAAAATAAATCGACAAGTCACGTTTTCGAAGCGCCGGAACGGACTGCTGAAGAAGGCGTACGAGCTATCAGTGCTGTGCGATGCCGAAGTGGCGCTAATAATTTTCTCTACCAGAGGAAAGCTTTACGAGTTTGCCAGTTCCAGCATGAACAAGACGTTGGAAAGATACGAAAAATGTTCATATGCAATGCAAGATACCACATCGGACCGGGAAGCACAGAATTGGCACCAAGAAGTTACAAAGTTGAAGGGTAAGGTTGAGCTCCTGCAGCGATCACAAAGGCATTTGTTGGGGGAAGATCTGGGTCCGTTAAATGTTAAGGAGCTACAGCAGCTTGAACGTCAGCTGGAGGTTGCTCTGACACATCTTAGGTCAAGGAAAACGCAGGTAATGCTGGACCAGATTGAGGAACTTCGCCAAAGGGAACGGTTGCTACATGAAGTAAACAAGTCTCTGCAGAAAAAGCTTTCCACAGAGGGAAGAGTAATAACTGGCATAGAGCCTTGGGATTCTTCTATC---AACACTGCGTATGCTCTCTCACCTCAACAACTCCACCATGTGGACTGTGAACCCACGCTACAGATTGGTTATCAG---CCTGTGGCTCCTGAAAGCATCGTCCCGCCGCACAACCAAACGCCGAACCAATACATGCAAGGATGGTGGGTT
Gnetum_g_GGM9             ATGGGACGTGGTCGAGTGCAGCTGAGGCGAATCGAGAACAAGATCAATCGGCAAGTGACATTTTCGAAGCGCCGTAATGGCCTGCTCAAGAAGGCGTACGAGCTCTCGGTGCTATGCGACGCCGAGGTCGCGCTCATCATCTTCTCCACCAGAGGAAAGCTCTACGAGTTTGCCAGTTCCAGCATGAGCAAGACTTTAGAGAGATATGAAAAATGTTCGTATTCAATGCAAGAAAACGCCACGGACAGGGATGCGCAGAACTGGCATCACGAAGTGACAAAGCTCAAAGCTAAACTTGAAAGTCTTCACAAAGCTCAAAGGAGTCTCATGGGAGAAGATCTAGGACCTCTCAACATAAAGGAACTCCAGAGCCTGGAACAACAGCTGGAAGTTGCGCTGGGTCATGTTAGGAATAGAAAAACCCAACTCTTGATTCAAACAATTGATGAACTTCGTGACAAGGAACGAACGCTGCAAGAGGTGAATAAATCCCTACAGAAGAAGCTGAGCGAAGAAGGAAGGAATGTTATACCACTGAGTGAGTGGGAATCTTCCACACTT---ACAACCTATGCTCTTCAAACTCAGCAAATTCACCATGTTGACTGCGAACCAACATTGCATATTGGGTACCACCAAGCTGTGCATCATGAA---GCCATCACTGCTCCACCAAGTGAACCACACAATCAATACATTTGGTGGGTT---
Gnetum_p_GpMADS3          ATGGGACGTGGTCGGGTGCAGCTGAGGCGAATCGAGAACAAGATCAATCGGCAAGTGACATTTTCGAAGCGCCGTAATGGCCTGCTCAAGAAGGCGTACGAGCTCTCGGTGCTATGCGACGCCGAGGTCGCGCTCATCATCTTCTCCACCAGAGGAAAGCTCTACGAGTTTGCCAGTTCCAGCATGAGCAAGACTTTAGAGAGATATGAAAAATGTTCATATTCAATGCAAGAAAATGCAACGGACAGGGATGCGCAGAACTGGCATCACGAAGTGACAAAGCTCAAAGCTAAACTTGAAAGTCTTCACAAAGCTCAAAGGAATCTCATGGGAGAAGACTTAGGACCTCTCAACATAAAGGAACTCCAGAGCCTGGAACAACAGCTGGAAGTTGCGCTGGGTCATGTTAGGAATAGAAAGACCCAACTCTTGATTCAAACAATTGATGAACTTCGTGACAAGGAACGAACGCTGCAAGAGGTGAATAAATCTCTACAGAAGAAGCTGAGCGAAGAAGGAAGAAATGTTATACCACTGAGTGAGTGGGAATCTTCCACACTT---ACAACCTATGCTCTTCAAACTCAGCAAATTCACCATGTTGACTGCGAACCAACATTGCATATTGGGTACCACCAAGCTGTGCATCATGAA---GCCATCCCTGGCCCACCAAGTGAGCCACACAATCAATACATTTGGTGGGTT---
Ginkgo_b_GbMADS1          ATGGGACGAGGTCGAGTCCAGCTGAGGCGCATCGAGAACAAAATAAATCGCCAAGTCACGTTTTCGAAGCGGCGAAATGGACTGTTAAAGAAGGCTTACGAACTTTCTGTGTTGTGCGACGCCGAAGTGGCATTGATTGTCTTCTCCACCAGAGGCAAACTCTACGAGTTCGCCAGTTCCAGCATGAACAAGACGCTCGAGAGGTATGAAAAGTGCTCGTATGCAGTGCAAGATACAAATTCAAACCGGGAAGCACAGAATTGGCATCAAGAGGTTACAAAACTGAAGTCTAAGGTTGAGCTCCTACAACAGTCACAAAGGCATCTGTTGGGGGAAGATCTTGGCCCACTCAGTGTGAAGGAGCTCCAGCAACTTGAACGACAGCTGGAGATTGCACTGAATCATGTTAGGTCGAGAAAGAGTCAAGTTATGATGGACTTGATTGATGAGCTTCGGAAAAAGGAAAGGCTGCTACAGGAAGTGAACAAATCTCTGCACAAGAAGCTTTCATCAGAGGGACGAGCAACCCATGATATGCGGCCTTGGAACCCATCTGTA---AACGGTGGATATGCCCTCCCAACCCAGCAACTCCACCCTGTGGATTGTGAACCGACACTACAAATTGGGTATCAG---TCTGTTCCTCGTGAAAGCATTGAGCAAACTCACAACCAGCCCCAGGATAACTACACG---GGGTGGTGGGTT
Cycas_r_CrAGL6c           ATGGGACGAGGTCGAGTCCAGCTGAGACGGATAGAGAACAAAATAAACCGGCAAGTAACATTCTCCAAGCGCAGAAATGGACTCCTCAAAAAGGCCTACGAGCTGTCGGTGTTGTGCGATGCCGAGGTAGCGTTGATTATCTTCTCCAATAGAGGCAAACTCTACGAGTTCGCCAGTTCCAGCATGAACAAGACGCTGGAGAGATACGAGAAGAGTTCGTATGTAATGCAAGATGCAGTCTCAAACCAGGAAGCACAGAATTGGCACCAAGAGTTTGTAAAACTGAAGGCTAAAGTTGAGCTTTTGCAGCTGACACAAAGGCGTTTATTGGGCGAAGATCTTGGTCCATTAAGCGTTAAGGAACTTCAACAACTTGAACGACAACTTGAGGCTGCACTGTCACAGGTCAGGTCAAGAAAGACTCAGGTTATGCTGGACCTAATAGATGAACTTCGGAAGAAGGAACAACTATTACAGGAAGTAAACCATTCTCTGCGTAAGAAGCTTTCTGAGGAAGGAAGAAATGCAGTCAACATGAACCCTTGGGACTCTTCTGCCGTA------------------------------AGTGGCGCGTATGGTCTCCAGCCGACACTACAAATTGGGTATCATCAGTCAGTTCCTCCCGAA---AGCATTGAG---GCTCGA------------------------------------
Picea_a_DAL14             ATGGGGCGAGGACGCGTCGAGCTGAAGCGGATCGAGAATAAGATTAACCGTCAGGTCACGTTTTCGAAACGCCGGAACGGTCTGCTGAAAAAAGCCTATGAGCTTTCTGTGTTATGCGATGCGGAGGTAGCACTGATAATTTTCTCGAGCAGAGGGAAACTCTATGAGTTCGGAAGTGCCGGAATGCTCAAGACTCTGGAGCGATATCAAAAATGCTCATACGTATTACAAGACGCGACTTCAGATCGGGATGCACAGAATTGGCACCAAGAGGTTGGCAAATTAAAAGCCAGAGTTGAGCTTTTACAACGGTCACAAAGGCACTTACTGGGTGAAGACCTTGGTCCCTTGAGTATTAAGGAGCTGCAACAACTTGAACGTCAACTTGAGGTTGCACTCACACATGTTAGGACAAGGAAGACTCAAGTTATGTTGGAAATGATGGATGAGCTACGAAGAAAGGAGCGCATTCTACAAGAAGTTAACAAATCTCTGCGCAAGAAGTTGCAAGCCGAGGGACAGGCATTCAATAGCATGCAAGCATGGGATTCGCATGCAGTA---AATGCATATGCTATGCAA---CATCAATCAAACGCTGTGGATTGTGAACCCACATTGCAGATAGGATACCAG---TATGCCCCTCCTGAAACAAGCATGCCTAGGCATGAGCAAGCACAAAACAATTACATGCAAGGCTGGATGATA
Pinus_r_PrMADS2           ATGGGGCGAGGGCGCGTCGAGCTGAAGCGGATCGAGAATAAGATTAACCGCCAGGTCACGTTTTCGAAACGCCGGAATGGTCTGCTGAAAAAGGCGTATGAACTTTCAGTGTTATGTGATGCAGAGGTAGCACTGATAATATTCTCAAGCAGAGGAAAACTCTATGAGTTCGGAAGCGCCGGGATGCTCAAGACTCTGGAGCGATATCAAAAATGTTCATACGTATTGCAAGACGCGACTTCGGACCGGGAGGCGCAGAATTGGCATCAAGAGGTTGGCAAATTAAAAGCCAGAGTTGAACTTTTACAACGATCACAAAGGCACTTATTAGGTGAAGACCTGGGCCCCTTGAGTATTAAGGAGCTGCAACAACTGGAACGTCAACTTGAGGTTGCACTGACACATGTTAGGTCAAGAAAGACTCAAGTCATGTTGGAAATGATGGATGAACTACGCAGAAAGGAGCGAATTTTACAAGAAGTAAACAAATCTCTGCGCAAGAAGTTGCAGGCCGAGGGACAGGCATTCAATGCCATGCAAGCATGGGATTCGCATGCAGTA---AATGCATATGCTATGCAA---CATCCATCAAATGCTGTGGATTGTGAGCCCACATTGCAGATTGGATACCAA---TATGCCCCTCCTGAGTCAAGCATGCCTAGGCATGAACAAGCACAAAACAATTACATGCAAGGCTGGATGGTA
Taxus_b_TaAGL6            ATGGGGCGTGGGAGAGTAGAATTGAAGCGGATCGAAAACAAAATAAATCGCCAGGTGACATTTTCGAAGAGAAGAAATGGCCTCCTGAAAAAGGCATACGAACTTTCTGTGCTGTGCGATGCCGAAGTTGCACTGATCATTTTTTCAAGCAGAGGGAAAGTGTACGAATTTGGCAGCGCCGGCACGCTGAAGACGCTGGACCGATATCAAAAGTGTTCATACGTATTGCAAGAGTCGACTTCAGATCGGGAGTCACAGAATTGGCACCATGAGGTTGCAAAATTAAAGCATAAGCATGAGGATATGGAGCTTACACGAAGACGTTTATTAGGGGAAGATCTTGGACCCTTAAATATTAGGGACTTACAAATACTTGAAGACAACCTCGATCAAGCTCTAATTAAAGTACGTAGTAAAAAGGATCAACAATTGAGAGACAGGCTAGAGGAACAAAGAAAAAAGGAACGCCAGTTAGACGAAGAGAACAAGGCTCTGCACAAGAAGGTTGGTTGCCAGAGACACGCATACAGTGCTATGCAATCGTGGGATTCAAATGCAGTGAGTAATGCATTTATTGTGCCACTAAATCGATCCAATCCTGTGGATTGTGAGCCTACGTTGCAGATGGGGTACCAG---TACGCCCCTTCTGCAACAACCATGCCCAGGCACGAACAAACACAGAACAATTATATGCAAGGCTGGAATATG
Ginkgo_b_GbMADS8          ATGGGGCGAGGACGCGTAGAGTTGAAGCGGATCGAGAACAAGATAAACCGTCAGGTCACGTTTTCAAAACGCAGGAATGGACTCTTGAAAAAGGCTTACGAGCTCTCCGTCTTGTGCGATGCCGAGGTTGCGCTCATAATTTTCTCCAGCAGGGGCAAAGTCTATGAGTTCGGCAGCGCCGGCATGACAAAGACATTGGAGAGATACCAAAAGTGTTCATATGTATTACAAGATGTGAATTCAGATCGAGAGGCACAGAACTGGCACCAAGAGGTTGGAAAGTTAAAGGCAAAGGTTGAGCTTTTACAACGGTCACAAAGGCATTTACTAGGTGAAGACCTTGGTCCATTAAGTGTTAAGGAGTTGCAACAACTTGAGAGACAACTTGAGGTTGCACTAACACATGTTAGATCAAGAAAGACTCAGGTTATGTTGGACCTCATGGATGAGCTACGAAAAAAGGAACGTCTCTTACAGGAAGTAAACAAGTCCCTGCGCAAGAAGCTTTCAGCGGAGGAACAGGCATTCAGTGCTATGCAATCATGGGACTCAAATGCAGTAAATAATGCATATGCTATGCCACCAAATCAATCAAATGCTGTGGATTGCGAGCCCACTTTACAGATTGGGTATCAA---TATGCCCCTCCTGAAACAAGTATGCCTCGCGCCGATCAGACAGAGAACAACTACATGCAAGGCTGGATGGTT
Cycas_r_CrAGL6a           ATGGGGCGAGGACGCGTAGAGTTGAAGCGAATCGAGAACAAAATAAATCGTCAGGTCACGTTTTCGAAACGCAGGAATGGGCTCCTAAAAAAGGCTTACGAGCTTTCCGTGTTGTGCGATGCGGAAGTTGCGCTCATTATTTTCTCCAGCAGAGGCAAGCTCTATGAGTTCGGCAGTGCCGGCATGACCAAGACACTCGAGAGATATCAGAAGTGTTCATACGTATTGCAAGATGTGACCTCAGACAGAGAGGCTCAGAACTGGCACCAAGAAGTTGCTAAATTGAAGACTAAGGTTGAGTTATTACAACGATCACAACGGCATTTATTGGGTGAAGACCTTGGACCACTAAGTGTTAAAGAGTTACAACAACTTGAACGACAACTTCAAGTTGCCTTAACACATGTTAGATCAAGAAAGACTCAAGTTATGCTGGACTTGATGGATGAGCTACGGAAAAAGGAACGCATGCTACAAGAAGTGAACAAGTCTCTCCGCAAAAAGCTTTCAGCCGAGGGACAGGCATTCAATGCCATGCAATCATGGGATTCGAATGCAGTGAATAATGCATATGCGCTGCAGCCAAATCAAGCCAATGCTGTGGATTGCGAACCCACATTACAGATTGGATATCAG---TACGTTCCTCCCGAATCAAGTATGCATCGGCATGAACAAACAGAGAACAACTAC------------------
Zamia_F_ZfAGL6a           ATGGGGCGAGGACGCGTAGAGTTGAAACGAATCGAGAACAAGATAAATCGCCAGGTCACGTTTTCGAAACGCAGGAATGGACTGCTGAAAAAAGCTTACGAGCTTTCTGTGTTGTGCGATGCGGAAGTGGCGCTCATTATTTTCTCCAGCCGAGGGAAGCTCTACGAATTCGGCAGCGCCGGGATGTCCAAGACCCTTGAAAGATATCAAAAGTGTTCCTACGTATTGCAGGACGTGGCTTGCGACCGAGAGGCCCAGAATTGGCACCAAGAGGTTGCTAAATTGAAGACTAAAGTTGAGCTCTTACAACGATCACAAAGGCATTTATTAGGTGAAGATCTTGGCCCATTAAGCGTTAAAGAACTACAACAACTTGAACGACAACTTCAAGTTGCTTTAACACATGTTAGATCAAGAAAG------------------------------------------GAACGCATGCTACAGGAAATAAACAAATCTCTCAGAAAGAAGCTTTCGGCAGAGGGACAAGTATTCAATGCCATACAGTCGTGGGACTCGAATGCAGTAAATAATGCATATGCTCTGCAACCTACTCAACCCCATCCTGTGGATTGCGAACCCACCTTGCAGATTGGGTATCATCAATACGTTGCTCCTGAATCAAGCATGCATCGGGAACAAGCAACTGAGAACAACTACATGCAAGGTTGGGTGCTT
o_Epimedium_s_EsAGL2_2    ATGGGGAGGGGGAGAGTGGAGTTGAAGAGAATCGAAAACAAGATAAATCGACAAGTAACGTTTGCTAAACGAAGGAATGGACTTCTCGAAAAGGCCTATGAGCTCTCTGTCCTCTGCGATGCTGAGGTTGCTCTTATTATCTTCTCTGCTCGTGGAAAACTTTATGAGTTTTGTAGCTCCAGCATGTACAAGACATTGGAGAGGTATCAAAGGTGCACTTATGTTGCATCACAAGCTAGCTCCGCAGAGCCAGAGCCCAGCAGCTATCAGGAATATTTGAGGCTCAAGGCAAGAGTTGATTTTCTACAGCAATCTCAAAGAAACCTTCTGGGCGAGGAGTTGGGCTCACTTAATACAAAGGAACTTGACCAGCTTGAACATCAACTGGAGATATCCTTGACGCAAGTCAGATCCACAAAGACTCAAGGTATGCTTGATCAGCTTTCGGATCTTCAAAAGAAGGAAGAAATGCTGCATGAAGCTAACAATTCTTTGAAAAAGGAGTTGGACGAAAGCAGGGCA---GAAAATCCCCATCGATTCTGGGAAACTGGTCAACAGAGTCATCCTTTTAACTACCAACAGACTCAAACATACCCTCTGCAATGCAATTCAAACTTGCGAATGGGATTAAATCCTGTCGTTCCAGAACAGATACAAGTTGCAGCACCAGTCCAAAATGCCAATGGATTCATTCCAGGTTGGATGCTC
o_Akebia_t_AktSEP1_2      ATGGGGAGAGGAAGAGTAGAGCTGAAGAGGATCGAAAACAAGATAAATCGACAGGTCACGTTCGCAAAGAGAAGAAACGGTCTTCTCAAGAAAGCTTACGAGCTTTCCATTCTCTGCGATGCTGAGGTTGCTGTCATCATCTTCTCTTCTCGAGGCAAGCTCTTTGAGTTCTGCAGCTCTAGTATGTCCAAGACGCTAGAAAGGTACCAACAATGTAATTATCGTGCAGTGGAAGCAAGCTCGGCCAACGAGACGGAGAGTAGCTACCAGGACTATTTAAGGCTGAAAGCAAGAGTAGAGGTTCTGCAGCAATCTCAGAGAAACCTTCTCGGGGAAGAGTTGGGCTCACTAGGTACAGGAGAGCTAGAACAACTTGAGCATCAACTTGAGATGTCTTTGAATCAAGTCAGATCCACGAAGACTCAGTTTATGCTTGATCAACTTACTGATCTTCAAAGGAAGGAACAAATGCTACAAGAAGCCAACAGAACCTTAAGAAGAAAGTTGGATGAAAGAAGTACA---GAAAATCCCTATACATCATGGGAAGCTGGTGGACAAAACATTCCTTATAGTCATCAACCAGCCCAATCACAGCCTTTACAATGCAATTCAATGCTGCAAATTGGATACAATACTGGAAGTCCAGATCAGCTAACTGTTGCGGCTCCAACCCAAAATATTAATGGCTTCATTCCTGGGTGGATGCTC
o_Epimedium_s_EsAGL2_1    ATGGGAAGAGGAAGAGTGGAACTAAAGAGGATTGAGAACAAGATAAATCGGCAAGTCACTTTTGCTAAGAGAAGAAATGGTCTTCTCAAAAAGGCTTACGAACTCTCTGTTCTCTGTGATGCTGAGGTTGCTGTCATCATCTTCTCCAGTAGAGGAAAGCTTTATGAGTTCTGCAGCTCTAGCATGCTAAAGACCCTCGAGAGATACAACCAATGCAATTATAATCCTTTGGAAGCAAACCCGGACAAGGAGACAGAGAGCAGCTACCATGAATATATGAAGCTAAAAGGAAGACTTGAACTTCTACAGCAAAATCAGAGAAATCTGCTCGGAGAAGACCTGGATTCGTTAACTACAAATGAGCTTGATCAGCTTGAGAATCAACTCGAGACGTCGTTAAAGCAGATTAGATCAACAAAGACTCAGTATATGCTTGATCAACTTTCTGATCTTCAACAAAAGGAACAAATGCTGAAAGAAGCTAACGCAACCTTAAGAACAAAGTTGGATGGAGCAAGTGCA---GAAATTCCCCTACAATCATGGCAACTAGCCGGACAAAAGGTTACATATAATTGCCAGAACTCTCAACCACAGCCTCTAGAATGCAATCCCACTAATCAAATGGGATATCATCAAGTAGGTTCACATCAGCTA---ACTAACCAGCCATCTCAGAATCGTAATGGCTTCATTCCTGGATGGATGTTG
o_Euptelea_p_EUplSEP1     ATGGGAAGAGGGAGAGTAGAGCTGAAGAGGATTGAGAACAAGATTAATCGTCAGGTCACGTTCGCTAAGAGAAGGAATGGTCTTCTTAAGAAGGCTTATGAGCTTTCCATTCTCTGCGATGCTGAGGTTGGTCTCATCATCTTCTCTAACCGGGGCAAGCTCTATGAGTTCTGCAGCAATAGCATGCTCAAGACGCTCGACAGGTACCAAAAATGCAGTTATGGGGCATTGGAAGCTAGCCCACCAAAGGATACACAGAGCAGCTACCATGAATACTTGAAGCTCAAAGCAAGGGTTGAGGTTCTACAACGATCTCAAAGAAATCTACTTGGGGAAGACTTGGGCTCATTAAATACGAAGGAGCTCGAGCAGCTAGAGCATCAGCTGGAGATGTCCCTGAAGCAAATAAGATCGACAAAGACTCAGCTTTTGCTCGATCAGCTTTCTGATCTTCAAAGACAGGAACAACATCTACAAGAAACTAATAGAGCATTAAGAAGGAAGTTGGATGAAAGCAGTGGA---GAAATTCCCCTTCAATCATGGGAAACTGGTGCGCAGAACATTTCGTATAGCCGCCAACCTGCTCAATCACAGCCTTTGGAATGCAATTCCACATTGCAGATTGGATACCATCCTTTAGGTCCAGATCAGCTTAACATTGCAGCCCCAGCCCAAAATGTCAATGGCTTCATTCCTGGATGGATGCTC
o_Akebia_t_AktSEP1_1      ATGGGGAGAGGAAGAGTAGAGCTGAGGAGGATCGAAAATAAGATAAATCGTCAGGTGACATTCGCAAAGAGAAGAAACGGTCTTCTAAAAAAAGCTTATGAGCTCTCTGTTCTTTGCGATGCTGAGGTTGCTCTCATCATCTTTTCTAGCCGAGGCAAGCTTTATGAGTTCTGTAGCTCTAGCATGCTAAAGACACTTGACAGGTACCAAAAGTGCAGTTATGGCACATTGGAAGCTAGCCCACCCAAGGACACACAGAACAACTACCAGGAATATTTGAGGCTCAAGGCAAGAGTTGAGGTTCTGCAACAAACTCAAAGAAACCTGCTTGGGGAGGACTTGGGCCCACTAAATACTAAGGAACTTGATCAGCTTGAGAATCAACTGGAGACATCCTTAAGGACAATCCGATCAACAAAGACTCAGTTTTTGTTTGATCAGCTTTCTGATCTTCAAAGAAAGGAACAAATGCTACATGAAGCAAATAGAACCTTGCGAAGGAAGTTGGATGAAAACAGTACAGAGATCCCTAACCTTCAATCATGGGACGCTTCCGGTGGGAACATGGCATATGGTCGCCAAAACCTCCCGTCACAGCCTCTAGAATGCAATTCCACACTGCAAATTGGATACAATCCAGTGGATCAAGATCAGATCAATAATCAAACCTCAGCCCAAAATGTCAATTGCTTCATTCCTGGGTGGATGCTT
o_Houttuynia_c_HcSEP2     ATGGGAAGAGGGAGGGTGGAGCTGAAGAGGATTGAGAACAAGATAAACAGGCAGGTGACCTTTGCCAAGAGGAGGAATGGACTGCTGAAGAAGGCCTACGAGTTGTCGGTCCTCTGCGATGCCGAGGTTACTTTGATCATCTTCTCCAACAGTGGGAAGCTCTATGAGTTTTGCAGCTCCAGCATGATGAAGACCCTGGAGAGGTACCAGAAATGTAGCTATAGCATGCCAGAAGCTACCCCATCAAGGGAGACAGAGAAAAGCTATCAGGAATACTTGAAGTTGAAAGGGAAAGTTGAGCATTTGCAACGCATTCAAAGAAATCTACTGGGTGAAGACTTGGGCCCATTAAGTAGCAAGGAGCTGGAGCAGCTTGAGAATCAGCTCGAGCAGTCACTGAGGCAAATTAGATCTACCAAGACTCAGTCCCTGCTTGACCAACTTTCTGATCTTAGAAGGAAGGAGCAACAGTTACTAGAATCTAAAAAGATCCTGAATAAGAAATTGGCAGAACATGGTCCG---GAAAATCCACTCCAGTCATGGCAAAGCTGTGGACAAAGCAACCCCTACAGCAGCCAGCCTGCTCATTCACAGCCTTTGGACTGCAATCCAACATTACAGATTGGTTACCCTTCAGTCGGTCAGGAACAGATTATGGCAACAGCCGCACCACAGAATGCCAATGGCTTTATTCCTGGCTGGTTGGTA
o_Houttuynia_c_HcSEP3     ATGGGGAGAGGGAGGGTGGAGCTGAAGAGGATTGAGAACAAGATAAACAGGCAGGTGACCTTTTCTAAGAGGAGGAATGGACTGCTTAAGAAGGCCTACGAGTTGTCGGTCCTCTGCGATGCTGAGGTTGCCTTGATCATCTTCTCCAACAGAGGGAAGCTCTATGAGTTTTGCAGCTCCAGCATGATGACGACCCTGGAGAGGTACCAGGAATGTAGCTACAGCATGCCAGAAGCTACCCCAACAAGAGAGACAGAGAAAAGCTATCAGGAATACTTGAAGTTGAAAGGGAAAGTTGAACTTTTGCAACGCACTCAAAGAAATCTACTGGGTGAAGACTTGGGCCCATTAAGTAGCAAGGAGCTAGAGCAGCTTGAGAATCAGCTTGAGCACTCACTGAGGCAAATTAGATCTACCAAGACACAGGCCCTGCTTGACCAACTTTCTGATCTTAGAAGGAAGGAGCAACAGATGTTAGAATCAAATAAGATCCTGAAAAAGAAATTGGCAGAACATGGTCCT---GAAAATCTCCTCCAAGCATGGCAAAGCTGTGGACAAAGCAACCCCTACAGCCGCCAGCCTGCTCATTCACAGCCTTTAGACTGTAATCCAACATTACAGATTGGTTACCATCCAGTGGGTCAGGAAGAGATTACTATGATAGCCCCACCACAGAATGTCAATGGCTTCATTCCTGGCTGGATGGTA
o_Magnolia_g_MagrAGL2     ------------------------------------------------------------------AAGCGAAGGAACGGATTGCTGAAGAAAGCATACGAGCTTTCAGTTCTCTGCGATGCTGAGGTCGCTCTTATCATCTTCTCCACCAGAGGCAAGCTCTATGAATTCTGCAGCCCCAGCATGCTCCAGACCCTCGAGAGGTATCAAAAATGCAGTTATAGCACATTGGAAGTTAGCCCAACAAATGAGACACAGAGCAGCTATCAGGAATATCTGAAGTTGAAAGCGAGGGTCGAGATTCTGCAACGTACTCAAAGGAACCTTCTCGGCGAAGACTTGGGCCCATTGAGCACCAAGGAGCTTGAGCAACTCGAGAATCAACTCGAGATGTCATTGAAGCAAATCAGATCGACAAAGACCCAGTTCATGCTGGATCAGCTTTCTGATCTTAAAAGAAAGGAACAAATGCTGGTGGAAGCCAACAAGGCCTTGAAAAGGAAGTTGGAGGAAAGTGGTAGA---GAAAATCTTCTTCAGTCGTGGGACACAGGTGCACAAATGTCTTCTTATAATCGCCAACCTTCTAATTATCAGCCTTTGGATTGCCAACCAACACTTCAGATGGGATACCATCCCGTGTATGAAGATCAGATGACCGTTGCAACAAACCATAACAACGTCCATGGTTTCATGCCTGGATGGATGACC
o_Nuphar_p_NupuAGL2_2     ATGGGGAGGGGGAGGGTGGAGTTGAAGAGGATCGAGAACAAGATAAACCGACAGGTGACTTTTTCCAAGAGAAGGAACGGCTTGCTCAAGAAGGCATACGAGCTCTCCGTCCTCTGCGATGTCGAGGTCGCCCTCATCGTCTTCTCCAACAGAGGCAGGCTCTATGAATTCTGCAGCTCCAGTATGCTAAAAACATTAGAGAGGTACCAAAAATGCAATTATGGATCAATAGAAGCTAGTCCATCAAGGGAGACACAGAACAGCTATCAGGAATACTTAAAACTAAAGTCCAAGGTTGAGGCACTGCAACATTCACAAAGGAACCTTTTGGGTGAAGATTTGGGTCCGCTCAACTCAAAGGAGCTTGAGCATCTTGAGCAGCAGCTAGAGGTTTCATTGAAGCATGTTAGATCAACAAAGACGCAATTCATGCTTGATCAGCTTTCAGATCTTAAAGGAAAGGAACAAATTCTCCAAGATGCTAACATGGCCCTAGTGAGGAAGCTTGAGGGAGCAGCAGGGTCCGCAAATCATCAGCAGTCGTGGGAGAATGGTGGGCAGCATCTCCAGTATGGTCGCCACTCTGGTCCTAAGCATCCATTGGAGTGTGACTCAACTCTCCAAATTGGGTATAATCCAACTGCGCAAGAGCAGATAACTGTTGCAGCTCCTGCACATAATGTTAATGGCTTTATCCCTTCATGGTTAGTG
o_Nuphar_p_NupuAGL2_1     ATGGGGAGGGGGAGGGTTGAGTTGAAGAGGATAGAGAACAAGATAAACAGACAGGTGACTTTTGCAAAGAGAAGGAATGGCTTACTCAAGAAGGCATACGAGCTCTCTGTCCTCTGTGATGCTGAGGTTGCCCTTATCATCTTCTCCAACAGAGGCAAACTCTATGAGTTCTGCAGTTCTAGCATGCTAAAAACACTGGAGAGGTACCAAAAATGCAATTATGGATCAATAGAAGCTTGTCCATCAAGAGAGACACAGAGCAGCTACCAGGAATACCTGAAGCTAAAGTCCAAGGTAGAATCATTGCAACATTCACAAAGGAACCTTCTAGGTGAAGATTTGGGCCCCCTCAACTCGAAGGAGCTTGAACAACTGGAGCAACAGCTAGAGGTTTCACTGAAACATGTTAGATCAACAAAGACACAATTCATGCTCGATCAGCTTTCAGATCTTAAAAGGAAGGAGCAAATGCTGCAAGAAGCTAACAGGGCCCTAGTACGGAAGCTTGAGGGAGCGGCT---TCTATAAATCATCACCAATCGTGGGAAAATGGCGGGCAGCACATCCAGTATGGTCGCCATTCTGGTCCCAATCAACCGTTGGATTGCGATTCAACACTTCAGATTGGGTATAACCCAACTGGCCAAGAGCAAATAACTATTGCAGCTCCTGCACAAAATGTCAATGGCTATGTCCCTACATGGTTGATA
o_Amborella_t_AMtrAGL2    ATGGGAAGAGGTAGAGTTGAGCTCAAGAGGATAGAGAACAAGATCAACAGGCAGGTGACCTTTGCGAAGAGGAGGAATGGTCTTTTGAAGAAGGCTTATGAACTCTCTGTTCTCTGTGATGCTGAGGTTGCCCTAATCATTTTCTCCAATAGAGGGAAGCTTTACGAGTTTTGTAGCTCTAGCATGGTGAAGACATTAGAGAGGTACCAAAAATGCAACTATGGAGCATTAGAAACTAATCCGACCAGGGAGACACAGAGCAGCTATCAAGAATATTTAAAGCTGAAAGCGAGGGTGGAGTCTCTACAACGATCCCAGAGGAACCTTCTTGGTGAAGACTTGGGCCCCTTAAGTTCAAAAGAGCTTGAACAACTTGAGCAGCAACTGGAGATGTCTTTGAAGCAGATAAGGTCTACTAAGACACAATGCATGTTTGATCAACTTGCTGACCTTAGGAGGAGGGAACTAGCTCTCCAAGAGACCAACAAAGCTTTGAAACGTAAGTTGGAGGGAGCAAGCGCT---TCAAACCCCCCACAAGCATGGGAAAACAATGGACAGAACATTCATTATAATCGCCAACCAGCTCATACTCATCCCCTGGAATGTGATTCGACATTGCAAATTGGATACCATCCATCGTGCCCTGATCAGATGCCTGTGGCCGCACCTGTGCAGAATGTCAATGCATTTCTCCCTGGTTGGTTAGTA
o_Trochodendron_a_MADS4   ---------------------------------------AAGATCAACAGGCAAGTAACCTTCTCTAAACGAAGAAATGGCCTTTTGAAGAAAGCTTACGAGCTTTCTGTCCTTTGCGATGCTGAGGTTGCTCTGATCGTCTTCTCCACTAGAGGAAAGCTGTACGAGTTTTGCAGCTCAAGCATGTTCAAAACGCTTGAGAGGTATCAGAAATGCAACTATGCAGCACCAGAGACAAATTCTACAAGGGAGACCCAGAGTAGCTACCAGGAGTATTTGAAGCTTAAAGCACGCCATGACGACCTACAACGAACACACAGGAATTTTATGGGCGAGGATCTTGGCCCGCTAAGTGGGAAGGAGCTTGAGTCACTTGAAAGACAGCTTAATGTGTCATTGAAGCAGATCAGATCGATACGGACCCAGTACATGCTCGATCAGCTCACCGATCTTCAAAGAAGGGAACAAATGCTCAGTGAATCAAACAAGACCCTGGCAAGAAGGCTGGAGGAAGGAAACCAA---GCAAAT------GCGCAATGGGATCCAAATGCACAA---ATGGGGTATGACCGACAGCCAGCTCATTTTCACCCCTTAGAGTGTGAGCCCACATTACAAATCGGGTATCAGCATGATCAAACA---------GCGGGAATGGCACCTGGGCCGAGTGGGAATAATTACATGGCAGGATGGTTAGCA
o_Trochodendron_a_MADS2   ATGGGGAGAGGTAGGGTTGAGTTGAAGAGGATCGAAAACAAGATCAACAGGCAAGTGACCTTCGCTAAACGAAGAAATGGCCTTTTGAAGAAAGCTTATGAGCTTTCTGTTCTTTGCGATGCTGAGGTTGCTTTGATCGTCTTCTCCACTAGAGGAAAACTGTACGAGTTTTGCAGCTCTAGCATGTTCAAAACACTTGAGAGGTATCAGAAATGCAACTATACAGCACCAGAGACAGATTCGGCAAGGGAGACCCAGAGTAGCTACCAGGAGTATTTGAAGCTTAAAGCACGCTACGAGGCGCTACAAAGATCACAAAGGAACCTTCTTGGGGAGGATCTTGGGCCGCTAAGCGGCAAGGAGCTTGAGTCACTTGAAAGGCAGCTTGATGTGTCATTGAAGCAGATCAGATCTATACGGACCCAGTGCATGCTCGATCAGCTCACTGATCTTCAAAGAACGGAACAAATGCTCAGCGAATCTAACAAGAACCTGGCAAGAAGGTTGGAGGAAGGAAGCCAA---GCAAAT------GCGCAGTGGGATCCAAATGCACAC---ATGAGGTATGGTCAACAGCCGGCTCATTTTCATCCCTTAGAGTGTGAGCCCACATTACAAATCGGGTACCAGCCCGACCAAATA---------GCTGTTATGGCACCTGGGCCGAGTGTGAATAATTACATGCCAGGATGGTTAGCA
o_Akebia_t_AktSEP3_1      ATGGGGAGAGGAAGAGTTGGGTTGAGGAGGATCGAGAACAAGATTAACAGGCAAGTCACCTTCGCCAAACGTAGAAATGGACTTTTGAAGAAAGCTTACGAGCTTTCCGTTCTTTGTGATGCCGAGGTTGCTCTCATAATCTTCTCCAATAGAGGAAAACTGTACGAGTTCTGCAGTTCCAGCATGTTCAAGACTCTTGAACGATATCAGAAATGCAACTTTGGAGCACCAGAGCCGAATTCCACAAGGGAGGCCCATAGTAGCCACCAGGAGTACTTGAAACTTAAAGCACGAGTCGAGGGCCTACAACGATCCCAACGGAACCTTCTGGGTGAAGATTTGGGACCCCTAAGCGGAAAGGAGCTTGAAACCCTCGAGAGGCAACTTGATATGTCACTCAAGCAGATTCGATCGACTCGGACTCAGTACATGCTTGATCAGCTCTCTGATTATCAAAGAAGGGAACAAATGCTTAGCGAAGCTAACAAGGCCTTGAGAAGAAGGTTAGAGGAAGGAAGCCAA---CCAAAT------CCACAATGGGACCCAAATGTGCAG---GTGAACTTTGGTCGACAGCAGGCTCCATTCCAGCACATAGAGTGTGAACCCACCCTACACATCGGGTACCAGCCGGATCAAATA---------ACTGTGGCTGCAGCTGGGCCAAGTATGAATAATTACATGCAAGGATGGATAGGT
o_Persea_a_PEamAGL9_1     ATGGGAAGAGGAAGGGTTGAGTTGAAGCGGATCGAGAACAAGATCAACAGGCAAGTGACCTTTGCCAAAAGAAGAAATGGTCTCTTGAAGAAAGCTTACGAGCTTTCGGTTCTCTGCGATGCTGAAGTCGCTCTGATCGTCTTCTCCACTAGAGGGAAGCTCTATGAGTTCTGCAGCGCTAGCATGCTGAAAACACTAGAGAGGTATCAGAAGTGCAACTATGGTGCCCCTGAGACGACTTCGTCAAGAGAATTACAGAGCAGTCACCAGGAATATATGAAACTTAAGGCGCGGGTCGAAGCTTTACAACGATCACAAAGAAATCTTTTGGGCGAGGACTTGGGCCCTTTAACTGGGAAGGAACTAGACACACTTGAAAAGCAGTTGGATGTATCTTTGAAGCATATCAGATCAACACGGACTCAGTACATGCTCGATCAACTTGGAGATCTTCAACGAAGGGAGCATATGCTTAGTGAAGCTAACAAGAGCCTAAGAAGAAGGTTGGAAGAAGGAATGCAG---GAAAACCCA---AACGCATGGGATCCAAATGGATAT---------------CGACAACAAGCCCCATTCCATCCCATAGAGTGCGAACCCACTCTCCAAATTGGGTACCAGTCTAGTCAAATC---------ACAATCGCTGCACCCGGACCCAATGTGAATAACTACATGCCGGGATGGCTTGCA
o_Persea_a_PEamAGL9_2     ATGGGGAGAGGAAGGGTGGAGCTGAAGAGGATTGAGAACAAGATCAACAGGCAAGTGACCTTTGCCAAACGGAGAAACGGACTTCTTAAGAAAGCTTACGAGCTTTCCGTTCTCTGCGATGCTGAGGTTGCTCTCATCATCTTCTCCAATAGAGGAAAGCTCTATGAGTTCTGCAGCTCTAGCATGCTGAAAACGCTCGAGAGGTATCAGAAATGCAACTATGGTGCACCTGAGACAACTTCAACAAGAGAAACTCAGAGCAGTCACCAGGAGTATTTGAAACTCAAGGCACGTGTTGAAGCTTTACAGCGATCACAAAGAAATCTGCTGGGCGAAGACTTGGGCCCTCTGACGAGCAAGGAGCTCGACACTCTTGAAAAACAGTTGGATGCATCTTTGAAGCAGATCAGATCAACAAGGACTCAGTACATGCTCGATCAACTTGCAGATCTCCAACGAAGGGAACAAATGCTTAGTGAAGCCAACAAGAACCTGAAAAGGAGGTTGGAGGAAGGAATGCAG---GCAAAT------CCCGTTTGGGATCCTAATGGGCAT---GTTACATATGGACGACAACAAGCCCCATTCCATCCCTTGACGTGTGAACCCACTCTCCATATCGGGTACCAGCCAGCTGATATA---------ACGATTGCCGCACCTGGACCGAGTGTGAATAACTACATGCCAGGATGGCTTGCA
o_Liriodendron_t_LItuAGL9 ATGGGGAGAGGAAGGGTAGAACTGAAGCGGATCGAGAACAAAATCAACAGGCAAGTAACATTCGCCAAACGCAGAAACGGCCTTCTCAAGAAAGCCTACGAGCTCTCTGTTCTCTGCGATGCTGAGGTTGCTCTGATCATCTTCTCCAACAGAGGAAAGCTGTACGAGTTCTGCAGCTCCAGCATGTTCAAGACACTAGAGCGATATCAGAAGTGCAACTACGGAGCACCAGAGGCAGCTACAACAAGAGAGATTCAGAGCAGTCATCAAGAGTATTTGAAACTTAAAGCACGTGTAGAGGCCCTACAACGTTCACAAAGAAATCTTCTGGGTGAGGACCTGGGCCCGTTGAACGGCAAGGAGCTTGACACACTTGAAAGGCAGCTAGACGTGTCACTGAAACAGATAAGATCCACTCGGACCCAGTACATGCTTGACCAGCTCACAGATCTTCAAAGAAGGGAACAAATGCTTAGTGAAGCTAACAAGGCCCTGAAAAGAAGGCTGGATGAAGGAATGCAG---GCAAATCCA---CACGGATGGAATCACAATCCACAT---ATGGAGTACGTCCGGCAACAGGGCCCATTCCATCCATTAGACTGTGAACCTACTCTCCAAATCGGGTACCAGACCGATCAAATA---------ACGATGAGCGCACCTGGGCCCAGTTTGAATAACTACATGCCGGGGTGGCTCGCA
o_Amborella_t_AMtrAGL9    ATGGGGAGAGGACGAGTGGAGCTGAAGCGTATTGAGAACAAGATTAACCGTCAAGTCACCTTCGCCAAAAGGAGAAATGGCCTGCTGAAGAAGGCCTATGAGCTCTCGGTTTTATGCGATGCAGAGGTCGCTCTCATCATCTTCTCTAACAGAGGAAAACAGTACGAGTTTTGCAGTTCCAGCATGCTCAAGACACTTGAGAGGTACCAAAAGTGTAATTATGGTACACAAGAAACAACTTCAACAAAGGAGACACAGAGTAGCCAACAAGAGTATTTGAGGCTCAAGGCACATTTCGAGGCCCTGCAACGTTCTCAAAGAAATCTTCTTGGTGAGGACTTGGGTCCTCTTAGTGGAAAGGAGTTGGAGCAACTCGAGCAACAACTAGATATGTCATTGAAGCAGATCAGATCAATAAAGACGCAGTACATGATCGATCAGCTTGCCGACCTCCAAAGAAAGGAACAAGCATTATCGGAATCTAACAATGCTTTGAAAAGAAAGCTAGAAGCAGCAGGA---------------------GGGTGGGACTCTACTGGCCAC---ATGGAGTACAATCGACAGCCGGCTCAATTTCATCCTTTGGAATGTGACCCCACGCTACAAATAGGTTACCCATCTGGGTATCCAAATCCAATTACAGTTGCAGCCCCTGGGCCAAGTGTGACTAACTTCATG---CCTTGGATGGCT
o_Aquilegia_c_FL1         ATGGGTAGAGGTAGGGTTCAGTTGAAGAGGATTGAAAACAAAATCAATCGACAAGTTACCTTCTCAAAAAGAAGGTCTGGATTGTTGAAGAAAGCTCATGAGATCTCAGTTCTTTGTGATGCTGAAGTTGCTTTGATTATTTTCTCTACTAAAGGAAAGCTTTTTGAGTACTCTACATCCGGCATGGATAACATTCTTGAGCGATATGAGAGATATTCTTATGCGGAGAGAGAACTTGCAACTGATTCGGAATCAGGAAACTGGTCTCTGGAATATGTGAAGCTCAAAGCTAAGATAGAGATATTACAGAAAAATCAACGGCATTATAATGGAGAAGATCTTGAAAAGATGAGTCTTAAAGAACTCCAGAACTTGGAACAACAGCTTGATTCTGCTCTAAAGCAGATAAGAGCAAGAAAGAACCAACTCATGCATGAATCCATTTCTGAGCTTCAGAAGAAGGAGAGGGCATTAACGGAACAGAATAATCAGCTAGGGAAGAAGCTTAAGGAGAAGGAGAAG---GAACTGGCCCAACAGCCTTGGGAGCAACCAAATCGA---CAAAACTCACCATCCATG------------CTTATATCACAAACACTTCCCTCCCTAAACATTGGTGTCAATTATAGAAGCACGAGGGAGGAAGGAACCCAACCTCAGCCAGCTCGACCTACCACGCTCATGCCACCCTGGATGCTT
o_Elaeis_o_EoAP1          ATGGGGAGAGGTAGAGTGCAGCTGAAGAGGATCGAGAACAAGATAAACCGGCAGGTGACGTTCTCCAAGCGGCGGTCGGGGCTGTTGAAGAAGGCGCACGAGATCTCGGTGCTCTGCGATGCGGAGGTCGCTCTCATCGTCTTCTCCACCAAGGGCAAGCTCTACGAATACTCCACCGCCAGCATGGAAAATATTCTTGAACGCTACCAGTGTTATTCATATGCAGAAAGAGCCCTTGTGGCAGATCCTAAGTCAGGAAGATGGTGCCATGATTATGGTGAACTAAGGTCTAAGGCCGAAGCTCTACAAAAAAGTCAGAGGCATCTCATGGGAGAACAACTTGAATCTTTGACACTTAAAGAACTTCAACAGCTGGAGCTTCATCTTGATGGTGCTTTGAGACATATAAGATCCAGAAGGAACCAGCTCCTATTTGATTCAATTGCTGAGCTTCAGAGAAAGGAGAAGGCGTTGCATGAGCAAAACAGCATACTGGAGAGGAGGCTCATGGAGAGTAATGGT---GCGTTGACCGAGCACCGCTGGGAACCACTAGGCCAA---CAGACAAGCTCCTCGTCACCGCCACCCTACCTAGCAACAGACTCTCTTCCCACCCTAAGCATTGGACACACAGGT------------GGAGGGCAAGTCATACAGCCGCTTAGGGAGAACAACAGGAGTTTGCCTGCCTGGATGCTT
o_Tulipa_g_TGSQA          ATGGGGAGAGGGAGGGTGCACCTGAGGCGGATCGAGAACAAGATCAGCCGCCAGGTTACGTTCTCGAAGCGGCGTCCGGGGTTGCTGAAGAAGGCGCATGAGATCTCTGTGTTGTGCGATGCGGAGGTTGCGCTCATCGTCTTCTCCACCAGGGGGAAGATGTACGAGTACTCCACCTCCAGCATGGAAAGGATTCTTGAACGCTATGAGCTTTATTCTCAACCAGAAACACCAGTTACTGCATATCCTGAGTCAGGTGGTTGGTTCGAAGAGTATGGCAGACTGAAGGCTAAGGTTGAAGCCTCGCAGAAAGGCCAAAGGCATCTCATGGGGGAGCAGCTTGAGTGCTTGACTCTGAAACAACTCCAGCAACTAGAGCAGCAGCTTGAATATGCTTTCAGGCGTGTAAGATCTAGAAAGAACCAACTATTATTTGATTCGATTGCCGATCTTCAACGAGCAGAGAAGTCGCTTCAGGAGCATAATAACATCCTGGAGAAGAAGCTCATAGAGATCCAGAAG---CCATTGACACAGTTTCCGTGGGAGCAACAAGGACAG---AGGACAACCTTCCTGATGCCT------------CATTTGGAC------TCCAACCAAAACATAGGAGCCTACCAAAGAGGCCCGGATGAGGAGGGGACAGCACAGCCGCTGCGTGACGGGAGCAGCACACTGCCTCCATGGATGGTT
o_Saururus_c_ScMADS669    ATGGGGAGGGGGAGGGTGCAGCTGAAGAGGATAGAGAACAAGATAAACAGGCAGGTGACCTTCTCCAAGAGGAGGACGGGCCTGCTCAAGAAGGCTCACGAGATATCGGTGCTGTGCGATGCCGAGGTGGCGCTCATCGTCTTCTCCACCAAGGGAAAGCTCTACGACTACTCCACCGCCGGTATGGCAAGGATTCTTGAGCGATATGAGAGATACTGCTATGCGGAGAGAGAAGTTGCTACCAGTCCTGACTCAGGAAGCTGGTGGCTTGAATATGGCAAACTTAAAGCCAGGATCGAGGCTCAACAAAGAATTCAAAGGCAGTTGATGGGTGAAGACCTTGATGCTTTAACCCCCAAAGAACTCCAACAGTTGGAAAACCAGCTTGAGTCTGCTCTGAAGCATGTAAAATCAAGAAAAAATCAGGTGATTTATGATTCAATGGTGGAGCTTCGGAGAAAGGAGAAGTTGCTTCGAGACGAAAACACCATGATGGAAAAAAAGATCCAGGAGAAGAAGAAG---GAGAGGGTTCAACAGCAGTGGGAACAACAAATCCAA---CAAAATTCACCT---------------------------TCCTTCCTTCCAACTCTTAACATTGGCTATCATCAGGGTACTGCCACTACTGGAGAGAAAGAAGAAGCCCACCCCGGGCACAATACTGTCATGCTAGCTTGGCTGCTC
o_Houttuynia_c_HcAP1      ATGGGGAGGGGACGGGTGCAAATGAAGAGGATAGAGAACAAGATCAACAGGCAGGTGACCTTCTCCAAGAGGAGGATGGGTCTGCTGAAGAAGGCTCATGAGATATCGGTGCTTTGCGATGCAGATGTGGCACTCATCGTCTTCTCCACCAAGGGCAAGCTCTACGAGTATGCCACCTCCAGCATGACAAAAATCTTGGAGCGGTACGAGAGATATTCCTTTGCTGAGAGAGAATTTGCTGCAGATAACGAATCAGGAGCTTGGTCTCTGGAATTTGGTAAGCTCAAAGCCAGAGTTGAAGCTTTACAAAAGACTCACAGGCACTATCTGGGAGAAGACCTTGATTCCCTGAAAGTCAAGGAGCTTCAACACTTGGAGCAGCAACTTGATTCTGCTCTCAAGCATGTAAGATTGCGGAAGAATCAGGTCATCCAAGAGACAATATCCGAGCTTCAGAAAAAGGAGAAGGCCCTGCAAGAGCAGAATAACATGCTGGAAAAGAAGGTTCAGGAAAAGCAGAAG---GCAAAAGCCCAGCAGCGGTGGGAAAATCAAAGTCAG---CAGAACTCAGCGCCATTC------------TTGTTTTCACTCCCTCTTCCTAACCTAAACATGGGAACTTATCATGAAAATGGCACTGAGCAGGAAGCAGCTCGACCCCTTGCGCACAGCAATAGCCAAATGCCGGCTTGGATGCTT
o_Asarum_c_AcMADS600      ATGGGAAGAGGGAGAGTTCAGCTAAAGAGGATCGAGAACAAGATCAATCGGCAGGTGACCTTCTCCAAACGCAGAACGGGATTGCTGAAGAAAGCACATGAAATCTCCGTTCTCTGCGACGCCGACGTTGCGCTCATCGTCTTCTCCGCGAAAGGGAAGCTTTACGAGTACGCCACGTCCAGTATGGAAACGATTCTTGAACGATACGAGAGATACTCATTTGCAGAGAGGGAACTTGTA---GATCCTGAATCAGGAGGCTGGTGCCTGGAATACGGTAAACTCAAGGCTAGAGTCGATGCGCTGCAAAAAAGTCACAAGCATATTATGGGGGAAGACCTTGACTCCTTGAGCATCAAAGAGCTCCAGCACTTGGAGCAGCAACTTGATGTTGCTCTGAAGCATATCCGATCTCGAAAGAACCAGGTCATGCTCGACACAATTTCTGAGCTTCAAAGAAAGGAAAAAATGTTGCTTGAACAGAACAAAGCGCTGCAGAAGACGATGCGGGAAAAGGAGAAT---GCGATGGTCCGACAACAGTGGGAGCAAGATAACCAA---GCCTCTCGACCATCCTTC------------ATGCTCTCACGCCCTCTTCCAACTCTTCACATTGGCAGCAATTACACGAGAAACACTGAAAAGCAAGGAGACAGGCCCCACTCTCGATCCAACAGTGGCATACCAGCTTGGATGCTT
o_Magnolia_g_MagrAP1      ------------------CAGCTGAAACGGATCGAGAACAAGATCAATCGCCAGGTGACCTTCTCCAAGCGTCGTATGGGCCTCCTCAAGAAAGCTCACGAGATCTCCGTCCTCTGCGACGCTGAGGTCGCTGTCATCGTCTTTTCCACCAAAGGAAAGCTCTACGAATACTCCACTTCCAGAATGTCAAGGATTCTGGAGCGCTATGAAAGATATTCCTATGCAGAGAGAGAGCTTGTTTCGGGTCCTGAATCAGGAAGCTGGTGCCTTGAATATGGCAAGCTTAAGGCTAAGGTGGAATCTTTGCAAAGAAACCTCAGGCATTTTACAGGGGAAGACCTCGACACCTTGAGTCTCAAAGAGCTGCAACAGTTAGAACACCAGCTTGATGCTGCTTTGAAACATATAAGATCAAGAAAGAACCAAATCATGTTTGATTCCATTGCGGAGCTTCAAAGAAAGGAGAAGTCGCTGAGAGAGCAGAATAACATGCTAGAGAAGGAGATTCAAGAGAAGGAGAAG---GCAATGGCCCAGCAGCAGTGGGAGCAGCAAAACCAA---CAAAGCTCACCATCCTTC------------CTGCTTGCAAGCCCTCTCCCAACTCTAAACATCGGCACATATCACGGAAATGAAGTGGAAGAGGAAGGGGCTCGGCCCCCAGCCCGGACCAACAGCCTCATGCCGCCTTGGATGGTA
o_Cabomba_c_AP1           ---------------------------------------------AACCGGCAGGTCACCTTCTCCAAGCGCCGGACTGGACTCATCAAGAAAGCCCACGAGATCTCGGTGCTTTGTGATGCTGAGGTAGCCGTCATCGTCTTCTCCACCAAGGGAAAACTCTACGAATACTCATCATCCAGCATAATGAATATTCTTGAGCGGTATGAGAGGCACTCTTCTGAAGAGAGGAACCCTTTGGCAAACGTTGAATCGGAGAGTTGGGGCATAGAGTACAAGAAGCTAAAGTCAAAATTTGAGCTTCTGCAGAAAACCAAAAGGCATTACATAGGAGAAGACCTTGACCCATTGAGTGCGAGGGAGCTTCAACATTTAGAACATCAACTTGATTACGCATTGAAACACATTAGGACAAGAAAGACTCAGCTGATGCAGGAGTCTATTTCGAAGCTTCGCAAACAGGAGAAGTCCCTGCACGAGCAGAATGGAGCTCTCCAAAAGATGATCACAAACCAGAAAGAAGCTGTGCGCTGTCTATCCCCTTCGGGAGATCAGGAAAACGCGGCTGCCTTTCTGTTTAAC---------------------GGTCTCAAACCTTCTGTAGATATTGGGTCAAGTCACAAAGTACGTGCAGAGGGGGAGTCCCAGCGACTGTCGGCGAAGGATAACCGCTCCATGCCTCCGTGGATGCTT
o_Nuphar_a_NuadAP1        ---------------------------------------------------------------------------------------------------------------------GACGCCGAGGTCGCTCTCATCGTCTTCTCCACCAGAGGCAAGATCTACGAATACTCCTCCTCCAGCATAACAAGGATCCTTGAACGGTATGAGAGATTTTCGTGTGCAGAGAGGGATCCTTCAACTGACCTTGACTCAGAAAGTTGGTGTGTAGAGTACAAGAAGCTGAAGTCCAAGTTTGAGCAACTTCAGAAAACTCAAAGGCGTTACATGGGTGAAGATCTCGAGCCATTGAGTGTGAAGGAGCTTCAACAATTAGAACATCATCTTGATTCTTCTCTCAAAGACATTAGATCAAGAAAGATACAGCTCTTGTTGGATTCCATTTCTGAACTTCGCAGAAAGGAGAAGTCACTGCAGGAGCAAAATGAGGCTATCCAAAAGAAGCTTCGAGAGCAGGAAGCGGCTCTGAATTGCCTACAAGCACGTTCAGAACAGCCACAGACTGTTGGCTTTTTGTTTAAT---------------------AGCCATTCTCCAACTCCAGATAGTGGAGCGTATCAAACAAGAAATAGAGAGGCAGAGTCCCAACTGCAAACTCAGACTAGCATCAATAACATGCCTCCATGGACTCTT
o_Amborella_t_AMtrAP1     ATGGGGAGAGGAAGAGTCCAGTTGAAGAGGATAGAGAACAAGATCAATCGGCAGGTAACGTTTTCGAAGAGGAGGAGCGGTCTGTTGAAGAAAGCACACGAGATTTCGGTTCTCTGTGATGCAGAGGTTGCTTTGATCGTGTTCTCTACGAGAGGGAAATTGTATGAGTATTCGACTTCCAGCATGATCAAGATTCTCGAGCGGTATGAGAGATATTCCTATGCAGAGAGACGTGCTACTGCTGATCATGAATCAGAGAGTTGGAGCCTAGAATATGCCAAACTGAGGGCGAAGGTTGAGCTTCTACAGAAAAGTCAAAGACATTACATGGGGGAAGGCCTTGAGGTCCTAAATCTTAGGGAGCTCCAACAATTGGAGCAACAACTTGATGTTGCTTTGAAGCATGTTAGAGGAAGAAAGACACAAATCATGTTGGATTCAATAGTTGAGCTTCGTAGAAAGGAGAAGTCACTGCAGGAGCAAAATGATACTCTCCAGAAGAAGATAGTGGCAAAGGAGAAAGCCTTGGCTCAAGCCCAGCATTGGGAGCAAGAAGAG---ACTGCCCATTTCCTATCAACT------------------TCTCACCCTCACCCTGCTCTGAATGTCAGGTTCGAATCAAGGGAGGACAGAGACGAAGAACTTCATCATTCCCTTACTCAGCCAAGCAATGTAGTGCCCCCTTGGCTGTTT


# Maximum likelihood tree reconstructed using the Probalign-based matrix
((((((((((((((Ribes_s_RsAGL6:0.149852,(((Raphanus_r_RrAGL6:0.049351,Thellungiella_h_ThAGL6:0.025305)54:0.012077,Arabidopsis_t_AGL6:0.044239)100:0.067345,(Arabidopsis_t_AGL13:0.105952,Thellungiella_h_ThAGL13:0.081460)100:0.144154)100:0.215697)10:0.026258,((((Pisum_s_M5:0.158626,Glycine_m_GmAGL6:0.052729)94:0.024606,(Medicago_t_MtAGL6:0.060057,Cicer_a_CaAGL6:0.039544)100:0.077736)100:0.096170,(Momordica_c_McAGL6:0.209416,(Fragaria_v_FvAGL6:0.153051,((Malus_d_MdAGL6:0.008073,Pyrus_p_PpMADS4_1:0.003712)100:0.050119,Prunus_p_PpAGL6:0.043297)91:0.022805)76:0.017819)52:0.020997)32:0.026014,((Citrus_c_Ciclev10021911m:0.103991,(Theobroma_c_TcAGL6:0.018933,((Hibiscus_c_HcAGL6:0.045348,Gossypium_r_GrAGL6a:0.026992)86:0.012559,(Gossypium_r_GrAGL6c:0.076542,Gossypium_r_GrAGL6b:0.063703)98:0.020629)84:0.009313)100:0.059498)24:0.010701,(Populus_t_PtAGL6a:0.097982,(Manihot_e_MeAGL6:0.065450,Ricinus_c_RcAGL6:0.076331)92:0.026127)93:0.026912)34:0.012746)24:0.012388)3:0.015423,(((Cornus_k_CkAGL6:0.058671,(Philadelphus_p_PpAGL6:0.007744,Alangium_p_ApAGL6:0.001373)100:0.086771)78:0.017950,((Daucus_c_DcAGL6:0.280389,(Gerbera_h_GRCD3:0.038336,((Helianthus_a_HaAGL6:0.083262,Centaurea_m_CmAGL6:0.080392)34:0.012372,(Chrysanthemum_m_CDM104:0.098662,(Lactuca_s_LsAGL6:0.029435,Taraxacum_o_ToAGL6:0.054288)100:0.035194)56:0.013624)57:0.015109)100:0.142747)24:0.027396,((Diospyros_d_DdAGL6:0.098675,Gustavia_b_GbAGL6:0.106797)87:0.022930,(Galax_u_GuAGL6:0.120247,((Saurauia_z_SzAGL6b:0.051766,Actinidia_c_AcAGL6b:0.048483)100:0.040984,Camellia_j_CjAGL6:0.061371)79:0.017136)56:0.006628)85:0.017137)9:0.006960)6:0.009944,(Syringa_v_SvAGL6:0.252977,((Coffea_a_CaAGL6a:0.000000,Coffea_a_CaAGL6b:0.001431)100:0.153405,(Petunia_h_pMADS4:0.038609,Solanum_t_StAGL6:0.052511)100:0.096382)56:0.008677)58:0.025764)42:0.030345)6:0.008633,(Vitis_v_VvMADS3:0.072734,Gunnera_m_GmAGL6:0.202531)20:0.013433)77:0.061021,((((Akebia_t_AktAGL6:0.013108,Holboellia_g_HgAGL6:0.011078)100:0.065436,(Decaisnea_i_DiAGL6:0.040672,Sinofranchetia_c_ScAGL6:0.061268)64:0.014840)76:0.012329,((((Leptopyrum_f_LefuAGL6:0.039417,Aquilegia_f_AfAGL6:0.029919)100:0.050766,(Nigella_d_NdAGL6:0.083653,Ranunculus_b_RbAGL6:0.131413)50:0.017947)100:0.050381,Eschscholzia_c_EcAGL6:0.162893)69:0.019063,Epimedium_s_EsAGL6:0.136619)58:0.016484)86:0.040608,(Pachysandra_t_PateAGL6:0.134264,Nelumbo_n_NenuAGL6:0.091845)36:0.010413)33:0.009143)79:0.043862,(Amborella_t_AmtrAGL6:0.135131,(((Nuphar_p_NupuAGL6:0.003190,Nuphar_a_NuadAGL6:0.004646)100:0.055142,(Cabomba_c_CcAGL6_2:0.054390,Cabomba_c_CcAGL6_3:0.096807)100:0.116722)43:0.014505,(Nymphaea_o_NoAGL6:0.087239,Cabomba_c_CcAGL6_1:0.181973)42:0.024982)100:0.125258)84:0.054887)31:0.014863,((Persea_a_PeamAGL6.1:0.156855,(((Eupomatia_b_EbAGL6b:0.001372,Eupomatia_b_EbAGL6a:0.000000)100:0.102921,((Magnolia_g_MagrAGL6:0.004211,Michelia_f_MfAGL6A:0.016392)55:0.000000,Magnolia_p_MpMADS3:0.004328)100:0.098539)100:0.062152,((Magnolia_p_MpMADS4:0.144200,(Chimonanthus_p_CpAGL6:0.129433,Persea_a_PeamAGL6.2:0.057438)87:0.033021)25:0.010582,(Houttuynia_c_HcAGL6:0.202228,(Saruma_h_ShAGL6b:0.156553,Aristolochia_f_AfAGL6:0.120048)55:0.016481)38:0.027304)11:0.010678)22:0.014970)27:0.011049,Illicium_p_IpAGL6:0.152365)41:0.012188)68:0.050221,(Dendrobium_h_DhAGL6:0.026966,(Oncidium_g_OgMADS1:0.019681,Erycina_p_EpMADS5:0.044815)100:0.073939)100:0.260062)36:0.029979,(((((Hyacinthus_o_HoAGL6:0.078639,(Asparagus_o_AOM3:0.058766,((Narcissus_t_NtAGL6a:0.020404,Narcissus_t_NtAGL6b:0.021069)100:0.092875,(Agapanthus_a_AafAGL6:0.000525,Agapanthus_p_ApMADS3:0.002689)100:0.079446)16:0.026775)17:0.016349)17:0.019785,Lilium_t_LtAGL6:0.105560)21:0.022800,(Crocus_s_CsAGL6a:0.025678,Crocus_s_CsAGL6b:0.041611)100:0.076448)10:0.014692,(Alstroemeria_l_AlsAGL6:0.149697,((Tradescantia_v_TvAGL6:0.192608,(Musa_a_MaMADS2:0.095981,Musa_a_MaAGL6:0.057524)100:0.046405)44:0.022444,((Elaeis_g_EgAGL6b:0.061151,(Elaeis_g_EgAGL6a:0.000000,Elaeis_g_EgMADS4:0.050660)100:0.041912)100:0.032670,Ananas_c_AcMADS1:0.106346)34:0.011270)53:0.029750)22:0.014667)4:0.003728,(Allium_c_AcAGL6:0.262278,((Cymbidium_g_CgAGL6:0.002189,Cymbidium_f_CfAGL6:0.004391)100:0.026813,(Erycina_p_EpMADS3:0.063125,Oncidium_g_OgMADS7:0.016227)100:0.046962)100:0.185981)0:0.003448)38:0.020766)25:0.039030,((Oryza_s_OsMADS17:0.124798,(Sorghum_b_SbAGL6b:0.094848,Setaria_i_SiMADS17:0.043344)100:0.063738)100:0.090497,((((Dendrocalamus_l_DlMADS18:0.007772,Dendrocalamus_l_DlMADS17:0.000000)100:0.053452,(Hordeum_v_HvAGL6:0.036584,(Lolium_p_LpMADS4:0.004752,Festuca_p_AGL6a:0.003073)100:0.024429)100:0.027862)85:0.014106,Oryza_s_OsMADS6:0.080514)69:0.011403,((Setaria_i_SiMADS6:0.020161,(Panicum_v_PvAGL6:0.010629,Panicum_h_PhAGL6:0.010239)98:0.010486)96:0.007195,(Sorghum_b_SbAGL6a:0.024434,(Zea_m_ZAG5:0.031768,Zea_m_BDE:0.020405)43:0.001401)100:0.019576)100:0.053148)100:0.051902)100:0.105775)100:0.182231,(((Ginkgo_b_GbMADS8:0.063695,(Taxus_b_TaAGL6:0.302065,(Pinus_r_PrMADS2:0.039308,Picea_a_DAL14:0.031664)100:0.078227)64:0.033240)60:0.016277,(Zamia_F_ZfAGL6a:0.091689,Cycas_r_CrAGL6a:0.040196)89:0.038388)90:0.055679,(Cycas_r_CrAGL6c:0.210731,(Ginkgo_b_GbMADS1:0.120161,((Pinus_r_PrMADS3:0.030829,(Picea_g_PgAGL6:0.000000,Picea_a_DAL1:0.001308)97:0.022319)100:0.068811,(Gnetum_p_GpMADS3:0.007299,Gnetum_g_GGM9:0.011447)100:0.408447)25:0.048020)19:0.033806)57:0.079087)62:0.125240)69:0.100907,((o_Amborella_t_AMtrAGL9:0.175838,((o_Liriodendron_t_LItuAGL9:0.103840,(o_Persea_a_PEamAGL9_2:0.062245,o_Persea_a_PEamAGL9_1:0.098717)94:0.058465)71:0.042454,(o_Akebia_t_AktSEP3_1:0.129565,(o_Trochodendron_a_MADS2:0.034590,o_Trochodendron_a_MADS4:0.055025)100:0.065094)63:0.021512)100:0.109699)99:0.082747,((o_Amborella_t_AMtrAGL2:0.180415,(o_Nuphar_p_NupuAGL2_1:0.066522,o_Nuphar_p_NupuAGL2_2:0.073146)100:0.143466)67:0.030015,((o_Magnolia_g_MagrAGL2:0.137915,(o_Houttuynia_c_HcSEP3:0.033587,o_Houttuynia_c_HcSEP2:0.036041)100:0.176068)82:0.031286,(((o_Euptelea_p_EUplSEP1:0.071254,o_Akebia_t_AktSEP1_1:0.157464)50:0.021609,(o_Epimedium_s_EsAGL2_2:0.221890,o_Akebia_t_AktSEP1_2:0.110350)79:0.030129)47:0.013095,o_Epimedium_s_EsAGL2_1:0.225736)93:0.052835)79:0.040444)97:0.045261)100:0.220011)100:0.356247,(o_Amborella_t_AMtrAP1:0.276468,(((o_Saururus_c_ScMADS669:0.219976,o_Houttuynia_c_HcAP1:0.194326)30:0.041003,((o_Aquilegia_c_FL1:0.319175,o_Asarum_c_AcMADS600:0.210133)4:0.023395,o_Magnolia_g_MagrAP1:0.136988)9:0.009156)39:0.026208,(o_Tulipa_g_TGSQA:0.264944,o_Elaeis_o_EoAP1:0.176086)99:0.125556)97:0.128264)61:0.052215)100:0.102197,o_Nuphar_a_NuadAP1:0.193149,o_Cabomba_c_AP1:0.240463);


# (C) Matrix for exon-intron structural change analysis

# 132 AGL6 sequences, 28 outgroup sequences

Thellungiella_h_ThAGL13    ---------------ATGGGAAGAGGGAGAGTGGAAGTGAAGAGGATAGAGAACAAGATCAGTAGACAAGTAACCTTCTCCAAAAGAAAAAGTGGTTTGCTCAAGAAAGCCTACGAACTCTCTGTTTTATGTGATGTAGAGGTTGCTCTTATCATCTTCTCCAGCAGTGGCAAGCTCTATGAGTTCAGCAAT------GCCGG1:182:8A---ATTGACAAAACCTTTGAAAGGTACTATCGCTGT---AAAAACAAT---ATTCTG---GACAACAAT---AGG---CTT---------GAAGAGTCT---ACACAG2:261:8------AGCTTGTGTCAAGAGGTGGCAAATCTCAAATCCAAATATGAGTCCCTTCTTCGCACTCATAG3:323:8G---TATTTGCTTGGGGAAAATCTTGGAGAGTTGAGTGTACAAGAATTACAGACGCTCGAGAGACAGCTTGAAGGAGCTCTTTCCGCGATCAGAAAACGCAAG4:423:8---ACGCATGTTATTACTGAAGAAATGGAAGAGCTTCGGAGAAAG5:465:8GAGAGGCAGCTCGGAGATATGAACGAA------AAGCTAAAG---------------------------6:501:8CTT---GAGACA------GAA---GGT---CAG---------------------GGT------TTT---CAA---GGC---TTTCAA------GACCTA------------------------------------------------------TTGCTAAGTTCG---GCT---------ACT------------GCG---------GCTGGTCCC------AGTGCT------TTTTCC------------------------------------TCT---CAC------CATAAT---TCT------------------ATG------GAT---TGC---GATGTT---GGA---CAT---TTCTTACAGATCGG7:635:8G------TTT---CAA---------CAA---------CAATATGAGAAAGGC---GAC------GGATCT---TTGGTAATT---------------------AAG---------AGTAACTTG---GGTTGTGACTGT---------------------------GAAACCAAC------TTTGTCCAA---GGA---------------------------------------------------------------------------------------------8:723:8
Arabidopsis_t_AGL13        ---------------ATGGGAAGAGGCAAAGTGGAAGTGAAGAGAATTGAGAACAAGATCACTAGACAAGTAACCTTCTCCAAAAGAAAAAGTGGTTTGCTCAAGAAAGCCTACGAACTCTCTGTTCTTTGTGATGCAGAGGTTTCTCTCATAATCTTCTCCACCGGTGGCAAGCTCTACGAGTTCAGCAAT------GTCGG1:182:8A---GTTGGCAGAACCATTGAGAGGTACTATCGCTGT---AAAGACAAT---CTTTTG---GACAATGAT---ACG---CTT---------GAAGAT------ACTCAG2:258:8------GGCTTGCGTCAAGAGGTGACAAAGCTCAAATGCAAATACGAATCTCTTCTTCGCACTCATAG3:320:8G---AATTTGGTTGGGGAAGATCTTGAAGGGATGAGTATAAAGGAATTGCAGACGCTGGAGAGACAGCTTGAAGGAGCTCTTTCCGCAACCCGAAAACAAAAG4:420:8---ACGCAGGTTATGATGGAACAAATGGAAGAGCTTCGGAGAAAG5:462:8GAGAGGGAGCTCGGAGATATAAACAAT------AAGCTAAAG---------------------------6:498:8CTT---GAGACA------GAA---GAT---CAT---------------------GAT------TTT---AAA---GGC---TTTCAA------GACCTA------------------------------------------------------CTGCTTAACCCG---GTG---------CTC------------ACC---------GCCGGTTGT------TCCACTGAT---TTTTCCTTG---CAATCA------------------------ACT---CAT------CAAAAT---TAT------------------ATATCG---GAT---TGC---AACCTT---GGA---TAT---TTTTTACAGATTGG7:647:8G------TTT---CAA---------CAA---------CACTATGAGCAAGGT---GAA------GGATCT---TCGGTGACA---------------------AAG---------AGTAATGCA---AGAAGTGATGCT---------------------------GAGACCAAC------TTTGTCCAA---------------------------------------------------------------------------------------------------8:732:8
Arabidopsis_t_AGL6         ---------------ATGGGAAGAGGGAGAGTGGAGATGAAGAGGATAGAGAACAAGATTAATAGACAAGTGACCTTCTCAAAAAGAAGAAACGGTTTGCTGAAGAAAGCTTATGAGCTTTCTGTTCTTTGCGATGCCGAAGTTGCTCTCATCATCTTCTCAAGCCGTGGCAAGCTCTACGAGTTTGGTAGT------GTTGG1:182:8A---ATTGAAAGCACAATCGAACGGTATAATCGTTGT---TACAACTGC---TCTCTA---AGCAATAAT---AAG---CCT---------GAAGAGACT---ACACAG2:261:8------AGTTGGTGTCAGGAGGTGACAAAGCTTAAATCCAAATACGAATCTCTTGTTCGTACTAACAG3:323:8G---AATTTGCTTGGAGAAGATCTTGGAGAAATGGGTGTGAAGGAACTGCAAGCGCTCGAGAGGCAGCTCGAAGCCGCTCTTACCGCGACTCGACAGCGCAAG4:423:8---ACACAAGTTATGATGGAAGAAATGGAAGACCTTAGGAAAAAG5:465:8GAGAGGCAACTAGGAGACATAAACAAACAACTCAAGATTAAG---------------------------6:507:8TTT---GAAACG------GAA---GGC---CAT---------------------GCT------TTC---AAA---ACC---TTTCAA------GACTTA------------------------------------------------------TGGGCAAACTCG---GCG---------GCA------------TCG------GTGGCCGGGGATCCAAACAATTCTGAA---TTTCCGGTA---GAGCCT------------------------TCT---CAT------CCTAAT---GTA------------------TTG------GAT---TGC---AACACC---GAA---CCC---TTTTTACAAATAGG7:662:8G------TTT---CAA---------CAA------CATTACTACGTGCAAGGT---GAA------GGGTCT---TCGGTATCA---------------------AAG---------AGTAACGTG---GCA------GGT---------------------------GAGACTAAT------TTCGTCCAA---GGT---------------------------------------------------------------TGG---GTT---CTT---------------8:756:8
Thellungiella_h_ThAGL6     ---------------ATGGGAAGAGGGAGAGTGGAGATGAAGAGGATAGAGAACAAAATCAATAGACAAGTGACCTTCTCAAAAAGAAGAAACGGTTTGTTGAAGAAAGCTTATGAGCTCTCTGTTCTCTGCGATGCTGAAGTTGCTCTCATCGTCTTTTCTAGCCGTGGCAAGCTCTACGAGTTCGGTAGT------GTTGG1:182:8A---GTTGAAAGAACAATTGAACGGTATCATCGTTGC---TACAACTGT---TCCGTG---GGCAATAAT---AGA---CCT---------GAAGAGTCT---ACCCAG2:261:8------AACTGGTGTCAAGAGGTGACAAAGCTTAAATCCAAATACGAATCTCTTGTTCGCACTAATAG3:323:8G---CATTTGCTTGGAGAAGATCTTGGAGAAATGAGTGTGAAGGAACTGCAAGCGCTCGAGAGACAGCTCGAAGCCGCTCTTACCGCGACTCGACAGCGCAAG4:423:8---ACACAAGTTATGATGGAAGAAATGGAAGATCTTCGGAAAAAG5:465:8GAGAGGCAACTCGGAGACATAAACAAACAACTCAAGATAAAG---------------------------6:507:8TTT---GAGACC------GAA---GGC---CAT---------------------GCT------TTC---AAG---ACA---TTTCAA------GACTTA------------------------------------------------------TGGCCAAGTTCG---TTG---------GCA------------TCA------GTGGCCGGCGATCCTAACAATTCTGAA---TTTCCGGTT---CAGTCT------------------------TCT---CAT------CCTAAT---TCA------------------ATG------GAT---TGC---AATACT---GAG---CCA---TTTTTACAAATAGG7:662:8G------TTC---CAA---CAACAACAA------CAGTACTACGTGCAAGGT---GAA------GGGTCT---TCGGTATCA---------------------AAG---------AGGAATGTG---GCT------TGT---------------------------GAGACCAAT------TTCGTCCAA---GGT---------------------------------------------------------------TGG---GTT---CTT---------------8:762:8
Raphanus_r_RrAGL6          ------------------------------------------------------------------------------TCAAAAAGAAGAAATGGTTTGTTGAAGAAAGCTTATGAGCTCTCTGTTCTCTGTGATGCTGAAGTTGCTCTCATCGTCTTCTCTAGCCGTGGCAAGCTCTACGAGTTCGGCAGT------GTCGG-------A---GTTGGAAGAACAATTGAACGGTATCATCGTTGC---TACAACTCT---TCTCTG---ACCAATAAT---AGG---CCT---------GAAGAGTCT---ACACAG-------------AACTGGTCTCAGGAGGTGACGAAGCTGAAAGCCAAATACGAATCGCTTGTTCGCACTAATAG-------G---CATTTGCTTGGAGAAGATCTCCGAGATATGAGCGTGAAGGAACTGCAAGCGTTGGAGAGAAAGCTGGAAACCGCTCTTACTGCGACTCGACAACGCAAG----------ACACAAGTTATGATGGAAGAAATGGAAGATCTTCGGAAAAAG-------GAGCGGCAACTCGGAGATATAAACAAACAACTCAAGATTAAG----------------------------------TTT---GAGGCC------GAA---GGC---CTT---------------------GCT------TTC---AAA---TCA---TTTCAA------GACTTA------------------------------------------------------TGGCCAAACTCG---GCA---------GCA------------TCG------GTGGCTGATGATCCTAACAATTCTGGA---TTTCCGGTT---CAGCCT------------------------TCT---CAT------CCTAGT---TCA------------------TTG------GAT---TGC---AACACC---GAA---CCC---TTTTTACAAATAGG-------G------TTC---CAA---------CAA------CATTACTACGTGCAAGGT---GAA------GGGTCT---TCGGTATCA---------------------AAG---------AGTAATGTG---GCA------CGT---------------------------GAGACTAAT------TTCGTCCAA---GGT---------------------------------------------------------------TGG---GTT---CTT----------------------
Gossypium_r_GrAGL6b        ---------------ATGGGGAGAGGAAGAGTGGAGCTGAAGCGGATAGAAAACAAGATCAACAGACAGGTGACCTTCTCCAAGAGAAGAAATGGGTTGCTGAAGAAAGCGTATGAGCTTTCAGTGCTTTGTGATGCTGAGGTTGCCCTTATCATCTTCTCTAATCGTGGCAAGCTCTACGAGTTTGGCAGC------TCAGG1:182:8T---ATGACCAAGACCCTTGAGCGATACCAACAATGC---TGCTTTACT---CCTCAACCTCAACACAAC---ATC---CCT---------GAACATGAA---ACACAG2:264:8------AGTTGGTACCAAGAGATAATCAAGTTGAAGGCAAAATATGAAGCACTTGAACGCACTCAAAG3:326:8G---CATTTGCTTGGAGATGATCTTGGACCATTGAATCTGAAAGAGCTGCAAAACCTTGAGAAGCAGCTTGAAGGAACTCTTGTACTGGCTAGACAAAGGAAG4:426:8---ACTCAGATTATGATGGAACAAATGGAAGATCTCCGGAAAAAG5:468:8AAGCGTCAGCTTGGAGAGCTTAACAAACAGTTGAAAATCAAG---------------------------6:510:8CTT---GATGGG------GAA---GGA---CAA---------------------AAC------CAG---AAA---ACA---AGCCAA------GGCTTA------------------------------------------------------TGG------AGT---TGT---------TGC------------ACA------ACAGCTGAA---------AATAGCCAC---TTTCCGCTG---CTTCCT------------------------TCT---CAC------CCCAAC---CCT------------------ATG------GAA---TGT---GACCAT---GAA---CCT---GTTTTACAGATAGG7:650:8G------TAC---------------CAC------CACCATTATGTTGAAGCT---GAA------GGATCC---TCAGTCCCC---------------------AGA---------AGC---ATG---GCT------GGT---------------------------GAGACCAAT------TTCATCCAT---GGA---------------------------------------------------------------TGG---GTC---ATT---------------8:738:8
Gossypium_r_GrAGL6c        ---------------ATGGGGAGAGGAAGAGTGGAGCTGAAGAGGATAGAAAACAAGATTAACAGACAAGTGACCTTCTCTAAGAGAAGAAATGGCTTACTCAAGAAAGCTTATGAGCTTTCCGTGCTTTGTGATGCTGAGATTGCTCTTATCATCTTCTCCAATCGTGGCAAGCTCTATGAGTTTAGCAGC------TCAGG1:182:8T---ATGACCAAGACCCTTGAGCGATATCAACGTTGC---TGCTTTATT---CCTCAT------GACAAT---ACC---CAT---------GAACGTGAA---ACTCAG2:258:8------AGTTGGTACCTAGAAGTAATCAAGTTGAATGCAAAATATGAAGCACTGGAACGCACTCAAAG3:320:8G---CATTTGCTTGGAGAAGATCTTGGACCATTGAATATGAAAGAACTGCATAACCTTGAGAAGCAACTTGAAGGAGCTCTTGCAAGGGCTAGACAACGGAAG4:420:8---ACACAGATTATGATGGAACAAATGGATGACCTACGCAAAAAG5:462:8GAGCGTCAGCTTGGAGACCTTAACAAACAGCTGATAGTCAAG---------------------------6:504:8CTT---GAAGCA------GAA---GGA---CAA---------------------AAC------CTG---GAA---ACA---ATCCAG------GGTTTA------------------------------------------------------TGG------AGT---TGT---------TGT------------GGT---------GCAGAAGCA------ACTGAAAAC---TTTCCTCTG---CATCTG------------------------TCT---CAG------ACACAA---CCT------------------ACG------GAA---TGT---GATCTT---CAA---CCT---GTTTTGCAAATAGG7:644:8G------TAT---------------CAT---------CACTATGTTGAGGCT---GAA------GGATCT---TCAGCCCCC---------------------ACA---------GGC---ATG---GCT------GGT---------------------------GAGACCAAT------TTCATCCAT---GGA---------------------------------------------------------------TGG---GTC---ATT---------------8:729:8
Gossypium_r_GrAGL6a        ---------------ATGGGGAGAGGAAGAGTGGAGCTGAAGAGGATAGAAAACAAGATCAACAGACAAGTGACCTTCTCTAAGAGAAGAAATGGTTTGCTTAAGAAAGCTTATGAGCTTTCTGTTCTTTGTGATGCTGAGGTTGCTCTTATCATCTTCTCTAGTCGTGGCAAGCTCTACGAGTTTGGCAGT------TCAGG1:182:8T---ATGAGCAAGACCCTTGAGCGATACCAGCGTTGC---TGCTTTACT---CCTCAA------GACAAC---AGC---CTT---------GAACGCGAA---ACACAG2:258:8------AATTGGTACCAAGAGGTAACCAAGTTAAAGGCAAAATATGAAACACTGCAACGCACTCAAAG3:320:8G---CATTTGCTTGGAGAAGATCTCGGACCATTGAATGTTAAGGAGCTGCAAAACCTTGAGAAACAGCTTGAAGGAGCTCTTGCACTGGCTAGACAAAGGAAG4:420:8---ACACAGATCATGATAGAACAAATGGAAGACCTCCGCAAAAAG5:462:8GAGCGTGAGCTTGGAGACCTTAACAAACAGCTGAAAATCAAG---------------------------6:504:8CTA---GAGGCA------GAA---GGA---CAA---------------------AAC------CTC---AAA---ACA---ATCCAA------GGTTTA------------------------------------------------------TGG------AGT---AGT---------GGT------------GCA------GTAGCTGAA---------ACTAGCAAC---TTTCCTCTG---CATCCT------------------------TCT---CAC------CCACAT---CCT------------------ATG------GAT---TGT---GATCAT---GAA---CCT---GTTCTGCAAATAGG7:644:8G------TAC---------------CAT---------AACTTTGTTCAGGCT---GAA------GGATCT---TCAGTCCCA---------------------AAA---------AGC---ATG---GCT------GGT---------------------------GAGACCAAC------TTCATCCAC---GGA---------------------------------------------------------------TGG---GTC---ATT---------------8:729:8
Hibiscus_c_HcAGL6          ---------------ATGGGGAGAGGAAGAGTGGAGCTGAAGAGGATAGAAAACAAGATCAACAGACAGGTGACCCTCTCTAAGAGAAGAAATGGTTTGCTCAAGAAAGCTTATGAGCTTTCTGTGCTTTGTGATGCTGAGGTTGCCCTAATCATCTTCTCCAGTCGTGGCAAGCTCTATGAGTTTGGCAGT------TCTAG-------T---ATGAGCAAGACGCTTGAGCGATACCAGCGTTGC---TGCATTACT---CCTCAA------GACAAC---AGC---CTT---------GAACGTGAA---ACACAG-------------AGTTGGTACCAAGAGGTAACCAAGTTGAAGGCAAAATATGAAGCACTGCAACGCACTCAAAG-------G---CATTTGCTTGGAGAAGATCTTGGACCATTGAATGTTAAAGAGCTCCAGAACCTTGAGAAACAGCTTGAAGGCGCTCTTGCACTAGCTAGACAAAGGAAG----------ACACAGATCATGATAGAACAAATGGAAGACCTCCGAAAAAAG-------GAGCGTGAGCTTGGGGACCTGAATAAACAGCTGAAAATCAAG----------------------------------CTG---GAGACA------GAA---GGA---CAA---------------------AAC------CTC---AAA---ACA---ATCCAA------GGTTTA------------------------------------------------------TGG------AGT---TCT---------GGC------------ACAGCAGCAGCAGCTGAA---------AGTAGCAGC---TTTGCCCTG---CATCCT------------------------TCC---CAC------ACCCAC---CCT------------------ATG------GAT---TGT---GATCAT---GAA---CCT---GTTTTGCAGATAGG-------A------TAC---------------AAT---------CACTTCGTTCAAGCT---GAA------GGATCT---TCAGTCCCC---------------------AAA---------AGC---ATG---GCT------GGT---------------------------GAGACCAAC------TTCATCCAC---GGA---------------------------------------------------------------TGG---GTC---ATT----------------------
Theobroma_c_TcAGL6         ---------------ATGGGGAGAGGAAGAGTGGAGCTGAAGAGGATAGAAAACAAGATCAACAGACAGGTGACCTTCTCTAAGAGAAGAAATGGTTTGCTCAAGAAAGCTTATGAACTTTCTGTGCTTTGTGATGCTGAGGTCGCCCTTATCATCTTCTCTAGTCGTGGCAAGCTCTACGAGTTTGGCAGT------GCTGG1:182:8T---ATGACCAAGACCCTTGAGCGATACCAACGTTGC---TGCTTTACT---CCTCAA------GACAAC---AGC---CTT---------GAACGTGAA---ACGCAG2:258:8------AATTGGTATCAAGAGGTGACCAAGTTAAAGGCAAAATATGAATCACTGCAACGCACTCAAAG3:320:8G---CATTTGCTTGGAGAAGATCTTGGACCATTGAATGTGAAAGAGCTGCAAAACCTTGAGAAGCAGCTTGAAGGAGCTCTTGCACTGGCTAGACAAAGAAAG4:420:8---ACACAGATTATGATAGAGCAAATGGAAGACCTCCGCAAAAAG5:462:8GAGCGTCAGCTTGGAGACCTTAACAAACAGCTGAAACTAAAG---------------------------6:504:8CTT---GAGGCA------GAA---GGA---CAA---------------------AGC------CTC---AAA---ACA---ATCCAA------GGCTTA------------------------------------------------------TGG------AGT---TCC---------GGT------------GCA------GCAGCTGAG---------AATAGCAAC---TTTCCTCTG---CATCCT------------------------TCT---CAC------GCCAAC---CCT------------------ATG------GAG---TGT---GATCCT---GAA---CCA---GTTTTACAAATAGG7:644:8G------TAC---------------CAT---------CACTTTGTTCAGGCT---GAA------GGATCT---TCAGTCCCC---------------------AAA---------AAC---ATG---GCT------GGT---------------------------GAGACCAAC------TTCATCCAT---GGA---------------------------------------------------------------TGG---GTC---ATT---------------8:729:8
Citrus_c_Ciclev10021911m   ---------------ATGGGGAGAGGAAGAGTGGAGCTGAAGAGGATAGAGAACAAGATTAACAGACAGGTCACTTTCTCAAAGAGAAGAAATGGTTTGCTGAAGAAAGCTTATGAGCTTTCTGTGCTTTGTGATGCTGAAGTTGCTCTTATCATCTTCTCTAGCCGTGGCAAGCTCTATGAGTTTGGTAGT------GCTGG1:182:8C---ATAAACAAAACCCTTGAGCGATACCAACGTTGC---TGCTTCAAT---CCTCAA------GACAAC---AGC---ATC---------GAACGTGAA---ACACAG2:258:8------AGCTGGTACCAGGAGGCAACAAAGTTGAAAGCAAAATATGAGTCTCTTCAACGCACTCAAAG3:320:8G---CATTTGCTTGGAGAGGATCTTGGACCGCTGAGTGTAAAGGAGCTGCAGAATCTTGAGAAACAGCTTGAAGGAGCCCTAGCACTGGCCAGGCAAAGGAAG4:420:8---ACACAGATTATGATAGAGCAGGTGGAAGACCTCCGCAAAAAG5:462:8GAGCGTCAGCTTGGAGATATCAACAAGCAGCTCAGGATTAAG---------------------------6:504:8CTG---GAGACT------GAA---GGG---CAA---------------------AGT------TTT---AAG---GCC---ATTCAA------GACCTG------------------------------------------------------TGG---AATTCT---GCT---------GCT------------GCA------GGTGCTGGA---------AATAGCAAC---TTCTCTGTT---CATCCT------------------------TCT---CAT------GACAGT---CCC------------------ATG------AAC---TGT---GACCCG---GAA---CCT---GCTCTACAAATTGG7:647:8G------TAC---------------CTG---------AATTATCTTCCATCT---GAA------GGGTCT---TCAGTGCCA---------------------AAG---------AAT---ACG---GTT------GGT---------------------------GAGACCAAC------TTCATCCAA---GGA---------------------------------------------------------------TGG---GTC---CTT---------------8:732:8
Prunus_p_PpAGL6            ---------------ATGGGGAGGGGGAGAGTGGAGCTGAAGAGAATAGAGAACAAGATCAACAGGCAGGTGACTTTCTCAAAGAGAAGAAATGGTTTGCTCAAGAAAGCCTATGAACTCTCTGTGCTTTGTGATGCTGAGGTTGCCCTCATCATCTTCTCTAGCCGTGGCAAGCTCCATGAGTTTGGAAGT------GCTGG1:182:8T---ATGACCAAAACCCTCGAACGATACCAACATTCC---TGCTTCAAT---CCTGAG------GAAAAC---AGC---ACT---------GAACGTGAA---GCACAG2:258:8------AGCTGGTATCAAGAAGTCACAAAACTGAAGGCTAAATATGAATCCCTTCTGCGCACTCAAAG3:320:8G---CAATTGCTTGGGGAAGATCTCGGACCACTGAATGTGAAGGAGTTGCAAAATCTTGAAAAACAACTTGAAGGAGCTCTTGCACAGGCCAGGCAAAGGAAG4:420:8---ACACAGCTTATGATTGAACAAATGGAGGACCTGCGCAAAAAG5:462:8GAGCGTCACCTTGGAGATCTTAACAAGCAGCTGAGGGTCAAG---------------------------6:504:8CTG---GAGACA------GAA---GGA---CAA---------------------AAT------CTT---AAA---GCC---ATCCAA------AACATG------------------------------------------------------TGG---AGCTCG---AAT---------GCA------------GCA---------GCTGGA---------AGTAGCAGC---TTTTCTTTC---CATTCT------------------------TCC---CAA------ACCAAC---CCC------------------ATG------GAC---TGC---CAACCTCATGAA---CCT---GTCTTGCAAATAGG7:647:8G------TAC---------------CAT---------CAATATCTTCCTGCT---GAG------GGGCCT---TCGATTTCG---------------------AAG---------AGC---ATG---GCT------TGT---------------------------GAGACCAAC------TTCATCCAG---GGA---------------------------------------------------------------TGG---GTT---CTT---------------8:732:8
Pyrus_p_PpMADS4_1          ---------------ATGGGGAGGGGGAGAGTGGAGCTGAAGAGAATAGAGAACAAGATTAACAGGCAGGTGACTTTCTCAAAGAGGAGAAATGGTTTGTTGAAGAAAGCCTATGAACTCTCTGTGCTTTGTGATGCCGAGGTTGGCCTTATCATCTTCTCTAGCCGTGGCAAGCTCTATGAGTTTGCCAGT------GCTGG-------T---ATGAGCAAAACCCTTGAACGATACCAACGTTGC---TCCTTCACT---CCACAT------GAGAAT---AGC---ATT---------GAACGTGAA---ACACAG-------------AGCTGGTACCAAGAAGTCACAAAACTGAAAGCTAAATATGAATCCCTTCAGCGAACTCAAAG-------G---CATTTGCTTGGTGAAGATCTTGGACCACTGAGTGTGAAGGAGTTGCAAAATCTTGAAAAACAACTTGAAGGAGCTCTTGCACAAACCAGACAAAGGAAG----------ACACAGCTTATGATTGAACAAATGGAGGACCTGCGCAAAAAG-------GAGCGTCACCTTGGAGACCTCAACAAGCAGCTGAGGGTCAAG----------------------------------CTT---GAGGAA------GAA---GGG---CAG---------------------AAT------CTG---AAT---GTC---ATTCAA------AACATG------------------------------------------------------TGG---AGCTCA---GAT---------GCA------------GCG---------GCTGGA---------AGTAGCAAC---TTTTCTTTG---CATTCT------------------------TCA---CAA------ACCAAC---CCC------------------ATG------GAC---TGT---ACACCT---GAA---CCT---GTCATGCAAATGGG-------G------TAC---------------CAT---------CAGTATCATCCTGCC---GAG------GGATCA---TCTATTCCA---------------------AAG---------AGC---TTG---ACT------GGT---------------------------GAGACCAAC------TTCATCCAA---GGA---------------------------------------------------------------TGG---GTT---CTC----------------------
Malus_d_MdAGL6             ---------------ATGGGGAGGGGGAGAGTGGAGCTGAAGAGAATAGAGAACAAGATTAACAGGCAGGTGACTTTCTCAAAGAGGAGAAATGGTTTATTGAAGAAAGCCTATGAACTCTCTGTGCTTTGTGATGCTGAGGTTGGCCTTATCATCTTCTCTAGCCGTGGCAAGCTCTATGAGTTTGCCAGC------GCTGG-------T---ATGAGCAAAACCCTTGAACGATACCAACGTTGC---TCCTTCACT---CCACCT------GAGAAT---AGC---ATT---------GAACGTGAA---ACACAG-------------AGCTGGTACCAAGAAGTCACAAAACTGAAAGCTAAATATGAATCCCTTCAGCGAACTCAAAG-------G---CATTTGCTTGGTGAAGATCTTGGACCACTGAGTGTGAAGGAGTTGCAAAATCTTGAAAAACAACTTGAAGGAGCTCTTGCACAAACCAGACAAAGGAAG----------ACACAGCTTATGATTGAACAAATGGAGGACCTGCGCAAAAAG-------GAGCGTCACCTTGGAGACCTCAACAAGCAGCTGAGGGTCAAG----------------------------------CTT---GAGGCA------GAA---GGG---CAG---------------------AAT------CTG---AAT---GTC---ATTCAA------AACATG------------------------------------------------------TGG---AGCTCA---GAT---------GCA------------GCG---------GCTGGA---------AGTAGCAAC---TTTTCTTTG---CATTCT------------------------TCA---CAA------ACCAAC---CCC------------------ATG------GAC---TGT---ACACCT---GAA---CCT---GTCATACAAATGGG-------A------TAC---------------CAT---------CAGTATCATCCTGCT---GAG------GGATCA---TCTATTCCA---------------------AGG---------AGC---TTG---ACT------GGT---------------------------GAGACCAAC------TTCATCCAA---GGA---------------------------------------------------------------TGG---GTT---CTC----------------------
Fragaria_v_FvAGL6          ---------------ATGGGGAGGGGAAGAGTGGAGCTCAAGAGAATAGAGAACAAGATCAACCGCCAAGTAACTTTTTCAAAGAGGAGAAATGGTTTGCTCAAAAAAGCCTATGAGCTCTCTGTGCTTTGTGATGCTGAGGTTGCGCTTATCATCTTCTCTAGTCGAGGCAAGCTGTATGAGTTTTCAAGT------GCTGG1:182:8T---ATGACCCAAACCCTTGAGCGATACCAACGAAGC---AGCTATACT---CCTCAT------GACAAC---CCC---ATC---------AAACAGGAA---ACAGAG2:258:8------TGCTGGTATGAAGAAGTCTCAAAACTGAGAGCTAAACATGACTCACTTCTGCGCACTCAAAG3:320:8G---CATTTGCTTGGGGAAGACCTTGGACCACTGAGTGTGAAGGAGTTGCAAAATCTTGAAAAACAGCTTGAAGGAGCTCTTACACTAGCCAGACAAAGGAAG4:420:8---ACACAGATTATGATTGAACAATTGGAGCACCTGCGCAAAAAG5:462:8GAGCGACAGCTTGGAGACCTTAACCTGCAGCTTAGGGATAAG---------------------------6:504:8CTT---CAGAAG------GAG---GGA---GAA---------------------AAT------CTC---AAA---GCC---ATTCAA------GACTTC------------------------------------------------------TGG---AGCTCT---AAT---------ACT------------GTA------CAAGCTGGG---------AATAACAAC---TTC---TTG---CATTCT------------------------TCT---CAA------GCCGGT---CAC------------------ATT------GAT---CCC---CCACCC---GAA---CCC---ATCTTGCAAATCGG7:644:8G------TAC---------------CAG---------CACTATGTGGCTGCT---GAA------TCCGCA---TATGTTCCA---------------------AAG---------ACC---ATG---GCCATGGCTGCC---------------------------GAGACCAAC------TTCATCCAG---GGA---------------------------------------------------------------TGG---GTG---CTT---------------8:735:8
Momordica_c_McAGL6         ---------------ATGGGGAGAGGGCGAGTTGAGCTGAAGAGAATAGAGAACAAAATAAACCGCCAAGTGACGTTTTCGAAGCGCCGAAACGGGCTGCTCAAAAAGGCCTATGAACTCTCAGTTCTCTGCGACGCTGAGGTCGCTCTCATCATCTTCTCCAGCCGTGGGAAGCTCTATGAATTTGGCAGC------GCTGG-------T---ACGACCAAAACATTGGAGCGATATCAACGTTGT---TGCTTCTCT---CCACAG------GACAAC---CAT---ATT---------GAGCGACAA---ACCCAG-------------AGTTGGTTCCAAGAGATCTCGAAACTGAAAGTTAAATATGAATCTCTATGTCGAACCCAACG-------G---CATTTGCTTGGGGAAGATCTTGGACCATTGAGTGTAAAGGAGCTCCAAAACCTTGAAAAGCAACTTGAAGCAGCCCTTGCCCAAGCTAGACAAAGGAAG----------ACTCAGATGATGATTGATCAGATGGAAGCTCTGCGCAGAAAG-------GAGCGGCAACTTGGGGACCTCAACAAAGAGCTAAGGCTCAAG----------------------------------CTT---GAGGCA------GAG---GGA---CAG---------------------AAT------CTT---AAA---GCC---ATCCAA------AGTTTC------------------------------------------------------TGG---AGCTCT---AGC---------TCT------------GCA------GCTGCTGGA---------CATGGCAACGACTTCCCATTG---CATCAT------------------------TCT---CAA------GCCAGC---CCT------------------ATC------GAG---TGC---CAACAC---GAACAACCC---GTCTTACAAATCGG-------G------TAT---------------CAG---------AATTATTTCTCAGCA---GAG------GGGCCA---TCTGTCCGA---------------------AAG---------AGC---ATG---ACAACA---TGT---------------------------GAGACAAAC------TTCATACAA---GGA---------------------------------------------------------------TGG---GTT---ATT----------------------
Cicer_a_CaAGL6             ---------------ATGGGAAGAGGGAGAGTTGAGCTGAAGAGAATAGAGAACAAAATCAACCGTCAAGTAACATTCTCAAAAAGAAGAAATGGTTTGTTGAAGAAAGCTTATGAACTCTCAGTACTATGTGATGCTGAAATTGCCCTTATCATTTTCTCTAGCCGTGGAAAACTCTCTGAATTTGGAAGTTCAACTTCAGG-------C---ATTGCCAAAACCCTGGAACGATACCAAAGGTGC---TCCTTTACT---TCTCAA---AATGATAAT---ATT---AAT---------GAAAATGAA---ACTCAG-------------AATTGGTACCAAGAGATGTCAAAGCTAAAGGCAAAATATGAGTCTCTTCAAAAGTCACAAAG-------G---CAATTGCTAGGGGAAGATCTAGGACCACTGAACATGAAAGAGCTACAAAGTCTTGAAAAACAGCTTGAAGGAGCTTTAGCACAAGCTAGGCAGAGGAAG----------TCACAAATTATGATTGAACAAATGGAAGAGCTTAGAAGAAAG-------GAACGCCATCTTGGAGACATAAATAAGCAACTTAGATTCAAG----------------------------------CTT---GAATCA------GAA---GGA---TTT---------------------AAT------CTT---AAA---GCT---ATTGAA------AACATG------------------------------------------------------TGG---AGCTCT---AAT---------TCT------------GCTACT---GTTTCTGGA---------GGAAGCAGT---TTTCCTTAT---CAGCCT------------------------TCT---GAA------ACCAAT---CCT------------------ATG------GAC---TGC---CAAGCT---GAA---CCT---TTCTTACAAATAGG-------G------TAC---------------CAT---------CAATATGTTCAAGCA---GAA------CCATCC---AATGCTCCA---------------------AAG---------AGC---ATG---GTT------GGT---------------------------GAGACTAGC------TTTATCCAT---GGA---------------------------------------------------------------TGG---ATC---CTT----------------------
Medicago_t_MtAGL6          ---------------ATGGGTAGAGGGAGGGTTGAACTGAAGAGGATAGAAAACAAAATCAACCGGCAAGTTACTTTCTCAAAAAGAAGAAATGGTTTGCTGAAAAAAGCCTATGAACTCTCAGTTCTATGTGATGCTGAGATTGCTCTTATCATTTTCTCAAGTCGTGGAAAGCTTTCTGAATTTGCAAGTTCAACTTCAGG1:188:8C---ATTGGCAAAACCCTGGAACGATATCAGAGATGC---TCTTTCACT---TCTCAA---AATGATAAT---GTT---AAT---------GAACATGAA---ACTCAG2:267:8------AACTGGTACCAGGAGATGTCAAAGCTAAAGGCAAAGTATGAGTCACTTCAAAAGTCACAAAG3:329:8A---CAATTGCTAGGGGAAGATCTTGGACCATTGAACATGAAAGAGCTACAAAATCTTGAGAAGCAACTTGAAGGAGCTTTAGCACAAGCTAGGCAGAGAAAG4:429:8---ACACAGATTATGGTTGAACAAATGGAAGAGCTTAAGAGAAAG5:471:8GAACGCCATCTTGGAGACATAAATAAGCAACTTAGGTTCAAG---------------------------6:513:8CTT---GAATCA------GAT---GGA---TTT---------------------AAT------CTT---AAA---GCT---ATTGAA------AGCTTG------------------------------------------------------TGG---AGTTCT---ACT---CAT---TCT------------GCTACTGCTGTTGCTGGA---------GGAGGCAAC---TTTCCTTTT---CAGCCT------------------------TCT---GAA------ACCAAT---CCC------------------ATG------GAC---TGC---CAAACT---GAA---CCT---TTCTTGCAAATAGG-------G------TAC---------------CAA---------AACTATGTTCAAGCT---GAA------GCATCC---AGTGCTCCA---------------------AAG---------AAC---ATG---GTT------GGT---------------------------GAGACTAGC------TTTATCCAA---GGA---------------------------------------------------------------TGG---ATG---CTA----------------------
Glycine_m_GmAGL6           ---------------ATGGGTAGAGGGAGAGTTGAGCTGAAGAGGATAGAGAACAAAATCAACCGCCAAGTAACTTTCTCAAAAAGAAGGAACGGTTTGCTCAAGAAAGCCTATGAGCTCTCAGTTCTCTGTGATGCTGAGGTTGCTCTCATCATTTTCTCAAGCCGTGGCAAGCTCTATGAATTTGGAAGT------GTTGG1:182:8G---ACTACCAAAACTATTGAGCGATACCATCGTAGC---TCTTTTACT---CCTCAA------GACGAA---CAC---GTT---------GAATGTGAA---ACTCAG2:258:8------AGCTGGTACCAAGAGGTATCAAAGCTAAAGGCAAAGTATGATTCTCTTCAAAGGACCCAGAG3:320:8G---CATTTGCTTGGGGAAGATCTTGGACCATTGAACATAAAGGAGCTGCAGAATCTTGAGAAACAGCTTGAAGGGGCTTTAGCACAAGCAAGGCAAAGGAAG4:420:8---ACACAAATCATGATTGAACAAATGGAAGAGCTTCGCAGAAGG5:462:8GAGCGCCATCTTGGAGACATGAATAAGCAACTGAGACTCAAG---------------------------6:504:8CTT---GAAGCA------GAG---GGA---TTT---------------------AAT------CTT---AAA---GCT---ATGGAA------AGCTTG------------------------------------------------------TTG------AGC---TCT---------ACT------------TCA------GAAGCTGGA---------AATAGTGGC---TTTCACTTTCAGCAGCCT------------------------CCT---CAA------ACCAAT---CCT------------------ATG------GAT---TAC---CAGCAGGCAGAA---CCC---TTTTTGCAAATAGG7:650:8G------TAC---------------CAT---------CAATATGTTCAAGCT---GAG------GCTTCT---AATGTTCCA---------------------AAG---------AGC---ATG---GCT------TGT---------------------------GAAACTAAT------TTCATGCAG---GGA---------------------------------------------------------------TGG---ATC---CTT---------------8:735:8
Pisum_s_M5                 ---------------------------------------------------AACAAGATAAACAGACAAGTAACTTTCTCAAAAAGAAGAAATGGTTTGCTCAAGAAAGCTTATGAACTATCTGTTCTATGTGATGCTGAAGTTGCTCTCATCATTTTCTCTAGCCGTGGAAAACTCTATGAATTTGGAAGT------CTTGG-------C---ACTGCCAAAACTCTTGAGAGATACCAACGCTGC---TCTTTCAAT---CCTCAACAAGATGATCAC---CAA---ATC---------GACGGCGAA---ACTCAG-------------AGTTGGTACCAAGAAGTGTCTAAGCTGAAAGCAAAGTATGAGTCTCTTCAAAGGACTCTCAG-------A---GGCAGTTGCTTGGAGAGACTTGGACCTTTGAACATAAAGGAGCTGCAGTATCTTGAGAAACAGCTTGAAGGTGCTTTGGCACAAGCTAGACAAAGAAAG----------ACACAAATTATGATCGAACAAATGGAAGAGCTTCGCAAAAGA-------GAACGTCATCTAGGAGACATGAACAAGCAACTAAGACTCAAG----------------------------------CTT---GAAGGA------GAA---GGG---TTT---------------------AAT------CTT---AAA---GCA---ATGGAA------AGCTTG------------------------------------------------------TGG------AGC---TCA---------AAC------------TCA------GTTGCTGGA---------AATAGCAAC---TTCACCTTTCAGCAGCCT------------------------TCATACCAA------CCCTAT---GTC------------------TAT------GAC---TATGGATATCCAGCAGAA---CCC---TTTTTGCAAATAGG-------A------TAC---------------CAA---------CAATACTTTCAAGCT---GAA------GCATCC---AATGCTTCA---------------------AAG---------AAC---ATG---GCT------TGT---------------------------GAGACTAAC------TTCATGCAA---GGA---------------------------------------------------------------TTT---TTC---CTT----------------------
Ricinus_c_RcAGL6           ---------------ATGGGAAGAGGAAGAGTAGAGTTGAAGAGGATAGAAAACAAAATCAATCGCCAAGTGACCTTCTCTAAAAGGAGGAATGGATTGTTGAAAAAAGCTTATGAGCTGTCTGTGCTTTGTGATGCTGAGGTTGCTCTTATTATCTTCTCCAGTCGTGGAAAGCTCTATGAATTTGGTAAT------GCTGG1:182:8A---ACAACCAAAACCCTTGAGCGGTATCAACGTTGC---TGTTTCACT---CCTCAG------GATAAC---AGC---ATT---------GAACGTGAA---ACACAG2:258:8------AACTGGTACCAAGAAGTGACGAAATTAAAGGCAAAATATGAATCTCTTCAACGCACTCAAAG3:320:8G---CATTTGCTTGGGGAAGATCTCGGGCCGCTAAGTGTGAAGGAACTGCAAAATCTCGAGAAACAGCTGGAAGGAGCCCTTGCATTAGCTAGGCAAAGAAAG4:420:8---ACGCAGATTATGATTGAGCAAATGGAGGATCTTCGCAAGAAG5:462:8GAGCGCCACCTTGGAGACTTAAACAAGCAACTCAAATTTAAG---------------------------6:504:8CTT---GAAGCA------GAA---GGA---CAA---------------------AAT------CTC---AAA---GCC---ATTCAA------GACCTA------------------------------------------------------TGG------AAT---TCT---------GGT------------GCA------ACAGAAGGA---------ACAAGCAAC---TTCACTTTG---CATCCT------------------------TCT---CAA------TCCAAC---CCC------------------ATG------GAG---TGT---GACCCC---GGA---CCA---GTTCTACAAATAGG7:644:8G------TAC---------------CAT------CATCACTATGTTCAAGCT---GAA------GGATCT---TCTGTTGGA---------------------AGA---------AAC---ATG---GGT------AGT---------------------------GAGACTAAC------TTCATGCAA---GGA---------------------------------------------------------------TGG---GTA---CTT---------------8:732:8
Manihot_e_MeAGL6           ---------------ATGGGAAGAGGAAGAGTGGAGCTGAAGAGGATAGAGAACAAGATCAACCGTCAGGTCACCTTCTCTAAAAGGAGGAATGGTTTGTTGAAGAAAGCTTATGAGCTCTCTGTGCTTTGTGATGCTGAAGTTGCCCTTATCATCTTCTCTAGTCGTGGCAAGGTCTATGAATTTGGTAGC------GCTGG1:182:8G---ACAACCAAAACCCTTGAGCGTTATCAACGTTGC---TGCTTCAAT---CCCCGT------GATAAC---AGC---ATT---------GAACGTGAG---ACACAG2:258:8------AACTGGTACCAAGAGGTGGCAAAGTTGAAGGCCAAATATGAATCTCTTCAACGTACTCAAAG3:320:8G---CACTTGCTTGGTGAAGATCTTGGGCCGCTGAGCGTGAAGGAACTGCAGAATCTTGAGAAACAGCTCGAAGGAGCTCTTGCACTGGCTAGACAAAGAAAG4:420:8---ACACAGATTATGCTGGAGCAAATGGAAGACCTCCGCAAAAAG5:462:8GAGCGTCACCTTGGAGACTTAAACAAGCAACTCAAATTTAAG----------------------------------CTG---GAAGCA------GAA---GGA---CAA---------------------AGC------CTA---------GCC---ATACAA------GACCTG------------------------------------------------------TGG------AAC---TCT---------GGT------------GCA------GCAGATGGA---------AATGACAAC---TTTGCTTTA---CATCCT------------------------TCT---CAA------TCCCAC---CCC------------------TTG------GAC---TGT---GACCCC---GGA---CCT---GTCCTACAAATAGG-------G------TAC---------------CAT---------CACTTTTTTCAAGCT---GAA------GGATCT---TCTGTTCCA---------------------AGA---------AGC---ATG---GCT------ATT---------------------------GAGACTAAC------TTCACGCAG---GGA---------------------------------------------------------------TGG---ATC---CTC----------------------
Populus_t_PtAGL6a          ---------------ATGGGAAGAGGAAGAGTGGAGTTGAAGAGGATAGAGAACAAGATCAACCGACAAGTTACCTTCTCTAAAAGAAGGAATGGCTTGCTTAAGAAAGCTTATGAGCTTTCAGTGCTTTGTGATGCTGAGGTTGCCCTTATCATCTTCTCCAGTCGTGGCAAGCTCTATGAATTTGGTAGT------GCTAG-------T---GTTACCAAAACCCTTGAGCGTTATCAACGCTGC---TGCTACACT---CCACAA------GAGAAC---AGC---ATT---------GAACGTGAG---ACACAG-------------AGCTGGTACCTAGAGGCGACAAAGTTAAAGGCAAAGTATGAATCCCTTCAACGCACTCAAAG-------GTTGCATTTGCTTGGGGAGGATCTTGGGCCCCTGAATGTGAAAGAGCTACAAAATCTTGAGAAACAGCTTGAAGGAGCTCTTGCACTTGCTAGGCAGAGAAAG----------CAGCAGGTTTTGACAGAGCAAATGGAAGACCTGCGCAAAAAG-------GAACGTCACCTTGGAGACTTGAACAGGCATCTCAAACTTAAG----------------------------------CTA---GAAGCA------GAA---GGA---CAA---------------------AAT------CTT---AAA---GCC---ATTCAA------GACTAT------------------------------------------------------TGG------AAC---TCT---------GGT------------GCA------GCAGATGGA---------AGTAGCAAC---TTCCACTTG---CATCGT------------------------GCT---CAA------TCCAGC---CAG------------------ATG------GAC---TGT---GATCCA---GGG---CCT---GTCTTACAAATTGG-------G------TAT---------------CAT---------CACTATGTTCCAGCT---GAA------GGATCC---TCTGTGTCTGCT---------TCA------AAA---------AGC---ATG---CCT------GAC---------------------------GAGACTAAC------TTCTTCCAG---GGA---------------------------------------------------------------TGG---ATC---CTT----------------------
Ribes_s_RsAGL6             ---------------------------------------AAGAGGATAGAGAACAAGATAAACAGACAAGTTACCTTCTCAAAAAGAAGAAATGGTTTACTTAAGAAGGCTTATGAGCTATCTGTGCTCTGTGATGCTGAAATTGCTCTCATCATTTTCTCCAGCCGCGGCAAGCTCTACGAGTTCGGTAGC------GCCGG-------C---ATGGTCAGAACTCTTGAGCGATATCAACGTTGC---AGTGTCACA---GCTCAA------GATAAC---ATT---AGT---------CACTATGAA---ACACAG-------------AATTGGTGCCAAGAAATAACAAAGTTAAAGGCGAAATATGAATCTCTTCAATGCACTCAGAG-------G---CACTTACTTGGAGAAGATCTTGGTCCATTGAACGTGAAAGAATTGCAAAATCTTGAGAAACAACTTGAAGGAGCTTTGGCACAAGCTAGGCACAGAAAG----------ACACAAGTTATGACAGAACAAATGGAAGACCTCCGCAGAAAG-------GAGCGTCAACTCGGAGATCTAAACAAGGAGCTCAAGATTAAGCTTCAA----------------------------CTT---GAGGCA------GAA---GAT---CAAGGA------------------CAA------ATG---AAT---GCC---ATTCAA------GATTTT------------------------------------------------------TGG------AAC---TCT---------ACT------------GCT------GCGGCTGGA---------ACCAGCAGT---TATTCTATG---CATCCTACT---------------------TCT---CAA------TCCAAC---CCC------------------ATG------GAC---TGC---GAAACC---GAA---CCC---GTCTTACAAATAGG-------G------TAT---------------CCT---------CAGTATGATCCGGGA---GAA------GGATCG---TCTGTTCCG---------------------AGG---------AGC---ATG---GCT------TGT---------------------------GAGAGTAAC------TTCATCCAG---GGA---------------------------------------------------------------TGG---GTT---CTT----------------------
Vitis_v_VvMADS3            ---------------ATGGGGAGAGGAAGAGTGGAGCTGAAGAGGATAGAGAACAAGATCAACCGTCAAGTTACCTTCTCCAAACGCAGAAATGGTCTGCTCAAGAAGGCCTATGAACTTTCTGTGCTTTGTGATGCTGAGGTTGCTCTCATCATCTTCTCTAGCCGCGGCAAGCTCTATGAGTTTGGCAGT------GCTGG1:182:8T---ACTACCAAAACCCTAGAGCGGTATCAACGCGTC---TGCTACACT---CCTCAA------GACAAC---AAT---ATG---------GAATGTGAA---ACACAG2:258:8------AGTTGGTACCAAGAGGTGTCAAAGTTAAAGGCAAAATATGAATCTCTCCAGCGCACCCAAAG3:320:8G---CATTTGCTTGGAGAAGATCTTGGACCGCTGAGTGTCAAAGAACTGCAAAATCTTGAGAAACAGCTTGAAGGAGCTCTAGCACAAGCTAGGCAAAGGAAG4:420:8---ACCCAAATGATGATAGAACAAATGGAAGACCTTCGCAGGAAG5:462:8GAGCGACAGCTTGGGGATCTAAACAAACAGCTCAAACTTAAG---------------------------6:504:8CTT---GAGGCC------GAG---GGA---CAA---------------------AGT------CTT---AAA---GCC---ATTCAA------GGTTCA------------------------------------------------------TGG------AACCCCAGT---------ACT------------GCA------ACTGCTGGA---------AACAGCAGC---TTCCCTGTG---CATCCT------------------------TCC---CAA------TCTAAC---CCA------------------ATG------GAC---TGC---GAACCC---GAA---CCC---ATCTTGCAAATTGG7:647:8G------TAC---------------CAT---------CACTATGTTCCAGCA---GAA------GGGCCG---TCTGTTTCA---------------------AAG---------AGC---ATG---GCT------GGT---------------------------GAGAGCAAC------TTCATCCAA---GGG---------------------------------------------------------------TGG---GTT---CTT---------------8:732:8
Taraxacum_o_ToAGL6         ---------------ATGGGGAGAGGAAGAGTGGAGCTCAAGAGAATCGAGAACAAAATCAACCGACAAGTTACCTTCTCAAAACGAAGAAATGGTCTGCTCAAAAAAGCTTACGAACTTTCCGTCCTCTGTGACGCCGAAGTCGGCCTGATAATCTTCTCCAGCCGTGATAAACTGTACGAGTTCGGCAGC------GTCGG-------T---GTGATGAAAACCCTTGAACGCTATCAACGTTGT---TGCTTTAAT---CCACAA------GACAAC---AAC---AAC---------GAACGTGAA---ACACAA-------------AGTTGGTATCAGGAAGTCTCCAAGTTAAAAGCCAAATTTGAATCCCTTCAACGTACCCAAAG-------A---CATTTACTTGGGGAAGATCTCGGACCACTTAGTGTGAAAGAACTACATAATCTTGAAAAACAACTCGAGGGAGCTCTTACACAAGCTAGGCAAAGGAAG----------ACGCAAATCATGGTTGAACAAATGGAAGAGCTTCGACGAAAG-------GAACGAGAACTTGGAGATATGAACAAACATCTAAAGATCAAGGTCTCACATGAG------TTATCAACG-------TTT---GACAAC------GAA---GGG---CAA---------------------GGA------TAT---AGG---GCACAACTTCCA------TGCCCA------------------------------------------------------TGG------AAC---TCT---------CCT------------GGA---------AACAAC---------AACACAAGT---TTCCAAATG---CATCCT------------------------TCT---CAA------TCTAAC---GCC------------------ATG------GAC---ATG---CAACAA---GAA---CCC---ATCTTACAAATAGG-------G------TAC---------------AAC---------CAGTTTGTGCATGGT---GAG------GGATCG---TCGGTTCAA---------------------AGG---------AAC---ATG---ATT------GGT---------------------------GAGAGTAGT---------ATCCAT---GGT---------------------------------------------------------------TGG---GTT---CTT----------------------
Lactuca_s_LsAGL6           ---------------ATGGGGAGAGGAAGAGTAGAGCTGAAGAGAATCGAGAACAAAATCAACAGACAGGTTACCTTCTCAAAGCGAAGAAATGGTTTGCTGAAAAAAGCTTACGAGCTTTCCGTTCTCTGTGACGCTGAAGTTGGTCTAATCATCTTCTCCAGCCGTGATAAACTCTATGAGTTCGGCAGC------GTCGG-------C---GTCATGAAAACCCTTGAACGTTACCAACGTTGT---TGCTTTAAT---CCACAA------GACAAC---AAC---AAT---------GAACGTGAT---ACACAG-------------AGTTGGTATCAAGAGGTCTCCAAGTTAAAAGCCAAGTTCGAATCTCTCCAACGCACCCAAAG-------A---CATTTACTTGGGGAAGATCTTGGACCTCTTAGCGTCAAAGAACTACATAATCTTGAAAAACAACTTGAAGGAGCTCTTACACAAGCTAGACAAAGGAAG----------ACACAGATCATGGTAGAACAAATGGAAGAGCTTCGACGCAAG-------GAACGAGAACTTGGAGACATGAACAAGCATCTAAAGATCAAGGTCTCACACGAG------TTATCATCG-------TTT---GAGAAT------GAA---GGA---CAA---------------------GGT------TAT---AGG---ACACAACTTCAA------TGCCCA------------------------------------------------------TGG------AAC---TCT---------CCT------------GGC---------AACAAC---------AACACAACA---TTCCAAATG---CATCCT------------------------TCT---CAA------TCCAAT---GCC------------------ATG------GAA---ATA---CAACAA---GAA---CCC---ATCTTACAAATAGG-------GACG---TAC---------------AAC---------CAGTTTGTGCATGGT---GAG------GGATCA---TCAGTTCAG---------------------AGG---------AAC---ATG---ATG------GGT---------------------------GAGAGTAGT---------ATCCAT---GGT---------------------------------------------------------------TGG---GTT---CTT----------------------
Chrysanthemum_m_CDM104     ---------------ATGGGAAGAGGAAGAGTAGAACTAAAGAGAATCGAAAACAAAATCAACCGACAAGTTACCTTCTCAAAACGAAGAAATGGTTTGCTCAAAAAAGCTTACGAGCTTTCGGTCCTTTGCGACGCTGAAGTTGGCCTCATCATCTTCTCTAGCCGCGACAAACTCTACGAGTTTGGCAGC------GTCGG-------T---GTTATGAAAACCCTTGAACGCTATCAACGATGT---TGCTTTAAT---CCTCAA------GACAAC---AAC---AAT---------GAACGTGAG---ACACAA-------------AGTTGGTATCAAGAAGTTTCCAAGTTAAAAGCTAAGTTTGAATCCCTCCAACGCACCCAAAG-------G---CATTTACTTGGGGAAGATCTTGGACCTCTTAGTGTTAAGGAACTACATAATCTTGAGAAACAACTCGAGGGGGCCCTTACACAAGCTAGACAAAGAAAG----------ACGCAGATCTTGGTAGAACAAATGGAAGAGCTTCGTTGTAAG-------GAACGAGAACTCGGAGACATGAACAAGCACCTAAAGATCAAGGTCTCACACGAG------TTATCAACG-------TTT---GAGACA------GAA---GGA---CAA---------------------GGT------TAC---AGGACACATCAGCTCCCA------TGCCCA------------------------------------------------------TGG------AAC---TCT---------AGT---------------------------AAC---------AACAACACA---TTCCTAATG---CACCCT------------------------TCA---CAG------TCCAAC---CCA------------------ATG------GGC---TGT---CAACAA---GAACAGCCC---ATCTTACAAATAGG-------G------GAT---------------AAC---------CAGTTTATGCAAGGT---GAG------GGATCA---TCAGGGCAA---------------------AGG---------AAT---ATG---GTT------GAT---------------------------GAGACAAAT---------ATTCAT---GGGAAT------------------------------------------------------------TGG---GTC---ATT----------------------
Centaurea_m_CmAGL6         ---------------ATGGGGAGAGGAAGAGTAGAGCTCAAGCGAATAGAAAACAAAATCAACAGACAAGTTACCTTCTCCAAGCGTCGAAATGGCTTACTCAAAAAAGCTTACGAGCTCTCCGTCCTCTGCGATGCCGAAGTCGGCCTCATCATCTTCTCCAGCCGCGATAAGCTCTACGAGTTCGGCAGC------GTCGG-------A---GCCATGAAAACCCTGGAACGTTATCAACGTTGC---TGCTTTAAT---CCTCAA------GACGAC---AAC---AAT---------GAACGCGAG---ACGCAG-------------AGTTGGTATCAAGAGGTGTCTAAGTTAAAAGCCAAATTCGAGTCCCTCCAACGCACCCAAAG-------A---CATTTACTAGGGGAAGATCTTGGACCGCTTAGCGTTAAGGAACTGCATAATCTTGAAAAACAACTGGAAGGGGCTCTGACACAAGCTCGACAAAGGAAG----------ACACAAATCATGGTAGAACAGATGGAAGAGCTTCGTCGTAAG-------GAATGTGAACTTGGAGATATGAACAAGCATCTAAAGATAAAGGTCTCAAACGAG------TTATCAACG-------TTT---GAGACA------GAAGGAGGT---GGG---------------------GGT------TAT---AGG---GCACAACTTGGA------TGCCCA------------------------------------------------------TGG------AAC---TCT---------GCT------------GGT------------AAC---------ACCACCACT---TTTCCAATG---------------------------------------CAA------TCAAAT---GCC------------------ATG------GAT---TGT---CAACAA---GAA---CCC---ATCTTACAAATAGG-------G------TAC---------------AAT---------CAATTTATGCATGGG---GAG------GGATCA---TCTGTTCAG---------------------AGG---------AAC---ATG---GTT------GGT---------------------------GAGAGTAGT------AGTATCCAT---GGG---------------------------------------------------------------TGG---GTA---CTT----------------------
Helianthus_a_HaAGL6        ---------------ATGGGTAGAGGAAGAGTAGAGCTGAAGCGAATAGAGAACAAGATAAACCGGCAGGTCACCTTCTCGAAACGTCGAAACGGTTTGCTTAAAAAAGCATACGAACTATCCGTCCTCTGCGATGCCGAAGTCGGCCTCATCATCTTCTCCAGCCGCGACAAACTCTACGAGTTTGGCAGC------GTCGG-------T---GTCATGAAAACCCTTGAACGTTATCAACGTTGC---TGCTTTAAT---CCTCAA------GACAAC---AAC---AAT---------GAACGTGAA---ACACAG-------------AGTTGGTATCAAGAGGTTTCCAAGCTAAAAGCCAAGTTCGAATCGCTTCAGCGCACACAAAG-------A---CATTTACTTGGGGAAGATCTTGGACCACTTAGTGTCAAGGAACTACATAATCTTGAAAAACAACTAGAAGGTGCTCTTACTCAAGCTAGACAAAGGAAG----------ACACAAATCTTGGTAGAACAGATGGAAGAGCTTCGCCGCAAG-------GAACGCGAACTTGGAGACATAAACAAGCATCTAAGGATCAAAGTCTCGCACGAG------ATGACAACG-------TTT---GAGACA------GATCAAGGT---CAG---------------------GAC------TAC---AGG---GCACAACTTCCA------TGCCCA------------------------------------------------------TGG------AAC---TCT---------GGTGTATCTCCT---GGT------------AAC---------AACAACACA---TTCCCAATG---CACCAA------------------------TCT---CAC------TCCAAT---CCT------------------ATG------GAT---TGT---CAACAA---GAA---CCC---ATCTTGCAAATAGG-------G------TAT---------------AAC---------CAGTTTATGCATGAG---GAA------GGACCA---TCAGTTCAG---------------------AGG---------AGC---ATG---GTT------GGA---------------------------GAGAGTAGT---------ATGCAA---GGC---------------------------------------------------------------TGG---GTTAATCTT----------------------
Gerbera_h_GRCD3            ---------------ATGGGGAGAGGAAGAGTAGAGCTCAAGCGAATAGAGAACAAAATTAACCGACAGGTTACCTTCTCCAAGCGCAGAAATGGCCTGCTCAAGAAAGCTTACGAACTCTCCGTTCTCTGCGACGCCGAGGTCGGCCTCATCATCTTCTCCAGCCGCGACAAACTCTACGAATTCGGCAGC------GTCGG-------T---GTCATGAAAACCCTCGAGCGCTATCAACGTTGC---TGCTTTAAT---CCTCAA------GATAAC---AAC---AAT---------GAACGTGAA---ACACAG-------------AGTTGGTATCAAGAGGTTTCCAAGTTAAAAGCCAAGTTCGAGTCCCTCCAACGTACCCAAAG-------G---CATTTACTTGGGGAAGATCTTGGACCACTTAGCGTCAAAGAACTGCATAATCTTGAAAAACAACTCGAAGGAGCACTTACCCAAGCTAGGCAAAGGAAG----------ACACAGATCATGGTAGAACAAATGGAAGAGCTTCGTCGTAAG-------GAACGCGAACTTGGAGATATGAACAAGCATCTAAAGATCAAGGTTTCACACGAG------TTATCAACG-------TTC---GATGCA------GAA---GGA---CAA---------------------GGC------TAT---AGA---GCACAACTTCCA------TGCCCA------------------------------------------------------TGG------AAC---TCA------------------------GGA------------ACC---------AACAACACA---TTCACAATG---CATCCT------------------------TCT---CAA------TCCAAC---CCC------------------ATG------GAC---TGT---CAACAA---GAA---CCC---ATCTTACAAATAGG-------G------TAC---------------AAC---------CAGTTTATGCATGGA---GAA------GGATCA---TCAGTTCAG---------------------AGG---------AAC---ATG---GTT------GGT---------------------------GAAAATGGC---------ATCCAT---GGT---------------------------------------------------------------TGG---GTC---CTT----------------------
Daucus_c_DcAGL6            ---------------ATGGGGAGAGGAAAAGTGGAGTTGAAGAGAATCGAAAACAAGATTAATCGACAAGTGACTTTCTCCAAGAGAAGAAATGGTTTGATGAAAAAAGCTTATGAACTCTCCGTTCTCTGTGACGCTGAAGTTGCTCTCATTGTTTTCTCTAGCCGCGGCAAGCTTTATGAGTTCTCCAGC------TCCGG-------CAGTATGACTGCAACCCTCGAGAAGTACCAGCGTTGC---AATTTAAAT---CCAATG------GCCAAC---AGC---ATC---------GGAACTGAA---ACACAG-------------AATTGGTGCCAGGAGGTCTCACTTCTAAATGCAAAGTATGAATCCCTGCAACGCACTCAAAG-------G---CATTTGCTTGGAGAGGATCTTGGACCATTGAGCTTGAAAGAACTGCAAAGTCTTGAGAAACAGCTGGAAGGGGCTCTTGGACAAACAAGGCATAGAAAG----------TCACAGGTAATGGTTGAACAGATGGAGGAGCTTCGCAGGAAG-------GAACGTCATCTTGGAGATGTGAACAAACAGTTGAAAATCAAG----------------------------------CAA---GAGTCA------TCA---GGAGTGCAT---------------------GAG------TAT---AGG---GGT---CTTCCA------TGCCCA------------------------------------------------------TGG------------------------------------------------------------------GGTACTGGC---TTACCTATG---CATCAGCAGCATGCACAATCT---------TCT---CAC------TCAAAT---CCC------------------ATGCTCTCTGAT---CAT---GAACCG---GCT---CCT---CTCTTACAAATAGG-------G------TAT---GAG---------CAA---------CAATATGTCCAAGGT---GAA------GGATCGCCTGACATTCCACCA---------AAC------AAC---------AAT---ATT---GCT------GGT---------------------------GAAAGTAAC------GTCACCTAT---GGC---------------------------------------------------------------TGG---GTT---CTT----------------------
Solanum_t_StAGL6           ---------------ATGGGGAGAGGGAGAGTGGAACTAAAGAGAATAGAGAACAAAATCAACCGTCAAGTGACATTTTCTAAGAGGAGGAATGGTTTGTTGAAGAAAGCTTATGAATTATCAGTGCTTTGTGAGGCTGAAGTTGCTCTCATCATCTTCTCTAGTCGTGGAAAGCTCTATGAGTTTGGAAGT------GCAGG1:182:8T---ATCACTAAAACTCTTGAGAGGTACCAACGTTGT---TGTCTTAAT---CCTCAA------GACAAT---TGT---GGT---------GAAAGAGAA---ACACAG2:258:8------AGCTGGTACCAAGAGGTCTCTAAATTAAAGGCCAAGTTTGAAGCCCTTCAACGAACTCAAAG3:320:8G---CACTTGCTTGGTGAAGATCTTGGAGCATTGAGTGTGAAGGAGTTGCAAAATCTTGAAAAACAACTTGAAGGTGCACTTGCACAAGCTAGGCAAAGAAAG4:420:8---ACACAAATAATGATGGAACAGATGGAGGAGCTTCGTAGAAAG5:462:8GAGCGTCATCTTGGTGATGTGAACAAGCAGCTGAAGATTAAGGTTTCTCTTGAA------CTATCATCG6:525:8TTT---GAGGGT------GAA---GGA---CAA---------------------GGTGGA---GTG---AGA---GGT---GTTCCT------TTTCCA------------------------------------------------------TGG------AGT---TGT---AAT---GCATCATTAGATGAAGCT------------GGA---------AGCAGCACC---TTTCATGTT---CACCAT------------------------TCT---CAA------TCAAAT---CAA------------------ATG------GAC---TAT---GATTTACCTGAT---CCA---GTTCTTCAAATAGG7:680:8G------TAT---------------CAT---------CAGTATATGGCTGCA---GAT------GGAGCC---TCAGGGTCA---------------------AGG---------AGC---ATG---GCT------GTT---------------------------GAGAGTAAC------ATCATTCAT---GGC---------------------------------------------------------------TGG---GGT---CTT---------------8:765:8
Petunia_h_pMADS4           ---------------ATGGGGAGAGGGAGAGTGGAGCTAAAGAGAATAGAGAACAAGATCAACAGACAAGTGACATTTTCTAAGAGAAGGAATGGTTTGTTGAAGAAAGCTTATGAACTTTCAGTGCTTTGTGATGCTGAAGTTGCTCTCATCATCTTCTCCAGTCGTGGAAAGCTTTATGAGTTTGGCAAT------GCAGG-------T---ATCACTAAAACCCTTGAGAGGTACCAACGTTGT---TGCCTTAAT---CCTCAA------GACAAC---TGT---GGT---------GAAAGAGAA---ACACAG-------------AGCTGGTACCAAGAGGTCTCGAAATTAAAGGGCAAGTTTGAAGCCCTTCAACGAACTCAAAG-------G---CACTTGCTTGGTGAAGATCTTGGGCCACTGAGTGTGAAAGAATTGCAAAATCTTGAGAAACAACTTGAAGGTGCACTTGCACAAGCTAGGCAAAGAAAG----------ACACAAATAATGATGGAACAGATGGAAGAGCTGCGTAGAAAG-------GAGCGCCATCTTGGTGATGTGAACAAGCAACTGAAGGTTAAGGTTTCGCTAGAA------CTATCATCG-------CTA---GAGGCT------GAA---GGA---CAA---------------------GCTGGA---CTGAATAGA---GCT---CTTCCT------TTTTTA------------------------------------------------------TGG------ACT---TCT---AAT---GCATTA------GAAGCT------------GGG---------AACAGCAAT---TTTCCTGTT---CACCAT------------------------TCT---CAA------TCAAAT---CCC------------------ATG------GAC---TGT---GGACCT---GAT---CCA---GTACTTCAATATAG-------G------GAT---------------CAT---------CACTATATGGCAGCA---GAT------GGACCC---TCAGGTTCA---------------------AGG---------AGC---ATG---GCT------GTT---------------------------GAGACTAAC------ATCATGCAG---GGA---------------------------------------------------------------TGG---GGC---CTT----------------------
Coffea_a_CaAGL6b           ---------------------------------------------------------------------------------------------------------------------CTTTCTGTTCTTTGTGATGCTGAAGTTGCTCTCATCATTTTTTCAAGTCGCGGCAAGCTTTACGAGTTCGGCAGC------TCTGG-------G---ATAACTAAAACCCTTGAGCGATATCAACGTTGC---AGCTTGAGT---CCTCAG------GAGAAT---GCT---GCT---------GAAAGAGAA---ACACAG-------------AGCTGGTACCAAGAGGTCTCAAAACTGAAGGCCAAGTACGAATCACTACAACGCGCTCAAAG-------G---CACCTACTTGGAGAAGATCTTGGTCCATTGAATGTGAAAGAGTTGCAGAATCTTGAAAAGCAGCTTGAGGGAGCTCTTCTCCAGGCTAGGCAAAGGAAG----------ACTCAGCTAATGATTGAACAAATGGAAGAGCTCCGAAGAAAG-------GAGCGGCAGCTTGGGGACTTGAATAAGCAGCTTAAGATTAAGGTTTCCCTGGAA------ATGTCATCG-------CTT---GAAGCAGCT---GAG---GGA---CAA---------------------GGCTTA---ATA---AGA---GGC---CTCCCT------TGGCTT------------------------------------------------------TGG------AGT---TCG---AGT---GTACCA---------AGT------------GGA---------AGCAGCATG---TTTCCTATG---CACACT------------------------TCT---CAC------CCCAGTGCCGCC------------------ATG------GAT---TGC---GATCCT---GAG---CCT---GTCCTACAGATAGG-------G------TAT---------------CAT---------CAGTATGCTCCGGCA---GAA------GGTCCT---TCTGCCCCG---------------------AGG---------AGC---ATG---GCC------ATT---------------------------GAGAGTAAC------ATCATCCAG---GGG---------------------------------------------------------------TGG---GCT---CTT----------------------
Coffea_a_CaAGL6a           ---------------ATGGGAAGAGGAAGAGTAGAGTTGAAGAGGATAGAGAACAAGATCAACCGTCAAGTGACTTTCTCTAAGAGAAGAAATGGTCTGCTCAAGAAAGCTTATGAACTTTCTGTTCTTTGTGATGCTGAAGTTGCTCTCATCATTTTTTCAAGTCGCGGCAAGCTCTACGAGTTCGGCAGC------TCTGG-------G---ATAACTAAAACCCTTGAGCGATATCAACGTTGC---AGCTTGAGT---CCTCAG------GAGAAT---GCT---GCT---------GAAAGAGAA---ACACAG-------------AGCTGGTACCAAGAGGTCTCAAAACTGAAGGCCAAGTACGAATCACTACAACGCGCTCAAAG-------G---CACCTACTTGGAGAAGATCTTGGTCCATTGAATGTGAAAGAGTTGCAGAATCTTGAAAAGCAGCTTGAGGGAGCTCTTCTCCAGGCTAGGCAAAGGAAG----------ACTCAGCTAATGATTGAACAAATGGAAGAGCTCCGAAGAAAG-------GAGCGGCAGCTTGGGGACTTGAATAAGCAGCTTAAGATTAAGGTTTCCCTGGAA------ATGTCATCG-------CTT---GAAGCAGCT---GAG---GGA---CAA---------------------GGCTTA---ATA---AGA---GGC---CTCCCT------TGGCTT------------------------------------------------------TGG------AGT---TCG---AGT---GTACCA---------AGT------------GGA---------AGCAGCATG---TTTCCTATG---CACACT------------------------TCT---CAC------CCCAGTGCCGCC------------------ATG------GAT---TGC---GATCCT---GAG---CCT---GTCCTACAGATAGG-------G------TAT---------------CAT---------CAGTATGCTCCGGCA---GAA------GGTCCT---TCTGCCCCG---------------------AGG---------AGC---ATG---GCC------ATT---------------------------GAGAGTAAC------ATCATCCAG---GGG---------------------------------------------------------------TGG---GCT---CTT----------------------
Syringa_v_SvAGL6           ---------------------------CTTGTGCAACTGAGAMGGATGGARAAYAAGATCAATAGGCAGGTGACATTTTCAAAGAGAAGAAATGGGCTTCTCAAGAAAGCTTACGAGCTTTCTGTGCTTTGTGATGCTGAGGTTGGCCTTATCATCTTCTCCAGCCGTGGAAAGCTATACGAGTTCGGCAGT------GCTGG-------C---ATGACTGCAACCCTTGAACGTTACCAGCGTTGC---TGCTTTAAT---CCTCAA------AACGCT---GGT---GCTGGTGCA---GAAAGAGAA---ACACAG-------------AGTTGGTACCAAGAGGTCTCAAAACTAAAGGCTAAGTACGAATCTCTTCAACGCACTCAAAG-------G---CACTTGCTTGGAGAAGATCTTGGGCCGCTAAATGTGAAAGAGTTGGAGAATCTTGAAAAACAACTCGAAGGATCTCTTTCGCAAGCTAGGCAGAGGAAG----------ACAAAGATAATGATGGAACAAATGGAAGATCTCCGCAGAAAG-------GAGCGGCAACTGGGAGAGATGAACAAGCAGTTGAAGATCAGGGTTTCTCTAGAA------TTGTCATCG-------CAT---GAGACA------GAA---GGA---CAA---------------------GGT------CTG---AGA---GGG---TTTCCA------TGTCAA------------------------------------------------------TGR------AAT---GCA---GCTGCATCAGCT---------GGC---------ACTAGC---------AAC---------TTTATGGCC---CAGCCT------------------------GGT------------ACAAAT---CCT------------------ATG------GAA---TTT---GAACCA---GAA---CCT---GTACTGCAGATGGG-------G------TAT---------------CAT---------CACTATAATCTTGGA---GAA------GGGCCT---TTGTTCCAA-----------------------G---------ACC---ATG---GCT------ATC---------------------------GCAGCTTTG------ATCTGTTT-----------------------------------------------------------------------------------------------------------
Camellia_j_CjAGL6          ---------------ATGGGTAGAGGAAGAGTAGAGCTAAAGAGGATAGAGAACAAGATCAATCGTCAAGTGACTTTCTCAAAGAGAAGGAATGGTTTGCTCAAGAAAGCTTATGAGCTCTCTGTCCTCTGCGACGCTGAAGTGGCTCTCATCATCTTCTCCAGCCGCGGCAAGCTCTATGAGTTCGGCAGC------GCTGG-------T---ATGACCAAAACCCTGGAGAGGTACCAACATTGC---AACTTTAAT---CCTCAT------GACAAC---AGT---GTG---------GAACGGGAA---ACGCAG-------------AGCTGGTACCAGGAGGTATCGAAGTTAAGGGCAAAGTTCGAATCCCTTCAGCGCACTCAAAG-------G---CACTTGCTTGGAGAAGATCTTGGACCACTAAGTGTGAAAGAGTTGCAAAATCTTGAGAAACAACTCGAAGGAGCGCTTGCACAAACTAGGCAAAGAAAG----------ACACAGATAATGGTAGAACAAATGGAAGAGCTCAGGCAAAAG-------GAGCGTCAGCTTGGAGATATGAACAAACAGCTCAAGATTAAGGTTTCACTAGAG------TTATCATCG-------CTC---CAGACA------GAA---GGA---CAA---------------------GGT------CTT---GGA---CCC---CTTCCA------TGCTCA------------------------------------------------------TGG------AAT---CCT---ACT---AATGCA---------TCA---------ACTGGA---------AACACCAGC---TTCTCTGTT---CACCCT------------------------TCT---CAA------CCCAAT---CCC------------------ATG------GAC---TGT---GACAAT---GAA---ACT---GTCTTACAAATAGG-------G------TAC---------------CAA---------CACTATGTAGCTGGT---GAA---------TCA---TCTGTTCCA---------------------AGG---------ACC---ATG---GCT------GGT---------------------------GAC------------ATAGTCCAG---GGT---------------------------------------------------------------TGG---GTG---CTT----------------------
Galax_u_GuAGL6             ------------------------------------------------------------------------------------------------------------------------------------------------------------------AGCCGCGGCAAGCTCACCGAGTTCGGTAGC------GCTGG-------T---GTGCCCAAAACCCTTGAGAGGTATCAATATAGCAGCAATATTAAT---CCTCAA------GACAAC---AGT---GTG---------GAACATGAA---ACTCAG-------------AGCTTGATCCAAGAGGTATCGAAGTTAAAGGCAAAGCATGAATCCCTTCAACGCACTCAAAG-------G---AATTTGCTTGGCGAAGATCTGGGGCCTCTGAGTGTGAAAGAGTTGCAAAATCTTGAGAAACAGCTGGAAGGAGCTCTTGCTCTAACTAGGCAAAGGAAG----------ACACAGTTCATGATAGAACAAATGGAAGACCTCAGGACAAAG-------GAGCGACAGCTGGGAGATATGAACAAGCAGCTAAAGTTAAAGGTTTCGATGGAACAGTTGCCATCGCTC-------CTG---CAGGCA------GAT---GAA---CAA---------------------GGC------CTT---AAA---CCC---CTTCCA------TGGTCT------------------------------------------------------TGG------ATT---------TTT---AATGCA---------TCA---------------------------GCCAGC---TTCCCTATT---CACCCT------------------------TGT---CAA------TCTAAT---CCC------------------ATG------GAC---TGT---GAGAAT---GCT---ACT---GTCCTACAAATAGG-------G------TAT---------------CAT---------CACTATGTGCCAGGG---GAA------GGATCG---TCGGTAGCA---------------------AGG---------AGC---ATG---GCT------GAT---------------------------GAGAGTACC------ATCGTCCAG---GGC---------------------------------------------------------------TGG---GTG---CTG----------------------
Actinidia_c_AcAGL6b        ------------------------------------------------------------------------------------------AATGGTCTGCTCAAGAAGGCTTATGAGCTTTCGGTGCTCTGCGACGCCGAGGTCGCTCTCATCATCTTCTCCAGCCGCGGCAAGCTCTACGAGTTCGGCAGC------GCTGG-------C---ATGACCAAAACCCTCGAGAGGTACCAGCGTTGC---AACTTTAAT---CCACAA------GACAAC---AGT---GTG---------GAACATGAA---ACACAG-------------AGCTGGTACCAAGAGGTATCGAAGTTAAAGGGAAAATATGACTCCCTTCAGCGCACTCAAAG-------G---CACTTGCTCGGAGAAGATCTTGGACCGCTAAGCGTGAAAGAGTTGCAAAATCTAGAGAAACAGCTAGAAGGAGCACTTGCACAAACTAGGCAAAGGAAG----------ACACAGATCATGATAGAACAAATGGAAGAGCTCAGGAGAAAG-------GAACGTCATCTTGGAGACATGAACGAGCAGCTCAAGATGAAGGTTTCTCTAGAG------CTATCATTG-------CTC---CAGGCT------GAA---GGA---CAA---------------------GGC------TTT---ACA---ACC---CTCCCA------TGCTCA------------------------------------------------------TGG------AAC---ACT---ACT---AATGCA---------TCA---------GCTGGA---------AACAGCAGC---TTTACTCTT---CAGCCT------------------------------CAA------CCGAAT---CCC------------------ATG------GAC---TAC---GACAAT---GAA---CCA---ATCTTACAAATCGG-------G------TAC---------------CAC------------TTTGTTCCTGGG---GAA---------TCA---TCTGTTGCA---------------------AGG---------AGC---ATG---GCT------AGT---------------------------GACAGCAAC------ATCATCCAG---GGT---------------------------------------------------------------TGG---GTG---CTT----------------------
Saurauia_z_SzAGL6b         ---------------------------------------------------------------------GTGGCCTTCTCCAAGCGAAGAAATGGCTTGCTGAAGAAAGCTTACGAGCTCTCAGTGCTTTGCGACGCCGAGGTCGCTCTCATCGTCTTCTCCAGCCGCGGCAAGCTCTATGAGTTCGGCAGC------GCTGG-------C---GTGACCAAAACCCTCGAGAGGTACCAACGCTGC---AGCTTTAAT---CCTCAA------GACAAC---AGT---GTG---------GAACATGAA---ACACAG-------------AGCTGGTACCAAGAGGTATCCAAGTTAAGGGGAAAGTACGAGTCCCTTCAGCGCACTCAAAG-------G---CACTTGCTTGGAGAAGACCTTGCAGCACTAAGCGTGAAAGAGTTGCAAAATCTTGAGAAACAGCTAGAAGGAGCTCTTGCACAAACTAGGCAAAGGAAG----------ACACAGATCATGATAGAACAAATGGAGGAGCTCAGGAGGAAG-------GAGCGTCATCTTGGAGACGTAAACGAGCAGCTCAAGATGAAGGTTTCACTAGAG------TTGTCATCG-------ATG---CCGGCT------GAA---GGA---CAA---------------------GGC------TTT---AGA---GCC---CTTCAA------TGCTCA------------------------------------------------------TGG------AAT---ACT---ACT---ACCTCA---------TCA---------GCTGGA---------AACACCAGC---TTTGGTCTG---CACCCT------------------------CCT---CAA------TCCAAT---CCC------------------ATG------GAC---TGG---GACAAT---GAG---CCG---ATCTTGCAAATTGG-------G------TAT---------------CAC------------TTTGTTCCTGGT---GAA---------TCA---TCTGTTCCA---------------------AGG---------AGC---ATG---GTT------AGC---------------------------GATAGTAAC------ATCAACCAC---GGT---------------------------------------------------------------TGG---GTG---CTT----------------------
Gustavia_b_GbAGL6          ------------------------------------------------------------------------------------------------TTTCTGAAGAAGGCTTATGAACTCTCTGTCCTTTGCGACGCCGAGATCGCTCTCATCATCTTCTCCAGTCGCGGCAAGCTCTACGAGTTTGGTAGT------GCAGG-------G---ACGACCAAAACCCTCGAGAGGTACCAACGTTGC---TGCTTCGAT---CCACAA------GACAAC---AGT---GCT---------GAACATGAA---GCCCAG-------------AGCTGGTACCAAGAGGTGTCGAAGTTAAGGGCAAAGTACGAATCTCTTCAACGCACTCAAAG-------G---CACTTACTTGGAGAAGATCTTGGACCATTGAGCGTGAAAGAGTTGCAAAATCTTGAGAAGCAGCTGGAAGGAGCTCTTGCGCAAACTAGGCAAAGGAAG----------ACACAGATGATGATAGAGCAAATGGAAGAGCTGAGGAGGAAG-------GAGCGCCATCTGGGAGACATGAACAAGCAGCTCAAGCTGAAGGTTTCACTGGAG------TTGTCATCG-------CTG---CAGGCA------GAG---GGA---CAA------------------------------------AGA---TCA---CTTCCA------TTCTCA------------------------------------------------------TGG------AAC---TCC---------GGAGCA---------TCG---------GCCGGA---------AACAGCAGT---TTCGCCGTC---CACCTT------------------------CCT---CAA------TCCACT---CCC------------------ATG------GAC---TGC---GAC------GAG---CCC---GTCTTGCAAATAGG-------G------TAT---------------CAA------------TATGTTGCTGGA---GAA------GGATCA---TCTGTGCCA---------------------AGG---------AGC---ATG---GCA------GGA---------------------------GAGAGCAAC------ATTCTCCAT---GGT---------------------------------------------------------------TGG---ATT---GTC----------------------
Diospyros_d_DdAGL6         ---------------------------------------------------------------CGGCAGGTGACGTACTCGAAGCGGAGGAACGGTTTGCTCAAGAAAGCTTATGAGCTCTCCGTGCTTTGCGATGCTGAAGTCGCTCTCATCATCTTTTCCAGCCGTGGCAAGCTCTATGAGTTCGGCAGT------TCTGG-------A---ATGACCAAAACCCTAGAGAGGTACCAACGTTGC---TGCTTTAAT---CCTCAA------GACAAT---AGT---ATC---------GAACACGAA---ACACAG-------------AGCTGGTACCAGGAGGTATCGAAGTTGAGGGCAAAGTATGAATCTCTTCAACGCACTCAAAG-------G---CATTTGCTGGGAGAAGATCTTGGACCGTTGAGTGTGAAAGAGTTGCAAAATCTGGAGAAGCAGCTGGAGGGAGCTCTCCTGCAAACAAGGCAAAGAAAG----------ACACAAATAATGATAGAGCAAATGGAAGAGCTGAGGAGAAAG-------GAGCGTCAGCTCGGAGACATGAACAAGCAGCTCAAGCTTAAGGTTTCACTAGAG------TTGTCATCG-------CTG---CAGGCAGCTGATCAA---GGG---CAA---------------------GGT------CTT---AGA---CCC---CTTCCC------TGCTCA------------------------------------------------------TGG------ACT---CCT---------AATCCC---------TCA---------GCCGGA---------AACAGCAGC---TTTCCTCTT---CACGCC------------------------TCT---CAC------TCCAAC---CCG------------------ATG------GAC---TGC---GACACC---GAA---CCC---GTCCTACAGATGGG-------G------TAT---------------CAG------------TATGTTCCCGGG---GAA------GGACCA---TCTGTGGCA---------------------AGA---------AGC---ATG---TCT------GGA---------------------------GAGGGGAAC------ATTGTGCAG---GGT---------------------------------------------------------------TGG---GTT---ATT----------------------
Alangium_p_ApAGL6          ------------------------------------------------------------------------------------------------------------------------------------------GAAGTCGCTCTCATCATCTTCTCCAGTCGCGGAAAGCTCTATGAGTTCGGTAGC------GCAGG-------G---ATGAGCAAAACCCTAGAGAGATACCAACGTTGC---TGCTTTAGT---ACTCAG------GACAAC---AGC---GTG---------GAGCGGGAA---GCACAG-------------AGCTGGTATCAAGAGGTGTCGAAGTTGAAGGCAAAATATGAATCTCTTCAGCGCACGCAGAG-------G---CATTTGCTTGGGGAAGATCTTGGACCACTGAGTGTGAAAGAGTTGCAAAATCTTGAGAAACAGCTTGAAGGAGCTCTCGCGCAAGCTAGGCAAAGGAAG----------ACACAGATAATGATAGAGCAAATGGAAGAGCTCCGCAGAAAG-------GAGCGCCAGCTTGGAGACATGAACAAGCAGCTCAGATCTAGGGTTTCCCTGGAA------CTGTCATCA-------CTT---GAGACA------GAA---GGC---CAT---------------------GAT------TTT---AGA---GCC---CTTTCA------GCCTCC------------------------------------------------------TGG------AAC---TCC---------AATCCA---------TTA---------GCTGGA---------AACAAC------TTCACTTTG---CACACT------------------------TCT---CAA------GCCAAT---CCC------------------ATG------GAC---TGT---GAACCA---GAA---CCT---GTTCTACAAATAGG-------G------TAT---------------CAT---------CACTATGTTCCAGCT---GAA------GGATCG---TCCGTCCCA---------------------ACA---------AGC---ATG---GCT------GGT---------------------------GACAGTAGC------ATCATGCAG---GGT---------------------------------------------------------------TGG---GTT---CTT----------------------
Philadelphus_p_PpAGL6      ------------------------------------------------------------------------------------------------------------------------------------------------------------TTCTCCAGTAGGGGGAAGCTGTACGAGTTCGGTAGC------GCAGG-------G---ATGAGCAAAACCCTAGAGAGATACCAACGTTGC---TGCTTTAGT---ACTCAG------GACAAC---AGC---GTG---------GAGCGGGAA---GCACAG-------------AGCTGGTATCAAGAGGTGTCGAAGTTGAAGGCAAAATATGAATCTCTTCAGCGCACGCAGAG-------G---CATTTGCTTGGGGAAGATCTTGGACCACTGAGTGTGAAAGAGTTGCAAAATCTTGAGAAACAGCTTGAAGGAGCTCTCGCGCAAGCTAGGCAAAGGAAG----------ACACAGATAATGATAGAGCAAATGGAAGAGCTCCGCAGAAAG-------GAGCGCCAGCTTGGAGACATGAACAAGCAGCTCAAATCTAGGGTTTCCCTGGAA------CTGTCATCA-------CTT---GAGACA------GAA---GGC---CAT---------------------GAT------TTT---AGA---GCC---CTTTCA------GCCTCC------------------------------------------------------TGG------AAC---TCC---------AATCCA---------TTA---------GCTGGA---------AACAAC------TTCACTTTG---CACACT------------------------TCT---CAA------GCCAAT---CCC------------------ATG------GAC---TGT---GAACCA---GAA---CCT---GTTCTACAAATAGG-------G------TAT---------------CAT---------CACTATGTTCCAGCT---GAA------GGATCG---TCCGTCCCA---------------------ACA---------AGC---ATG---GCT------GGT---------------------------GACAGTAGC------ATCATGCAG---GGT---------------------------------------------------------------TGG---GTT---CTT----------------------
Cornus_k_CkAGL6            ------------------------------------------------------------AATCGTCAAGTCACTTTCTCTAAACGCAGAAATGGTCTGCTCAAGAAAGCTTATGAGCTTTCTGTTCTCTGCGATGCTGAGGTGGCTCTCATCATCTTCTCCAGTCGCGGCAAGCTCTATGAGTTCGGTAGC------TCTGG-------T---ATTACCAAGACCCTTGAGAGATATCAACGTTGC---TGTTTTAAT---CCTCCG------GACAAC---AAT---ATG---------GGGCGTGAA---ACTCAG-------------AGCTGGTACCAAGAGGTGTCAAAATTAAAGGCAAAATATGAATCTCTTCAACGCACTCAAAG-------G---CATTTGCTTGGAGAAGATCTTGGACCACTGAGTGTGAAAGAGTTGCAAAATCTTGAGAAACAGCTTGAAGGAGCTCTCGCGCACGCTAGGCAAAGGAAG----------ACACAGTTAATGATAGAGCAAATGGATGAGCTTCGAAGAAAG-------GAGCGTCATCTTGGAGACATGAACAAGCAACTCAAGACTAGGGTTTCGCTTGAA------TTGACTCCG-------CTT---GAAGCT------GAA---GGA---CAA---------------------GGT------CTT---AGA---GCC---CTCCCA------TGCTCA------------------------------------------------------TGG------AAT---TCT---------AATGCA---------TCA---------GCTGGG---------ACCAGCTGC---TTTCCCGTG---CACCCT------------------------TCT---CAG------TCCAAT---CTC------------------ATG------GAC---TGT---GAACCT---GAA---CCT---GTCTTACAAATAGG-------G------TAC---------------CCT---------CATTATGTTCCAGGG---GAA------GGATCG---TCTGTTCCA---------------------AGG---------AGC---ATG---GCT------GGT---------------------------GAGAGTAAC------ATCATGCAT---GGT---------------------------------------------------------------TGG---GTT---CTT----------------------
Gunnera_m_GmAGL6           ---------------------------------------------------------------CGTCAAGTGACTTTTTCGAAACGCAGAAATGGGTTGCTTAAGAAAGCTTATGAACTTTCCGTTCTCTGCGACGCCGAGCTTGCGCTTATCATCTTCTCTAGCCGTGGCAAGCTCTACGAGTTTGGCAGT------TCTGG-------G---GTGACAAAAACACTGGAACGGTACCAACGTTGC---AACCACACT---ACAACT------GATAAT---GGT---GTT---------GAGCATCAA---ACACAG-------------AGCTGGTACCAGGAGGTGACAAAGTTGAAGGAGAAATATGAATCACTACAGCGAACGCAAAG-------G---CATTTATTAGGTGAAGATCTTGGACCACTCAGTGCAAAAGAATTGCAAAATCTTGAGAAACAGCTTGAAGGTGCTCTTGCACAGGCTAGGCAAAGGAGG----------ACACAAATAATGATGGAACAGATGGAAGACCTACGTCGAAAG-------GAACGTCAACTTGGAGACATAAACAAGCAGCTCAAGCTTAAG----------------------------------CTG---GAGGCA------GAA---GGA---CAA---------------------AGT------CTT---AGA---ACC---ATACAA------AATTCA------------------------------------------------------TGG------AAC---CCT---------AATACA---------ATT---------GCTGGA---------GAAACCAAT---------ATG---CATCCT------------------------GGA---ATC------CACCAC---CCC------------------ATG------GAC---TGT---GAACCT---GAG---CCA---ACCTTACAAATT----------------TAC---------------CAT---------AACTACGTCAATGGC---GAA------GGAGCA---TCAGTCTCA---------------------CGA---------AGC---GAA---GCT------GGC---------------------------GAGAATAAC------TTCATCCAA---GGA---------------------------------------------------------------TGG---GTT---CTC----------------------
Nelumbo_n_NEnuAGL6         ---------------------------------------------------------ATCAACCGTCAGGTCACCTTCTCCAAGCGGAGGAACGGTTTGCTCAAGAAAGCTTACGAGCTTTCTGTCTTGTGCGATGCTGAGGTTGCTCTCATCATCTTCTCCAGTCGCGGAAAGCTCTATGAGTTTGGAAGC------GCCGG-------C---ATAAACAAAACCCTTGAGCGATACCAACAATGC---TGTTACACT---CCTCAA------GACACC---AGT---GCGTCC------GACCGTGAA---ACACAG-------------AGCTGGTACCAAGAGGTGTCCAAGTTAAAGGCAAAATATGAATCTCTGCAACGCTCACAGAG-------G---CATTTGCTTGGAGAAGATCTAGGACCACTTAGTGTGAAAGAGCTGCAGAATCTTGAGAAGCAGCTTGAAGGGTCTCTCTCACAAGCTAGACAACGCAAG----------GCGCAAATAATGATGGAACAAATGGAAGAACTCCGCCGAAAG-------GAACGTCATCTTGGAGACATCAATAAGCAGCTCAAAAATAAG----------------------------------CTT---GAGGCA------GAA---GGA---CAAGGT------------------TCA------TTC---AGA---GCC---ATCCCA------GGCTCA------------------------------------------------------TGG------AAC---TCC---------ATTACA---------GTG---------GGTGGA---------AACACCACT---TTCTCAATG---CAGCGG------------------------TCT---CAA------TCCAAT---CCG------------------ATG------GAC---TGC------------GAA---CCC---ACCTTGCAAATAGG-------G------TAC---------------CAT---------CACTTTGTTCCACCA---GAA------GGAGCA---ACTGTTCCC---------------------AGA---------AGC---GTC------------------------------------------GACTGTAAC------TTCATTCAA---GGA---------------------------------------------------------------TGG---ATT---CTC----------------------
Pachysandra_t_PAteAGL6     ---------------------------------------------------------------CGTCAGGTTACGTTCTCGAAGCGGAGGAATGGTTTGTTGAAGAAAGCTTACGAGCTTTCAATCTTGTGTGATGCAGAGGTTGCTGTCATTATCTTCTCCAGTCGTGGCAAGCTTTATGAGTTCGGAAGC------GCTAG-------T---ATAAACAAAACTCTTGAGAGATACCAGCGTTCC---AATTACGCT---CCTCAG------GACAAC---AAT---CCAATC------GATCGTGAA---ACACAG-------------AACTGGTATCAAGAGGTTGCAAAGTTAAAAGCAAAATACGAATCTCTTCAGCACTCACAGAG-------A---CATTTGCTTGGAGAAGATCTTGGACCACTTAGTGTGAAAGAGTTGCAAAATCTTGAGAGACAACTTGAAGGAGCTCTTGCAAAAGCTAGGCAGCAAAAG----------ACACAAATAATAATGGAACAAATGGAAGAACTTCGCAGAAAG-------GAGCGTCAACTTGGAGACATAAACAAGCAACTCAAGAACAAG----------------------------------CTT---GAAGCA------GAA---GGA---CTA---------------------GGT------TTC---GCA---GCG---ATTCAA------AGCTCA------------------------------------------------------TGG------GAT---GAC------------------------CTA---------GTTGGA---------AACACCAGC---TTCTCTCTC---CATCCT------------------------TCA---CAA------TCCAAC---CCC------------------ATG------GAC---GTT------------GAA---CCC---ACCTTACAAATAGG-------G------TAC---------------CAC---------CACTTTATTCAATCT---GAA------GGAGCA---ACCATTCCT---------------------AGG---------AGC---GCATCAGCG------GGC---------------------------GAGACTAAC------TTCATCCAA---GGA---------------------------------------------------------------TGG---GTC---CTT----------------------
Epimedium_s_EsAGL6         ---------------ATGGGGAGAGGGAGAGTGGAGCTGAAGAGGATCGAGAACAAGATCAATCGTCAGGTTACTTTCTCTAAGAGACGCAATGGTTTGTTGAAAAAAGCTTATGAGCTTTCGGTTCTCTGCGATGCTGAAGTCGGTCTTATCATCTTCTCTAGCCGTGGAAAGCTTTATGAATTCGCTAGC------GCTGG-------T---ATGAACAGAACTCTTGAGCGATATCAACGTTGC---TGTTACACC---CCTCAA------GAGAGC---AAT---CTTGCT------GATCGTGAA---ACTCAG-------------AGCTGGTACCAGGAGGTCTCAAAGCTCAAGGCTAAATATGAATCTCTACAGCGCTCTCAAAG-------G---CATTTGCTTGGAGAGGATCTCGGACCACTTAGCGTCAAAGAGTTGCAAAATCTTGAGAAACAGCTTGAAGGCGCTCTTACTCAGGCCAGGCAACGCAAG----------ACACAGATGATGATTGAACAAATGGAAGAGCTTCGCAGAAAG-------GAACGACATCTTGGAGACATAAACAAGCAGCTGAAAAATAAG---TTCCAG-------------------------CTT---GAGTCT------GAA---GGA---CAGGCA------------------AGCCAA---TTC---AGA---GCC---ATTCAA------GGCTCA------------------------------------------------------TGG------GAA---TCT---------GCTGCA---------TTA---------GTCCAA---------GCCAACTCC---TTCCAAGGC---CATCCT------------------------TCT---CAT------TCCGGT---GCG------------------ATG------GAC---TGT------------GAG---CCC---ACTCTACAGATCGG-------G------TAC---------------CAT---------AACTTTGTTCCACAA---GAG------GGAGGA---AACGTTCAG---------------------AGG---------ACT---GTC------------GAA---------------------------GAGAACAAC------TACATCCAA---GGA---------------------------------------------------------------TGG---GTC---CTT----------------------
Aquilegia_f_AfAGL6         ---------------ATGGGAAGAGGAAGAGTAGAGTTGAAGAGGATTGAAAACAAGATCAATCGTCAAGTTACTTTCTCAAAAAGAAGAAATGGTTTGCTTAAGAAAGCTTATGAACTCTCTGTCTTATGTGATGCTGAAGTTGGTCTCATCATTTTCTCTAGCCGTGGCAAGCTTTATGAGTTCGCTAGT------GCTGG-------T---ATGAGTAGAACCCTTGAGCGATACCAAAGAAGC---TCATATAAC---TCTCAG------GATGGC---ACT---CTTGCTGTTGCAGATCGTGAA---ACACAG-------------GGCTGGTACCAAGAAGTTTCAAAGCTGAAGGCAAAATATGAATCTTTGCAGCGCTCCCAAAG-------A---CATTTGCTTGGAGAAGATCTTGGACCACTTAGTGTCAAGGAGTTGCATAACCTTGAGAAGCAGCTTGAAGGAGCTCTTGCACAAGCCAGGCAAAGGAAG----------ACACAAGTAATGATGGAACAAATGGAGGACCTCCGCAGAAAG-------GAGCGTCATCTTGGAGATATAAACAAGCAACTCAAAAATAAG---TATCAG-------------------------CTT---GACGCA------GAA---GGG---CAA---------------------GCTCCA---TAT---CGA---GCC---CTTCAA------GGCTCA------------------------------------------------------TGG------GAA---TCT---------AATGCA---------TTA---------GTTGCA---------AGCAACAAT---TTTTCCATG---CACGCT------------------------TCT---CAA------TCAAGT---TCC------------------ATG------GAC---TGT------------GAG---CCG---ACCTTGCAGATTGG-------G------TAT---------------CAC---------CAATTTGTTTCACCT---GAA------GGAGGAACTTCTATCCCA---------------------AGG---------ACT---TCT---GCT------GGG---------------------------GAGAACAACAAC---TTCACCCAG---GGT---------------------------------------------------------------TGG---GCC---CTC----------------------
Leptopyrum_f_LefuAGL6      ---------------------------------------------------------------------------------------------------------------------CTTACTGTTCTTTGTGATGCTGAGGTTGGTCTTATCATTTTCTCTAGCCGTGGCAAGCTTTATGAGTTCGCTAGT------GCTGG-------T---ATGAGTAGGACCCTTGAGCGATACCAAAGAAGC---TCATACAAC---TCTCAG------GATGGG---ACT---CTTGCTGTTGCAGATCGTGAA---ACACAG-------------GGTTGGTACCAAGAAGTTTCAAAGCTGAAGGCAAAATATGAATCATTGCAGCGCTCACAAAG-------G---CATTTGCTTGGAGAAGATCTTGGGCCACTCAGTGTGAAGGAGCTGCAGAACCTTGAGAAGCAGCTTGAAGGAGCTCTTGCACAAGCTAGGCAAAGAAAG----------ACACAAATAATGATGGAACAAATGGAGGATCTCCGCAGAAAG-------GAACGTCACCTTGGAGACATAAACAAGCAACTCAAAAATAAG---TTTCAG-------------------------CTT---GACGCA------GAA---GAA---CAA---------------------GCTCCA---TAT---CGG---GCC---CTTCAA------AGCTCA------------------------------------------------------TGG------GAA---TCT---------AGTGCA---------TTA---------GCTGCA---------AACAACAAT---TTTTCAATG---CATGCA------------------------TCG---CAA------TCAAGT---TCC------------------ATG------GAC---TGT------------GAG---CCG---ACTTTGCAGATTGG-------G------TAT---------------CAC---------CAATATGTTTCACCT---GAA------GGAGGAACTTCTATCCCA---------------------AGA---------ACT---GCT---GCA------GGGAACCATAACAATAACAGCAACAGCAACAACAACAACAAC---TTCACCCAG---GGA---------------------------------------------------------------TGG---GCC---CTC----------------------
Ranunculus_b_RbAGL6        ------------------------------------------------------------------------------------------------------------------------TCGGTGYTGTGTGATGCTGAAGTTGGTCTTATCATCTTCTCCGCCCGTGGGAAGCTCTATGAGTTTGCAAGC------GCTGG-------TGGTATGAGCCGAACTCTAGAACGATACCATAAAAAT---TCTTTCAGC---AACCAG------GATAGC---AAT---CTTGCTATT---GATCGTGAA---ACCCAG-------------AGCTGGTACCAGGAAGTTTCAAAGCTGAAGGCAAAATATGAATCACTTCAGCGCTCACAGAG-------G---CATTTGCTGGGAGAAGATCTTGGACCACTTAATGTCAAAGAGTTGCAAAACCTTGAGAAACAACTTGAAGGAGCTCTTGCACAAGCTAGGAGCAGAAAG----------ACTCAAATAATGTTAGAACAAATGGAAGCACTTCGCAGAAAG-------GAGCGTGAGCTAGGAGATATGAACAAGCAACTCAAAAATAAG---TATCAG-------------------------CTT---GAGGCG------GAA---GGC---CAA---------------------GGTTCA---CTT---AGA---GCC---ATGCAA------GGCTCA------------------------------------------------------TGG------GAA---TCC---------AATGCA---------CTA---------------------------AACAAT---TATTCTGGG---CATCCT------------------------TCT---CAC------TCCAGT---TCA------------------ATG------GAT---TGC------------GAA---CCC---ACCTTGCAAATTGG-------G------TAT---------------CAC---------CAATATGTTTCGGCT---GAT------GGAGGT---CCAATCCAG---------------------AGG---------AAC---AAT---GCT------GGG---------------------------GAGAATAAC------TTCATCCAA---GGA---------------------------------------------------------------TGG---GAG---CTG----------------------
Nigella_d_NdAGL6           ---------------ATGGGTAGAGGAAGAGTTGAGTTGAAACGAATTGAAAACAAGATCAATCGTCAAGTAACTTTCTCCAAGAGGAGAAATGGTTTACTTAAGAAAGCTTATGAACTCTCCGTTCTTTGTGATGCTGAAGTTGGTCTTATCATCTTCTCTAGTCGTGGAAAGCTTTATGAGTTCGCTAGT------GCCGG-------T---ATGAGTAGAACACTTGAGCGATACCAAAGAAGT---TCTTACAAC---TCTCAG------GATAAC---AGC---CTTGTTGTTGCTGACCGTGAA---ACACAG-------------AGCTGGTACCAGGAAGTTTCAAAACTCAAGGCAAAATATGAATCACTACAGCGCTCGCAAAG-------G---CATTTGCTGGGAGAAGATCTTGGACCACTGAGTGTCAAGGAATTGCAAAACCTCGAAAAGCAGCTTGAAGGAGCTCTCTCACAGGCTAGGCAGAGAAAG----------ACACAAATAATGGTAGAGCAAATGGAAGAACTTCGTAGAAAG-------GAACGTCAACTTGGAGATATGAACAAGCAGCTCAAAAACAAG----------------------------------CTG---GAAGCA------GAT---ACT---CAA---------------------GGTTCA---TAC---CGA---GTG---ATTCAA------GGTTCA------------------------------------------------------TGG------GAA---TCA---------ACTGCA---------CTA---------GTTGGA---------AACAACAAT---TTCTCTGGG---CATCCT------------------------TCA---CAA------TCAAGT---TCC------------------ATG------GAC---TGT------------GAG---CCC---ACCCTTCAGATTGG-------G------TAC---------------CAC---------CAATATGTTTCGGCT---GAA------GGAGCT---TCGATTCCA---------------------AGG---------AGC---ACT---GCT------GGT---------------------------GAGAACAAC------TTCATCCAA---GGA---------------------------------------------------------------TGG---GTT---CTC----------------------
Sinofranchetia_c_ScAGL6    ------------------------------------------------------------------------------------------------------AAGAAGGCTTATGAACTTTCTATACTGTGTGATGCTGAAGTTGGTCTCATCATCTTCTCTAGCCGTGGAAAGCTTTATGAGTTCGGAAGT------GCCGG-------T---ATGAATAGAACTCTTGAACGATACCAGCGCTGC---TGTTGCACC---CCACAA------GATAGC---AAT---GTTGCC------GATCGCGAA---ACACAG-------------AGCTGGCACCAAGAAGTCTCGAAACTAAAGGCAAAATTTGAAAATCTACAGCGCATGCAAAG-------G---CATTTGCTTGGAGAAGATCTTGGGCCTCTTAGCGTCAAAGAGTTGCAGACTCTTGAAAAACAACTTGAAGGAGCTCTCGCACAAGCTAGGCAGCGGAAG----------ACACAGATGATGATAGAACAAATGGAAGAACTCCGTAGGAAG-------GAACGTCATCTTGGAGATATAAACAAGCAGCTAAAAAATAAG----------------------------------CTT---GAGACA------GAA---GGA---CAA---------------------GGTTCA---TTT---ATA---GCG---ATTCAA------GGCTCA------------------------------------------------------TGG------GAA---TCT---------ACCGCA---------TTA---------GTTGCA---------AACAACAAC---TTCCATGTG---CATCCT------------------------TCT---CAA------TCCAAT---CCC------------------ATG------GAT---TGC------------GAA---CCC---ACTTTACAAATAGG-------G------TAC---------------CAC---------CAATTTGTTCCACAG---GAA------GGAGGA---ACTGTTCCA---------------------AGG---------AGC---GTT---GCT------GGT---------------------------GAGAGTAAC------TTCATTCAG---GGA---------------------------------------------------------------TGG---GTC---CTT----------------------
Decaisnea_i_DiAGL6         ------------------------------------------------------------------------------------------------------AAGAAGGCTTATGAACTTTCTGTACTATGCGATGCTGAAGTTGGTCTCATCATCTTTTCTAGCCGTGGAAAGCTTTTTGAGTTCGCAAGT------GCTGG-------T---ATGAATAGAACTGTTGACCGATACCAACGATGC---TGTTATTCT---ACTCAA------GATAGC---AAT---CTTGCT------GACCGTGAA---ACACAG-------------AGCTGGTGCCAAGAGGTCTCGAAGCTAAAGGCAAAATATGAAAATCTGCAGCGCACGCACAG-------G---CAATTGCTTGGGGAAGATCTTGGACCACTTAGTGTGAAAGAGTTGCAAACTCTTGAGAAACAGCTTGAAGGAACTCTCACACAAGCTAGGCAGCGGAAG----------ACACAAATAATGATGGAACAAATGGAAGAACTCCGCAGAAAG-------GAACGTCATCTTGGTGACATAAACAAACAGCTCAAAAACAAG----------------------------------CTT---GAGGCT------GAA---GGA---CAA---------------------GGTTCA---CTT---ATA---GCA---ATTCAA------GGCTCA------------------------------------------------------TGG------GAA---TCT---------ACTGCA---------TTA---------GTTGCT---------AACAACAAC---TTTTCTGTG---CATCCT------------------------TCT---CAT------TCTAAT---CCC------------------ATG------GAT---TGT------------GAA---CCC---ACTTTACAAATAGG-------G------TAC---------------CAC---------CAATTTGTTCCACAG---GAA------GGAGCA---GCTGTTCCG---------------------AGG---------AGC---GTT------------------------------------------GAGAGTAAC------TTCATGCAG---GGA---------------------------------------------------------------TGG---GTC---CTT----------------------
Holboellia_g_HgAGL6        ---------------------------------------------------------------------------------------------------------------------------------------------------------------------------------TATGAGTTCGCAAGC------GCTGG-------T---ATGAATAGAACTGTTGAGCGATACCAACGATGC---TGTTATACT---CCTCAA------GATAGC---CAT---GTTGCC------GATCATGAA---TCACAG-------------AGCTGGTACCAAGAGGTCTCGAAGTTAAAGGCTAGATTTGAATCTCTGCAGCGCACGCAAAG-------G---CATTTGCTTGGGGAAGATCTTGGACCACTTAGTGTGAAAGACTTGCAAACACTTGAGAAACAGCTTGAAGGAGCTCTCACACAAGCTAGGCAGCGGAAG----------ACACAGATAATGGTAGAGCAAATGGAAGAACTCCGCAGAAAG-------GAGCGACATCTTGGAGATATAAACAAGGAGCTTAAAACTAAG----------------------------------CTT---GAGACA------GAA---GGG---CAG---------------------GGTTCA---TTA---AGA---GCT---ATTCAA------GGACTA------------------------------------------------------TGG------GAA---TCT---------AATGCA---------TTA---------ATTCCA---------AACAACAAC---TTTCCTGTT---CATCCT------------------------TCT---CAA------TCCAAT---CCC------------------ATG------GAC---TGT------------GAG---CCT---ACCTTACAGATTGG-------G------TAC---------------CAC---------AACTTTTCTCAACAC---GAA------GGAGCT---ACTGTTCCG---------------------AGG---------AGC---GTA---GCT------GGT---------------------------GAGAATAAC------TTCATTCAG---GGA---------------------------------------------------------------TGG---GTC---CTT----------------------
Akebia_t_AktAGL6           ---------------ATGGGGAGAGGAAGAGTAGAGCTGAAGAGGATAGAGAACAAGATCAACCGTCAGGTTACGTTCTCAAAGAGGAGGAATGGTTTGCTTAAGAAAGCTTATGAACTTTCTGTATTATGCGATGCTGAAGTTGGTCTCATAATTTTTTCTAGTCGCGGAAAGCTTTATGAGTTCGGAAGC------GCCGG-------T---ATGAATAGAACTGTTGAGCGATACCAACGATGC---TGTTATACT---CCTCAA------GATAGC---AAT---GTTGCC------GATCATGAA---TCACAG-------------AGCTGGTACCAAGAGGTCTCGAAGTTAAAGGCTAGATTTGAATCTCTGCAGCGCACGCAAAG-------G---CATTTGCTTGGGGAAGATCTTGGACCACTTAGTGTGAAAGAATTGCAAACTCTTGAGAAACAGCTTGAAGGAGCTCTCACACAAGCTAGGCAGCGAAAG----------ACACAGATAATGGTAGAGCAAATGGAAGAACTCCGCAGAAAG-------GAGCGACATCTTGGAGATATAAACAAGGAGCTTAAAACTAAG----------------------------------CTT---GAGACA------GAA---GGG---CAG---------------------GGTTCC---TTA---AGA---GCC---ATTCAA------GGATTA------------------------------------------------------TGG------GAA---TCT---------AATGCA---------TTA---------ATTCCA---------AATAACAAC---TTTCCTGTT---CATCCT------------------------CCT---CAA------TCCAAT---CCC------------------ATG------GAC---TGT------------GAG---CCC---ACCTTACAAATTGG-------G------TAC---------------GAC---------AACTTTTCTCAACAC---GAA------GGAGCT---ACTGTTCCG---------------------AGG---------AGT---GTA---GCT------GGT---------------------------GAGAATAAC------TTCATTCAG---GGA---------------------------------------------------------------TGG---GTC---CTT----------------------
Eschscholzia_c_EcAGL6      ---------------ATGGGTAGAGGAAGAGTTGAACTGAAGAGGATTGAGAACAAAATTAATCGTCAAGTAACATTCTCAAAGAGAAGAAATGGGTTGCTTAAGAAAGCTTACGAACTTTCAGTATTGTGTGATGCTGAAGTTGGACTTATTATTTTCTCTAGTCGAGGCAAGCTTTGTGAGTTTGCTAGT------GCCGG-------G---ATGAATAGAACTCTTGAACGATACCAACGAACG---TCTTATGCT---CCTCAA------GACAAC---GCT---ACTAAT------GAGAGGGAA---ACACAG-------------AGCTGGTACCAAGAGGTTTCGAAGCTAAAGGCCAAATATGAATCTCTACAACGCTCACAAAG-------G---CATTTGCTTGGGGAAGATCTTGGACCACTTAGTGTGAAAGAGTTGCAAAATCTTGAGAAACAACTTGAAGGAGCTCTTGGCCAAGCCAGGCAAAGAAAG----------ACACAAATAATGATGGATCAAATGGAAGAACTCCGTCGAAAG-------GAACGTCATTTAGGAGACTTGAACAAGCAGCTCAAGATTAAGACATTTCAG-------------------------CTG---GAGGCA------GAA---GAA---CAAGCAGCAGCAGCTGCAGCAGGAGGATCT---TTT---AGA---AGC---ATTCAA------TGTTCAACAGCA------------------------------------------------TGG------GAC---TCA---------ACTTCT---------TTG---------GTTGCA------------AATAGC---TTTGCTGGC---CATCCT------------------------TCT---CAT------TCCAAT---TCC------------------ATG------ATC---TGT------------GAA---CCC---ACATTGCAAATGGG-------G------TAC---------------CAC---------CAGTATGTTCAACAG---GAA------GGATCA---AATGCTGGT---------------------AGG---------AGC---GGC---GGA------GATGGTGGTGGTGGTGGTGGTGGT------GAGAGCAAC------TTCATCCAG---GAA---------------------------------------------------------------TGG---GCT---CTT----------------------
Zea_m_ZAG5                 ---------------ATGGGGAGGGGACGCGTCGAGCTGAAGCGGATCGAGAACAAGATCAACCGCCAGGTCACCTTCTCCAAGCGCCGCAACGGCCTGCTCAAGAAGGCCTACGAGCTCTCCGTGCTCTGCGACGCCGAGGTCGCGCTCATCATCTTCTCCGGCCGCGGCAAGCTCTACGAGTTCGGCAGC------GCCGG1:182:8C---GTAACTAAAACTTTAGAAAGGTATCAACATTGC---TGCTACAAT---GCTCAA------GATTCC---AACAATGGTGCA------CTCTCTGAA---TCTCAG2:264:8------AGCTGGTACCAGGAAATATCAAAACTGAGGGCAAAATTCGAGGCCTTGCAGCGCACTCAGAG3:326:8A---CACTTGCTTGGGGAGGACCTTGGCCCACTGAGTGTGAAGGAATTGCAGCAGCTAGAGAAACAGCTAGAATGTGCTTTGTCACAGGCAAGACAGAGAAAG4:426:8---ACGCAACTTATGATGGAGCAAGTGGAAGAGCTTCGCAGAACG5:468:8GAGCGTCACCTGGGAGAAATGAACAGGCAACTCAAACACAAG---------------------------6:510:8CTC---GAAGCT------GAA---GGC---TGT---------------------AGCAAC---TAC---ACA---ACC---TTGCAGCATGCCGCCTGC------------------------------------------------------TGG------CCA---GCT---CCCGGCGGCACC---------ATC---------GTGGAGCATGAC---GGCGCCACC---TATCAAGTG---CATCCG------------------------CCTGCCCAC------TCAGTT---GCT------------------ATG------GAC---TGT------------GAA---CCC---ACTCTGCAAATCGG7:668:8G------TAC---CCT---CAT---CAC---------CAGTTTCCGCCCCCT---GAG------GCAGCCAATAATATCCCA---------------------AGG---------AGC---GCT---GCC---ACAGGC---------------------------GAGAACAAC------TTCATGCTG---GGA---------------------------------------------------------------TGG---GTT---CTT---------------8:765:8
Sorghum_b_SbAGL6a          ---------------ATGGGGAGGGGACGAGTTGAGCTGAAGCGGATCGAGAACAAGATCAACCGCCAGGTCACCTTCTCCAAGCGCCGCAACGGCCTGCTCAAGAAGGCGTACGAGCTCTCCGTGCTCTGCGACGCCGAGGTCGCGCTCATCATCTTCTCCAGCCGCGGCAAGCTCTACGAGTTCGGCAGC------GCCGG1:182:8C---ATAACTAAAACACTAGAAAGGTATCAACATTGC---TGCTACAAC---GCTCAA------GATTCC---AAT---GGTGCA------CTCTCTGAA---ACTCAG2:261:8------AGCTGGTACCAGGAAATGTCAAAACTGAGGGCAAAATTTGAAGCCTTGCAGCGCACTCAGAG3:323:8G---CACTTGCTCGGGGAGGACCTTGGCCCACTGAGTGTTAAGGAATTGCAGCAGCTAGAGAAACAGCTAGAATGTGCTTTGTCACAGGCAAGACAGAGAAAG4:423:8---ACACAACTTATGATGGAGCAAGTGGAAGAGCTTCGCAGAAAG5:465:8GAGCGTCACCTGGGAGAAATGAACAGGCAACTCAAACACAAG---------------------------6:507:8CTT---GAAGCT------GAA---GGT---TCT---------------------AGCAAC---TAC---AGA---ACC---TTGCAGCATGCCGCCGCC------------------------------------------------------TGG------CCA---GCT---CCCGGCGGCACC---------ATC---------GTGGAGCATGAC---GGCGCCACG---TATCATGTT---CATCCA------------------------CCTGCTCAC------TCAGTT---GCT------------------ATA------GAC---TGT------------GAA---CCC---ACTCTGCAAATTGG7:665:8G------TAC---CCT---CAT---CAC---------CAGTTTCTGCCTTCT---GATCAG---GCAGCCAATAATATCCCA---------------------AGG---------AAC---GCC---CCC---GGAGGC---------------------------GAGAACAAC------TTCATGCTG---GGA---------------------------------------------------------------TGG---GTT---CTT---------------8:765:8
Zea_m_BDE                  ---------------ATGGGGAGGGGACGAGTTGAGCTCAAGCGGATCGAGAACAAGATCAACCGCCAGGTCACCTTCTCCAAGCGCCGCAACGGCCTGCTCAAGAAGGCCTACGAGCTCTCCGTGCTCTGCGACGCCGAGGTCGCGCTCATCATCTTCTCCAGCCGCGGCAAGCTCTACGAGTTCGGCAGC------GCCGG1:182:8C---ATAACAAAAACTTTAGAAAGGTACCAACATTGC---TGCTACAAT---GCTCAA------GATTCC---AAT---GGCGCA------CTCTCTGAA---ACTCAG2:261:8------AGCTGGTACCAGGAAATGTCAAAACTGAGGGCAAAATTCGAGGCCTTGCAGCGCACTCAGAG3:323:8G---CACTTGCTTGGGGAGGAACTTGGCCCACTGAGTGTGAAGGAGTTGCAGCAGCTAGAGAAACAGCTCGAATGTGCTTTGTCACAGGCAAGACAGAGAAAG4:423:8---ACACAACTTATGATGGAGCAAGTGGAAGAGCTCCGCAGAAAG5:465:8GAGCGACACCTGGGAGAAATGAACAGGCAACTCAAACACAAG---------------------------6:507:8CTT---GAAGCT------GAA---GGT---TGT---------------------AGCAAC---TAC---AGA---ACC---CTGCAGCAT---GCAGCC------------------------------------------------------TGG------CCA---GCT---CCCGGCAGCACC---------ATG---------GTGGAGCATGAC---GGCGCCACC---TATCATGTG---CATCCAACA---------------------ACTGCTCAA------TCGGTT---GCA------------------ATG------GAC---TGT------------GAA---CCC---ACTCTGCAAATCGG7:665:8G------TAC---CCTCCTCAT---CAC---------CAGTTTCTGCCTTCC---GAG------GCAGCCAATAATATCCCA---------------------AGG---------AGC---CCC---CCT---GGAGGC---------------------------GAGAACAAC------TTCATGCTG---GGA---------------------------------------------------------------TGG---GTT---CTT---------------8:765:8
Panicum_h_PhAGL6           ---------------ATGGGGAGGGGACGAGTTGAGCTGAAGCGGATCGAGAACAAGATCAACCGTCAGGTGACCTTCTCCAAGCGCCGCAACGGCCTGCTCAAGAAGGCCTACGAGCTCTCGGTGCTCTGCGACGCCGAGGTCGCGCTCATCATCTTCTCCAGCCGCGGCAAGCTCTACGAGTTCGGCAGC------GCCGG1:182:8A---ATAACTAAGACATTAGAAAGGTACCAACATTGC---TGCTACAAT---GCTCAA------GATTCC---AAT---GGCGCC------CTCTCTGAA---ACTCAG2:261:8------AGTTGGTACCAGGAAATGTCAAAACTGAGGGCAAAATTCGAGGCTTTGCAGCGCACTCAAAG3:323:8G---CACTTGCTTGGGGAGGACCTTGGCCCACTCAGCGTCAAGGAACTGCAACAGCTAGAGAAACAGCTTGAATGTGCTTTATCACAGGCGAGGCAGAGAAAG4:423:8---ACACAACTTATGATGGAGCAAGTGGAGGAGCTTCGCAGGAAG5:465:8GAGCGTCACCTGGGAGAAATGAACAGGCAACTCAAGCACAAG---------------------------6:507:8CTC---GAAGCT------GAA---GGA---TGC---------------------AGCAAC---TAC---AGA---ACC---TTGCAGCAT---GCCGCC---------------------------------------------GCC------TGG------CCA---GCT---CCCGGCGGCACC---------ATC---------GTGGAGCATGAC---GGCGCCACA---TATCATGTG---CATCCG------------------------CCTGCTCAC------TCAGCT---GCC------------------ATG------GAT---TGT------------GAA---CCC---ACTCTGCAGATCGG7:665:8G------TAT---CCT---CAG---CAT---------CAGTTTCTGCCTTCT---GAG------GCAGCCAATAATATTCCA---------------------CGC---------AGC---GCT---CCC---GGAGGC---------------------------GAGAACAAC------TTCATGCTG---GGA---------------------------------------------------------------TGG---GTT---CTT---------------8:762:8
Panicum_v_PvAGL6           ---------------ATGGGGAGGGGACGGGTTGAGCTGAAGCGGATCGAGAACAAGATCAACCGCCAGGTGACCTTCTCCAAGCGCCGCAACGGCCTGCTCAAGAAGGCCTACGAGCTCTCCGTGCTCTGCGACGCCGAGGTCGCGCTCATCATCTTCTCCAGCCGCGGCAAGCTCTACGAGTTCGGCAGC------GCCGG1:182:8A---ATAACTAAGACATTAGAAAGGTACCAACATTGC---TGCTACAAT---GCTCAA------GATTCC---AAT---GGGGCA------CTCTCTGAA---ACTCAG2:261:8------AGTTGGTACCAGGAAATGTCAAAACTGAGGGCAAAATTCGAGGCTTTGCAGCGCACTCAAAG3:323:8G---CACTTGCTTGGAGAGGACCTTGGCCCACTGAGCGTCAAGGAGCTGCAACAGCTAGAGAAACAGCTTGAATGTGCTTTATCACAGGCGAGGCAGAGAAAG4:423:8---ACACAACTTATGATGGAACAAGTGGAGGAGCTTCGCAGGAAG5:465:8GAGCGCCACCTGGGAGAAATGAACAGGCAACTCAAGCACAAG---------------------------6:507:8CTC---GAAGCT------GAA---GGT---TGT---------------------AGCAAC---TAC---AGA---ACC---TTGCAGCAT---GCTGCC---------------------------------------------GCC------TGG------CCA---GCT---CCCGGCGGCACC---------ATG---------GTGGAGCATGAC---GGCGCCACA---TATCATGTG---CATCCG------------------------CCTGCTCCC------TCAGCT---GCT------------------ATG------GAT---TGT------------GAA---CCC---ACTCTGCAAATCGG7:665:8G------TAT---CCTCCTCAC---CAT---------CAGTTTCTGCCTTCT---GAG------GTAGCCAATAATATTCCA---------------------CGC---------AGC---GCT---CCC---GGAGGC---------------------------GAGAACAAC------TTCATGCTG---GGA---------------------------------------------------------------TGG---GTT---CTT---------------8:765:8
Setaria_i_SiMADS6          ---------------ATGGGGAGGGGACGGGTTGAGCTGAAGCGGATCGAGAACAAGATCAACCGCCAGGTGACCTTCTCCAAGCGCCGCAACGGCCTGCTCAAGAAGGCTTACGAGCTCTCCGTGCTCTGCGACGCCGAGGTCGCGCTCATCATCTTCTCCAGCCGCGGCAAGCTCTACGAGTTCGGCAGC------GCCGG1:182:8A---ATAACTAAGACATTAGAAAGGTACCAACATTGC---TGTTACAAT---GCTCAA------GATTCT---AAC---GGTGCA------CTCTCTGAA---ACTCAG2:261:8------GGCTGGTACCAGGAAATGTCAAAACTGAGGGCAAAATTTGAGGCTTTGCAACGCACGCAAAG3:323:8G---CACTTGCTTGGCGAGGACCTTGGCCCACTGAGCGTGAAAGAACTGCAGCAGCTAGAGAAACAGCTAGAATGTGCTTTGTCCCAGGCGAGACAGAGAAAG4:423:8---ACACAACTTATGATGGAGCAAGTAGAGGAGCTTCGCAGGAAG5:465:8GAGCGTCACCTGGGAGAAATGAACAGGCAACTCAAGCACAAG---------------------------6:507:8CTC---GAAGCT------GAA---GGT---TGC---------------------AGCAAC---TAC---AGA---AAC---TTGCAGCAT---GCCGCC------------------------------------------------------TGG------CCA---GCT---CCCGGCGGCACC---------ATC---------GTGGAGCATGAC---GGCGCTACA---TATCATGTG---CATCCG------------------------CCTGCTCAC------TCAGCT---GCT------------------ATG------GAC---TGT------------GAA---CCC---ACTCTGCAAATCGG7:662:8G------TAT---CCT---CAT---CAT---------CAGTTTCTGCCTTCC---GAG------GCAGCCAATAATATTCCA---------------------CGC---------AGC---GCC---CCC---GGAGGC---------------------------GAGAACAAC------TTCATGCTG---GGA---------------------------------------------------------------TGG---GTT---CTT---------------8:759:8
Oryza_s_OsMADS6            ---------------ATGGGGAGGGGAAGAGTTGAGCTGAAGCGCATCGAGAACAAGATCAACAGGCAGGTCACCTTCTCCAAGCGCCGCAACGGCCTCCTCAAGAAGGCCTACGAGCTGTCCGTTCTCTGCGACGCCGAGGTCGCGCTCATCATCTTCTCCAGCCGCGGCAAGCTCTACGAGTTCGGCAGC------GCCGG1:182:8C---ATAACAAAGACTTTAGAAAGGTACCAACATTGT---TGCTACAAT---GCTCAA------GATTCC---AAC---AATGCA------CTTTCTGAA---ACCCAG2:261:8------AGTTGGTACCATGAAATGTCAAAGTTGAAAGCAAAATTTGAAGCTTTGCAGCGCACTCAAAG3:323:8G---CACTTGCTTGGGGAGGATCTTGGACCACTCAGCGTCAAAGAATTGCAGCAGCTGGAGAAACAGCTTGAATGTGCACTATCACAGGCGAGACAGAGAAAG4:423:8---ACGCAACTGATGATGGAACAAGTGGAGGAACTTCGCAGAAAG5:465:8GAGCGTCAGCTGGGTGAAATTAATAGGCAACTCAAGCACAAG---------------------------6:507:8CTC---GAGGTT------GAA---GGTTCCACC---------------------AGCAAC---TAC---AGA---GCC---ATGCAGCAA---GCCTCC------------------------------------------------------TGG------GCT---CAG---------GGCGCC---------GTG---------GTGGAGAATGGC------GCCGCA---TAC---GTG---CAGCCG------------------------CCGCCACAC------TCCGCG---GCC------------------ATG------GAC---TCT------------GAA---CCC---ACCTTGCAAATTGG7:653:8G------TAT---CCT---------CAT---------CAATTTGTGCCTGCT---GAA------GCAAAC---ACTATTCAG---------------------AGG---------AGCACTGCC---CCT---GCAGGTGCA------------------------GAGAACAAC------TTCATGCTG---GGA---------------------------------------------------------------TGG---GTT---CTT---------------8:750:8
Festuca_p_AGL6a            ---------------ATGGGGAGGGGGAGAGTTGAGCTGAAGCGGATCGAGAACAAGATCAACCGGCAGGTCACCTTCTCCAAGCGCCGCAACGGCCTCCTCAAGAAGGCCTACGAGCTGTCCGTGCTCTGCGACGCCGAGGTCGCTCTCATCATCTTCTCCAGCCGCGGCAAGCTCTACGAGTTCGGCAGC------GCAGG-------C---ACAACTAAGACATTAGAAAGATACCAACACTGC---TGCTACAAT---GCTCAA------GATTCC---AGT---AGTGCA------CTATCTGAA---ACTCAG-------------AGCTGGTACCAGGAAATGTCAAAGCTGAAGGCAAAATTCGAAGCTTTGCAGCGCACTCAGAG-------A---CACTTGCTTGGTGAGGACCTTGGACCGCTCAGCGTGAAAGAACTGCAGCAGCTGGAGAAACAGCTAGAATGTTCTCTGTCACAAGCCAGACAGCGAAAG----------ACACAACTTATGATGGAGCAAGTGGAGGAGCTTCGCAGGAAG-------GAGCGTCAGTTGGGAGAAATCAATAGGCAACTCAAGCACAAGGTTATTAAT-------------------------CTG---GACGCT------GAA---GGCAGCAGC---------------------AGCAACAGCTTC---AGG---GCG---ATGCAACAG---ATCACC------------------------------------------------------TGG------GCT---GCC---------GGCACC---------GTC---------GTCGATGAAGGC---GCCGGCGCA---TATCACATG---CAGCACCAGCAGCAG---------------CCTAATCAC------TCCGCT---GCT------------------ATG------GAC---TGT------------GAA---CCC---ACTCTGCAAATTGG-------G------TAT---CCT---------CAT---------CAGTTTGCGGCGGCT---GAGCAG---GCAGCCAACAATATTCCG---------------------AGG---------AGCAGCGCT---CCT---GGAGGG---------------------------GAGAACAAC------TTCATGCTG---GGC---------------------------------------------------------------TGG---GTT---CTTGGAGCTAAC-------------
Lolium_p_LpMADS4           ---------------ATGGGGAGGGGGAGAGTTGAGCTGAAGCGGATCGAGAACAAGATCAACCGGCAGGTCACCTTCTCCAAGCGCCGCAACGGCCTCCTCAAGAAGGCCTACGAGCTGTCCGTGCTCTGCGACGCCGAGGTCGCGCTCATCATCTTCTCCAGCCGCGGCAAGCTCTACGAGTTCGGCAGC------GCAGG-------C---ACAACGAAGACATTAGAAAGATACCAACACTGC---TGCTACAAT---GCTCAA------GATTCC---AGT---AGTGCA------CTATCTGAA---ACTCAG-------------AGCTGGTACCAGGAAATGTCAAAGCTGAAGGCAAAATTCGAAGCTTTGCAGCGCACTCAGAG-------A---CACTTGCTTGGTGAAGACCTTGGACCGCTCAGCGTGAAAGAACTGCAGCAGCTGGAGAAACAGCTAGAATGTTCTCTGTCACAAGCCAGACAGCGAAAG----------ACACAACTTATGATGGAGCAAGTGGAGGAGCTTCGCAGGAAG-------GAGCGTCAGTTGGGAGAAATCAATAGGCAACTCAAGCACAAG----------------------------------CTG---GACGCT------GAA---GGCAGCAGC---------------------AGCAACAGCTTC---AGG---GCG---ATGCAACAG---ATCACC------------------------------------------------------TGG------GCT---GCC---------GGCACC---------GTC---------GTCGATGAAGGC---GCCGGCGCA---TATCACATG---CACCACCAGCAGCAG---------------CCTAATCAC------TCCGCT---GCT------------------ATG------GAC---TGT------------GAA---CCC---ACTCTGCAAATTGG-------G------TAT---CCT---------CAT---------CAGTTTGCGGCGGCT---GAACAG---GCAGCCAACAATATTCCG---------------------AGG---------AGCAGCGCT---CCT---GGAGGG---------------------------GAGAACAAC------TTCATGCTG---GGC---------------------------------------------------------------TGG---GTT---CTTGGAGCTAAC-------------
Hordeum_v_HvAGL6           ---------------ATGGGGAGGGGAAGGGTCGAACTGAAGCGCATCGAGAACAAGATCAACCGGCAGGTCACCTTCTCCAAGCGCCGCAACGGCCTCCTCAAGAAGGCCTACGAGCTCTCCGTGCTCTGCGACGCCGAGGTGGCGCTCATCATCTTCTCCAGCCGCGGCAAGCTCTACGAGTTCGGCAGC------GCCGG-------C---ACAACAAAAACATTGGAGAGGTACCAACACTGC---TGCTATAAT---GCTCAA------GATTCC---AAT---GGTGCA------CTATCTGAA---ACTCAG-------------AGCTGGTACCAGGAAATGTCAAAGCTAAAGGCAAAATTTGAAGCTTTGCAGCGAACTCAGAG-------A---CACTTGCTTGGGGAGGACCTTGGACCGCTAAGCGTGAAAGAACTGCAGCAGCTGGAGAAACAGCTAGAATGTTCACTGTCACAGGCCAGACAGCGAAAG----------ACGCAACTTATGATGGAGCAGGTGGAGGAACTTCGCAGGAAG-------GAGCGTCAGCTGGGAGACATCAACAGGCAACTCAAGCACAAG----------------------------------CTC---GACGCT------GAA---GGCAGCAAC---------------------AGCAACAACTAC---AGG---ACC---ATGCAGCAG---ATCACC------------------------------------------------------TGG------GCT---GCC---------GGCACC---------GTC---------GTCGATGAAGGC---GCCGCCGCA---TATCACATG---CAGCAGCAGCAGCAGCAGCAGCAGCAGCACCCTAATCAT------TCCGCT---GCG------------------ATG------GAC---TGT------------GAA---CCC---ACTCTGCAAATTGG-------G------TAC---CCT---CAT---CAT---------CAGTTCGCGGCTCCT---GATCAG---GTAGCCAATAATATTCCA---------------------CGG---------AGCAGCGCC---CCC---GGAGGG---------------------------GAGAACAAC------TTCATGCTG---GGG---------------------------------------------------------------TGG---GTT---CTT----------------------
Dendrocalamus_l_DlMADS17   ---------------ATGGGGAGGGGGAAGGTCGAGCTGAAGCGCATCGAGAACAAGATCAACCGGCAGGTCACCTTCTCCAAGCGCCGCAACGGCCTCCTCAAGAAGGCCTACGAGCTGTCGGTGCTCTGCGACGCCGAGGTCGCGCTCATCATCTTCTCCAGCCGCGGCAAGCTCTACGAGTTCGGCAGC------GCCGG-------C---ATAAGTAAGACATTAGAAAGATATCAACACTGC---TGCTACAAT---GCTCAG------GACAAC---AAT------GCA------CTGTCTGAA---ACTCAG-------------ATCTGGTACCAGGAAATGTCGAAGCTAAGGGCAAAATTCGAAGCTTTGCAGCGCACTCAGAG-------G---CATTTACTCGGGGAGGATCTTGGACCGCTCAGCGTAAAAGAACTGCAGCAGCTGGAGAAACAGCTAGAATGTGCTCTGTCACAGGCAAGACAGCGAAAG----------ACACAACTTATGATGGAGCAAGTGGAGGAACTTCGCAAGAAG-------GAGCGTCAGTTGGGAGAAATTAACAGGCAACTCAAGCACAAG----------------------------------CTC---GAGGCT------GAA---GGT---AGC---------------------AGCAAC---TAT---AGA---GCC---ATGCATCGG---GCCTCC------------------------------------------------------TGG------GCT---CCT---------GGCACC---------GTC---------GTGGATGAAGGC------GCCGCA---TATCATGAG---CAGCAG------------------------CCTCCTCAC------TCCGCT---GCT------------------CTG------GAC---TGT------------GAACCACCC---ACTCTGCAAATTGG-------G------TAT---CCG---------CAC---------CAATTTATGCCTCCT---GAG------GCGGCC---AACATTCCA---------------------AGA---------AGC---GCC---CCAGCCGGAGGG---------------------------GAGAACAAC------TTCATGCTG---GGG---------------------------------------------------------------TGG---GTT---CTT----------------------
Dendrocalamus_l_DlMADS18   ---------------ATGGGTAGGGGGAACGTGGAGCTGAAGCGCATCGAGAACAAGATCAACCGGCAGGTCACCTTCTCCAAGCGCCGCAACGGCCTCCTCAAGAAGGCCTACGAGCTGTCGGTGCTCTGCGACGCCGAGGTCGCGCTCATCATCTTCTCCAGCCGCGGCAAGCTCTACGAGTTCGGCAGC------GCCGG-------C---ATAAGTAAGACATTAGAAAGATATCAACACTGC---TGCTACAAT---GCTCAG------GACAAC---AAT------GCA------CTGTCTGAA---ACTCAG-------------ATCTGGTACCAGGAAATGCCGAAGCTAAGGGCAAAATTCGAAGCTTTGCAGCGCACTCAGAG-------G---CATTTACTCGGGGAGGATCTTGGACCGCTCAGCGTAAAAGAACTGCAGCAGCTGGAGAAACAGCTAGAATGTGCTCTGTCACAGGCAAGACAGCGAAAG----------ACACAACTTATGATGGAGCAAGTGGAGGAACTTCGCAAGAAG-------GAGCGTCAGTTGGGAGAAATTAACAGGCAACTCAAGCACAAG----------------------------------CTC---GAGGCT------GAA---GGT---AGC---------------------AGCAAC---TAT---AGA---GCC---ATGCATCAG---GCCTCC------------------------------------------------------TGG------GCT---CCT---------GGCACC---------GTC---------GTGGATGAAGGC------GCCGCA---TATCATGTG---CAGCAG------------------------CCTCCTCAC------TCCGCT---GCT------------------CTG------GAC---TGT------------GAACCACCC---ACTCTGCAAATTGG-------G------TAT---CCG---------CAC---------CAATTTATGCCTCCT---GAG------GCGGCC---AACATTCCA---------------------GGA---------AGC---GCC---CCAGCCGGAGGG---------------------------GAGAACAAC------TTCATGCTG---GGG---------------------------------------------------------------TGG---GTT---CTT----------------------
Setaria_i_SiMADS17         ---------------ATGGGGAGGGGCAGGGTGGAGCTGAAGCGGATCGAGAACAAGATCAACCGCCAGGTGACCTTCTCCAAGCGCCGCAACGGCCTCCTCAAGAAGGCCTACGAGCTCTCCGTGCTCTGCGACGCCGAGGTGGCGCTCATCGTCTTCTCCAGCCGCGGCAAGCTCTACGAGTTCGGCAGC------GCTGG1:182:8A---GTAAACAATACACTGGAAAAGTATCACAATTGT---TGTTACAAT---GCTCAA------GGTTCC---AAC---AGTGAATTT---GGGGGTGAA---CCTCAG2:264:8------GGTTGGTACCAAGAAATGTCAAGACTCAAGGCAAAGCTTGATTCGCTCCAACGTTCTCAGAG3:326:8G---CACATGCTTGGTGAGGACCTTGGACCACTGAGCATAAAGGAACTGCAGCAACTGGAAAAACAACTTGAATATGCACTGTCACAGGCTCGACAGCGGAAG4:426:8---ACTCAAATGATGATGGAGCAGGTGGATGAGCTTCGCCGAAAG5:468:8GAGCGCCAACTTGGGGAGCTTAACAAGCAACTGAAAAACAAG---------------------------6:510:8CTG---GAAGCA------GAA---GGT---TCC---------------------AGCAAC---TAC---AGG---ACC---GTCCAA------ACCTCC------------------------------------------------------TGG------GCT---ATT---------GAAGCT---------GCC---------GTGGGTACCGATGGCGGTTCACTC---TCCGCGCCA---AATTCT------------------------CAGACACCA------GCAGCT---GCT------------------ATG------GAT---TGC------------GAG---CCC---ACTCTGCAAATTGG7:659:8G------TAT---------------CAC---------CAGTTCGTTTCTCCT---GAG------GCAGCTGCAACCATGCCT---------------------AGA------AGCAGCACTACT---GAA---GGAGGG---------------------------GAGCAGAACAGCCACTTCTTGCTC---GGC---------------------------------------------------------------TGG---GCC---CTT---------------8:762:8
Sorghum_b_SbAGL6b          ---------------ATGGGGAGGGGCAGGGTGGAGCTGAAGCGGATCGAGAACAAGATCAACCGCCAGGTGACCTTCTCCAAGCGTCGCAATGGCCTCCTCAAGAAGGCCTACGAGCTCTCCGTGCTCTGCGACGCCGAGGTGGCGCTCATCGTCTTCTCCAGCCGTGGCAAGCTCTACGAGTTCGGCAGC------GCAGG-------T---GTAAATAAGACTTTGGAAAAGTACCATAATTGT---TGTCACAAT---GCTCAA------GATTCC---AAC---ACTAGTTTT---GGTTTAAGG------ACG-------------AATTGGTACCAAGAAATGTCAAGGTTCAAGGATAAGCTTGAATCGCTCCAACGCTCTCAGAG-------G---CACATGCTTGGTGAGGACCTTGGGCCCCTGAGCATAAAGGAGCTGCAGCAACTGGAAAAACAACTTGAAGATTCTCTGTCACAGGCTCGACACCGGAAG----------ACTCAAATGATGATGGAACAGATGGATGAGCTTCGTCGAAAG-------GAGCGCCAACTTGATGAGCTTAACAAGAAACTGAAAAACAAG----------------------------------CTG---GAAGCA------GAA---GGT---TGC---------------------AGCAAC---TAC---AGG---GGC---GTCCAA------ACATCC------------------------------------------------------TGG------GCT---ACT---------GACGCA---------GCA---------ATAACCAGCGACAGCGGGGCACTT---TCCACGCCA---AATGCT------------------------GAACCACCA------GCTGCT---GCT------------------GTG------GAC---TGT------------GAA---CCC---ACTCTGCAAATCGG-------G---------------------------------------TTCGTTGCTGCT---GAG------GCAGCAGCCAAGCCAAGA---------------------CGA---------AGTAAAACA---CTGAAAGGAGGA---------------------------GAGGAGAACAACCACTTCATGCTC---GGT---------------------------------------------------------------TGG---GCC---CTT----------------------
Oryza_s_OsMADS17           ATGGATCGATCAGAGATGGGGAGGGGAAGGGTTGAGCTGAAGCGCATCGAGAACAAGATCAACCGGCAGGTCACCTTCTCCAAGCGCCGCAACGGCCTCCTCAAGAAGGCGTACGAGCTCTCCGTGCTCTGCGACGCGGAGGTGGCGCTCATCATCTTCTCCAGCCGTGGCAAGCTGTACGAATTCGGTAGC------GCCGG1:197:8A---ATAAACAAGACATTGGAAAAGTACAATAGTTGC---TGTTACAAC---GCTCAA------GGTTCA---AAT---AGTGCTCTTGCTGGTGGTGAA---CATCAG2:282:8------AGCTGGTACCAAGAGATGTCAAGGCTCAAGACTAAGCTTGAATGTCTCCAACGCTCTCAGAG3:344:8G---CACATGCTTGGTGAAGATCTTGGACCATTGAGCATAAAGGAACTGCAGCAGCTGGAGAAGCAACTTGAGTACTCACTGTCACAGGCTCGACAACGAAAG4:444:8---ACACAAATCATGATGGAGCAGGTCGACGATCTTCGCCGGAAG5:486:8GAACGCCAGCTTGGAGAGCTCAATAAGCAACTGAAAAACAAG---------------------------6:528:8CTA---GAAGCT------GAA---GCCGATAGC---------------------AGCAAC---TGC---AGATCAGCC---ATCCAG------GATTCC------------------------------------------------------TGG------GTC---CAT---------GGCACC---------GTC---------GTCAGT------------GGCGGC---AGAGTGCTG---AATGCT------------------------CAACCACCA---------CCA---GAT------------------ATT------GAC---TGT------------GAG---CCT---ACTCTGCAAATTGG7:668:8G------TAC---------------TAT---------CAATTTGTCCGTCCT---GAG------GCGGCC------AATCCA---------------------AGA---------AGCAAT------GGA---GGAGGAGGG------------------------GATCAGAACAACAACTTTGTGATG---GGA---------------------------------------------------------------TGG---CCC---CTC---------------8:762:8
Tradescantia_v_TvAGL6      ------------------------------------------------------------------------------------------------------------------------------------------------------------------AGCCGTGGCAAGCTCTATGAGTTTGGAAGT------GTTGG-------G---ACAACTAAAACATTGGAGCGATACCATCGTTGC---TGTTATGCTGCATCCCAA------GAATCT---GGC---ATTCCT------GAACGTGAA---TCTCAG-------------AACTGGTGCCAAGAGATGTCAAAGCTGAGGGCAAAACTTGATTCTCTGCAGCGGTCTCAGAG-------G---CATTTGCTTGGTGAAGACCTTGGACCATTGAATGTAAAGGAACTGCAGCAACTGGAGAGACAACTTGAATCCGCACTCTCACAAGCCAGGCAAAGGAAG----------ACTCAGATAATGCTGGAGCGGATGGAAGAACTTCGGAAGAAG-------GAACGACATCTTGGAGAACTCAACAAACAACTTAAGAACAAG----------------------------------CTT---GAGGCA------GAA---GGG---GCC---------------------AGC------TAT---AGA---GCC---ATCCAA------GGATCA------------------------------------------------------TGG------GGC---TCT---------GATCATGCTGCTGCTATG---------GGTTCT---------GGCAATGCG---TTTCCTGGC---CAACCA------------------------TCA---CAA------TCCAGT---GGC------------------TTG------GAC---TGT------------GAA---CCC---ACTCTACAGATTGG-------G------TAT---CCA---------CAA---------CAATTTGTTTCTCCT---GAT------GCAGCA------ATGCAT---------------------AGG---------AGC---TCT---GGT------GGT---------------------------GAGAACACC------------TCA---TGC---------------------------------------------------------------TGG---GATGGGTTA----------------------
Musa_a_MaAGL6              ---------------ATGGGGAGGGGACGAGTGGAGCTGAAGAGGATCGAGAACAAGATCAACCGGCAGGTCACCTTCTCCAAGCGGAGGAACGGGTTGCTGAAGAAGGCGTACGAGCTCTCCGTCCTCTGCGACGCCGAGGTCGCGCTCATCATCTTCTCCAGCCGCGGCAAGGTCTACGAGTTCGGCAGC------GTTGG1:182:8A---ACAAGCAAAACATTAGAGCGATATCAACGTTGC---TGTTACACA---TCCCAG------GATTCT---AAC---GTTGCT------AATCGTGAA---GCACAG2:261:8------AATTGGTACCAAGAAATGGCCAAGTTGAAGACAAGGTTCGAGTCCCTGCAACGCTCCCAGAG3:323:8G---CATTTGCTTGGGGAAGACCTCGGTCCACTGAGTGTGAAGGAACTGCAACAACTGGAAAGACAGCTTGAATCTGCACTCTCACAGGCCCGGCAAAGAAAG4:423:8---ACTCAGTTGATGCTGGACCAGATGGAAGAACTTCGGAAGAAA5:465:8GAGCGTCATCTTGGAGAAATAAACAAGCAGCTGAAAGAGCAG---------------------------6:507:8ATC---GAGGCA------GAA---GGT---GCC---------------------ACC------TTC---AGA---GCT---CTTCAA------GGGCCA------------------------------------------------------TGG------TGC---TCT---------GACGCA---------ACC---------GCAGGC---------GGCAACGCG---TTCCCCGCG---CAGCCG------------------------CTG---CAA------TCCAGC---GGG------------------ATG------GAT---CGT------------GAA---CCC---ACGCTGCAGATAGG7:641:8G------TAT---------------CAC---------CAGTTTGTTCCTCCC---GAAGTC---GTGGCG------ATGCCC---------------------AGG---------AAC---TCA---GCA------GGA---------------------------GAGAACAAT------TTCATGCTG---GGT---------------------------------------------------------------TGG---GTG---CCA---------------8:726:8
Musa_a_MaMADS2             ---------------ATGGGGAGGGGACGAGTTGAGCTGAAGAGGATCGAGAACAAGATCAACCGGCAGGTGACCTTCTCCAAGAGGAGGAATGGGCTGCTCAAGAAGGCGTACGAGCTGTCCGTCCTCTGCGACGCCGAGGTCGCGCTCATCATCTTCTCCAGCCGTGGCAAGCTCTACGAGTTCGGCAGC------GTTGG-------A---ATGAGCAAAACATTGGAGCGATATCAACATTGG---TGTTATGCA---TCCCAA------GATCCT---AAT---GTAGTT------AATCGCGACAATGCTCAG-------------AACTGGTGCCAAGAAATGTCCAAGTTGAAGGCAAAGTTCGAGTCCCTCCAACGCTCCCAGAG-------G---CATTTGCTGGGGGAAGACCTTGGTCCTCTGAGTGTAAAAGAACTGCAACAATTGGAAAGACAACTCGAGTCTGCACTCTCACAGGCCAGGCAAAGAAAG----------AGTCAGTTGATCCTGGAGCAGATGGAAGAACTTCGTAAGAAA-------GAGCGCCATCTTGGGGAGATAAACAAGCAGCTTAGAGACCAG----------------------------------ATT---GAGGTA------GAA---GGT---GCC---------------------ACC------TTG---AAA---GCC---TTTCAG------GGCTCA------------------------------------------------------TGG------TGT---TCT---------GATGCA---------ATG---------ATAGGC---------AGCAATGCA---TTTGCAGCA---CAGCCA------------------------TCA---CAC------TCCGCC---GGC------------------ATG------GAC---CGC------------GAA---CCG---ATGCTTCGTATAGG-------G------TAT---------------CAC---------CAGTTTGTTCCTGCT---GAT------GCTGCG------ATTCCC---------------------AGG---------AAC---CCA---ATT------GGG---------------------------GAGAACAAT------TTCATGCTG---GAA---------------------------------------------------------------TGG---GTT---CCC----------------------
Ananas_c_AcMADS1           ---------------ATGGGGAGAGGGAGAGTTGAGCTGAAGAGGATCGAGAACAAAATCAACCGGCAAGTGACGTTCTCGAAGCGCCGCAACGGGCTCCTCAAGAAGGCCTACGAGCTCTCCGTCCTCTGCGACGCCGAGGTCGCCCTCATCATCTTCTCCAGCCGCGGCAAGCTCTACGAGTTCGGAAGC------GTTGG-------C---ACAAGCAAGACATTAGAACGATATCAACGCTGC---TGTTACAAT---TCTCAG------GATTCA---AGT---GCTGGT------GATCGTGAG---ACTCAG-------------AGCTGGTACCAGGAAATGTCCAAGTTGAAGGCAAAATTTGAGTCTCTGCAGCGCTCTCAGAG-------G---CATTTGCTCGGGGAGGATCTTGGACCGCTGAGTGTGAAAGAATTGCAGCAACTGGAGCGACAGCTTGAGTCTGCTCTTTCACAAGCCAGACAGAGAAAG----------ACTCAAATAATGATGGATCAGATGGAAGAACTTCGCAAAAAA-------GAACGTCAACTGGGAGAAATAAATAAGCAGCTTAGAAACAAG----------------------------------CTT---GAGGCC------GAA---GGC---GGC---------------------GCC------TTT---AGG---GCC---ATTCAA------GGATCA------------------------------------------------------TGG------GCT---TCT---------GATGCT---------ATT---------GTGAGT---------GGAAATGCA---TTCAATATG---CAGCAC------------------------GCC---CAA------TCGAGC---AGC------------------ATG------GAA---TGC------------GAA---CCC---ACTCTGCAAATAGG-------G------TAT---------------CAC---------CAATTTGTTCCTCCT---GAG------GCAACC------ATTCCA---------------------AGA---------ACC---GCC---GGT------GGG---------------------------GAGAACAAT------TTCATGCTT---GGT---------------------------------------------------------------TGG---GTT---CTG----------------------
Elaeis_g_EgMADS4           ------------------------------------------------------------------------------------------------------------------------------------------------GCACTCATCATCTTCTCCAGCCGCGGCAAGCTCTACGAGTTCGGCAGC------GTTGG-------C---ACTAGCAAAACTTTAGAACGATATCAGCGTTGT---TGCTATGCA---TCTCAA------GAATCT---AGT---GTTACC------AATCGGGAG---GCACAG-------------AGCTGGTACCAGGAGATGTCAATGTTGAAGGCAAAAGTAGAGTCTCTGCAGCGCTCCCAGAG-------G---CATTTGCTGGGAGAAGACCTTGGACCACTGAGTGTGAAAGAACTGCAACAACTCGAACGACAACTTGAATCTTCTCTGTCACAAGCCAGGCAAAGAAAG----------ACTCAGATAATGCTGGACCAGATGGAAGAACTTCGGAGGAAA-------GAGCGTCATCTAGGAGAAATAAATAAGCAGCTCAGAAACAAG----------------------------------CTT---GAGGCC------GAA---GGT---GCC---------------------ACA------TTC---AGA---GCC---ATTCAA------GGATCA------------------------------------------------------TGG------GCT---TCT---------GATGCA---------GGA---------GCATCC---------AGCAATCCA---TTCTCCATG---CAGCCA------------------------TCT---CAA------TCCAGC---GGC------------------ATG------GAT---TGT------------GAA---CCC---ACTCTACAAATAGG-------G------TTT---------------CTC---------AGTTTGTTCCTTCAG---AAG------CAGCCA------TACCAA---------------------GGA---------ACA---CAG---GTG------GGA---------------------------GAGAACAAT------TTCATGCTA---GGC---------------------------------------------------------------TGG---GTT---CTT----------------------
Elaeis_g_EgAGL6a           ---------------ATGGGGAGGGGAAAAGTTGAGCTGAAGAGGATCGAGAACAAGATCAACCGCCAGGTTACCTTCTCCAAGCGCCGCAACGGCCTGCTCAAGAAGGCCTACGAACTCTCCGTCCTCTGCGATGCCGAGGTTGCACTCATCATCTTCTCCAGCCGCGGCAAGCTCTACGAGTTCGGCAGC------GTTGG-------C---ACTAGCAAAACTTTAGAACGATATCAGCGTTGT---TGCTATGCA---TCTCAA------GAATCT---AGT---GTTACC------AATCGGGAG---GCACAG-------------AGCTGGTACCAGGAGATGTCAATGTTGAAGGCAAAAGTAGAGTCTCTGCAGCGCTCCCAGAG-------G---CATTTGCTGGGAGAAGACCTTGGACCACTGAGTGTGAAAGAACTGCAACAACTCGAACGACAACTTGAATCTTCTCTGTCACAAGCCAGGCAAAGAAAG----------ACTCAGATAATGCTGGACCAGATGGAAGAACTTCGGAAGAAA-------GAGCGTCATCTAGGAGAAATAAATAAGCAGCTCAGAAACAAG----------------------------------CTT---GAGGCC------GAA---GGT---GCC---------------------ACA------TTC---AGA---GCC---ATTCAA------GGATCA------------------------------------------------------TGG------GCT---TCT---------GATGCA---------GGA---------GCATCC---------AGCAATCCA---TTCTCCATG---CAGCCA------------------------TCT---CAA------TCCAGC---GGC------------------ATG------GAT---TGT------------GAA---CCC---ACTCTACAAATAGG-------G------TTT---------------CCT---------CAGTTTGTTCCTCCA---GAA------GCAGCC------ATACCA---------------------AGG---------AAC---ACA---GGT------GGA---------------------------GAGAACAAT------TTCATGCTA---GGC---------------------------------------------------------------TGG---GTT---CTT----------------------
Elaeis_g_EgAGL6b           ---------------ATGGGGAGGGGGAGAGTTGAACTGAAGAGGATCGAAAACAAGATCAACCGCCAGGTAACCTTCTCCAAGCGCCGCAGCGGCCTGCTCAAGAAGGCCTATGAGCTCTCCGTCCTCTGCGACGCCGAGATTGCACTCATCATCTTCTCCAGCCGCGGCAAGCTCTACGAGTTCGGCAGC------GTTGG-------C---ACAAGCAAAACTTTAGAGCGATATCAACGTTGT---TGCTATACA---TCCCAG------GATTCT---AAT---TTTGCT------GATCAGGAG---ACACAG-------------AACTGGTACCAGGAGATGGCGAAGTTGAAGGCAAAGTTTGAGTCTCTGCAGCGCTCCCAGAG-------G---CATTTGCTGGGGGAAGACCTTGGACCATTGACTGTGAAAGAACTGCAACAACTTGAACGTCAACTTGAGTCTGCTCTGTCACAAGCTAGGCAAAGAAAG----------GCTCAGATAATGCTGGACCAGATGGAAGAACTTCGGAAAAAA-------GAACGCCATCTTGGAGAAATAAATAAGCAGCTTAAGGACAGG----------------------------------CTT---GACGCA------GAA---AGT---GCC---------------------TCT------TTT---AGA---GCC---ATTCAA------GGATCT------------------------------------------------------TGG------GCT---TCT---------GATGGA---------GTA---------GTAACC---------AACAATGCA---TTCTCCTTG---CAGCCA------------------------TCT---CAA------TCCAAC---AAC------------------ATG------GAT---TGT------------GAA---CCC---ACTCTACAAATAGG-------G------TTT---------------CCG---------CAGCTTGTTCCTCCA---GAA------GCAGCC------ATAACG---------------------AGG---------AAC---ACA---GGC------GGA---------------------------GAGAACAAT------TTTATGCTA---GGT---------------------------------------------------------------TGG---GTT---CTT----------------------
Narcissus_t_NtAGL6b        ---------------ATGGGAAGAGGGAGAGTTGAATTGAAGAGGATTGAGAATAAGATAAATCGTCAGGTGACTTTCTCAAAGAGAAGGAATGGGTTGTTGAAGAAGGCATACGAGCTTTCGGTGCTTTGTGATGCCGAGGTGGCGCTTATCGTGTTTTCGAGCCGGGGAAAGCTCTATGAATTTGGAAGT------GCTGG-------C---ACGAGTAAAACCCTTGAGCGATACCAGAGATGT---TGCTACACT---TCTCAA------GATGCT---GCC---ATTGCT------GACCGTGAA---ACACAG-------------AACTGGTGCCATGAAGTGTCCAAGTTGAAGGCAAAGTTTGAATCGCTGCAACGCTCTCAGAG-------A---CATTTGCTTGGGGAAGACCTTGGCCCATTGAGCATTAAAGAATTGCAACAGTTGGAGCGCCAACTTGAAGCTTCTCTTTCACAGGCTCGACAACGAAAG----------ACACAGATAATGTTGGACCAGATGGAAGAGCTTCGGAGGAAG-------GAGCGTCACCTTGGAGAAATCAATAAGCAGCTTAAAATTAAG----------------------------------CTC---GAACAA------GAA---GGT---GCG---------------------AAT------CTT---GGA---GCC---ATTCAA------AGTTCA------------------------------------------------------TGG------GAA---GCT---------GAAGCA---------GCC---------GTGGGA---------GGAAATTCA---TACCAAATT---CATCTG------------------------GGT---CAA------TCCAGT---GCT------------------ATG------GAC---TGT------------GAA---CCA---ACTCTACAAATAGG-------G------TAT---------------CAC---------CAATTTGTTCAACCT---GAA------GCTGGC------CTCCCA---------------------AGG---------AAC---ACT---GGC------GGA---------------------------GAGAATAAT------TTCATGCTT---GGT---------------------------------------------------------------TGG---GTT---CTT----------------------
Narcissus_t_NtAGL6a        ---------------ATGGGGAGAGGGAGAGTTGAATTGAAGAGGATTGAGAATAAGATTAATCGTCAGGTGACTTTCTCAAAGAGAAGGAATGGGTTGTTGAAGAAGGCATACGAGCTTTCGGTGCTTTGTGATGCCGAGGTGGCGCTTATCGTGTTTTCGAGCCGGGGAAGGCTCTATGAATTTGGAAGT------GCTGG-------C---ACGAGTAAAACCCTTGAGCGATACCAGAGATGT---TGCTACACT---TCTCAA------GATGCT---GCC---ATTGCT------GACCGTGAA---ACACAG-------------AACTGGTGCCATGAAGTGTCCAAGTTGAAGGCAAAGTTTGAATCGCTGCAACGCTCTCAGAG-------A---CATTTGCTTGGGGAAGACCTTGGCCCATTGAGCATTAAAGAATTGCAACAGTTGGAGCGCCAACTTGAAGCTTCTCTTTCACAGGCTCGACAACGAAAG----------ACACAGATAATGTTGGACCAGATGGAAGAGCTTCGGAGGAAG-------GAGCGCCACCTTGGAGAAATCAATAAGCAGCTTAAAATTAAG----------------------------------CTC---GAACAA------GAA---GGT---GCG---------------------AAT------CTT---AGA---GCC---ATTCAA------GGTTCC------------------------------------------------------TGG------GAA---TCT---------GATGCA---------GCG---------GTTGTA---------GGAAATGCA---TACTCCATG---CATCCT------------------------GGT---CAA------TCCAGC---GCT------------------ATG------GAC---TGT------------GAA---CCA---ACTCTACAGATAGG-------G------TAT---------------CAC---------CAATTTGTTCAGCCT---GAA------GCCACC------CTTCCA---------------------AGG---------GCC---GCT---GCT------GGA---------------------------GAGAATAAT------TTCATGCTG---GGT---------------------------------------------------------------TGG---GTC---CTT----------------------
Allium_c_AcAGL6            ---------------ATGGGAAGGGGAAGAGTTGAATTGAAAAGAATTGAGAACAAGATTAATAGACAAGTTACTTTCTCAAAAAGAAGAAATGGTTTGTTAAAGAAAGCTTATGAACTCTCTGTGCCTTGTGATGCTGAAGTTGCACTTATCATTTTTTCCAGCAGAGGCAAGCTCTATGATTTTGGAAGC------GTTGG-------C---ACCAGCAAAACACTTGGGCGATATCAGAGATGT---TGTTACACT---TCTCAG------GACGCT---ACA---ATTGCG------GATCGTGAA---ACACAG-------------AGTTGGTACCAAGAGGTATCAAAACTGAAGGCAAAATTTGAATCGCTACAGCGTTCTCAGAG-------A---CATTTGCTCGGTGAAGACCTTGGACCACTGAGTGTTAAAGAATTGCAACAGTTGGAACGTCAACTTGAAGCTTCTCTATCGCAGGCTCGTCAAAGAAAG----------ACACAAATAATGCTGGACCAAATGGAAGAACTTCGCAAGAAG-------GAGCGCCATCTCGGGGAAATCAATAAGCAGCTGAAAAGCAAG----------------------------------CTA---GAGCAA------GAG---GGT---GCA---------------------ACA------TTT---AGA---GCA---ATACAA------GGTCCA------------------------------------------------------TGG------GAG---TTT---------AATGTG---------CAG---------GTTGAT---------GGAAAT------TACGCTATG---AATCAT------------------------GCT---CAG------TCTAAT---GCA------------------ATG------GAT---TGT------------GAA---CCT---ACTTTGCAAATCGG-------A------AAC---------------AGGTAT------CAATTCTCTCAGCCT---GAA------ACCTCA------ATGCCA---------------------AGA---------AAC---AAT---AGT------GGA---------------------------GAGAACAAT------TTCATGCTG---GGT---------------------------------------------------------------TGG---GCT---CTT----------------------
Agapanthus_p_ApMADS3       ---------------ATGGGGCGAGGGAGAGTTGAGCTGAAGAGGATTGAGAACAAGATCAATAGGCAAGTGACTTTCTCAAAGAGGAGGAATGGGCTACTTAAGAAAGCTTACGAGCTCTCCGTGCTTTGCGATGCCGAGGTTGCCCTCATTGTTTTCTCGAGCCGCGGCAAGCTTTATGAATTTGGCAGC------GCTGG-------A---ACAAGCAAGACGCTTGAACGATACCAGAGATGT---TGTTACACT---TCTCAA------GATGCC---ACT---ATTGCT------GACCGCGAA---AAACAG-------------AATTGGTACCAAGAAGTGGCCAGGTTGAAGGCTAAATTTGAATCTCTACAGAGTGCCCAAAG-------G---CATTTGCTTGGAGAAGACCTAGGTCCATTGAGTGTGAAAGAATTGCAACAGTTGGAACGCCAACTTGAAGCTTCTCTGTCTCAGGCTCGGCAAAGAAAG----------ACACAGATAATGTTTGACCAGATGGAAGAACTTCGGAAGAAG-------GAACACCATCTTGGAGAAATCAATAAGCAGCTGAAAACTAAG----------------------------------CTC---GAGGCA------GAA---GGT---GAG---------------------AAT------CTA---AGA---GCC---ATTCAA------GGTTCA------------------------------------------------------TGG------GAA---TCT---------GATGCAACTAAT---GTC---------GGAGGT---------GGAAATGTA---TTTTCTATG---CATCCT------------------------TCT---CAC------TCAAGT---GCC------------------ATG------GAA---TGT------------GAA---CCA---ACTCTACAGATTGG-------G------TAT---------------CAT---------CAGCTTGTCCAACCT---GAA------GGTTCA------CTCCCA---------------------AGG---------AAC---TCG---GGC------GGA---------------------------GAGAACAAT------TTCATGCTT---GGT---------------------------------------------------------------TGG---GTT---CTC----------------------
Agapanthus_a_AafAGL6       ------------------------------------------------------------------------------------------------------------------------------------------------------------------AGCCGTGGCAAGCTCTATGAATTTGGCAGC------GCTGG-------A---ACAAGCAAGACGCTTGAACGATACCAGAGATGT---TGTTACACT---TCTCAA------GATGCC---ACT---ATTGCT------GACCGCGAA---AAACAG-------------AATTGGTACCAAGAAGTGGCCAGGTTGAAGGCTAAATTTGAATCTCTACAGAGTGCCCAAAG-------G---CATTTGCTTGGAGAAGACCTAGGTCCATTGAGTGTGAAAGAATTGCAACAGTTGGAACGCCAACTTGAAGCTTCTCTGTCTCAGGCTCGGCAAAGAAAG----------ACACAGATAATGTTTGACCAGATGGAAGAACTTCGGAAGAAG-------GAACACCATCTTGGAGAAATCAATAAGCAGCTGAAAACTAAG----------------------------------CTC---GAGGCA------GAA---GGT---GAG---------------------AAT------CTA---AGA---GCC---ATTCAA------GGTTCA------------------------------------------------------TGG------GAA---TCT---------GATGCAACTAAT---GTC---------GGAGGT---------GGAAATGTA---TTTTCTATG---CATCCT------------------------TCT---CAC------TCAAGT---GCC------------------ATG------GAA---TGT------------GAA---CCA---ACTCTACAGATTGG-------G------TAT---------------CAT---------CAGCTTGTCCAACCT---GAA------GGTTCA------CTCCCA---------------------AGG---------AAC---TCG---GGC------GGA---------------------------GAGAACAAT------TTCATGCTT---GGT---------------------------------------------------------------TGG---GTT---CTC----------------------
Asparagus_o_AOM3           ---------------ATGGGAAGAGGGAGAGTTGAGTTGAAGAGGATAGAGAACAAGATCAACAGGCAGGTGACCTTCTCCAAGAGGAGGAATGGGTTGTTGAAGAAAGCCTACGAGCTGTCAGTGCTTTGCGATGCTGAGGTGGCGCTTATTATCTTTTCGAGCCGTGGCAAGCTCTATGAATTCGGAAGT------GCTGG-------A---ACAAGCAAAACACTTGAGCGATACCAGCGGTGC---TGTTACACT---TCCCAA------GATGCT---GCC---ATTGCC------AGCCATGAA---ACACAG-------------AGCTGGTACCAAGAAGTTTCCAAGTTGAAGGCAAAATTTGAGTCCCTGCAGCGTTCCCAAAG-------A---CATTTACTTGGAGAGGACCTTGGTCCATTGAGTGTGAAAGAATTGCAGCAGCTGGAACGACAACTGGAATCTGCTCTGTCACAAGCTCGGCAAAGAAAG----------ACACAGATAATGCTGGACCAGATGGAAGAACTCCGGAAGAAG-------GAGCGTCATCTTGGAGAAATCAATAAGCAGCTTAAAGCTAAG----------------------------------CTC---GAAGCT------GAA---GGT---GCA---------------------AGT------TTT---AGA---GCC---ATTCAA------GGTTCA------------------------------------------------------TGG------GAA---TCT---------GAAGCA---------GGA---------GTTGGC---------GGAAATGCA---TTTTCTATG---CATCCT------------------------TCT---CAA------TCCAGT---GCC------------------ATG------GAC---TGT------------GAA---CCC---ACTCTCCAGATTGG-------G------TAT---------------CAC---------CATCTTGTTCAACCT---GAA------GCTGCT------CTCCCA---------------------AGG---------AGC---TCT---GGC------GGA---------------------------GAGAACAAT------TTCATGCTT---GGT---------------------------------------------------------------TGG---GTT---CTT----------------------
Hyacinthus_o_HoAGL6        ---------------ATGGGGAGAGGGAGAGTGGAGCTGAAGAGGATAGAGAACAAGATCAACAGGCAGGTGACGTTCTCCAAGCGGAGGAACGGGCTGCTGAAGAAGGCCTACGAGCTGTCGGTGCTCTGCGACGCCGAGGTCGCCCTCATCGTCTTCTCCAGCCGCGGCAAGCTCTACGAGTTCGGCAGC------GCCGG-------T---ACGGGTAAAACACTGGAGCGATACCAACGATGC---TGTTACACT---TCTCAA------GATGCT---AGT---ATTGCT------GACCGTGAA---GCACAG-------------AGCTGGTACCAAGAAGTCTCCAAATTGAAGGCAAAATTCGAGTCCCTACAGCGCTCCCAGAG-------A---CATTTGCTTGGAGAAGACCTTGGTCCACTGAGTGTGAAAGAATTGCAACAGTTGGAACGTCAAATGGAATCTGCCCTGTCTCAGGCTCGGCAAAGAAAG-------CAGACACAGATAATGCTGGACCAGATGGAAGAACTTCGGAAGAAG-------GAGCGTCATCTCGGAGAGATCAATAAACATCTTAAATCTAGG----------------------------------CTC---GAGGCT------GAA---GGC---GCG---------------------ACA------TTC---AGA---GCA---ATTCAA------GGCTCA------------------------------------------------------TGG------GAG---TCT---------ACTGCA---------GCA---------ATTCAA---------GGAAATGCA---TTCTCCGTG---CATCCT------------------------TCT---CAA------TCCAGG---GCC------------------ATG------GAC---TGT------------GAA---CCC---ACTCTGCAGATAGG-------G------TAT---------------CAT---------CATCTTGTTCAACCT---GAA------GAAGCT------ATCCCA---------------------AGG---------AAC---ACA---GTC------GGG---------------------------GAGAACAAT------TTCATGCTT---GGT---------------------------------------------------------------TGG---GTT---CTT----------------------
Crocus_s_CsAGL6b           ---------------ATGGGAAGAGGAAGAGTTGAGTTGAAGAGGATCGAGAACAAAATCAACAGACAAGTGACCTTCTCCAAGAGGAGGAATGGCCTTCTCAAGAAGGCTTACGAGCTCTCGGTGCTCTGCGATGCTGAGGTGGCATTAATCATCTTCTCCAGCCGCGGCAAACTCTACGAGTTCGGTAGC------GCTGG-------T---ACACCTAAAACACTTGAGCGATACCAACGTTGT---TGTTACACA---TCTCAG------GACTCC---ACC---ATTGCT------GATCGAGAA---ACACAG-------------AGCTGGTATCAGGAAGTATCTAAGTTGAAGGCAAAATTTGAGTCTCTCCAGCGCTCCCAGAG-------G---CATTTGCTCGGAGAAGACCTTGGACCATTGAGTGTGAAAGAATTGCAACAACTAGAACGCCAACTTGAATCTTCTCTGTCACAAGCCAGGCAGAGAAAG----------ACACAGATTATGCTGGACCAAATGGAAGAACTTCGAAAGAAG-------GAGCGCCATCTTGGAGAACTTAATAACCAGCTTAAAAACAAG----------------------------------CTT---GAGACA------GAA---GGA---AGC---------------------ACA------TTT---AGA---GCC---ATTCAA------GGATCC------------------------------------------------------TGG------GAG---TCT---------AATGGT---------GGT---------GTTGGA---------AACAATGCA---TTCCCTTTC---CATCCT------------------------TCT---CAA------TCCAGC---GCC------------------ATG------GAC---TGT------------GAA---CCC---ACTCTCCAGATTGG-------G------TAT---------------CAT---------CACCTTGTTCAACCT---GAA------ACTGTA------CTTCCA---------------------AGA---------ATT---TCG---GAG------GGC---------------------------GAGAACAAT------TTCATGGTG---GGT---------------------------------------------------------------TGG---GTT---CTT----------------------
Crocus_s_CsAGL6a           ---------------ATGGGTAGAGGAAGAGTTGAGTTGAAGAGGATCGAGAACAAGATCAACAGACAAGTGACCTTCTCCAAGAGGAGGAATGGGCTTCTCAAGAAGGCCTACGAGCTCTCCGTTCTCTGTGATGCTGAGGTGGCACTCATTATCTTCTCCAGCCGAGGCAAACTCTACGAGTTCGGTAGC------GCTGG-------T---ACACCTAAAACACTTGAGCGATACCAACGCTGT---TGTTACACA---TCCCAG------GATTCC---ACC---ATTGCT------GATCGAGAA---ACACAG-------------AGCTGGTACCAGGAAGTGTCTAAGTTGAAGGCAAAATTTGAGTCTCTCCAGCGCTCCCAAAG-------G---CATTTGCTTGGAGAAGACCTCGGACCATTAAGCGTGAAAGAATTGCAACAACTAGAACGCCAACTTGAATCTGCTCTGTCACAAGCCAGGCAGAGAAAG----------ACACAGATTATGCTGGACCAAATGGAAGAACTTCGCAAGAAG-------GAGCGTCATCTTGGAGAAATTAATAAGCAGCTTAAAAATAAG----------------------------------CTT---GAGACA------GAA---GGC---AGC---------------------ACA------TTT---AGA---GCC---TTTCAA------GGATCC------------------------------------------------------TGG------GAA---TCT---------GATGGT---------GTT---------GTTGGT---------AGTAATGCA---TTTCCTATC---CATCCT------------------------TCT---CAA------TCCAGC---GCC------------------ATG------GAC---TGT------------GAG---CCC---ACTCTCCAGATTGG-------A------TAT---------------CAT---------CACCTTGTTCAACCT---GAA------ACTGCA------CTTCCA---------------------AGG---------AAT---TCA---GCT------GGG---------------------------GAGAACAAT------TTCATGCTG---GGT---------------------------------------------------------------TGG---GTG---CTT----------------------
Alstroemeria_l_AlsAGL6     ---------------ATGGGGAGGGGGAGGGTGGAGCTGAAGAGGATCGAGAACAAGATCAATCGCCAAGTCACCTTCTCGAAGCGGCGGAACGGGATACTCAAGAAAGCTTACGAGCTCTCCGTGCTCTGCGACGCGGAGGTCGCTCTCATCATCTTCTCCAGCCGCGGCAAGCTCTACGAGTTCGGGAGT------GCCGG-------T---ACAAGCAAAACACTTGAGCGATACCAACGATGT---TGCTATACA---TCCCAA------GATACA---AAT---GCTATT------GATCGTGAA---ACACAG-------------AACTGGTATCAAGAAATGTCTAAGCTGAAAGCAAAATTTGAATCTCTCCAACGTGCCCAGAG-------G---CATTTGCTCGGTGAAGACCTTGGACCATTGAGCGTGAAAGAGTTGCAGCAACTTGAACGGCAACTGGAATCCGCTCTAGCACAAGCTAGACAAAGAAAG----------ACACAGTTAATGCTCGATCAGATGGAAGAACTGCGCAAGAAA-------GAGCGTCACCTGGGTGAAATCAATAAGCAACTTAAAAACAAG----------------------------------CTC---GAGGCT------GAA---GGT---GCA---------------------AAT------TTA---AGA---GCC---TTGCAG------GGATCA------------------------------------------------------TGG------GAA---TCT---------GAAGCT---------GTT---------GCTGGA---------GGAAATGCA---TTTCCCATG---CATCAA------------------------ATC---CAA------TCCAGT---GCC------------------ATG------GAT---ACT------------GAA---CCA---ACTCTCCAGATAGG-------G------TAC---------------CAC---------CCCTTCATTCCTCAG---GAT------GCAAAC------CTGCAA---------------------AGG---------AAC---AAT---GGT------GGA---------------------------GAGAACAAC------TTCATGCTG---GGT---------------------------------------------------------------TGG---GTT---CTT----------------------
Lilium_t_LtAGL6            ------------------------------------------------------------------------------------------------------------------------------------------------------------------AGCCGCGGCAAGCTCTATGAATTTGGAAGT------GCTGG-------T---ACGGGCAAAACACTTGAGAGGTACCAGAGATGT---TGTTACACT---TCTCAA------GATGCT---ACT---ATTGCT------GATCACGAA---ACTCAG-------------AGCTGGTACCAAGAAGTGTCCAAGTTGATGGCAAAATTTGAGTCCCTACAGCGCTCCCAGAG-------G---CATTTGCTCGGAGAGGACCTTGGTCCATTGAGTGTCAAAGATTTGCAACAGCTGGAAAGACAACTTGAATGTGCTCTGTCGCAAGCTAGACAAAGAAAG----------ACTCAGATTATGCTGGATCAAATGGAAGAACTTCGAAAAAAG-------GAACGCCAGCTTGGAGAAATTAATAAGCAGCTCAAAACTAAG----------------------------------CTT---GAGGCT------GAA---GGT---GGA---------------------AAT------TAT---AGA---GCC---ATTCAA------GGATCA------------------------------------------------------TGG------GAG---AAT---------AGCGAT---------ATA---------GTTCCG---------GCAAATGCA---TTCTCTCTG---CATCCT------------------------TCT---CAA------TCCAGT---GCC------------------ATG------GAG---TGT------------GAA---CCC---ACACTACAGATAGG-------G------TAT---------------CAA---------CAGTTTGTGCAACCT---CAA------GCTGCC------AACCCA---------------------AGA---------AAC---CAG---GGT------GGA---------------------------GAAAACAAT------TTCATGCTG---GGA---------------------------------------------------------------TGG---GTT----------------------------
Oncidium_g_OgMADS7         ---------------ATGGGGCGAGGAAGAGTTGAGCTGAAGAGGATTGAGAACAAGATCAATCGGCAGGTGACTTTCTCCAAGCGTAGAAATGGCCTTCTAAAGAAGGCTTATGAACTCTCTGTTCTATGTGATGCAGAGGTGGCCTTAATCATCTTCTCAAGTAGAGGGAAACTCTATGAGTTCGGCAGT------GCAGG-------C---ACGTGCAAAACTCTCGAACGATATCAACATTCT---TGTTACAGT---TCTCAA------GCTACC---AAT---TCCATT------GATCGTGAA---ACACAG-------------AGCTGGTACCAAGAAGTCTCCAAACTGAAGACAAAATTCGAAACATTGCAGCGTTCCCACAG-------G---AATTTACTTGGAGAGGATCTTGGACCGTTAAACGTAAAAGAATTACAGCAGTTAGAACGGCAACTTGAAACTGCCTTATCACAGGCCAGGCAAAGAAAG----------ACACAAATAATGCTGGATCAAATGGAAGAGCTGCGTAAGAAG-------GAACGTCAACTTGGAGAGCTCAATAAGCAGCTTAAAATGAAG----------------------------------CTT---GAGGCT------GGA---GGT---AGC---------------------TCT------CTT---AGG---CTT---ATGCAA------GGCTCA------------------------------------------------------TGG------GAA---TCT---------GATACT---------GTG---------GTTGAT---------GGCAATGCA---TTCCAAATG---CACCCT------------------------TTC---CCG------TCGAGC---TCG------------------TTG------GAA---TGC------------GAA---CCA---GCTCTCCATATAGG-------G------TAC---------------CAC---------CAGTTTGTTCCTCCA---GAA------ACAGTC------ATTGCT---------------------AGG---------ACT---------CCT------GGTGTA------------------------GAGAATAGTAAT---TTTATGCTT---GGA---------------------------------------------------------------TGG---ATG---CTC----------------------
Erycina_p_EpMADS3          ---------------ATGGGGAGAGGGAGAGTTGAACTGAAGAGGATTGAGAACAAAATTAATCGACAAGTTACTTTCTCAAAGCGAAGAAATGGGCTTTTAAAGAAAGCATATGAACTCTCTGTTCTATGTGATGCAGAAGTGGCCTTAATCATATTTTCAAGTAGAGGAAAATTGTATGAATTCGGCAGT------GCAGG-------C---ACGTGCAAAACTCTGGAGCGATATCAACATTCT---TGTTTTAGT---TCTCAA------GCTACC---AAT---TCCATT------GATCGTGAA---ACTCAG-------------AGCTGGTATCAAGAAGTCTCCAAATTGAAGATAAAATTCGAAACATTGCAGCGCTCCCACAG-------G---AATTTACTTGGAGAGGATCTTGGACCATTAAACGTGAAGGAATTACAGCAGTTAGAACGGCAACTTGAAACTGCTTTATCACAGGCCAGACAAAGAAAG----------ACACAAATAATGTTGGATCAAATGGAAGAGCTGCGTAAGAAG-------GAACGTCAACTTGGAGAGCTCAATAAGCAGCTTAAAATGAAG----------------------------------CTT---GAAGCT------GGA---GGT---AGC---------------------TCT------CTT---AGG---CTT---ATGCAA------GGTTCA------------------------------------------------------TGG------GAA---TCT---------GATGCT---------GTA---------GTTGAT---------GGAAATTCA---TTTCAAATG---CACCCT------------------------TTT---CCT------TCAAGC---TCG------------------TTG------GAA---TGT------------GAA---CCG---ACTCTCCATATAGG-------G------TAC---------------CAT---------CAGTTTGTTCCTCCA---GAA------ACAGTC------ATTGCT---------------------AGG---------ACC---------ACT------GGTGTT------------------------GAGAATAATAAT---TTTATGCTT---GGG---------------------------------------------------------------TGG---ATG---CTT----------------------
Cymbidium_f_CfAGL6         ---------------ATGGGAAGAGGAAGAGTTGAGCTCAAGAGGATTGAGAACAAGATCAATCGCCAGGTGACCTTCTCCAAGCGTAGAAATGGCCTCCTCAAGAAGGCTTATGAACTTTCTGTTCTCTGTGACGCAGAGGTAGCCCTAATCATCTTCTCAAGTCGAGGCAAGCTCTATGAGTTCGGCAGT------GCTGG-------T---ACATGCAAAACCCTAGAGCGATATCAACGTTCT---TGCCTCAAT---TCTCAA------GCTACC---AAT---TCCATT------GACCGTGAA---ACACAG-------------AGCTGGTACCAAGAAGTCTCCAAATTGAAGTCAAAGTTCGAATCATTGCAGCGCTCCCACAG-------G---AATTTACTTGGAGAGGATCTTGGACCCTTAAACGTGAAAGAATTACAGCAATTGGAACGGCAACCCGAAACTGCTTTATCACAGGCCAGGCAAAGAAAG----------ACACAAATAATGCTTGATCAAATGGAAGAACTTCGTAAAAAG-------GAACGTCAGCTTGGAGAGATCAATAAGCAGCTAAAAATGAAG----------------------------------CTT---GAGGCT------GGA---GGT---GGC---------------------TCT------CTA---AGG---CTT---ATGCAA------GGCTCA------------------------------------------------------TGG------GAA---TCT---------GATGCT---------GTG---------GTTGAA---------GGCAATGCA---TTCCAAATG---CACCCT------------------------TAC---CAG------TCAAGT---TCC------------------TTG------GAA---TGC------------GAG---CCA---ACTCTACATATAGG-------G------TAT---------------CAC---------CACTATGTTCCTCCA---GAA------ACAGTA------ATTCCT---------------------AGG---------ACC---------CCT------GGTGTA------------------------GAGAATAATAAT---TTTATGCTT---GGA---------------------------------------------------------------TGG---ATG---CTC----------------------
Cymbidium_g_CgAGL6         ---------------ATGGGAAGAGGAAGAGTTGAGCTGAAGAGGATTGAGAACAAGATCAATCGCCAGGTGACCTTCTCCAAGCGTAGAAATGGCCTCCTCAAGAAGGCTTATGAACTTTCTGTTCTCTGTGACGCAGAGGTAGCCCTAATCATCTTCTCAAGTCGAGGCAAGCTCTATGAGTTCGGCAGT------GCTGG-------A---ACATGCAAAACCCTAGAGCGATATCAACGTTCT---TGCCTCAAT---TCTCAA------GCTACC---AAT---TCCATT------GACCGTGAA---ACACAG-------------AGCTGGTACCAAGAAGTCTCCAAATTGAAGTCAAAGTTCGAATCATTGCAGCGCTCCCACAG-------G---AATTTACTTGGAGAGGATCTTGGACCCTTAAACGTGAAAGAATTACAGCAATTGGAACGGCAACTCGAAACTGCTTTATCACAGGCCAGGCAAAGAAAG----------ACACAAATGATGCTTGATCAAATGGAAGAACTTCGTAAAAAG-------GAACGTCAGCTTGGAGAGATCAATAAGCAGCTAAAAATGAAG----------------------------------CTT---GAGGCT------GGA---GGT---GGC---------------------TCT------CTT---AGG---CTT---ATGCAA------GGCTCA------------------------------------------------------TGG------GAA---TCT---------GATGCT---------GTG---------GTTGAA---------GGCAATGCA---TTCCAAATG---CACCCT------------------------TAC---CAG------TCAAGT---TCC------------------TTG------GAA---TGC------------GAG---CCA---ACTCTACATATAGG-------G------TAT---------------CAC---------CACTATGTTCCTCCA---GAA------ACAGTA------ATTCCT---------------------AGG---------ACC---------CCT------GGTGTA------------------------GAGAATAATAAT---TTTATGCTT---GGA---------------------------------------------------------------TGG---ATG---CTC----------------------
Erycina_p_EpMADS5          ---------------ATGGGAAGGGGCAGAGTTGAACTTAAGAGAATAGAGAACAAGATTAATAGACAAGTTACTTTTTCTAAGAGAAGAAATGGAATCATGAAGAAAGCTTATGAACTTTCTGTGCTATGTGATGCTGAAATTGCTCTTATAATCTTCTCAAGCCGAGGCAAACTTTTTGAGTTTGGCAGC------CCTGA-------T---ATAACAAAAACGCTAGAGCGCTACCAACGGTGC---ACCTTTACT---CCTCAA------ACCATC---CAT---CCTAAT------GATCATGAA---ACATTG-------------AACTGGTACCAAGAATTATCAAAGCTGAAGGCAAAATATGAATCTCTGCAGCGATCCCAGAG-------G---CATCTTCTTGGGGAAGATCTAGACATGTTGAGTTTGAAGGAATTGCAGCAACTGGAAAGACAACTTGAATCATCTTTATCTCAAGCCAGGCAAAAGAGG----------ACGCAGATAATGTTGCATCAGATGGAAGAATTGAAGAAAAAG-------GAGCGCCACCTTGGTGATATTAACAAGCAGCTTAAACATAAG----------------------------------CTT---GGAGCA------AAT---GGT---GGG---------------------TCA------TTA---AGA---GCA---ATTCAA------GGTTCC---------------------------------------------AAC------TGG------CAG---CCT---------GATGGT---------GGG---------GCTGCT---------ATAGAGACT---TTTCGTAAT---CAT------------------------------------------TCAAGT---AAT------------------ATG------GAC---ACA------------GAA---CCT---ACTCTTCAAATTGG-------GAGG---TAC---------------AAT---------CAATATGTCTCTTCT---GAT------GCAACA------ATTTCG---------------------AGG---------AAT---------GGT------GGAGCT------------------------GGAAATAGT------TTCATGTCA---GGA---------------------------------------------------------------TGG---GCT---GTT----------------------
Oncidium_g_OgMADS1         ---------------ATGGGAAGGGGCAGAGTAGAGCTTAAGCGAATCGAGAACAAGATCAACAGACAAGTAACCTTTTCCAAGCGAAGGAATGGAATCATGAAGAAAGCTTACGAGCTCTCTGTGCTGTGTGACGCAGAAATTGCTCTTATCATCTTCTCAAGCCGCGGCAAACTCTTCGAGTTTGGCAGC------CCCGA-------T---ATAACAAAAACACTAGAGCGCTATCGGCGGTGT---ACCTTTACT---CCGCAA------ACCATC---CAT---CCTAAT------GATCATGAA---ACCTTG-------------AACTGGTATCAAGAATTATCGAAGCTGAAGGCAAAATATGAATCTCTGCAGCGATCCCAGAG-------G---CATCTTCTTGGGGAAGACCTAGACATGTTGAGTTTGAAGGAATTGCAGCAACTGGAAAGACAGCTTGAATCATCTCTATCTCAAGCCAGGCAAAAGAGG----------ACGCAGATAATGTTGCATCAGATGGATGAATTGAAGAAAAAG-------GAGCGCCATCTTGGTGATATTAACAAGCAGCTTAAACATAAG----------------------------------CTT---GGAGCA------AAT---GGT---GGG---------------------TCA------TCG---AGA---GCA---CTTCAA------GGTTCC---------------------------------------------AAC------TGG------CAG---CCT---------GATGGT---------GGG---------GCTGGT---------ATGGAGACT---TTTCGTAAT---CAT------------------------------------------TCAAAT---AAC------------------ATG------GAC---ACA------------GAA---CCT---ACTCTTCAAATTGG-------GAGG---TAC---------------AAT---------CAATATGTCTCTTCT---GAA------GCAACC------ATTTCG---------------------AGG---------AAT---------GGT------GGAGCT------------------------GGAAATAGT------TTCATGTCA---GGA---------------------------------------------------------------TGG---GCT---GTT----------------------
Dendrobium_h_DhAGL6        ---------------ATGGGAAGAGGCAGAGTTGAGCTTAAGCGTATCGAGAACAAGATCAACCGACAGGTAACCTTCTCCAAGCGTAGGAATGGCATCATGAAGAAAGCTTACGAGCTCTCTGTTCTTTGCGACGCTGAAATTGCTCTCATCATCTTCTCCAGCCGCGGAAAGCTCTTTGAGTTCGGCAGC------CCCGA-------T---ATAACAAAAACGTTAGAGCGCTATCAACGGTGC---ACTTTTACA---CCTCAA------ACTATC---CAT---CCTAAT------GATCATGAA---ACACTG-------------AACTGGTATCAAGAATTATCGAAGCTGAAGGCAAAATATGAATCTCTGCAGCGTTCCCAGAG-------G---CATCTGCTTGGGGAAGATCTAGACATGCTGAGTTTGAAGGAATTGCAACAACTGGAAAGACAACTTGAATCATCTCTATCTCAAGCGAGGCAAAAGAGG----------ACGCAGATCATGTTGAATCAGATGGAAGAGCTAAAGAAAAAG-------GAGCGTCATCTGGGTGATATTAACAAGCAGCTTAAACATAAG----------------------------------CTT---GGAGCA------GAT---GGT---GGA---------------------TCG------ATG---AGG---GCT---CTCCAA------GGGTCC------------------------------------------------------TGG------CGG---CCT---------GATGCT---------GGG---------GCTAGT---------ATCGATGCT---TTCCCTAAT---CAT------------------------------------------TCCAGC---AAC------------------ATG------GAC---ACA------------GAA---CCC---ACTCTTCATATTGG-------GAGG---TAC---------------CAA---------CAGTATGTTCCTTCT---GAA------GCAACT------ATTCCG---------------------AGG---------AAT---------AGT------GGATCT------------------------GGAAATGGT------TTCATGCCA---GGA---------------------------------------------------------------TGG---GCT---GTT----------------------
Aristolochia_f_AfAGL6      ---------------ATGGGACGAGGACGGGTTGAGCTGAAGAGGATCGAGAACAAGATAAACCGCCAAGTGACCTTCTCCAAGAGGAGGAACGGACTCCTAAAGAAGGCTTACGAGCTCTCCGTTCTCTGCGACGCCGAAGTCGCCCTCATCATCTTCTCCAGCCGTGGCAAGCTTTACGAGTTCGGCAGC------GCTGG-------T---ATGAGTAAGACCCTTGAGCGATACCAAAGATGT---TGTTACACT---CCTCAA------GATGCT---AAC---ATCTCT------GATCGCGAA---ACCCAG-------------GGATGGTATCAGGAAGTGTCCAAGCTAAAAGCCAAGTATGAGTCACTTCAGCGTTCCCAAAG-------G---CATCTCCTGGGGGAGGATCTTGGACCACTGAGTGTCAAAGAACTCCAGCAACTCGAAAAACAACTGGAAATGGCTCTTTCTCAAGCTCGGCAGAGGAAG----------ACCCAAATAATGATTGAACAGATGGAGGAGCTACGTAAAAAG-------GAGCGCCATCTCGGAGATATAAACAAGCAGCTGAAAAACAAG----------------------------------CTT---GAAGCC------GAA---GGTTCAGGG---------------------CCT------TTC---AGA---AAT---ATTCAA------GGTGGA------------------------------------------------------TGG------GAA---TCT---------GATCAACAT------GTG---------GTTGCT---------AACAACACT---TTTTCTCTC---CATCCT------------------------TCC---CAT------TCTGCA---GCA------------------ATG------GAC---TGT------------GAG---CCC---ACATTGCAAATAGG-------G------TAC---------------CCC---------CAGTTTGTGCCCACA---GAA------GCAGCC------ATTCCC---------------------AGG---------AGT---GTA---GCG------GGA---------------------------GAGAGTAAC------TTCATTCAG---GGA---------------------------------------------------------------TGG---GTC---CTT----------------------
Saruma_h_ShAGL6b           ---------------------------------------------------------------------------------------------------------------------------------------------------------------------------AAGCTCTACGAGTTCGGTAGC------CTCGA-------C---ATGAACAAGACGCTTGAGCGATACCAACAATGC---TGTTACACT------CAG------GACACA---AAT---ATACCT------GGCTGCGAA---TCTCTG-------------GGCTGGCACCAGGAAGTGTCCAAGCTGAAGGCACAATATGAGGTTCTTCAGCGTTCCCAAAG-------G---CACTTACTCGGAGAAGATCTGGGACCTTTGAGTGTGAAAGAATTACAGCAACTTGAGAAACAACTTGAATTGGCGCTTTCCCAAGCAAGGCAGAGAAAG----------ACACAAATTATTATGGAGCAGATGGAACTACTCCGCAAAAAG-------GAGCGTCACCTCGAAGACATAAACAGGCAGCTTAAAAATAAG----------------------------------CTT---GAAGAA------GAA---GGTTCAGGC---------------------CAA------TTT---AGA---AAC---ATCCAT------GGCTCA------------------------------------------------------TGG------GGA---TCT---------GGACCA---------CCC---------GATTCC---------GGAAACATG---TTCTCTCTA---AATCCT------------------------------CAA------TCTGCT---GCT------------------ATC------GAC---TGT------------GAA---CCC---ACCTTGCATATAGG-------T------TAC---------------CCC---------CAGTTTGTTCCTCCA---GCA------GCAAAT------ACTCCG---------------------AGG---------ACT---GTA---GCT------GGT---------------------------GAGAATAAC------TTCATGCAT---GGA---------------------------------------------------------------TGG---GTC---CTC----------------------
Houttuynia_c_HcAGL6        ------------------------------------------------GAAAATAAGATTAATCGGCAAGTCACCTTCTCCAAGAGGAGAAATGGACTGCTGAAGAAGGCTTACGAGCTCTCTATCCTTTGCGATGCTGAGATCGCTCTGATCATCTTCTCCAGCCGTGGGAAGCTTTATGAGTTTGGCAGC------TCAGG-------C---CTGACTAAGACCCTTGAGCGGTACCAGCGCTGC---AGCTATGTA---CCTCAA------GAAAAT---AAT---CCGGCA------GATCGTGAA---GCCCAG-------------GTCTGGCACCAAGAGATCTCCAAGTTAAAAGCTAAATACGAATTGCTTCTGCGCTCCCAAAG-------G---CATTTGCTTGGAGAAGATCTTGGTCCGTTAAGTGTCAAAGAGTTGCAGCAACTTGAAAGACAACTTGAAGTGGCTCTCTCCCAAGCTAGGCAAAGGAAG----------ACACAAATAATGATGGAGCAGATGGAAGAACTCCGTAAAAAG-------GAGCGTTGTCTTGGAGATATAAACAAACAGCTCAAGGGCAAG----------------------------------CTG---GAAGCA------GAA---GGAATTGGA---------------------GCC------TTC---AGC---AGC---ATTCAA------GGAGCA------------------------------------------------------TGG------GAG---TCT---------GCAGCA---------CCA---------GTAGTG---------------------------GTG---CATCCT------------------------TCT---CAG------TCTGCT---GAT------------------GTG------GAC---TGT------------GAG---CCA---TCCTTGCAAATTGG-------G------TAC---------------CAC---------CAATTTGTTCCACAA---GAG------GCAGCC------ATGCCTTGT------------------AGG---------AGT---GCT---GGT------GGA---------------------------GAAAGCAAC------TTCATTCAG---GGC---------------------------------------------------------------TGG---ATG---CTT----------------------
Persea_a_PEamAGL6.2        ---------------------------------------AAGAGGATCGAGAACAAGATCAATCGCCAGGTGACCTTCTCCAAAAGGAGAAACGGTCTGCTAAAGAAAGCTTACGAGCTCTCCATTTTATGCGATGCCGAGGTCGCTCTCATCATCTTCTCCAGTCGGGGAAAGCTTTATGAGTTTGGAAGC------GTCGG-------T---ACGAACAAAACGCTTGAGCGATATCAGCGTTGC---TGCTACAAT---CCACAA------GATGCT---AAT---ATATCT------GACCGCGAA---ACGCAG-------------GGTTGGTACCAAGAAGTGTCCAAGTTAAAGGCAAAATATGAATCTCTGCAGCGCTCGCAAAG-------G---CATCTTCTTGGAGAAGATCTTGGACCACTTAGTGTGAAAGAACTGCAACAACTGGAAAGAGAACTTGAAGTAGCTCTCTCTAAAGCAAGGCAAAGAAAG----------ACACAAATTATGATGGAGCAAATGGAAGAACTCCGCAAAAAG-------GAGCGTCAACTTGGAGACATAAACAAGCAGTTCAAAAATAAG----------------------------------CTT---GAGGCT------GAA---------GGT---------------------GCC------TTT---AGA---GGC---CTTCAA------GGGTCA------------------------------------------------------TGG------GAA---TCT---------GGAGCA---------GTA---------GTTGGA---------AACAACACT---TTCTCTTTG---CACCCT------------------------TCT---CAA------TCAGGT---CCT------------------ATG------GAC---TGT------------GAA---CCC---ACCTTACAAATTGG-------G------TAC---------------CACCCA------CACTTTGTTCCTCCA---GAA------GCTGCC------ATTCCT---------------------AGG---------ACC---GTA---GCT------GGC---------------------------GAGGGCAAC------TTCATTCAG---GGA---------------------------------------------------------------TGG---GCC---CTT----------------------
Chimonanthus_p_CpAGL6      ---------------ATGGGGAGAGGAAGAGTCGAGCTGAAGAGGATCGAGAACAAGATCAATCGCCAGGTCACCTTCTCTAAGCGGAGAAACGGGCTGCTCAAGAAAGCTTACGAGCTCTCCGTTCTCTGCGATGCTGAAGTAGCACTTATCATCTTCTCCAGTCGCGGGAAGCTCTACGAGTTCGGAAGC------GTCGG-------T---ACAATCAAAACGCTCGAGAGGTACCAGCGGTGC---TGCTATAAT---CCACAA------GATGCA---AAT---ACTTCT------GACCGGGAA---ACGCAG-------------GCCTGGTACCAGGAGGTTTCCAAGTTAAAGGTCAAATATGAATCTCTACAGCGTTCACAAAG-------G---CATCTACTTGGAGAAGATCTCGGACCACTTAGTGTAAGAGAACTGCAAAACCTTGAAAAGCAACTGGAAGTGGCTTTATCTCAAGCAAGGCAAAGAAAG----------ACACAAATTATGATGGAGCAGATGGAAGAACTCCGTAGAAAG-------GAACGTCAACTTGGAGACATAAACAAGCAACTGAGGAATAAG----------------------------------CTT---GAAGCA------------GGGCAGGGG---------------------GCT------CTT---AGA---AGC---ATTCAA------GGGCAA------------------------------------------------------TGG------GAA---TCA---------GGAGCA---------ATT---------GTTGGA---------AACAACACT---TTTTCTCTC---CACCCA------------------------TCT---CAC------TCCAGC---CAT------------------ATA------GAA---TGT------------GAA---CCC---ACCTTACAGATAGG-------G------TAC---------------CCA---------CAATTTGTTCCTCCA---GAA------GCAACC------ATTCCA---------------------AGG---------AGC---GCA---CCA------GGT---------------------------GAGAACAAC------TTCATGCGT---GGA---------------------------------------------------------------TGG---GTC---CTT----------------------
Magnolia_p_MpMADS4         ------------------------------------------------------------AATCGTCAGGTCACTTTCTGCAAACGTCGCAACGGTCTTCTCAAGAAAGCTTACGAACTTTCCGTTCTCTGCGATGCTGAGGTCGCTCTTATCATCTTCTCCAGCCGCGGCAAGCTCTACGGGTTCGGCAGC------GCCGG-------G---ACGAACAAAACGCCTGAGCGATACCAAAGATGC---TGTTACACT---CCTCAA------GATGTT---GTT---GTTTCT------GATCGCGAA---ACACAG-------------GGATGGTATCAGGAAGTGTCCAGGTTGAAGGCAAAATATGAATCTCTGCAGCGCTCACAAAG-------G---CACCTGCTAGGAGAAGATCTTGGACCACTGAGTGTGAAAGAATTGCAGCACCTAGAAAGACAACTCGAAGTTGCTCTTTCACAAGCAAGGCAAAGAAAG----------ACACAAATAATGATAGAGCAGATGGAAGAGCTTCGCAAAAAG-------GAACGTCAACTTGGGGACATAAACAAGCAGCTTAAGATTAAG----------------------------------CTT---GAAGCC------GAA---GGACAAGGC---------------------CCA------TTC---AGA---TGC---ATTCAA------GGTTCC------------------------------------------------------TGG------GAA---TCT---------GGAGCC---------ATG---------GTTGGA---------AACAACAAC---TTTTCTATG---AACGCA------------------------CCT---CAA------GCTGCT---CCC------------------ATG------GAG---TGT------------GAA---CCC---ACCTTACAAATAGG-------G------TAC---------------CAC---------CACTTTGTTCCYCCT---GAA------GCAAAC------ATTCCG---------------------AGG---------AGC---GTA---CTG------GCG---------------------------ARASCAACT------TCATCCAGG---GGTGGGTCCTTTGAACCATTTAAACAAAATAAACAAACAGACTCAAACAATATGATTGGTATGAACTTC---ATA---CTA----------------------
Michelia_f_MfAGL6A         ---------------------------------------------------------------------------------------------------------------------------------TGTGATGCCGAGGTTGCACTTATCGTCTTCTCCAGCCGCGGGAAGCTCTATGAGTTCGGCAGC------GCTGG-------T---GTCAACAAAACACTCGAGCGATATCAACGGTGC---TGTTACACT---TTTCAA------GATGCT---AAT---ATCACC------GATCGTGAT---ACACAG-------------GGATGGTACCAAGAAGTATCCAAATTAAAGGCGAAGTGTGATTCACTACAGCGCTCGCAGAG-------G---CATTTGCTCGGGGAAGATCTTGGACCACTGAGTGTGAAAGAATTGCAGAAACTGGAAAGACAACTAGAATCAGCTCTCACACAAACAAGACAAAGAAAG----------ACRCAAATTATGTTAGAGCATATGGAAGCACTCCGTGAAAAG-------GAACGCCAGCTTGGAGACATAAACAAGGAGCTCAAAAATAAG----------------------------------CTT---GAAGCA------AAG---GGGCAAGGT---------------------GCT------TTC---AGA---GCC---ATGCAA------GCCTCA------------------------------------------------------TGG------GAG---TCA---------GGCCCA---------TTA---------GTCGGA---------AACAACGGT---TTCCCAATG---CACCCT------------------------TCT---CAA------TCTGCT---GCT------------------ATA------GAA---TGC------------GAG---CCC---ACCTTACAAATAGG-------G------TAC---------------CAC---------AGCTTTGCTGCTCCC---GAA------GCCAGC------ATTCCG---------------------AGG---------ACT---GTG---GTG------GCC---------------------------GAGAGTAAC------TTCATGCCATMTGGG---------------------------------------------------------------ATG---CTT---TGC----------------------
Magnolia_p_MpMADS3         ------------------------------------------------GAGAATAAGATTAATAGGCAGGTTACGTTCTCAAAGAGGAGGAACGGTCTTCTGAAGAAGGCTTACGAGCTTTCCGTTCTCTGCGATGCCGAGGTTGCACTTATCGTCTTCTCCAGCCGCGGGAAGCTCTATGAGTTCGGCAGC------GCTGG-------T---ATCAACAAAACACTCGAGCGATATCAACGGTGC---TGTTACACT---TTTCAC------GATGCT---AAT---ATCACT------GATCGTGAT---ACACAG-------------GGATGGTACCAAGAAGTATCCAAATTAAACGCGAAGTGTGATTCACTACAGCGCTCGCAGAG-------G---CATTTGCTCGGGGAAGATCTTGGACCACTGAGTGTGAAAGAATTGCAGAAACTGGAAAGACAACTAGAATCAGCTCTCACACAAACAAGGCAAAGAAAG----------ACACAAATTATGTTAGAGCATATGGAAGCACTCCGTGAAAAG-------GAACGCCAGCTTGGAGACATAAACAAGGAGCTCAAAAATAAG----------------------------------CTT---GAAGCA------AAG---GGGCAAGGT---------------------GCT------TTC---AGA---GCC---ATGCAA------GCCTCA------------------------------------------------------TGG------GAG---TCA---------GGCCCA---------TTA---------GTCGGA---------AACAACGGT---TTCCCAATG---CACCCT------------------------TCT---CAA------TCTGCT---GCT------------------ATA------GAA---TGC------------GAG---CCC---ACCTTACAAATAGG-------G------TAC---------------CAC---------AGCTTTGCTGCTCCC---GAA------GCCAAC------ATTCCG---------------------AGG---------ACT---GTG---GTG------GCC---------------------------GAGAGTAAC------TTCATGCAC---GGA---------------------------------------------------------------TGG---ATC---CTT----------------------
Magnolia_g_MagrAGL6        ------------------------------------------------------------------------------------------AACGGTCTTCTGAAGAAGGCTTACGAGCTTTCCGTTCTCTGCGATGCCGAGGTTGCACTTATCGTCTTCTCCAGCCGCGGGAAGCTCTATGAGTTCGGCAGC------GCTGG-------T---ATCAACAAAACACTCGAGCGATATCAACGGTGC---TGTTACACT---TTTCAA------GATGCT---AAT---ATCACT------GATCGTGAT---ACACAG-------------GGATGGTACCAAGAAGTATCCAAATTAAAGGCGAAGTGTGATTCACTACAGCGCTCGCAGAG-------G---CATTTGCTCGGGGAAGATCTTGGACCACTGAGTGTGAAAGAATTGCAGAAACTGGAAAGACAACTAGAATCAGCTCTCACACAAACAAGACAAAGAAAG----------ACACAAATTATGTTAGAGCATATGGAAGCACTCCGTGAAAAG-------GAACGCCAGCTTGGAGACATAAACAAGGAGCTCAAAAATAAG----------------------------------CTT---GAAGCA------AAG---GGGCAAGGT---------------------GCT------TTC---AGA---GCC---ATGCAA------GGCTCA------------------------------------------------------TGG------GAG---TCA---------GGCCCA---------TTA---------GTCGGA---------AACAACGGT---TTCCCAATG---CACCCT------------------------TCT---CAA------TCTGCT---GCT------------------ATA------GAA---TGC------------GAG---CCG---ACCTTACAAATAGG-------G------TAC---------------CAC---------AGCTTTGCTGCTCCC---GAA------GCCAAC------ATTCCG---------------------AGG---------ACT---GCG---GTG------GCC---------------------------GAGAGTAAT------TTCATGCAC---GGA---------------------------------------------------------------TGG---ATC---CTT----------------------
Eupomatia_b_EbAGL6a        ---------------------------------------------------------------------------------AAACGGAGGAATGGTCTCCTGAAGAAGGCTTATGAGCTGTCTGTTCTTTGCGATGCCGAGGTTGCTCTGATCATCTTTTCTACCCGTGGGAAGCTCTACGAGTTTGGAAGC------GCAGG-------T---CTCAACAAAACCCTGGAGCGATATCAACGTTGC---TGTTACACT---CCTCAA------GATGCT---AAT---ATCATC------TCCCGCGAT---ACCCAG-------------GGATGGTACCAAGAAGTATCAAAGTTGAAGGCAAAATATGAATCCCTACAACGCGCACAAAG-------G---CATCTGCTTGGAGAAGATCTGGGACCACTGAATTTGAAAGAGTTGCAGAATTTGGAAAGGCAACTTGAATCAGCTCTCACCCAAGCAAGACAAAGAAAG----------ACACAAATTATGTTAGAGCAAATGGAAGAACTCCGTAAAAAG-------GAACGTCACCTTGGAGATATAAACAAGCAGCTCAAGAATAAG----------------------------------CTT---GAAGCA------GAA---GGGCCAGGT---------------------CCT------TTC---AGA---ACC---ATGCAA------GGCTTA------------------------------------------------------TGG------GAG---TCT---------GGGGCA---------GTG---------GTTGGA---------ACCACTGGT---TTCCCGATG---CACCCA------------------------TCT---CAG------TCAGCT---GCT------------------GTG------GAA---TGC------------GAA---CCC---ACCTTACAAATAGG-------G------TAT---------------CACGCC------AACTTTGTGCCTACC---GAG------CAGAAC------ATTCCA---------------------AGA---------AGC---GTA---GCT------GGC---------------------------GAGAATAAC------TTCATGCAG---GGG---------------------------------------------------------------TGG---GTC---CTT----------------------
Eupomatia_b_EbAGL6b        ---------------------------------------------------------------------------------AAACGGAGGAATGGTCTCCTGAAGAAGGCTTATGAGCTGTCTGTTCTTTGCGATGCCGAGGTTGCTCTGATCATCTTTTCTACCCGTGGGAAGCTATACGAGTTTGGAAGC------GCAGG-------T---CTCAACAAAACCCTGGAGCGATATCAACGTTGC---TGTTACACT---CCTCAA------GATGCT---AAT---ATCATC------TCCCGCGAT---ACCCAG-------------GGATGGTACCAAGAAGTATCAAAGTTGAAGGCAAAATATGAATCCCTACAACGCGCACAAAG-------G---CATCTGCTTGGAGAAGATCTGGGACCACTGAATTTGAAAGAGTTGCAGAATTTGGAAAGGCAACTTGAATCAGCTCTCACCCAAGCAAGACAAAGAAAG----------ACACAAATTATGTTAGAGCAAATGGAAGAACTCCGTAAAAAG-------GAACGTCACCTTGGAGATATAAACAAGCAGCTCAAGAATAAG----------------------------------CTT---GAAGCA------GAA---GGGCCAGGT---------------------CCT------TTC---AGA---ACC---ATGCAA------GGCTTA------------------------------------------------------TGG------GAG---TCT---------GGGGCA---------GTG---------GTTGGA---------ACCACTGGT---TTCCCGATG---CACCCA------------------------TCT---CAG------TCAGCT---GCT------------------GTG------GAA---TGC------------GAA---CCC---ACCTTACAAATAGG-------G------TAT---------------CACGCC------AACTTTGTGCCTACC---GAG------CAGAAC------ATTCCA---------------------AGA---------AGC---GTA---GCT------GGC---------------------------GAGAATAAC------TTCATGCAG---GGG---------------------------------------------------------------TGG---GTC---CTT----------------------
Persea_a_PEamAGL6.1        ---------------------------------------AAGAGGATCGAGAACAAGAACAACCGTCAGGTGACCTTCTCCAAACGAAGGAACGGTCTGCTGAAAAAGGCTTACGAGCTGTCTGTCTTATGTGATGCTGAGATTGCTCTCATCATCTTCTCCAGCCGTGGAAAGGTCTTCGAGTTCGGGAAC------GCTGG-------T---GTGAACAAAACCCTTGAGCGGTACCGGCGGTGC---TGTTACAAT---CCACAT------GATGCT---AAT---ATAACC------GATGGTGAA---ACACAG-------------AGCTGGTACCAGGAGTTGTCCAAGTTGAAGTCTAAATATGAATCCCTGCAGCGTTCACAGAG-------G---CATCTGCTTGGAGAAGATCTTGGACCACTAAGTGCAAAAGAACTGCAGCGATTAGAAAGACAGCTTGAAGTAGCACTATCACAAGCAAGGCAAAGAAAG----------ACACAATTAATGTTAGAGCAAATCGAAGAACTTCGCAACAAG-------GAGCGTCAACTTGGAGAAATGAACAAGCAGCTCAAAAGCAAG----------------------------------CTT---GAAGCA------------GGACAGGGA---------------------CCT------TTT---ACA---ACC---ATACAG------GGCACT------------------------------------------------------TGG------GAT---GCT---------GGAGCT---------ATA---------GTTGGA---------AACAACACC---TTTTCTGTT---CACCCT------------------------TTG---CAA------TCAACC---ACC------------------ATG------GAC---TGT------------GAA---CCCACCACATTGCAGATCGG-------G------TAT---------------CAC---------AACTTTGTCTCTGCT---GAA------GCAAAC------CTTCCT---------------------AGG---------AGC------------------AGT---------------------------GAGAGTAAC------TTCAATCAG---GGT---------------------------------------------------------------TGG---ATC---CTT----------------------
Illicium_p_IpAGL6          ---------------------------------------------------------------------------------------------------------------------------------TGTGATGCTGAGGTTGCGCTGATCATCTTCTCAAGCCGTGGAAAACTTTACGAATTTGGTAGC------TCTGG-------A---ACGAACAAGACGCTTGAGAGATATCAACGATGC---TGCTACACT---GCTCAA------GACACT---AAT---ATATCT------GACCGCGAA---ACACAG-------------ACCTTGTTCCAGAAAGTGTCAAAGCTGAAGGCAAAATATGAAACTCTACAACGCGCACAGAG-------G---CACCTGCTGGGAGAAGATCTTGGACCATTGAGTGTTAAGGAATTGCAACAACTTGAAAGACAACTTGAAGCAGCTCTCACCCAAGCACGGCAGAGAAAG----------ACACAAATAATGACTGAACAAATGGAAGAACTTCGGAAAAAG-------GAGCGTCATCTGGGAGATATAAACAAGCAGCTCAAAATCAAG----------------------------------CTC---GAATCC------GAA---GGGCAAGGT---------------------TCA------TTC---AGA---ACC---ATTCAA------GGATTA------------------------------------------------------TGG------GAT---GCA---------GGAGCA---------ATG---------GTCGGA---------AACAACACG---TTTGCTGTG---CACTCT------------------------TCT---CAA------CCCAAT---GCC------------------ATC------GAT---TGC------------GAG---CCC---ACCTTGCAAATTGG-------G------TAC---------------CCG---------AACTATGTTCCTCCA---GAA------GCAAGC------ATTCCA---------------------AGG---------ACT---GCA---GCT------GGT---------------------------GAGAGCAAC------TTCATCCAG---GGT---------------------------------------------------------------TGG---GTT---CTG----------------------
Nuphar_a_NuadAGL6          ---------------ATGGGGAGAGGGAGAGTGGAGTTGAAGAGGATAGAGAACAAGATAAACAGGCAGGTGACGTTCTCGAAGAGAAGGAACGGGCTGCTGAAGAAGGCGTACGAGCTGTCCGTGCTGTGTGATGCGGAGGTTGCACTCATCGTCTTCTCAAGCCGTGGGAAGCTCTATGAGTTCGGGAGT------GCTGG-------T---CTCAGCAAAACAATTGAGAGGTACCAGAGATGC---AATTACAAT---CCACTG------GATAAT---AAT---ATATCT------GTTCGAGAA---ACACAG-------------AACTGGTACCAAGAAGTTGCAAAGCTGAAGGCAAGATATGAAGCTCTACAGCGTTCTCAGAG-------G---CATCTACTGGGAGAGGATCTTGGGCCATTGAGTGTGAAGGAACTGCAACAACTGGAGAGGCAGCTTGAGACAGCACTCTCACAGGCCAGGCAAAGAAAG----------ACACAGATAATGATGGAACAAATGGACGAGCTAAGGAAAAAG-------GAACGTCATCTTGGGGACGTGAACAAGCAACTAAAAAACCAG----------------------------------CTA---GAATCA------CAA---GGA---CAT---------------------GTG------TTC---AGG---AGC---ATGCCG------GGATCT---------------------------------------------TCTTCTTCATGG------GAA---TCT---------GGTGTA---------GTT---------GTTGGA---------AACAACTCA---CTCAACATG---AATGCT------------------------GCT---CAA------GTCGAC---CAC------------------ATT------GAC---TGC------------GAA---CCA---ACCTTGCAAATAGG-------G------TAC---------------CAC---------CAATTTGTTCCTCCT---GAT------GGCACAAGCAATATTGCT---------------------AGG---------ACT---GTG---GCT------GCC---------------------------GAGAATAAC------TTCATTCAG---GGT---------------------------------------------------------------TGG---ATT---CTT----------------------
Nuphar_p_NupuAGL6          ---------------ATGGGGAGAGGGAGAGTGGAGTTGAAGAGGATAGAGAACAAGATAAACAGGCAGGTGACGTTCTCGAAGAGAAGGAACGGGCTGCTGAAGAAGGCGTACGAGCTGTCCGTGCTGTGTGATGCGGAGGTTGCACTCATCGTCTTCTCAAGCCGTGGGAAGCTCTATGAGTTCGGGAGT------GCTGG-------T---CTCAGCAAAACAATTGAGAGGTACCAGAGATGC---AATTACAAT---CCACTG------GATAAT---AAT---ATATCT------GTTCGAGAA---ACACAG-------------AACTGGTACCAAGAAGTTGCAAAGCTGAAGGCAAGATATGAAGCTCTACAGAGTTCTCAGAG-------G---CATCTACTGGGAGAGGATCTTGGGCCATTGAGTGTGAAGGAACTGCAACAACTGGAGAGGCAGCTTGAGACAGCACTCTCACAGGCCAGGCAAAGAAAG----------ACACAGATAATGATGGAACAAATGGACGAGCTAAGGAAAAAG-------GAACGTCATCTTGGGGACGTGAACAAGCAACTAAAAAACCAG----------------------------------CTA---GAATCA------CAA---GGA---CAT---------------------GTG------TTC---AGG---AGC---ATGCCG------GGATCT---------------------------------------------TCTTCA---TGG------GAA---TCT---------GGT------------GTT---------GTTGGA---------AACAACTCG---CTCAACATG---AATGCT------------------------GCT---CAA------GCCAAC---CAC------------------ATT------GAC---TGC------------CAA---CCA---ACCTTGCAAATAGG-------G------TAC---------------CAC---------CAATTTGTTCCTCCT---GAT------GGCACAAGCAATATTGCT---------------------AGG---------ACT---GTG---GCT------GCC---------------------------GAGAATAAC------TTCATTCAG---GGT---------------------------------------------------------------TGG---ATT---CTT----------------------
Nymphaea_o_NoAGL6          ---------------------------------------------------------------CGTCAGGTAACCTTCTCTAAGCGAAGGAATGGTCTGCTGAAGAAGGCCTACGAGCTGTCTGTGTTGTGTGATGCTGAGGTTGCACTCATCATCTTCTCCAGCCGGGGAAAGCTCTACGAATTCGGGAGT------GCTGG-------T---ATGAGCAAAACTCTCGAAAGGTACCAAAGGTGC---AACTACAAC---CCACTG------GACAAC---ACT---GCTGCT------GCTCGCGAA---ACACAA-------------AACTGGTACCAAGAAGTTGTGAAGTTGAAGACGAGATATGAAGCTTTACAACGTTGCCAGAG-------G---CATCTGCTGGGGGAAGATCTGGGGCCACTGAGCGTGAAGGAGCTGCAACAACTTGAGAGGCAGCTTGAAACTGCACTCTCTCAAGCCAGGCAAAGAAAG----------ACACAGATAATGATGGAACAAATGGATGAGCTGAGGAAAAAG-------GAACGTCACCTTGGAGACGTGAACAAGCAGCTCAAAAGCCAG----------------------------------CTA---GAATCA------GAA---GGC---CAT---------------------GTT------TTC---AGG---AAC---ATCCAG------GGATCT---------------------------------------------TCGTCA---TGG------GAA---TCT---------GGAATA---------GTT---------GTTGGA---------AACAGCTCG---TTCAATGTT---AATGCA------------------------CCT---CAG------GCCAGC---CAG------------------ATC------GAC---TGC------------GAG---CCA---ACCTTACAGATAGG-------G------TAC---------------CAC---------CAGTTTGTGCCTCCG---GAG------AATACTAGC---ATTGCT---------------------AGG---------AGT---GTT---GCT------CCC---------------------------GAAAATAAC------TTTGTTCAA---GGT---------------------------------------------------------------TGG---GTC---CTG----------------------
Cabomba_c_CcAGL6_3         ------------------------------------------------------------AACAGGCAAGTGACTTATTTCAAGAGGAGGAACGGGTTGTTGAAGAAGGCGTACGAACTGTCTGTGCTGTGTGATGCCGAGGTTGCACTCATCGTTTTCTCCACCCGGGGGAAGCTCTATGAATTCGGTAGT------GCTGG-------C---CTGGCAAAAACTCTTGTGCGATACCAGCGATGC---AATTACGAT---GCATTT------GACAAC---AGC---GAAGCT------GCTCGAGAG---ACACAG-------------AACTGGTACCAGGAAGTCACGAAGTTGAAGGCCAAATACGAAGCTCTACAGCGGTCACAGAG-------G---CATCTTCTGGGAGAGGATCTTGGGCCGTTGAGCGTGAAGGAGCTTCAGCAATTGGAGAAGCAGCTTGAGTCCACTCTCTCACAATCCAAGCAAAGGATG----------ACGCAGATGCTGATGGAACAAATGGACGAGTTAAGGAAGAAG-------GAACGTCAGCTGGGTGACATCAATGAACAGCTGAAAATGCAG----------------------------------CTA---GAATCG------CAT---GGT---CAT---------------------CTT------CTG---AGG---AGC---ATCCCA------GAATCA---------------------------------------------TCTTCT---TGGCCG---GAA---TCC---------AGTATC---------GCC---------GTTGGG---------GGCAGCTCG---TTCAACATA---AAT---------------------------GAT---CAT------GCCAAC---CAG------------------ATG------AAC---TGC------------GAA---CCG---ACCTTACAGATCGG-------G------TAT---------------CAC---------CGGATTGTTCCCTGT---GAT------GGTGCA---AGTATTGGT---------------------AGG---------AAT---GTG---ACT------GCA---------------------------GACGATAAT------TTTGTTCAG---GGA---------------------------------------------------------------TGG---GTT---CTC----------------------
[truncated: 59,270 more chars]
