# Supplementary material for: Prevalent Exon-Intron Structural Changes in the APETALA1/FRUITFULL, SEPALLATA, AGAMOUS-LIKE6, and FLOWERING LOCUS C MADS-Box Gene Subfamilies Provide New Insights into Their Evolution
Source: Front Plant Sci. 2016 May 2;7:598. doi: 10.3389/fpls.2016.00598 (PMC4852290; doi:10.3389/fpls.2016.00598)
Supplement: Dataset S6 — Matrices of the FLC subfamily. (A) The matrix for phylogenetic analysis in consideration of exon-intron structural changes, in which only alignable sites are included. (B) The matrix based on an alignment generated by Probalign and the resulting tree. (C) The matrix for exon-intron structural change analysis. [file DataSheet6.FASTA]

# (A) Matrix in consideration of exon-intron structural changes (only alignable sites are included for phylogenetic analysis)

# 77 FLC sequences, 6 outgroup sequences

# Total sites: 612
# Informative sites: 560

Arabidopsis_t_MAF2             ATGGGTAGAAAA---AAAGTCGAGATCAAGCGAATCGAGAACAAAAGTAGTCGACAAGTCACTTTCTCCAAACGACGCAATGGTCTCATCGAGAAAGCTCGACAACTTTCAATTCTCTGTGAATCTTCCATCGCTGTTCTCGTCGTCTCCGGCTCCGGAAAACTCTACAAGTCTGCCTCCGGTGACAACATGTCAAAGATCATTGATCGTTACGAAATACATCATGCTGATGAACTTGAAGCC---------TTAGAT---CTTGCA---GAAAAAACTCGGAATTATCTGCCACTCAAAGAGTTACTAGAAATAGTCCAAAGCAAGCTTGAAGAATCAAATGTCGATAATGCAAGTGTGGATACTTTAATTTCTCTGGAGGAACAGCTCGAGACTGCTCTGTCCGTAACTAGAGCTAGGAAGACAGAACTAATGATGGGGGAAGTGAAGTCCCTTCAAAAAACGGAGAACTTGCTGAGAGAAGAGAACCAGACTTTGGCTAGCCAGGTGGGGAAG------AAGACGTTTCTGGTTATAGAAGGTGACAGAGGAATGTCATGGGAAAATGGCTCCGGCAACAAAGTACGGGAGACTCTTCCGCTGCTCAAG
Arabidopsis_t_MAF3             ATGGGAAGAAGA---AAAGTCGAGATCAAGCGAATCGAGAACAAAAGCAGTCGACAAGTCACTTTCTCCAAACGACGCAAAGGTCTCATCGAAAAAGCTCGACAACTTTCAATTCTCTGTGAATCTTCCATCGCTGTTGTCGCCGTCTCCGGTTCCGGAAAACTCTACGACTCTGCCTCCGGTGACAACATGTCAAAGATCATTGATCGTTATGAAATACATCATGCTGATGAACTTAAAGCC---------TTAGAT---CTTGCA---GAAAAAATTCGGAATTATCTTCCACACAAGGAGTTACTAGAAATAGTCCAAAGCAAGCTTGAAGAATCAAATGTCGATAATGTAAGTGTAGATTCTCTAATATCTATGGAGGAACAGCTCGAGACTGCTCTGTCAGTAATTAGAGCTAAGAAGACAGAACTAATGATGGAGGATATGAAGTCACTTCAAGAAAGGGAGAAGTTGCTGATAGAAGAGAACCAGATTCTGGCTAGCCAGGTGGGGAAG------AAGACGTTTCTGGTTATAGAAGGTGACAGAGGAATGTCACGGGAAAATGGCTCCGGCAACAAAGTACCGGAGACTCTTTCGCTGCTCAAG
Capsella_g_Cagra.0450s0030.1   ATGGGAAGAAGA---AAAATCGAGATAAAGCGAATCGAGAACAAAAGCAGTCGACAAGTCACTTTCTCCAAACGACGCAATGGTCTCATCGACAAAGCTCGACAGCTTTCAATTCTCTGTGATTCCTCCGTCGCCGTTGTTGTTGTCTCTGCCTCCGGAAAACTCTACAACTCTTGCTCCGGTGACGACATGTCCAAGATCATCGAGCGTTATGAAATACAACATGCTGATGAACTTAAAGCC---------TTAGAT---CTTGCG---GAAAAAACTCGGAATTATCTTCCACACAAGGAGTTACTAGAAATAGTCCAAAGCAACCTTGAAGAAACAAATATCAATAACCTAAGTGTAGATTTTCTAATTTCTCTGGAGGAACAGCTCGAGAATGCTCTGTCCGTAAGTAGAGCTAGGAAGACAGAACTGATGATGGAAAGTCTGAAGTCCCTTCAAGGAGAGGAGAATTTGCTGAGAGAAGAGAACCAGGTTCTGGCTAGCCAGATGGGGAAG------AAGACGTTTCTGGCAACAGAGGATGAGAGAGGAATATCACCGAAAAATAGCTCCGGCAACCAAATACCGGAGACTCTACCGCTGCTCAAG
Arabidopsis_t_MAF1             ATGGGAAGAAGA---AAAATCGAGATCAAGCGAATCGAGAACAAAAGCAGTCGACAAGTCACTTTCTCCAAACGACGCAATGGTCTCATCGACAAAGCTCGACAACTTTCGATTCTCTGTGAATCCTCCGTCGCTGTTGTCGTCGTATCTGCCTCCGGAAAACTCTATGACTCTTCCTCCGGTGACGACATTTCCAAGATCATTGATCGTTATGAAATACAACATGCTGATGAACTTAGAGCC---------TTAGAT---CTTGAA---GAAAAAATTCAGAATTATCTTCCACACAAGGAGTTACTAGAAACAGTCCAAAGCAAGCTTGAAGAACCAAATGTCGATAATGTAAGTGTAGATTCTCTAATTTCTCTGGAGGAACAACTTGAGACTGCTCTGTCCGTAAGTAGAGCTAGGAAGGCAGAACTGATGATGGAGTATATCGAGTCCCTTAAAGAAAAGGAGAAATTGCTGAGAGAAGAGAACCAGGTTCTGGCTAGCCAGATGGGAAAG------AATACGTTGCTGGCAACAGATGATGAGAGAGGAATGTTTCCGGGAAGTAGCTCCGGCAACAAAATACCGGAGACTCTCCCGCTGCTCAAT
Eutrema_s_Thhalv10005413m      ATGGGAAGAAGA---AAAGTAGAGATCAAAAGAATCGATAACAAAAGCAGTCGACAAGTCACCTTCTCTAAACGACGCAATGGTCTGATCGAGAAAGCTCGACAACTCTCAATTCTCTGTGAATCATCCATTGCTGTTCTCGTCGTTTTCGGCCTCCGGCAAGCTCTACAACTCCTCCTCCGGCGACAGATGACCAAGATCATCGATCGCTATGACATACAACATGCTGATGATCTTAAAACC---------TTGGAA---CTTGCG---GAAAAAACTCGGAACTATCTTCCACACAAGGAGTTACTAGAATTAGTCCAAAGCAACCTTGAAGAACCGAATGTTGATAATGTAAGTGTAGATTCTCTAATTTCGGTGGAGGATCAGCTCGAGACTGCTATGTCCGTAACTAGAGCTAGAAAGACAGAACTGATGATGGAGTTTGTGAAGACGCTTCAGGAAAAG------------------------------------------TTGGGGAAG------AACACGGCTCTGGTAACAGATGATGAGAGAGCACTGTCACCGGCAAGTAACTCCGGCAACAACCCACCGGAGACTCTTTCGCTGCTCAAG
Capsella_g_Cagra.0917s0081.1   ATGGGAAGAAGA---AAGGTCGAGATCAAGCTAATCGAGAAGAAAAGCAGTCGACAAGTCACTTTCTCTAAAAGACGCAATGGTCTCATCGAGAAAGCTCGACAACTCTCGATTCTCTGTGAATCCTCCATCGCTGTTCTCGTCGTCTCCGGCTCCGGCAAACTCTACAACTCTTCCTCCGGCGACAACATGGCCAAGATCATCGATCGTTACGAGATACAACATGCTGATGAACTTAAAGTC---------TTAGAT---CTTGCG---GAAAAAACTCGGAATTATCTTCCACACAAGGAGTTACTAGAAATGGTCCAAAGCAAGCTTGAAGAACCA---GTCGATAATGTAAGTGTAGATTCCTTAATTTCTCTGGAGGAACAGCTCGAGACTGCTCTATCCGTAACTAGAGCTAAGAAGACAGAACTGATGATGGAGGATGTGAAGTCCCTTCAAGAAACGGAGAGGCTGCTGAGAGAAGAGAACCAGTATCTGACTAGCCAGATGTGGAAG------AAGACGTTTCTGGTAACCCAAGGTGGGAGGGGAATATCACCCGAAAATAGCTCCGGCAACAAAGTACTGGAGACTCTCCCGCTGCTCAAG
Capsella_g_Cagra.0917s0080.1   ATGGGAAGAAGA---AAAGTTGAGATCAAACGAATTGAAGACAAAAGCAGTAGACAAGTCACTTTCTGTAAACGACGCAATGGTCTTATGGAGAAAGCTCGTCAGCTCTCAATTCTATGTGAATCTTCAGTTGCTCTTGTCATCGTCTCTTCCACCGGAAAACTCTACAGCTTCTCCTCCGGCGATAGCATGGCCAAGATTCTTAGTCGTTTCGAAGTACAGCAGGCAGATGATACTAAAACC---------TCGGAT---CTTGCG---GAAACAAGTAGGAATTATCTTTCACACAAGGAGTTACTAGAAATAGTCCAATGCAAGCTTGAAGAAGCTAAAAGCGATAATGTAAGTATAGATTTTCTAAAGTCCCTGGAAGAGCAGCTCAAGACTGCTCTGTCTGTAACTAGAGATAGGAAGACAGAACTAATGATGGAGTTTGTGAAGACCCATAAAGAGAAGGAGAAGCTGCTAAGAGAAGAGAACCAGATTTTGACTAGCCAGCTTTCAAAGTTCTTAAAGAAGTGTCTGGAAACAGAGGATGTAAGAGGAATGTCACCGGAAAGAAGCTGCGGCAAGAACACACCGGAGACCCTCCTGCTTCTCAAG
Capsella_g_Cagra.0917s0079.1   ATGGGAAGAAGA---AAAGTTGAGATCAAACGAATTGAAGACAAAAGCAGTAGACAAGTCACTTTCTGTAAACGACGCAATGGTCTTATGGAGAAAGCTCGTCAGCTCTCAATTCTATGTGAATCTTCAGTTGCTCTTGTCATCGTCTCTTCCACCGGAAAACTCTACAGCTTCTCCTCCGGCGATAGCATGGCCAAGATTCTTAGTCGTTTCGAAGTACAGCAGGCAGATGATACTAAAACC---------TCGGAT---CTTGCG---GAAACAAGTAGGAATTATCTTTCACACAAGGAGTTACTAGAAATAGTCCAATGCAAGCTTGAAGAAGCTAAAAGCGATAATGTAAGTATAGATTTTCTAAAGTCCCTGGAAGAGCAGCTCAAGACTGCTCTGTCTGTAACTAGAGATAGGAAGACAGAACTAATGATGGAGTTTGTGAAGACCCATAAAGAGAAGGAGAAGCTGCTAAGAGAAGAGAACCAGATTTTGACTAGCCAGCTTTCAAAG------AAGAAGTGTCTGGAAACAGAGGATGTAAGAGGAATGTCACCGGAAAGAAGCTGCGGCAAGAACACACCGGAGACCCTCCTGCTTCTCAAG
Arabidopsis_t_MAF4             ATGGGAAGAAGA---AAAGTAGAGATCAAACGAATTGAGAACAAAAGCTCTCGACAAGTTACTTTCTGTAAACGACGAAATGGTCTCATGGAGAAAGCTCGTCAACTCTCAATTCTTTGTGAATCCTCCGTCGCTCTTATCATCATCTCTGCCACCGGAAGACTCTACAGCTTCTCCTCAGGTGATAGCATGGCCAAGATCCTCAGTCGTTATGAATTAGAACAGGCTGATGATCTTAAAACC---------TTGGAT---CTAGAA---GAAAAAACTCTTAATTATCTTTCGCACAAGGAGTTGCTAGAAACAATCCAATGCAAGATTGAAGAAGCGAAAAGCGATAATGTAAGTATAGATTGTCTAAAGTCCCTGGAAGAGCAGCTCAAGACTGCTCTGTCTGTAACTAGAGCTAGGAAGACAGAACTAATGATGGAGCTTGTGAAGACCCATCAAGAGAAGGAGAAGCTGCTGAGAGAGGAGAACCAGAGTTTGACTAACCAGCTTATAAAGATGGGGAAGAAGTCTGTGGAAGCAGAGGATGCAAGAGCAATGTCACCGGAAAGTAGCTCTGACAACAAGCCACCGGAGACTCTCCTGCTTCTCAAG
Eutrema_s_Thhalv10004949m      ATGGGAAGAAGA---AAAGTGGAGATCAAACGAATTGAGAACAAAAGTAGTCGACAAGTCTCTTTCTGTAAAAGACGAAATGGTCTCATGGAGAAAGCTCGTCAGCTCTCAATTCTCTGTGATTCTTCCGTCGCTCTTCTCATCGTCTCCTCTACAGGAAAACTCTACAGCTCCTCCTCCGGCGATAGCATGGCCAAGATCCTCAAGCGTTATGAAATACAACATGCTGATGAACTTAAAACC---------TTGGGT---CTTGCA---GAAAAAACTAGGAATTATCTTTCACATAAGGAGTTACTGGAAATAGTCCAATGCAAGCTTGAAGAAACGAATGGCGATAATATAAGCATAGAGTCTCTAATTTCCCTGGAAGAGCAGTTCAAGACTGCTCTGTCTGTAACTAGAGCTAGGAAGAACGAGCTAATGATGGAGCTTGTGAAGACCCTTCAAGAAAAGGAGAAGATGTTGAGAGCAGAGAACCAGGTTTTGGTTAGCCAGCTAACAAAGATG---AAAAGGTTTTTGGAAACAGAGTATGAGAGAGCAATGTCACCGGAAAATAGCTCCGGCAACAATCCTCCGGAGACTCTCCCGCTTCTCAAA
Capsella_g_Cagra.0917s0078.1   ATGGGAAGAAGA---AGAGTTGAGATCAAACGAATTGAGGACAAAAACAGTAGACAAGTCACTTTCTGTAAACGACGCAATGGTCTCATGGAGAAAGCTCGCCAGCTCTCAGTCCTCTGTGGATCCTCCGTTGCTCTTTTCATCGTCTCTTCCACCGGTAAACTCTACAGCTTCTCCTCCGGCGACAGCCTGGCCAAGACCCTTAGTCGTTATGAAATACAAAATGCTGATGACCATACAACA---------TTGGAT---CTTGCA---GAAAAAACTCAGGATCATATTTCAAACAAGGAGTTACTAGAAATAATTCAATGCAAGCTTGAAGAAGTGAAAAGTGATAATGTAAGTGTAGAATCTCTAATTTCCATAGAAGAGCAGCTCAAGAAAGCTCTTTCTGTAACCAGAGCTAGGAAGACAGAGCTAATAATGGAACATGTGAAGACCCTTCAGGATAAGGAGAAGTTGCTGGAAGAAGAAAACCAGGTTCTCGCTAGACAGATGAGGGAGATG---AAGAAAGTTCTTGGAACAGAGGATGAACTAGCAATGTCGCCGGAAAATAGTTTCGGGAGCAAACAACCGGAGACTCTCCGGCTTCTCAAG
Arabidopsis_t_MAF5             ATGGGAAGAAGA---AGAGTAGAGATCAAACGAATTGAGAACAAAAGCAGTAGACAAGTCACTTTCTGTAAGAGACGAAATGGTCTCATGGAGAAAGCTCGTCAACTCTCAATTCTCTGTGGATCCTCCGTCGCTCTTTTCATCGTCTCTTCCACCGGCAAACTCTACAACTCCTCCTCCGGCGACAGCATGGCCAAGATCATCAGTCGTTTTAAAATACAACAAGCTGATGATCCTGAAACC---------TTGGAT---CTTGAA---GACAAAACTCAGGATTATCTTTCACACAAGGAGTTACTAGAAATAGTTCAAAGAAAGATTGAAGAAGCAAAAGGGGATAATGTAAGTATAGAATCTCTAATTTCCATGGAAGAGCAGCTCAAGAGTGCTCTGTCTGTAATTAGAGCTAGGAAGACAGAGTTATTGATGGAGCTTGTGAAGAACCTTCAGGATAAGGAGAAGTTGCTGAAAGAAAAGAACAAGGTTCTAGCTAGCGAGGTGGGGAAGCTG---AAGAAAATTTTGGAAACAGGGGATGAAAGAGCAATGTCACCGGAAAATAGCTCTGGCCACAGCCCACCGGAGACTCTCCCGCTTCTCAAG
Sinapis_a_SaFLC                ATGGGGAGGAAG---AAACTTGAAATCAAGCGAATTGAGAACAAAAGTAGCCGACAAGTTACTTTCTCTAAACGACGCAACGGTCTCATCGAGAAAGCTCGTCAGCTTTCCGTTCTCTGTGACGCATCCGTCGCTCTTCTTGTCGTCTCCGCCTCTGGAAAACTCTACAGCTTCTCCTCCGGTGATAACCTGGTCAAGATTCTTGATCGATATGGAAAGCAACATGATGATGATCTTAAAGCC---------TTGGAT---CGTCAG---TCAAAACCTCTGAACTGTGGTTCACACCATGAGCTACTGGAACTTGTGGAAAGCAAGCTTGAGGAATCAAATGATAATAATGTAAGTGTCGGTTCCCTCGTTCAGCTGGAGGAAAACCTTGAGAGCGCCCTCTCGGTAACAAGAGCTAGGAAGACAGAACTAATGTTGAAGCTGGTCGAGAACCTTAAAGAAAAGGAGAAATTGCTGGAAGAGGAGAACCATGTTTTGGCTAGCCAGATGGAGAAGAAT---AATCTTGTGAGAGCTGAAGCTGATAATATGGAGGTGTCACCTGGACAAATCTCCGACATCAATCTTCCGGTAACGCTCCCACTACTTAAT
Brassica_r_Brara.J02336.1      ATGGGGAGGAAG---AAACTTGAAATCAAGCGAATTGAGAACAAAAGTAGCCGACAAGTTCCCTTCTCCAAACGACGCAACGGTCTCATCGAGAAAGCTCGTCAGCTTTCCGTTCTCTGTGACGCATCCGTCGCTCTTCTTGTCGTCTCCGCCTCCGGGAAACTCTACAGCTTCTCCTCCGGTGATAACCTGGTCAAGATCCTTGATCGATATGGAAAGCAACATGATGATGATCTTAAAGCC---------TTGGAT---CGTCAG---TCAAAAGCTTTGGACTGTGGTTCACACCATGAGCTACTGGAACTTGTGGAAAGCAAGCTTGAGGAATCAAATGTCGATAATGTAAGTGTGGGTTCCCTGGTTCAGCTGGAGGAACACCTTGAGAACGCCCTCTCCGTAACAAGAGCTAGGAAGACAGAACTAATGTTGAAGCTTGTCGAGAACCTTAAAGAAAAGGAGAAGTTGCTGGAAGAGGAGAACCATGTTTTGGCTAGCCAGATGGAGAAGAGT---AATCTTGTGCGAGCCGAAGCTGATAATATGGATGTCTCACCAGGACAAATCTCCGACATCAATCTTCCGGTAACGCTCCCACTGCTTAAT
Eutrema_s_Thhalv10014738m      ATGGGAAGGAAA---AAACTAGAAATCAAGCGAATTGAGAACAAAAGTAGCCGACAAGTCACCTTCTCCAAACGACGCAACGGTCTCATCGAGAAAGCACGTCAGCTTTCTGTTCTCTGCGATGCATCCGTCGCTCTTCTCGTTGTCTCCGCCTCCGGCAAGCTCTACAGCTTCTCCTCCGGCGATAACCTGGTCAAGATCCTTGATCGATATGGAAAACAACATGCTGATGATCTTAAGGCC---------TTGGAT---CTTCAG---TCAAAAGCTCTGAGCTATGGTTCACACCATGAGCTACTAGAACTTGTGGAAAGCCAGCTTGTGGACTCAAGTGTCGATAATGCCAGTGTCGATTCCCTCGCTCAGCTGGAGGATCACCTTGAGACTGCCCTCTCCGTAACTAGAGCTAGGAAGACAGAACTAATGTTGAAGCTTGTTGATAGCCTCAAAGAAAAGGAGAAATTGCTGAAAAGAGAGAACCAGGTTTTGGCTAGCCAGATGGAGAAGAAT---CAACATGTGGGAGCAGAAGCTGATAATATGGAGATGTCGCCTGGACAAATCTCCGACAGCAATCTTCCGGTAACTCTCCCACTGCTTAAT
Raphanus_s_RsFLC               ATGGGAAGAAAA---AAACTAGAAATCAAACGAATTGAGAAAAAAAGTAGCCGACAAGTTACCTTCTCCAAACGACGCAGTGGTCTCATTGAGAAAGCTCGTCAGCTTTCTGTTCTCTGCGATGCATCCGTTGCTCTTCTCGTTGTCTCCTCCTCCGGCAAGCTCTACAGCTTCTCCTCCGGCGATAACCTTGTCAGGATCCTTCATCGATATGAAAAACAACATGCTGATGATCTTAAAGCC---------CTGGAT---CTTCAG---TCAAAATCTCTGAGCTATGGTTCACACAATGAGTTACTTGAACTTGTGGAAAGCAAGCTTGTGGAATCAAACGTTGGT---GTAAGCGTGGACGCCCTCGTTCAGCTGGAGGGTCACCTTGAGACTGCACTATCTCTAACTAGAGCTAGGAAGACAGAACTAATGTTGAAGCTTGTTGATAGCCTCAAAGAAAAGGAGAAGCTGCTGAAAGAAGAGAACAAGGTTTTGGCTAGCCAGATGGAGAAGAAC---AATCTTGCAGGAGCCGAAGCTGATAATATGGAGATCGCACGTGCACAAATCTCCGACATCAATCTTCCGGTAACTCTCCCACTACTTAAT
Brassica_r_Brara.C00804.1      ---------------------------AAGCGAATTGAGAACAAAAGTAGCCGACAAGTCACCTTCTCCAAACGACGCAGCGGTCTCATTGAGAAAGCTCGTCAGCTTTCTGTTCTCTGCGATGCATCCGTCGCGCTTCTCGTTGTCTCCTCCTCCGGAAAGCTCTACAGCTTCTCCGCCGGTGATAACCTGGTCAGGATCCTTGATCGATATGGAAAACAGCATGCTGGTGATCTTAAAGCC---------CTGAAT---CTTCAG---TCAAAAGCTCTGAGCTATGGTTCACACAATGAGTTACTTGAACTTGTGGATAGCAAGCTTGTGGAATCAAATGTCGGTGGTGTAAGCGTGGACACCCTCGTTCAGCTGGAGGGTGTCCTTGAAAATGCCCTCTCTCTAACTAGAGCTAGGAAGACAGAACTAATGTTGAAGCTTGTTGATAGCCTCAAAGAAAAGGAGAAGCTGCTGAAAGAAGAGAATCAGGCTTTGGCTGGCCAGAAGGAGAAGAAG---AATCTTGCGGGAGCCGAAGCTGATAATATGGAGATGTCACCTGGACAAATCTCCGACATCAATCTTCCGGTAACTCTCCCACTGCTTAAT
Capsella_g_Cagra.1085s0045.1   ATGGGGAGAAAA---AAACTAGAAATCAAGCGAATTGAGAACAAAAGTAGCCGACAAGTCACCTTCTCCAAACGTCGCAACGGTCTCATCGAGAAAGCTCGTCAGCTTTCTGTTCTCTGTGACGCATCCGTCGCTCTTCTCGTCGTCTCCGCCTCCGGCAAGCTCTACAGCTTCTCCTCCGGTGATAACTTGGTGAAGATCCTTGATCGATATGGCAAACAACATGCTGATGATCTTAAAGCC---------TTGGAT---CTTCAG---TCAAAATCTCTGAACTATGGTTCACACCATGAGCTACTAGATCTTGTGGAAAGCAAGCTTGTGGAATCAAATGTCAGTAATGTGAGTGTTGATTCTCTCGTTCAACTGGAGGAACACCTTGAGACCGCCCTTTCTGTAACTAGAGCCAAGAAGACGGAACTAATGTTGAAGCTTGTTGAGAACCTTAAAGAAAAGGAGAAATTGCTGAAAGAAGAGAACCAGGTTTTGGCCAGCCAGATGGGGAAGAAT---CATGTTGTGGGAGCAGAAACAGAGATGATGGAGATGTCACCTGGACAAATCTCCGAC---AATCTTCCGGTGACTCTCCCGCTGCTTAAT
Arabidopsis_t_FLC              ATGGGAAGAAAA---AAACTAGAAATCAAGCGAATTGAGAACAAAAGTAGCCGACAAGTCACCTTCTCCAAACGTCGCAACGGTCTCATCGAGAAAGCTCGTCAGCTTTCTGTTCTCTGTGACGCATCCGTCGCTCTTCTCGTCGTCTCCGCCTCCGGCAAGCTCTACAGCTTCTCCTCCGGCGATAACCTGGTCAAGATCCTTGATCGATATGGGAAACAGCATGCTGATGATCTTAAAGCC---------TTGGAT---CATCAG---TCAAAAGCTCTGAACTATGGTTCACACTATGAGCTACTTGAACTTGTGGATAGCAAGCTTGTGGGATCAAATGTCAAAAATGTGAGTATCGATGCTCTTGTTCAACTGGAGGAACACCTTGAGACTGCCCTCTCCGTGACTAGAGCCAAGAAGACCGAACTCATGTTGAAGCTTGTTGAGAATCTTAAAGAAAAGGAGAAAATGCTGAAAGAAGAGAACCAGGTTTTGGCTAGCCAGATGGAGAATAAT---CATCATGTGGGAGCAGAAGCT---GAGATGGAGATGTCACCTGGACAAATCTCCGAC---AATCTTCCGGTGACTCTCCCACTACTTAAT
Arabis_a_PEP1                  ATGGGTAGAAAA---AAACTCGAAATCAAACGAATTGAGAACAAAAGTAGCCGACAAGTCACCTTCTCTAAACGTCGCAACGGTCTCATCGAGAAAGCTCGTCAGCTTTCTGTTCTATGTGATGCCTCCGTAGCTCTCCTTGTCGTCTCCTCCTCTGGCAAACTCTACAGCTTCTCCTCCGGTGATAACCTGGTCAAGATCCTTGATCGATATGGAAAACGACATGCAGATGATCTCAAAGCC---------CTGGAT---CTTCAGTCCTCAAAAGCTCTGAACTATGGTTCACACCATGAGCTACTAGAAATTGTTGAAAGCAAGCTCGTGGCACCAAATGTCAATAACGTAAGTTTCGACACTCTCGTTCAGCTGGAAAAACACCTTGAAACTGCTCTCGCCGTAGTTAGAGCTAAGAAGACAGAACTAATGTTGAAGCTTCTTGAGAGCCTTAAAGAAAAGGAGAAATTGCTGAAAGAAGAAAACCAGGTTTTGGCTAGCCAGATGGAGAAGAAG---ACTCTTGTGGGAGCAGAAGCTGATAATATGGAGATATCACCTGGAGAAATCTCCGACATCAATCTTCCGGTAACTCTCCCACTACTCAAT
Theobroma_c_Thecc1EG008716t2   ATGGGGAGGAGG---AAGGTGCAGATGAAGCGAATCGAAGATAAGAGCAGTCGCCAAGTCACCTTTTCGAAACGCCGCTCCGGCTTGATCAAGAAGGCTCGTGAACTCTCCGTTCTCTGCGACGTCGAGATCGCTCTCGTTATCTTCTCCAGCCGCGGCAGGCTCTACGAGTTCTCTAGCGCCGACGGTTTGACCAAGATTCTTGAACGTTATCGATGTCACTATGAACAGGAATCTGAGGCTTCTAAAAATGCC------------------------------CTCCGTTCACATACAGAGCTACTGCATATAGTGCAAAGCCAACTGGAAGAACCAAATGTTGAGCAGCTGAGTCTGATGGACCTTGTAAACTTGGAGAAACAACTTGATATGGCACTTTCCGAAACAAGAGCTAGAAAGACACAATTGATGATGGAGTCCATAATGACCCTCCAGGAAAAGGAAAAGTTGCTGAGAGCAGAAAATGAACTTTTAGAAAGAGAGATGGAGAAGAAT---GAAGATGAGGGGAATGAAGGGTTCAGCAATCACCAATATTTGGGTAATCTTGGATCCTTATGCTGTCCA---ACTCCCACCCGCTTG---
Shorea_b_SbFLC                 ATGGGGAGGCGG---AAGCTGCAGATGAAGCGAATCGAGGACAAGAGTAGCCGTCAAGTCACCTTTTCCAAACGCCGCTCCGGATTGATCAAGAAGGCGCGCGAGCTCTCCATTCTCTGCGACGTGGATACCGCCGTCATCATATTCTCCAGCCACGGCAAGCTCTTCGAATTCTCCAGCACTAACAGTTTGGGTAACATGCTTGAACGTTATAGGAGTCACTATGAAGAGAAATATGAGACTTCAAAGAAAGCA------------------------------CTCATTTCACATGCAGAGCTATTAAATATGATCCAAAGCCAACTTGAAGAACAAAAAGTGGAGCAGCTGACTCTGACTGACCTTGTAAAACTAGAGAAACAACTCACTATGTCACTTTCAGAAACTAGGGCTAGAAAGACAGAACTGATGATGGAATACATAATGAGCCTCCGTGAAAAGAAAAGGTTGCTGGGAGAAGAATATAAGCTTCTTCAGAAAGAGATGGAGATAAGC---AATACTGACGGAAATATGGGAGTTGATCCACCGCTGGAGCTA---------------------ACACTT---ACTCTGCTTCAG------
Citrus_s_CsFLC                 AATGGGCCCGAA---AAGCTTCAACTACAGCGAATTGAAAACAAAAGCCGATGTCAAGTAACGTTCTCAAAGCGGCGTAGCGGATTGATCAAGAAGGCTCGTGAGCTCTCCGTCCTCTGCGACGTCGACTTGGCGCTCGTCATCTTCTCCAGCCGCGGTAGGCTTTACGAGTTCTGTAGCGCCGACAGTTTGGCCAGCATCCTTGAGCGCTACCAGAGTCGCATTGCAGAGGAAGCTGTAGCTTCAGGAAAGGAGGAC---CCTCAG---GCTGGATATTCGAGCCTGCATGTGCATGATGAACTGCTGAAAATAGTTCAAAGGCAACTTGAAGGTCCAAACTTTGAGCAGTTCACTGCAACTGATCTTCTGCAGTTAGAGAATCTACTCAACGATACACTGACAGAAATTAGAGCTGTGAAGACACAACTGATGATGGGATCCATTAGAACACTCCAAGCGAAGGAAAAGCTGCTGAGAGAAGAGAAAAAGCTTCTAGAGGGAAAGATTGCAGCA------------------------------------------------GGGGAGAAGAGTAATGATACAACAGCAGCAACCCTCCCTTTGCTTAGA
Poncirus_t_PtFLC               ATGGGCCGGAGA---AAGCTTCAACTGCAGCGAATCGAAGACAAAAGCCGATGTCAAGTAACTTTCTCAAAGCGGCGTAGCGGATTGATCAAGAAGGCTCGTGAGCTCTCCGTCCTCTGCGACGTCGACTTGGCGCTCATCATCTTCTCCAGCCGCGGTAGGCTTTACGAGTTCTGTAGCGCCGACAGTTTGGCCGGCATCCTTGAGCGCTACCAGAGTCGCATTGCAGAGGAAGCTGTAGCTTCAGGAAAGGAGGAC---CCTCAG---GCTGGATATTCGAGCCTGCATGTGCATGATGAACTGCTGAAAATAGTTCAAAGGCAACTTGAAGGTCCAAACTTTGAGCAGTTCACTGCAACTGATCTTCTGCAGTTAGAGAATCTACTCAACGATACACTGACAGAAATTAGAGCTGTGAAGACACAACTGATGATGGGATCCATTAGA---ACACTCGAGAAGGAAAAGCTGCTGAGTGAAGAGAAAAAGCTTCTAGAGGGAAAGATTGCAGCA------------------------------------------------GGGGAGAAGAGTAATGATACAACAGCAGCAACCCTCCATTTGCTTAGA
Dimocarpus_l_FLC               ATGGGCCGGAGG---AAGTTGCAGCTGAAGCGAATCGAGAACAAGAGCAGCCGCCAGGTCACCTTCTCCAAGCGCCGTACTGGATTGATCAAGAAGGCTCGCGAGCTCGCCGTCCTCTGCGACGTCGATGTCGCTCTCGTCATCTTCTCCAGCCGCGGCAAGCTCTACGAGTTCTCCAGCGCCAACAGTTTGCCCAGCATCCTGGACCGCTATCGGAGTCGCTTTGAAGAGGAAGCTCTGGCTGTGAACAATGAGGGC---TCTCAA---TCTAAACATTCAAGTCTGCATTCACATGCTCAGTTGTTGCAAATAGTTCAAAGGCAACTTGAAGGGCAAAACTTTGAGCAGATGACTGTGACCTGTCTTGTCCAACTGGAGAAACAACTTGATGCTGCACTGACACAAACCAGAGCTAGAAAGACACAACTGATGATGGAATCAATAGTGACCCTCCATGAGAAGGAAAGGGCACTTAGAGAGGAAAAAGAGCGTCTAGAAAGCGAGATTGCAGCA------------------------------------------------TTGAAGAATGGCACTGACACATCTGGGGCTACCCTTTCCTTGCTAAAA
Quercus_r_QrFLC                ATGGGGCGGAAG---AAGGTGGTTCTGAAGCGAATTGAGGACAAGAGCAGTCGACAAGTGACTTTCTCGAAGAGGCGAAGTGGGTTAATCAAGAAGGCTCGAGAGCTCTCTGTTCTCTGCGACGTCGAGATTGCGCTCTGCGTCTTCTCCAGCCGCGGCAAGCTCTACGAATTCTCTAGTGGCAACAGCTTGTCCAAGATCCTCGACCGTTATCAGAGTCGCTTTCAGGTGGAAATGAAGGAATCCAAAAATATAGAG---AAAAACCACCTGGAGGATGTGAGTCTACCATCACATGCAGAGCTACTAGAAATAGTTCAAAGTCAGCTCGAAGGGCCAAATGTTGAGCAGTTGAGTGTGACTGACCTTGTGAAACTAGAGAGACAATTCAATGCTGCACTTTCACAAACCAGATCCAGGAAGACACAGCTGATGTTGGAGTCCATAATGAGCCTTCATGAAAAGGAAAGGATGCTGAGAGAAGAAAAGAAGCTATTACAGAGGAAGATC------------------------------------------------------------------------------------------------------
Eucalyptus_g_Eucgr.H04618.1    ATGGGGCGGAGG---AAGGTGGAGATTCGGAGGATCGCCGACAAGAGCAGCCGGCAGGTGACCTTCTCGAAGCGCCGGGGCGGGCTGATGAAGAAGGCGCGGGAGCTCGCGGTGCTCTGCGACGTCGACGTCGCCCTCGTCGTCTTCTCCAGCCGCGGCAAGCTCTACGAATTCTGCAGCGGCGACAGCTTTACCGACATCCTCGAGCGATATCAGAAT---TATTTGGGAGAAGCAGAGACCTCCAAAAAAGTTGAG---GGAAATGGATCTGAAGATGCGGTTTACTGGTCACATCCTGAGATTGTTCAGATAGTTCAAAGATACTTGAGAGGGCCAGATATTGAGAAGATGAGTGTGACCGACTTAGTACAACTAGAGAAGCAACTAGATTCTGCACTGAGACAAACTAGATCTAGAAAGACAAAACTAATGTTGGAGTTCAAAACTACCTTGCAGGAACAGGAAAAGATGATGAGAGAGGAGCGTGAGTCTCTGAAGAAGGAGATTGCTTCCCTG---GTGAGCTACGATGATAAT---AATAAGGTTCCCCTGGGGATTACCGAAATGAACACGACAGTGCATCATGCTACTCTCCACTTACTCCGA
Fagus_s_FsFLC                  ATGGGGCGGAGG---AAGGTGGTGCTGAAGCGAATCGAGGACAAGAGTAGTCGTCAGGTGACTTTCTCGAAGAGGCGGAGCGGGTTAATGAAGAAGGCTCGAGAGCTCTCTGTTCTCTGCGATGTCGAGGTTGCTCTCCTCGTCTTCTCCAGCCGCGGCAAGCTCTACGAGTTCTGTGGTGGCAACAGCTTGTCCAAGATCCTCAAACGTTATCAGAGTCGCTTTCAAGAGGAAATGAAGGAATCCAGAAATATAGAC---AAAAACCACTCAGATGATGTGAGTCTACCATCACATGCAGAGCTACTAGAAATAGTTCAAAGTCAGCTCGAAGGGCCAGGTATGGAGCAGTTGACCGTGACTGACCTTGTGCTACTAGAGAAACAGTTAAATGCTGCTCTTACAGAAACCAGATCTAGAAAGACACAGCTGATGTTGGAGTCCATAATGAGCCTTCACGAAAAGCAT------------TGTCCAATTCCTTTGCTA------------------------------------------------------------------------------------------------------------------
Castanea_m_CmFLC               ------CGGAAG---AAGGTGGTTCTGAAGCGAATCGAGGGCAAGAGCAGTCGACAAGTGACTTTCTCGAGGAGGCGAAGTGGGTTAATCAAGAAGGCTCGAGAGCTCTCTGTTCTCTGCGACGTCGAGATTGCGCTCTTTGTCTTCTCCAGCCGCGGCAAGCTCTACGAATTCTCTAGTGGCAACAGCTTGTCCAAGATCCTCGACCATTATCAGAGTCGCTTTCACGTGGAAATGAACGAATCCAAAAATATAGAG---AAAAACCTCCTAGAGGATGTGAGTGTACCATCACATGCAGAGCTACTAGAAATAGTTCAAAGTCAGCTTGAAGGGCCAAATATTGAGCAGTTGAGTGTGACTGACCTTGTGAAATTAGAGAAACAATTCCATGCTGCACTTACACAAACCAGATCCAGAAAGACACAGCTGATGCTGGAGTCCATAATGGGCCTTCATGAAAAGGAAAGGATGCTGAGAGAAGAAAAGAAGCTATTACAGAGGAAGATCAGAGCAGTG---CAGGATACTAAAGACAGA---ACTGAGGTGGTGCTGGGGTTAATTAAAAATAATCAGTTGGCCCATCCGGAAACACTTAGTTTGCTTCCA
Betula_p_BpFLC                 ATGGGGCGCAAG---AAAGTGCTGCTGAAGCGGATCGAGGACAAGAGCAGTCGCCAGGTGACCTTCTCGAAGAGGCGGAACGGCTTGATGAAGAAGGCTCGCGAGCTCTCCATTCTCTGCGACGTCCAGGTCGCCCTCATCGTCTTCTCCAGCCGTGGCAAGCTTTACGAGTACTGTAGCGGCAACAGCTTGGGCAAGATCCTTGAGCATCATCGGAGTCGCTTGAAAGGAGAAATGAAGGCATCCGAAAATATAGAA---AGCTACCACCCAGAATCTGCAAGTCAACAGTCACATGTGGAGATACTAAAACTTGTACAAAAGCAGCTCGAAGGGCCAAATATTGAGCAGTTGAATGTGACTGACCTTGCGCAACTGGAGACACAGTTTAATGCTGCGCTTACATACACGAGATCTAGAAAGACGCAGCTGATGATGGAGTCCATAATTAGCCTTCATGAAAAGGAAAGGATGCTGAGAGAAGAAAACGAGCTATTAGAGAGGGAGATTGCATCGATG---AAGAATAGTGAAGGCAGA---ACTGAGGTGTTGATGGGGTTAAGCATGAACAGTCCCTTGCCTCATCCTGAAACACTTAGTTTGCTTCCA
Juglans_r_FLC                  ATGGGAAGGGGA---AAGGTGCAGCTGAAGAGAATCGAGGACAAGAGCAGTCGACAAGTGACTTTCTCGAAGCGGAAGGGCGGGCTGATGAAGAAGGCTCGAGAGCTCGCAGTGCTGTGCGACGTGGAGGTGGCGCTCATGATCTTCTCCGACCGAGGCAGGCTCTATGAGTTCTCTAGCGCTGAGAGTCTTGGAAAAATCCTCGAGCGGTATAGGACACATGTAGAAGAAGAAATC---GCTGTCCGCTCTCTAGAA---AAGACGCATGCTGACTGCCCTGGTCTTCAGATGGGCGCTAGGCCACTGGAAATGATACAAAGGTACCTTGAAGAACAGAATATTCAAGAGAAAACCTTGATAGAACTCACTCACTTAGAGATAGAACTGGATGTGATATTGAGACAAACCAGATTCAGAAAGACGCAGCTAATGATTGAAGCTATAAAAGCGCACTACGAAGAGGAAAAGCAGCTGAGAGAAGAGAAGACACTGATGGAGGAGGAGATGGCAGCAATG---ATGAGTGAGGACCAT---------------GTCCTGAGACTGGAACTGAACAACGCCCGTGCCCCTCCAGAAACCTTGCTTAATCTGTTT
Alnus_g_AgFLC                  ATGGGGAGAAAG---AAAGTGGTGCTGAAGCGGATCGAGGACAAGAGCAGTCGCCAGGTGACCTTCTCGAAAAGGCGGAACGGGTTGATGAAGAAGGCTCGCGAGCTCTCCATTCTCTGCGACGTCCAGGTCGGCCTCATCGTCTTCTCTAGCCGTGGCAAGCTCTACGAGTTCTGTAGCGGCAACAGCTTGGCCAAGATCCTTGAGCGTCATTGGAGTCGCTTTAAAGAGGGAACAAAGGCGTCTAACAGTATAGAA---AGCTACCAACCAGAATATGCAAGTCAACATTCACAAGTGGAGCTACTAAAACTAGTACAACAGGAGCTCAAAGGGCCAAATATGGAGCAGTTGAGTGTGACTGACCTTGCGCAACTGGAGAAAAAGCTTAATGCTGCGCTCATGTACACAAGAACTAGAAAGACACAGCTGATGATGGAGTCCATAATTAGCCTTCATGAAAAGGAAAGGATGCTAAGAGAAGAAAACGAGCTATTAGAGAGGGAGATTGCAGCGATG---AGGAATAGTGAAGGCAGA---ACTGAGGTGTTGATAGGGTTAAGTATGAACAGTCCCTCGCCTCATCCT---------------------
Taihangia_r_TrMADS3            ATGGGACGGGGG---AAGGTGCAACTGAAGCGAATCGAGAACAAGATCAGGAGGCAAGTGACTTTCTCGAAGCGGAGGAGTGGGTTGATCAAGAAAGCTAAAGAGCTCTCTGTTCTGTGCGGCGTTGAAGTTGGGCTCATCATCTTCTCCGCCAGGGGTCGACTTTACGAGTTCTGTAGCGGCGATAGCTTGGAGAATGTTCTTGAGCGCTACCAGATACATAATGAAGAAGAAGCTGGTAATTCCAAAAATAAGAAA---AATCATTCGGAATCAAGTACTTCTGGAACAGGTGCTAATAAATCACTGAAAATGATCCAAAGTGAACTGGAAGCACATAACATTCAGAATCTGGATGTTACAGAGCTTGCTCAACTAGAGAAGCAACTCGACGCAACATTAAGGCAAACAAGAACAAGAAAGACACAGCTCATGATGGAAGCTATATCATCTCTCGTCGACAAGGAAAAGAAGCTGGGAGAAGAGAAGGACCTCATGGAAAAAGAGATTGCAGTTCTGATGGAAGGAGAAGAAGGTGAA---GATGAA---------------------CACAGCAACTCCAAACATCCAGTGCACAATTTCTTT------
Malus_d_MdFLC                  ATGGGGCGAGGG---AAGGTAGAGCTGAAGCTAATCGACGACAAGCTCAGGCGGCAAGTGACGTTTTCCAAGCGGAGAAGCGGGCTGATCAAGAAGGCACGTGAGCTGTCCGTGCTCTGCGGGGTGGAGGTGGGCCTCGTCATCTTCTCCGCCAAGGGGAGGCTCTACGAGTTCTGTAGCGGCGAGAGTTTGGGAAAGCTTCTGGAGCGTTACCAGATGCATGGTGAAGAGGAAATTGGTGCTTCCAAGAATAAGAAG---CATAATGCGGAATGTAGTGATCTCAGCGCAGGCGCTAACCGATCTCTGAAAATGATTCAAAGTGGTATGGAGGCACAAGACCTTGATCATCTAGATGTTCCAGAGCTCACCCAGCTTGAGAAGGAATTGGATGCACTTTTAAGACAAACAAGATCAAGAAAGACGCAGCTGATGATGGAAAACCTTACAGCTCTTATCGAGACGGAAAAACAG------------------------------------------------------------------------------------------------------------------------------------------
Pyrus_p_PpFLC                  ATGGGGCGAGGG---AAGGTAGAGCTGAAGCTAATCGACAACAAGCTCAGGCGGCAAGTGACGTTTTCCAAGCGGAGAAGCGGGCTGATCAAGAAGGCACGTGAGCTGTCCGTGCTCTGCGGGGTGGAGGTCGGCCTCGTCATCTTCTCCGCCAAAGGGAGGCTTTACGAGTTCTGCAGCGGCGAGAGTTTGGGAAAGCTTCTGGAGCGTTACCAGATGCATAGTGAAGAGGAAATTAGTGCTTCCAAGAATAAGAAG---CATAATGCTGAATGTAGTGATCTCCGCGCAGGCGCTAACCTCTCTCTGAAAATG---AGTCAAAGTATGGAGGCACAAGACCTTGATAATCTAGATGTTCCAGAGCTCACCCAGCTTGAGAAGGAATTGGATGCACTTTTAAGACAAACAAGATCAAGAAAGACGCAGCTGATGATGGAAACCCGTACAGCTCTTATCGAGACGGAAAAACAGCTGAAAGAAGAGAAGCGTCTCATAGAAAATGAGATTGCAGCACTG---AAGCTGAAGGAGCAAGCA---GAGCAAGCACTGTGCCGACTAGGAACCGCAGAGCACTTCCTCCGC------------------------
Glycine_m_Glyma.05G148700.2    ATGGGGAAGAAG---AAGCTGGAGATAAAGCGAATCGAGAACAAAAGCAATCGGCAGATAACATTCTCCAAGAGGCGCAAAGGATTGATGAAGAAAGCCCGCGAGTTATCCATTCTCTGCGATGCGAAGTTGGCGCTGCTCATCTTCTCCAGCACCGGCAAGCTCTACGAGCTTTGCAACGGTGACAGTTTGGCCGAGGTCGTGCAGCGATATTGGGATAACTTAGGAGCGAGCGGTACTGACACA------AAGGGA---CTCCGCTTTGAAATTGCAGATATCTGGTCTGATGAAGCGTTTTCTCAATTGGTC---CAAAGCCACTTTGGTGTTTCTGAACTTGAGCATCTGAGTGTGACTGACCTTATGGAACTAGAGAAACTGGTTCATTCTGCTCTTTCGCGAATCAGATCAGCAAAGATGCGATTGATGATGGAATCTGTAGAGAATCTTAAGAAAAAGGAACATATCTTGAGAAATGAAAATGAGCTTTTGGAGAAACAGATTGAGGCACAG---AAAAAAGCTGATGACGTC---AATAACGTGGTGCGGTTTATTCAAACAGTGACGCATAATCTGCTCCCTGGTTTG---------------
Glycine_m_GmAGL3L              ATGGGGAAGAAG---AAGGTGGAGATAAAGCGAATCGAGAACAAAAGCACTCGGCAGATAACATTCTCCAAGAGGCGCAATGGATTGATGAAGAAAGCTCGCGAGCTATCCATTCTCTGCGATGCGAAGGTGGCGCTGCTCATCTTCTCCAGCACCGGAAAGCTCTACGAGCTCTGCAACGGTGACAGTTTGGCCGAGGTCGTGCAGCAATATTGGGATCATTTAGGAGCGAGCGGTACTGACACA------AAGGAA---CTATGCTTTGAAATTGCAGATATCTGGTCTGGTTCAGCGTTTTCTCAAATGATC---AAAAGGCACTTCGGTGTTTCTGAACTTGAGCATCTGAGTGTGTCTGACCTTATGGAACTAGAGAAACTGACTCATGCTGCTCTTTCGCGAATCAGATCAGCAAAGATGCGATTGATGATGGAATCTGTAGTGAATCTTAAGAAAAAG------------------------------------------ATTGAGGCACTA---GAAAAAACTAATGACGTC---AATAACGTGGTGCGGTCTATTCAAACAGTGACGCATAATCTGTTCCCAGGTCTC---------------
Glycyrrhiza_u_GuFLC            ATGGGGAAAAAG---AAGGTGGAGATGAAGCGAATCGAGGACAAGAGCAGTCGCCAAGTAACATTTTCGAAGAGGCGCAAGGGATTGATGAAGAAAGCTAGCGAGTTAGCCGTTCTCTGCGATGCGAATGTGGCGCTCATCATCTTCTCCAACCCCGGGAAGCTCTACGAGTTCTGTAACGGTGACAGTTTGGCCAAGATCTTCCAGCGATACAATGATCATATAGGAGCAAGCGGTTTTGACTCA------AAGGAA---ATTCACTTTGAAATTGCTGATATATGGTCTGGGGAAGCGTTTTCTCAATTGGTC---AAAAGGCACTTTGGTGTTTCCGAACTCGAGCATCTGAGTGCGACTGACCTAATGGAACTAGAGAAATTGATTCATACTGCCCTTTCACAAATCCGATCAGCAAAGATGCGATTGATGATGGAGTCGGTAACGAAC---------------------------------------------------------------------------------------------------------------------------------------------------------------
Populus_t_Potri.003G169700.1   ATGGGGAGAAAG---AAAGTGGAGCTAAAGCGAATCGAAAAGAAGATCTGTCGACAAATCACTTTCTCGAAGAGGCGAAATGGACTGATCAAGAAAGCACGCGACCTCTCTCTTCTCTGTGACGTCCAAGTCGCTCTCCTCGTCTTCTCCAGCAGTGGCAAGCTGTATGAATTCTCTAGCGCCGGCAGTTTGGCCAAAATCCTGAAACGTTATTTCGAAGAGAAAACTGCATTGTCTAATGGTGCT---AATGAGCTA---TATCATGGTAAATATGAAAAAAAAATCAAGTCGTTTGCAGAGCTGTTGCAAACAGTACAAAGTCAAGTTGGGAATTCAAACTTCGAGGAGCTGACCTTAAGCGACCTAGAACAAACGGAGATGCAACTTGATGCTGCACTGAGACGTACGAGAGCTAGAAAGACGGAACTGATGTTGGAAACAATTAATGCCCTCAATGACAAGGAAAAGACACTAAGGGAGGAAAATCAACGTCTACAGACGCAGCTTCTCTCTTCA---GGGAAATGT---------------------------------------------------------------------------------
Salix_p_SapurV1A.0173s0300.1   ATGGGGAGGAAG---AAAGTGGAGCTAAAGCGGATCGAAAAGAAGATCTGTCGTCAAATCACTTTCTCAAAGAGGCGAAATGGACTGATCAAGAAAGCTCGCGACCTCTCTGTTCTCTGTGACGTCCAACTCGCTCTCCTCGTCTTCTCCAGCACCGGCAAGCTGTATGAATTCTCTACCGCCGGCAGTGTGGCCAAAATCCTGAAACGTCATTTCGAAGAGAAAACTGCGTTGTCTAGTGGTGCT---AATGAGCTA---TATCACGGTAAATATGAAAAAACATTTAAGTCGTGTGCAGAGCTGTTGCAAATAGTACGCAGGTCATTTGAGGATTCAAACTTCGAGGAGCTGACCTTAAGCGACCTAGAACAAACGGAGATGCAAATTGATGCTGCACTGAGACATACGAGAGCTAGAAAGATGCAACTGATGTTGGAATCAATGAATGCCCTCCATGAAAAGGTATGGTTATTTCTTTATCAAACATTACTTCGCAACTATCAATATTCTGTCATC---ACTGTTTCTCCATTCAAG---TTTCGAGGAAAAAAAGGAAATATCTTTGTTTCTCGAAATCTTTAT---GACATTATTCCAATAGTTCCC
Salix_p_SapurV1A.0173s0350.1   ATGGGTCGGAAG---AAAGTGGAGCTCAAACGAATCGAAAACAAAAGCAGTCGCCTGGTTACTTTCTCCAAGAGGCGAAATGGACTGTTCAAGAAAGCTCGTGAGCTCTCCGTTCTTTGTGACGTGCAAATCGCCCTCCTCATCTTTTCAAGTCGCGGCAAGCTCTATGAATTCTCTGGCGTTGACAGCACAGCCAGTATCCTCAAGCGTCGTTTTGAAAAGGTTGCAACT------------GCT---AACGAGGTA---AATTGTGGTAAACAT---GCGAACTTCAAATCACATGCAGAGCTACTGCTAATGATTGAAAGGAACCTTGAAGGTCCGCATGCAATGGAGCTTACCTTGAGTGACCTGGTGGAACTAGAGAAACAACTGGATGCTGCACTAACACATGTCAGAGCGAGAAAGGATTTGAGCTTGGCTTAG---------------------------------------------------------------------------------------------------------------------------------------------------------------------------
Vitis_v_GSVIVG01033067001      ATGGGGAGAGGA---AAGTTCCAGCTGAAACGAATCGAGAACAAGAACAATCGGCAGGTGACTTTCTCAAAGCGACGAAGCGGAATGATGAAGAAAGCTCACGAACTATCTATTCTATGTGACGTTGATCTTGCTCTGATCATCTTCTCCGCCAGAGGCAGGCTTTACGAATTCTGTAGTGGCAATAGCTTGAGAAACATTATCGAGTCTATAAGTCGTGATGCAGAAGCAAATGTTGGCAGCAGCTCTCATAAGCAG------------AAGCGTTATCCAGTTCGATGGGCAGGTGCTGACCTACTTAAAATAGTTGAAAGTCAGGTTGAAGGGCCACGCATCGAGCAACTAAGGTTGTCAGAGCTCAGCCAACTAGAGCAAAAACTGGATGGCATGCTGAGACAAACTAGGCGACGGAAGACACAGCTGATGATGGAAGCCATAGCATGCCTCAAAGAAAAGGTAAAGGAGCTGAACGAACAAAAACAGCAAATGGAGAAGATGATTGCAGCAGCAGAGAAAGACGCCCTCCAGCAT---GACCTGGTGATGGAACAAGCC---GGTAACAGCAAGCCCCCTCCCCAGAATGTTGTGCTGCAGTTGCTT
Cichorium_i_CiFLC2             ---------GGG---AAGGTCGAACTGAAGCGGATCGAAGACAAGAGCAGCCGTCAAGTCTCGTTCTCCAAGCGACGGAATGGATTGATGAAGAAATCTCATGAGCTGGCGGTGCTGTGCGACGTCGTCGTCGCTCTCTTCATCTTTTCAGGCGGAGGCAGACTCTATGAGTTTTCGACCGGTGAAAGCATGGCTAGGATTCTCGCCAGCTATAGCAGCTATAAGAAGACAGAGGAACTTACCCGTATAAACCTACAA---GAAAAACTTTCAGAATATGGGGACGTGTCTGCAGCTGATGAGCTGACAGAGATAATCCAACGCCACCTGGAAGAGAAGAATCTCAAACAGCTAGATATAACTAGTCTCAATCAGCTCGAACGCCATTTGCATAATTTCCTCCGCCAAGTCAGAATCAGGAAGACACAGCTAATGATGGGAGTTGTCAAGGGCCTGCAACAACAGGAAATGGAACTGAAGAAAGAGAAAAAAATCATGATGGAGGAGATTGAGGCAGCAAGGATGAATGAGGATTCTGGT---GATGCTGCAGCAGATCCACAG---ACGTTTCAG---GTTACCTGG------------------------
Cichorium_i_CiFLC1             ---------------------------------GGGGATGAGACAGAGCAGCCGTCAGTCTCGTTCTCCAAGCGACGGAATGGATTGATGAAGAAATCTCATGAGCTGGCGGTGCTGTGCGACGTCGACGTCGCTCTCTTCATCTTTTCAGGCGGAGGCAGACTCTATGAGTTTTCGACCGGTGAAAGCATGGCTAGGATTCTCGCCAGCTATAGCAGCTATAAGAAGACAGAGGAACTTACCCGTATAAACCTACAA---GAAAAACTTTCAGAATATGGGGACGTGTCTGCAGCTGATGAGCTGACAGAGATAATCCAACGCCACCTGGAAGAGAAGAATCTCAAACAGCTAGATATAACTAGTCTCAATCAGCTCGAACGCCATTTGCATAATTTCCTCCGCCAAGTCAGAATCAGGAAGACACAGCTAATGATGGGAGTTGTCAAGGGCCTGCAACAACAGGAAATGGAACTGAAGAAAGAGAAAAAAATCATGATGGAGGAGATTGAGGCAGCAAGGATGAATGAGGATTCTGGT---GATGCTGCAGCAGATCCACAG---ACGTTTCAG---GTTACCTGG------------------------
Cichorium_e_CeFLC              ------------------------CGGGGAGCGGATCGAGACAAGAGCAGCCGTCAAGTCTCGTTCTCCAAGCGACGGAATGGATTGATGAAGAAATCTCATGAGTTGGCGGTGCTGTGCGACGTCGACGTCGCTCTCTTCATCTTTTCAGGCGGAGGCAGACTCTATGAGTTTTCGACCGGTGAAAGCATGGCTAGGATTCTCGCCACCTATCGCAGCTATAAGAAGACAGAGGAACTTACACGCATAAACCTACAA---GAAAAACTTTCAGAATATGGGGACGTGTGTGCTGCTGATGAGCTGACAGAGATGATCCAACGCCACCTGGAAGAGAAGAATCTCAAACAGCTAGATATAACTGGTCTCAATCAGCTGGAACGCCATTTGCATAACTTCCTTCGCCAAGTCAGAATGAGGAAGACACAGCTAATGATGGGAGTTGTCAAGGGCCTGCAACAACAGGAAATGGAACTGAAGAAAGAGAAAAAAATCATGATGGCGGAGATCGAGGCAGCAAGGATGAATGAGGATTCTGGT---GATGCAGCAGCAGATCCACAG---ACGTTTCAG---GTTACCTGG------------------------
Lactuca_s_LsFLC                ATGGGAAGAGGA---AAGGTCGAATTGAAGCGGATCGAAGACAAAAGCAGCCGTCAAGTCTCCTTCTCCAAACGACGGAATGGATTGATGAAGAAATCTCATGAGTTGGCCGTGCTTTGCGACGTCGACGTCGCTCTTTTCATCTTTTCCGGCAGAGGCAGGCTCTATGAGTTTTCGACCGGTGAAAGCATGAGCAAGATTCTGAGCAGCTATCAAAGCTACAAGAAGACAGAAGAAATTACCCGCATGACCCTACAA---GAGAAGCTTTCAGAATATGGGGATGCGTGTACTGTTGATGAGCTGACACATATAGTCCAACGCCATCTGGAAGAGAACAATATCAAACATCTAGATATAGCTGGTTTCAATCAGCTGGAACGACATTTGAGTAACTTTCTCCGCCTAGTCAGAATCAGGAAGACACAGCTAATGATGGGAGTTGTCAAGGACCTGCAAGAGAAGGAAACACAGCTGAAAAAAGAGAACAGCATTATAATGAAGGAGATTGAAGCAGCAAGGATGAATGAAGATTCTGGT---GATGCTGCAGCACCTCCGTAT---ACATTTCAG---GTCACCTGG------------------------
Centuarea_s_CsFLC              ATGGGGAGAGGG---AAGGTCGAACTGAAGCGGATCGAAGACAAGAGTAGCCGGCAAGTCTCCTTCTCGAAGCGCCGGAATGGATTGATGAAGAAGACTCATGAGCTCGCCGTGCTGTGCGACGTCGATGTTGCTCTTTTCATCTTCTCCGGCCGAGGAAGGCTCTACGAGTACTCCACCGGTGAAAGCATGATTAAACTTCTCACCCGCTACCAAAGCTATAAGAAGACAGAGGAACTTACGCGAGTAAGTCTA------CACAAGCAGCTTGATTCCGAAAATGTGTGTACCGCTGATGAGCTGACGCAGATGATCAAATGGCAGCTCGAAGAGAACAATATTAAACTGCTAGATACAACCGATCTCAATCAGCTGGAGCAGCAATTGGATAGCCTTCTCCACCAAGTCAGAACCAGGAAGAGACAGCAAATGATGGGAGTTGTGAAGGCCCTACAAGAGGAGGAAATGCAACTGAAGAAAGAAAGAAACTTTATGATGAAGGAGATTATGGCAGCGAGG------TCAGACTCTGGT---GACCCATCACAGCTTCCAGCA---ACGCCCCAGATGATCATCTGG------------------------
Helianthus_a_HaFLC             ATGGGGAGAGGG---AAGGTTGAACTGAAGCGGATCCAAGACAAAGTGAGCCGCCAAGTCTCCTTCACCAAGCGCCGGAACGGACTGATGAAGAAGGCTCGCGAGCTATCCGTGCTGTGCGACGTTGATCTCGCCGTTTTCGTCTTCTCTGGGAGAAACAAGCTCTATGAGTTTTCTACCGGTGACAGCATGCCTGATATCCTTAAGCGCTACGAGGACCACAAGCATGCAGATGAAGCAGTCCGCAGAACTGTACGC---GAGGAACTCTTACAATATAGGAATGTACGCACCGCTAATGAGTTAACAGAGATGACCCAAAGGCACCTCAATGAGCACAAGGTTCAACAGGCAGATGTCAGCGAGCTCTTTCAGTTAGAGAAACAAATCGAGGCCAATCTCCAACAAGTCAGAACCATAAAAACAAAGTTGATGTTGGGAGTTGTGAAAAACCTGCAAGAGGAGCAAAAACAACTGAGACAAGATAAGCGGTTGATGGAAGGAAAGGTAGCA---------------------------------------------------------NATGAGTTGCGGATTTGG---GAACGTAACAAC---------
Carthamus_t_CtFLC              ATGGGGAGAGGG---AAGGTCGAACTGAAGCGGATCGAAGACAAGAGCAGCCGGCAGGTCTCCTTCTCCAAGCGCCGGAACGGACTGATGAAGAAGACTCACGAGCTGGCTGTGCTGTGCGACGTCGATGTCGCTCTTTTCATCTTCTCCGGCCGAGGAAGGCTCTACGAGTACTCCACCGGTGAAAGCATGGTTGAGCTTCTCACCCGCTACCAAAGCCATAAGAAGACAGAGGAACTTGCGCTCGTAAGTCTA------CACAAGCAGCTTGATTCTGAAAATGTGTGTACCGCTGATGAGCTGACACGGATGATCAAATGGCACCTCGAAGAGAACAATATTAAACTGCTAGATACAACCGGTCTCAATCAGCTGGAGCAGCAACTGGATAGCCTTCTCCACCAAGTCAGAACCAGGAAGAGACAGAAAATGGTGGGAGTTGTGAAGGCCCTACAAGAGGAGGAAATGCAACTGAAGAAAGAAAGAAACTTTATGTTGAAGGAGATTATGGCAGCAAGG------TCGGGCTCTGGT---GATCCCTCACAGCTTCCGCCA---ATGGCTCAGATGATTATCTGG------------------------
Mimulus_g_mgv1a014510m         ATGGGGAGAAAG---AAGCTGGAGATGAAGCGAATCGAGGAGAACAGTGCGAGAATGGTTTGTTTCTCGAAGCGAAGAAATGGTCTGATTAAGAAAGCTAAGGAATTATCTGCTCTCTGCGATGTCGATGTGGCCGCTGTCATCTTCTCCAACAGGGGAAAGCTTTATCAGTATTGTAGCGCCGATAGCATGGCGCAGGTCCTGCAAGAATATCAAAGTCGAGTCGAGAGTGACAAAGATGGTTGCGATACAGAGGGT---TTGTAC---TCCAAAAATGGCGATTATCTTACATATGGTGAGCTTCTCAAAACTGTTGGAAGTGAACTTAAGGAGCCACGTGTTGAGCAGCTAAGTGTGGCGGACCTTGGGCTCATGCAGAAACAACTTGAGACTGCATTAATGGAGATACGTTCGACTAAGACAAAAATGATGACGGATGCTCAGTCAAGCCTTCAGGAAAAGGAAAAGATTCTGGAAGAAGAAAAAAAGCATCTC---AACGAGATTGTTGAA------------------GACAAT---AACTGCGCTAAGAAGGTGGTG---GTACTCAACATTGCCACAGAA------------------------
Mimulus_g_mgv1a014491m         ATGGGGAGAAAG---AAGCTGGAGATGAAGCGAATCGAGGAGAACAGTGCGAGAATGGTTTGTTTTTCGAAGAGAAGAAACGGTTTGATTAAGAAAGCTAAGGAATTATCTGCTCTCTGCGATGTCGACGTGGCCGCTGTCATCTTCTCCAACAGGGGAAAGCTTTATGAGTATTGTAGCGCCGATAGCATGGCGCAGGTCCTGCAAGAATATCAAAGTCGAGTCGAGAGTGACAAAGATGGTTGCGATACAGAGGGT---CTGTAC---TCTAAAAACGGTGATTATCTTACATATGGTGAGCTTCTCAAAACTGTTGGAAGTGAACTAAAGGAGCCACGTGTTGACCAGCTAAGTGTGGCGGAGCTTGGGCTCATGCAGAAACAACTTGAGACTGCAATAATGGAGATACGTTCGACTAAGACAAAATTTATGACGGATGCTCAGTCAAGCCTTCAGGAAAAGGAAAAGATGCTGGAAGAAGAAAAAAAGCATCTC---AACGAGATTGTTGAA------------------GACAAT---AACTGTGCTAAGAAGGTGGTG---GTACTCAACATTGCCACAGAA------------------------
Mimulus_g_mgv1a014464m         ATGGGGAGAAAG---AAGCTGGAGATCAAGCGAATTGAGGAGAACAGCGCTCGGATGGTTTGTTTTTCGAAGAGAAGAAATGGTCTGATTAAGAAAGCAAGGGAGTTATCTGTTCTTTGCGATGTCGACGTGGCCGCCATTATCTTCTCCAAGAGGGGAAAACTTTACCAGTATTGTAGCGCCGATAGCATGGCGCAGGTCCTGCAACAATATCAACGTCGAGTCGAGAGTGAGAAAGATGGTTGCGATACAGAGGAT---CTGTAC---TCCAGAAACGGTGATTATCTTACATATAGTGAGCTTCTCAAAACTGTTGGAAGTGAACTTAAGGAGCCACGTGTTGAGCAGCTAAGTGTGGCGGACCTTGGGCTCATCCAGAAACAACTTGAGACTGCATTAATGGAGATACGCTCGACTAAGACAAAATTGATGACGGATGCTCAGTCAAGCCTTCAGGAAAAGGAAAAGATGCTGGAAGAAGAAAAAAAGCATTTC---AACGAGATTGTTGAA------------------GGCAAT---AACAGTGCTAAGAAGGTGGTG---ATACTCAACATAGCCGCAGACGGC---------------------
Nicotiana_t_NtFLC              ATGGGAAGGAAG---AAAGTGGAAATAAAGCGAATCGAAGACAGGAGTAGTAGGCACGCGACTTTCTCGAAACGGAGAAACGGACTGATGAAGAAAGCCAAACAGCTCTCTATTCTCTGTGACGTTGATGTCGCCGTCATCGTCTTCTCTAGCCGTGGACGCCTCTTTGAATTCTCCAGTACTAACAGTTTGACAGGAATAACTCAACGATATCACAGAAACGTGAAAGCAGAAGATAAGGTCTCTGCAGAAGTTAAT---GACACAGAGTCAAAATATGCAAGTTTCATGACAATGGAAGAAGTGCTACAGACGGTAGAAAAGCAACTCGAGGAGCCTGATGTTGATGATCTCAGCATTACTGATCTTGTCCATTTGGAGAACCAATTTGAGACTGCTCTTACACAAACCAGATTTAGAAAGACACACTTGTTGATTGAATCAATTAAGAATCTTCATGACAAGGAGAAGCTGCTGATAGAAGAAAACAAAGTTCTGGATGACGAGATAGGTAGCATCAAGAAGAAAGAAGCAAATGAG---ATGGCAGTGGATAACATTGCA---CCACCTATGGATTGTGGACAACAGAGAGAGACCCTGTACCTTCTC
Solanum_t_StFLC                ATGGGAAGGAAG---AAAGTGGAAATAAAGCGAATTGAAGATAAGAGCAGTAGGCAAGCAACTTTCTCCAAACGAAGAAATGGACTCATGAAGAAAGCCAAACAGCTCTCTATTCTCTGCGATGTTGATGTCGCCGTCCTCGTCTTCTCCAGCCGTGGACGCCTCTTTGAATTCTCCAGTACCAACAGTCTGACAGGAGTTATTCACCGATATAACACCCACATGAAAGCAGAAGATAAGGTCTCTGCAGAAGTCGAT---GACACAGAGTCAAAATATGCAAGTTTCATGAGAATGGAAGAACTGCTACAGACGGTAGAAAAGCAACTCAAGGAGCCTGATGTTGATGATCTCAGCATTACTGATCTTGTCCATTTGGAAAACCAAGTCGAGACTGCTCTGACACAAACCAGATTTAGAAAGACACACTTGTTGATTGAATCAATTAAGAATCTTCATGACAAGGAAAAGCAGCTGATAGAAGAAAACAAAGTTCTGGAGGATGAGATAGGTACCATAAAGAACACAGAAGAAAATGAG---ATGGCAATGAATAACATTGCT---CCACATATGGGA---------------------TTGTGGACAACA
Petunia_h_PhMADS15             ATGGGGAGGAAG---AAGGTTGAAATAAAGCTAATCCAAGACAAGAACAGTAGACAAGTGACATTTTCAAAAAGAAGGAAAGGGCTCATAAAGAAAGCCAAAGAACTCTCTATTCTTTGTGATGCAGATGTTGCTGTTGTTGTCTTCTCTAACCGTGGCAGACTCTACGATTTCTCCAGCAATAACAGTCTGACGGAGATTGTTCAACGATACCACAGCCACGTGGAAGCAGAAAAAGAGATCTCTGCTGAAGCTTCT---GACGCTGAGTCTAAGTATGCAAGCATCATGACAATAGGAGAAATGCTGCAAACAATACAAAGACAACTCGAGGAACCTGATGTTGATGATCTCAATGTGACTGATCTTGTCCATTTGGAAAACCAAATACAAACTGCTCTAATGGAAGCTAGATCCAGGAAGACACATTTGATGATGGAATCCCTCAAGAGTCTTCATGAAAAGGAAAATCTGCTGAGAGAAGAAAACAGAATTCTGGCAGACAAGATATCTATGACCACGAACACTAGAGAAAATGGG---ATGGATTTGGATAACCTTGCA---ACCCAACCAATTGGTGAACAGCAGAGAGCAACTCTGAATTTTTTC
Ipomoea_b_IbFLC                ------CGGAGA---AAGGTAGCGATAAAGCGAATCGAAGACAAGAGTAGCCGGCAAGTGACCTTCTCGAAGCGCCGGAGCGGATTGATAAAGAAGGCGAAGGAGCTCTCCGTGCTGTGCGACGTTGACGTCGCCGTCGTCGTCTTCTCCAGCAGCGGCAAGCTCTACGACTTCTCCAGCACTAACAGTTTGACAGGGGTCCTACAAAGATACAACAGCCATGTAGAAACAGAGGAAAAGCAA---------------------------TCTAATTACGCGCGATACATGACAATTGGAGAACTGGTACAGACTCTGGAAAGTGACATTGAGGAACCT------GACCAGCTTAGTGTGACTGACCTTGTCCATTTGGAGCAGCAGATTGGGAGTGCACTTCTAGAAACAAGATCTAGGAAGAATTGTTTGCTGATGGAATCTATCGCGCATCTACATGAAAAGGAGAAGATGTTGGAAGAAGAAAAAAGGCATCTTGAGGAACAAATAAGTATTAAGAAGGATAGTGAGGAAAATGAG---ATGGGTGTGGGTAGCCTTGCA---ACGTCGGTTGTTGGTACACAGCAGGCGGCAACCCTCAATTTACTT
Eustoma_e_EgFLC1               ATGGGGCGACGG---AAGTTGGAGATCAGGAGAATCGAGGACAAAAACAGCAGGCAAGTCACTTTCTCCAAGCGGAGGACTGGACTCATGAAGAAGGCCAAAGAGCTCGGCGTTCTCTGCGACGTCGACGTCGCTGTCGTCATCGTCTCCAGCCACGGCAAACTCTACGATTTCTCCAGCAATAACAGTTTGGTGCAATTGCTTCAAAAGTATCAAAGTTACATGGAATGCAAAGGAAACAACAGTGCAGAAGTTAACAGAAAGATGCAGAGCCAGACTATGAGCCTCCCAGTGATGAAAGAGCTGCTACATACAGTTGAAAGGGATCTCGAGGAACCA------AAC---TTTGAACTGACAAAGATTTTGCAGCTCGAGAAAAACCTCCAGACTGCACTGATAGAAACAAGATCTATAAAGACTCATTTGATGATGGATACCATAACTAGCTTACGTCAAATGGAAAATAATCTGATAGAAGAAAACAAGTTTCTGCAAACCAAGATACCCAATGAAAACGACGCTGAGACGCCTGAG---CTTGGTAATATGCGCTGCAAC---CTAATGATATCTGGGCAGAGG---------ACACTTAATTTACTC
Coffea_a_CaFLC                 ATGGGGCGGAGG---AAGGTGGAGATTAAGAAAATCGAGGACAAGAACAGCAGGCAAGTCACGTTTTCCAAGCGGAGAAGCGGACTGATGAAGAAAGCCAAGGAACTTTCCGTTCTCTGCGACGTGGATGTTGCTGTCCTCATCTTCTCTGGTCGCGGCAAGCTCTACGACTTCTGCAGCACCAACAGTTTGGCCAAGATCCTACAACGATATCGCAACTACGCAGAAGCAGAAGACGGGTCTGCAAGAATTAGCGGCGTAGAGAAACGTCCTGAAGGCAGAAATGTCGTGACAATCAGAAAGCTGCTGGAAAAAGTTGAAAGGGATCTAGAGGAGCCAGATGTTGACCACCTTAACCTGAGTGAACTAGTGCAATTGGAAGAACAACTTGAAGATGCACTCATTCAAACAAGATCTAGGAAGACACGATTACTGATGGAATCAATAACCAGTCTAAGTGAAGTGGAAAAGATGCTGAGGGAAGAAAACAAGCTTCTGCAAAATAAGGTAGCTGGTACATCCAATAATGACTTGCTTGAA---TTTGGGGACCTTCACGTTGGA------ATGATTTCTGGGCAGCGA---------CAGGCTATGCTTGAA
Cyclamen_p_CpMADS3             ATGGGTCGGAGG---AAGCTGGAGATAAAGAGGATAGAAGACAAGAGCAGCAGGCAAGTCACCTTCTCAAAGAGACGCAACGGACTTATCAAGAAAGCTCGGGAGCTCTCCGTCCTTTGCGAAGCCGACGTCTCGCTCCTCGTCTTCTCCGCTCGCGGCAAGCTCTACGAGTTCTCCAGTTCCCAAAGTTTGGACCAGATTATTCAACGCTACAAAAGCAGCTGTGTGGCAGCAGATGGA---------ATTGCCTCAGAAGACCAGGTGATATTTGGA---AATTTTGGGACAAGTTCGGAGCTCTTAGAAGGAGTTGAAAGGTACTTGGAGGAGGCACACCTGGAGAAGCTTAGTGTGACTGACCTGGTTCAACTGGAGAGCGAAGTTGATGCAGCACTAAGGCAGATCAAATCAAGAAAGACACAACTACTGTTGCAGTCCATAACGGCCCTTAACCAAGAGGAAACTAGGCTGACGGAACAAAACAAGCGTCTAGTGGCAGAGGTAGCTCTTGAGAAAGATCATGATGCGAATGAA---------------------------------GCAACTGAACAAAGA---------CCTATGCTTCTTTTG
Mesembryanthemum_c_MEcrFLC     ATGGGGAGGAAG---AAGATACAGATGAAGAGGATTGAAGATAAGAGCAGTCGTCAAGTGACGTTCTCGAAGCGTCGTTCTGGATTAATCAAGAAGGCTCGAGAACTTTCTGTGCTCTGCGATGTCGAGGTTGGACTCGTCGTCTTCTCCAGTCGTGGTCGTCTCTACGAATTCTGCAGTAGCTCCAGTTTGCCCCAGGTTCTTAAGCGATACCAAGATTGCATTGCAGTCAAGGAACAGACTTCAACCATCAGCAGTGAACTGGAGAAACTTCATTCT---AGTTTCGAAACGTGTTCTGATCTACTGAAAACAGTTGAAAGTTGTCTGGACAGCTCA------GAGCAGCTTGGCTTGTATGACTGTATGCAGCTTGAAACGGAACTTGATGCAGCCCTCTCACAGACCAGGACACGGAAGACTGAGTTGATGCTAGAGTCTGTGATCTCTCTAAAGAAACAGGAGAGGACACTGATACAAGATAATGAGCGGTTGAAG---GAGGTTGCTTTGAAGGGTGATGACAACACC---------------------------------------GGATTGCAGGTAGCA---------ACATTGAAGGGTGAT
Beta_v_BvFLC                   ATGGGAAGAAGG---AAGATAGAGATGAAAAGAATTGAAGATAAAAGTAGTCGTCAAGTTACATTTTCAAAGCGGCGTTCTGGTCTTATCAAAAAAGCTCGCGAACTCTCTATCCTTTGTGATGTCGATGTTGCTGTTCTTGTTTTCTCTAATCGTGGTCGTCTTTACGAATTCGTCAATAGTTCCAGTTTGTCTCAGATTCTTAAGCGCTATCAAGATTCCACTGCAGCAGACGGGAAAGCTTCAATAGCTGCTGTTGAAACAGAGCAGTCACCTTCT---AGTTGTCAAACATGTGGTGAGCTAGTAAAATCAGTTGAAAGGTACCTAGAAGGACCAGAGCTTGAAAATCTTAGGCTTGAGGACTTCATGAGGCTGGAGAGGCAACTAGCTGATGCCCTTGTACAGACCAGAACCCGAAAGACTCAACTTATGCTAGAATCTATCGGAACACTAAGTGAACAGGAGAAGCTGTTGAAACAAGAGAATGAACAGTTGAAGGATGAGGTAGCACTGATAGGCATTCCCAAGAGCCGAAAC---CATAAGGATTTAGTTAACAAC---TTGATGGAGGTGCAATACTCTCAG---AGAACACTTCCACTGCTG
Oryza_s_OsMADS51               ATGGCGCGGAGGGGGAGAGTGCAGCTGAGGCGGATCGAGGACAAGGCGAGCCGGCAGGTGCGGTTCTCCAAGAGGAGGGCGGGGCTGTTCAAGAAGGCGTTCGAGCTCGCCCTGCTCTGCGACGTGGAGGTGGCGCTCCTCGTCTTCTCCCCCGTCGGCAAGCTCTACGAGTACTCCTCC---TCCAGCATTGAAGGTACCTATGATCGCTATCAGCAATTCGCTGGAGCCAGGAGAGACCTGAACGAAGGAAGT------GATGAAAAT------------------AGTATACACTCCAGGCTTAGGGACATAACGGCCTGGTCTCTCCAAAACAATGCT---GACGAGTCGGATGCTAATCAGCTAGAGAAACTGGAGAAACTGCTGACAAATGCTTTGAGGGATACGAAATCAAAGAAGATGTTGGCAAAACAAAATGGTGAAGGGAGTAGGAGCAGAGCAAACTCCAGTGGCTCTAGGGGGCAGGAGGAAGGAAGTGCA------------------------------------------------------------------------------------------------------------
Sorghum_b_SbFLC2               ATGGCGCGGCGCGGGCGCGTGGAGCTGCGGCGGATCGAGGACAAGGCGAGCCGACAGGTGCGCTTCTCCAAGCGCCGCGCGGGGCTGTTCAAGAAGGCCTTCGAGCTGGCCCTGCTCTGCGACGCCGAGGTCGCGCTCCTCGTCTTCTCCCCCGGCGGCAAGCTCTACGAGTACTCCTCC---ACCAGCATAGAAGATACATATGACCGCTATCAGCAATTTGCGGGAGCAGGAAGAAATGTGAAT---GGAGATAACCCAGACGTAGCTTCA---------------GATTTACAGTCGAGACTTAAGGAGATCGCAACATGGTCTGAACAACACAATGCT---GAGGAGTCAGATGCCAATGAACTCGAGAAACTAGAGAAACTCCTGGCAAATGCTTTGAGGAACACGAAAACCAAAAGGATGTTGGCAAAACAAAACAATGGTGGTGCCGGTACAACAGGCAACCAGAACAGCAAC---GGACCTAGTAGTCACGAG---------------------------------------------------------------------------------------------------------------
Panicum_v_PvFLC2               ATGGCACGACGCGGGCGCGTGGAGCTGCGGCGGATCGAGGACAAGGCGAGCCGGCAGGTGCGCTTCTCCAAGCGCCGCTCGGGGCTGTTCAAAAAGGCGTTCGAGCTCGCCCTCCTCTGCGACGCCGAGGTCGCGCTGCTCGTCTTCTCCCCCGCCGGCAAGCTCTACGAGTACTCCTCC---ACCAGCATAGAAGATACATATGAGCGTTACCAGCGATTTGCGGGGGCAGGAAGAAATGCGAATGAAGGAGATAACCAGGATGCTGCTTCA---------------GATTTACAGTCCAAGCTTAGGCAGATCTCAACATGGTCAGAACGAAACAATGCT---GACAAGTCAGATCCCAATGAACTAGAGAAACTGGAGAAACTCCTGACAAATGCTTTGAGGGATACCAAAACCAAAAAGATGTTGGCAAAACAAAATAAAGGTGGTGCTGGGGCAACAAGCAGCCAGAACAGCAAT---GGACCTACGAGACAGGAT---------------------------------------------------------------------------------------------------------------
Cynodon_d_CdFLC                ATGGCGCGGCGCGGGCGCGTGGAGCTGCGGCGGATCGAGGACAAGGCCAGCCGCCAGGTGCGCTTCTCCAAGCGCCGCTCGGGGCTGTTCAAGAAGGCCTTCGAGCTCGCCCTCCTCTGCGACGCCGAGGTCGCGCTTATCGTCTTCTCCCCCGCCGGCAAGCTCTACGAGTACTCCTCC---ACCAGCGTAGAAGGAACATATGAGCGATATCAGCAATTTGCAGGCTCAGGAAGAAACGTTAATGATGCGGATAACCAGGATGAGTCTTCT---------------AATTTGCAGTCGAGGCTTACAGAGATCACAGCCTGGTCCACCCAGAATAATGCT---GACGAGACAACTACCAGTGAACTGGAGAAACTGGAGAAACTCCTGACAAATGCTTTAAGGGACACAAAAACCAAAAAGATGCTGGCTAAAAATGGTAGTGGCTGTCCTGGCGCAACAAGCAACCAGAACAGGGAT---GGACCAATGAGT---------------------------------------------------------------------------------------------------------------------
Hordeum_v_ODDSOC2              ---GCGCGGCGCGGGCGCGTGGAGCTGCGGCGGATCGAGGACCGGACGAGCCGGCAGGTGCGCTTCTCCAAGCGCCGCTCGGGGCTCTTCAAGAAGGCCTTCGAGCTGTCGGTCCTCTGCGACGCCGAGGTCGCGCTGCTCGTCTTCTCCCCCGCCGGCAGGCTCTACGAGTACGCCTCC---TCCAGCATAGAAGGTACATATGACCGCTATCAGGCATTTGCAGGAGCCGGAAAGGATGTGAGTGAAGGCAACAATGATGGAGATCCTTCA---------------AATATACAGTCAAGGCTTAAAGATATTACTTCCTGGTCTCTTCAAAACAATGCT---GATGACTCAGATGCTAATGAACTGGTGAAACTGGAGAAACTATTGACAGATGCTTTGAAGAAGACAAAATCCAAGAAGATATTGGCGCAACGAAATAGCGGTGCG---GGCACGGCGAGCGGCGAGAACTCCAGA---AGGTTT---------------------------------------------------------------------------------------------------------------------------
Triticum_a_TaAGL41             ATGGCGCGGCGCGGGCGTGTGGAGCTGCGGCGGATCGAGGACCGGACGAGCCGGCAGGTGCGATTCTCCAAGCGCCGCGCGGGGCTCTTCAAGAAGGCGTTCGAGCTCGTGGTCCTCTGCGACGCCGAGGTCGCGCTGCTCGTCTTCTCCCCCGCCGGGAAGCTCTACGAGTACGCCTCC---TCCAGCATCGAAGGTACATATGATCGCTATCAGAGATTTGCAGGGGCTGGAACGAACGTGAATGGAGGCAACAATGATGGTGATCCTTCA---------------AACATACAGTCAACGCTTAAAGAGATCGCTTCCTGGTCTATTCAAAACAATGCT---GATGTCTCAGATGCTAATAAGCTAGAGAAACTGGAGAAACTCCTGACAGATGCTTTGAGGAATACAAAATCCAAGAAGATGTTGGTGCAACAAAATAGCGGCGCA---AGCACG------------------AGG---GGGTGG---------------------------------------------------------------------------------------------------------------------------
Triticum_a_TaAGL33             ATGGCGCGGCGCGGGCGTGTGGAGCTGCGGCGGATCGAGGACCGGACGAGCCGGCAGGTGCGCTTCTCCAAGCGCCGCTCGGGGCTCTTCAAGAAGGCCTTCGAGCTCGCGGTCCTCTGCGACGCCGAGGTCTCGCTGCTCGTCTTCTCCCCCGCCGGCAGGCTCTACGAGTACGCCTCC---TCCAGCATAGAAGGTACATATGACCGCTATCAGGCATTTGCAGGAGCCGGAAAGGACGTGAATGAACCCAACAATGATGGAGATCCTTCA---------------AATATACAGTCAAGGCTTGAAGAGATTACTACCTGGTCTCTTCAAAACAATGCT---GATGACTCAGATGCTAATGAGCTAGAGAAACTGGAGAAACTACTGACAGATGCTTTGAAGAATACAAAATCGAAGAAGATGTTGGCGCAACGAAATAGTGGTGCA---GGAACGGCAAGCGGCGAGAACTCCAGTCGTCCTAGGGGACAGAAGGGAGGAAGG---------------------------------------------------------------------------------------------------------
Avena_b_AbFLC                  ---ACGCGGCGGGGGCGGGTGGAGCTGCGGCGGATCGAGGACAGGACGAGCCGGCAGGTGCGCTTCTCCAAGCGCCGCTCGGGCCTCTTCAAGAAGGCCTTCGAGCTCTCCCTCCTCTGCGACGCCGAGGTCGCGCTGCTCGTCTTCTCCCCCGCCGGCAAGCTCTACGAGTTCGCCTCC---GACAGCATAGAAAGTACATATGACCGATATCAGAGATTTGCGGGAGCCGGCGAGAACCTGAATGAAGGAAACAATGATGGAGATACTTCA---------------AATATACAGTCGAGGCTTAGAGATATTGCTTCCTGGTCTCTTGAAAATGATGCT---GAGGATTCAGATGTTAATAAGCTAGAGAAACTGGAGAAACTCCTGACACATGCTTTGAGGAACACAAAAACCAAGAAGATGTTGGCGCAACAAAACGGTGGCGCA---AGCACGGCGAGCGGCAAGAGGTCCAAAAGGCCCAGGGGACAGGAGGAAGGAAGG---------------------------------------------------------------------------------------------------------
Dactylis_g_DgFLC               ATGACACGGCGGGGGCGGGTGGAGCTGCGGCGGATCGAGGACCGGACGAGCCGGCAGGTGCGCTTCTCCAAGCGCCGGTCGGGGCTCTTCAAGAAGGCCTTCGAGCTCTCCCTCCTCTGCGACGCCGAGGTTGCGCTGCTCGTCTTCTCCCCAGCCGGCAAGCTCTACGAGTACGCCTCC---TCCAGCATAGAAGGTACATATGACCGATATCAGAGCTTTGCGGGAGCCGGAACTAACCTGAATGAGGGCAACAATGAAGGAGATCCTTCA---------------AATATACAGTCAAGGCTTAGAGAAATTGCTTCCTGGTCTCTTCAAAATAATGCT---GATGAGTCGGATGCTAATAAGCTAGAGAAACTGGAGAAACTCCTGACACATGCTTTGAGGAACACAAAATCCAAGAAGGTGTTGGCTCAACAAAATGGCGGCGCT---AGCACGGGGAGCGGCGAGAACACCAATGGGCCTAGGGGACAGGAGGAAGGAAGT---------------------------------------------------------------------------------------------------------
Hordeum_v_ODDSOC1              ATGGCGCGGCGCGGGCGGGTTGAGCTGCGGCGGATCGAGGACCGGACGAGCCGGCAGGTGCGCTTCTCCAAGCGCCGCGCGGGGCTCTTCAAGAAGGCCTTCGAGCTCTCGCTCCTCTGTGACGCCGAGGTCGCGCTGCTCGTCTTCTCCCCCGCCGGCAAGCTCTACGAGTACTCCTCA---GCCAGCATTGAAGGTACATATGACCGGTATCAGCAATTTGCGGTTCCTGGAAGGACCCTGGATCAAGAAAAT---GATGAAGATCCTTCA---------------AATATGCAGTCAAGGCTTAGCGAGATTGCTGCCTGGTCTCTCGATAATAATGCT---GACAACTCAGATGCCAGTAGTTTGGAGAAACTGGAGAAACTACTAAAAGATGCTCTGAGAATTACAGAATCTAAGAAGACGTTGGCAAAACAAAATAGTGGCGGG---AGCACGGAGAGAGCTCCAACGGACCTAGGGGGCATGAGAATGGGAGGAAGGCTT---------------------------------------------------------------------------------------------------------
Triticum_a_TaAGL42             ATGGCGCGGCGCGGGCGGGTTGAGCTGCGGCGGATCGAGGACCGGACGAGCCGGCAGGTGCGCTCCTCCAAGCGCCGAGCGGGGCTCTTCAAGAAGGCCTTCGAGCTCTCGCTCCTCTGCGACGCCGAGGTCGCGCTGCTCGTCTTCTCCCCCGCCGGCAAGCTCTACGAGTACGCCTCC---TCCAGCATTGAAGGTACATATGACCGGTATCAGCAATTTGCGGTGCCCGGAAGGAATCTGATTCAAGAAAAT---GATGAAGATCCTTCA---------------AATATGCAGTCAAGGCTTGGCGGGATTGCTGCCTGGTCTCTCGATAATAATGCT---GACAACTCAGATGCCAGTAGTTTGGAGAAACTGGAGAAACTACTAAAGGATGCTCTGAGAATTACAGAATCTAAGAAGGCTTTGGCGAAACAAAATAGTGGCGGG---AGCACGGGAGAGAGCCCCAACGGACCTACGGGGCAGGAGAATGGG---AGGAAT---------------------------------------------------------------------------------------------------------
Oryza_s_OsMADS37               GGAGGGAAGAGGGGGAAGGTGGAGCTGCGGCGGATAGAGGACCGGACGAGCCGGCAGGTGCGATTCTCGAAGCGGCGGAGCGGGCTGTTCAAGAAGGCGTACGAGCTGTCCGTGCTCTGCGACGCCCAGGTCGCCCTCCTCGTCTTCTCCCCCGCCGGCCGCCTCTACGAGTTCGCCTCTTCCTCCAGCATTGATACAATTTTTGGTCGGTATTGGGACCTTCTGGACACAACAATTGATCTCAATATT---CGGGTTGATTGCAATATACAG---------------CTTCGTCAGAAAGAGCGTTCAGATGACCCGGTGCCTAAGATAAACCACATTACT---CAATGTGTGTTGGAATCAAATGTCAACGAGCTGAACATCGCTCTAAGAGGTTTGGAGGAAGCGATGACTAATGCTTTGACAGTTGTTAAGAACAAACTGATGATG---AAGGTGAGTGTGCTCCCCCAAAGCGAGAAGAAGAGGAAGAGTTGCTCGATTTCAAGCTCT---------------------------------------------------------------------------------------------------
Sorghum_b_SbFLC1               AAGGCGAAGCGCGGCCCGGTGGAGCTGCGGCGGATCGAGGACCGGACGAGCCGGCAGGTGCGCTTCTCCAAGCGCCGGAGCGGGCTGTTCAAGAAGGCCTACGAGCTCTCCGTGCTGTGCGACGCCCAGGTCGCGCTCGTCGTCTTCTCCCCCGCCGGCCGCCTCTACGAGTTCGCCTCCGCCTCCAGCATTGAAAAAGTATTCGGTCGATACTGGGACCTTGCCAACACAATTGATCTCAATATTGAGGCAAACTGCAATATACAGCTTCAG---------------AATGAGGAGCCAATTGGAGGCTCGTTAGCTGACCTGCTAATTATGATCGCTCAAGGGGATAAGAGGCTTGGAGGAAGCACTAGGCGACGCTCTAGCAGTTATCAGGAACAAACTGACGATGAAGGTGACTGGGTGCCTGGGTGGCCC------------------------------TGA------------------------------------------------------------------------------------------------------------------------------------------------
Setaria_i_Si014540m            AAGGGGAAGCGCGGGCGGGTGGAGCTGCGGCGGATCGAGGACCGGACCAGCCGGCAGGTGCGCTTCTCCAAGCGGCGGTGCGGGCTGTTCAAGAAGGCCTACGAGCTCTCCGTGCTCTGCGACGCACAGGTCGCGCTCGTCGTCTTCTCCCCCGCCGGCCGCCTCTACGAGTTCGCCTCCGCCTCCAGCCTTGGAGAAGTTTTGGATCGATATTGGGACCTCGCCAACACAAATGATCTCAACATTGAAGCAGACCGCAATATACAGGAGCAG---------------CAGTCATCTGTTGGCTCTTTACCTGATCAGCTGAATATCGTTGCTCAACGGGCC---ATGGAAGCAAGTGTGGACGAGCTGAGCATG------GCCGAGATAAGAAGCTTGGAGGAAACAGTAACCGACGCTCTGGCAGCTATCAGGGTCATACTG---------CACTGCCATTTCTTC------------------------------------------------------------------------------------------------------------------------------------------------
Musa_p_MpFLC                   ATGGCGCCGCGAGGGAGGGTGGAGCTGCGACGGATCGAGAACCGCATCAGCCGCCAGGTGCGCTTCTCTAAGCGCCGGGGCGGCCTCTTCAAGAAGGCCTACGAGCTTGCCGTCCTCTGCGACGCCGAGGTCGCCCTCGTGGTCTTCTCCCCCGCGGGGAAGTTGTACGAGTTCTCCAGCGTCCTCAGCCTGGAGAAGACTATTGACCGCTACCAGAATTTTATGAAAGAAGATAGATATGTTGGCAAGGACGAACAAGGATTTGCGCATTCA---------------GAAGGCAATTCCAAACTACTGGAGATTGTTGAAAGGGTTTTTGGAACAGATTTT---GACAAGCTGAACATGGATGACCTCGACAGGCTGGAGAATGATATATGCGTTGCACTAAAATGGATAAGATCTAGAAAGGATCAGTCGATGATGGATTCATTAGCC---AACCTTGCGAAGGAGAAATCATTACTTGAGGAGAGAAGACTTTTGCAATCTGCGTTAATCAGA------AGCGACGCGAAGAAGATCGCCGACAACAGCGCGGCAGCG---GAAGCAGCGGGAACGTCACCGGGGAACACGGAGGGCCCC---------
Musa_a_MaFLC                   ------------------------------------------------------------------------------------------------------------------------------------------------------------------------------------------------------------------------------------------------------------GAACAAGGATTTGCGCATTCA---------------GAAGGCAATTCCAAACTACTGGAGATTGTTGAAAGGGTTTTTGGAACAGATTTT---GACAAGCTGAACATGGATGACCTCGACAGGCTGGAGAATGATATATGCGTTGCACTAAAATGGATAAGATCTAGAAAGGATCAGTCGATGATGGATTCATTAGCC---AACCTTGCGAAGGAGAAATCATTACTTGAGGAGAGAAGACTTTTGCAATCTGCGTTAATCAGA------AGCGACGCGAAGAAGATCGCCGACAACAGCGCGGCAGCG---GAAGCAGCGGGAACGTCACCGGGGAACACGGAGGGCCCCTAC------
o_Ranunculus_s_RascFUL2        ------------------------------------------------------------------------------------------------------------------------------GAAGTTGCTTTGATTGTTTTCTCTACTAAAGGGAAACTCTTTGAATACTCTACTGATTCCGGCATGGATAAGATTCTCGAGAGATATGAGCGGTACTCCTATGCAGAGAGGGAACTTGTGACAAATCAGGGG---AACTGGTCTTTGGAATATACCAAACTCAAAGCTAAAGTTGAGATCTTACAGAAGAATCAAAGGCATTTTAGGGGTGAAGACATTGATAACTTGGGTCTCAAAGAGCTCCAAAACTTGGAACAACAGCTTGATACTGCTCTGAAGCTGATAAGAGCAAGAAAGAACCAACTCCTGTTTGAATCCATTTCC---GAATATAAGAAGGAGAAAGCTTTGCATGAGCAGAATAATCAGCTAGAGAAGCAGCTCAAGAAG------GAACTGGCTAAACTCGCGCAAGAACAGCCACCC---AATCCACAAACTTCACAATGT---TCCACACCACAATCCCACCCCTCCCTGAAC
o_Aquilegia_c_FL1              ATGGGTAGAGGT---AGGGTTCAGTTGAAGAGGATTGAAAACAAAATCAATCGACAAGTTACCTTCTCAAAAAGAAGGTCTGGATTGTTGAAGAAAGCTCATGAGATCTCAGTTCTTTGTGATGCTGAAGTTGCTTTGATTATTTTCTCTACTAAAGGAAAGCTTTTTGAGTACTCTACAGATTCCGGCATGGATAACATTCTTGAGCGATATGAGAGATATTCTTATGCGGAGAGAGAACTTGCAGGAACTCAGGGA---AACTGGTCTCTGGAATATGTGAAGCTCAAAGCTAAGATAGAGATATTACAGAAAAATCAACGGCATTATAATGGAGAAGATCTTGAAAAGATGAGTCTTAAAGAACTCCAGAACTTGGAACAACAGCTTGATTCTGCTCTAAAGCAGATAAGAGCAAGAAAGAACCAACTCATGCATGAATCCATTTCT---GAGCTTAAGAAGGAGAGGGCATTAACGGAACAGAATAATCAGCTAGGGAAGAAGCTTAAGAAG------GAACTGGCCCAACAGTCGCCTGAGCAACCAAAT---CGAGGCAACTCACCATCCATG---CTTATATCACAAACACTTCCCTCCCTAAAC
o_Euptelea_p_EUplFL2           ATGGGGAGAGGT---AGGGTACAGTTGAAGAGGATCGAGAACAAGATCAGTCGGCAAGTGACGTTCTCGAAGCGGAGGTCAGGGTTGCTGAAGAAAGCCCATGAGATCTCAGTTCTTTGCGAAGCTGATGTCGCCGTGATTGTCTTCTCCACTAAAGGAAAGCTCTTTGAGTACTCCACTAACTCCGGCATGGAAGGGATCCTGGAACGATATGAAAGATATTATTATGCCGAGCAAGAGGTTGTTGCGACTCTGGGA---AACTGGTCTATGGAATATGCCAAACTTAAGGCTAAGGTTGATGTTTTACAAAGAACCCAAAGGCATTTTATGGGAGAAGACCTTGACTCCTTGAGTCTCAAAGAGCTCCAACATTTGGAACAACAGCTTGATACTGCAATGAAGCAGATAAGATCAAGAAAGAACCAACTCATGTATGAATCCGTTGTC---GAACTCAGAAAGGATAAGGTTTTGCAGGAGCAGAATAGCATGTTAGAGAAGAAGATCAAGAAA------TCAATAGCTCAGCAGAGGCATGAGCAGCAAAAC---CAAGGCAACTCACCATCCTTC---TTGCTATCACAGACACTTCCCTCCCTAACC
o_Magnolia_g_MagrAP1           ---------------------CAGCTGAAACGGATCGAGAACAAGATCAATCGCCAGGTGACCTTCTCCAAGCGTCGTATGGGCCTCCTCAAGAAAGCTCACGAGATCTCCGTCCTCTGCGACGCTGAGGTCGCTGTCATCGTCTTTTCCACCAAAGGAAAGCTCTACGAATACTCCACTGATTCCAGAATGTCAAGGATTCTGGAGCGCTATGAAAGATATTCCTATGCAGAGAGAGAGCTTGTTTTGTCGGAGGGA---AGCTGGTGCCTTGAATATGGCAAGCTTAAGGCTAAGGTGGAATCTTTGCAAAGAAACCTCAGGCATTTTACAGGGGAAGACCTCGACACCTTGAGTCTCAAAGAGCTGCAACAGTTAGAACACCAGCTTGATGCTGCTTTGAAACATATAAGATCAAGAAAGAACCAAATCATGTTTGATTCCATTGCG---GAGCTTAGAAAGGAGAAGTCGCTGAGAGAGCAGAATAACATGCTAGAGAAGGAGATTCAAAAG------GCAATGGCCCAGCAGGCTCAGGAGCAGCAAAAC---CAATCCAGCTCACCATCCTTC---CTGCTTGCAAGCCCTCTCCCAACTCTAAAC
o_Eupomatia_b_EubeAP1          ---------------------------------------------------------------------AAGCGGCGGATGGGTCTCCTCAAGAAGGCCCACGAGATTTCCGTCCTCTGCGATGCTGAGGTCGCTCTCATCGTCTTCTCTACCAGAGGCAAGCTCTACGAGTACTCCACCGATTCCTGCATGTCAAGGATTCTGGATCGGTATGAGAGAGACTCGTATGCAGAGAGGGAGCTCGTAGTATCTGAGGGA---AGCTGGTGCCTAGAATATAGCAAGCTTAAGGCTAAGGTGGAAGCCTTGCAGAGAAACCTCAGGCATTTTACTGGGGAAGACTTGGAAACCTTGAGTCTCAAAGAGCTACAACAATTGGAGCACCAGCTTGATGCTGCTTTGAAACATATAAGATCTAGAAAGAACCAAATCATGTCAGAGTCCATTGCG---GAGCTCAGAAAGGAGAGGTTGCTGCAAGAGCAGAATCAGATGCTAGAGAAGAAGGTGCAAAAG------GCAATGGCCCAGCAGGCTCAGGATCACCAGAAC---CAGTCGAGCTCACTATCCTTC---TTGCTTGCTACCCCTCTGCCCACTCTAAAC
o_Houttuynia_c_HcAP1           ATGGGGAGGGGA---CGGGTGCAAATGAAGAGGATAGAGAACAAGATCAACAGGCAGGTGACCTTCTCCAAGAGGAGGATGGGTCTGCTGAAGAAGGCTCATGAGATATCGGTGCTTTGCGATGCAGATGTGGCACTCATCGTCTTCTCCACCAAGGGCAAGCTCTACGAGTATGCCACCGACTCCAGCATGACAAAAATCTTGGAGCGGTACGAGAGATATTCCTTTGCTGAGAGAGAATTTGCTCTAGCAGAGGGA---GCTTGGTCTCTGGAATTTGGTAAGCTCAAAGCCAGAGTTGAAGCTTTACAAAAGACTCACAGGCACTATCTGGGAGAAGACCTTGATTCCCTGAAAGTCAAGGAGCTTCAACACTTGGAGCAGCAACTTGATTCTGCTCTCAAGCATGTAAGATTGCGGAAGAATCAGGTCATCCAAGAGACAATATCC---GAGCTTAAAAAGGAGAAGGCCCTGCAAGAGCAGAATAACATGCTGGAAAAGAAGGTTCAGAAG------GCAAAAGCCCAGCAGACTCGGGAAAATCAAAGT---CAGAATAACTCAGCGCCATTC---TTGTTTTCACTCCCTCTTCCTAACCTAAAC


# (B) Matrix based on the alignment using Probalign (only alignable sites are included for phylogenetic analysis)

# 77 FLC sequences, 6 outgroup sequences

# Total sites: 462
# Informative sites: 414

Arabidopsis_t_MAF2            ATGGGTAGAAAAAAAGTCGAGATCAAGCGAATCGAGAACAAAAGTAGTCGACAAGTCACTTTCTCCAAACGACGCAATGGTCTCATCGAGAAAGCTCGACAACTTTCAATTCTCTGTGAATCTTCCATCGCTGTTCTCGTCGTCTCCGGCTCCGGAAAACTCTACAAGTCTGCCTCCGGTGACAACATGTCAAAGATCATTGATCGTTACGAAATAGCTGATGAACTTGAATTAGATGCAGAAAAACGGAATCCAAAAGAGTTACTAGAAATAGTCCAAAGCCTTGAAGAATCAAATGTCGATAATGCAAGTGTGGATACTTTAATTTCTCTGGAGGAACAGCTCGAGACTGCTCTGTCCGTAACTAGAGCTAGGAAGACAGAACTAATGATGGGGGAAGTGAAGTCCCTTCAAAAAACGGAGAACCTGAGAGAAGAGAACCAGACTTTGGCTAGCCAGGTG
Arabidopsis_t_MAF3            ATGGGAAGAAGAAAAGTCGAGATCAAGCGAATCGAGAACAAAAGCAGTCGACAAGTCACTTTCTCCAAACGACGCAAAGGTCTCATCGAAAAAGCTCGACAACTTTCAATTCTCTGTGAATCTTCCATCGCTGTTGTCGCCGTCTCCGGTTCCGGAAAACTCTACGACTCTGCCTCCGGTGACAACATGTCAAAGATCATTGATCGTTATGAAATAGCTGATGAACTTAAATTAGATGCAGAAAAACGGAATCCAAAGGAGTTACTAGAAATAGTCCAAAGCCTTGAAGAATCAAATGTCGATAATGTAAGTGTAGATTCTCTAATATCTATGGAGGAACAGCTCGAGACTGCTCTGTCAGTAATTAGAGCTAAGAAGACAGAACTAATGATGGAGGATATGAAGTCACTTCAAGAAAGGGAGAAGCTGATAGAAGAGAACCAGATTCTGGCTAGCCAGGTG
Capsella_g_Cagra.0450s0030.1  ATGGGAAGAAGAAAAATCGAGATAAAGCGAATCGAGAACAAAAGCAGTCGACAAGTCACTTTCTCCAAACGACGCAATGGTCTCATCGACAAAGCTCGACAGCTTTCAATTCTCTGTGATTCCTCCGTCGCCGTTGTTGTTGTCTCTGCCTCCGGAAAACTCTACAACTCTTGCTCCGGTGACGACATGTCCAAGATCATCGAGCGTTATGAAATAGCTGATGAACTTAAATTAGATGCGGAAAAACGGAATCCAAAGGAGTTACTAGAAATAGTCCAAAGCCTTGAAGAAACAAATATCAATAACCTAAGTGTAGATTTTCTAATTTCTCTGGAGGAACAGCTCGAGAATGCTCTGTCCGTAAGTAGAGCTAGGAAGACAGAACTGATGATGGAAAGTCTGAAGTCCCTTCAAGGAGAGGAGAATCTGAGAGAAGAGAACCAGGTTCTGGCTAGCCAGATG
Arabidopsis_t_MAF1            ATGGGAAGAAGAAAAATCGAGATCAAGCGAATCGAGAACAAAAGCAGTCGACAAGTCACTTTCTCCAAACGACGCAATGGTCTCATCGACAAAGCTCGACAACTTTCGATTCTCTGTGAATCCTCCGTCGCTGTTGTCGTCGTATCTGCCTCCGGAAAACTCTATGACTCTTCCTCCGGTGACGACATTTCCAAGATCATTGATCGTTATGAAATAGCTGATGAACTTAGATTAGATGAAGAAAAACAGAATCCAAAGGAGTTACTAGAAACAGTCCAAAGCCTTGAAGAACCAAATGTCGATAATGTAAGTGTAGATTCTCTAATTTCTCTGGAGGAACAACTTGAGACTGCTCTGTCCGTAAGTAGAGCTAGGAAGGCAGAACTGATGATGGAGTATATCGAGTCCCTTAAAGAAAAGGAGAAACTGAGAGAAGAGAACCAGGTTCTGGCTAGCCAGATG
Eutrema_s_Thhalv10005413m     ATGGGAAGAAGAAAAGTAGAGATCAAAAGAATCGATAACAAAAGCAGTCGACAAGTCACCTTCTCTAAACGACGCAATGGTCTGATCGAGAAAGCTCGACAACTCTCAATTCTCTGTGAATCATCCATTGCTGTTCTCGTCGTTTTCGGCTCCGGTAGATTTGTTGATAGATTAATACAAGACTTCATGACCAAGATCATCGATCGCTATGACATAGCTGATGATCTTAAATTGGAAGCGGAAAAACGGAACCCAAAGGAGTTACTAGAATTAGTCCAAAGCCTTGAAGAACCGAATGTTGATAATGTAAGTGTAGATTCTCTAATTTCGGTGGAGGATCAGCTCGAGACTGCTATGTCCGTAACTAGAGCTAGAAAGACAGAACTGATGATGGAGTTTGTGAAGACGCTTCAGGAAAAGTTGGGG------AAGAACACGGCTCTGGTAACAGAT------
Capsella_g_Cagra.0917s0081.1  ATGGGAAGAAGAAAGGTCGAGATCAAGCTAATCGAGAAGAAAAGCAGTCGACAAGTCACTTTCTCTAAAAGACGCAATGGTCTCATCGAGAAAGCTCGACAACTCTCGATTCTCTGTGAATCCTCCATCGCTGTTCTCGTCGTCTCCGGCTCCGGCAAACTCTACAACTCTTCCTCCGGCGACAACATGGCCAAGATCATCGATCGTTACGAGATAGCTGATGAACTTAAATTAGATGCGGAAAAACGGAATCCAAAGGAGTTACTAGAAATGGTCCAAAGCCTTGAAGAACCA---GTCGATAATGTAAGTGTAGATTCCTTAATTTCTCTGGAGGAACAGCTCGAGACTGCTCTATCCGTAACTAGAGCTAAGAAGACAGAACTGATGATGGAGGATGTGAAGTCCCTTCAAGAAACGGAGAGGCTGAGAGAAGAGAACCAGTATCTGACTAGCCAGATG
Capsella_g_Cagra.0917s0080.1  ATGGGAAGAAGAAAAGTTGAGATCAAACGAATTGAAGACAAAAGCAGTAGACAAGTCACTTTCTGTAAACGACGCAATGGTCTTATGGAGAAAGCTCGTCAGCTCTCAATTCTATGTGAATCTTCAGTTGCTCTTGTCATCGTCTCTTCCACCGGAAAACTCTACAGCTTCTCCTCCGGCGATAGCATGGCCAAGATTCTTAGTCGTTTCGAAGTAGCAGATGATACTAAATCGGATGCGGAAACAAGGAATTCAAAGGAGTTACTAGAAATAGTCCAATGCCTTGAAGAAGCTAAAAGCGATAATGTAAGTATAGATTTTCTAAAGTCCCTGGAAGAGCAGCTCAAGACTGCTCTGTCTGTAACTAGAGATAGGAAGACAGAACTAATGATGGAGTTTGTGAAGACCCATAAAGAGAAGGAGAAGCTAAGAGAAGAGAACCAGATTTTGACTAGCCAGCTT
Capsella_g_Cagra.0917s0079.1  ATGGGAAGAAGAAAAGTTGAGATCAAACGAATTGAAGACAAAAGCAGTAGACAAGTCACTTTCTGTAAACGACGCAATGGTCTTATGGAGAAAGCTCGTCAGCTCTCAATTCTATGTGAATCTTCAGTTGCTCTTGTCATCGTCTCTTCCACCGGAAAACTCTACAGCTTCTCCTCCGGCGATAGCATGGCCAAGATTCTTAGTCGTTTCGAAGTAGCAGATGATACTAAATCGGATGCGGAAACAAGGAATTCAAAGGAGTTACTAGAAATAGTCCAATGCCTTGAAGAAGCTAAAAGCGATAATGTAAGTATAGATTTTCTAAAGTCCCTGGAAGAGCAGCTCAAGACTGCTCTGTCTGTAACTAGAGATAGGAAGACAGAACTAATGATGGAGTTTGTGAAGACCCATAAAGAGAAGGAGAAGCTAAGAGAAGAGAACCAGATTTTGACTAGCCAGCTT
Arabidopsis_t_MAF4            ATGGGAAGAAGAAAAGTAGAGATCAAACGAATTGAGAACAAAAGCTCTCGACAAGTTACTTTCTGTAAACGACGAAATGGTCTCATGGAGAAAGCTCGTCAACTCTCAATTCTTTGTGAATCCTCCGTCGCTCTTATCATCATCTCTGCCACCGGAAGACTCTACAGCTTCTCCTCAGGTGATAGCATGGCCAAGATCCTCAGTCGTTATGAATTAGCTGATGATCTTAAATTGGATGAAGAAAAACTTAATTCGAAGGAGTTGCTAGAAACAATCCAATGCATTGAAGAAGCGAAAAGCGATAATGTAAGTATAGATTGTCTAAAGTCCCTGGAAGAGCAGCTCAAGACTGCTCTGTCTGTAACTAGAGCTAGGAAGACAGAACTAATGATGGAGCTTGTGAAGACCCATCAAGAGAAGGAGAAGCTGAGAGAGGAGAACCAGAGTTTGACTAACCAGCTT
Eutrema_s_Thhalv10004949m     ATGGGAAGAAGAAAAGTGGAGATCAAACGAATTGAGAACAAAAGTAGTCGACAAGTCTCTTTCTGTAAAAGACGAAATGGTCTCATGGAGAAAGCTCGTCAGCTCTCAATTCTCTGTGATTCTTCCGTCGCTCTTCTCATCGTCTCCTCTACAGGAAAACTCTACAGCTCCTCCTCCGGCGATAGCATGGCCAAGATCCTCAAGCGTTATGAAATAGCTGATGAACTTAAATTGGGTGCAGAAAAAAGGAATTCAAAGGAGTTACTGGAAATAGTCCAATGCCTTGAAGAAACGAATGGCGATAATATAAGCATAGAGTCTCTAATTTCCCTGGAAGAGCAGTTCAAGACTGCTCTGTCTGTAACTAGAGCTAGGAAGAACGAGCTAATGATGGAGCTTGTGAAGACCCTTCAAGAAAAGGAGAAGTTGAGAGCAGAGAACCAGGTTTTGGTTAGCCAGCTA
Capsella_g_Cagra.0917s0078.1  ATGGGAAGAAGAAGAGTTGAGATCAAACGAATTGAGGACAAAAACAGTAGACAAGTCACTTTCTGTAAACGACGCAATGGTCTCATGGAGAAAGCTCGCCAGCTCTCAGTCCTCTGTGGATCCTCCGTTGCTCTTTTCATCGTCTCTTCCACCGGTAAACTCTACAGCTTCTCCTCCGGCGACAGCCTGGCCAAGACCCTTAGTCGTTATGAAATAGCTGATGACCATACATTGGATGCAGAAAAACAGGATTCAAAGGAGTTACTAGAAATAATTCAATGCCTTGAAGAAGTGAAAAGTGATAATGTAAGTGTAGAATCTCTAATTTCCATAGAAGAGCAGCTCAAGAAAGCTCTTTCTGTAACCAGAGCTAGGAAGACAGAGCTAATAATGGAACATGTGAAGACCCTTCAGGATAAGGAGAAGCTGGAAGAAGAAAACCAGGTTCTCGCTAGACAGATG
Arabidopsis_t_MAF5            ATGGGAAGAAGAAGAGTAGAGATCAAACGAATTGAGAACAAAAGCAGTAGACAAGTCACTTTCTGTAAGAGACGAAATGGTCTCATGGAGAAAGCTCGTCAACTCTCAATTCTCTGTGGATCCTCCGTCGCTCTTTTCATCGTCTCTTCCACCGGCAAACTCTACAACTCCTCCTCCGGCGACAGCATGGCCAAGATCATCAGTCGTTTTAAAATAGCTGATGATCCTGAATTGGATGAAGACAAACAGGATTCAAAGGAGTTACTAGAAATAGTTCAAAGAATTGAAGAAGCAAAAGGGGATAATGTAAGTATAGAATCTCTAATTTCCATGGAAGAGCAGCTCAAGAGTGCTCTGTCTGTAATTAGAGCTAGGAAGACAGAGTTATTGATGGAGCTTGTGAAGAACCTTCAGGATAAGGAGAAGCTGAAAGAAAAGAACAAGGTTCTAGCTAGCGAGGTG
Sinapis_a_SaFLC               ATGGGGAGGAAGAAACTTGAAATCAAGCGAATTGAGAACAAAAGTAGCCGACAAGTTACTTTCTCTAAACGACGCAACGGTCTCATCGAGAAAGCTCGTCAGCTTTCCGTTCTCTGTGACGCATCCGTCGCTCTTCTTGTCGTCTCCGCCTCTGGAAAACTCTACAGCTTCTCCTCCGGTGATAACCTGGTCAAGATTCTTGATCGATATGGAAAGGATGATGATCTTAAATTGGATCAGTCAAAACTGAACTCACATGAGCTACTGGAACTTGTGGAAAGCCTTGAGGAATCAAATGATAATAATGTAAGTGTCGGTTCCCTCGTTCAGCTGGAGGAAAACCTTGAGAGCGCCCTCTCGGTAACAAGAGCTAGGAAGACAGAACTAATGTTGAAGCTGGTCGAGAACCTTAAAGAAAAGGAGAAACTGGAAGAGGAGAACCATGTTTTGGCTAGCCAGATG
Brassica_r_Brara.J02336.1     ------------------------AAGCGAATTGAGAACAAAAGTAGCCGACAAGTCACCTTCTCCAAACGACGCAGCGGTCTCATTGAGAAAGCTCGTCAGCTTTCTGTTCTCTGCGATGCATCCGTCGCGCTTCTCGTTGTCTCCTCCTCCGGAAAGCTCTACAGCTTCTCCGCCGGTGATAACCTGGTCAGGATCCTTGATCGATATGGAAAAGCTGGTGATCTTAAACTGAATCAGTCAAAACTGAGCTCAAATGAGTTACTTGAACTTGTGGATAGCCTTGTGGAATCAAATGTCGGTGGTGTAAGCGTGGACACCCTCGTTCAGCTGGAGGGTGTCCTTGAAAATGCCCTCTCTCTAACTAGAGCTAGGAAGACAGAACTAATGTTGAAGCTTGTTGATAGCCTCAAAGAAAAGGAGAAGCTGAAAGAAGAGAATCAGGCTTTGGCTGGCCAGAAG
Eutrema_s_Thhalv10014738m     ATGGGAAGGAAAAAACTAGAAATCAAGCGAATTGAGAACAAAAGTAGCCGACAAGTCACCTTCTCCAAACGACGCAACGGTCTCATCGAGAAAGCACGTCAGCTTTCTGTTCTCTGCGATGCATCCGTCGCTCTTCTCGTTGTCTCCGCCTCCGGCAAGCTCTACAGCTTCTCCTCCGGCGATAACCTGGTCAAGATCCTTGATCGATATGGAAAAGCTGATGATCTTAAGTTGGATCAGTCAAAACTGAGCTCACATGAGCTACTAGAACTTGTGGAAAGCCTTGTGGACTCAAGTGTCGATAATGCCAGTGTCGATTCCCTCGCTCAGCTGGAGGATCACCTTGAGACTGCCCTCTCCGTAACTAGAGCTAGGAAGACAGAACTAATGTTGAAGCTTGTTGATAGCCTCAAAGAAAAGGAGAAACTGAAAAGAGAGAACCAGGTTTTGGCTAGCCAGATG
Raphanus_s_RsFLC              ATGGGAAGAAAAAAACTAGAAATCAAACGAATTGAGAAAAAAAGTAGCCGACAAGTTACCTTCTCCAAACGACGCAGTGGTCTCATTGAGAAAGCTCGTCAGCTTTCTGTTCTCTGCGATGCATCCGTTGCTCTTCTCGTTGTCTCCTCCTCCGGCAAGCTCTACAGCTTCTCCTCCGGCGATAACCTTGTCAGGATCCTTCATCGATATGAAAAAGCTGATGATCTTAAACTGGATCAGTCAAAACTGAGCTCAAATGAGTTACTTGAACTTGTGGAAAGCCTTGTGGAATCAAACGTT---GGTGTAAGCGTGGACGCCCTCGTTCAGCTGGAGGGTCACCTTGAGACTGCACTATCTCTAACTAGAGCTAGGAAGACAGAACTAATGTTGAAGCTTGTTGATAGCCTCAAAGAAAAGGAGAAGCTGAAAGAAGAGAACAAGGTTTTGGCTAGCCAGATG
Brassica_r_Brara.C00804.1     ATGGGGAGGAAGAAACTTGAAATCAAGCGAATTGAGAACAAAAGTAGCCGACAAGTTCCCTTCTCCAAACGACGCAACGGTCTCATCGAGAAAGCTCGTCAGCTTTCCGTTCTCTGTGACGCATCCGTCGCTCTTCTTGTCGTCTCCGCCTCCGGGAAACTCTACAGCTTCTCCTCCGGTGATAACCTGGTCAAGATCCTTGATCGATATGGAAAGGATGATGATCTTAAATTGGATCAGTCAAAATTGGACTCACATGAGCTACTGGAACTTGTGGAAAGCCTTGAGGAATCAAATGTCGATAATGTAAGTGTGGGTTCCCTGGTTCAGCTGGAGGAACACCTTGAGAACGCCCTCTCCGTAACAAGAGCTAGGAAGACAGAACTAATGTTGAAGCTTGTCGAGAACCTTAAAGAAAAGGAGAAGCTGGAAGAGGAGAACCATGTTTTGGCTAGCCAGATG
Capsella_g_Cagra.1085s0045.1  ATGGGGAGAAAAAAACTAGAAATCAAGCGAATTGAGAACAAAAGTAGCCGACAAGTCACCTTCTCCAAACGTCGCAACGGTCTCATCGAGAAAGCTCGTCAGCTTTCTGTTCTCTGTGACGCATCCGTCGCTCTTCTCGTCGTCTCCGCCTCCGGCAAGCTCTACAGCTTCTCCTCCGGTGATAACTTGGTGAAGATCCTTGATCGATATGGCAAAGCTGATGATCTTAAATTGGATCAGTCAAAACTGAACTCACATGAGCTACTAGATCTTGTGGAAAGCCTTGTGGAATCAAATGTCAGTAATGTGAGTGTTGATTCTCTCGTTCAACTGGAGGAACACCTTGAGACCGCCCTTTCTGTAACTAGAGCCAAGAAGACGGAACTAATGTTGAAGCTTGTTGAGAACCTTAAAGAAAAGGAGAAACTGAAAGAAGAGAACCAGGTTTTGGCCAGCCAGATG
Arabidopsis_t_FLC             ATGGGAAGAAAAAAACTAGAAATCAAGCGAATTGAGAACAAAAGTAGCCGACAAGTCACCTTCTCCAAACGTCGCAACGGTCTCATCGAGAAAGCTCGTCAGCTTTCTGTTCTCTGTGACGCATCCGTCGCTCTTCTCGTCGTCTCCGCCTCCGGCAAGCTCTACAGCTTCTCCTCCGGCGATAACCTGGTCAAGATCCTTGATCGATATGGGAAAGCTGATGATCTTAAATTGGATCAGTCAAAACTGAACTCATATGAGCTACTTGAACTTGTGGATAGCCTTGTGGGATCAAATGTCAAAAATGTGAGTATCGATGCTCTTGTTCAACTGGAGGAACACCTTGAGACTGCCCTCTCCGTGACTAGAGCCAAGAAGACCGAACTCATGTTGAAGCTTGTTGAGAATCTTAAAGAAAAGGAGAAACTGAAAGAAGAGAACCAGGTTTTGGCTAGCCAGATG
Arabis_a_PEP1                 ATGGGTAGAAAAAAACTCGAAATCAAACGAATTGAGAACAAAAGTAGCCGACAAGTCACCTTCTCTAAACGTCGCAACGGTCTCATCGAGAAAGCTCGTCAGCTTTCTGTTCTATGTGATGCCTCCGTAGCTCTCCTTGTCGTCTCCTCCTCTGGCAAACTCTACAGCTTCTCCTCCGGTGATAACCTGGTCAAGATCCTTGATCGATATGGAAAAGCAGATGATCTCAAACTGGATCAGTCAAAACTGAACTCACATGAGCTACTAGAAATTGTTGAAAGCCTCGTGGCACCAAATGTCAATAACGTAAGTTTCGACACTCTCGTTCAGCTGGAAAAACACCTTGAAACTGCTCTCGCCGTAGTTAGAGCTAAGAAGACAGAACTAATGTTGAAGCTTCTTGAGAGCCTTAAAGAAAAGGAGAAACTGAAAGAAGAAAACCAGGTTTTGGCTAGCCAGATG
Theobroma_c_Thecc1EG008716t2  ATGGGGAGGAGGAAGGTGCAGATGAAGCGAATCGAAGATAAGAGCAGTCGCCAAGTCACCTTTTCGAAACGCCGCTCCGGCTTGATCAAGAAGGCTCGTGAACTCTCCGTTCTCTGCGACGTCGAGATCGCTCTCGTTATCTTCTCCAGCCGCGGCAGGCTCTACGAGTTCTCTAGCGCCGACGGTTTGACCAAGATTCTTGAACGTTATCGATGTGAACAGGAATCTGAGTCTAAA---------GAAGCCTCAACAGAGCTACTGCATATAGTGCAAAGCCTGGAAGAACCAAATGTTGAGCAGCTGAGTCTGATGGACCTTGTAAACTTGGAGAAACAACTTGATATGGCACTTTCCGAAACAAGAGCTAGAAAGACACAATTGATGATGGAGTCCATAATGACCCTCCAGGAAAAGGAAAAGCTGAGAGCAGAAAATGAACTTTTAGAAAGAGAGAGT
Shorea_b_SbFLC                ATGGGGAGGCGGAAGCTGCAGATGAAGCGAATCGAGGACAAGAGTAGCCGTCAAGTCACCTTTTCCAAACGCCGCTCCGGATTGATCAAGAAGGCGCGCGAGCTCTCCATTCTCTGCGACGTGGATACCGCCGTCATCATATTCTCCAGCCACGGCAAGCTCTTCGAATTCTCCAGCACTAACAGTTTGGGTAACATGCTTGAACGTTATAGGAGTGAAGAGAAATATGAGTCAAAG---------CCAGCATCAGCAGAGCTATTAAATATGATCCAAAGCCTTGAAGAACAAAAAGTGGAGCAGCTGACTCTGACTGACCTTGTAAAACTAGAGAAACAACTCACTATGTCACTTTCAGAAACTAGGGCTAGAAAGACAGAACTGATGATGGAATACATAATGAGCCTCCGTGAAAAGAAAAGGCTGGGAGAAGAATATAAGCTTCTTCAGAAAGAGGTT
Citrus_s_CsFLC                AATGGGCCCGAAAAGCTTCAACTACAGCGAATTGAAAACAAAAGCCGATGTCAAGTAACGTTCTCAAAGCGGCGTAGCGGATTGATCAAGAAGGCTCGTGAGCTCTCCGTCCTCTGCGACGTCGACTTGGCGCTCGTCATCTTCTCCAGCCGCGGTAGGCTTTACGAGTTCTGTAGCGCCGACAGTTTGGCCAGCATCCTTGAGCGCTACCAGAGTGCAGAGGAAGCTGTATCAGGACAGGCTGGATCGAGCGTGGATGAACTGCTGAAAATAGTTCAAAGGCTTGAAGGTCCAAACTTTGAGCAGTTCACTGCAACTGATCTTCTGCAGTTAGAGAATCTACTCAACGATACACTGACAGAAATTAGAGCTGTGAAGACACAACTGATGATGGGATCCATTAGAACACTCCAAGCGAAGGAAAAGCTGAGAGAAGAGAAAAAGCTTCTAGAGGGAAAGATT
Poncirus_t_PtFLC              ATGGGCCGGAGAAAGCTTCAACTGCAGCGAATCGAAGACAAAAGCCGATGTCAAGTAACTTTCTCAAAGCGGCGTAGCGGATTGATCAAGAAGGCTCGTGAGCTCTCCGTCCTCTGCGACGTCGACTTGGCGCTCATCATCTTCTCCAGCCGCGGTAGGCTTTACGAGTTCTGTAGCGCCGACAGTTTGGCCGGCATCCTTGAGCGCTACCAGAGTGCAGAGGAAGCTGTATCAGGACAGGCTGGATCGAGCGTGGATGAACTGCTGAAAATAGTTCAAAGGCTTGAAGGTCCAAACTTTGAGCAGTTCACTGCAACTGATCTTCTGCAGTTAGAGAATCTACTCAACGATACACTGACAGAAATTAGAGCTGTGAAGACACAACTGATGATGGGATCCATTAGAACACTCCAAGAGAAGGAAAAGCTGAGTGAAGAGAAAAAGCTTCTAGAGGGAAAGATT
Dimocarpus_l_FLC              ATGGGCCGGAGGAAGTTGCAGCTGAAGCGAATCGAGAACAAGAGCAGCCGCCAGGTCACCTTCTCCAAGCGCCGTACTGGATTGATCAAGAAGGCTCGCGAGCTCGCCGTCCTCTGCGACGTCGATGTCGCTCTCGTCATCTTCTCCAGCCGCGGCAAGCTCTACGAGTTCTCCAGCGCCAACAGTTTGCCCAGCATCCTGGACCGCTATCGGAGTGAAGAGGAAGCTCTGGTGAACCAATCTAAATCAAGTTCAGCTCAGTTGTTGCAAATAGTTCAAAGGCTTGAAGGGCAAAACTTTGAGCAGATGACTGTGACCTGTCTTGTCCAACTGGAGAAACAACTTGATGCTGCACTGACACAAACCAGAGCTAGAAAGACACAACTGATGATGGAATCAATAGTGACCCTCCATGAGAAGGAAAGGCTTAGAGAGGAAAAAGAGCGTCTAGAAAGCGAGATT
Quercus_r_QrFLC               ATGGGGCGGAAGAAGGTGGTTCTGAAGCGAATTGAGGACAAGAGCAGTCGACAAGTGACTTTCTCGAAGAGGCGAAGTGGGTTAATCAAGAAGGCTCGAGAGCTCTCTGTTCTCTGCGACGTCGAGATTGCGCTCTGCGTCTTCTCCAGCCGCGGCAAGCTCTACGAATTCTCTAGTGGCAACAGCTTGTCCAAGATCCTCGACCGTTATCAGAGTCAGGTGGAAATGAAGTCCAAAAGTCTGGAGGTGAGTTCAGCAGAGCTACTAGAAATAGTTCAAAGTCTCGAAGGGCCAAATGTTGAGCAGTTGAGTGTGACTGACCTTGTGAAACTAGAGAGACAATTCAATGCTGCACTTTCACAAACCAGATCCAGGAAGACACAGCTGATGTTGGAGTCCATAATGAGCCTTCATGAAAAGGAAAGGCTGAGAGAAGAAAAGAAGCTATTACAGAGGAAGATC
Eucalyptus_g_Eucgr.H04618.1   ATGGGGCGGAGGAAGGTGGAGATTCGGAGGATCGCCGACAAGAGCAGCCGGCAGGTGACCTTCTCGAAGCGCCGGGGCGGGCTGATGAAGAAGGCGCGGGAGCTCGCGGTGCTCTGCGACGTCGACGTCGCCCTCGTCGTCTTCTCCAGCCGCGGCAAGCTCTACGAATTCTGCAGCGGCGACAGCTTTACCGACATCCTCGAGCGATATCAGAATGGAGAAGCAGAGACCAAAGATGGATCTGAAGCGGTTTCACCTGAGATTGTTCAGATAGTTCAAAGATTGAGAGGGCCAGATATTGAGAAGATGAGTGTGACCGACTTAGTACAACTAGAGAAGCAACTAGATTCTGCACTGAGACAAACTAGATCTAGAAAGACAAAACTAATGTTGGAGTTCAAAACTACCTTGCAGGAACAGGAAAAGATGAGAGAGGAGCGTGAGTCTCTGAAGAAGGAGATT
Fagus_s_FsFLC                 ATGGGGCGGAGGAAGGTGGTGCTGAAGCGAATCGAGGACAAGAGTAGTCGTCAGGTGACTTTCTCGAAGAGGCGGAGCGGGTTAATGAAGAAGGCTCGAGAGCTCTCTGTTCTCTGCGATGTCGAGGTTGCTCTCCTCGTCTTCTCCAGCCGCGGCAAGCTCTACGAGTTCTGTGGTGGCAACAGCTTGTCCAAGATCCTCAAACGTTATCAGAGTCAAGAGGAAATGAAGTCCAGACACTCAGATGTGAGTTCAGCAGAGCTACTAGAAATAGTTCAAAGTCTCGAAGGGCCAGGTATGGAGCAGTTGACCGTGACTGACCTTGTGCTACTAGAGAAACAGTTAAATGCTGCTCTTACAGAAACCAGATCTAGAAAGACACAGCTGATGTTGGAGTCCATAATGAGCCTTCACGAAAAGCATTGTATTCCTTTGCTA------------------------
Castanea_m_CmFLC              ------CGGAAGAAGGTGGTTCTGAAGCGAATCGAGGGCAAGAGCAGTCGACAAGTGACTTTCTCGAGGAGGCGAAGTGGGTTAATCAAGAAGGCTCGAGAGCTCTCTGTTCTCTGCGACGTCGAGATTGCGCTCTTTGTCTTCTCCAGCCGCGGCAAGCTCTACGAATTCTCTAGTGGCAACAGCTTGTCCAAGATCCTCGACCATTATCAGAGTCACGTGGAAATGAACTCCAAAAGTCTAGAGGTGAGTTCAGCAGAGCTACTAGAAATAGTTCAAAGTCTTGAAGGGCCAAATATTGAGCAGTTGAGTGTGACTGACCTTGTGAAATTAGAGAAACAATTCCATGCTGCACTTACACAAACCAGATCCAGAAAGACACAGCTGATGCTGGAGTCCATAATGGGCCTTCATGAAAAGGAAAGGCTGAGAGAAGAAAAGAAGCTATTACAGAGGAAGATC
Betula_p_BpFLC                ATGGGGCGCAAGAAAGTGCTGCTGAAGCGGATCGAGGACAAGAGCAGTCGCCAGGTGACCTTCTCGAAGAGGCGGAACGGCTTGATGAAGAAGGCTCGCGAGCTCTCCATTCTCTGCGACGTCCAGGTCGCCCTCATCGTCTTCTCCAGCCGTGGCAAGCTTTACGAGTACTGTAGCGGCAACAGCTTGGGCAAGATCCTTGAGCATCATCGGAGTAAAGGAGAAATGAAGTCCGAACACCCAGAAGCAAGTTCAGTGGAGATACTAAAACTTGTACAAAAGCTCGAAGGGCCAAATATTGAGCAGTTGAATGTGACTGACCTTGCGCAACTGGAGACACAGTTTAATGCTGCGCTTACATACACGAGATCTAGAAAGACGCAGCTGATGATGGAGTCCATAATTAGCCTTCATGAAAAGGAAAGGCTGAGAGAAGAAAACGAGCTATTAGAGAGGGAGATT
Juglans_r_FLC                 ATGGGAAGGGGAAAGGTGCAGCTGAAGAGAATCGAGGACAAGAGCAGTCGACAAGTGACTTTCTCGAAGCGGAAGGGCGGGCTGATGAAGAAGGCTCGAGAGCTCGCAGTGCTGTGCGACGTGGAGGTGGCGCTCATGATCTTCTCCGACCGAGGCAGGCTCTATGAGTTCTCTAGCGCTGAGAGTCTTGGAAAAATCCTCGAGCGGTATAGGACAGAAGAAGAAATCGCTCGCAGGCATGCTGACCCTGGTATGGCTAGGCCACTGGAAATGATACAAAGGCTTGAAGAACAGAATATTCAAGAGAAAACCTTGATAGAACTCACTCACTTAGAGATAGAACTGGATGTGATATTGAGACAAACCAGATTCAGAAAGACGCAGCTAATGATTGAAGCTATAAAAGCGCACTACGAAGAGGAAAAGCTGAGAGAAGAGAAGACACTGATGGAGGAGGAGATG
Alnus_g_AgFLC                 ATGGGGAGAAAGAAAGTGGTGCTGAAGCGGATCGAGGACAAGAGCAGTCGCCAGGTGACCTTCTCGAAAAGGCGGAACGGGTTGATGAAGAAGGCTCGCGAGCTCTCCATTCTCTGCGACGTCCAGGTCGGCCTCATCGTCTTCTCTAGCCGTGGCAAGCTCTACGAGTTCTGTAGCGGCAACAGCTTGGCCAAGATCCTTGAGCGTCATTGGAGTAAAGAGGGAACAAAGTCTAACCAACCAGAAGCAAGTTCAGTGGAGCTACTAAAACTAGTACAACAGCTCAAAGGGCCAAATATGGAGCAGTTGAGTGTGACTGACCTTGCGCAACTGGAGAAAAAGCTTAATGCTGCGCTCATGTACACAAGAACTAGAAAGACACAGCTGATGATGGAGTCCATAATTAGCCTTCATGAAAAGGAAAGGCTAAGAGAAGAAAACGAGCTATTAGAGAGGGAGATT
Taihangia_r_TrMADS3           ATGGGACGGGGGAAGGTGCAACTGAAGCGAATCGAGAACAAGATCAGGAGGCAAGTGACTTTCTCGAAGCGGAGGAGTGGGTTGATCAAGAAAGCTAAAGAGCTCTCTGTTCTGTGCGGCGTTGAAGTTGGGCTCATCATCTTCTCCGCCAGGGGTCGACTTTACGAGTTCTGTAGCGGCGATAGCTTGGAGAATGTTCTTGAGCGCTACCAGATAGAAGAAGAAGCTGGTTCCAAATCGGAATCAACTTCTACAGCTAATTCACTGAAAATGATCCAAAGTCTGGAAGCACATAACATTCAGAATCTGGATGTTACAGAGCTTGCTCAACTAGAGAAGCAACTCGACGCAACATTAAGGCAAACAAGAACAAGAAAGACACAGCTCATGATGGAAGCTATATCATCTCTCGTCGACAAGGAAAAGCTGGGAGAAGAGAAGGACCTCATGGAAAAAGAGATT
Malus_d_MdFLC                 ATGGGGCGAGGGAAGGTAGAGCTGAAGCTAATCGACGACAAGCTCAGGCGGCAAGTGACGTTTTCCAAGCGGAGAAGCGGGCTGATCAAGAAGGCACGTGAGCTGTCCGTGCTCTGCGGGGTGGAGGTGGGCCTCGTCATCTTCTCCGCCAAGGGGAGGCTCTACGAGTTCTGTAGCGGCGAGAGTTTGGGAAAGCTTCTGGAGCGTTACCAGATGGAAGAGGAAATTGGTTCCAAGAATGCGGAAAGTGATGCAGCTAACTCTCTGAAAATGATTCAAAGTATGGAGGCACAAGACCTTGATCATCTAGATGTTCCAGAGCTCACCCAGCTTGAGAAGGAATTGGATGCACTTTTAAGACAAACAAGATCAAGAAAGACGCAGCTGATGATGGAAAACCTTACAGCTCTTATCGAGACGGAAAAA------------------------------------
Pyrus_p_PpFLC                 ATGGGGCGAGGGAAGGTAGAGCTGAAGCTAATCGACAACAAGCTCAGGCGGCAAGTGACGTTTTCCAAGCGGAGAAGCGGGCTGATCAAGAAGGCACGTGAGCTGTCCGTGCTCTGCGGGGTGGAGGTCGGCCTCGTCATCTTCTCCGCCAAAGGGAGGCTTTACGAGTTCTGCAGCGGCGAGAGTTTGGGAAAGCTTCTGGAGCGTTACCAGATGGAAGAGGAAATTAGTTCCAAGAATGCTGAAAGTGATGCAGCTAACTCTCTG---AAAATGAGTCAAATGGAGGCACAAGACCTTGATAATCTAGATGTTCCAGAGCTCACCCAGCTTGAGAAGGAATTGGATGCACTTTTAAGACAAACAAGATCAAGAAAGACGCAGCTGATGATGGAAACCCGTACAGCTCTTATCGAGACGGAAAAACTGAAAGAAGAGAAGCGTCTCATAGAAAATGAGATT
Glycine_m_Glyma.05G148700.2   ATGGGGAAGAAGAAGCTGGAGATAAAGCGAATCGAGAACAAAAGCAATCGGCAGATAACATTCTCCAAGAGGCGCAAAGGATTGATGAAGAAAGCCCGCGAGTTATCCATTCTCTGCGATGCGAAGTTGGCGCTGCTCATCTTCTCCAGCACCGGCAAGCTCTACGAGCTTTGCAACGGTGACAGTTTGGCCGAGGTCGTGCAGCGATATTGGGATGGAGCGAGCGGTACTACAAAGCGCTTTGAAGCAGATTCTGAAGCGTTTTCTCAATTGGTCCAAAGCTTTGGTGTTTCTGAACTTGAGCATCTGAGTGTGACTGACCTTATGGAACTAGAGAAACTGGTTCATTCTGCTCTTTCGCGAATCAGATCAGCAAAGATGCGATTGATGATGGAATCTGTAGAGAATCTTAAGAAAAAGGAACATTTGAGAAATGAAAATGAGCTTTTGGAGAAACAGATT
Glycine_m_GmAGL3L             ATGGGGAAGAAGAAGGTGGAGATAAAGCGAATCGAGAACAAAAGCACTCGGCAGATAACATTCTCCAAGAGGCGCAATGGATTGATGAAGAAAGCTCGCGAGCTATCCATTCTCTGCGATGCGAAGGTGGCGCTGCTCATCTTCTCCAGCACCGGAAAGCTCTACGAGCTCTGCAACGGTGACAGTTTGGCCGAGGTCGTGCAGCAATATTGGGATGGAGCGAGCGGTACTACAAAGTGCTTTGAAGCAGATTCTTCAGCGTTTTCTCAAATGATCAAAAGGTTCGGTGTTTCTGAACTTGAGCATCTGAGTGTGTCTGACCTTATGGAACTAGAGAAACTGACTCATGCTGCTCTTTCGCGAATCAGATCAGCAAAGATGCGATTGATGATGGAATCTGTAGTGAATCTTAAGAAAAAGATTGAGCTAGAAAAAACTAAT---------------------
Glycyrrhiza_u_GuFLC           ATGGGGAAAAAGAAGGTGGAGATGAAGCGAATCGAGGACAAGAGCAGTCGCCAAGTAACATTTTCGAAGAGGCGCAAGGGATTGATGAAGAAAGCTAGCGAGTTAGCCGTTCTCTGCGATGCGAATGTGGCGCTCATCATCTTCTCCAACCCCGGGAAGCTCTACGAGTTCTGTAACGGTGACAGTTTGGCCAAGATCTTCCAGCGATACAATGATGGAGCAAGCGGTTTTTCAAAGCACTTTGAAGCTGATTCTGAAGCGTTTTCTCAATTGGTCAAAAGGTTTGGTGTTTCCGAACTCGAGCATCTGAGTGCGACTGACCTAATGGAACTAGAGAAATTGATTCATACTGCCCTTTCACAAATCCGATCAGCAAAGATGCGATTGATGATGGAGTCGGTAACGAAC------------------------------------------------------
Populus_t_Potri.003G169700.1  ATGGGGAGAAAGAAAGTGGAGCTAAAGCGAATCGAAAAGAAGATCTGTCGACAAATCACTTTCTCGAAGAGGCGAAATGGACTGATCAAGAAAGCACGCGACCTCTCTCTTCTCTGTGACGTCCAAGTCGCTCTCCTCGTCTTCTCCAGCAGTGGCAAGCTGTATGAATTCTCTAGCGCCGGCAGTTTGGCCAAAATCCTGAAACGTCATGGGAGTGAAGAGAAAACTGCATCTAATCATGGTAAAAAAAAATCGGCAGAGCTGTTGCAAACAGTACACAGGGTTGGGAATTCAAACTTCGAGGAGCTGACCTTAAGCGACCTAGAACAAACGGAGATGCAACTTGATGCTGCACTGAGACGTACGAGAGCTAGAAAGACGGAACTGATGTTGGAAACAATTAATGCCCTCAATGACAAGGAAAAGCTAAGGGAGGAAAATCAACGTCTACAGACGCAGCTT
Salix_p_SapurV1A.0173s0300.1  ATGGGGAGGAAGAAAGTGGAGCTAAAGCGGATCGAAAAGAAGATCTGTCGTCAAATCACTTTCTCAAAGAGGCGAAATGGACTGATCAAGAAAGCTCGCGACCTCTCTGTTCTCTGTGACGTCCAACTCGCTCTCCTCGTCTTCTCCAGCACCGGCAAGCTGTATGAATTCTCTACCGCCGGCAGTGTGGCCAAAATCCTGAAACGTCGTAGGAGTGAAGAGAAAACTGCGTCTAGTCACGGTAAAAAAACATCGGCAGAGCTGTTGCAAATAGTACGCAGGTTTGAGGATTCAAACTTCGAGGAGCTGACCTTAAGCGACCTAGAACAAACGGAGATGCAAATTGATGCTGCACTGAGACATACGAGAGCTAGAAAGATGCAACTGATGTTGGAATCAATGAATGCCCTCCATGAAAAGGTATGGTTATTTCTTTATCAAACATTACTTCGCAACTATGTT
Salix_p_SapurV1A.0173s0350.1  ATGGGTCGGAAGAAAGTGGAGCTCAAACGAATCGAAAACAAAAGCAGTCGCCTGGTTACTTTCTCCAAGAGGCGAAATGGACTGTTCAAGAAAGCTCGTGAGCTCTCCGTTCTTTGTGACGTGCAAATCGCCCTCCTCATCTTTTCAAGTCGCGGCAAGCTCTATGAATTCTCTGGCGTTGACAGCACAGCCAGTATCCTCAAGCGTTACGAAAGTGAAAAGGTTGCAACTAACCACTGTGGTAAAGCGAACTCAGCAGAGCTACTGCTAATGATTGAAAGGCTTGAAGGTCCGCATGCAATGGAGCTTACCTTGAGTGACCTGGTGGAACTAGAGAAACAACTGGATGCTGCACTAACACATGTCAGAGCGAGAAAGGATTTGAGCTTGGCT---------------------------------------------------------------------
Vitis_v_GSVIVG01033067001     ATGGGGAGAGGAAAGTTCCAGCTGAAACGAATCGAGAACAAGAACAATCGGCAGGTGACTTTCTCAAAGCGACGAAGCGGAATGATGAAGAAAGCTCACGAACTATCTATTCTATGTGACGTTGATCTTGCTCTGATCATCTTCTCCGCCAGAGGCAGGCTTTACGAATTCTGTAGTGGCAATAGCTTGAGAAACATTATCGAGTCTTACCTACAGCGTGATGCAGAAGCAAGCTCTCAGAAGCGTCCAGTTGCAGCTGACCTACTTAAAATAGTTGAAAGTGTTGAAGGGCCACGCATCGAGCAACTAAGGTTGTCAGAGCTCAGCCAACTAGAGCAAAAACTGGATGGCATGCTGAGACAAACTAGGCGACGGAAGACACAGCTGATGATGGAAGCCATAGCATGCCTCAAAGAAAAGGTAAAGCTGAACGAACAAAAACAGCAAATGGAGAAGATGATT
Cichorium_i_CiFLC2            ---------GGGAAGGTCGAACTGAAGCGGATCGAAGACAAGAGCAGCCGTCAAGTCTCGTTCTCCAAGCGACGGAATGGATTGATGAAGAAATCTCATGAGCTGGCGGTGCTGTGCGACGTCGTCGTCGCTCTCTTCATCTTTTCAGGCGGAGGCAGACTCTATGAGTTTTCGACCGGTGAAAGCATGGCTAGGATTCTCGCCAGCTATAGCAGCAAGACAGAGGAACTTATAAACGCATCAGAAGGGGACGCAGATGAGCTGACAGAGATAATCCAACGCCTGGAAGAGAAGAATCTCAAACAGCTAGATATAACTAGTCTCAATCAGCTCGAACGCCATTTGCATAATTTCCTCCGCCAAGTCAGAATCAGGAAGACACAGCTAATGATGGGAGTTGTCAAGGGCCTGCAACAACAGGAAATGCTGAAGAAAGAGAAAAAAATCATGATGGAGGAGATT
Cichorium_i_CiFLC1            ------------------------------GGGGATGAGACAGAGCAGCCGTCAGTCTCGTTCTCCAAGCGACGGAATGGATTGATGAAGAAATCTCATGAGCTGGCGGTGCTGTGCGACGTCGACGTCGCTCTCTTCATCTTTTCAGGCGGAGGCAGACTCTATGAGTTTTCGACCGGTGAAAGCATGGCTAGGATTCTCGCCAGCTATAGCAGCAAGACAGAGGAACTTATAAACGCATCAGAAGGGGACGCAGATGAGCTGACAGAGATAATCCAACGCCTGGAAGAGAAGAATCTCAAACAGCTAGATATAACTAGTCTCAATCAGCTCGAACGCCATTTGCATAATTTCCTCCGCCAAGTCAGAATCAGGAAGACACAGCTAATGATGGGAGTTGTCAAGGGCCTGCAACAACAGGAAATGCTGAAGAAAGAGAAAAAAATCATGATGGAGGAGATT
Cichorium_e_CeFLC             ---------------------CGGGGAGCGGATCGAGACAAGAGCAGCCGTCAAGTCTCGTTCTCCAAGCGACGGAATGGATTGATGAAGAAATCTCATGAGTTGGCGGTGCTGTGCGACGTCGACGTCGCTCTCTTCATCTTTTCAGGCGGAGGCAGACTCTATGAGTTTTCGACCGGTGAAAGCATGGCTAGGATTCTCGCCACCTATCGCAGCAAGACAGAGGAACTTATAAACGCATCAGAAGGGGACGCTGATGAGCTGACAGAGATGATCCAACGCCTGGAAGAGAAGAATCTCAAACAGCTAGATATAACTGGTCTCAATCAGCTGGAACGCCATTTGCATAACTTCCTTCGCCAAGTCAGAATGAGGAAGACACAGCTAATGATGGGAGTTGTCAAGGGCCTGCAACAACAGGAAATGCTGAAGAAAGAGAAAAAAATCATGATGGCGGAGATC
Lactuca_s_LsFLC               ATGGGAAGAGGAAAGGTCGAATTGAAGCGGATCGAAGACAAAAGCAGCCGTCAAGTCTCCTTCTCCAAACGACGGAATGGATTGATGAAGAAATCTCATGAGTTGGCCGTGCTTTGCGACGTCGACGTCGCTCTTTTCATCTTTTCCGGCAGAGGCAGGCTCTATGAGTTTTCGACCGGTGAAAGCATGAGCAAGATTCTGAGCAGCTATCAAAGCAAGACAGAAGAAATTATGACCGCTTCAGAAGGGGATACTGATGAGCTGACACATATAGTCCAACGCCTGGAAGAGAACAATATCAAACATCTAGATATAGCTGGTTTCAATCAGCTGGAACGACATTTGAGTAACTTTCTCCGCCTAGTCAGAATCAGGAAGACACAGCTAATGATGGGAGTTGTCAAGGACCTGCAAGAGAAGGAAACACTGAAAAAAGAGAACAGCATTATAATGAAGGAGATT
Centuarea_s_CsFLC             ATGGGGAGAGGGAAGGTCGAACTGAAGCGGATCGAAGACAAGAGTAGCCGGCAAGTCTCCTTCTCGAAGCGCCGGAATGGATTGATGAAGAAGACTCATGAGCTCGCCGTGCTGTGCGACGTCGATGTTGCTCTTTTCATCTTCTCCGGCCGAGGAAGGCTCTACGAGTACTCCACCGGTGAAAGCATGATTAAACTTCTCACCCGCTACCAAAGCAAGACAGAGGAACTTGTAAGTAAGCTTGATGAAAATACCGATGAGCTGACGCAGATGATCAAATGGCTCGAAGAGAACAATATTAAACTGCTAGATACAACCGATCTCAATCAGCTGGAGCAGCAATTGGATAGCCTTCTCCACCAAGTCAGAACCAGGAAGAGACAGCAAATGATGGGAGTTGTGAAGGCCCTACAAGAGGAGGAAATGCTGAAGAAAGAAAGAAACTTTATGATGAAGGAGATT
Helianthus_a_HaFLC            ATGGGGAGAGGGAAGGTTGAACTGAAGCGGATCCAAGACAAAGTGAGCCGCCAAGTCTCCTTCACCAAGCGCCGGAACGGACTGATGAAGAAGGCTCGCGAGCTATCCGTGCTGTGCGACGTTGATCTCGCCGTTTTCGTCTTCTCTGGGAGAAACAAGCTCTATGAGTTTTCTACCGGTGACAGCATGCCTGATATCCTTAAGCGCTACGAGGACCATGCAGATGAAGCACGCAGAACGTTACAAAGGAATACCAATGAGTTAACAGAGATGACCCAAAGGCTCAATGAGCACAAGGTTCAACAGGCAGATGTCAGCGAGCTCTTTCAGTTAGAGAAACAAATCGAGGCCAATCTCCAACAAGTCAGAACCATAAAAACAAAGTTGATGTTGGGAGTTGTGAAAAACCTGCAAGAGGAGCAAAAACTGAGACAAGATAAGCGGTTGATGGAAGGAAAGGTA
Carthamus_t_CtFLC             ATGGGGAGAGGGAAGGTCGAACTGAAGCGGATCGAAGACAAGAGCAGCCGGCAGGTCTCCTTCTCCAAGCGCCGGAACGGACTGATGAAGAAGACTCACGAGCTGGCTGTGCTGTGCGACGTCGATGTCGCTCTTTTCATCTTCTCCGGCCGAGGAAGGCTCTACGAGTACTCCACCGGTGAAAGCATGGTTGAGCTTCTCACCCGCTACCAAAGCAAGACAGAGGAACTTGTAAGTAAGCTTGATGAAAATACCGATGAGCTGACACGGATGATCAAATGGCTCGAAGAGAACAATATTAAACTGCTAGATACAACCGGTCTCAATCAGCTGGAGCAGCAACTGGATAGCCTTCTCCACCAAGTCAGAACCAGGAAGAGACAGAAAATGGTGGGAGTTGTGAAGGCCCTACAAGAGGAGGAAATGCTGAAGAAAGAAAGAAACTTTATGTTGAAGGAGATT
Mimulus_g_mgv1a014510m        ATGGGGAGAAAGAAGCTGGAGATGAAGCGAATCGAGGAGAACAGTGCGAGAATGGTTTGTTTCTCGAAGCGAAGAAATGGTCTGATTAAGAAAGCTAAGGAATTATCTGCTCTCTGCGATGTCGATGTGGCCGCTGTCATCTTCTCCAACAGGGGAAAGCTTTATCAGTATTGTAGCGCCGATAGCATGGCGCAGGTCCTGCAAGAATATCAAAGTGAGAGTGACAAAGATTGCGATTACTCCAAAGGCGATACAGGTGAGCTTCTCAAAACTGTTGGAAGTCTTAAGGAGCCACGTGTTGAGCAGCTAAGTGTGGCGGACCTTGGGCTCATGCAGAAACAACTTGAGACTGCATTAATGGAGATACGTTCGACTAAGACAAAAATGATGACGGATGCTCAGTCAAGCCTTCAGGAAAAGGAAAAGCTGGAAGAAGAAAAAAAGCATCTCAACGAGATTGTT
Mimulus_g_mgv1a014491m        ATGGGGAGAAAGAAGCTGGAGATGAAGCGAATCGAGGAGAACAGTGCGAGAATGGTTTGTTTTTCGAAGAGAAGAAACGGTTTGATTAAGAAAGCTAAGGAATTATCTGCTCTCTGCGATGTCGACGTGGCCGCTGTCATCTTCTCCAACAGGGGAAAGCTTTATGAGTATTGTAGCGCCGATAGCATGGCGCAGGTCCTGCAAGAATATCAAAGTGAGAGTGACAAAGATTGCGATTACTCTAAAGGTGATACAGGTGAGCTTCTCAAAACTGTTGGAAGTCTAAAGGAGCCACGTGTTGACCAGCTAAGTGTGGCGGAGCTTGGGCTCATGCAGAAACAACTTGAGACTGCAATAATGGAGATACGTTCGACTAAGACAAAATTTATGACGGATGCTCAGTCAAGCCTTCAGGAAAAGGAAAAGCTGGAAGAAGAAAAAAAGCATCTCAACGAGATTGTT
Mimulus_g_mgv1a014464m        ATGGGGAGAAAGAAGCTGGAGATCAAGCGAATTGAGGAGAACAGCGCTCGGATGGTTTGTTTTTCGAAGAGAAGAAATGGTCTGATTAAGAAAGCAAGGGAGTTATCTGTTCTTTGCGATGTCGACGTGGCCGCCATTATCTTCTCCAAGAGGGGAAAACTTTACCAGTATTGTAGCGCCGATAGCATGGCGCAGGTCCTGCAACAATATCAACGTGAGAGTGAGAAAGATTGCGATTACTCCAGAGGTGATACAAGTGAGCTTCTCAAAACTGTTGGAAGTCTTAAGGAGCCACGTGTTGAGCAGCTAAGTGTGGCGGACCTTGGGCTCATCCAGAAACAACTTGAGACTGCATTAATGGAGATACGCTCGACTAAGACAAAATTGATGACGGATGCTCAGTCAAGCCTTCAGGAAAAGGAAAAGCTGGAAGAAGAAAAAAAGCATTTCAACGAGATTGTT
Nicotiana_t_NtFLC             ATGGGAAGGAAGAAAGTGGAAATAAAGCGAATCGAAGACAGGAGTAGTAGGCACGCGACTTTCTCGAAACGGAGAAACGGACTGATGAAGAAAGCCAAACAGCTCTCTATTCTCTGTGACGTTGATGTCGCCGTCATCGTCTTCTCTAGCCGTGGACGCCTCTTTGAATTCTCCAGTACTAACAGTTTGACAGGAATAACTCAACGATATCACAGAAAAGCAGAAGATAAGGCAGAAGAATCAAAAGCAAGTACAGAAGAAGTGCTACAGACGGTAGAAAAGCTCGAGGAGCCTGATGTTGATGATCTCAGCATTACTGATCTTGTCCATTTGGAGAACCAATTTGAGACTGCTCTTACACAAACCAGATTTAGAAAGACACACTTGTTGATTGAATCAATTAAGAATCTTCATGACAAGGAGAAGCTGATAGAAGAAAACAAAGTTCTGGATGACGAGATA
Solanum_t_StFLC               ATGGGAAGGAAGAAAGTGGAAATAAAGCGAATTGAAGATAAGAGCAGTAGGCAAGCAACTTTCTCCAAACGAAGAAATGGACTCATGAAGAAAGCCAAACAGCTCTCTATTCTCTGCGATGTTGATGTCGCCGTCCTCGTCTTCTCCAGCCGTGGACGCCTCTTTGAATTCTCCAGTACCAACAGTCTGACAGGAGTTATTCACCGATATAACACCAAAGCAGAAGATAAGGCAGAAGAATCAAAAGCAAGTAGAGAAGAACTGCTACAGACGGTAGAAAAGCTCAAGGAGCCTGATGTTGATGATCTCAGCATTACTGATCTTGTCCATTTGGAAAACCAAGTCGAGACTGCTCTGACACAAACCAGATTTAGAAAGACACACTTGTTGATTGAATCAATTAAGAATCTTCATGACAAGGAAAAGCTGATAGAAGAAAACAAAGTTCTGGAGGATGAGATA
Petunia_h_PhMADS15            ATGGGGAGGAAGAAGGTTGAAATAAAGCTAATCCAAGACAAGAACAGTAGACAAGTGACATTTTCAAAAAGAAGGAAAGGGCTCATAAAGAAAGCCAAAGAACTCTCTATTCTTTGTGATGCAGATGTTGCTGTTGTTGTCTTCTCTAACCGTGGCAGACTCTACGATTTCTCCAGCAATAACAGTCTGACGGAGATTGTTCAACGATACCACAGCGAAGCAGAAAAAGAGTCTGCTCAGTCTAAGGCAAGCACAGGAGAAATGCTGCAAACAATACAAAGACTCGAGGAACCTGATGTTGATGATCTCAATGTGACTGATCTTGTCCATTTGGAAAACCAAATACAAACTGCTCTAATGGAAGCTAGATCCAGGAAGACACATTTGATGATGGAATCCCTCAAGAGTCTTCATGAAAAGGAAAATCTGAGAGAAGAAAACAGAATTCTGGCAGACAAGATA
Ipomoea_b_IbFLC               ------CGGAGAAAGGTAGCGATAAAGCGAATCGAAGACAAGAGTAGCCGGCAAGTGACCTTCTCGAAGCGCCGGAGCGGATTGATAAAGAAGGCGAAGGAGCTCTCCGTGCTGTGCGACGTTGACGTCGCCGTCGTCGTCTTCTCCAGCAGCGGCAAGCTCTACGACTTCTCCAGCACTAACAGTTTGACAGGGGTCCTACAAAGATACAACAGCGAAACAGAGGAAAAG------CAATCTAATGCGCGAACAGGAGAACTGGTACAGACTCTGGAAAGTATTGAGGAACCT------GACCAGCTTAGTGTGACTGACCTTGTCCATTTGGAGCAGCAGATTGGGAGTGCACTTCTAGAAACAAGATCTAGGAAGAATTGTTTGCTGATGGAATCTATCGCGCATCTACATGAAAAGGAGAAGTTGGAAGAAGAAAAAAGGCATCTTGAGGAACAAATA
Eustoma_e_EgFLC1              ATGGGGCGACGGAAGTTGGAGATCAGGAGAATCGAGGACAAAAACAGCAGGCAAGTCACTTTCTCCAAGCGGAGGACTGGACTCATGAAGAAGGCCAAAGAGCTCGGCGTTCTCTGCGACGTCGACGTCGCTGTCGTCATCGTCTCCAGCCACGGCAAACTCTACGATTTCTCCAGCAATAACAGTTTGGTGCAATTGCTTCAAAAGTATCAAAGTGAATGCAAAGGAAACAGTGCAAACAGCCAGATGAGCGTGAAAGAGCTGCTACATACAGTTGAAAGGCTCGAGGAACCAAACTTT---------GAACTGACAAAGATTTTGCAGCTCGAGAAAAACCTCCAGACTGCACTGATAGAAACAAGATCTATAAAGACTCATTTGATGATGGATACCATAACTAGCTTACGTCAAATGGAAAATCTGATAGAAGAAAACAAGTTTCTGCAAACCAAGATA
Coffea_a_CaFLC                ATGGGGCGGAGGAAGGTGGAGATTAAGAAAATCGAGGACAAGAACAGCAGGCAAGTCACGTTTTCCAAGCGGAGAAGCGGACTGATGAAGAAAGCCAAGGAACTTTCCGTTCTCTGCGACGTGGATGTTGCTGTCCTCATCTTCTCTGGTCGCGGCAAGCTCTACGACTTCTGCAGCACCAACAGTTTGGCCAAGATCCTACAACGATATCGCAACGAAGCAGAAGACGGGGCAATTAACCCTGAAAGAAATACAAGAAAGCTGCTGGAAAAAGTTGAAAGGCTAGAGGAGCCAGATGTTGACCACCTTAACCTGAGTGAACTAGTGCAATTGGAAGAACAACTTGAAGATGCACTCATTCAAACAAGATCTAGGAAGACACGATTACTGATGGAATCAATAACCAGTCTAAGTGAAGTGGAAAAGCTGAGGGAAGAAAACAAGCTTCTGCAAAATAAGGTA
Cyclamen_p_CpMADS3            ATGGGTCGGAGGAAGCTGGAGATAAAGAGGATAGAAGACAAGAGCAGCAGGCAAGTCACCTTCTCAAAGAGACGCAACGGACTTATCAAGAAAGCTCGGGAGCTCTCCGTCCTTTGCGAAGCCGACGTCTCGCTCCTCGTCTTCTCCGCTCGCGGCAAGCTCTACGAGTTCTCCAGTTCCCAAAGTTTGGACCAGATTATTCAACGCTACAAAAGCGTGGCAGTGGCAGATATTGCCGTGAATATAGGAAATACATCGGAGCTCTTAGAAGGAGTTGAAAGGTTGGAGGAGGCACACCTGGAGAAGCTTAGTGTGACTGACCTGGTTCAACTGGAGAGCGAAGTTGATGCAGCACTAAGGCAGATCAAATCAAGAAAGACACAACTACTGTTGCAGTCCATAACGGCCCTTAACCAAGAGGAAACTCTGACGGAACAAAACAAGCGTCTAGTGGCAGAGGTA
Mesembryanthemum_c_MEcrFLC    ATGGGGAGGAAGAAGATACAGATGAAGAGGATTGAAGATAAGAGCAGTCGTCAAGTGACGTTCTCGAAGCGTCGTTCTGGATTAATCAAGAAGGCTCGAGAACTTTCTGTGCTCTGCGATGTCGAGGTTGGACTCGTCGTCTTCTCCAGTCGTGGTCGTCTCTACGAATTCTGCAGTAGCTCCAGTTTGCCCCAGGTTCTTAAGCGATACCAAGATGCAGTCAAGGAACAGAGTGAACATTCTAGTGCAGACACGTCTGATCTACTGAAAACAGTTGAAAGTCTGGACAGCTCA------GAGCAGCTTGGCTTGTATGACTGTATGCAGCTTGAAACGGAACTTGATGCAGCCCTCTCACAGACCAGGACACGGAAGACTGAGTTGATGCTAGAGTCTGTGATCTCTCTAAAGAAACAGGAGAGGCTGATACAAGATAATGAGCGGTTGAAGGAG---GTT
Beta_v_BvFLC                  ATGGGAAGAAGGAAGATAGAGATGAAAAGAATTGAAGATAAAAGTAGTCGTCAAGTTACATTTTCAAAGCGGCGTTCTGGTCTTATCAAAAAAGCTCGCGAACTCTCTATCCTTTGTGATGTCGATGTTGCTGTTCTTGTTTTCTCTAATCGTGGTCGTCTTTACGAATTCGTCAATAGTTCCAGTTTGTCTCAGATTCTTAAGCGCTATCAAGATGCAGCAGACGGGAAAGTTGAACCTTCTAGTGCAGAAACAGGTGAGCTAGTAAAATCAGTTGAAAGGCTAGAAGGACCAGAGCTTGAAAATCTTAGGCTTGAGGACTTCATGAGGCTGGAGAGGCAACTAGCTGATGCCCTTGTACAGACCAGAACCCGAAAGACTCAACTTATGCTAGAATCTATCGGAACACTAAGTGAACAGGAGAAGTTGAAACAAGAGAATGAACAGTTGAAGGATGAGGTA
Oryza_s_OsMADS51              GCGCGGAGGGGGAGAGTGCAGCTGAGGCGGATCGAGGACAAGGCGAGCCGGCAGGTGCGGTTCTCCAAGAGGAGGGCGGGGCTGTTCAAGAAGGCGTTCGAGCTCGCCCTGCTCTGCGACGTGGAGGTGGCGCTCCTCGTCTTCTCCCCCGTCGGCAAGCTCTACGAGTACTCCTCCTCC---AGCATTGAAGGTACCTATGATCGCTATCAGCAAGGAGCCAGGAGAGACCTGAACATCAACAGTGAA---AGTCACTCCAGGCTTAGGGACATAACGGCCTCTCTCCAAAACAATGCTGACGAGTCGGATGCTAATCAGCTAGAGAAACTGGAGAAACTGCTGACAAATGCTTTGAGGGATACGAAATCAAAGAAGATGTTGGCAAAACAAAATGGTGAA------GGGAGGAGCAGAGCAAACAGTGGCTCTAGGGGGCAGGAGGAAGGAAGTGCA---
Sorghum_b_SbFLC2              GCGCGGCGCGGGCGCGTGGAGCTGCGGCGGATCGAGGACAAGGCGAGCCGACAGGTGCGCTTCTCCAAGCGCCGCGCGGGGCTGTTCAAGAAGGCCTTCGAGCTGGCCCTGCTCTGCGACGCCGAGGTCGCGCTCCTCGTCTTCTCCCCCGGCGGCAAGCTCTACGAGTACTCCTCCACC---AGCATAGAAGATACATATGACCGCTATCAGCAAGGAGCAGGAAGAAATGTGAATGATAACCCAGTAGCTGATCAGTCGAGACTTAAGGAGATCGCAACATCTGAACAACACAATGCTGAGGAGTCAGATGCCAATGAACTCGAGAAACTAGAGAAACTCCTGGCAAATGCTTTGAGGAACACGAAAACCAAAAGGATGTTGGCAAAACAAAACAATGGT---------------GGTGCCGGTAGCAACGGACCTAGTAGTCACGAG------------
Panicum_v_PvFLC2              GCACGACGCGGGCGCGTGGAGCTGCGGCGGATCGAGGACAAGGCGAGCCGGCAGGTGCGCTTCTCCAAGCGCCGCTCGGGGCTGTTCAAAAAGGCGTTCGAGCTCGCCCTCCTCTGCGACGCCGAGGTCGCGCTGCTCGTCTTCTCCCCCGCCGGCAAGCTCTACGAGTACTCCTCCACC---AGCATAGAAGATACATATGAGCGTTACCAGCGAGGGGCAGGAAGAAATGCGAATGATAACCAGGCTGCTGATCAGTCCAAGCTTAGGCAGATCTCAACATCAGAACGAAACAATGCTGACAAGTCAGATCCCAATGAACTAGAGAAACTGGAGAAACTCCTGACAAATGCTTTGAGGGATACCAAAACCAAAAAGATGTTGGCAAAACAAAATAAAGGT---------------GGTGCTGGGAGCAATGGACCTACGAGACAGGAT------------
Cynodon_d_CdFLC               GCGCGGCGCGGGCGCGTGGAGCTGCGGCGGATCGAGGACAAGGCCAGCCGCCAGGTGCGCTTCTCCAAGCGCCGCTCGGGGCTGTTCAAGAAGGCCTTCGAGCTCGCCCTCCTCTGCGACGCCGAGGTCGCGCTTATCGTCTTCTCCCCCGCCGGCAAGCTCTACGAGTACTCCTCCACC---AGCGTAGAAGGAACATATGAGCGATATCAGCAAGGCTCAGGAAGAAACGTTAATAACGATAACGATGAGAATCAGTCGAGGCTTACAGAGATCACAGCCTCCACCCAGAATAATGCTGACGAGACAACTACCAGTGAACTGGAGAAACTGGAGAAACTCCTGACAAATGCTTTAAGGGACACAAAAACCAAAAAGATGCTGGCTAAAAATGGTAGT---------------------GGCTGTCAGAACAGGGATGGACCAATGAGT------------
Hordeum_v_ODDSOC2             GCGCGGCGCGGGCGCGTGGAGCTGCGGCGGATCGAGGACCGGACGAGCCGGCAGGTGCGCTTCTCCAAGCGCCGCTCGGGGCTCTTCAAGAAGGCCTTCGAGCTGTCGGTCCTCTGCGACGCCGAGGTCGCGCTGCTCGTCTTCTCCCCCGCCGGCAGGCTCTACGAGTACGCCTCCTCC---AGCATAGAAGGTACATATGACCGCTATCAGGCAGGAGCCGGAAAGGATGTGAGTAACAACAATGGAGATAATCAGTCAAGGCTTAAAGATATTACTTCCTCTCTTCAAAACAATGCTGATGACTCAGATGCTAATGAACTGGTGAAACTGGAGAAACTATTGACAGATGCTTTGAAGAAGACAAAATCCAAGAAGATATTGGCGCAACGAAATAGCGGT------GCGGGCACGAGT------AGCGGCGAGAACTCCAGAAGGTTT------------
Triticum_a_TaAGL41            GCGCGGCGCGGGCGTGTGGAGCTGCGGCGGATCGAGGACCGGACGAGCCGGCAGGTGCGATTCTCCAAGCGCCGCGCGGGGCTCTTCAAGAAGGCGTTCGAGCTCGTGGTCCTCTGCGACGCCGAGGTCGCGCTGCTCGTCTTCTCCCCCGCCGGGAAGCTCTACGAGTACGCCTCCTCC---AGCATCGAAGGTACATATGATCGCTATCAGAGAGGGGCTGGAACGAACGTGAATAGCAACAATGGTGATAACCAGTCAACGCTTAAAGAGATCGCTTCCTCTATTCAAAACAATGCTGATGTCTCAGATGCTAATAAGCTAGAGAAACTGGAGAAACTCCTGACAGATGCTTTGAGGAATACAAAATCCAAGAAGATGTTGGTGCAACAAAATAGCGGC------GCAAGCACGAGGGGGTGG------------------------------------
Triticum_a_TaAGL33            GCGCGGCGCGGGCGTGTGGAGCTGCGGCGGATCGAGGACCGGACGAGCCGGCAGGTGCGCTTCTCCAAGCGCCGCTCGGGGCTCTTCAAGAAGGCCTTCGAGCTCGCGGTCCTCTGCGACGCCGAGGTCTCGCTGCTCGTCTTCTCCCCCGCCGGCAGGCTCTACGAGTACGCCTCCTCC---AGCATAGAAGGTACATATGACCGCTATCAGGCAGGAGCCGGAAAGGACGTGAATAACAACAATGGAGATAATCAGTCAAGGCTTGAAGAGATTACTACCTCTCTTCAAAACAATGCTGATGACTCAGATGCTAATGAGCTAGAGAAACTGGAGAAACTACTGACAGATGCTTTGAAGAATACAAAATCGAAGAAGATGTTGGCGCAACGAAATAGTGGT------GCAGGAACGAGTGCAAGCAGGGGACAGAAGGGAGGAAGGACT------------
Avena_b_AbFLC                 ACGCGGCGGGGGCGGGTGGAGCTGCGGCGGATCGAGGACAGGACGAGCCGGCAGGTGCGCTTCTCCAAGCGCCGCTCGGGCCTCTTCAAGAAGGCCTTCGAGCTCTCCCTCCTCTGCGACGCCGAGGTCGCGCTGCTCGTCTTCTCCCCCGCCGGCAAGCTCTACGAGTTCGCCTCCGAC---AGCATAGAAAGTACATATGACCGATATCAGAGAGGAGCCGGCGAGAACCTGAATGGCAACAATGGAGATAATCAGTCGAGGCTTAGAGATATTGCTTCCTCTCTTGAAAATGATGCTGAGGATTCAGATGTTAATAAGCTAGAGAAACTGGAGAAACTCCTGACACATGCTTTGAGGAACACAAAAACCAAGAAGATGTTGGCGCAACAAAACGGTGGC------GCAAGCACGAGCGCGAGCAGGGGACAGGAGGAAGGAAGGGCC------------
Dactylis_g_DgFLC              ACACGGCGGGGGCGGGTGGAGCTGCGGCGGATCGAGGACCGGACGAGCCGGCAGGTGCGCTTCTCCAAGCGCCGGTCGGGGCTCTTCAAGAAGGCCTTCGAGCTCTCCCTCCTCTGCGACGCCGAGGTTGCGCTGCTCGTCTTCTCCCCAGCCGGCAAGCTCTACGAGTACGCCTCCTCC---AGCATAGAAGGTACATATGACCGATATCAGAGCGGAGCCGGAACTAACCTGAATAGCAACAATGGAGATAATCAGTCAAGGCTTAGAGAAATTGCTTCCTCTCTTCAAAATAATGCTGATGAGTCGGATGCTAATAAGCTAGAGAAACTGGAGAAACTCCTGACACATGCTTTGAGGAACACAAAATCCAAGAAGGTGTTGGCTCAACAAAATGGCGGC------GCTAGCACGAGCGGGAGCAGGGGACAGGAGGAAGGAAGTGCT------------
Hordeum_v_ODDSOC1             GCGCGGCGCGGGCGGGTTGAGCTGCGGCGGATCGAGGACCGGACGAGCCGGCAGGTGCGCTTCTCCAAGCGCCGCGCGGGGCTCTTCAAGAAGGCCTTCGAGCTCTCGCTCCTCTGTGACGCCGAGGTCGCGCTGCTCGTCTTCTCCCCCGCCGGCAAGCTCTACGAGTACTCCTCAGCC---AGCATTGAAGGTACATATGACCGGTATCAGCAAGTTCCTGGAAGGACCCTGGATGTCAGCAATGAAGATAATCAGTCAAGGCTTAGCGAGATTGCTGCCTCTCTCGATAATAATGCTGACAACTCAGATGCCAGTAGTTTGGAGAAACTGGAGAAACTACTAAAAGATGCTCTGAGAATTACAGAATCTAAGAAGACGTTGGCAAAACAAAATAGTGGC------GGGAGCACGAGCGAGAGAATGAGAATGGGAGGAAGGCTTGAG------------
Triticum_a_TaAGL42            GCGCGGCGCGGGCGGGTTGAGCTGCGGCGGATCGAGGACCGGACGAGCCGGCAGGTGCGCTCCTCCAAGCGCCGAGCGGGGCTCTTCAAGAAGGCCTTCGAGCTCTCGCTCCTCTGCGACGCCGAGGTCGCGCTGCTCGTCTTCTCCCCCGCCGGCAAGCTCTACGAGTACGCCTCCTCC---AGCATTGAAGGTACATATGACCGGTATCAGCAAGTGCCCGGAAGGAATCTGATTGTCTGCAATGAAGATAATCAGTCAAGGCTTGGCGGGATTGCTGCCTCTCTCGATAATAATGCTGACAACTCAGATGCCAGTAGTTTGGAGAAACTGGAGAAACTACTAAAGGATGCTCTGAGAATTACAGAATCTAAGAAGGCTTTGGCGAAACAAAATAGTGGC------GGGAGCGGGAGGAATGCT------------------------------------
Oryza_s_OsMADS37              AGGAAGAGGGGGAAGGTGGAGCTGCGGCGGATAGAGGACCGGACGAGCCGGCAGGTGCGATTCTCGAAGCGGCGGAGCGGGCTGTTCAAGAAGGCGTACGAGCTGTCCGTGCTCTGCGACGCCCAGGTCGCCCTCCTCGTCTTCTCCCCCGCCGGCCGCCTCTACGAGTTCGCCTCTTCCACCAGCATTGATACAATTTTTGGTCGGTATTGGGACGACACAACAATTGATCTCAATCGTCAGAAACGTTCACCGCCTAAG---ATAAACCACATTACTCAAGTGTTGGAATCAAATGTCAACGAGCTGAACATCGCTGAGCTAAGAGGTTTGGAGGAAGCGATGACTAATGCTTTGACAGTTGTTAAGAACAAACTGATGATGAAGGTGGCTAGTGTG---------CTCCCCCAAAGCGAGAAGAGG------AAGAGTTGCTCGATTGTGAGCTCT---
Sorghum_b_SbFLC1              AGGAAGCGCGGCCCGGTGGAGCTGCGGCGGATCGAGGACCGGACGAGCCGGCAGGTGCGCTTCTCCAAGCGCCGGAGCGGGCTGTTCAAGAAGGCCTACGAGCTCTCCGTGCTGTGCGACGCCCAGGTCGCGCTCGTCGTCTTCTCCCCCGCCGGCCGCCTCTACGAGTTCGCCTCCGCCGACAGCATTGAAAAAGTATTCGGTCGATACTGGGACAACACAGAAATTGATCTCAAT------------------TCAAGGGTCAACTGCAATATACAGCTTCAGAATGAGGAGCCAATTGGA---GGCTCGTTAGCTGACCTGCTAATTATGATCGCTCAAGGGGATAAGAGGCTTGGA---------GGAAGCACTAGGCGACGCTCTAGC---AGT---------TAT---------------CAG------GAACAAACTGACGATGGGTGGCCC---
Setaria_i_Si014540m           AGGAAGCGCGGGCGGGTGGAGCTGCGGCGGATCGAGGACCGGACCAGCCGGCAGGTGCGCTTCTCCAAGCGGCGGTGCGGGCTGTTCAAGAAGGCCTACGAGCTCTCCGTGCTCTGCGACGCACAGGTCGCGCTCGTCGTCTTCTCCCCCGCCGGCCGCCTCTACGAGTTCGCCTCCGCCGACAGCCTTGGAGAAGTTTTGGATCGATATTGGGACAACACAATAAATGATCTCAACCAGGAGCAGTCATCTTCTCCTGATCAGCTGAATATCGTTGCTCAAGCCATGGAAGCAAGTGTGGACGAGCTGAGCATGGCCGAGATAAGAAGCTTGGAGGAAACAGTAACCGACGCTCTGGCAGCTATCAGGGTCATA------CTGCACTGCACACATTTC---------TTC---------------------------------------------------
Musa_p_MpFLC                  GCGCCGCGAGGGAGGGTGGAGCTGCGACGGATCGAGAACCGCATCAGCCGCCAGGTGCGCTTCTCTAAGCGCCGGGGCGGCCTCTTCAAGAAGGCCTACGAGCTTGCCGTCCTCTGCGACGCCGAGGTCGCCCTCGTGGTCTTCTCCCCCGCGGGGAAGTTGTACGAGTTCTCCAGCGTCCTCAGCCTGGAGAAGACTATTGACCGCTACCAGAATAAAGAAGATAGATATGGCAAGGAACAAGGAGCGCATGGCTCCAAACTACTGGAGATTGTTGAAAGGTTT---GGAACAGATTTTGACAAGCTGAACATGGATGACCTCGACAGGCTGGAGAATGATATATGCGTTGCACTAAAATGGATAAGATCTAGAAAGGATCAGTCGATGATGGATTCATTAGCCAACCTTTCTGCGAAGGAGAAATTACTTGAGGAGAGAAGACTTTTGCAATCTGCGTTA
Musa_a_MaFLC                  ---------------------------------------------------------------------------------------------------------------------------------------------------------------------------------------------------------------------------------------------GAACAAGGAGCGCATGGCTCCAAACTACTGGAGATTGTTGAAAGGTTT---GGAACAGATTTTGACAAGCTGAACATGGATGACCTCGACAGGCTGGAGAATGATATATGCGTTGCACTAAAATGGATAAGATCTAGAAAGGATCAGTCGATGATGGATTCATTAGCCAACCTTTCTGCGAAGGAGAAATTACTTGAGGAGAGAAGACTTTTGCAATCTGCGTTA
o_Ranunculus_s_RascFUL2       ---------------------------------------------------------------------------------------------------------------------------GAAGTTGCTTTGATTGTTTTCTCTACTAAAGGGAAACTCTTTGAATACTCTACTGATTCCGGCATGGATAAGATTCTCGAGAGATATGAGCGGTATGCAGAGAGGGAAGTGACATCTTTGGAAACCAAAGCTGTTGAGATCTTACAGAAGAATCAAAGGTTTAGGGGTGAAGACATTGATAACTTGGGTCTCAAAGAGCTCCAAAACTTGGAACAACAGCTTGATACTGCTCTGAAGCTGATAAGAGCAAGAAAGAACCAACTCCTGTTTGAATCCATTTCCGAATATCAGAAGAAGGAGAAATTGCATGAGCAGAATAATCAGCTAGAGAAGCAGCTC
o_Aquilegia_c_FL1             ATGGGTAGAGGTAGGGTTCAGTTGAAGAGGATTGAAAACAAAATCAATCGACAAGTTACCTTCTCAAAAAGAAGGTCTGGATTGTTGAAGAAAGCTCATGAGATCTCAGTTCTTTGTGATGCTGAAGTTGCTTTGATTATTTTCTCTACTAAAGGAAAGCTTTTTGAGTACTCTACAGATTCCGGCATGGATAACATTCTTGAGCGATATGAGAGATATGCGGAGAGAGAAGCAGGATCTCTGGAAGTGAAGGCTATAGAGATATTACAGAAAAATCAACGGTATAATGGAGAAGATCTTGAAAAGATGAGTCTTAAAGAACTCCAGAACTTGGAACAACAGCTTGATTCTGCTCTAAAGCAGATAAGAGCAAGAAAGAACCAACTCATGCATGAATCCATTTCTGAGCTTCAGAAGAAGGAGAGGTTAACGGAACAGAATAATCAGCTAGGGAAGAAGCTT
o_Euptelea_p_EUplFL2          ATGGGGAGAGGTAGGGTACAGTTGAAGAGGATCGAGAACAAGATCAGTCGGCAAGTGACGTTCTCGAAGCGGAGGTCAGGGTTGCTGAAGAAAGCCCATGAGATCTCAGTTCTTTGCGAAGCTGATGTCGCCGTGATTGTCTTCTCCACTAAAGGAAAGCTCTTTGAGTACTCCACTAACTCCGGCATGGAAGGGATCCTGGAACGATATGAAAGATATGCCGAGCAAGAGGTTGCGTCTATGGAAGCCAAAGCTGTTGATGTTTTACAAAGAACCCAAAGGTTTATGGGAGAAGACCTTGACTCCTTGAGTCTCAAAGAGCTCCAACATTTGGAACAACAGCTTGATACTGCAATGAAGCAGATAAGATCAAGAAAGAACCAACTCATGTATGAATCCGTTGTCGAACTCCAGAGAAAGGATAAGTTGCAGGAGCAGAATAGCATGTTAGAGAAGAAGATC
o_Magnolia_g_MagrAP1          ------------------CAGCTGAAACGGATCGAGAACAAGATCAATCGCCAGGTGACCTTCTCCAAGCGTCGTATGGGCCTCCTCAAGAAAGCTCACGAGATCTCCGTCCTCTGCGACGCTGAGGTCGCTGTCATCGTCTTTTCCACCAAAGGAAAGCTCTACGAATACTCCACTGATTCCAGAATGTCAAGGATTCTGGAGCGCTATGAAAGATATGCAGAGAGAGAGGTTTTGTGCCTTGAAGGCAAGGCTGTGGAATCTTTGCAAAGAAACCTCAGGTTTACAGGGGAAGACCTCGACACCTTGAGTCTCAAAGAGCTGCAACAGTTAGAACACCAGCTTGATGCTGCTTTGAAACATATAAGATCAAGAAAGAACCAAATCATGTTTGATTCCATTGCGGAGCTTCAAAGAAAGGAGAAGCTGAGAGAGCAGAATAACATGCTAGAGAAGGAGATT
o_Eupomatia_b_EubeAP1         ------------------------------------------------------------------AAGCGGCGGATGGGTCTCCTCAAGAAGGCCCACGAGATTTCCGTCCTCTGCGATGCTGAGGTCGCTCTCATCGTCTTCTCTACCAGAGGCAAGCTCTACGAGTACTCCACCGATTCCTGCATGTCAAGGATTCTGGATCGGTATGAGAGATATGCAGAGAGGGAGGTAGTATGCCTAGAAAGCAAGGCTGTGGAAGCCTTGCAGAGAAACCTCAGGTTTACTGGGGAAGACTTGGAAACCTTGAGTCTCAAAGAGCTACAACAATTGGAGCACCAGCTTGATGCTGCTTTGAAACATATAAGATCTAGAAAGAACCAAATCATGTCAGAGTCCATTGCGGAGCTCCAAAGAAAGGAGAGGCTGCAAGAGCAGAATCAGATGCTAGAGAAGAAGGTG
o_Houttuynia_c_HcAP1          ATGGGGAGGGGACGGGTGCAAATGAAGAGGATAGAGAACAAGATCAACAGGCAGGTGACCTTCTCCAAGAGGAGGATGGGTCTGCTGAAGAAGGCTCATGAGATATCGGTGCTTTGCGATGCAGATGTGGCACTCATCGTCTTCTCCACCAAGGGCAAGCTCTACGAGTATGCCACCGACTCCAGCATGACAAAAATCTTGGAGCGGTACGAGAGATTTGCTGAGAGAGAAGCTCTATCTCTGGAAGGTAAGGCCGTTGAAGCTTTACAAAAGACTCACAGGTATCTGGGAGAAGACCTTGATTCCCTGAAAGTCAAGGAGCTTCAACACTTGGAGCAGCAACTTGATTCTGCTCTCAAGCATGTAAGATTGCGGAAGAATCAGGTCATCCAAGAGACAATATCCGAGCTTCAGAAAAAGGAGAAGCTGCAAGAGCAGAATAACATGCTGGAAAAGAAGGTT


# Maximum likelihood tree reconstructed using the Probalign-based matrix
((((((((((((Raphanus_s_RsFLC:0.029164,Brassica_r_Brara.J02336.1:0.034496)100:0.039383,Eutrema_s_Thhalv10014738m:0.020876)92:0.017480,((Arabidopsis_t_FLC:0.028122,Capsella_g_Cagra.1085s0045.1:0.024763)92:0.007790,Arabis_a_PEP1:0.076107)51:0.008490)41:0.003240,(Brassica_r_Brara.C00804.1:0.013588,Sinapis_a_SaFLC:0.023761)100:0.042245)100:0.078940,((Eutrema_s_Thhalv10004949m:0.057008,((Arabidopsis_t_MAF5:0.059849,Capsella_g_Cagra.0917s0078.1:0.068642)95:0.036377,(Arabidopsis_t_MAF4:0.053977,(Capsella_g_Cagra.0917s0079.1:0.000000,Capsella_g_Cagra.0917s0080.1:0.000000)100:0.059903)92:0.021269)66:0.009123)100:0.047668,((((Arabidopsis_t_MAF1:0.037718,Capsella_g_Cagra.0450s0030.1:0.048773)96:0.018914,(Arabidopsis_t_MAF3:0.030653,Arabidopsis_t_MAF2:0.039048)85:0.016250)39:0.010322,Capsella_g_Cagra.0917s0081.1:0.040259)65:0.013440,Eutrema_s_Thhalv10005413m:0.177130)97:0.026611)96:0.060073)100:0.356363,((((Beta_v_BvFLC:0.194988,Mesembryanthemum_c_MEcrFLC:0.154537)100:0.202505,Cyclamen_p_CpMADS3:0.256906)51:0.051261,(((Coffea_a_CaFLC:0.143897,Eustoma_e_EgFLC1:0.245310)78:0.044987,(Ipomoea_b_IbFLC:0.183639,(Petunia_h_PhMADS15:0.150731,(Solanum_t_StFLC:0.043530,Nicotiana_t_NtFLC:0.028313)100:0.111308)100:0.063247)91:0.044074)84:0.028398,(Mimulus_g_mgv1a014464m:0.033433,(Mimulus_g_mgv1a014491m:0.019640,Mimulus_g_mgv1a014510m:0.009205)72:0.020996)100:0.348962)59:0.045127)31:0.027321,(Glycyrrhiza_u_GuFLC:0.064411,(Glycine_m_GmAGL3L:0.053673,Glycine_m_Glyma.05G148700.2:0.028926)99:0.070622)100:0.259857)11:0.015576)2:0.000001,Eucalyptus_g_Eucgr.H04618.1:0.223043)3:0.009559,(((Alnus_g_AgFLC:0.045452,Betula_p_BpFLC:0.034213)100:0.058074,((Castanea_m_CmFLC:0.022599,Quercus_r_QrFLC:0.014956)100:0.048235,Fagus_s_FsFLC:0.089892)99:0.046390)98:0.059334,((Salix_p_SapurV1A.0173s0350.1:0.272265,(Salix_p_SapurV1A.0173s0300.1:0.092806,Populus_t_Potri.003G169700.1:0.040828)100:0.146397)95:0.090311,((Dimocarpus_l_FLC:0.086036,(Poncirus_t_PtFLC:0.003083,Citrus_s_CsFLC:0.027653)100:0.193211)84:0.032512,(Shorea_b_SbFLC:0.150018,Theobroma_c_Thecc1EG008716t2:0.083300)99:0.067063)43:0.010570)31:0.028650)11:0.021881)26:0.038487,((((Carthamus_t_CtFLC:0.022705,Centuarea_s_CsFLC:0.016286)100:0.057587,(Lactuca_s_LsFLC:0.069344,((Cichorium_i_CiFLC2:0.002264,Cichorium_i_CiFLC1:0.036409)68:0.010280,Cichorium_e_CeFLC:0.038476)100:0.057535)100:0.085811)99:0.098887,Helianthus_a_HaFLC:0.235657)100:0.195454,(Vitis_v_GSVIVG01033067001:0.312022,(((Pyrus_p_PpFLC:0.039609,Malus_d_MdFLC:0.004213)100:0.150393,Taihangia_r_TrMADS3:0.135090)97:0.082485,Juglans_r_FLC:0.202507)88:0.048992)74:0.035967)41:0.069841)54:0.098534,((o_Houttuynia_c_HcAP1:0.164477,(o_Euptelea_p_EUplFL2:0.073049,(o_Aquilegia_c_FL1:0.108099,o_Ranunculus_s_RascFUL2:0.069400)99:0.085383)97:0.084590)76:0.037539,(o_Eupomatia_b_EubeAP1:0.064021,o_Magnolia_g_MagrAP1:0.058727)97:0.045816)100:0.260248)67:0.195826,(((Setaria_i_Si014540m:0.083259,Sorghum_b_SbFLC1:0.411766)50:0.035668,Oryza_s_OsMADS37:0.203954)98:0.197734,((Triticum_a_TaAGL42:0.047143,Hordeum_v_ODDSOC1:0.021237)100:0.067377,(((Dactylis_g_DgFLC:0.032644,Avena_b_AbFLC:0.043630)88:0.020043,((Triticum_a_TaAGL33:0.013803,Hordeum_v_ODDSOC2:0.053333)98:0.033403,Triticum_a_TaAGL41:0.053771)83:0.016052)81:0.040717,(Oryza_s_OsMADS51:0.157599,(Cynodon_d_CdFLC:0.120893,(Panicum_v_PvFLC2:0.064846,Sorghum_b_SbFLC2:0.055560)96:0.062307)61:0.044558)53:0.042272)36:0.030622)100:0.356180)98:0.167870)100:0.227200,Musa_a_MaFLC:0.000000,Musa_p_MpFLC:0.000000);


# (C) Matrix for exon-intron structural change analysis

# 77 FLC sequences, 6 outgroup sequences

Arabidopsis_t_MAF2              ------------------------------------------------------------------------------------------------------------------------------------------------------------------------------------------------------------------------------------ATGGGT---------AGAAAA---AAAGTCGAGATCAAGCGAATCGAGAACAAAAGTAGTCGACAAGTCACTTTCTCCAAACGACGCAATGGTCTCATCGAGAAAGCTCGACAACTTTCAATTCTCTGTGAATCTTCCATCGCTGTTCTCGTCGTC---TCCGGCTCCGGAAAACTCTACAAGTCTGCCTCCGGT---------GACAA1:185:7------------------------------------------------------------------------------------------------------------------------------------------------------------CATGTCAAAGATCATTGATCGT---------TACGAAATACATCATGCTGAT---GAACTTGAAGCC---------------------------------TTA2:243:7------GAT---CTTGCA---------------------------GAAAAAACTCGGAATTAT---------CTGCCACTCAAAGAGTTACTAGAAATAGTCCAAAG3:305:7---------CAAGCTTGAAGAATCAAATGTCGATAATGCAAGTGTGGATACTTTAATTTCTCTGGAGGAACAG---CTCGAGACTGCTCTGTCCGTAACTAGAGCTAGGAAG4:405:7ACAGAACTAATGATGGGGGAAGTGAAG---TCCCTTCAAAAAACG5:447:7GAGAAC---TTGCTGAGAGAAGAGAACCAGACTTTGGCTAGCCAG6:489:7---------GTGGGG---------AAG------------------------------------------------------------------------------------AAG---------ACGTTT---------------CTG---GTTATA----------------GAA---GGTGACAGAGGA---------------ATGTCATGG------------GAAAAT------GGCTCCGGC------------AACAAAGTACGG------------GAGACTCTTCCGCTGCTCAAG-------------------------------------------------------------------------------------------------------------------------------------------------------7:588:7
Arabidopsis_t_MAF3              ------------------------------------------------------------------------------------------------------------------------------------------------------------------------------------------------------------------------------------ATGGGA---------AGAAGA---AAAGTCGAGATCAAGCGAATCGAGAACAAAAGCAGTCGACAAGTCACTTTCTCCAAACGACGCAAAGGTCTCATCGAAAAAGCTCGACAACTTTCAATTCTCTGTGAATCTTCCATCGCTGTTGTCGCCGTC---TCCGGTTCCGGAAAACTCTACGACTCTGCCTCCGGT---------GACAA1:185:7------------------------------------------------------------------------------------------------------------------------------------------------------------CATGTCAAAGATCATTGATCGT---------TATGAAATACATCATGCTGAT---GAACTTAAAGCC---------------------------------TTA2:243:7------GAT---CTTGCA---------------------------GAAAAAATTCGGAATTAT---------CTTCCACACAAGGAGTTACTAGAAATAGTCCAAAG3:305:7---------CAAGCTTGAAGAATCAAATGTCGATAATGTAAGTGTAGATTCTCTAATATCTATGGAGGAACAG---CTCGAGACTGCTCTGTCAGTAATTAGAGCTAAGAAG4:405:7ACAGAACTAATGATGGAGGATATGAAG---TCACTTCAAGAAAGG5:447:7GAGAAG---TTGCTGATAGAAGAGAACCAGATTCTGGCTAGCCAG6:489:7---------GTGGGG---------AAG------------------------------------------------------------------------------------AAG---------ACGTTT---------------CTG---GTTATA----------------GAA---GGTGACAGAGGA---------------ATGTCACGG------------GAAAAT------GGCTCCGGC------------AACAAAGTACCG------------GAGACTCTTTCGCTGCTCAAG-------------------------------------------------------------------------------------------------------------------------------------------------------7:588:7
Capsella_g_Cagra.0450s0030.1    ------------------------------------------------------------------------------------------------------------------------------------------------------------------------------------------------------------------------------------ATGGGA---------AGAAGA---AAAATCGAGATAAAGCGAATCGAGAACAAAAGCAGTCGACAAGTCACTTTCTCCAAACGACGCAATGGTCTCATCGACAAAGCTCGACAGCTTTCAATTCTCTGTGATTCCTCCGTCGCCGTTGTTGTTGTC---TCTGCCTCCGGAAAACTCTACAACTCTTGCTCCGGT---------GACGA1:185:7------------------------------------------------------------------------------------------------------------------------------------------------------------CATGTCCAAGATCATCGAGCGT---------TATGAAATACAACATGCTGAT---GAACTTAAAGCC---------------------------------TTA2:243:7------GAT---CTTGCG---------------------------GAAAAAACTCGGAATTAT---------CTTCCACACAAGGAGTTACTAGAAATAGTCCAAAG3:305:7---------CAACCTTGAAGAAACAAATATCAATAACCTAAGTGTAGATTTTCTAATTTCTCTGGAGGAACAG---CTCGAGAATGCTCTGTCCGTAAGTAGAGCTAGGAAG4:405:7ACAGAACTGATGATGGAAAGTCTGAAG---TCCCTTCAAGGAGAG5:447:7GAGAAT---TTGCTGAGAGAAGAGAACCAGGTTCTGGCTAGCCAG6:486:7---------ATGGGG---------AAG------------------------------------------------------------------------------------AAGAAT------ACGTTT---------------CTG---GCAACA----------------GAG---GATGAGAGAGGA---------------ATATCACCG------------AAAAAT------AGCTCCGGC------------AACCAAATACCG------------GAGACTCTACCGCTGCTCAAG-------------------------------------------------------------------------------------------------------------------------------------------------------7:591:7
Arabidopsis_t_MAF1              ------------------------------------------------------------------------------------------------------------------------------------------------------------------------------------------------------------------------------------ATGGGA---------AGAAGA---AAAATCGAGATCAAGCGAATCGAGAACAAAAGCAGTCGACAAGTCACTTTCTCCAAACGACGCAATGGTCTCATCGACAAAGCTCGACAACTTTCGATTCTCTGTGAATCCTCCGTCGCTGTTGTCGTCGTA---TCTGCCTCCGGAAAACTCTATGACTCTTCCTCCGGT---------GACGA1:185:7------------------------------------------------------------------------------------------------------------------------------------------------------------CATTTCCAAGATCATTGATCGT---------TATGAAATACAACATGCTGAT---GAACTTAGAGCC---------------------------------TTA2:243:7------GAT---CTTGAA---------------------------GAAAAAATTCAGAATTAT---------CTTCCACACAAGGAGTTACTAGAAACAGTCCAAAG3:305:7---------CAAGCTTGAAGAACCAAATGTCGATAATGTAAGTGTAGATTCTCTAATTTCTCTGGAGGAACAA---CTTGAGACTGCTCTGTCCGTAAGTAGAGCTAGGAAG4:405:7GCAGAACTGATGATGGAGTATATCGAG---TCCCTTAAAGAAAAG5:447:7GAGAAA---TTGCTGAGAGAAGAGAACCAGGTTCTGGCTAGCCAG6:489:7---------ATGGGA---------AAG------------------------------------------------------------------------------------AAT---------ACGTTG---------------CTG---GCAACA----------------GAT---GATGAGAGAGGA---------------ATGTTTCCG------------GGAAGT------AGCTCCGGC------------AACAAAATACCG------------GAGACTCTCCCGCTGCTCAAT-------------------------------------------------------------------------------------------------------------------------------------------------------7:588:7
Eutrema_s_Thhalv10005413m       ------------------------------------------------------------------------------------------------------------------------------------------------------------------------------------------------------------------------------------ATGGGA---------AGAAGA---AAAGTAGAGATCAAAAGAATCGATAACAAAAGCAGTCGACAAGTCACCTTCTCTAAACGACGCAATGGTCTGATCGAGAAAGCTCGACAACTCTCAATTCTCTGTGAATCATCCATTGCTGTTCTCGTCGTTT--TCGGCCTCCGGCAAGCTCTACAACTCCTCCTCCGGC---------GACAG1:186:7ATTTGGTTTATATATCCAATATTGCGATGCACTTCCGGTAGATTTGTTGATAGATTAATAGGGGTTAATGGTGACTTTGATCAAGACTCTTTGGTTGAAATTTGGATGCCACATTGTCCACTGCAATTATTGTTTCAAAATGTGTT2:332:7---CATGACCAAGATCATCGATCGC---------TATGACATACAACATGCTGAT---GATCTTAAAACC---------------------------------TTG3:390:7------GAA---CTTGCG---------------------------GAAAAAACTCGGAACTAT---------CTTCCACACAAGGAGTTACTAGAATTAGTCCAAAG4:452:7---------CAACCTTGAAGAACCGAATGTTGATAATGTAAGTGTAGATTCTCTAATTTCGGTGGAGGATCAG---CTCGAGACTGCTATGTCCGTAACTAGAGCTAGAAAG5:552:7ACAGAACTGATGATGGAGTTTGTGAAG---ACGCTTCAGGAAAAG6:594:7-------------------------------------------------------------TTGGGG---------AAG------------------------------------------------------------------------------------AAC---------ACGGCT---------------CTG---GTAACA----------------GAT---GATGAGAGAGCA---------------CTGTCACCG------------GCAAGT------AACTCCGGC------------AACAACCCACCG------------GAGACTCTTTCGCTGCTCAAG-------------------------------------------------------------------------------------------------------------------------------------------------------7:693:7
Capsella_g_Cagra.0917s0081.1    ------------------------------------------------------------------------------------------------------------------------------------------------------------------------------------------------------------------------------------ATGGGA---------AGAAGA---AAGGTCGAGATCAAGCTAATCGAGAAGAAAAGCAGTCGACAAGTCACTTTCTCTAAAAGACGCAATGGTCTCATCGAGAAAGCTCGACAACTCTCGATTCTCTGTGAATCCTCCATCGCTGTTCTCGTCGTC---TCCGGCTCCGGCAAACTCTACAACTCTTCCTCCGGC---------GACAA1:185:7------------------------------------------------------------------------------------------------------------------------------------------------------------CATGGCCAAGATCATCGATCGT---------TACGAGATACAACATGCTGAT---GAACTTAAAGTC---------------------------------TTA2:243:7------GAT---CTTGCG---------------------------GAAAAAACTCGGAATTAT---------CTTCCACACAAGGAGTTACTAGAAATGGTCCAAAG3:305:7---------CAAGCTTGAAGAACCA---GTCGATAATGTAAGTGTAGATTCCTTAATTTCTCTGGAGGAACAG---CTCGAGACTGCTCTATCCGTAACTAGAGCTAAGAAG4:402:7ACAGAACTGATGATGGAGGATGTGAAG---TCCCTTCAAGAAACG5:444:7GAGAGG---CTGCTGAGAGAAGAGAACCAGTATCTGACTAGCCAG6:486:7---------ATGTGG---------AAG------------------------------------------------------------------------------------AAG---------ACGTTT---------------CTG---GTAACC----------------CAA---GGTGGGAGGGGA---------------ATATCACCC------------GAAAAT------AGCTCCGGC------------AACAAAGTACTG------------GAGACTCTCCCGCTGCTCAAG-------------------------------------------------------------------------------------------------------------------------------------------------------7:585:7
Capsella_g_Cagra.0917s0080.1    ------------------------------------------------------------------------------------------------------------------------------------------------------------------------------------------------------------------------------------ATGGGA---------AGAAGA---AAAGTTGAGATCAAACGAATTGAAGACAAAAGCAGTAGACAAGTCACTTTCTGTAAACGACGCAATGGTCTTATGGAGAAAGCTCGTCAGCTCTCAATTCTATGTGAATCTTCAGTTGCTCTTGTCATCGTC---TCTTCCACCGGAAAACTCTACAGCTTCTCCTCCGGC---------GATAG-------------------------------------------------------------------------------------------------------------------------------------------------------------------CATGGCCAAGATTCTTAGTCGT---------TTCGAAGTACAGCAGGCAGAT---GATACTAAAACC---------------------------------TCG-------------GAT---CTTGCG---------------------------GAAACAAGTAGGAATTAT---------CTTTCACACAAGGAGTTACTAGAAATAGTCCAATG----------------CAAGCTTGAAGAAGCTAAAAGCGATAATGTAAGTATAGATTTTCTAAAGTCCCTGGAAGAGCAG---CTCAAGACTGCTCTGTCTGTAACTAGAGATAGGAAG-------ACAGAACTAATGATGGAGTTTGTGAAG---ACCCATAAAGAGAAG-------GAGAAG---CTGCTAAGAGAAGAGAACCAGATTTTGACTAGCCAG----------------CTTTCA---------AAGTTCTTACAGATG------------------------------------------------------------------------AAG---------AAGTGT---------------CTG---GAAACA----------------GAG---GATGTAAGAGGA---------------ATGTCACCG------------GAAAGA------AGCTGCGGC------------AAGAACACACCG------------GAGACCCTCCTGCTTCTCAAG--------------------------------------------------------------------------------------------------------------------------------------------------------------
Capsella_g_Cagra.0917s0079.1    ------------------------------------------------------------------------------------------------------------------------------------------------------------------------------------------------------------------------------------ATGGGA---------AGAAGA---AAAGTTGAGATCAAACGAATTGAAGACAAAAGCAGTAGACAAGTCACTTTCTGTAAACGACGCAATGGTCTTATGGAGAAAGCTCGTCAGCTCTCAATTCTATGTGAATCTTCAGTTGCTCTTGTCATCGTC---TCTTCCACCGGAAAACTCTACAGCTTCTCCTCCGGC---------GATAG-------------------------------------------------------------------------------------------------------------------------------------------------------------------CATGGCCAAGATTCTTAGTCGT---------TTCGAAGTACAGCAGGCAGAT---GATACTAAAACC---------------------------------TCG-------------GAT---CTTGCG---------------------------GAAACAAGTAGGAATTAT---------CTTTCACACAAGGAGTTACTAGAAATAGTCCAATG----------------CAAGCTTGAAGAAGCTAAAAGCGATAATGTAAGTATAGATTTTCTAAAGTCCCTGGAAGAGCAG---CTCAAGACTGCTCTGTCTGTAACTAGAGATAGGAAG-------ACAGAACTAATGATGGAGTTTGTGAAG---ACCCATAAAGAGAAG-------GAGAAG---CTGCTAAGAGAAGAGAACCAGATTTTGACTAGCCAG----------------CTTTCA---------AAGATG---------------------------------------------------------------------------------AAG---------AAGTGT---------------CTG---GAAACA----------------GAG---GATGTAAGAGGA---------------ATGTCACCG------------GAAAGA------AGCTGCGGC------------AAGAACACACCG------------GAGACCCTCCTGCTTCTCAAG--------------------------------------------------------------------------------------------------------------------------------------------------------------
Arabidopsis_t_MAF4              ------------------------------------------------------------------------------------------------------------------------------------------------------------------------------------------------------------------------------------ATGGGA---------AGAAGA---AAAGTAGAGATCAAACGAATTGAGAACAAAAGCTCTCGACAAGTTACTTTCTGTAAACGACGAAATGGTCTCATGGAGAAAGCTCGTCAACTCTCAATTCTTTGTGAATCCTCCGTCGCTCTTATCATCATC---TCTGCCACCGGAAGACTCTACAGCTTCTCCTCAGGT---------GATAG1:185:7------------------------------------------------------------------------------------------------------------------------------------------------------------CATGGCCAAGATCCTCAGTCGT---------TATGAATTAGAACAGGCTGAT---GATCTTAAAACC---------------------------------TTG2:243:7------GAT---CTAGAA---------------------------GAAAAAACTCTTAATTAT---------CTTTCGCACAAGGAGTTGCTAGAAACAATCCAATG3:305:7---------CAAGATTGAAGAAGCGAAAAGCGATAATGTAAGTATAGATTGTCTAAAGTCCCTGGAAGAGCAG---CTCAAGACTGCTCTGTCTGTAACTAGAGCTAGGAAG4:405:7ACAGAACTAATGATGGAGCTTGTGAAG---ACCCATCAAGAGAAG5:447:7GAGAAG---CTGCTGAGAGAGGAGAACCAGAGTTTGACTAACCAG6:489:7---------CTTATA---------AAGATGGGGAAGATG------------------------------------------------------------------------AAG---------AAGTCT---------------GTG---GAAGCA----------------GAG---GATGCAAGAGCA---------------ATGTCACCG------------GAAAGT------AGCTCTGAC------------AACAAGCCACCG------------GAGACTCTCCTGCTTCTCAAG-------------------------------------------------------------------------------------------------------------------------------------------------------7:600:7
Eutrema_s_Thhalv10004949m       ------------------------------------------------------------------------------------------------------------------------------------------------------------------------------------------------------------------------------------ATGGGA---------AGAAGA---AAAGTGGAGATCAAACGAATTGAGAACAAAAGTAGTCGACAAGTCTCTTTCTGTAAAAGACGAAATGGTCTCATGGAGAAAGCTCGTCAGCTCTCAATTCTCTGTGATTCTTCCGTCGCTCTTCTCATCGTC---TCCTCTACAGGAAAACTCTACAGCTCCTCCTCCGGC---------GATAG1:185:7------------------------------------------------------------------------------------------------------------------------------------------------------------CATGGCCAAGATCCTCAAGCGT---------TATGAAATACAACATGCTGAT---GAACTTAAAACC---------------------------------TTG2:243:7------GGT---CTTGCA---------------------------GAAAAAACTAGGAATTAT---------CTTTCACATAAGGAGTTACTGGAAATAGTCCAATG3:305:7---------CAAGCTTGAAGAAACGAATGGCGATAATATAAGCATAGAGTCTCTAATTTCCCTGGAAGAGCAG---TTCAAGACTGCTCTGTCTGTAACTAGAGCTAGGAAG4:405:7AACGAGCTAATGATGGAGCTTGTGAAG---ACCCTTCAAGAAAAG5:447:7GAGAAG---ATGTTGAGAGCAGAGAACCAGGTTTTGGTTAGCCAG6:489:7---------CTAACA---------AAGATG---GAGGGG------------------------------------------------------------------------AAA---------AGGTTT---------------TTG---GAAACA----------------GAG---TATGAGAGAGCA---------------ATGTCACCG------------GAAAAT------AGCTCCGGC------------AACAATCCTCCG------------GAGACTCTCCCGCTTCTCAAA-------------------------------------------------------------------------------------------------------------------------------------------------------7:597:7
Capsella_g_Cagra.0917s0078.1    ------------------------------------------------------------------------------------------------------------------------------------------------------------------------------------------------------------------------------------ATGGGA---------AGAAGA---AGAGTTGAGATCAAACGAATTGAGGACAAAAACAGTAGACAAGTCACTTTCTGTAAACGACGCAATGGTCTCATGGAGAAAGCTCGCCAGCTCTCAGTCCTCTGTGGATCCTCCGTTGCTCTTTTCATCGTC---TCTTCCACCGGTAAACTCTACAGCTTCTCCTCCGGC---------GACAG1:185:7------------------------------------------------------------------------------------------------------------------------------------------------------------CCTGGCCAAGACCCTTAGTCGT---------TATGAAATACAAAATGCTGAT---GACCATACAACA---------------------------------TTG2:243:7------GAT---CTTGCA---------------------------GAAAAAACTCAGGATCAT---------ATTTCAAACAAGGAGTTACTAGAAATAATTCAATG3:305:7---------CAAGCTTGAAGAAGTGAAAAGTGATAATGTAAGTGTAGAATCTCTAATTTCCATAGAAGAGCAG---CTCAAGAAAGCTCTTTCTGTAACCAGAGCTAGGAAG4:405:7ACAGAGCTAATAATGGAACATGTGAAG---ACCCTTCAGGATAAG5:447:7GAGAAG---TTGCTGGAAGAAGAAAACCAGGTTCTCGCTAGACAG6:486:7---------ATGAGG---------GAGATG---------------------------------------------------------------------------------AAG---------AAAGTT---------------CTT---GGAACA----------------GAG---GATGAACTAGCA---------------ATGTCGCCG------------GAAAAT------AGTTTCGGG------------AGCAAACAACCG------------GAGACTCTCCGGCTTCTCAAG-------------------------------------------------------------------------------------------------------------------------------------------------------7:591:7
Arabidopsis_t_MAF5              ---------------------------------------------------------------------------------------------------------------------------------------------------------------------------------------------------------------ATGTGTCGGAAGAGTGAAGCCATGGGA---------AGAAGA---AGAGTAGAGATCAAACGAATTGAGAACAAAAGCAGTAGACAAGTCACTTTCTGTAAGAGACGAAATGGTCTCATGGAGAAAGCTCGTCAACTCTCAATTCTCTGTGGATCCTCCGTCGCTCTTTTCATCGTC---TCTTCCACCGGCAAACTCTACAACTCCTCCTCCGGC---------GACAG1:206:7------------------------------------------------------------------------------------------------------------------------------------------------------------CATGGCCAAGATCATCAGTCGT---------TTTAAAATACAACAAGCTGAT---GATCCTGAAACC---------------------------------TTG2:264:7------GAT---CTTGAA---------------------------GACAAAACTCAGGATTAT---------CTTTCACACAAGGAGTTACTAGAAATAGTTCAAAG3:326:7---------AAAGATTGAAGAAGCAAAAGGGGATAATGTAAGTATAGAATCTCTAATTTCCATGGAAGAGCAG---CTCAAGAGTGCTCTGTCTGTAATTAGAGCTAGGAAG4:426:7ACAGAGTTATTGATGGAGCTTGTGAAG---AACCTTCAGGATAAG5:468:7GAGAAG---TTGCTGAAAGAAAAGAACAAGGTTCTAGCTAGCGAG6:510:7---------GTGGGG---------AAGCTG---------------------------------------------------------------------------------AAG---------AAAATT---------------TTG---GAAACA----------------GGG---GATGAAAGAGCAGTA------------ATGTCACCG------------GAAAAT------AGCTCTGGC------------CACAGCCCACCG------------GAGACTCTCCCGCTTCTCAAG-------------------------------------------------------------------------------------------------------------------------------------------------------7:615:7
Sinapis_a_SaFLC                 ------------------------------------------------------------------------------------------------------------------------------------------------------------------------------------------------------------------------------------ATGGGG---------AGGAAG---AAACTTGAAATCAAGCGAATTGAGAACAAAAGTAGCCGACAAGTTACTTTCTCTAAACGACGCAACGGTCTCATCGAGAAAGCTCGTCAGCTTTCCGTTCTCTGTGACGCATCCGTCGCTCTTCTTGTCGTC---TCCGCCTCTGGAAAACTCTACAGCTTCTCCTCCGGT---------GATAA-------------------------------------------------------------------------------------------------------------------------------------------------------------------CCTGGTCAAGATTCTTGATCGA---------TATGGAAAGCAACATGATGAT---GATCTTAAAGCC---------------------------------TTG-------------GAT---CGTCAG---------------------------TCAAAACCTCTGAACTGT---------GGTTCACACCATGAGCTACTGGAACTTGTGGAAAG----------------CAAGCTTGAGGAATCAAATGATAATAATGTAAGTGTCGGTTCCCTCGTTCAGCTGGAGGAAAAC---CTTGAGAGCGCCCTCTCGGTAACAAGAGCTAGGAAG-------ACAGAACTAATGTTGAAGCTGGTCGAG---AACCTTAAAGAAAAG-------GAGAAA---TTGCTGGAAGAGGAGAACCATGTTTTGGCTAGCCAG----------------ATGGAG---------AAGAAT---------------------------------------------------------------------------------AAT---------CTTGTG---------------AGA---GCTGAA----------------GCT---GATAATATGGAG---------------GTGTCACCT------------GGACAA------ATCTCCGAC------------ATCAATCTTCCG------------GTAACGCTCCCACTACTTAAT--------------------------------------------------------------------------------------------------------------------------------------------------------------
Brassica_r_Brara.J02336.1       ------------------------------------------------------------------------------------------------------------------------------------------------------------------------------------------------------------------------------------ATGGGG---------AGGAAG---AAACTTGAAATCAAGCGAATTGAGAACAAAAGTAGCCGACAAGTTCCCTTCTCCAAACGACGCAACGGTCTCATCGAGAAAGCTCGTCAGCTTTCCGTTCTCTGTGACGCATCCGTCGCTCTTCTTGTCGTC---TCCGCCTCCGGGAAACTCTACAGCTTCTCCTCCGGT---------GATAA-------------------------------------------------------------------------------------------------------------------------------------------------------------------CCTGGTCAAGATCCTTGATCGA---------TATGGAAAGCAACATGATGAT---GATCTTAAAGCC---------------------------------TTG-------------GAT---CGTCAG---------------------------TCAAAAGCTTTGGACTGT---------GGTTCACACCATGAGCTACTGGAACTTGTGGAAAG----------------CAAGCTTGAGGAATCAAATGTCGATAATGTAAGTGTGGGTTCCCTGGTTCAGCTGGAGGAACAC---CTTGAGAACGCCCTCTCCGTAACAAGAGCTAGGAAG-------ACAGAACTAATGTTGAAGCTTGTCGAG---AACCTTAAAGAAAAG-------GAGAAG---TTGCTGGAAGAGGAGAACCATGTTTTGGCTAGCCAG----------------ATGGAG---------AAGAGT---------------------------------------------------------------------------------AAT---------CTTGTG---------------CGA---GCCGAA----------------GCT---GATAATATGGAT---------------GTCTCACCA------------GGACAA------ATCTCCGAC------------ATCAATCTTCCG------------GTAACGCTCCCACTGCTTAAT--------------------------------------------------------------------------------------------------------------------------------------------------------------
Eutrema_s_Thhalv10014738m       ------------------------------------------------------------------------------------------------------------------------------------------------------------------------------------------------------------------------------------ATGGGA---------AGGAAA---AAACTAGAAATCAAGCGAATTGAGAACAAAAGTAGCCGACAAGTCACCTTCTCCAAACGACGCAACGGTCTCATCGAGAAAGCACGTCAGCTTTCTGTTCTCTGCGATGCATCCGTCGCTCTTCTCGTTGTC---TCCGCCTCCGGCAAGCTCTACAGCTTCTCCTCCGGC---------GATAA-------------------------------------------------------------------------------------------------------------------------------------------------------------------CCTGGTCAAGATCCTTGATCGA---------TATGGAAAACAACATGCTGAT---GATCTTAAGGCC---------------------------------TTG-------------GAT---CTTCAG---------------------------TCAAAAGCTCTGAGCTAT---------GGTTCACACCATGAGCTACTAGAACTTGTGGAAAG----------------CCAGCTTGTGGACTCAAGTGTCGATAATGCCAGTGTCGATTCCCTCGCTCAGCTGGAGGATCAC---CTTGAGACTGCCCTCTCCGTAACTAGAGCTAGGAAG-------ACAGAACTAATGTTGAAGCTTGTTGAT---AGCCTCAAAGAAAAG-------GAGAAA---TTGCTGAAAAGAGAGAACCAGGTTTTGGCTAGCCAG----------------ATGGAG---------AAGAAT---------------------------------------------------------------------------------CAA---------CATGTG---------------GGA---GCAGAA----------------GCT---GATAATATGGAG---------------ATGTCGCCT------------GGACAA------ATCTCCGAC------------AGCAATCTTCCG------------GTAACTCTCCCACTGCTTAAT--------------------------------------------------------------------------------------------------------------------------------------------------------------
Raphanus_s_RsFLC                ------------------------------------------------------------------------------------------------------------------------------------------------------------------------------------------------------------------------------------ATGGGA---------AGAAAA---AAACTAGAAATCAAACGAATTGAGAAAAAAAGTAGCCGACAAGTTACCTTCTCCAAACGACGCAGTGGTCTCATTGAGAAAGCTCGTCAGCTTTCTGTTCTCTGCGATGCATCCGTTGCTCTTCTCGTTGTC---TCCTCCTCCGGCAAGCTCTACAGCTTCTCCTCCGGC---------GATAA-------------------------------------------------------------------------------------------------------------------------------------------------------------------CCTTGTCAGGATCCTTCATCGA---------TATGAAAAACAACATGCTGAT---GATCTTAAAGCC---------------------------------CTG----------CTGGAT---CTTCAG---------------------------TCAAAATCTCTGAGCTAT---------GGTTCACACAATGAGTTACTTGAACTTGTGGAAAG----------------CAAGCTTGTGGAATCAAACGTTGGT---GTAAGCGTGGACGCCCTCGTTCAGCTGGAGGGTCAC---CTTGAGACTGCACTATCTCTAACTAGAGCTAGGAAG-------ACAGAACTAATGTTGAAGCTTGTTGAT---AGCCTCAAAGAAAAG-------GAGAAG---CTGCTGAAAGAAGAGAACAAGGTTTTGGCTAGCCAG----------------ATGGAG---------AAGAAC---------------------------------------------------------------------------------AAT---------CTTGCA---------------GGA---GCCGAA----------------GCT---GATAATATGGAG---------------ATCGCACGT------------GCACAA------ATCTCCGAC------------ATCAATCTTCCG------------GTAACTCTCCCACTACTTAAT--------------------------------------------------------------------------------------------------------------------------------------------------------------
Brassica_r_Brara.C00804.1       ------------------------------------------------------------------------------------------------------------------------------------------------------------------------------------------------------------------------------------------------------------------------AAGCGAATTGAGAACAAAAGTAGCCGACAAGTCACCTTCTCCAAACGACGCAGCGGTCTCATTGAGAAAGCTCGTCAGCTTTCTGTTCTCTGCGATGCATCCGTCGCGCTTCTCGTTGTC---TCCTCCTCCGGAAAGCTCTACAGCTTCTCCGCCGGT---------GATAA1:161:7------------------------------------------------------------------------------------------------------------------------------------------------------------CCTGGTCAGGATCCTTGATCGA---------TATGGAAAACAGCATGCTGGT---GATCTTAAAGCC---------------------------------CTG2:219:7------AAT---CTTCAG---------------------------TCAAAAGCTCTGAGCTAT---------GGTTCACACAATGAGTTACTTGAACTTGTGGATAG3:281:7---------CAAGCTTGTGGAATCAAATGTCGGTGGTGTAAGCGTGGACACCCTCGTTCAGCTGGAGGGTGTC---CTTGAAAATGCCCTCTCTCTAACTAGAGCTAGGAAG4:381:7ACAGAACTAATGTTGAAGCTTGTTGAT---AGCCTCAAAGAAAAG5:423:7GAGAAG---CTGCTGAAAGAAGAGAATCAGGCTTTGGCTGGCCAG6:465:7---------AAGGAG---------AAGAAG---------------------------------------------------------------------------------AAT---------CTTGCG---------------GGA---GCCGAA----------------GCT---GATAATATGGAG---------------ATGTCACCT------------GGACAA------ATCTCCGAC------------ATCAATCTTCCG------------GTAACTCTCCCACTGCTTAAT-------------------------------------------------------------------------------------------------------------------------------------------------------7:567:7
Capsella_g_Cagra.1085s0045.1    ------------------------------------------------------------------------------------------------------------------------------------------------------------------------------------------------------------------------------------ATGGGG---------AGAAAA---AAACTAGAAATCAAGCGAATTGAGAACAAAAGTAGCCGACAAGTCACCTTCTCCAAACGTCGCAACGGTCTCATCGAGAAAGCTCGTCAGCTTTCTGTTCTCTGTGACGCATCCGTCGCTCTTCTCGTCGTC---TCCGCCTCCGGCAAGCTCTACAGCTTCTCCTCCGGT---------GATAA1:185:7------------------------------------------------------------------------------------------------------------------------------------------------------------CTTGGTGAAGATCCTTGATCGA---------TATGGCAAACAACATGCTGAT---GATCTTAAAGCC---------------------------------TTG2:243:7------GAT---CTTCAG---------------------------TCAAAATCTCTGAACTAT---------GGTTCACACCATGAGCTACTAGATCTTGTGGAAAG3:305:7---------CAAGCTTGTGGAATCAAATGTCAGTAATGTGAGTGTTGATTCTCTCGTTCAACTGGAGGAACAC---CTTGAGACCGCCCTTTCTGTAACTAGAGCCAAGAAG4:405:7ACGGAACTAATGTTGAAGCTTGTTGAG---AACCTTAAAGAAAAG5:447:7GAGAAA---TTGCTGAAAGAAGAGAACCAGGTTTTGGCCAGCCAG6:489:7---------ATGGGG---------AAGAAT---------------------------------------------------------------------------------CATGTT------GTTGTG---------------GGA---GCAGAA----------------ACA---GAGATGATGGAG---------------ATGTCACCTGCT---------GGACAA------ATCTCCGAC---------------AATCTTCCG------------GTGACTCTCCCGCTGCTTAAT-------------------------------------------------------------------------------------------------------------------------------------------------------7:594:7
Arabidopsis_t_FLC               ------------------------------------------------------------------------------------------------------------------------------------------------------------------------------------------------------------------------------------ATGGGA---------AGAAAA---AAACTAGAAATCAAGCGAATTGAGAACAAAAGTAGCCGACAAGTCACCTTCTCCAAACGTCGCAACGGTCTCATCGAGAAAGCTCGTCAGCTTTCTGTTCTCTGTGACGCATCCGTCGCTCTTCTCGTCGTC---TCCGCCTCCGGCAAGCTCTACAGCTTCTCCTCCGGC---------GATAA1:185:7------------------------------------------------------------------------------------------------------------------------------------------------------------CCTGGTCAAGATCCTTGATCGA---------TATGGGAAACAGCATGCTGAT---GATCTTAAAGCC---------------------------------TTG2:243:7------GAT---CATCAG---------------------------TCAAAAGCTCTGAACTAT---------GGTTCACACTATGAGCTACTTGAACTTGTGGATAG3:305:7---------CAAGCTTGTGGGATCAAATGTCAAAAATGTGAGTATCGATGCTCTTGTTCAACTGGAGGAACAC---CTTGAGACTGCCCTCTCCGTGACTAGAGCCAAGAAG4:405:7ACCGAACTCATGTTGAAGCTTGTTGAG---AATCTTAAAGAAAAG5:447:7GAGAAA---ATGCTGAAAGAAGAGAACCAGGTTTTGGCTAGCCAG6:489:7---------ATGGAG---------AATAAT---------------------------------------------------------------------------------CAT---------CATGTG---------------GGA---GCAGAA----------------GCT---GAG---ATGGAG---------------ATGTCACCTGCT---------GGACAA------ATCTCCGAC---------------AATCTTCCG------------GTGACTCTCCCACTACTTAAT-------------------------------------------------------------------------------------------------------------------------------------------------------7:588:7
Arabis_a_PEP1                   ------------------------------------------------------------------------------------------------------------------------------------------------------------------------------------------------------------------------------------ATGGGT---------AGAAAA---AAACTCGAAATCAAACGAATTGAGAACAAAAGTAGCCGACAAGTCACCTTCTCTAAACGTCGCAACGGTCTCATCGAGAAAGCTCGTCAGCTTTCTGTTCTATGTGATGCCTCCGTAGCTCTCCTTGTCGTC---TCCTCCTCTGGCAAACTCTACAGCTTCTCCTCCGGT---------GATAA-------------------------------------------------------------------------------------------------------------------------------------------------------------------CCTGGTCAAGATCCTTGATCGA---------TATGGAAAACGACATGCAGAT---GATCTCAAAGCC---------------------------------CTG-------------GAT---CTTCAGTCCCTTCTCCATGGACAGGATCTTCAGTCAAAAGCTCTGAACTAT---------GGTTCACACCATGAGCTACTAGAAATTGTTGAAAG----------------CAAGCTCGTGGCACCAAATGTCAATAACGTAAGTTTCGACACTCTCGTTCAGCTGGAAAAACAC---CTTGAAACTGCTCTCGCCGTAGTTAGAGCTAAGAAG-------ACAGAACTAATGTTGAAGCTTCTTGAG---AGCCTTAAAGAAAAG-------GAGAAA---TTGCTGAAAGAAGAAAACCAGGTTTTGGCTAGCCAG----------------ATGGAG---------AAGAAG---------------------------------------------------------------------------------ACT---------CTTGTG---------------GGA---GCAGAA----------------GCTGATGATAATATGGAG---------------ATATCACCT------------GGAGAA------ATCTCCGAC------------ATCAATCTTCCG------------GTAACTCTCCCACTACTCAAT--------------------------------------------------------------------------------------------------------------------------------------------------------------
Theobroma_c_Thecc1EG008716t2    ------------------------------------------------------------------------------------------------------------------------------------------------------------------------------------------------------------------------------------ATGGGG---------AGGAGG---AAGGTGCAGATGAAGCGAATCGAAGATAAGAGCAGTCGCCAAGTCACCTTTTCGAAACGCCGCTCCGGCTTGATCAAGAAGGCTCGTGAACTCTCCGTTCTCTGCGACGTCGAGATCGCTCTCGTTATCTTC---TCCAGCCGCGGCAGGCTCTACGAGTTCTCTAGCGCC---------GACGG1:185:8------------------------------------------------------------------------------------------------------------------------------------------------------------TTTGACCAAGATTCTTGAACGT---------TATCGATGTCACTATGAACAG---GAATCTGAGGCTTCTAAAGATGTTAATGAA---------------GCC2:261:8------------------------------------------------------------CTC---------CGTTCACATACAGAGCTACTGCATATAGTGCAAAG3:299:8---------CCAACTGGAAGAACCAAATGTTGAGCAGCTGAGTCTGATGGACCTTGTAAACTTGGAGAAACAA---CTTGATATGGCACTTTCCGAAACAAGAGCTAGAAAG4:399:8ACACAATTGATGATGGAGTCCATAATG---ACCCTCCAGGAAAAG5:441:8GAAAAG---TTGCTGAGAGCAGAAAATGAACTTTTAGAAAGAGAG6:483:8AGTGCAGCAATGGAG---------AAGAAT---------------------------------------------------------------------------------GAA---------GATGAG---------------GGG---AATGAAGTG7:525:8GTGATAGGG---TTCAGCAATCAC---------------CAATATTTG------------GGTAAT------CTTGGATCC------------TTATGCTGTCCA---------------ACTCCCACCCGCTTG----------------------------------------------------------------------------------------------------------------------------------------------------------8:597:8
Shorea_b_SbFLC                  ------------------------------------------------------------------------------------------------------------------------------------------------------------------------------------------------------------------------------------ATGGGG---------AGGCGG---AAGCTGCAGATGAAGCGAATCGAGGACAAGAGTAGCCGTCAAGTCACCTTTTCCAAACGCCGCTCCGGATTGATCAAGAAGGCGCGCGAGCTCTCCATTCTCTGCGACGTGGATACCGCCGTCATCATATTC---TCCAGCCACGGCAAGCTCTTCGAATTCTCCAGCACT---------AACAG-------------------------------------------------------------------------------------------------------------------------------------------------------------------TTTGGGTAACATGCTTGAACGT---------TATAGGAGTCACTATGAAGAG---AAATATGAGACTTCAAAGGATGTTAAACCA---------------GCA-------------------------------------------------------------------CTC---------ATTTCACATGCAGAGCTATTAAATATGATCCAAAG----------------CCAACTTGAAGAACAAAAAGTGGAGCAGCTGACTCTGACTGACCTTGTAAAACTAGAGAAACAA---CTCACTATGTCACTTTCAGAAACTAGGGCTAGAAAG-------ACAGAACTGATGATGGAATACATAATG---AGCCTCCGTGAAAAG-------AAAAGG---TTGCTGGGAGAAGAATATAAGCTTCTTCAGAAAGAG-------GTTGCTGCCATGGAG---------ATAAGC---------------------------------------------------------------------------------AAT---------ACTGAC---------------GGA---AATATGGTG-------------GGA---GTTGATCCACCG---------------CTGGAGCTA---------------------------------------------------ACACTT---------------ACTCTGCTTCAG--------------------------------------------------------------------------------------------------------------------------------------------------------------------
Citrus_s_CsFLC                  ------------------------------------------------------------------------------------------------------------------------------------------------------------------------------------------------------------------GTCGGCATTGGGTCAGAAAATGGG---------CCCGAA---AAGCTTCAACTACAGCGAATTGAAAACAAAAGCCGATGTCAAGTAACGTTCTCAAAGCGGCGTAGCGGATTGATCAAGAAGGCTCGTGAGCTCTCCGTCCTCTGCGACGTCGACTTGGCGCTCGTCATCTTC---TCCAGCCGCGGTAGGCTTTACGAGTTCTGTAGCGCC---------GACAG-------------------------------------------------------------------------------------------------------------------------------------------------------------------TTTGGCCAGCATCCTTGAGCGC---------TACCAGAGTCGCATTGCAGAG---GAAGCTGTAGCTTCAGGAGCACCTAAGGCA---------------GAG-------------GAC---CCTCAG---------------------------GCTGGATATTCGAGCCTG---------CATGTGCATGATGAACTGCTGAAAATAGTTCAAAG----------------GCAACTTGAAGGTCCAAACTTTGAGCAGTTCACTGCAACTGATCTTCTGCAGTTAGAGAATCTA---CTCAACGATACACTGACAGAAATTAGAGCTGTGAAG-------ACACAACTGATGATGGGATCCATTAGA---ACACTCCAAGCGAAG-------GAAAAG---CTGCTGAGAGAAGAGAAAAAGCTTCTAGAGGGAAAG----------------ATTGCA---------GCA-------------------------------------------------------------------------------------------------------------------------------------------------------------------------------------------------------GGGGAG------AAGAGTGGN------------AATGATACAACAGCAGCGGCTATGGCAACCCTCCCTTTGCTTAGA--------------------------------------------------------------------------------------------------------------------------------------------------------------
Poncirus_t_PtFLC                ------------------------------------------------------------------------------------------------------------------------------------------------------------------------------------------------------------------------------------ATGGGC---------CGGAGA---AAGCTTCAACTGCAGCGAATCGAAGACAAAAGCCGATGTCAAGTAACTTTCTCAAAGCGGCGTAGCGGATTGATCAAGAAGGCTCGTGAGCTCTCCGTCCTCTGCGACGTCGACTTGGCGCTCATCATCTTC---TCCAGCCGCGGTAGGCTTTACGAGTTCTGTAGCGCC---------GACAG-------------------------------------------------------------------------------------------------------------------------------------------------------------------TTTGGCCGGCATCCTTGAGCGC---------TACCAGAGTCGCATTGCAGAG---GAAGCTGTAGCTTCAGGAGCACCTAAGGCA---------------GAG-------------GAC---CCTCAG---------------------------GCTGGATATTCGAGCCTG---------CATGTGCATGATGAACTGCTGAAAATAGTTCAAAG----------------GCAACTTGAAGGTCCAAACTTTGAGCAGTTCACTGCAACTGATCTTCTGCAGTTAGAGAATCTA---CTCAACGATACACTGACAGAAATTAGAGCTGTGAAG-------ACACAACTGATGATGGGATCCATTAGA---ACACTCCAAGAGAAG-------GAAAAG---CTGCTGAGTGAAGAGAAAAAGCTTCTAGAGGGAAAG----------------ATTGCA---------GCA-------------------------------------------------------------------------------------------------------------------------------------------------------------------------------------------------------GGGGAG------AAGAGTGGT------------AATGATACAACAGCAGCGGCTATGGCAACCCTCCATTTGCTTAGA--------------------------------------------------------------------------------------------------------------------------------------------------------------
Dimocarpus_l_FLC                ------------------------------------------------------------------------------------------------------------------------------------------------------------------------------------------------------------------------------------ATGGGC---------CGGAGG---AAGTTGCAGCTGAAGCGAATCGAGAACAAGAGCAGCCGCCAGGTCACCTTCTCCAAGCGCCGTACTGGATTGATCAAGAAGGCTCGCGAGCTCGCCGTCCTCTGCGACGTCGATGTCGCTCTCGTCATCTTC---TCCAGCCGCGGCAAGCTCTACGAGTTCTCCAGCGCC---------AACAG-------------------------------------------------------------------------------------------------------------------------------------------------------------------TTTGCCCAGCATCCTGGACCGC---------TATCGGAGTCGCTTTGAAGAG---GAAGCTCTGGCTGTGAACAGTGTTAATGCA---------------GAG-------------GGC---TCTCAA---------------------------TCTAAACATTCAAGTCTG---------CATTCACATGCTCAGTTGTTGCAAATAGTTCAAAG----------------GCAACTTGAAGGGCAAAACTTTGAGCAGATGACTGTGACCTGTCTTGTCCAACTGGAGAAACAA---CTTGATGCTGCACTGACACAAACCAGAGCTAGAAAG-------ACACAACTGATGATGGAATCAATAGTG---ACCCTCCATGAGAAG-------GAAAGG---GCACTTAGAGAGGAAAAAGAGCGTCTAGAAAGCGAG----------------ATTGCA---------GCA-------------------------------------------------------------------------------------------------------------------------------------------------------------------------------------------------------TTGAAG------AATGGCACT------------GACACATCTGGGGGAGCAATG---GCTACCCTTTCCTTGCTAAAA--------------------------------------------------------------------------------------------------------------------------------------------------------------
Quercus_r_QrFLC                 ------------------------------------------------------------------------------------------------------------------------------------------------------------------------------------------------------------------------------------ATGGGG---------CGGAAG---AAGGTGGTTCTGAAGCGAATTGAGGACAAGAGCAGTCGACAAGTGACTTTCTCGAAGAGGCGAAGTGGGTTAATCAAGAAGGCTCGAGAGCTCTCTGTTCTCTGCGACGTCGAGATTGCGCTCTGCGTCTTC---TCCAGCCGCGGCAAGCTCTACGAATTCTCTAGTGGC---------AACAG-------------------------------------------------------------------------------------------------------------------------------------------------------------------CTTGTCCAAGATCCTCGACCGT---------TATCAGAGTCGCTTTCAGGTG---GAAATGAAGGAATCCAAAGGTCTTAATGAC---------------ATA-------------GAG---AAAAACCACTTGGAGGATGCAAGT---------CTGGAGGATGTGAGTCTA---------CCATCACATGCAGAGCTACTAGAAATAGTTCAAAG----------------TCAGCTCGAAGGGCCAAATGTTGAGCAGTTGAGTGTGACTGACCTTGTGAAACTAGAGAGACAA---TTCAATGCTGCACTTTCACAAACCAGATCCAGGAAG-------ACACAGCTGATGTTGGAGTCCATAATG---AGCCTTCATGAAAAG-------GAAAGG---ATGCTGAGAGAAGAAAAGAAGCTATTACAGAGGAAG----------------ATC------------------------------------------------------------------------------------------------------------------------------------------------------------------------------------------------------------------------------------------------------------------------------------------------------------------------------------------------------------------------------------------------------------------------------------------------------------------
Eucalyptus_g_Eucgr.H04618.1     ------------------------------------------------------------------------------------------------------------------------------------------------------------------------------------------------------------------------------------ATGGGG---------CGGAGG---AAGGTGGAGATTCGGAGGATCGCCGACAAGAGCAGCCGGCAGGTGACCTTCTCGAAGCGCCGGGGCGGGCTGATGAAGAAGGCGCGGGAGCTCGCGGTGCTCTGCGACGTCGACGTCGCCCTCGTCGTCTTC---TCCAGCCGCGGCAAGCTCTACGAATTCTGCAGCGGC---------GACAG1:185:7------------------------------------------------------------------------------------------------------------------------------------------------------------CTTTACCGACATCCTCGAGCGA---------TATCAGAAT---TATTTGGGA---GAAGCAGAGACCTCCAAAGATGCCAAAACGGTT------------GAG2:261:7------GGA------AATGGA------------------------TCTGAAGATGCGGTTTAC---------TGGTCACATCCTGAGATTGTTCAGATAGTTCAAAG3:323:7---------ATACTTGAGAGGGCCAGATATTGAGAAGATGAGTGTGACCGACTTAGTACAACTAGAGAAGCAA---CTAGATTCTGCACTGAGACAAACTAGATCTAGAAAG4:423:7ACAAAACTAATGTTGGAGTTCAAAACT---ACCTTGCAGGAACAG5:465:7GAAAAG---ATGATGAGAGAGGAGCGTGAGTCTCTGAAGAAGGAG6:507:7---------ATTGCT---------TCCCTG---------------------------------------------------------------------------------GTG---------AGCTAC---------------GAT---GATAATGTC-------------------AATAAGGTTCCC---------------CTGGGGATT------------ACCGAA------ATGAACACG------------ACAGTGCATCATCCTCGACTG---GCTACTCTCCACTTACTCCGA-------------------------------------------------------------------------------------------------------------------------------------------------------7:618:7
Fagus_s_FsFLC                   ------------------------------------------------------------------------------------------------------------------------------------------------------------------------------------------------------------------------------------ATGGGG---------CGGAGG---AAGGTGGTGCTGAAGCGAATCGAGGACAAGAGTAGTCGTCAGGTGACTTTCTCGAAGAGGCGGAGCGGGTTAATGAAGAAGGCTCGAGAGCTCTCTGTTCTCTGCGATGTCGAGGTTGCTCTCCTCGTCTTC---TCCAGCCGCGGCAAGCTCTACGAGTTCTGTGGTGGC---------AACAG-------------------------------------------------------------------------------------------------------------------------------------------------------------------CTTGTCCAAGATCCTCAAACGT---------TATCAGAGTCGCTTTCAAGAG---GAAATGAAGGAATCCAGAGGTCTTAATAAC---------------ATA-------------GAC---AAAAACCAC------------------------TCAGATGATGTGAGTCTA---------CCATCACATGCAGAGCTACTAGAAATAGTTCAAAG----------------TCAGCTCGAAGGGCCAGGTATGGAGCAGTTGACCGTGACTGACCTTGTGCTACTAGAGAAACAG---TTAAATGCTGCTCTTACAGAAACCAGATCTAGAAAG-------ACACAGCTGATGTTGGAGTCCATAATG---AGCCTTCACGAAAAG-------CAT---------------TGTCCAATTCCTTTGCTA----------------------------------------------------------------------------------------------------------------------------------------------------------------------------------------------------------------------------------------------------------------------------------------------------------------------------------------------------------------------------------------------------------------------------------------------------------------------------------------------
Castanea_m_CmFLC                ---------------------------------------------------------------------------------------------------------------------------------------------------------------------------------------------------------------------------------------------------CGGAAG---AAGGTGGTTCTGAAGCGAATCGAGGGCAAGAGCAGTCGACAAGTGACTTTCTCGAGGAGGCGAAGTGGGTTAATCAAGAAGGCTCGAGAGCTCTCTGTTCTCTGCGACGTCGAGATTGCGCTCTTTGTCTTC---TCCAGCCGCGGCAAGCTCTACGAATTCTCTAGTGGC---------AACAG-------------------------------------------------------------------------------------------------------------------------------------------------------------------CTTGTCCAAGATCCTCGACCAT---------TATCAGAGTCGCTTTCACGTG---GAAATGAACGAATCCAAAGGTCTTAATGAC---------------ATA-------------GAG---AAAAACCTCTTGGAGGATGCAAGT---------CTAGAGGATGTGAGTGTA---------CCATCACATGCAGAGCTACTAGAAATAGTTCAAAG----------------TCAGCTTGAAGGGCCAAATATTGAGCAGTTGAGTGTGACTGACCTTGTGAAATTAGAGAAACAA---TTCCATGCTGCACTTACACAAACCAGATCCAGAAAG-------ACACAGCTGATGCTGGAGTCCATAATG---GGCCTTCATGAAAAG-------GAAAGG---ATGCTGAGAGAAGAAAAGAAGCTATTACAGAGGAAG----------------ATCAGA---------GCAGTG---------------------------------------------------------------------------------CAG---------GATACT---------------AAA---GACAGA----------------------ACTGAGGTGGTG---------------CTGGGGTTA------------ATTAAACATTCAAATAATCAG------------TTGGCCCATCCGCCACAACTG---GAAACACTTAGTTTGCTTCCA--------------------------------------------------------------------------------------------------------------------------------------------------------------
Betula_p_BpFLC                  ------------------------------------------------------------------------------------------------------------------------------------------------------------------------------------------------------------------------------------ATGGGG---------CGCAAG---AAAGTGCTGCTGAAGCGGATCGAGGACAAGAGCAGTCGCCAGGTGACCTTCTCGAAGAGGCGGAACGGCTTGATGAAGAAGGCTCGCGAGCTCTCCATTCTCTGCGACGTCCAGGTCGCCCTCATCGTCTTC---TCCAGCCGTGGCAAGCTTTACGAGTACTGTAGCGGC---------AACAG-------------------------------------------------------------------------------------------------------------------------------------------------------------------CTTGGGCAAGATCCTTGAGCAT---------CATCGGAGTCGCTTGAAAGGA---GAAATGAAGGCATCCGAAGGTCTCAATGAC---------------ATA-------------GAA---AGCTACCAC------------------------CCAGAATCTGCAAGTCAA---------CAGTCACATGTGGAGATACTAAAACTTGTACAAAA----------------GCAGCTCGAAGGGCCAAATATTGAGCAGTTGAATGTGACTGACCTTGCGCAACTGGAGACACAG---TTTAATGCTGCGCTTACATACACGAGATCTAGAAAG-------ACGCAGCTGATGATGGAGTCCATAATT---AGCCTTCATGAAAAG-------GAAAGG---ATGCTGAGAGAAGAAAACGAGCTATTAGAGAGGGAG----------------ATTGCA---------TCGATG---------------------------------------------------------------------------------AAG---------AATAGT---------------GAA---GGCAGA----------------------ACTGAGGTGTTG---------------ATGGGGTTA------------AGCATGCATGAAAACAGTCCC------------TTGCCTCATCCTCGGCAACCA---GAAACACTTAGTTTGCTTCCA--------------------------------------------------------------------------------------------------------------------------------------------------------------
Juglans_r_FLC                   ------------------------------------------------------------------------------------------------------------------------------------------------------------------------------------------------------------------------------------ATGGGA---------AGGGGA---AAGGTGCAGCTGAAGAGAATCGAGGACAAGAGCAGTCGACAAGTGACTTTCTCGAAGCGGAAGGGCGGGCTGATGAAGAAGGCTCGAGAGCTCGCAGTGCTGTGCGACGTGGAGGTGGCGCTCATGATCTTC---TCCGACCGAGGCAGGCTCTATGAGTTCTCTAGCGCT---------GAGAG-------------------------------------------------------------------------------------------------------------------------------------------------------------------TCTTGGAAAAATCCTCGAGCGG---------TATAGGACACATGTAGAAGAA---GAAATC---GCTGTCCGCAGGAGT---TCTGAG------------CTA-------------GAA---AAGACGCATCAT---------------------GCTGACTGCCCTGGTCTT---------CAGATGGGCGCTAGGCCACTGGAAATGATACAAAG----------------GTACCTTGAAGAACAGAATATTCAAGAGAAAACCTTGATAGAACTCACTCACTTAGAGATAGAA---CTGGATGTGATATTGAGACAAACCAGATTCAGAAAG-------ACGCAGCTAATGATTGAAGCTATAAAA---GCGCACTACGAAGAG-------GAAAAG---CAGCTGAGAGAAGAGAAGACACTGATGGAGGAGGAG----------------ATGGCA---------GCAATG---------------------------------------------------------------------------------ATG---------AGTGAG---------------GAC---CAT----------------------------------GTC---------------CTGAGACTG------------GAACTGGAGCCCAACAACGCC------------CGTGCCCCTCCACTCCAA------GAAACCTTGCTTAATCTGTTT--------------------------------------------------------------------------------------------------------------------------------------------------------------
Alnus_g_AgFLC                   ------------------------------------------------------------------------------------------------------------------------------------------------------------------------------------------------------------------------------------ATGGGG---------AGAAAG---AAAGTGGTGCTGAAGCGGATCGAGGACAAGAGCAGTCGCCAGGTGACCTTCTCGAAAAGGCGGAACGGGTTGATGAAGAAGGCTCGCGAGCTCTCCATTCTCTGCGACGTCCAGGTCGGCCTCATCGTCTTC---TCTAGCCGTGGCAAGCTCTACGAGTTCTGTAGCGGC---------AACAG-------------------------------------------------------------------------------------------------------------------------------------------------------------------CTTGGCCAAGATCCTTGAGCGT---------CATTGGAGTCGCTTTAAAGAG---GGAACAAAGGCGTCTAACGGTCTTAGTGAG---------------ATA-------------GAA---AGCTACCAA------------------------CCAGAATATGCAAGTCAA---------CATTCACAAGTGGAGCTACTAAAACTAGTACAACA----------------GGAGCTCAAAGGGCCAAATATGGAGCAGTTGAGTGTGACTGACCTTGCGCAACTGGAGAAAAAG---CTTAATGCTGCGCTCATGTACACAAGAACTAGAAAG-------ACACAGCTGATGATGGAGTCCATAATT---AGCCTTCATGAAAAG-------GAAAGG---ATGCTAAGAGAAGAAAACGAGCTATTAGAGAGGGAG----------------ATTGCA---------GCGATG---------------------------------------------------------------------------------AGG---------AATAGT---------------GAA---GGCAGA----------------------ACTGAGGTGTTG---------------ATAGGGTTA------------AGTATGCATGAAAACAGTCCC------------TCGCCTCATCCT-----------------------------------------------------------------------------------------------------------------------------------------------------------------------------------------------
Taihangia_r_TrMADS3             ------------------------------------------------------------------------------------------------------------------------------------------------------------------------------------------------------------------------------------ATGGGA---------CGGGGG---AAGGTGCAACTGAAGCGAATCGAGAACAAGATCAGGAGGCAAGTGACTTTCTCGAAGCGGAGGAGTGGGTTGATCAAGAAAGCTAAAGAGCTCTCTGTTCTGTGCGGCGTTGAAGTTGGGCTCATCATCTTC---TCCGCCAGGGGTCGACTTTACGAGTTCTGTAGCGGC---------GATAG-------------------------------------------------------------------------------------------------------------------------------------------------------------------CTTGGAGAATGTTCTTGAGCGC---------TACCAGATACATAATGAAGAA---GAAGCTGGTAATTCCAAA---------AATGGC------------AAG-------------AAA---AATCATTCG------------------------GAATCAAGTACTTCTGGA---------ACAGGTGCTAATAAATCACTGAAAATGATCCAAAG----------------TGAACTGGAAGCACATAACATTCAGAATCTGGATGTTACAGAGCTTGCTCAACTAGAGAAGCAA---CTCGACGCAACATTAAGGCAAACAAGAACAAGAAAG-------ACACAGCTCATGATGGAAGCTATATCA---TCTCTCGTCGACAAG-------GAAAAG---AAGCTGGGAGAAGAGAAGGACCTCATGGAAAAAGAG----------------ATTGCA---------GTTCTGATGGAGGAGCAAGCAAACCACCAGGAAGATCCTGCTGCTGCTGCTGCTAATGATGATGATGATGATGATGATGATGATATTGAA---------GGAGAA---------------GAA---GGTGAA----------------------GATGAA---------------------------------------------------GAACACAGCAAC------------TCCAAACATCCA------------GTGCACAATTTCTTT--------------------------------------------------------------------------------------------------------------------------------------------------------------------
Malus_d_MdFLC                   ------------------------------------------------------------------------------------------------------------------------------------------------------------------------------------------------------------------------------------ATGGGG---------CGAGGG---AAGGTAGAGCTGAAGCTAATCGACGACAAGCTCAGGCGGCAAGTGACGTTTTCCAAGCGGAGAAGCGGGCTGATCAAGAAGGCACGTGAGCTGTCCGTGCTCTGCGGGGTGGAGGTGGGCCTCGTCATCTTC---TCCGCCAAGGGGAGGCTCTACGAGTTCTGTAGCGGC---------GAGAG-------------------------------------------------------------------------------------------------------------------------------------------------------------------TTTGGGAAAGCTTCTGGAGCGT---------TACCAGATGCATGGTGAAGAG---GAAATTGGTGCTTCCAAG---------AATGCTGGTGGTACTGACAAG-------------AAG---CATAATGCG------------------------GAATGTAGTGATCTCAGC---------GCAGGCGCTAACCGATCTCTGAAAATGATTCAAAG----------------TGGTATGGAGGCACAAGACCTTGATCATCTAGATGTTCCAGAGCTCACCCAGCTTGAGAAGGAA---TTGGATGCACTTTTAAGACAAACAAGATCAAGAAAG-------ACGCAGCTGATGATGGAAAACCTTACA---GCTCTTATCGAGACG-------GAAAAA---CAG----------------------------------------------------------------------------------------------------------------------------------------------------------------------------------------------------------------------------------------------------------------------------------------------------------------------------------------------------------------------------------------------------------------------------------------------------------------------------------------------------------------------
Pyrus_p_PpFLC                   ------------------------------------------------------------------------------------------------------------------------------------------------------------------------------------------------------------------------------------ATGGGG---------CGAGGG---AAGGTAGAGCTGAAGCTAATCGACAACAAGCTCAGGCGGCAAGTGACGTTTTCCAAGCGGAGAAGCGGGCTGATCAAGAAGGCACGTGAGCTGTCCGTGCTCTGCGGGGTGGAGGTCGGCCTCGTCATCTTC---TCCGCCAAAGGGAGGCTTTACGAGTTCTGCAGCGGC---------GAGAG-------------------------------------------------------------------------------------------------------------------------------------------------------------------TTTGGGAAAGCTTCTGGAGCGT---------TACCAGATGCATAGTGAAGAG---GAAATTAGTGCTTCCAAG---------AATGCTGGTGGTACTGACAAG-------------AAG---CATAATGCT------------------------GAATGTAGTGATCTCCGC---------GCAGGCGCTAACCTCTCTCTGAAAATG---AGTCA----------------AAGTATGGAGGCACAAGACCTTGATAATCTAGATGTTCCAGAGCTCACCCAGCTTGAGAAGGAA---TTGGATGCACTTTTAAGACAAACAAGATCAAGAAAG-------ACGCAGCTGATGATGGAAACCCGTACA---GCTCTTATCGAGACG-------GAAAAA---CAGCTGAAAGAAGAGAAGCGTCTCATAGAAAATGAG----------------ATTGCA---------GCACTG---------------------------------------------------------------------------------AAG---------CTGAAG---------------GAG---CAAGCA----------------------GAGCAAGCACTGACC------------TGCCGACTA------------GGAACCGGATCAGCAGAGCAC------------TTCCTCCGC--------------------------------------------------------------------------------------------------------------------------------------------------------------------------------------------------
Glycine_m_Glyma.05G148700.2     ------------------------------------------------------------------------------------------------------------------------------------------------------------------------------------------------------------------------------------ATGGGG---------AAGAAG---AAGCTGGAGATAAAGCGAATCGAGAACAAAAGCAATCGGCAGATAACATTCTCCAAGAGGCGCAAAGGATTGATGAAGAAAGCCCGCGAGTTATCCATTCTCTGCGATGCGAAGTTGGCGCTGCTCATCTTC---TCCAGCACCGGCAAGCTCTACGAGCTTTGCAACGGT---------GACAG1:185:7------------------------------------------------------------------------------------------------------------------------------------------------------------TTTGGCCGAGGTCGTGCAGCGA---------TATTGGGATAACTTAGGAGCG---AGCGGTACTGACACA------------------------------AAG2:246:7------GGA---CTCCGCTTT---------------------------GAAATTGCAGATATC---------TGGTCTGATGAAGCGTTTTCTCAATTGGTCCAAAG3:308:7---------CCACTTTGGTGTTTCTGAACTTGAGCATCTGAGTGTGACTGACCTTATGGAACTAGAGAAACTG---GTTCATTCTGCTCTTTCGCGAATCAGATCAGCAAAG4:408:7ATGCGATTGATGATGGAATCTGTAGAG---AATCTTAAGAAAAAG5:450:7GAACAT---ATCTTGAGAAATGAAAATGAGCTTTTGGAGAAACAG6:492:7---------ATTGAG---------GCACAG---------------------------------------------------------------------------------AAA---------AAAGCT---------------GAT---GACGTC----------------------AATAACGTGGTGACA------------CGGTTTATTGACTATGAT---CAAACAGATCGGGTGACGCAT------------AATCTGCTCCCT------------GGTTTG----------------------------------------------------------------------------------------------------------------------------------------------------------------------7:594:7
Glycine_m_GmAGL3L               ------------------------------------------------------------------------------------------------------------------------------------------------------------------------------------------------------------------------------------ATGGGG---------AAGAAG---AAGGTGGAGATAAAGCGAATCGAGAACAAAAGCACTCGGCAGATAACATTCTCCAAGAGGCGCAATGGATTGATGAAGAAAGCTCGCGAGCTATCCATTCTCTGCGATGCGAAGGTGGCGCTGCTCATCTTC---TCCAGCACCGGAAAGCTCTACGAGCTCTGCAACGGT---------GACAG1:185:6------------------------------------------------------------------------------------------------------------------------------------------------------------TTTGGCCGAGGTCGTGCAGCAA---------TATTGGGATCATTTAGGAGCG---AGCGGTACTGACACA------------------------------AAG2:246:6TCGCAGGAA---CTATGCTTT---------------------------GAAATTGCAGATATC---------TGGTCTGGTTCAGCGTTTTCTCAAATGATCAAAAG3:314:6---------GCACTTCGGTGTTTCTGAACTTGAGCATCTGAGTGTGTCTGACCTTATGGAACTAGAGAAACTG---ACTCATGCTGCTCTTTCGCGAATCAGATCAGCAAAG4:414:6ATGCGATTGATGATGGAATCTGTAGTG---AATCTTAAGAAAAAG5:456:6-------------------------------------------------------------ATTGAG---------GCACTA---------------------------------------------------------------------------------GAA---------AAAACT---------------AAT---GACGTC----------------------AATAACGTGGTGACA------------CGGTCTATTGACTGTGAT---CAAACAGATGGGGTGACGCAT------------AATCTGTTCCCA------------GGTCTC----------------------------------------------------------------------------------------------------------------------------------------------------------------------6:558:6
Glycyrrhiza_u_GuFLC             ------------------------------------------------------------------------------------------------------------------------------------------------------------------------------------------------------------------------------------ATGGGG---------AAAAAG---AAGGTGGAGATGAAGCGAATCGAGGACAAGAGCAGTCGCCAAGTAACATTTTCGAAGAGGCGCAAGGGATTGATGAAGAAAGCTAGCGAGTTAGCCGTTCTCTGCGATGCGAATGTGGCGCTCATCATCTTC---TCCAACCCCGGGAAGCTCTACGAGTTCTGTAACGGT---------GACAG-------------------------------------------------------------------------------------------------------------------------------------------------------------------TTTGGCCAAGATCTTCCAGCGA---------TACAATGATCATATAGGAGCA---AGCGGTTTTGACTCA------------------------------AAG----------CCCGAA---ATTCACTTT---------------------------GAAATTGCTGATATA---------TGGTCTGGGGAAGCGTTTTCTCAATTGGTCAAAAG----------------GCACTTTGGTGTTTCCGAACTCGAGCATCTGAGTGCGACTGACCTAATGGAACTAGAGAAATTG---ATTCATACTGCCCTTTCACAAATCCGATCAGCAAAG-------ATGCGATTGATGATGGAGTCGGTAACG---AAC-----------------------------------------------------------------------------------------------------------------------------------------------------------------------------------------------------------------------------------------------------------------------------------------------------------------------------------------------------------------------------------------------------------------------------------------------------------------------------------------------------------------------------------------------------
Populus_t_Potri.003G169700.1    ------------------------------------------------------------------------------------------------------------------------------------------------------------------------------------------------------------------------------------ATGGGG---------AGAAAG---AAAGTGGAGCTAAAGCGAATCGAAAAGAAGATCTGTCGACAAATCACTTTCTCGAAGAGGCGAAATGGACTGATCAAGAAAGCACGCGACCTCTCTCTTCTCTGTGACGTCCAAGTCGCTCTCCTCGTCTTC---TCCAGCAGTGGCAAGCTGTATGAATTCTCTAGCGCC---------GGCAG1:185:7------------------------------------------------------------------------------------------------------------------------------------------------------------TTTGGCCAAAATCCTGAAACGTCATGGGAGTTATTTCGAAGAGAAA---ACT---GCATTGTCT---AATGGTGCTAATGATGCG---------------GAG2:264:7------CTA---TATCATGGT------------------------AAATATGAAAAAAAAATC---------AAGTCGTTTGCAGAGCTGTTGCAAACAGTACAAAG3:329:7TATCCACAGGCAAGTTGGGAATTCAAACTTCGAGGAGCTGACCTTAAGCGACCTAGAACAAACGGAGATGCAA---CTTGATGCTGCACTGAGACGTACGAGAGCTAGAAAG4:438:7ACGGAACTGATGTTGGAAACAATTAAT---GCCCTCAATGACAAG5:480:7GAAAAG---ACACTAAGGGAGGAAAATCAACGTCTACAGACGCAG6:522:7---------CTTCTC---------TCTTCA---------------------------------------------------------------------------------GGG---------AAATGT--------------------------------------------------------------------------------------------------------------------------------------------------------------------------------------------------------------------------------------------------------------------------------------------------------------------------------------7:543:7
Salix_p_SapurV1A.0173s0300.1    ------------------------------------------------------------------------------------------------------------------------------------------------------------------------------------------------------------------------------------ATGGGG---------AGGAAG---AAAGTGGAGCTAAAGCGGATCGAAAAGAAGATCTGTCGTCAAATCACTTTCTCAAAGAGGCGAAATGGACTGATCAAGAAAGCTCGCGACCTCTCTGTTCTCTGTGACGTCCAACTCGCTCTCCTCGTCTTC---TCCAGCACCGGCAAGCTGTATGAATTCTCTACCGCC---------GGCAG1:185:5------------------------------------------------------------------------------------------------------------------------------------------------------------TGTGGCCAAAATCCTGAAACGTCGTAGGAGTCATTTCGAAGAGAAA---ACT---GCGTTGTCT---AGTGGTGCTAATGATGCA---------------GAG2:264:5------CTA---TATCACGGT------------------------AAATATGAAAAAACATTT---------AAGTCGTGTGCAGAGCTGTTGCAAATAGTACGCAG3:329:5---------GTCATTTGAGGATTCAAACTTCGAGGAGCTGACCTTAAGCGACCTAGAACAAACGGAGATGCAA---ATTGATGCTGCACTGAGACATACGAGAGCTAGAAAG4:429:5ATGCAACTGATGTTGGAATCAATGAAT---GCCCTCCATGAAAAG-------GTATGGAGCTTATTTCTTTATCAAACATTACTTCGCAACTATCAA----------------TATTCT---------GTCATC---------------------------------------------------------------------------------ACT---------GTTTCT---------------CCA---TTCAAG----------------------TTTCGAGGAAAAAGA------------AAAGGAAATGAAAAGTTGATCTTTACT------GTTTCTCGA------------AATCTTTAT---------------GACATTATTCCAATAGTTCCCCTAGACTATGCCCTTTTTATA----------------------------------------------------------------------------------------------------------------------------------5:648:5
Salix_p_SapurV1A.0173s0350.1    ------------------------------------------------------------------------------------------------------------------------------------------------------------------------------------------------------------------------------------ATGGGT---------CGGAAG---AAAGTGGAGCTCAAACGAATCGAAAACAAAAGCAGTCGCCTGGTTACTTTCTCCAAGAGGCGAAATGGACTGTTCAAGAAAGCTCGTGAGCTCTCCGTTCTTTGTGACGTGCAAATCGCCCTCCTCATCTTT---TCAAGTCGCGGCAAGCTCTATGAATTCTCTGGCGTT---------GACAG1:185:5------------------------------------------------------------------------------------------------------------------------------------------------------------CACAGCCAGTATCCTCAAGCGTTACGAAAGTCGTTTTGAAAAGGTTGCAACT---------------------GCTAACCACGCA---------------GAG2:252:5------GTA---AATTGTGGT------------------------AAACAT---GCGAACTTC---------AAATCACATGCAGAGCTACTGCTAATGATTGAAAG3:314:5---------GAACCTTGAAGGTCCGCATGCAATGGAGCTTACCTTGAGTGACCTGGTGGAACTAGAGAAACAA---CTGGATGCTGCACTAACACATGTCAGAGCGAGAAAG4:414:5---GATTTGAGCTTGGCT-------------------------------------------------------------------------------------------------------------------------------------------------------------------------------------------------------------------------------------------------------------------------------------------------------------------------------------------------------------------------------------------------------------------------------------------------------------------------------------------------------------------------------------------------------------5:429:5
Vitis_v_GSVIVG01033067001       ------------------------------------------------------------------------------------------------------------------------------------------------------------------------------------------------------------------------------------ATGGGG---------AGAGGA---AAGTTCCAGCTGAAACGAATCGAGAACAAGAACAATCGGCAGGTGACTTTCTCAAAGCGACGAAGCGGAATGATGAAGAAAGCTCACGAACTATCTATTCTATGTGACGTTGATCTTGCTCTGATCATCTTC---TCCGCCAGAGGCAGGCTTTACGAATTCTGTAGTGGC---------AATAG-------------------------------------------------------------------------------------------------------------------------------------------------------------------CTTGAGAAACATTATCGAGTCT---------TACCTACAGATAAGTCGTGAT---GCAGAAGCAAATGTTGGCAGCAGC---TCTCATGAAGCC------AAG-------------CAG------------------------------------AAGCGTTATCCAGTTCGA---------TGGGCAGGTGCTGACCTACTTAAAATAGTTGAAAG----------------TCAGGTTGAAGGGCCACGCATCGAGCAACTAAGGTTGTCAGAGCTCAGCCAACTAGAGCAAAAA---CTGGATGGCATGCTGAGACAAACTAGGCGACGGAAG-------ACACAGCTGATGATGGAAGCCATAGCA---TGCCTCAAAGAAAAG-------GTAAAG---GAGCTGAACGAACAAAAACAGCAAATGGAGAAGATG----------------ATTGCA---------GCAGCAGAGAGT---------------------------------------------------------------------------AAA---------GACGCC---------------CTC---CAGCATGAG-------------------GACCTGGTGATG---------------GAACAAGCC------------GGTAAC------AACAGCAAG------------CCCCCTCCCCAG------------AATGTTGTGCTGCAGTTGCTT--------------------------------------------------------------------------------------------------------------------------------------------------------------
Cichorium_i_CiFLC2              ------------------------------------------------------------------------------------------------------------------------------------------------------------------------------------------------------------------------------------------------------GGG---AAGGTCGAACTGAAGCGGATCGAAGACAAGAGCAGCCGTCAAGTCTCGTTCTCCAAGCGACGGAATGGATTGATGAAGAAATCTCATGAGCTGGCGGTGCTGTGCGACGTCGTCGTCGCTCTCTTCATCTTT---TCAGGCGGAGGCAGACTCTATGAGTTTTCGACCGGT---------GAAAG-------------------------------------------------------------------------------------------------------------------------------------------------------------------CATGGCTAGGATTCTCGCCAGC---------TATAGCAGCTATAAGAAGACA---GAGGAACTTACCCGTATA---------AAC---------------CTA-------------CAA---GAAAAACTTGCA---------------------TCAGAATATGGGGACGTG---------TCTGCAGCTGATGAGCTGACAGAGATAATCCAACG----------------CCACCTGGAAGAGAAGAATCTCAAACAGCTAGATATAACTAGTCTCAATCAGCTCGAACGCCAT---TTGCATAATTTCCTCCGCCAAGTCAGAATCAGGAAG-------ACACAGCTAATGATGGGAGTTGTCAAG---GGCCTGCAACAACAG-------GAAATG---GAACTGAAGAAAGAGAAAAAAATCATGATGGAGGAG----------------ATTGAG---------GCAGCAAGG------------------------------------------------------------------------------ATG---------AATGAG---------------GAT---TCTGGT----------------------GATGCTGCAGCA---------------GATCCACAG------------ACGGAT------TTTCAG---------------GTTACCTGG--------------------------------------------------------------------------------------------------------------------------------------------------------------------------------------------------
Cichorium_i_CiFLC1              ------------------------------------------------------------------------------------------------------------------------------------------------------------------------------------------------------------------------------------------------------------------------------GGGGATGAGACAGAGCAGCCGTCAGTCTCGTTCTCCAAGCGACGGAATGGATTGATGAAGAAATCTCATGAGCTGGCGGTGCTGTGCGACGTCGACGTCGCTCTCTTCATCTTT---TCAGGCGGAGGCAGACTCTATGAGTTTTCGACCGGT---------GAAAG-------------------------------------------------------------------------------------------------------------------------------------------------------------------CATGGCTAGGATTCTCGCCAGC---------TATAGCAGCTATAAGAAGACA---GAGGAACTTACCCGTATA---------AAC---------------CTA-------------CAA---GAAAAACTTGCA---------------------TCAGAATATGGGGACGTG---------TCTGCAGCTGATGAGCTGACAGAGATAATCCAACG----------------CCACCTGGAAGAGAAGAATCTCAAACAGCTAGATATAACTAGTCTCAATCAGCTCGAACGCCAT---TTGCATAATTTCCTCCGCCAAGTCAGAATCAGGAAG-------ACACAGCTAATGATGGGAGTTGTCAAG---GGCCTGCAACAACAG-------GAAATG---GAACTGAAGAAAGAGAAAAAAATCATGATGGAGGAG----------------ATTGAG---------GCAGCAAGG------------------------------------------------------------------------------ATG---------AATGAG---------------GAT---TCTGGT----------------------GATGCTGCAGCA---------------GATCCACAG------------ACGGAT------TTTCAG---------------GTTACCTGG--------------------------------------------------------------------------------------------------------------------------------------------------------------------------------------------------
Cichorium_e_CeFLC               ---------------------------------------------------------------------------------------------------------------------------------------------------------------------------------------------------------------------------------------------------------------------CGGGGAGCGGATCGAGACAAGAGCAGCCGTCAAGTCTCGTTCTCCAAGCGACGGAATGGATTGATGAAGAAATCTCATGAGTTGGCGGTGCTGTGCGACGTCGACGTCGCTCTCTTCATCTTT---TCAGGCGGAGGCAGACTCTATGAGTTTTCGACCGGT---------GAAAG-------------------------------------------------------------------------------------------------------------------------------------------------------------------CATGGCTAGGATTCTCGCCACC---------TATCGCAGCTATAAGAAGACA---GAGGAACTTACACGCATA---------AAC---------------CTA-------------CAA---GAAAAACTTGCA---------------------TCAGAATATGGGGACGTG---------TGTGCTGCTGATGAGCTGACAGAGATGATCCAACG----------------CCACCTGGAAGAGAAGAATCTCAAACAGCTAGATATAACTGGTCTCAATCAGCTGGAACGCCAT---TTGCATAACTTCCTTCGCCAAGTCAGAATGAGGAAG-------ACACAGCTAATGATGGGAGTTGTCAAG---GGCCTGCAACAACAG-------GAAATG---GAACTGAAGAAAGAGAAAAAAATCATGATGGCGGAG----------------ATCGAG---------GCAGCAAGG------------------------------------------------------------------------------ATG---------AATGAG---------------GAT---TCTGGT----------------------GATGCAGCAGCA---------------GATCCACAG------------ACGGAC------TTTCAG---------------GTTACCTGG--------------------------------------------------------------------------------------------------------------------------------------------------------------------------------------------------
Lactuca_s_LsFLC                 ------------------------------------------------------------------------------------------------------------------------------------------------------------------------------------------------------------------------------------ATGGGA---------AGAGGA---AAGGTCGAATTGAAGCGGATCGAAGACAAAAGCAGCCGTCAAGTCTCCTTCTCCAAACGACGGAATGGATTGATGAAGAAATCTCATGAGTTGGCCGTGCTTTGCGACGTCGACGTCGCTCTTTTCATCTTT---TCCGGCAGAGGCAGGCTCTATGAGTTTTCGACCGGT---------GAAAG-------------------------------------------------------------------------------------------------------------------------------------------------------------------CATGAGCAAGATTCTGAGCAGC---------TATCAAAGCTACAAGAAGACA---GAAGAAATTACCCGCATG---------ACC---------------CTA-------------CAA---GAGAAGCTTGCT---------------------TCAGAATATGGGGATGCG---------TGTACTGTTGATGAGCTGACACATATAGTCCAACG----------------CCATCTGGAAGAGAACAATATCAAACATCTAGATATAGCTGGTTTCAATCAGCTGGAACGACAT---TTGAGTAACTTTCTCCGCCTAGTCAGAATCAGGAAG-------ACACAGCTAATGATGGGAGTTGTCAAG---GACCTGCAAGAGAAG-------GAAACA---CAGCTGAAAAAAGAGAACAGCATTATAATGAAGGAG----------------ATTGAA---------GCAGCAAGG------------------------------------------------------------------------------ATG---------AATGAAAATGAGATGGACGAGGAT---TCTGGT----------------------GATGCTGCAGCAGAAGCAGCAGCAACACCTCCGTAT------------ACAGAC------TTTCAG---------------GTCACCTGG--------------------------------------------------------------------------------------------------------------------------------------------------------------------------------------------------
Centuarea_s_CsFLC               ------------------------------------------------------------------------------------------------------------------------------------------------------------------------------------------------------------------------------------ATGGGG---------AGAGGG---AAGGTCGAACTGAAGCGGATCGAAGACAAGAGTAGCCGGCAAGTCTCCTTCTCGAAGCGCCGGAATGGATTGATGAAGAAGACTCATGAGCTCGCCGTGCTGTGCGACGTCGATGTTGCTCTTTTCATCTTC---TCCGGCCGAGGAAGGCTCTACGAGTACTCCACCGGT---------GAAAG-------------------------------------------------------------------------------------------------------------------------------------------------------------------CATGATTAAACTTCTCACCCGC---------TACCAAAGCTATAAGAAGACA---GAGGAACTTACGCGAGTA---------AGT---------------CTA-------------------CACAAGCAGAAG---------------------CTTGATTCCGAAAATGTG---------TGTACCGCTGATGAGCTGACGCAGATGATCAAATG----------------GCAGCTCGAAGAGAACAATATTAAACTGCTAGATACAACCGATCTCAATCAGCTGGAGCAGCAA---TTGGATAGCCTTCTCCACCAAGTCAGAACCAGGAAG-------AGACAGCAAATGATGGGAGTTGTGAAG---GCCCTACAAGAGGAG-------GAAATG---CAACTGAAGAAAGAAAGAAACTTTATGATGAAGGAG----------------ATTATG---------GCAGCGAGG---------------------------------------------------------------------------------------------TCAGAAGGGATCAACGATGAC---TCTGGT----------------------GACCCATCACAGCCACAA---------CTTCCAGCA------------ACGGAT------CCCCAGATG------------ATCATCTGG--------------------------------------------------------------------------------------------------------------------------------------------------------------------------------------------------
Helianthus_a_HaFLC              ------------------------------------------------------------------------------------------------------------------------------------------------------------------------------------------------------------------------------------ATGGGG---------AGAGGG---AAGGTTGAACTGAAGCGGATCCAAGACAAAGTGAGCCGCCAAGTCTCCTTCACCAAGCGCCGGAACGGACTGATGAAGAAGGCTCGCGAGCTATCCGTGCTGTGCGACGTTGATCTCGCCGTTTTCGTCTTC---TCTGGGAGAAACAAGCTCTATGAGTTTTCTACCGGT---------GACAG-------------------------------------------------------------------------------------------------------------------------------------------------------------------CATGCCTGATATCCTTAAGCGC---------TACGAGGACCACAAGCATGCA---GATGAAGCAGTCCGCAGA---------ACT---------------GTA-------------CGC---GAGGAACTCACG---------------------TTACAATATAGGAATGTA---------CGCACCGCTAATGAGTTAACAGAGATGACCCAAAG----------------GCACCTCAATGAGCACAAGGTTCAACAGGCAGATGTCAGCGAGCTCTTTCAGTTAGAGAAACAA---ATCGAGGCCAATCTCCAACAAGTCAGAACCATAAAA-------ACAAAGTTGATGTTGGGAGTTGTGAAA---AACCTGCAAGAGGAG-------CAAAAA---CAACTGAGACAAGATAAGCGGTTGATGGAAGGAAAG----------------GTAGCA-------------------------------------------------------------------------------------------------------------------------------------------------------------------------------------------------------------------------------NATGAGTTG------------CGGATTTGG---------------GAACGTAACAAC-----------------------------------------------------------------------------------------------------------------------------------------------------------------------
Carthamus_t_CtFLC               ------------------------------------------------------------------------------------------------------------------------------------------------------------------------------------------------------------------------------------ATGGGG---------AGAGGG---AAGGTCGAACTGAAGCGGATCGAAGACAAGAGCAGCCGGCAGGTCTCCTTCTCCAAGCGCCGGAACGGACTGATGAAGAAGACTCACGAGCTGGCTGTGCTGTGCGACGTCGATGTCGCTCTTTTCATCTTC---TCCGGCCGAGGAAGGCTCTACGAGTACTCCACCGGT---------GAAAG-------------------------------------------------------------------------------------------------------------------------------------------------------------------CATGGTTGAGCTTCTCACCCGC---------TACCAAAGCCATAAGAAGACA---GAGGAACTTGCGCTCGTA---------AGT---------------CTA-------------------CACAAGCAGAAG---------------------CTTGATTCTGAAAATGTG---------TGTACCGCTGATGAGCTGACACGGATGATCAAATG----------------GCACCTCGAAGAGAACAATATTAAACTGCTAGATACAACCGGTCTCAATCAGCTGGAGCAGCAA---CTGGATAGCCTTCTCCACCAAGTCAGAACCAGGAAG-------AGACAGAAAATGGTGGGAGTTGTGAAG---GCCCTACAAGAGGAG-------GAAATG---CAACTGAAGAAAGAAAGAAACTTTATGTTGAAGGAG----------------ATTATG---------GCAGCAAGG---------------------------------------------------------------------------------------------TCGGATGGGATCCATGATGGC---TCTGGT----------------------GATCCCTCACAGCCACAA---------CTTCCGCCA------------ATGGAC------GCTCAGATG------------ATTATCTGG--------------------------------------------------------------------------------------------------------------------------------------------------------------------------------------------------
Mimulus_g_mgv1a014510m          ------------------------------------------------------------------------------------------------------------------------------------------------------------------------------------------------------------------------------------ATGGGG---------AGAAAG---AAGCTGGAGATGAAGCGAATCGAGGAGAACAGTGCGAGAATGGTTTGTTTCTCGAAGCGAAGAAATGGTCTGATTAAGAAAGCTAAGGAATTATCTGCTCTCTGCGATGTCGATGTGGCCGCTGTCATCTTC---TCCAACAGGGGAAAGCTTTATCAGTATTGTAGCGCC---------GATAG1:185:7------------------------------------------------------------------------------------------------------------------------------------------------------------CATGGCGCAGGTCCTGCAAGAA---------TATCAAAGTCGAGTCGAGAGT---GACAAAGATGGTTGCGAT---------ACA---------------GAG2:252:7------GGT---TTGTAC---------------------------TCCAAAAATGGCGATTAT---------CTTACATATGGTGAGCTTCTCAAAACTGTTGGAAG3:314:7---------TGAACTTAAGGAGCCACGTGTTGAGCAGCTAAGTGTGGCGGACCTTGGGCTCATGCAGAAACAA---CTTGAGACTGCATTAATGGAGATACGTTCGACTAAG4:414:7ACAAAAATGATGACGGATGCTCAGTCA---AGCCTTCAGGAAAAG5:456:7GAAAAG---ATTCTGGAAGAAGAAAAAAAGCATCTCAACGAGATT6:498:7------------GTT---------GAA---------------------------------------------------------------------------------------------------------------------------GACAAT----------------------AACTGCGCTAAGAAAAAG---------AAGGTGGTG------------GTAGAT------CTCAACATT------------GCCACAGAA-------------------------------------------------------------------------------------------------------------------------------------------------------------------------------------------7:561:7
Mimulus_g_mgv1a014491m          ------------------------------------------------------------------------------------------------------------------------------------------------------------------------------------------------------------------------------------ATGGGG---------AGAAAG---AAGCTGGAGATGAAGCGAATCGAGGAGAACAGTGCGAGAATGGTTTGTTTTTCGAAGAGAAGAAACGGTTTGATTAAGAAAGCTAAGGAATTATCTGCTCTCTGCGATGTCGACGTGGCCGCTGTCATCTTC---TCCAACAGGGGAAAGCTTTATGAGTATTGTAGCGCC---------GATAG1:185:7------------------------------------------------------------------------------------------------------------------------------------------------------------CATGGCGCAGGTCCTGCAAGAA---------TATCAAAGTCGAGTCGAGAGT---GACAAAGATGGTTGCGAT---------ACA---------------GAG2:252:7------GGT---CTGTAC---------------------------TCTAAAAACGGTGATTAT---------CTTACATATGGTGAGCTTCTCAAAACTGTTGGAAG3:314:7---------TGAACTAAAGGAGCCACGTGTTGACCAGCTAAGTGTGGCGGAGCTTGGGCTCATGCAGAAACAA---CTTGAGACTGCAATAATGGAGATACGTTCGACTAAG4:414:7ACAAAATTTATGACGGATGCTCAGTCA---AGCCTTCAGGAAAAG5:456:7GAAAAG---ATGCTGGAAGAAGAAAAAAAGCATCTCAAC---GAG6:495:7---------ATTGTT---------GAA---------------------------------------------------------------------------------------------------------------------------GACAAT----------------------AACTGTGCTAAGAAAAAG---------AAGGTGGTG------------GTAGAT------CTCAACATT------------GCCACAGAA-------------------------------------------------------------------------------------------------------------------------------------------------------------------------------------------7:561:7
Mimulus_g_mgv1a014464m          ------------------------------------------------------------------------------------------------------------------------------------------------------------------------------------------------------------------------------------ATGGGG---------AGAAAG---AAGCTGGAGATCAAGCGAATTGAGGAGAACAGCGCTCGGATGGTTTGTTTTTCGAAGAGAAGAAATGGTCTGATTAAGAAAGCAAGGGAGTTATCTGTTCTTTGCGATGTCGACGTGGCCGCCATTATCTTC---TCCAAGAGGGGAAAACTTTACCAGTATTGTAGCGCC---------GATAG1:185:7------------------------------------------------------------------------------------------------------------------------------------------------------------CATGGCGCAGGTCCTGCAACAA---------TATCAACGTCGAGTCGAGAGT---GAGAAAGATGGTTGCGAT---------ACA---------------GAG2:252:7------GAT---CTGTAC---------------------------TCCAGAAACGGTGATTAT---------CTTACATATAGTGAGCTTCTCAAAACTGTTGGAAG3:314:7---------TGAACTTAAGGAGCCACGTGTTGAGCAGCTAAGTGTGGCGGACCTTGGGCTCATCCAGAAACAA---CTTGAGACTGCATTAATGGAGATACGCTCGACTAAG4:414:7ACAAAATTGATGACGGATGCTCAGTCA---AGCCTTCAGGAAAAG5:456:7GAAAAG---ATGCTGGAAGAAGAAAAAAAGCATTTCAAC---GAG6:495:7---------ATTGTT---------GAA---------------------------------------------------------------------------------------------------------------------------GGCAAT----------------------AACAGTGCTAAGAAAAAG---------AAGGTGGTG------------ATAGAT------CTCAACATA------------GCCGCAGACGGC----------------------------------------------------------------------------------------------------------------------------------------------------------------------------------------7:564:7
Nicotiana_t_NtFLC               ------------------------------------------------------------------------------------------------------------------------------------------------------------------------------------------------------------------------------------ATGGGA---------AGGAAG---AAAGTGGAAATAAAGCGAATCGAAGACAGGAGTAGTAGGCACGCGACTTTCTCGAAACGGAGAAACGGACTGATGAAGAAAGCCAAACAGCTCTCTATTCTCTGTGACGTTGATGTCGCCGTCATCGTCTTC---TCTAGCCGTGGACGCCTCTTTGAATTCTCCAGTACT---------AACAG-------------------------------------------------------------------------------------------------------------------------------------------------------------------TTTGACAGGAATAACTCAACGA---------TATCACAGAAACGTGAAAGCA---GAAGATAAGGTCTCTGCA---------GAA---------------GTT-------------AAT---GACACAGAGGAA---------------------TCAAAATATGCAAGTTTC---------ATGACAATGGAAGAAGTGCTACAGACGGTAGAAAA----------------GCAACTCGAGGAGCCTGATGTTGATGATCTCAGCATTACTGATCTTGTCCATTTGGAGAACCAA---TTTGAGACTGCTCTTACACAAACCAGATTTAGAAAG-------ACACACTTGTTGATTGAATCAATTAAG---AATCTTCATGACAAG-------GAGAAG---CTGCTGATAGAAGAAAACAAAGTTCTGGATGACGAG----------------ATAGGT---------AGCATCAAG------------------------------------------------------------------------------AAG---------AAAGAA---------------GCA---AATGAG----------------------ATGGCAGTGGATCTCAAT---------AACATTGCA------------CCAACC------CCTATGGAT------------TGTGGACAACAG------------AGAGAGACCCTGTACCTTCTC--------------------------------------------------------------------------------------------------------------------------------------------------------------
Solanum_t_StFLC                 ------------------------------------------------------------------------------------------------------------------------------------------------------------------------------------------------------------------------------------ATGGGA---------AGGAAG---AAAGTGGAAATAAAGCGAATTGAAGATAAGAGCAGTAGGCAAGCAACTTTCTCCAAACGAAGAAATGGACTCATGAAGAAAGCCAAACAGCTCTCTATTCTCTGCGATGTTGATGTCGCCGTCCTCGTCTTC---TCCAGCCGTGGACGCCTCTTTGAATTCTCCAGTACC---------AACAG-------------------------------------------------------------------------------------------------------------------------------------------------------------------TCTGACAGGAGTTATTCACCGA---------TATAACACCCACATGAAAGCA---GAAGATAAGGTCTCTGCA---------GAA---------------GTC-------------GAT---GACACAGAGGAA---------------------TCAAAATATGCAAGTTTC---------ATGAGAATGGAAGAACTGCTACAGACGGTAGAAAA----------------GCAACTCAAGGAGCCTGATGTTGATGATCTCAGCATTACTGATCTTGTCCATTTGGAAAACCAA---GTCGAGACTGCTCTGACACAAACCAGATTTAGAAAG-------ACACACTTGTTGATTGAATCAATTAAG---AATCTTCATGACAAG-------GAAAAG---CAGCTGATAGAAGAAAACAAAGTTCTGGAGGATGAG----------------ATAGGT---------ACCATAAAG------------------------------------------------------------------------------AAC---------ACAGAA---------------GAA---AATGAG----------------------ATGGCAATGAATTTAAAT---------AACATTGCT------------CCAACC------CATATGGGA------------------------------------TTGTGGACAACAGAGGGTGACCCTGAATTTTCTCTAAAGTCTAAACACAC-------TGAAGGCATCACATATCAGATAGAAGCTCAAGATATAAATAACAGCCTTCCCAAATATAGCAGAGCAGCCACTCCTCTTGCCGTG-------------------------------------
Petunia_h_PhMADS15              ------------------------------------------------------------------------------------------------------------------------------------------------------------------------------------------------------------------------------------ATGGGG---------AGGAAG---AAGGTTGAAATAAAGCTAATCCAAGACAAGAACAGTAGACAAGTGACATTTTCAAAAAGAAGGAAAGGGCTCATAAAGAAAGCCAAAGAACTCTCTATTCTTTGTGATGCAGATGTTGCTGTTGTTGTCTTC---TCTAACCGTGGCAGACTCTACGATTTCTCCAGCAAT---------AACAG-------------------------------------------------------------------------------------------------------------------------------------------------------------------TCTGACGGAGATTGTTCAACGA---------TACCACAGCCACGTGGAAGCA---GAAAAAGAGATCTCTGCT---------GAA---------------GCT-------------TCT---GACGCTGAGCAG---------------------TCTAAGTATGCAAGCATC---------ATGACAATAGGAGAAATGCTGCAAACAATACAAAG----------------ACAACTCGAGGAACCTGATGTTGATGATCTCAATGTGACTGATCTTGTCCATTTGGAAAACCAA---ATACAAACTGCTCTAATGGAAGCTAGATCCAGGAAG-------ACACATTTGATGATGGAATCCCTCAAG---AGTCTTCATGAAAAG-------GAAAAT---CTGCTGAGAGAAGAAAACAGAATTCTGGCAGACAAG----------------ATATCT---------ATGACCACG------------------------------------------------------------------------------AAC---------ACTAGA---------------GAAGTAAATGGG----------------------ATGGATTTGGATTTCACT---------AACCTTGCA------------ACCATC------CAACCAATT------------GGTGAACAGCAG------------AGAGCAACTCTGAATTTTTTC--------------------------------------------------------------------------------------------------------------------------------------------------------------
Ipomoea_b_IbFLC                 ---------------------------------------------------------------------------------------------------------------------------------------------------------------------------------------------------------------------------------------------------CGGAGA---AAGGTAGCGATAAAGCGAATCGAAGACAAGAGTAGCCGGCAAGTGACCTTCTCGAAGCGCCGGAGCGGATTGATAAAGAAGGCGAAGGAGCTCTCCGTGCTGTGCGACGTTGACGTCGCCGTCGTCGTCTTC---TCCAGCAGCGGCAAGCTCTACGACTTCTCCAGCACT---------AACAG-------------------------------------------------------------------------------------------------------------------------------------------------------------------TTTGACAGGGGTCCTACAAAGA---------TACAACAGCCATGTAGAAACA---GAGGAAAAGCAA----------------------------------------------------------------------------------------TCTAATTACGCGCGATAC---------ATGACAATTGGAGAACTGGTACAGACTCTGGAAAG----------------TGACATTGAGGAACCT------GACCAGCTTAGTGTGACTGACCTTGTCCATTTGGAGCAGCAG---ATTGGGAGTGCACTTCTAGAAACAAGATCTAGGAAG-------AATTGTTTGCTGATGGAATCTATCGCG---CATCTACATGAAAAG-------GAGAAG---ATGTTGGAAGAAGAAAAAAGGCATCTTGAGGAACAA----------------ATAAGT---------GGAATTAAGAAG---------------------------------------------------------------------------GAT---------AGTGAG---------------GAAGTGAATGAG----------------------ATGGGTGTGGGTGTGGATTTCACC---AGCCTTGCA---------------ACG------TCGGTTGTT------------GGTACACAGCAGCAAGCA------GCGGCAACCCTCAATTTACTT--------------------------------------------------------------------------------------------------------------------------------------------------------------
Eustoma_e_EgFLC1                ------------------------------------------------------------------------------------------------------------------------------------------------------------------------------------------------------------------------------------ATGGGG---------CGACGG---AAGTTGGAGATCAGGAGAATCGAGGACAAAAACAGCAGGCAAGTCACTTTCTCCAAGCGGAGGACTGGACTCATGAAGAAGGCCAAAGAGCTCGGCGTTCTCTGCGACGTCGACGTCGCTGTCGTCATCGTC---TCCAGCCACGGCAAACTCTACGATTTCTCCAGCAAT---------AACAG-------------------------------------------------------------------------------------------------------------------------------------------------------------------TTTGGTGCAATTGCTTCAAAAG---------TATCAAAGTTACATGGAATGC---AAAGGAAACAACAGTGCA---------GAA---------------GTT-------------AACAGAAAGATGCAGAAC---------------------AGCCAGACTATGAGCCTC---------CCAGTGATGAAAGAGCTGCTACATACAGTTGAAAG----------------GGATCTCGAGGAACCA---------AACTTTGAACTGACAAAGATTTTGCAGCTCGAGAAAAAC---CTCCAGACTGCACTGATAGAAACAAGATCTATAAAG-------ACTCATTTGATGATGGATACCATAACT---AGCTTACGTCAAATG-------GAAAAT---AATCTGATAGAAGAAAACAAGTTTCTGCAAACCAAG----------------ATACCC---------GATAATGAAAAC---------------------------------------------------------------------------GACGGGATGGCAGCTGAG---------------ACGACTCCTGAG----------------------CTTGGTAATATGGCA------------CGCTGCAAC---------------CTA------ATGATATCT------------GGGCAGAGG---------------------ACACTTAATTTACTC--------------------------------------------------------------------------------------------------------------------------------------------------------------
Coffea_a_CaFLC                  ------------------------------------------------------------------------------------------------------------------------------------------------------------------------------------------------------------------------------------ATGGGG---------CGGAGG---AAGGTGGAGATTAAGAAAATCGAGGACAAGAACAGCAGGCAAGTCACGTTTTCCAAGCGGAGAAGCGGACTGATGAAGAAAGCCAAGGAACTTTCCGTTCTCTGCGACGTGGATGTTGCTGTCCTCATCTTC---TCTGGTCGCGGCAAGCTCTACGACTTCTGCAGCACC---------AACAG-------------------------------------------------------------------------------------------------------------------------------------------------------------------TTTGGCCAAGATCCTACAACGA---------TATCGCAACTACGCAGAAGCA---GAAGACGGGTCTGCAAGA---------ATT---------------AGC-------------GGCGTAGAGAAACGTAAC---------------------CCTGAAGGCAGAAATGTC---------GTGACAATCAGAAAGCTGCTGGAAAAAGTTGAAAG----------------GGATCTAGAGGAGCCAGATGTTGACCACCTTAACCTGAGTGAACTAGTGCAATTGGAAGAACAA---CTTGAAGATGCACTCATTCAAACAAGATCTAGGAAG-------ACACGATTACTGATGGAATCAATAACC---AGTCTAAGTGAAGTG-------GAAAAG---ATGCTGAGGGAAGAAAACAAGCTTCTGCAAAATAAG----------------GTAGCT---------GCAGGTACATCC---------------------------------------------------------------------------AATGAGAAGAGGAATGAC---------------TTGATCCTTGAA----------------------TTTGGGGACCTTACA------------CACGTTGGA------------------------ATGATTTCT------------GGGCAGCGA---------------------CAGGCTATGCTTGAACTACTT--------------------------------------------------------------------------------------------------------------------------------------------------------
Cyclamen_p_CpMADS3              ------------------------------------------------------------------------------------------------------------------------------------------------------------------------------------------------------------------------------------ATGGGT---------CGGAGG---AAGCTGGAGATAAAGAGGATAGAAGACAAGAGCAGCAGGCAAGTCACCTTCTCAAAGAGACGCAACGGACTTATCAAGAAAGCTCGGGAGCTCTCCGTCCTTTGCGAAGCCGACGTCTCGCTCCTCGTCTTC---TCCGCTCGCGGCAAGCTCTACGAGTTCTCCAGTTCC---------CAAAG-------------------------------------------------------------------------------------------------------------------------------------------------------------------TTTGGACCAGATTATTCAACGC---------TACAAAAGCAGCTGTGTGGCA---GTGGCAGATGGA---------------ATT---------------GCC-------------TCAGAAGACCAGGTG------------------------AATATATTTGGAAATTTT---------GGGACAAGTTCGGAGCTCTTAGAAGGAGTTGAAAG----------------GTACTTGGAGGAGGCACACCTGGAGAAGCTTAGTGTGACTGACCTGGTTCAACTGGAGAGCGAA---GTTGATGCAGCACTAAGGCAGATCAAATCAAGAAAG-------ACACAACTACTGTTGCAGTCCATAACG---GCCCTTAACCAAGAG-------GAAACT---AGGCTGACGGAACAAAACAAGCGTCTAGTGGCAGAG----------------GTAGCT---------GGTCTTGAGAAA---------------------------------------------------------------------------GAT---------CATGAT---------------GCG---AATGAA-------------------------------------------------------------------------------------GCAACT------------GAACAAAGA---------------------CCTATGCTTCTTTTGTTC-----------------------------------------------------------------------------------------------------------------------------------------------------------
Mesembryanthemum_c_MEcrFLC      ------------------------------------------------------------------------------------------------------------------------------------------------------------------------------------------------------------------------------------ATGGGG---------AGGAAG---AAGATACAGATGAAGAGGATTGAAGATAAGAGCAGTCGTCAAGTGACGTTCTCGAAGCGTCGTTCTGGATTAATCAAGAAGGCTCGAGAACTTTCTGTGCTCTGCGATGTCGAGGTTGGACTCGTCGTCTTC---TCCAGTCGTGGTCGTCTCTACGAATTCTGCAGTAGCGACACT---TCCAG-------------------------------------------------------------------------------------------------------------------------------------------------------------------TTTGCCCCAGGTTCTTAAGCGA---------TACCAAGATTGCATTGCAGTC---AAGGAACAGACTTCAACC---------ATC---------------AGC-------------AGTGAACTGGAGAAA------------------------AATCTTCATTCTAGTTTCGCAGACATCGAAACGTGTTCTGATCTACTGAAAACAGTTGAAAG----------------TTGTCTGGACAGCTCA------GAGCAGCTTGGCTTGTATGACTGTATGCAGCTTGAAACGGAA---CTTGATGCAGCCCTCTCACAGACCAGGACACGGAAG-------ACTGAGTTGATGCTAGAGTCTGTGATC---TCTCTAAAGAAACAG-------GAGAGG---ACACTGATACAAGATAATGAGCGGTTGAAG---GAG----------------GTTGCT---------ACTTTGAAGGGT---------------------------------------------------------------------------GAT---------GACAAC---------------ACC----------------------------------------------------------------------------------------------GGATTG------------CAGGTAGCA---------------------ACATTGAAGGGTGAT--------------------------------------------------------------------------------------------------------------------------------------------------------------
Beta_v_BvFLC                    ------------------------------------------------------------------------------------------------------------------------------------------------------------------------------------------------------------------------------------ATGGGA---------AGAAGG---AAGATAGAGATGAAAAGAATTGAAGATAAAAGTAGTCGTCAAGTTACATTTTCAAAGCGGCGTTCTGGTCTTATCAAAAAAGCTCGCGAACTCTCTATCCTTTGTGATGTCGATGTTGCTGTTCTTGTTTTC---TCTAATCGTGGTCGTCTTTACGAATTCGTCAATAGTTCTTCTTCTTCCAG-------------------------------------------------------------------------------------------------------------------------------------------------------------------TTTGTCTCAGATTCTTAAGCGC---------TATCAAGATTCCACTGCAGCA---GACGGGAAAGCTTCAATA---------GCT---------------GCT-------------GTTGAAACAGAGCAG------------------------AGTTCACCTTCTAGTTGTGCAGAAGTCCAAACATGTGGTGAGCTAGTAAAATCAGTTGAAAG----------------GTACCTAGAAGGACCAGAGCTTGAAAATCTTAGGCTTGAGGACTTCATGAGGCTGGAGAGGCAA---CTAGCTGATGCCCTTGTACAGACCAGAACCCGAAAG-------ACTCAACTTATGCTAGAATCTATCGGA---ACACTAAGTGAACAG-------GAGAAG---CTGTTGAAACAAGAGAATGAACAGTTGAAGGATGAG----------------GTAGCA---------AATCTGATAGGC---------------------------------------------------------------------------ATT---------CCCAAG---------------AGC---CGAAAC----------------------CATAAGGATTTAGGG------------GTTAACAAC---------------TTG------ATGGAGGTGGATGCTGATAGACAATACTCTCAGCCA---------CTCAGAACACTTCCACTGCTGAGG-----------------------------------------------------------------------------------------------------------------------------------------------------------
Oryza_s_OsMADS51                ---------------------------------------------------------------ATGCCCCCCCCCCCCCCCCCCCACTCCATCGATCCCCTCCTCCTCCTCCCCCACTTCTCCCCACCACCACACCACCACACACACGCACGCACGCACGCACGCCTCCGTTTTCCCCCACCGACGAGAGGCGGAGAGGGAGGGGAGCTAGGGTTTTTCGGGGCGGGGATGGCG---------CGGAGGGGGAGAGTGCAGCTGAGGCGGATCGAGGACAAGGCGAGCCGGCAGGTGCGGTTCTCCAAGAGGAGGGCGGGGCTGTTCAAGAAGGCGTTCGAGCTCGCCCTGCTCTGCGACGTGGAGGTGGCGCTCCTCGTCTTC---TCCCCCGTCGGCAAGCTCTACGAGTACTCCTCC------------TCCAG-------------------------------------------------------------------------------------------------------------------------------------------------------------------CATTGAAGGTACCTATGATCGC---------TATCAGCAATTCGCTGGAGCC---AGGAGAGACCTGAACGAA---------GGAAGTACAAGCATCAACAGT-------------------GATGAAAAT------------------------GCA------------------------AGTATACACTCCAGGCTTAGGGACATAACGGCCTG----------------GTCTCTCCAAAACAATGCT---GACGAGTCGGATGCTAATCAGCTAGAGAAACTGGAGAAACTG---CTGACAAATGCTTTGAGGGATACGAAATCAAAGAAG-------ATGTTGGCAAAACAAAATGGTGAAGGG---AGTAGGAGCAGAGCA-------AACTCC---AGTGGCTCTAGGGGGCAGGAGGAAGGAAGTGCA----------------------------------------------------------------------------------------------------------------------------------------------------------------------------------------------------------------------------------------------------------------------------------------------------------------------------------------------------------------------------------------------------------------------------------------------------------------------------------------
Sorghum_b_SbFLC2                ------------------------------------------------------------------------------------------------------------------------------------------------------------------------------------------------------------------------------------ATGGCG---------CGGCGCGGGCGCGTGGAGCTGCGGCGGATCGAGGACAAGGCGAGCCGACAGGTGCGCTTCTCCAAGCGCCGCGCGGGGCTGTTCAAGAAGGCCTTCGAGCTGGCCCTGCTCTGCGACGCCGAGGTCGCGCTCCTCGTCTTC---TCCCCCGGCGGCAAGCTCTACGAGTACTCCTCC------------ACCAG1:185:5------------------------------------------------------------------------------------------------------------------------------------------------------------CATAGAAGATACATATGACCGC---------TATCAGCAATTTGCGGGAGCA---GGAAGAAATGTGAAT------------GGAGAT---AAC---AACGAT2:258:5------AACCCAGACGTAGCTGCT---------------------TCA------------------------GATTTACAGTCGAGACTTAAGGAGATCGCAACATG3:314:5---------GTCTGAACAACACAATGCT---GAGGAGTCAGATGCCAATGAACTCGAGAAACTAGAGAAACTC---CTGGCAAATGCTTTGAGGAACACGAAAACCAAAAGG4:411:5ATGTTGGCAAAACAAAACAATGGTGGTGCCGGTACAAGTACAGGC-------AACCAG---AACAGCAAC---GGACCTAGTAGTCACGAG------------------------------------------------------------------------------------------------------------------------------------------------------------------------------------------------------------------------------------------------------------------------------------------------------------------------------------------------------------------------------------------------------------------------------------------------------------------------------------5:489:5
Panicum_v_PvFLC2                ------------------------------------------------------------------------------------------------------------------------------------------------------------------------------------------------------------------------------------ATGGCA---------CGACGCGGGCGCGTGGAGCTGCGGCGGATCGAGGACAAGGCGAGCCGGCAGGTGCGCTTCTCCAAGCGCCGCTCGGGGCTGTTCAAAAAGGCGTTCGAGCTCGCCCTCCTCTGCGACGCCGAGGTCGCGCTGCTCGTCTTC---TCCCCCGCCGGCAAGCTCTACGAGTACTCCTCC------------ACCAG-------------------------------------------------------------------------------------------------------------------------------------------------------------------CATAGAAGATACATATGAGCGT---------TACCAGCGATTTGCGGGGGCA---GGAAGAAATGCGAATGAA---------GGAGACCAAAATAACAACGAT-------------AACCAGGATGCTGCTGCT---------------------TCA------------------------GATTTACAGTCCAAGCTTAGGCAGATCTCAACATG----------------GTCAGAACGAAACAATGCT---GACAAGTCAGATCCCAATGAACTAGAGAAACTGGAGAAACTC---CTGACAAATGCTTTGAGGGATACCAAAACCAAAAAG-------ATGTTGGCAAAACAAAATAAAGGTGGTGCTGGGGCAAGTACAAGC-------AGCCAG---AACAGCAAT---GGACCTACGAGACAGGAT-------------------------------------------------------------------------------------------------------------------------------------------------------------------------------------------------------------------------------------------------------------------------------------------------------------------------------------------------------------------------------------------------------------------------------------------------------------------------------------------
Cynodon_d_CdFLC                 ------------------------------------------------------------------------------------------------------------------------------------------------------------------------------------------------------------------------------------ATGGCG---------CGGCGCGGGCGCGTGGAGCTGCGGCGGATCGAGGACAAGGCCAGCCGCCAGGTGCGCTTCTCCAAGCGCCGCTCGGGGCTGTTCAAGAAGGCCTTCGAGCTCGCCCTCCTCTGCGACGCCGAGGTCGCGCTTATCGTCTTC---TCCCCCGCCGGCAAGCTCTACGAGTACTCCTCC------------ACCAG-------------------------------------------------------------------------------------------------------------------------------------------------------------------CGTAGAAGGAACATATGAGCGA---------TATCAGCAATTTGCAGGCTCA---GGAAGAAACGTTAATGAT---------GCGGATCGAAGC---AACGAT-------------AACCAGGATGAGTCT------------------------TCT------------------------AATTTGCAGTCGAGGCTTACAGAGATCACAGCCTG----------------GTCCACCCAGAATAATGCT---GACGAGACAACTACCAGTGAACTGGAGAAACTGGAGAAACTC---CTGACAAATGCTTTAAGGGACACAAAAACCAAAAAG-------ATGCTGGCTAAAAATGGTAGTGGCTGTCCTGGCGCAAGCACAAGC-------AACCAG---AACAGGGAT---GGACCAATGAGT-------------------------------------------------------------------------------------------------------------------------------------------------------------------------------------------------------------------------------------------------------------------------------------------------------------------------------------------------------------------------------------------------------------------------------------------------------------------------------------------------
Hordeum_v_ODDSOC1               ------------------------------------------------------------------------------------------------------------------------------------------------------------------------------------------------------------------------------------ATGGCG---------CGGCGCGGGCGGGTTGAGCTGCGGCGGATCGAGGACCGGACGAGCCGGCAGGTGCGCTTCTCCAAGCGCCGCGCGGGGCTCTTCAAGAAGGCCTTCGAGCTCTCGCTCCTCTGTGACGCCGAGGTCGCGCTGCTCGTCTTC---TCCCCCGCCGGCAAGCTCTACGAGTACTCCTCA------------GCCAG-------------------------------------------------------------------------------------------------------------------------------------------------------------------CATTGAAGGTACATATGACCGG---------TATCAGCAATTTGCGGTTCCT---GGAAGGACCCTGGATCAA---------GAAGATGCAACTGTCAGCAAT----------------GATGAAGATCCT------------------------TCA------------------------AATATGCAGTCAAGGCTTAGCGAGATTGCTGCCTG----------------GTCTCTCGATAATAATGCT---GACAACTCAGATGCCAGTAGTTTGGAGAAACTGGAGAAACTA---CTAAAAGATGCTCTGAGAATTACAGAATCTAAGAAG-------ACGTTGGCAAAACAAAATAGTGGCGGG---AGCACGAGCGAGAGA-------GCTCCA---ACGGACCTAGGGGGCATGAGAATGGGAGGAAGGCTT-------------------GAG---------------------------------------------------------------------------------------------------------------------------------------------------------------------------------------------------------------------------------------------------------------------------------------------------------------------------------------------------------------------------------------------------------------------------------------------------------------
Triticum_a_TaAGL41              ------------------------------------------------------------------------------------------------------------------------------------------------------------------------------------------------------------------------------------ATGGCG---------CGGCGCGGGCGTGTGGAGCTGCGGCGGATCGAGGACCGGACGAGCCGGCAGGTGCGATTCTCCAAGCGCCGCGCGGGGCTCTTCAAGAAGGCGTTCGAGCTCGTGGTCCTCTGCGACGCCGAGGTCGCGCTGCTCGTCTTC---TCCCCCGCCGGGAAGCTCTACGAGTACGCCTCC------------TCCAG-------------------------------------------------------------------------------------------------------------------------------------------------------------------CATCGAAGGTACATATGATCGC---------TATCAGAGATTTGCAGGGGCT---GGAACGAACGTGAATGGA---------GGCGATGCAAGT---AGCAAC-------------AATGATGGTGATCCT------------------------TCA------------------------AACATACAGTCAACGCTTAAAGAGATCGCTTCCTG----------------GTCTATTCAAAACAATGCT---GATGTCTCAGATGCTAATAAGCTAGAGAAACTGGAGAAACTC---CTGACAGATGCTTTGAGGAATACAAAATCCAAGAAG-------ATGTTGGTGCAACAAAATAGCGGCGCA---AGCACGAGGGGGTGG-----------------------------------------------------------------------------------------------------------------------------------------------------------------------------------------------------------------------------------------------------------------------------------------------------------------------------------------------------------------------------------------------------------------------------------------------------------------------------------------------------------------------------------------
Triticum_a_TaAGL33              ------------------------------------------------------------------------------------------------------------------------------------------------------------------------------------------------------------------------------------ATGGCG---------CGGCGCGGGCGTGTGGAGCTGCGGCGGATCGAGGACCGGACGAGCCGGCAGGTGCGCTTCTCCAAGCGCCGCTCGGGGCTCTTCAAGAAGGCCTTCGAGCTCGCGGTCCTCTGCGACGCCGAGGTCTCGCTGCTCGTCTTC---TCCCCCGCCGGCAGGCTCTACGAGTACGCCTCC------------TCCAG-------------------------------------------------------------------------------------------------------------------------------------------------------------------CATAGAAGGTACATATGACCGC---------TATCAGGCATTTGCAGGAGCC---GGAAAGGACGTGAATGAA---------CCCGGTGCAAGT---AACAAC-------------AATGATGGAGATCCT------------------------TCA------------------------AATATACAGTCAAGGCTTGAAGAGATTACTACCTG----------------GTCTCTTCAAAACAATGCT---GATGACTCAGATGCTAATGAGCTAGAGAAACTGGAGAAACTA---CTGACAGATGCTTTGAAGAATACAAAATCGAAGAAG-------ATGTTGGCGCAACGAAATAGTGGTGCA---GGAACGAGTGCAAGC-------GGCGAG---AACTCCAGTCGTCCTAGGGGACAGAAGGGAGGAAGG-------------------ACT---------------------------------------------------------------------------------------------------------------------------------------------------------------------------------------------------------------------------------------------------------------------------------------------------------------------------------------------------------------------------------------------------------------------------------------------------------------
Avena_b_AbFLC                   ---------------------------------------------------------------------------------------------------------------------------------------------------------------------------------------------------------------------------------------ACG---------CGGCGGGGGCGGGTGGAGCTGCGGCGGATCGAGGACAGGACGAGCCGGCAGGTGCGCTTCTCCAAGCGCCGCTCGGGCCTCTTCAAGAAGGCCTTCGAGCTCTCCCTCCTCTGCGACGCCGAGGTCGCGCTGCTCGTCTTC---TCCCCCGCCGGCAAGCTCTACGAGTTCGCCTCC------------GACAG-------------------------------------------------------------------------------------------------------------------------------------------------------------------CATAGAAAGTACATATGACCGA---------TATCAGAGATTTGCGGGAGCC---GGCGAGAACCTGAATGAA---------GGAGATGCAAGT---GGCAAC-------------AATGATGGAGATACT------------------------TCA------------------------AATATACAGTCGAGGCTTAGAGATATTGCTTCCTG----------------GTCTCTTGAAAATGATGCT---GAGGATTCAGATGTTAATAAGCTAGAGAAACTGGAGAAACTC---CTGACACATGCTTTGAGGAACACAAAAACCAAGAAG-------ATGTTGGCGCAACAAAACGGTGGCGCA---AGCACGAGCGCGAGC-------GGCAAG---AGGTCCAAAAGGCCCAGGGGACAGGAGGAAGGAAGG-------------------GCC---------------------------------------------------------------------------------------------------------------------------------------------------------------------------------------------------------------------------------------------------------------------------------------------------------------------------------------------------------------------------------------------------------------------------------------------------------------
Dactylis_g_DgFLC                ------------------------------------------------------------------------------------------------------------------------------------------------------------------------------------------------------------------------------------ATGACA---------CGGCGGGGGCGGGTGGAGCTGCGGCGGATCGAGGACCGGACGAGCCGGCAGGTGCGCTTCTCCAAGCGCCGGTCGGGGCTCTTCAAGAAGGCCTTCGAGCTCTCCCTCCTCTGCGACGCCGAGGTTGCGCTGCTCGTCTTC---TCCCCAGCCGGCAAGCTCTACGAGTACGCCTCC------------TCCAG-------------------------------------------------------------------------------------------------------------------------------------------------------------------CATAGAAGGTACATATGACCGA---------TATCAGAGCTTTGCGGGAGCC---GGAACTAACCTGAATGAG---------GGCGATGCAAGT---AGCAAC-------------AATGAAGGAGATCCT------------------------TCA------------------------AATATACAGTCAAGGCTTAGAGAAATTGCTTCCTG----------------GTCTCTTCAAAATAATGCT---GATGAGTCGGATGCTAATAAGCTAGAGAAACTGGAGAAACTC---CTGACACATGCTTTGAGGAACACAAAATCCAAGAAG-------GTGTTGGCTCAACAAAATGGCGGCGCT---AGCACGAGCGGGAGC-------GGCGAG---AACACCAATGGGCCTAGGGGACAGGAGGAAGGAAGT-------------------GCT---------------------------------------------------------------------------------------------------------------------------------------------------------------------------------------------------------------------------------------------------------------------------------------------------------------------------------------------------------------------------------------------------------------------------------------------------------------
Hordeum_v_ODDSOC2               ---------------------------------------------------------------------------------------------------------------------------------------------------------------------------------------------------------------------------------------GCG---------CGGCGCGGGCGCGTGGAGCTGCGGCGGATCGAGGACCGGACGAGCCGGCAGGTGCGCTTCTCCAAGCGCCGCTCGGGGCTCTTCAAGAAGGCCTTCGAGCTGTCGGTCCTCTGCGACGCCGAGGTCGCGCTGCTCGTCTTC---TCCCCCGCCGGCAGGCTCTACGAGTACGCCTCC------------TCCAG-------------------------------------------------------------------------------------------------------------------------------------------------------------------CATAGAAGGTACATATGACCGC---------TATCAGGCATTTGCAGGAGCC---GGAAAGGATGTGAGTGAA---------GGCGGTGCAAGT---AACAAC-------------AATGATGGAGATCCT------------------------TCA------------------------AATATACAGTCAAGGCTTAAAGATATTACTTCCTG----------------GTCTCTTCAAAACAATGCT---GATGACTCAGATGCTAATGAACTGGTGAAACTGGAGAAACTA---TTGACAGATGCTTTGAAGAAGACAAAATCCAAGAAG-------ATATTGGCGCAACGAAATAGCGGTGCG---GGCACGAGTGCGAGC-------GGCGAG---AACTCCAGA---AGGTTT-------------------------------------------------------------------------------------------------------------------------------------------------------------------------------------------------------------------------------------------------------------------------------------------------------------------------------------------------------------------------------------------------------------------------------------------------------------------------------------------------------
Triticum_a_TaAGL42              ------------------------------------------------------------------------------------------------------------------------------------------------------------------------------------------------------------------------------------ATGGCG---------CGGCGCGGGCGGGTTGAGCTGCGGCGGATCGAGGACCGGACGAGCCGGCAGGTGCGCTCCTCCAAGCGCCGAGCGGGGCTCTTCAAGAAGGCCTTCGAGCTCTCGCTCCTCTGCGACGCCGAGGTCGCGCTGCTCGTCTTC---TCCCCCGCCGGCAAGCTCTACGAGTACGCCTCC------------TCCAG-------------------------------------------------------------------------------------------------------------------------------------------------------------------CATTGAAGGTACATATGACCGG---------TATCAGCAATTTGCGGTGCCC---GGAAGGAATCTGATTCAA---------GAAGATGCAACTGTCTGCAAT----------------GATGAAGATCCT------------------------TCA------------------------AATATGCAGTCAAGGCTTGGCGGGATTGCTGCCTG----------------GTCTCTCGATAATAATGCT---GACAACTCAGATGCCAGTAGTTTGGAGAAACTGGAGAAACTA---CTAAAGGATGCTCTGAGAATTACAGAATCTAAGAAG-------GCTTTGGCGAAACAAAATAGTGGCGGG---AGCACGAGCGGAGAG-------AGCCCC---AACGGACCTACGGGGCAGGAGAATGGG---AGGAAT-------------------GCT---------------------------------------------------------------------------------------------------------------------------------------------------------------------------------------------------------------------------------------------------------------------------------------------------------------------------------------------------------------------------------------------------------------------------------------------------------------
Oryza_s_OsMADS37                ---------------------------------------------------------------------------------------------------------------------------------------------------------------------------------------------------------------------------ATGGAGGGAGGAGGGAGGAGGAGGAAGAGGGGGAAGGTGGAGCTGCGGCGGATAGAGGACCGGACGAGCCGGCAGGTGCGATTCTCGAAGCGGCGGAGCGGGCTGTTCAAGAAGGCGTACGAGCTGTCCGTGCTCTGCGACGCCCAGGTCGCCCTCCTCGTCTTC---TCCCCCGCCGGCCGCCTCTACGAGTTCGCCTCTTCCACC------TCCAG-------------------------------------------------------------------------------------------------------------------------------------------------------------------CATTGATACAATTTTTGGTCGG---------TATTGGGACCTTCTGGACACAACAATTGATCTCAATATTGAA---------GCAAGGGAATCTCGGGTTGAT-------------TGCAATATA------------------------------CAG------------------------CTTCGTCAGAAAGAGCGTTCAGATGACCCGGTGCC----------------TAAGATAAACCACATTACT---CAATGTGTGTTGGAATCAAATGTCAACGAGCTGAACATCGCTGAGCTAAGAGGTTTGGAGGAAGCGATGACTAATGCTTTG-------ACAGTTGTTAAGAACAAACTGATGATG---AAGGTGGCTAGTGTG-------CTCCCC---CAAAGCGAGAAGAAGAGGAAGAGTTGCTCGATTTCA-------------------------GAGCCAAGA------------------------------------------------------------------------------------TCA---------GGAGTG---------------AGC---TCT---------------------------------------------------------------------------------------------------------------------------------------------------------------------------------------------------------------------------------------------------------------------------------------------------------------------
Sorghum_b_SbFLC1                ATGGAGACGCCTTCCGTCCGCTTCCCCACACATGTACAGCTAGCTGAGCGCGCGCGTGAGCAGCGAAGTGACCACGCAACGCAAGCGAGCTCATCGCCACTTGCGAGGCTCTTCTCTTCTGTTGGCTGCCCACCCACCCAGGGCCTTGGCAAGATCGAAATGGAGGTGGGGGCGGCGGCGAGGAGGCGGGCGCGGGCGGCGCATCAGCAGGAGGAGATCAGGGAGAGCAAGGCGGGGAGGAGGAAGCGCGGCCCGGTGGAGCTGCGGCGGATCGAGGACCGGACGAGCCGGCAGGTGCGCTTCTCCAAGCGCCGGAGCGGGCTGTTCAAGAAGGCCTACGAGCTCTCCGTGCTGTGCGACGCCCAGGTCGCGCTCGTCGTCTTC---TCCCCCGCCGGCCGCCTCTACGAGTTCGCCTCCGCCGAC------TCCAG-------------------------------------------------------------------------------------------------------------------------------------------------------------------CATTGAAAAAGTATTCGGTCGA---------TACTGGGACCTTGCCAACACAGAAATTGATCTCAATATTGAG---------GCACGAGAGTCAAGGGTCAAC-------------TGCAATATACAGCTTTCT---------------------CAG------------------------AATGAGGAGCCAATTGGAGGCTCGTTAGCTGACCT----------------GCTAATTATGATCGCTCAA---GGGGATAAGAGGCTTGGAGGAAGCACTAGGCGACGCTCTAGCAGTTATCAGGAACAAACTGACGATGAAGGTGACTGGGTG-------CCTGGGTGGCCC--------------------------------------------------------------------------------------------------------------------------------------------------------------------------------------------------------------------------------------------------------------------------------------------------------------------------------------------------------------------------------------------------------------------------------------------------------------------------------------------------------------------------------------------------------------------------
Setaria_i_Si014540m             ------------------------------------------------------------------------------------------------------------------------------------------------------------------------------------------ATGGAGCGGCGGGTGGAGCTTGACCTGCTACAGCAGGAGAAGAAGGGGACGAAGAGGAAGCGCGGGCGGGTGGAGCTGCGGCGGATCGAGGACCGGACCAGCCGGCAGGTGCGCTTCTCCAAGCGGCGGTGCGGGCTGTTCAAGAAGGCCTACGAGCTCTCCGTGCTCTGCGACGCACAGGTCGCGCTCGTCGTCTTC---TCCCCCGCCGGCCGCCTCTACGAGTTCGCCTCCGCCGAC------TCCAG-------------------------------------------------------------------------------------------------------------------------------------------------------------------CCTTGGAGAAGTTTTGGATCGA---------TATTGGGACCTCGCCAACACAATAAATGATCTCAACATTGAA---------GCACGAGACTCAAGGGTTGAC-------------CGCAATATACAGGAG------------------------CAG------------------------CAGTCATCTGTTGGCTCTTTACCTGATCAGCTGAA----------------TATCGTTGCTCAACGGGCC---ATGGAAGCAAGTGTGGACGAGCTGAGCATG------GCCGAG---ATAAGAAGCTTGGAGGAAACAGTAACCGACGCTCTG-------GCAGCTATCAGGGTCATACTG---------CACTGCACACATTTC-------TTC-------------------------------------------------------------------------------------------------------------------------------------------------------------------------------------------------------------------------------------------------------------------------------------------------------------------------------------------------------------------------------------------------------------------------------------------------------------------------------------------------------------------------------
Musa_p_MpFLC                    ------------------------------------------------------------------------------------------------------------------------------------------------------------------------------------------------------------------------------------ATGGCG---------CCGCGAGGGAGGGTGGAGCTGCGACGGATCGAGAACCGCATCAGCCGCCAGGTGCGCTTCTCTAAGCGCCGGGGCGGCCTCTTCAAGAAGGCCTACGAGCTTGCCGTCCTCTGCGACGCCGAGGTCGCCCTCGTGGTCTTC---TCCCCCGCGGGGAAGTTGTACGAGTTCTCCAGCGTC---------CTCAG-------------------------------------------------------------------------------------------------------------------------------------------------------------------CCTGGAGAAGACTATTGACCGC---------TACCAGAATTTTATGAAAGAA---GATAGATATGTTGGCAAGCATGAT---GACCCAAAGCAGAATAATGAA-------------CAAGGATTTGCGCAT------------------------TCA------------------------GAAGGCAATTCCAAACTACTGGAGATTGTTGAAAG----------------GGTTTTTGGAACAGATTTT---GACAAGCTGAACATGGATGACCTCGACAGGCTGGAGAATGAT---ATATGCGTTGCACTAAAATGGATAAGATCTAGAAAG-------GATCAGTCGATGATGGATTCATTAGCC---AACCTTTCTGCGAAG-------GAGAAA---TCATTACTTGAGGAGAGAAGACTTTTGCAATCTGCG----------------TTAATCATGGAGGAGAGA------------------------------------------------------------------------------------AGC---------GACGCG---------------AAG---AAGATC----------------GCC---GACAACAGCGCG---------------GCAGCG---------------GAAGCA------GCGGGAACG------------TCACCGGGGAAC------------ACGGAGGGCCCC-----------------------------------------------------------------------------------------------------------------------------------------------------------------------
Musa_a_MaFLC                    ----------------------------------------------------------------------------------------------------------------------------------------------------------------------------------------------------------------------------------------------------------------------------------------------------------------------------------------------------------------------------------------------------------------------------------------------------------------------------------------------------------------------------------------------------------------------------------------------------------------------------------------------------------------------------------------------------------ATGCCA---CAGAATAATGAA-------------CAAGGATTTGCGCAT------------------------TCA------------------------GAAGGCAATTCCAAACTACTGGAGATTGTTGAAAG1:71:5----------GGTTTTTGGAACAGATTTT---GACAAGCTGAACATGGATGACCTCGACAGGCTGGAGAATGAT---ATATGCGTTGCACTAAAATGGATAAGATCTAGAAAG2:168:5GATCAGTCGATGATGGATTCATTAGCC---AACCTTTCTGCGAAG3:210:5GAGAAA---TCATTACTTGAGGAGAGAAGACTTTTGCAATCTGCG4:252:5---------TTAATCATGGAGGAGAGA------------------------------------------------------------------------------------AGC---------GACGCG---------------AAG---AAGATC----------------GCC---GACAACAGCGCG---------------GCAGCG---------------GAAGCA------GCGGGAACG------------TCACCGGGGAAC------------ACGGAGGGCCCCTAC------GCTGCTTGGTGGCGACCGCCTTCACGGTC-------GTCACAGCCGGAGGTGGATACGCCG------------------------------------------------------------------------------------------5:405:5
o_Ranunculus_s_RascFUL2         ---------------------------------------------------------------------------------------------------------------------------------------------------------------------------------------------------------------------------------------------------------------------------------------------------------------------------------------------------------------------------GAAGTTGCTTTGATTGTTTTC---TCTACTAAAGGGAAACTCTTTGAATACTCTACTGAT---------TCCGG-------------------------------------------------------------------------------------------------------------------------------------------------------------------CATGGATAAGATTCTCGAGAGA---------TATGAGCGGTACTCCTATGCA---GAGAGGGAACTTGTGACA---------AATGACATCGAC---GCACAG----------------GGGAACTGGTCT------------------------TTGGAATATACCAAACTC---------AAAGCTAAAGTTGAGATCTTACAGAAGAATCAAAG----------------GCATTTTAGGGGTGAAGACATTGATAACTTGGGTCTCAAAGAGCTCCAAAACTTGGAACAACAG---CTTGATACTGCTCTGAAGCTGATAAGAGCAAGAAAG-------AACCAACTCCTGTTTGAATCCATTTCC---GAATATCAGAAGAAG-------GAGAAA---GCTTTGCATGAGCAGAATAATCAGCTAGAGAAGCAG----------------CTCAAGGAGAAGGAGAAG------------------------------------------------------------------------------------GAA---------CTGGCT---------------AAA---CTCGCG----------------CAATGGGAACAGCCACCC---------------AATCCA---------------GGCCAA------ACTTCACAA------------TGTTCCACACCA------------CAATCCCACCCCTCCCTGAACATT------------------------GG-------GGGGAACTACCAA---GGAAGAAGCACT---GGGGGAGAAGAA---GAAGTACCTCAAACCCAAGCTCGGCCAACCATTCTCATGCCGCCATGGATAATTCGCCACATGAATGAA-------
o_Aquilegia_c_FL1               ------------------------------------------------------------------------------------------------------------------------------------------------------------------------------------------------------------------------------------ATGGGT---------AGAGGT---AGGGTTCAGTTGAAGAGGATTGAAAACAAAATCAATCGACAAGTTACCTTCTCAAAAAGAAGGTCTGGATTGTTGAAGAAAGCTCATGAGATCTCAGTTCTTTGTGATGCTGAAGTTGCTTTGATTATTTTC---TCTACTAAAGGAAAGCTTTTTGAGTACTCTACAGAT---------TCCGG1:185:8------------------------------------------------------------------------------------------------------------------------------------------------------------CATGGATAACATTCTTGAGCGA---------TATGAGAGATATTCTTATGCG---GAGAGAGAACTTGCAGGA---------ACTGATTCGGAA---TCACAG2:264:8---------GGAAACTGGTCT------------------------CTGGAATATGTGAAGCTC---------AAAGCTAAGATAGAGATATTACAGAAAAATCAACG3:329:8---------GCATTATAATGGAGAAGATCTTGAAAAGATGAGTCTTAAAGAACTCCAGAACTTGGAACAACAG---CTTGATTCTGCTCTAAAGCAGATAAGAGCAAGAAAG4:429:8AACCAACTCATGCATGAATCCATTTCT---GAGCTTCAGAAGAAG5:471:8GAGAGG---GCATTAACGGAACAGAATAATCAGCTAGGGAAGAAG6:513:8---------CTTAAGGAGAAGGAGAAG------------------------------------------------------------------------------------GAA---------CTGGCC---------------CAA---CAGTCG----------------CCTTGGGAGCAACCAAAT---------------CGAGGC---------------CAAAAC------TCACCATCC------------ATGCTTATATCA------------CAAACACTTCCCTCCCTAAACATT------------------------GG7:626:8TGTCAATTATGAAACGAGAAGCACGAGG---GCTGAAGAGGAA---GGAACCCAACCTCAGCCAGCTCGACCTACCACGCTCATGCCACCCTGGATGCTTCGCCATGTCAACGAA8:735:8
o_Euptelea_p_EUplFL2            ------------------------------------------------------------------------------------------------------------------------------------------------------------------------------------------------------------------------------------ATGGGG---------AGAGGT---AGGGTACAGTTGAAGAGGATCGAGAACAAGATCAGTCGGCAAGTGACGTTCTCGAAGCGGAGGTCAGGGTTGCTGAAGAAAGCCCATGAGATCTCAGTTCTTTGCGAAGCTGATGTCGCCGTGATTGTCTTC---TCCACTAAAGGAAAGCTCTTTGAGTACTCCACTAAC---------TCCGG-------------------------------------------------------------------------------------------------------------------------------------------------------------------CATGGAAGGGATCCTGGAACGA---------TATGAAAGATATTATTATGCC---GAGCAAGAGGTTGTTGCG---------ACTGATCCTGAA---TCACTG----------------GGAAACTGGTCT------------------------ATGGAATATGCCAAACTT---------AAGGCTAAGGTTGATGTTTTACAAAGAACCCAAAG----------------GCATTTTATGGGAGAAGACCTTGACTCCTTGAGTCTCAAAGAGCTCCAACATTTGGAACAACAG---CTTGATACTGCAATGAAGCAGATAAGATCAAGAAAG-------AACCAACTCATGTATGAATCCGTTGTC---GAACTCCAGAGAAAG-------GATAAG---GTTTTGCAGGAGCAGAATAGCATGTTAGAGAAGAAG----------------ATCAAGGAGATGGAGAAA------------------------------------------------------------------------------------TCA---------ATAGCT---------------CAG---CAGAGG----------------CATTGGGAGCAGCAAAAC---------------CAAGGC---------------CAAAAC------TCACCATCC------------TTCTTGCTATCA------------CAGACACTTCCCTCCCTAACCATT------------------------GG-------TGGTACCTATCAA---GCAAGATGCACC---GGAGGTGAAGAG---GAAGAAGCTCGAACTCAATCTCGATTCAACACGCACATGCCACCTTGGATGCTTCGACATCTGAATCCG-------
o_Magnolia_g_MagrAP1            ------------------------------------------------------------------------------------------------------------------------------------------------------------------------------------------------------------------------------------------------------------------CAGCTGAAACGGATCGAGAACAAGATCAATCGCCAGGTGACCTTCTCCAAGCGTCGTATGGGCCTCCTCAAGAAAGCTCACGAGATCTCCGTCCTCTGCGACGCTGAGGTCGCTGTCATCGTCTTT---TCCACCAAAGGAAAGCTCTACGAATACTCCACTGAT---------TCCAG-------------------------------------------------------------------------------------------------------------------------------------------------------------------AATGTCAAGGATTCTGGAGCGC---------TATGAAAGATATTCCTATGCA---GAGAGAGAGCTTGTTTTG---------TCGGGTCCTGAA---TCAGAG----------------GGAAGCTGGTGC------------------------CTTGAATATGGCAAGCTT---------AAGGCTAAGGTGGAATCTTTGCAAAGAAACCTCAG----------------GCATTTTACAGGGGAAGACCTCGACACCTTGAGTCTCAAAGAGCTGCAACAGTTAGAACACCAG---CTTGATGCTGCTTTGAAACATATAAGATCAAGAAAG-------AACCAAATCATGTTTGATTCCATTGCG---GAGCTTCAAAGAAAG-------GAGAAG---TCGCTGAGAGAGCAGAATAACATGCTAGAGAAGGAG----------------ATTCAAGAGAAGGAGAAG------------------------------------------------------------------------------------GCA---------ATGGCC---------------CAG---CAGGCT----------------CAGTGGGAGCAGCAAAAC---------------CAATCC---------------CAAAGC------TCACCATCC------------TTCCTGCTTGCA------------AGCCCTCTCCCAACTCTAAACATC------------------------GG-------C---ACATATCAC---CAGGGAAATGAA---GTGGAAGAG------GAAGGGGCTCGGCCCCCAGCCCGGACCAACAGCCTCATGCCGCCTTGGATGGTACGCCATGTCAACGAA-------
o_Eupomatia_b_EubeAP1           ------------------------------------------------------------------------------------------------------------------------------------------------------------------------------------------------------------------------------------------------------------------------------------------------------------------AAGCGGCGGATGGGTCTCCTCAAGAAGGCCCACGAGATTTCCGTCCTCTGCGATGCTGAGGTCGCTCTCATCGTCTTC---TCTACCAGAGGCAAGCTCTACGAGTACTCCACCGAT---------TCCTG-------------------------------------------------------------------------------------------------------------------------------------------------------------------CATGTCAAGGATTCTGGATCGG---------TATGAGAGAGACTCGTATGCA---GAGAGGGAGCTCGTAGTA---------TCTGGTCTGGAA---TCAGAG----------------GGAAGCTGGTGC------------------------CTAGAATATAGCAAGCTT---------AAGGCTAAGGTGGAAGCCTTGCAGAGAAACCTCAG----------------GCATTTTACTGGGGAAGACTTGGAAACCTTGAGTCTCAAAGAGCTACAACAATTGGAGCACCAG---CTTGATGCTGCTTTGAAACATATAAGATCTAGAAAG-------AACCAAATCATGTCAGAGTCCATTGCG---GAGCTCCAAAGAAAG-------GAGAGG---TTGCTGCAAGAGCAGAATCAGATGCTAGAGAAGAAG----------------GTGCAAGAGAAGGAAAAG------------------------------------------------------------------------------------GCA---------ATGGCC---------------CAG---CAGGCT----------------CAGTGGGATCACCAGAAC---------------CAGTCG---------------CAAAGC------TCACTATCC------------TTCTTGCTTGCT------------ACCCCTCTGCCCACTCTAAACATT------------------------GG-------C---ACGTATCAC---CAGGCAAATGGC---GTGGGAGCTGAGGAGGAAGGAGCCCGGCGATCAGCACGGACTAACAGTCTCATGCCACCATGGATGCTACGCCATGTGAATGAG-------
o_Houttuynia_c_HcAP1            ------------------------------------------------------------------------------------------------------------------------------------------------------------------------------------------------------------------------------------ATGGGG---------AGGGGA---CGGGTGCAAATGAAGAGGATAGAGAACAAGATCAACAGGCAGGTGACCTTCTCCAAGAGGAGGATGGGTCTGCTGAAGAAGGCTCATGAGATATCGGTGCTTTGCGATGCAGATGTGGCACTCATCGTCTTC---TCCACCAAGGGCAAGCTCTACGAGTATGCCACCGAC---------TCCAG-------------------------------------------------------------------------------------------------------------------------------------------------------------------CATGACAAAAATCTTGGAGCGG---------TACGAGAGATATTCCTTTGCT---GAGAGAGAATTTGCTCTA---------GCAGATAACGAA---TCAGAG----------------GGAGCTTGGTCT------------------------CTGGAATTTGGTAAGCTC---------AAAGCCAGAGTTGAAGCTTTACAAAAGACTCACAG----------------GCACTATCTGGGAGAAGACCTTGATTCCCTGAAAGTCAAGGAGCTTCAACACTTGGAGCAGCAA---CTTGATTCTGCTCTCAAGCATGTAAGATTGCGGAAG-------AATCAGGTCATCCAAGAGACAATATCC---GAGCTTCAGAAAAAG-------GAGAAG---GCCCTGCAAGAGCAGAATAACATGCTGGAAAAGAAG----------------GTTCAGGAAAAGCAGAAG------------------------------------------------------------------------------------GCA---------AAAGCC---------------CAG---CAGACT----------------CGGTGGGAAAATCAAAGT---------------CAGAAT---------------CAGAAC------TCAGCGCCA------------TTCTTGTTTTCA------------CTCCCTCTTCCTAACCTAAACATG------------------------GG-------A---ACTTATCAT---CAAGAAAATGGCACTGAAATTAGAGAGCAGGAAGCAGCTCGACCCCTTGCGCACAGCAATAGCCAAATGCCGGCTTGGATGCTTCGTCATGCAAGTGAG-------
