# Supplementary material for: Prevalent Exon-Intron Structural Changes in the APETALA1/FRUITFULL, SEPALLATA, AGAMOUS-LIKE6, and FLOWERING LOCUS C MADS-Box Gene Subfamilies Provide New Insights into Their Evolution
Source: Front Plant Sci. 2016 May 2;7:598. doi: 10.3389/fpls.2016.00598 (PMC4852290; doi:10.3389/fpls.2016.00598)
Supplement: Dataset S7 — Matrices of the SOC1 subfamily. (A) The matrix for phylogenetic analysis in consideration of exon-intron structural changes, in which only alignable sites are included. (B) The matrix based on an alignment generated by Probalign and the resulting tree. (C) The matrix for exon-intron structural change analysis. [file DataSheet7.FASTA]

# (A) Matrix in consideration of exon-intron structural changes (only alignable sites are included for phylogenetic analysis)

# 111 SOC1 sequences, 10 outgroup sequences

# Total sites: 627
# Informative sites: 543

Nicotiana_t_NtSOC1             ATGGTGAGAGGAAAAACTCAGATGAGGCGTATAGAAAACGCAACAAGCAGGCAAGTTACTTTCTCTAAACGCAGAAATGGTTTGCTAAAGAAAGCATTTGAGCTTTCAGTACTATGTGATGCGGAGGTTGGATTAGTTATATTTTCTCCAAGAGGAAAGCTCTATGAATTTGCCAGCTCTAGCATGCAGGAGATAATAGAGCGATATAAGAGGCATACTAAAGACGTTCAACCTGAAAACCAAGTTGGGGAACAGAATCTGCAGCATATGCAGCATGCGGCAGCAAGTTTGATGAAGAAGATAGAGCTTCTTGAAGAATCTAAAAGGAAACTCTTAGGAGAAGGTCTGCAGTCCTGTTCCCTTGTAGAACTACAACAGATAGAAAAACAGTTGGAGCGGAGTGTCAGTACCATCCGAGCACGAAAGATTCAAGTTTTTAAGGAACAAATTGAACGACTAAAAGAAAAGGAGAAAATCCTTGCTTCTGAAAATGCAATACTGAGGGAGAAGTTTGGTCAGAGACAAGGCTCAAGTGGAGAAAAGGAAGGTGAACTTTGTACAGAGAGTAGTGAAAAATCAGATGTGGAGACTGAATTGTTCATCGGACCACCCGAGTGCAGAATAAGG
Petunia_h_FBP21                ATGGTAAGAGGGAAAACTCAGATGAGGCGCATAGAAAACGCCACAAGTAGGCAAGTTACTTTCTCCAAACGCAGAAATGGATTGCTAAAGAAAGCTTTTGAACTTTCAGTACTTTGTGATGCTGAAGTTGGATTGGTCATTTTCTCCCCAAGAGGCAAACTCTATGAATTTGCCAGCTCCTGCATGCAGGAGATAATTGAGCGTTATAAGAGGCATACTAAAGACGTTCAAAATGAAAATCAAGCTGGGGAACAGAATCTGCAG---CTCCAGCATGAGGCAGCAAGTTTGATGAAGAAGATAGAGCTTCTTGAAATATCTAGGAGGAGACTCATGGGAGAAGGTCTGCAGTCCTGTACCCTTCAAGAAATACAACAGCTAGAAAAACAGTTGGAGCGGAGTGTCAGCACCATCCGAGCACGAAAGATTCAAGTTTTTAAGGAACAGATTGCACGACTAAAAGAAAAGGAGAAAATCCTTGCTGCTGAAAATGCAATGCTAAAGGAGAAGTTCGGTGAGAGACAAGTATCAAGTGGAGAGCAGGTAGGAGAACTTTGTGCAGAGGGTAATGAAAAATCAGATGTGGAGACTGAATTGTTTATTGGACCACCCGAGGGCAGAATAAGG
Petunia_h_FBP20                ATGGTGAGAGGAAAAACTCAGATGAGGCGTATAGAAAATGCCACAAGTAGGCAAGTTACATTCTCTAAACGCAGAAATGGGTTGTTAAAGAAAGCTTTTGAACTTTCAGTACTTTGTGATGCTCAAGTTGGATTGGTCATTTTTTCACCTAGAGGCAAGCAATATGAATTTTCCAGTTCAAGCATGCAGGAGATAATCGAGCGTTATAAGGGGCATACTAAAGATGTTCAAACTGAAAATCAAGCTGGGGAACAGAATCTGCAG---------CATGAGACAGCAGGTTTGATGAAGAAGATAGAGTTCCTTGAAACATCTAAAAGGAAACTGCTGGGAGAAGGTTTAGGGTCCTGTACGCTTGAAGAACTACAAAAGATAGAGAAACAGTTGGAACGGAGTGTCAGCATCATCAGGGCGCGAAAGATGCAAGTGTTTAAGGAACAGATTGAAAAGTTAAATGAAAAGGAGAAAGCCCTTGCAGCTGAAAATGCAATGTTGAGGGAGAAGTTTGGACAGAGACAAGCATCAAGCGGAGAGAAGGAAGGAGAAGTTTGTACAGAAGGTAGTGATAAATCAGATGTGGAGACTGAATTGTTTATTGGACCACCTGAGTGCAGAATAAGG
Physalis_p_PFSOC1              ATGGTGAGGGGGAAGACTCAGATGAGGCGTATAGAGAACGCCACAAGTAGGCAAGTCACTTTCTCTAAGCGGAGAAATGGGCTGCTCAAAAAAGCTTTTGAGCTTTCAGTTCTATGTGATGCTGAGGTTGGATTGGTTATTTTCTCTCCAAGAGGAAAGCTCTGTGAATTTGCCAGTTCAAGCATACCGGAGGTAATCGAACGCTATAAGAGGCATACTAAAGACGTTCAACCTGTTCAAAATCAATCTGTGGATATACCGCAGCATACGAAGCAAGAGACGGCAAGTTTGATGAAGAAGATAGAACTCCTTGAATCATCTAAAAGGAAACTCTTGGGAGAAGGGTTAGGGTCGTGCAGCCTTGAAGAATTACAAGAGATAGAGAAACAGTTGGAGAAGAGTGTTAGCACTATCAGGGCTCGAAAGATGCAAGTGTTTAGGGAACAAATGGAGAGATTGAAAGAAAAGGAGAAGGCCCTTACAGCTGAAAATGTGTTGCTGAGGAAGAAGTTTGAAGAGAGAAGAAGTTCAAAGGAAGGAGAAGTAATATTTATAGAAGGCAGTGGTAGTGATAAATCAGATGTGGAGACTGAATTGTTTATTGGACCACCTCATGAATCCAGAATA
Petunia_h_FBP28                ATGGTTAGAGGGAAGACTCAGATGAGGCGAATTGAAAACGCCACAAGCAGGCAAGTCACTTTCTCCAAGAGGAGAAATGGTTTGTTAAAGAAAGCTTTTGAGCTTTCAGTTCTTTGTGATGCTGAGGTTTCACTTATTATCTTCTCCACCAGAGGCAAGCTCTATGAATTCTCCAGCTCAAGCATGCAAGAGATTATCGAACGTTATCGGAGACATAGTGAAGATGTTCAGGGTGAAAAACCAGCTGTGGAACAGAATATGCAGAATTTGAAGCTTGACGCAGCAAGTCTGATGAAGAAGATTGAGATTCTTGAAACATCTAAAAGGAAGCTCTTGGGAGAAGATCTTGGATCTTGCAGTCTTGAAGAACTACAACAAATAGAGAAACAGTTGGAACGGAGTATCAGCACTATCCGTGCAAGAAAGATGGAAGTCTTTAGGGAACAGATTGAAAGATTGAAAGGAAATGTGAAAGTCCTAGCAACTGAAAATGCAATGCTGTGGGAGAAGTGTGGTATGCAACAAACATCAGGTGGAGAAGAC---------CTTTCTATAGAAGGTAGCGAAAAATCAGATGTAGAGACTGAATTATTTATTGGACTACCAGAGTGCAGAACAAAG
Solanum_l_SOC1                 ATGGTGAGAGGGAAAACTGAAATGAGGCGTATCGAAAACGCGACAAGCAGGCAAGTCACTTTCTCAAAGAGAAGAAATGGATTGTTAAAAAAAGCCTTTGAGCTTTCTGTTCTTTGTGATGCTCAAGTTGGATTAGTTATTCTTTCTCCTAGAGACAAACTTTATGAATTTTCAACCTCAAGCATGCAGGAGATTATCGAGCGTTATCAGAGGCATACTAAAGATATTCAGTGTGAAAATCCAGCCATGGAACAGAATATGCAAAATTTGAAGCATGATACATCAAGTTTGATGAAGAAGATTGAACTTCTTGAAAAATCTAAAAGGAAGCTCTTGGGAGAAAGTTTAGAATCTTGTAGTCTTGAAGGACTTCAACAAATGGAACATCAGTTGGAATGGAGTATCAACATCATCCGCGCAAGAAAGATGGAAGTCTTTAGTGAACAAATTGAGAGATTGAAAGAAAATGTGAAAGACCTTGCATCTGAAAATGTTATGTTGTTAGAGAAGTGTGGTATGCAACAAACATCAGGTGGTGAAGAC---------GTTTCTATGATCAGTAGCGAAAAATCGGATGTAGAGACGGAATTACTTATTGGATTACCAATGTCCCTAAATTGA
Ipomoea_b_IbAGL20              ATGGTGAGGGGGAAGACGCAGATGCGGCGTATAGAGAACGCCACAAGCAGGCAGGTGACTTTCTCCAAGAGGAGAAATGGTCTGCTCAAGAAGGCCTTTGAGCTGTCTGTGCTGTGTGATGCTGAGGTTGCTCTTATCATCTTCTCTCCCAGGGGCAAGCTCTATGAGTTTGCTAGCTCAAGCATGAGGGAGATTATAGAGCGATATCGCAGGCATACAGCAGATGTTCAATCTGAGAACCCAGAACAAGAACAGGACATGCAGCATTTGCAGCATGAAACTGAATGCCTGGCAAAGAAAATAGATTACCTTGAAGCATCGAAGCGGAGGCTTTTGGGGGAAGATTTGGGAGCGTGTGCCATGGAAGAGTTACAACAGATAGAGCAACAGCTGGAGAGGAGCGTGAACATCATCCGAGCTAGAAAGATGGAAGTCTACGCAGAACAGATTAAGCGGTTAAGAGATAAGGAAGAAAGCCTAAAAGCTGAAAATGCAGTGCTCTGGGATAAGAATGGGCAGCAAGTCTCAAACGAAGGGAATGAGAAG------GAGAGCGCAGAGGGCAGTGAAAAATCAGACGTTGAGACTGAATTATTCATTGGACTGCCAGAGAGCAGGGCAAAG
Helianthus_a_cmsHA89           ATGGTGAGAGGGAAGACTCAAATGAGGAGGATTGAGAATGCTACAAGCAGACAAGTGACCTTCTCCAAAAGAAGAAATGGTTTGCTGAAAAAAGGTTTTGAACTTTCTGTGCTTTGTGATGCTGAAGTTGCTTTGATCATCTTCTCTCCAAGAGGCAAGCTTTATGAGTTTGCAAGCTCAAGCATGCAGGAGACTATTGAACGGTATAGAAGTCAAGTAAAAGATGTTCAAACAGATATT---TCAAGTGTAGAAGATGTTCAGCATTTGAAGCATGAAACAGCTATCATGGCAAAGAAGGTAGAGCTCCTAGAAGTTGCAAAAAGGAGACTTTTGGGAGAAGGATTAGGAGCAACCACCATTGACGAACTAGTTCGGATTGAACAGCAGCTAGAAAGGGGCGTACGCCTTGTTCGAGCACGAAAGATGCAAGTTTACCAAGAACAGATTGAGCAACTACAAGCAAAGGAGAAATTGCTAGCAGATGAAAATGCAATACTTACAGAGAAGTGTCAAGTCCAAGTAACAGAAGAAAGGCAAGCCGATTTT---CGTGTTCTTGAAAACGGAGAGAATTCTGATGTGGAAACTGAACTATTCATCGGGCCACCAGAGACGAGAATGAAG
Gerbera_h_GSOC2                ATGGTAAGAGGAAAGACTCAGATGAGGAGGATAGAGAATGCTACAAGCAGACAAGTGACATTCTCCAAGAGAAGAAATGGTTTGTTGAAGAAAGCCTTTGAGCTTTCTGTTCTTTGTGATGCTGAAGTTGCTCTCATTATCTTCTCTCCAAGAAGCAAACTCTATGAATTTGCTAGCTCAAGCATGCAGGAGACGATCAAACGATATAGGGGTCATGTAAAAGAGATTCGAACTCAGAATGCTTCAAGCACAGAAGATGTTCAGCATTTGAAGCAGTTAGCAGCTGGTATGGCAAAGAAGATAGAACTCTTAGAAGTTGCTAAAAGGAGACTTTTGGGAGAAGGTCTAGGAACAAGCAATATTGAAGAACTTCAACAGATTGAACAACAGTTGGAGAAGAGTGTATGCATTATCAGAGCAAGAAAGATGCAAGTTTATAATGAACAAGTTGAGCAATTACAAGCAAAGGAGAAAATGCTGGAAGCTGAAAATGCCATCCTAAATGAGAAATGTCAA---GTCTTAACCGAAGAAAGGGGAGAAGATTTT---GAAGTTGCGGAGAACGGAGAGAAATCAGATGTAGAAACAGAATTGTTCATCGGACAAGCGAAGTGGAGAATCACA
Pimpinella_b_MADS1             ATGGTGAGGGGAAAGACCCAGATGAGGCGTATAGAAAACGCCACAAGCAGGCAAGTGACTTTCTCCAAGAGAAGAAATGGGTTGTTAAAGAAAGCCTTTGAACTTTCCGTGCTTTGTGATGCTGAGGTTGCTTTGATTATCTTCTCCCCTAGAGGCAAGCTCCATGAATTTGCCAGCTCAAGCATGCATGAGACAATCGAACGATACCGGAAGCACACTAAGGATGTTCAAAGTAACAACACGCCTGTGGTGCAGAATATGCAGCATCTAAAACATGAAACAGCAAGTTTGGCAAAGAAGATAGAGCTTCTTGAAGTTTCAAAGAGGAAACTATTGGGAGAAGGTTTAGGAACGTGTTCTATTAATGAATTACAACAGATAGAACAGCAGCTGGAGAAGAGTGTATGCACTGTTCGAGCAAGAAAGATGCAGGTCTTCAAAGAGCAGATCGAACAATTAAAGGAAAAGGAGAAGACTCTTGCAGCAGATAATGCAATCCTACTTGCCAAGTATGATCAAGAATCACCAGAAGATGGAGGAAACTTAACA---TCCACCACAGAAAACAGCGAGAATTCAGATGTCGAGACTGAACTGTTCATTGGACCTCCAGAAAAGAGATTCAAG
Antirrhinum_m_DEFH68           ATGGTGAGAGGAAAGACTCAGATGAGGCGTATAGAAAACGCGACAAGCAGACAAGTGACCTTCTCTAAAAGGAGGAATGGTCTTCTTAAAAAAGCTTTTGAGCTTTCAGTTCTTTGTGATGCTGAGGTTTCTCTCATTATATTTGCACCCAGAGGCAAGCTCTATGAATTTGCAAGTTCAAGCATGCAGGACACTATAGAGCGATACCAATGTCACACTAAAGAACTTCAAGCGAATAATCCGCCTGCTGAACATAATATACAGCACGTAAGGCACGAAGCAGCTAGTTTGATGAAAAAGATAGAGCAACTTGAGACTTCAAAACGGAAGTTACTTGGGGAAGGTCTGGGAACATGCACCTTTGAAGAACTGCAGCAGTTAGAACAACAGTTGGAACGCAGTGTCGCTACCATTCGTGCAAGAAAGACGCAAATGTTCAAGCAGCAGATTGAACAATTGAAAGAAAAGGGAAAATCCCTAGCTGCTGAAAATGCCATGCTCCATCAGAAGATTGGAGTACCAGCATTGAACTTACAGAAAGCGGTTATG---GGTTCCTCGGAGATTAGTGAAGTTTCGGATGTGGAGACTGAATTGTTCATTGGACTGCGTGAAACCAGGGCTAAG
Plantago_m_SOC1                ATGGTTCGAGGAAAGACTCAAATGAGGCGTATAGAAAACGCCACAAGCAGACAGGTGACCTTCTCCAAGAGGAGAAATGGTTTGCTCAAGAAAGCTTTTGAGCTTTCTGTTCTTTGTGATGCTGAAGTTGCTCTCATTATCTTCTCTCCTAGAGGAAAACTCTATGAATTTGCCAGTTCAAGCTTGCAGGACACAATAGAACGTTACCAAAGTCACATCAAAGAACTTCAAGCTGAAAATCCACCACTGGAGCAGAATACACAGCAACTGCAGTATGAAACAGCTGGTTTGCTCAGAAAGATTGAACAACTTGAGGCTGCAAAGAGGAAGCTTCTTGGGGAAGGCATAGGAGCGTGCTCCTTAGAAGAGCTGCAGCAGCTGGAAACGCAGCTGGAGCGTAGTGTTACTAGCATCCGCACCAGAAAGACGCAACTGTACAAGCAACAGATTGAGCAACTGAAAGAAAAGACTAAAGCTCTTGCTGCTGAAAACGCCAGCATCTGCCAGAAGTATGGAGGAGGAGGAGCAAAATTGAGTGAAGAGAGAGGA---AATGCAGCGGAGATCAGCGAAGTTTCAGATGTGGAGACTGACCTGTTCATTGGACTGCCAGAAAGCAGGGCGAAC
Misopates_o_Modefh24           ATGGTGAGAGGAAAGACTCAGATGAGGCGTATTGAGAACGCCACAAGCAGACAAGTCACCTTCTCAAAGAGAAGAAATGGATTGCTCAAAAAAGCCTTTGAGCTTTCAGTTCTTTGTGATGCTGAAGTTGCACTTGTAATATTTTCTCCACGAGGCAAGCTTTATGAATTTGCAAGCTCAAGCATGCAGGAGACAATAGAACGTTACCAGAAGCACGCTAAAGAAGTTCAAGCTAATAACCCTCCAACAGAACATAATTTTCAGCACCTAAAGCATGAAACAGTTAGTATGATGAAGAAGATAGAGCAACTCGAGACTTCAAAACGGAAGCTTCTTGGGGAAGGCCTGGGAACATGCAACATGGAAGAACTGCAGCAGTTAGAACAACAGTTGGAACGAAGTGTCACTAGCATCCGTGCAAGAAAGATGCAAGTGTACATGCAACAGATTGAGCAACTGAAAGAAAAGGGAAAAGCCCTAGCTGCTGAGAATGCCATGCTGTCTCAGAAGGTTGGGGACAAAGCAACATGTTCTTTTGAGAAAACAGAG---AAAGCAACAGAAATTAGTGAAGTTTCGGATGTGGAGACTGAGTTGTTCATTGGACTTCCCGAGACAAGGGCTAAG
Mimulus_g_Migut.B01668.1       ATGGTGAGAGGGAAGACACAGATGAGGCGTATAGAGAACGCAACAAGCAGACAAGTGACCTTCTCAAAGAGAAGAAATGGGCTGCTCAAGAAAGCATTTGAGCTTTCTGTCCTCTGTGATGCTGAGGTGGCACTCATAATCTTTTCCCCTAGAGGCAAACTCTATGAATTTGCTAGTTCCAGCATGCATGACACGATTGATCGATACCAAAAATATACGAAAGAGATTCAAGCTCACAAACCCCCCGAAGAACATAATATGCAGCAATTAAAGCACGAAGCAGCATGTATGATGAAAAAGATCGAGCAGCTTGAAGCATCGAAAAGAAAGCTACTTGGTGAAGGTTTAGGTGCATGCACCTTCGAAGAACTGCAGCAGATAGAACAGCAGCTCGAGCGCAGCGTCGGTACCATTCGTGCAAGAAAGATGCAAGTATACAAGCAGCAGATTGAGCAGTTGAAAGAAAAGGGGAAAGCCCTCGCTGCTGAAAATGCCATGCTGTGTGATAAGTTTGGACAACGGGGATCGAACGAAGAGAGAGCAATTGTG---CCGTCTACAGAGATAAGTGAAGTTTCAGATGTCGAGACAGAATTGTTCATTGGCCCCCCCGAGACGAGGAACAAG
Coffea_a_CaSOC1                ------------------------------------------------------GTGACCTTCTCCAAGAGGAGAAATGGCCTGCTGAAAAAGGCTTTCGAGCTTTCAGTTCTTTGTGATGCTGAAGTTGCACTCATCATCTTCTCTCCCAGAGGCAAGCTCTATGAATTTGGTAGTTCAAGCATGAAGGAGATAATAGAACGCTATCAGAAGCATGCAAAAGATGTTCGAGCTAACAACCCCTCAGCAGAACAGAATATGCAGCAACTGAAACAGGAAACTGCAAGCATGGTGAAGAAGATAGAGCTCCTTGAAGCTTCCAAAAGGAAACTTTTGGGGGAAGGCTTAGTTTCGTGCACGGTTGAGGAACTGCAGCAGTTGGAGCGCCAATTAGAACGAAGTGTGAACTGCATTCGAGCAAGAAAGATGCAAGTGTTCCAGGAACAAATTGAAAAATTAAAAGAAAAGGAAAAAGTCCTGGAAGCTGAAAATGACAAGTTATTGGAGAAGTGTGGACCTCCACAGACATCAAAAGAGAACACAGAGATTGTGCCTTGTACAGAGAGTAGCGAAGTTTCAGATGTGGAGACTGGGCTATTTATTGGACCACCGGAGAGAAGAAATAAG
Eustoma_e_EgSOC1               ATGGTGAGAGGTAAAACACAGATGAGGCGTATAGAGAACGCTACAAGTAGGCAAGTCACCTTCTCCAAGAGAAGAAATGGGCTGCTTAAGAAAGCCTTTGAGCTCTCAGTTCTTTGCGATGCCCAAGTTGCCCTCATCATCTTCTCTCCTAGAGGCAAACTCTATGAGTTTTCTAGTTCAAGCATGCAGGAGACAATAGAACGATATCACAAGCACACAAAAGATGTTCAAACTGACAAGCCTTTGGTAGAAGAGAACATGCAGCACCTGAAACAGGAAACGGCCAGGATGATGTCAAAGATAGAGCAACTGGAAACTTCTAAAAGGAAACTGTTGGGCGAGAGCTTAGGTTCATGTAGTTTGGAAGATCTTCAACAGCTAGAGCAACAGTTGGAGAAAAGTGTGAAAAGCATTCGAGCAAGAAAGGTTCAAGTTTTTCAGGAACAAATACATCAATTGCGCGAAAAGGAAAAAGTCTTGGCGGCAGAAAATCTGAAGCTATGTGAAAAGTGTGGGGCTCCATCAACACAGAAAGAAAGCAAAGCAACGGAGGTTCATGCAGAAGGAAACAACACTCATGATGTGGAGACTGATTTGTTTATCGGGCCACCGGAGAGGAGATGCAAA
Actinidia_c_SOC1i              ATGGTGAGAGGGAAGACTCAGATGAGGCGTATAGAGAACGCCACGAGCAGGCAAGTGACTTTCTCGAAAAGGCGAAACGGGCTTCTCAAGAAGGCCTTCGAGTTATCGGTGCTTTGTGACGCCGAGGTCGCGCTCGTCGTGTTCTCCCCCAGAGGAAAGCTCTACGAATTCGCGAGCTCGAGCATGCAGGAGACGATACAGCGTTACCAGAGGCGCATGAAAGATGTTCAAACTGACAAAACATTGGTGGAACAAAATATGCAGCATTTGAAGCATGAAGCAGCAGATATGGCGAAGAGGATAGAGCTTCTTGAAGTTACAAAGCGGAAACTCTTGGGAGAAGGTCTCGGGTCATGCACATTTGAAGAACTACAACAAATTGAACATCAGTTGGAGAGGAGCGTAAGCAGCGTCCGGGAAAAAAAGATGCAGGTTTTCAAGGAACAGATTGAGAAACTTAAACAAAAGGAGAAAGCCCTAGCAGCTGAAAATGCAATTTTATGTGGGAAGTGCCTACCGCGGAAAGAATCAAATGAAGAGAGGCAGAAGGAGCCTTGCCCAGAAAGTACTGAGAATTCAGATGTAGAGATTGAATTGTTCATCGGACCCCCTGCGGGAAGAATCAAT
Actinidia_c_SOC1e              ATGGTGAGAGGGAAGACTCAGATGAGGCGTATAGAGAACGCCACGAGCAGGCAAGTGACTTTCTCCAAAAGGCGAAACGGGCTTCTCAAGAAGGCCTTCGAGCTATCGGTGCTTTGCGACGCCGAGGTCGCGCTCGTCGTCTTCTCCCCTAGAGGAAAGCTCTACGAATTCGCGAGCTCGAGCATGCAGGAGACAATACAACGTTATCAGAGGCGCATGAAAGATGTTCAAACTGACAGAACATTGGTGGAACAAAACATGCAGCATTTGAAGCATGAAGCAGCAGATATGGCGCAGAAGATAGAACTTCTTGAAGTTACAAAGCGGAAACTCTTGGGAGAAGGTCTGGGGTCGTGCACTTTTGAAGAACTGCAACAAATTGAACATCAGTTGGAGAGGAGCGTAAGCAGCGTCCGGGCAAAAAAGATGCAGGTTTTCAGGGAACAGATTGAGAAACTTAAACAAAAAGAGAAAGCCCTGGCAACTGAAAATGAAATTTTATGTGAGAAGCAAGGCTCGCGGAAAGAATCAAATGAAGAGAGGCAGAACGAGCCATGCCCAGAAAGTAATGAGAATTCAGATGTAGAGACCAAATTGGTCATCGGCCCCCCTGAGGGAAGAATCAAG
Vitis_v_VvMADS8                ATGGTGAGAGGAAAGACTCAAATGAGGCGTATAGAAAACGCCACAAGTCGGCAAGTCACCTTTTCTAAGCGGAGGAATGGCCTCTTCAAGAAGGCCTTCGAGCTCTCCGTGCTCTGTGATGCTGAGGTTGCGCTCATCATTTTCTCTCCAAGAGGGAAGCTCTATGAATTTTCCAGTTCCAGTATGCAGGAGACAATAGAACGATATCAACGGCACACAAAAGATGTTCATACCAACAACAAGACTACCGAACATAACATGCAGCAATTGAAGCATGAAGCAGCAAATATGGCAAAGAAGATAGAGCTTCTTGAAATTTCCAAACGGAAACTCTTAGGAGAAGGTTTGGGGTCATGCTCCATTGAAGAACTACAACAGATAGAACAACAGTTGGAGCGCAGCGTAAGCAGCATCCGAGCAAGAAAGAATCAGGTTTTCAAGGAACAAATCGAGCAACTGAAAGAAAAGGAGAAAGCCCTAGCAGCTGAAAATGCAATGCTGTGTGAAAAGTGTGGGCCGTATCAAGCTCCGAATCAAGAGAATGAAACTTTGCCTAGTGCAGAGAGAAGCCAAAATTCAGATGTCTCCACTGACTTGTTCATTGGACTGCCTGAGGGGAGAGCCAAG
Cardamine_f_SOC1               ATGGTGAGGGGGAAAACTCAGATGAAGCGAATAGAGAATGCAACAAGCAGACAAGTGACTTTCTCTAAACGAAGGAATGGTTTGTTGAAGAAAGCCTTTGAGCTCTCGGTGCTTTGTGATGCTGAAGTTTCTCTTATCATCTTCTCTCCTAAGGGAAAACTCTATGAATTCGCTAGCTCCAATATGCAAGATACCATAGATCGTTATCTGAGGCATACTAAGGATCGAGTCAGCAGCAAACCGGTTTCTGAAGAGAATATGCAGCATTTGAAATATGAAGCAGCAAACATGATGAAGAAAATTGAACAACTCGAAGCTTCTAAACGTAAACTCTTGGGAGAAGGCATAGGAACATGCTCAATCGAGGAGCTGCAACAGATTGAGCAACAGCTTGAGAAAAGTGTCAAATGTATTCGAGCAAGAAAGACTCAAGTGTTTAAGGAACAAATTGAGCAGCTCAAGCAAAAGGAGAAAGCTCTAGCTGCAGAAAACGAGAAGCTCTCTGAAAAGTGGGGAGCATGGTCGAATAAGAATCAAGAAAGTGGAAGA---GATGATGAAGAGAGTAGCCCAAGTTCTGAAGTAGAGACGCAATTGTTTATTGGGTTACCTTGTTCTTCAAGAAAG
Cardamine_f_AGL20              ATGGTGAGGGGCAAAACTCAGATGAAGCGAATAGAGAATGCAACAAGCAGACAAGTGACTTTCTCTAAACGAAGGAATGGTTTGTTGAAGAAAGCCTTTGAGCTCTCAGTGCTTTGTGATGCTGAAGTTTCTCTTATCATCTTCTCTCCTAAGGGAAAACTTTATGAATTCGCCAGCTCCAATATGCAAGATACCATAGATCGTTATCTGAGGCATACTAAGGATCGAGTCAGCAGCAAACCGGTTTCTGAAGAAAATATGCAGTATTTGAAATTTGAAGCAGCAAACATGATGAAGAAAATTGAACAACTCGAAGCTTCTAAACGTAAACTCTTGGGAGAAGGCATAGGAACATGCTCAATCGAGGAGCTGCAACAGATTGAGCAACAGCTTGAGAAAAGTGTCAAATGTATTCGAGCAAGAAAGACTCAAGTGTTTAAGGAACAAATTGAGCAGCTCAAGCAAAAGGAGAAAGCTCTAGCTGCAGAAAACGGGAAGCTCTCTGAAAAGTGGGGAGTTTGGTCGAATAAGAATCAAGAAAGTGGAAGA---GGTGATGAAGAGAGTAGCCCAAGTTCCGAAGTAGAGACGCAATTGTTCATTGGGTTACCTTGTTCTTCAAGAAAG
Arabidopsis_t_SOC1             ATGGTGAGGGGCAAAACTCAGATGAAGAGAATAGAGAATGCAACAAGCAGACAAGTGACTTTCTCCAAAAGAAGGAATGGTTTGTTGAAGAAAGCCTTTGAGCTCTCAGTGCTTTGTGATGCTGAAGTTTCTCTTATCATCTTCTCTCCTAAAGGCAAACTTTATGAATTCGCCAGCTCCAATATGCAAGATACCATAGATCGTTATCTGAGGCATACTAAGGATCGAGTCAGCACCAAACCGGTTTCTGAAGAAAATATGCAGCATTTGAAATATGAAGCAGCAAACATGATGAAGAAAATTGAACAACTCGAAGCTTCTAAACGTAAACTCTTGGGAGAAGGCATAGGAACATGCTCAATCGAGGAGCTGCAACAGATTGAGCAACAGCTTGAGAAAAGTGTCAAATGTATTCGAGCAAGAAAGACTCAAGTGTTTAAGGAACAAATTGAGCAGCTCAAGCAAAAGGAGAAAGCTCTAGCTGCAGAAAACGAGAAGCTCTCTGAAAAGTGGGGAGTTTGGTCAAATAAGAATCAAGAAAGTGGAAGA---GGTGATGAAGAGAGTAGCCCAAGTTCTGAAGTAGAGACGCAATTGTTCATTGGGTTACCTTGTTCTTCAAGAAAG
Sinapis_a_SaMADS               ATGGTGAGGGGAAAAACACAGATGAAGCGAATAGAGAATGCAACAAGCAGACAAGTCACTTTCTCTAAACGAAGGAATGGTTTGTTGAAGAAAGCCTTTGAGCTCTCAGTGCTTTGTGATGCTGAAGTTTCTCTTATCATCTTCTCTCCTAAGGGAAAACTTTATGAGTTCGCCAGCTCCAATATGCAAGATACCGTAGATCGTTATCTGAGGCACACCAAGGATCGAGTCAGCAGCAAACCGGTTTCTGAAGAAAATATGCAGCATTTCAAACATGAAGCAGCAAACATGATGAAGAAAATTGAACAACTTGAAGCTTCCAAACGTAAACTCTTGGGAGAAGGCATAGGATCATGCTCGATTGAGGAGCTGCAGCAAATTGAGCAACAACTTGAGAAAAGTGTCAAATGTGTTCGAGCAAGAAAGACTCAAGTGTTTAAGGAACAAATTGAGCAGCTCAAGCAGAAGGAGAAAGCTCTAGCTGCAGAAAACGAGAAGCTCGCTGAAAAGTGGGGAGTTTGGTCGAATAAGAAACAAGAAAGTGGACGA---GGTGACGAGGAGAGTAGCCCAAGTTCTGAAGTAGAGACACAATTGTTCATTGGGTTACCTTGTTCTTCCAGAAAG
Brassica_r_Brara.D02757.1      ATGGTGAGGGGAAAAACTCAGATGAAGAGGATAGAGAATGCAACAAGCAGACAAGTGACTTTCTCTAAACGCAGGAATGGTTTGTTGAAGAAAGCCTTTGAGCTCTCAGTGCTTTGTGATGCTGAAGTTTCTCTGATCATCTTCTCTCCTAAGGGAAAACTTTATGAATTCGCCAGCTCCAATATGCAAGATACCATAGATCGTTATCTGACGCATACCAGGGATCGAATCAGCAACAAACCGGTTTCTGAAGAAAATATGCAGCATTTGAAACATGAAGCAGCAAACATGATGAAGAAAATTGAACAACTTGAAGCTTCCAAACGTAAACTCTTGGGAGAAGGCATAGGATCATGCTCGATTGAGGAGCTGCAGCAAATTGAGACCCAACTTGAGAAAAGTGTCAAATGCATTCGAGCAAGAAAGACTCAACTGTTTAAGGAACAAATTGAGCAGCTCAAGCAAAAGGAGAAAGCTCTAGCCGCAGAAAACCAGAAGCTCACTGAAAAGTGGGGAGTTTGGTCGAGCAAGAACAAAGAAAGTGGAAGA---GGTGACGAAGAGAGTAGTCCAAGTTCCGAAGTAGAGACAGAATTGTTCATTGGGTTGCCTTCTTCTTCAAGAAAG
Arabis_a_SOC1                  ATGGTGAGGGGGAAAACTCAAATGAAGCGAATAGAGAATGCAACAAGTAGACAAGTGACATTCTCTAAGAGAAGAAATGGTTTATTGAAGAAAGCTTTTGAGCTTTCAGTGCTTTGTGATGCTGAAGTTTCTCTAATCATCTTCTCTCCTAAAGGAAAACTTTATGAATTCGCCAGTTCCAATATGCAAGAAACCATAGATCGTTATGTGAGGCATACTAAAGATCGAATCATCAACAAACCGGTTTCTGAAGAAAATATGCAGCATTTGAAACATGAAGCAGCAAATATGATGAAGAAAATCGAACAACTCGAAGCATCCAAACGTAAACTTTTGGGAGAAGGTATAGGTTCATGCTCAATAGAGGAGCTTCAACAAATTGAGCAACAACTTGAGAAAAGTGTCAAATGTATTCGAGCAAGAAAGACTCAAGTGTTTAAGGAACAAATTGAGCAGCTCAAGCAAAAGGAGAAAGCTCTTGCTGCAGAAAATGAGAAGCTCTCTGAAAAGTGGGGAGTTTGGTCGAATAAGAATGAAGAAAGTGGAAGAGGTGGTGATGAAGAGAGTAGCCCAAGTTCTGAAGTAGAGACACAATTGTTCATTGGGTTACCTTGTTCTTCAAGAAAG
Beta_v_SOC1                    ATGGTGAGAGGAAAGACACAAATGAAGAGGATAGAAAATGCGACGAGCAGACAAGTGACGTTTTCTAAGAGACGAAATGGATTGTTGAAGAAAGCTTTTGAGTTATCAGTTCTTTGTGATGCTGAAGTTGCTCTTATTATTTTCTCTCCAAGAGGAAAACTTTATGAATTTGCAAGTTGTAGTATGCAGGAAACTATTGGACGATATCAGAGGCACATTAGAGATGTGCAACCTGCCAAGGATTCTCGGGAAGAAAATATGCAGAACTTGAAGGAGGAAACTGCGATTTTGGTCAAGAAGATTGAGGCGGTTGAAGCTTCAAAACGGAGACTTCTGGGAGAGAATTTAGGGTCATGCACTTTTGAAGAGCTGCAGCAGCTGGAAAACCAGCTGGAAAGAAGTGTAAGCAAAATCAGAGCAAAAAAGAATCAAGTTTTCAATGAACAAATAAAGCAGTTGAGAGAAAAGGAGAAGCATCTTTCTGCTGAAAATACAAGGCTTACTGAAAAGTATGAAGCTCAAACCCAGCCAATAACAACAGAAGATGCATCACCATCTGAAGATACAACTCAAATTTCTGACGTCGAAACCGATCTATTTATCGGATTGCCGGAGAGTAGAATTAGA
Vigna_u_VuSOC1                 ATGGTGAGAGGAAAGACTCAGATGAGGCGCATAGAGAACGCCACAAGCAGGCAAGTTACCTTCTCCAAGCGGCGCAATGGGTTGCTGAAGAAGGCCTTTGAACTTTCTGTTCTTTGTGATGCCGAGGTTGCTCTCATCATTTTCTCTCCAAGAGGAAAGCTTTATGAGTTTGCAAGCTCCAGCATGCAGGAGACAATTGAACGCTACCGCAGGCATAACAGGAGTGCTCAAACAGTGAACAGATCTGATGAGCAGAATATGCAGCATTTGAAGCAAGAAACAGCAAACTTGATGAAGAAGATTGAGCTACTTGAAGCTTCAAAACGGAAGCTCTTGGGAGAAGGATTGGGTTCATGCTCACTGGAAGAACTGCAACAGATTGAACAACAATTGGAAAGGAGTGTAAGCAGTGTTCGTGCAAGAAAGAATCAGGTTTACAAGGATCAAATTGAGCAACTAAAAGAAAAGGAAAGAACCCTATATGCTGAAAATGCCAGGCTCTGTGAGCAGTATGGTCAGCCAGGAACAAAGGATGTGAGAGAAAATCAA---CCCTATGAAGAAAGCAGTCCAAGTTCAGAAGTGGAGACTGAATTGTTCATTGGACTACCTAGGTCTACTTTAACA
Glysine_m_GmSOC1C              ATGGTGAGAGGAAAGACTCAGATGAGGCGCATAGAGAACGCCACAAGCAGGCAAGTCACCTTCTCAAAGCGGCGTAATGGGTTGCTGAAGAAGGCCTTTGAACTTTCTGTTCTTTGTGATGCTGAGGTTGCTCTCATCATTTTCTCTCCAAGAGGAAAGCTTTATGAATTTGCAAGCTCCAGCATGCAGGACACAATTGAACGCTACCGCAGGCATAACAGGAGTGCTCAAACAGTGAACAGATCTGATGAACAAAATATGCAGCATTTGAAGCAAGAAACAGCAAACTTGATGAAGAAGATTGAGCTTCTTGAGGCTTCAAAACGGAAGCTCTTGGGAGAAGGTTTGGGGTCATGCTCCTTAGAAGAACTGCAACAGATAGAACAACAATTGGAAAGGAGTGTAAGCAATGTTCGTGCAAGAAAGAATCAAGTTTACAAGGAACAAATTGATCAACTAAAAGAGAAGGAAAGAGCTCTATATGCTGAAAATGCTAGGCTGTGTGAGCAGTATGGTCAGCCAGCAACAAAGGATCCGAAAGAAATTCAA---CCCTATGCAGAAAGCAGTCCAAGTTCAGAAGTGGAGACTGAATTGTTCATTGGACTACCCAGGTCTATCTAG---
Pisum_s_SOC1a                  ATGGTGAGAGGAAAAACTCAGATGAAACGTATTGAGAATGCAACAAGCAGACAAGTTACATTTTCAAAGAGAAGAAATGGTTTGTTGAAGAAAGCTTTTGAACTATCTGTTCTTTGTGATGCTGAAGTTGCTCTTATCATCTTTTCTCCAAGAGGAAAACTTTATGAGTTTTCTAGCTCCTGCATGCAGGACACGATTGAACGGTACCGTAGAAATACCAGAAGTGCTCAACCATTGCAAAGATCAGATGAACAAAATATGCAGAATTTGAAGCAAGAAACAGCAAGTTTGATGAAGAAGATTGAACTTCTCGAAGCCTCGAAACGGAAACTCATGGGAGAAGGTTTAGGTTCATGCTCCTTAGAAGAACTTCAACAGATAGAACAACAGTTGGAAAAGAGTGTAAGCACTGTTAGAGCAAGAAAGAATCAGGTTTACAAGAATCAAATTGAGCAACTTAAAGAAAAGGAAAAAGTCTTACTTGCTGAAAATTCAAGGCTCTCTAAGCAGCCGCAGCCACCACCGCCACCGCCAAATGATCATCCGAGAGAACCGTACGCAGAAAGCAGCCCGAGCTCAGATGTGGTGACTGAATTGTTCATTGGCCTACACAGGTCTAGTTGA---
Glysine_m_GmSOC1B              ATGGTGAGGGGAAAGACTCAGATAAAGCGTATAGAGAACGCCACAAGCAGGCAAGTAACTTTCTCAAAGCGGCGAAATGGGTTGCTGAAGAAGGCCTTTGAGCTATCAGTTCTGTGTGATGCTGAGGTTGCTCTTATCATCTTCTCTTCAAGTGGGAAGCTCTATGAATTTGCTAGCTCCAGCATACAGTGTTCAATTGAACGATACCGCAGGCATACCAAGCATGATAATCCAACTACAAGATCAGTTGAACAAAATATGCAGCATTTGAAGCAAGAGGCAGCAAACATGATGAAGAAGATTGGCCTTCTTGAAGCTGCAAAACGGAAGTTCTTGGGGGAAGGGTTGGGGGCTTGCTCCATTGAGGAACTGCAATGGATAGAACAACAGTTGGAGAGGAGTTTAAGTAATGTTAGAACAAGAAAGATCCAGGTTTTCAAGGAACAAATCGAGCAACTAAAAGGAAAGCATGGAATCAATCTACAAACAGAAACAAAGAATCAG------------------------------AATGTGAATCAACCC---CAATACAATGCAGGTAGTCCAAGTTCAGATGTGGAGACCGAATTGATCATTGGACTTCCGGATACAAGAACAAGG
Glysine_m_GmSOC1A              ATGGTGAGGGGAAAGACTCAGATGAAGCGTATAGAGAATGCCACAAGCAGGCAAGTAACTTTCTCAAAGCGGCGAAATGGGTTGCTGAAGAAGGCCTTTGAGCTATCAGTTCTGTGTGATGCTGAGGTTGCTCTAATCATCTTCTCTCCAAGAGGGAAGCTCTATGAATTTGCTAGCTCCAGCATGCAGGAGTCAATTGAACGATACCGCAGGCATACCAAGCATGTTAATCCAACTACAAGATCAGTTGAACAAAATATGCAGCATCTGAAGCAAGAGGCAGAAAACATGATGAAGAAGATTGACCTTCTTGAAGCTGCAAAACGGAAGTTCTTGGGGGAAGGTTTGGGGGCTTGCTCCATTGAGGAACTGCAACGGATAGAACAACAGTTGGAGAGGAGTTTAAGTAATGTTAGAGCAAGAAAGGTCCAGGTTTTCAAGGAACAAATTGAACAACTAAAAGAAAAGGAAAAAGCCCTACTAGATGAAAATGCCAAGCTCACTGAAAATGCCAGGCCAGCAACAAAGAATCAGAATGTGAATCAACCC---CAATGCAATGAAAGTAGTTCAAGTTCAGATGTGGAGACCGAATTGTTCATTGGACTTCCTGATACAAGAGCAAGA
Mangifera_i_SOC1               ATGGTGAGAGGCAAAACCCAAATGAGACGCATAGAGAACAATACTAGCAGGCAAATCACCTTCTCCAAGCGGCGAAATGGGCTGCTTAAGAAAGCCTTTGAGCTCTCAGTTCTTTGTGATGCTGAGGTTGCCCTTACCATCTTCTCTCCTAGAGGAAAGCTCTATGAATTTGCAAGTTCCAGCATGCAGGAGACGATAGGACGTTTTTTAAGACATACAAAAGATTCTCGAGCCAGCAAGCGGCCGACTGAAGAAACCATGCAGAATATGAAGAATGAAGCAGCTAACATGATGAAGAAGATCGAGCATCTTGAAGATTGGAAACGGAAACTGTTGGGAGAAGGTCTGGAATCATGCTCTATTGAAGAACTACAAGAGATAGAACAACAGTTGGAGAACAGCGTAAGCAACATTCGCGCGAGAAAGACAGTACTTTTCAAGGAACAGATTCAGCAGCTTAAAGAAAAGGAAATCGTCCTAGCCGCTGAAAATTTAAGGCTGGCTGAGAAGTGTGGTTTGAATGGATCAAAAGAGCTGGGAGAAAGCGAA---AACATTGGGGATAGTAATCCAATTTCTGACGTGGAGACTGAGTTGTTCATCGGTCTACCGCCGGAAAGAAGAGCA
Citrus_s_orange1.1g027691m     ATGGTGAGAGGCAAAACTCAAATGAGGCGCATAGAGAATGCTACAAGCAGGCAAGTCACCTTCTCCAAAAGAAGAAATGGTTTGCTAAAGAAGGCCTTTGAGCTTTCAGTTCTCTGTGATGCTGAGGTTGCCGTTATTATCTTCTCTCCTAGAGGCAAGCTCTCTGAATTTGCAAGTTCCAGCATGCAGGAGACAATAGAACGGTATCTGAAGCATACAAAAGACACTCGAAACAAGCAACAGCCAACGGAACAAAACATGCAGCATCTGAAGCATGAAGCAGCTAACATGGTGAAGAAGATAGAGCTTCTTGAAGTTTCAAAACGGAAACTATTGGGAGAAGGTCTGGCATCATGCACCCTTGAAGAACTACAACAAATAGAACGTCAGCTGGAGAAGAGCGTAAGCAATATCCGAGCAAGAAAGAATCAAGTTTTCAACGAACAGATTGCGCAGCTCAAAGAGAAGGGAAAAGTCTTAGAAGCTGAAAACACAAGGCTAGAGGAGAAGTGTGGTTGGCAAGGATCAAAAGAGCAGCCAGAGAATCTA---ACAAACGACGACGGTGCCTCAACTTCTGACGTGGAGACTGAATTGTTCATCGGCCCACCTCCTGAAAGAAGAGCA
Litchi_c_SOC1_1                ATGGTGAGGGGGAAAACCCAAATGAGAAGGATAGAGAATGCTACAAGCAGACAAGTCACCTTCTCTAAGCGGCGAAATGGGCTGCTGAAAAAGGCATTTGAGCTCTCAGTTCTTTGTGATGCCGAGGTTGCTCTCATCATCTTCTCTCCAAGAGGCAAGCTCTATGAATTTGCAAATTCCAGCATGCAGGAGACAATACAACGATATCTGAAGCATACAAAAGACACTCGAACCATTGACAAGCCAACAGAACAAAGCATGCAGCAAATGAAGAATGAAGCAGCTAACATGATGAAGAAGATAGAGCTTCTCGAAGTTGCAAAACGGAGACTATTAGGAGAAGGCCTAGGATCATGCTCCATTGAAGAACTACAACAGATAGAACAACAGCTGGAGAGGAGCGTAACCTGCATTCGAGCAAGAAAGTCTCAAGTTTTCAAGGAACAAATTGAGCTGCTGAAAGAAAAGGAGAAGAACCTTATAGCTGAAAATGCGAGACTCTCTGCAAAGTGTGGTTGGCTAGGATCAAAAGAGAAGGAGAAAGAGAAAGAGCCAGAAAATGACAGTACTCCAACTTCTGATGTGGAGACTGAATTATTCATCGGACTGCCCCCAGCTAGAAGAACA
Gossypium_r_GrSOC1             ATGGTGAGGGGAAAGACTCAAATGAAGCGCATAGAGAACCCCACAAGCAGGCAAGTGACCTTCTCTAAGCGTCGAAATGGGTTGCTAAAGAAGGCGTTTGAGCTATCAGTTCTTTGTGATGTTGAGGTTGCTCTTATAATTTTCTCTCCCAGAGGCAAGCCTTATGAATTTGCAAGCTCTAGCATGCAGGAGACAATCGAACGTTACTTGAGGCATACCAAGGATAATCGAGTC------AAGCCAACTGAACAAAGCATGCAGCATCTGAAGACTGAAGCAGAAAAGATGCTGAAGAAAATAGAGCTTCTTGAAGTTTCAAGACGGAAGCTGCTGGGAGAGAATCTGGGTTCATGCACACTAGAAGAACTACAACAGATTGAACAACAATTAGAAAGGAGCGTAACCCGCGTCAGAGCCAGAAAGGCCAAAGTTTTCAAGGACCAAATAGAGAAATTGAAAGAAAAGGAGGAAGTCCTAGCCGCTGAAAATGCAATGCTTTGTGAAAAGCTAAAAGGGAAAGGATCAAAGGAGGTGAATGAGAATGAAGAAAATGAT---GAAAGCAGTCCGAGCTCCGACGTGGAGACTGAACTGTTCATCGGACTACCAGAAGGGAGAGCTAAA
Pera_b_PeraSOC1a               ------------------------------------------------------------------AAGAGGCGAAATGGGCTGTTGAAGAAAGCCTTTGAGCTATCTGTTCTTTGTGATGCTGAAGTTGCCCTCATCATCTTCTCTCCAAGAGGCAAGCTCTATGAATTTTCAAACTGCAGCATGCAGGACACAATTGAACGTTACCGTAAGCATGTCAAAGACACTCAAGTCCACAGGAAGCTAAGTGATGAAAACATACAGCAATTGAAAACTGAAGCAGCCAACATGGTGAAGAAGATAGAGCTCCTTGAAACGGCAAAAAGGAGACTACTAGGAGAAGGTTTGGGTTCATGCACTATTGAAGAACTACAGGAGATTGAGCAACAGTTGGAGAGGAGCGTCAGCAATGTCCGGGCCAGAAAGAATCAAGTTTTCAAAGAACAGATTGAGCAGCTCAAAGATAAGGAGAAACAACTTGTAGCTGAAAATTCAAAGCTTTCTGAGAAGTGTGGTTGGCAAGTTTCGAGAGAGCAGGAAAAAAATACG---CAGTATGAAGAAGCTACTCCAGTTTCTGATGTGGAGACTGAACTATTCATTGGACTGCCAGAAACAAGAACAAAA
Betula_p_BpMADS13              ATGGTGAGAGGGAAGACACAGATGAGGCGCATAGAGAACGCCACAAGCAGGCAAGTTACCTTCTCTAAGCGGAGAAATGGGCTGCTGAAGAAGGCTTTTGAATTGTCAGTTCTTTGTGATGCTGAGGTTGCCCTTATTGTCTTCTCTCCTAGAGGAAAGCTCTATGAATTTGCAAGCACAAGCATGCAGGAGGCCATTGAACGTTATCGAAGGCACGTGAAAGAAAACAACACAAACAAGCAGCCTGTTGAACAGAACATGCTGCAACTAAAGGAAGAAGCAGCAAGCATGATAAAGAAGATAGAGCATCTTGAAGTTTCGAAACGAAAGCTACTGGGAGAATGTTTGGGATCATGCACTGTTGAAGAACTACAACAGATCGAACAACAGTTAGAGAGGAGTGTAAGCACCATCCGTGCGCGAAAGAATCAGGTTTTCAAAGAACAGATTGAGCTACTAAGACAAAAGGAGAAGCTACTGGCAGCTGAAAATGCAAGACTGTCTGACGAGTGTGGTTGGCCAGTCTCAAGGGAACAGAGAGATTTACCCCGTGATCTGAGAGAAAGCAGTTCAATTTCGGATGTGGAGACGGAATTGTTCATTGGACCACCAGAAACAAGAACAAAG
Carya_c_SOC1                   ATGGTGAGAGGGAAGATTCAGGTGAGGCGCATAGAGAATGCCACCAGCAGACAAGTGACCTTCTCCAAGCGGAGAAATGGGCTGCTAAAGAAAGCGTTTGAACTATCAGTTCTTTGTGACGCCGAGGTTGCACTCATAATTTTCTCTCCCAGGAGCAAGCTCTATGAATTTGCAAGTTCCAGCATGCAAGAGACAATAGATCGCTACCGGAGGCACACAAAAGACGCTCAACCCATCAACAAATCGGTTGAACAAAACATGCAGCATCTGAGGCATGAATCGGCAAACATGGTGAAGAAGATTGAGCTTCTTGAAGTTTCAAAACGAAAACTCCTTGGAGAAAGTTTGGGAGCATGCTCCCTTGACGAACTACACAAGATAGAACAACAGTTGGAGAGCAGCGTAATCAAAATTAGAGCAAGAAAGACTCAGGTTTTCGAGGAACAAATCGACAAACTAAAAGACAAGGAGAAAGCCCTAGTAGCTGAAAACGCAAGGCTATGTGAGAAGTGTGGTCAGCAAGGAGCAAACGAGCACAGAGAAATTTCA---CCTTATGAAGAAAGTAATCCAAGCTCAGATGCGGAGACTGAATTGTTCATCGGA---------------------
Arabidopsis_t_AGL14            ATGGTGAGGGGAAAGACAGAGATGAAGAGGATAGAGAACGCAACGAGCAGGCAAGTGACTTTCTCAAAAAGAAGAAATGGACTTTTGAAGAAAGCTTTTGAATTATCAGTCCTTTGTGATGCTGAAGTTGCCCTAATCATCTTCTCTCCTAGAGGCAAACTCTATGAGTTCAGCTCCTCCAGTATACCTAAAACAGTAGAAAGATATCAAAAGCGAATACAAGATCTCGGGTCTAACCATAAGAGAAATGAT---AATTCACAGCAATCGAAGGACGAAACCTATGGCTTGGCGAGAAAGATCGAACATTTGGAGATTTCGACACGAAAAATGATGGGAGAAGGACTTGACGCATCTTCTATAGAAGAGTTACAACAATTGGAGAACCAGTTGGACAGAAGCTTAATGAAAATAAGAGCCAAAAAGTACCAGTTATTACGAGAAGAAACTGAGAAATTAAAAGAAAAGGAGAGGAACCTCATTGCAGAAAATAAAATGCTGATGGAGAAGTGTGAGGGAAGAATATCATCATCATCATCAACATCAGAA---CTGGATATAGATGACAAT---GAAATGGAAGTGGTGACTGATTTGTTCATTGGACCTCCTGAGACTCGACACTTC
Camelina_s_AGL14               ATGGTGAGGGGAAAGACAGAGATGAAGCGGATAGAGAACGCAACGAGCAGGCAAGTGACTTTCTCCAAGAGAAGAAATGGACTTTTGAAGAAAGCCTTTGAATTATCAGTCCTTTGTGATGCTGAAGTTGCCCTAATCATCTTCTCTCCTAGAGGCAAACTCTATGAGTTCAGCTCCTCCAGTATACCAAAAACAGTAGAAAGATATCAGAAGCGAATACAAGATCTTGGGTCTAACCATAAGAGA---AATGATAACTCACAGCAATCGAAGGATGAAACCTATGGCTTGGCGAGAAAGATCGAACATTTGGAGATTTCGACAAGAAAAATGATGGGAGAAGGACTTGACGCATCTTCTATAGAAGAGTTACAACAATTGGAGAACCAGTTGGACCGAAGCTTAATGAAAATAAGAGCCAAAAAGTATCAATTATTACGCGAAGAAATTGAGAAGTTAAAAGAAAAGGAGAGGAACCTCGTTGCAGAAAATAAAATGCTGATGGAGAAGTGTGAGGCAAGAACTTCATCATCAACAACAACTGAAGAA---GTGGACATAGATGACAAT---GAAATGGAAGTGGTGACTGATTTGTTCATTGGACCTCCTGAGACTCGACACTCC
Brassica_r_Brara.I02295.1      ATGGTGAGGGGAAAGACGGAGATGAAGAGGATAGAGAACGCGACGAGCAGGCAAGTGACTTTCTCCAAGAGAAGAAATGGACTTTTGAAGAAAGCCTTTGAATTATCAGTCCTTTGTGATGCCGAAATTGCCCTAGTTATCTTCTCTCCTAGAGGAAAACTCTATGAGTTTAGCTCCTCCAGTATAACAAAAACAGTAGAACGATATCAAAAACGAGTACATGATCTTGGCTCTAACCATAAGAGA---GAGGATAATTCACAGCAAGCAAAAGGCGAAACCTATGGCTTAGCGAGAAAGATCGAACAACTTGAGATTTCAAAACGAAAATTTCTGGGAGAAGGACTTGACGCATCTTCTATTGAGGAGTTACAACAATTGGAAAACCAGTTGGAGCGAAGCTTAACCAAAATAAGAGCCAAAAAGTACCAATTACTGCGTGAAGAACTGGACAAGTTGAAAGAAAAGGAGAGGAACCTTACTGCAGAAAACAAAATGCTGACGGAGAAGTATGAGATACCAAGAACATCATCAACAACAACAGAAGAC---TTGGACACAGAGGAGAGT---GAAATGGAAGTGGTGACTGATTTGTTGATTGGACCTCCTCCGATCCGACACTCC
Brassica_r_Brara.A01304.1      ATGGTGAGGGGAAAGACTGAGATGAAGAGGATAGAGAACGCAACGAGCAGGCAAGTGACCTTCTCCAAGAGAAGAAATGGACTTTTGAAGAAAGCCTTCGAGTTATCAGTCCTTTGTGATGCTGAAGTTGCTTTGATCATCTTCTCTCCAAGTTCCAAACTCTATGAGTTCTCTAGCTCTGGCATCGCAAAAACAATAGAACGATACCAGAGACGAGTCAAAGAAACTGGAGTTAACCACAAGAGA---GATGATAATTCTCAGCAAGCAAGAGGCGAGACATATGGTTTAACAAAAAAGATTGAGCAGCTAGAGATATCTAAACGCAAATTGCTTGGAGAAGGTATTGATGCATGTTCTATTGAGGAGCTGCAACAGTTAGAGAATCAATTGGAGCGAGGCTTGACCAGGATAAGAGCCAAGAAGTACCAACTACTCCGTGAAGAAATTGAGAAGTTGAAGGAAGAGGAGAGGAATCTCATCAAGGAAAATAAAGAGCTGAAGGAGAAGTTGCATGTAGTAGCATCATCATCATCAACCTTATCATCAGCAGTGAACATGGATGACAATGGCAACATGGAAGTGGAGACCGGTTTGTTCATTGGACCTCCTGAGACAAGACAATCG
Arabidopsis_t_AGL19            ATGGTGAGGGGCAAAACGGAGATGAAGAGGATAGAGAACGCAACAAGCAGGCAAGTGACGTTTTCGAAGAGAAGAAATGGACTCTTGAAGAAAGCCTTCGAATTATCGGTCCTTTGTGATGCTGAAGTTGCTTTGGTTATCTTCTCTCCAAGATCCAAACTCTATGAGTTCTCTAGCTCTAGTATAGCAGCAACAATTGAACGCTATCAGAGACGAATAAAAGAAATTGGGAATAATCATAAGAGAAATGAT---AATTCTCAGCAAGCGAGAGACGAAACATCTGGATTGACAAAAAAGATTGAACAGCTAGAGATATCTAAACGAAAATTGCTTGGAGAAGGCATTGATGCATGTTCCATCGAGGAGCTGCAACAGTTAGAGAATCAGTTGGACCGAAGCTTGAGCAGGATAAGAGCCAAGAAGTACCAATTACTCCGTGAAGAAATTGAGAAGTTGAAGGCAGAGGAGAGGAATCTCGTTAAGGAAAATAAAGATCTGAAGGAGAAGTGGCTTGGAACAGCAACAATAGCATCATCACAATCAACGTTATCAGAAGTGAACATAGATGACAATATGGAAGTGGAGACTGGTTTGTTCATTGGACCTCCTGAGACAAGACAATCC
Populus_t_PtAGL19              ATGGTGAGAGGAAAGACTCAGATGAAGAGAATAGAGAATGCAACGAGCAGGCAAGTGACCTTTTCAAAGAGAAGAAATGGACTGCTTAAAAAGGCCTTTGAGCTATCAGTTCTTTGTGATGCTGAAGTTGCACTTATTGTTTTCTCCACTAGAGGGAAACTCTATGAGTTTTCCAGCTCTAGTATGAATAGGACGATAGAAAGCTATCAGAAGAGAGCCAAGGATGTTGGAACCAGCAGCAAAATGGTTAAAGACAATATGCAGCCTATGAAGGAAGATGCATTTACGTTGGCCAAAAAGATAGAGCTTCTTGAAGTCTCTAAGAGAAAGCTCTTAGGAGATGGGTTGGAACCATGTTCCATTGATGATCTACAACAGTTGGAGAATCAATTGGAGCGAAGCTTAACAAGAATTAGGGCAAGAAAGAATCAGTTGTTCAGGGAGCAGATTGAGAAGCTAAAGGGCGAGGAGAAAATCCTAATGGAAGAAAACACGGAGTTGAGGGAGAAGTGTGGGCCACTGGACCTCTCAGCAACCAAGACGCCACAAATA---------GACCGGCAA---ATTATCGAGGTGGAGACAGAATTGTTCATAGGTCCACCAGACTCCAGAGACACG
Linum_u_SOC1                   ATGGTGAGGGGGAAGACACAGATGAAGAGAATAGAGAACACGACGAGCAGGCAAGTGACTTTCTCCAAGAGGAGAAATGGGCTGCTGAAGAAGGCGTTTGAGCTCTCTGTTCTCTGTGATGCTGAAGTTGCGCTCATCATTTTCTCTCCAAGAGGCAAACTTTATGAGTTCTCCAGCTCTAGTATCACCAAAACGATAGAGCGGTACGAGAAGAAGCATAAGGATATCGGACAAGCAAGCAAAGAGTTTGAAGATAACACTCAGGAT------AACGATGGCTTTAGCATGGAGAAGAAGATAGAGCAACTCGAAATCTCAAAGAGACAACTAATGGGAGAATGTTTGGAAGCATGTTCCACTGTTGAGCTCAGAAAGATAGAGTGTCAGCTGGAGAGAAGCTTGAGTAGAATTAGGGCAAGAAAGAACCAGCTGTTCATGGATCAGATTGATAAGCTACGCGAAGAGGAGAAGATCTTGTTGGAAGAGAACAAAAGGCTGAGGGACAAGTGTGGAAAGCATCATCTTCATCATCAACAACTGGAGATAATGGCAGAAGCAAATGACGGAGGAAGTATGGAGGTGGAGACAGAGTTGTTCATAGGGCTA---GGAAGACGATCAACA
Cucumis_s_CsAGL19              ATGGTGAGAGGAAAAACACAAATGAAGAGGATAGAGAATGCTACAAGCAGGCAAGTTACTTTTTCAAAGAGAAGAAATGGGTTACTGAAGAAGGCTTTTGAGCTTTCAGTTCTTTGTGATGCTGAAGTTGCACTTATCATTTTCTCTCCAAGAGGCAAACTTTATGAGTTTTCCAATTGCAGTATGAACAAGACAATTGATCGCTATCAAAACAGAACCAAAGATTTGTCAAGTAACAGCACAGCTATTGAAGATGTGCAGTTGGAGAAGGAATACGACTCCTTTAGCATGACTAAGAAGTTAGAGCACCTTGAAGTTTGTAAAAGAAAACTATTGGGAGATGGGTTGGATTTGTGTTCCATTGATGAGTTGCAGCAGCTTGAGAGGCAACTTGAAAGAAGCTTAAGCAAAATTAGGTCAAGAAAGTATCAAATGCTGAAGGATGAAATTATGAAGCTGAAGGAAGAGGAGAAAATGTTGCTGGAAGAAAATGCAGCACTGCAGATTAAG------ATAAGTGAATCATCAAAAAAACAAGAAAGCAATCAGGAATCATCAAACCATGAAGAGATAATGGATGTGGAAACTGAACTATTCATAGGACCACCAGAAAGAAGAAGCAAT
Citrus_s_orange1.1g028363m     ATGGTGAGGGGCAAAACCCAGATGAAGAGAATAGAAAATGCAACAAGCAGGCAAGTTACTTTCTCAAAGCGAAGAAATGGGCTGCTCAAAAAGGCCTTTGAGTTATCGGTTCTTTGTGATGCCGAAGTTGCACTAATTATCTTCTCCCCCAGAGGCAAGCTCTACGAGTTCTCTAGTTGTAGTATTAACAAGACCATAGAACGCTATCAGAAGAAAACCAAAGATATTGGAATCAACTCCAAAATAGTAGAAGATCATTCACAGCATGCCAAGGAAGAGACTTCAAACATGATGACGAAGCTTGAGTTTCTTGAAGTGGCCAAAAGAAAACTCCTTGGAGATGGACTGGAGCCATGTACAATTGATGAGCTACAACAGTTAGAGAACCAGTTGGAACGAAGCTTAAGCAGAATTAGGGCAAGAAAGAATCAGCTCTTCAGAGAACAAATTGAGAAGCTGAAAGAAAAGGAAAAAATCCTCATTGAAGAAAATACGAAGCTGCGAGAGCAATGTGGGCAACCGCGGCAAGCGTCAGAGGAGCAAGAAGTA------------------------TATATGGATGTAGAGACACAATTGTCCATAGGACCACCTGAAAGAAGAGTTGCT
Gossypium_r_GrAGL19            ATGGTGAGAGGGAAAACACAGATGAAGAGAATAGAAAATGCAGCAAGCAGGCAAGTGACGTTTTCAAAGAGAAGAAATGGATTACTCAAAAAGGCTTTTGAGTTATCAGTGCTTTGTGATGCTGAAGTTGCACTTATTATCTTCTCTACCAGGGGGAAACTCTACGAGTTTTCTAGTGCTAGCATGAGCAAAACCATAGAGCGGTATGAGAAGAGAGAGAAGGATAATGGAATCAACAACAAAGCAGTAGACCAAAATACGCAGAATGAGAAGGAAGATGCTCAAAGCATGGCAAAGAAGATTGAATTACTCGAAAATTCTAAACAAAAACTATTGGGAAATGGATTGGAACCATGTTCTCTTAACGAGCTAAATCAGTTGGAAACCAATTTGGAACGAAGCTTAAGCAGGATAAGGGAAAGAAAGAATCTCTTATTTCGCCAGCAGATTGAGAAGCTAAAGCAAGAGGAGAAACGTCTCGAGGAAGAAAATGCTAATCTGCGACAAACGTGTGGGAAACCATCACCATGGTCAACCAGCACAGAGGAGGAG---------------------ACGATGGAGGTGGAGACGGAATTATTTATCGGACCACCGGAGAGAAGAAGGATC
Theobroma_c_TcAGL14            ATGGTGAGAGGGAAAACTCAGATGAAGAGAATAGAAAATGCAACAAGCAGGCAAGTTACCTTTTCAAAGCGAAGAAATGGACTGCTTAAAAAGGCATTTGAGCTATCAGTTCTCTGCGATGCTGAAGTTGCACTCATCATCTTCTCTCCCAGAGGGAAGCTATATGAGTTTTCTAGTTCTAGTATGAACAAGACCATAGAACGGTATCAGAAGAGAGAGAAGGATTATGGAATATGCAGCAAAGCATTAGAGGAAAATATGCCGAATGTAAAGGAAGACGCTCACAGCATGGCAAAGAAGATCGAACTTCTCGAAGACTCTAAACGAAAACTCTTGGGAAATGGATTGGAACCATGTTCTTTCAACGATCTACAACTGTTAGAAAGCCAGTTGGAACGAAGCTTGAGCCGAATCAGGGCGAGAAAGAATCAGTTGTTTTGGGAGCAGATTGAGAAGCTAAAGGGCGAGGAGAGACGCCTTGGGGAAGAAAACGCAAAGCTGCGAGAACAGTGTGGGCCGCGACAATCACCAACAAGCCAAACGGATGAACTC---------CACCACGTACAGAGCATGGAGGTGGAGACGGAATTGTTTATAGGACCACCGGAGAGAAGAAGTGCC
Glysine_m_GmAGL19              ATGGTGAGGGGGAAAACTCAGATGAAGCGCATAGAAAATGAGACGAGTAGGCAAGTAACGTTCTCCAAGAGAAGGAACGGGTTGCTCAAGAAGGCCTTTGAGCTTTCGGTGCTGTGTGATGCTGAAGTCGCACTCATCATCTTCTCTACCAGAGGGAGGCTTTATGAGTTCTCCAGTTCCAGTATAAACAAAACAGTTGAACGCTATCAAAGGAAGATCGAGGACCTGGGTGTCAGCAACAAAGGAATCCATGAAAATACACAGCATCTGAAGGAAGTTGATATGAGCATGGCAAAGAAGATCGAGCATCTAGAAGATTCAAGAAGAAAGCTTTTGGGAGATGAATTGGATAAATGCAGTATTGACGAGTTACAACAGCTAGAGAACCAGCTCGAACGCAGCCTGGACAAAATTAGGGCAACAAAGAATCAATTGTTCAGGAAGCGAATCGAGAAGCTAAAAGAAGAGGAAAAGTGCTTACTCGAAGTAAATAAACGCTTACGTGAGCAGTACCGG---ATTGAACGACAACGTTGTTTGAGTGATCAGGATGAATTCGCCACAAAAAAGGAGGGAGAAGAGGTGGAGACGGAGTTATTCATAGGAAGACCTGAGAGAAGAATGCCG
Actinidia_c_SOC1a              ATGGTGAGAAGGAAGACAGAGATGAAGAGGATTGAGAATGCCACAAGTAGGCAAGTGACCTTCTCTAAGAGAAGAAATGGCCTCCTCAAGAAAGCCTTTGAGCTATCAGTTCTATGTGATGCTGAAGTTGCACTCATCATCTTCTCCAACAAGGGAAGGCTCTATGAGTTCTCTAGTTCTAGTATTAACAAGACAGTAGAAAAGTATCAGAGAAAGGCCAAGGAACTAGGAATTGACAGCATAGCAGTTCAAGAAAATTTGCAGCATTTGAAGGAAGAAGCTGTTTCCATGTCAAAGAAGATTGAGCAGCTTGATGTCTCTAAAAGGCAGCTTTTGGGAGATTGTCTCGAATCGTGCTCTATCAACGAGCTTCATCAAATAGAAGAAACGCTGGAGCAAAGTTTAAGCAACATTAGATCAAGAAAGGATCAACTATTTAAGGAGAAGATAAAGCAACTGAAGGAAGAGGAAAGAGCTTTAGTAGAAGAAAATGCAAAATTAAGGGAGAAGTGTGAG---AAGCAATCGCGGCTTTTATCAACTACGCTACAA---------GTGCATAGAGAGATTTCAGATGTAAACACAGAATTATTCATAGGTCGACCCCCCGAACGATGA---
Actinidia_c_SOC1b              ATGGTGAGAGGGAAGACAGAGATGAAGAGGATTGAGAATACCACAAGTAGGCAAGTGACCTTCTCTAAGAGAAGAAGTGGGCTCCTCAAGAAGGCCTTTGAGCTATCAGTTCTATGTGATGCTGAAGTTGCACTCATCATCTTCTCCAACAAAGGAAGGCTCTATGAGTTCTCTAGTTCCAGTATTAACAAGACACTAGAAAGGTATCATAGAAAGGCCAAGGAACTAGGAATTGGCAAAATAGCAGTTCAAGAAAATTTGCAGAAGTTGAAGGAAGAAGTTGTTTCCATGTCCAAGAAGATTGAGCTTCTTGATGTCTCTAAAAGGCAGCTCTTGGGAGGTTGTCTCGAGTCGTGCTCTATCGATGAACTTCAACAAATAGAAGAAACGTTGGAGCAAAGTTTAAGCAACATTAGGGCACGAAAGAGTCAACTATTTAAGGAGAAGATGAAGCAACTGAAGGAAGAGGAGAGAATTTTAGTAGACGAAAATGCAAAATTACGGGAGAAGTGTGAG------------AAGCAATCGCCGGTTTTGTCAATTACCCTACAAGCGCAGAGAGAGGTTTCAGATGTGGAGACAGAATTGTTCATAGGTCGACCCCCCGAACGACGACCT
Actinidia_c_SOC1c              ATGGTGAGAGGGAAAACTGAGATGAAGAGGATAGAGAATACAACAAGCAGGCAAGTGACTTTCTCTAAGAGAAGAGGTGGGCTTCTCAAGAAGGCCTTTGAGCTATCAGTCCTATGTGATGCTGAAGTTGCTCTCATTATTTTCTCTTCTAAAGGCAAGCTCTATGAGTTCTCAAACTCCAGTATTAACAAGACGATAGAACGCTATCAGAGAAGTGTAAATGAAATGGGAATTGGCCAAAAAACAACGCAAGATAATTTACAGCATTTGAAGGAGGAAGCTAATTACATGTCAGAGAAGATTGAACTCCTCGAAGCCTCTAAACGAAGGCTCTTGGGGGACAGTTTAGAGTCGTACACTATCGATGAACTACAAGAAGTTGAAAACCAGCTCGAGCAAAGCTTAAGCAAAATTAGGGCAACAAAGACTCAATTATTTAAAGAGAGGATTCGTCAACTGAAAGAAGAGGAGAAAATACTAGCAATAGAAAATGCAAAATTACGCGAGAAGTGGGAT------------GAGATGCAATCG---------------------ACGCAGAAGGAAATTGTAGAAGTGGAGACCGAATTGTTCATAGGACTACCCCAACCACGAACTACC
Actinidia_c_SOC1d              ATGGTTAGAGGGAAAACTGAGATGAAGAGGATAGAGAATGCAACAAGCAGGCAAGTGACCTTCTCTAAGAGAAGAAGTGGGCTTCTCAAGAAGGCCTTTGAGCTATCAGTCCTATGTGATGCTGAAGTTGCGCTCATTGTTTTCTCACCTAGAGGAAAGCTCTACGAGTTCTCAAACTCCAGTATTGACAAGACGATAGAACGCTATCAGAGAAACGCAAAGAAACTAGGAAGTGGCCAAAAACCAACTCAAGATAATTTACAGCATTTGGAAGAAGCAGCTAATTCCATTTTAGAGAAGATTAAATTCCTTGAAGCCTCCAAACGAAGGCTCTTGGGGGACGATTTAGAGTCGTGCTCTATCGATGAGCTACAAGAAGTCGAAAACCAGCTCGAGAAAAGCTTAAGCAACATTAGGGCAAGAAAGACTCAATTGTTTAAAGAGACGATTCGTCGACTTAAAGAAGAGGAGAAAATACTAACAGAAGAAAATGCAAAACTACGCGAGAAGGTTGAT------------GGAAAGCAATCG---------------------ACGCAGAAAGAAAATGTAGAAGTGGAGACTGAATTGTTCATAGGACTACCCGAACCACGAACTACC
Solanum_l_SlAGL19              ATGGTGAGAGGAAAAACTGAGTTGAAAAGAATTGAAAATGCAACAAGTAGACAAGTGACCTTCTCAAAAAGAAGAAGTGGGCTTCTAAAAAAAGCATTTGAGCTTTCAGTTTTATGTGATGCTGAAGTTGCTCTTATTGTTTTCTCTCCAAAAGGAAAGCTTTATGAGTTCTCAAGTTCCAGTACAAACAAGACAATAGAACGCTATCAGAAGAATGAGAAGAGCCTGGGACGACTCAGAAAATTAACTGATCAAACCACTGAGCATTTGAAAGAGGAAGTTGCAACCATGACTAGAAAGCTTGAATTTCTTGAAGACTCTAAGAGAAAACTTTTAGGACATGGTCTAGAATCTTCCACCTTTGATGAACTTCAAAAGGTAGAAGAACAGTTGGAAAAAAGTTTAAGCAACATTAGGGCAAGAAAGAATCTGTTATTCAAGGAACAGATTGCTCAACTGAAGGAAGAGGAAAAAATTCTATTGAAGGAAAATGTAGACTTGAAAAAAAAGTGTCAGCCATTGACTTTAACACCAGTTCCTCTAGTAGAGAAA---------GTTGAAAGACAAATAATGGAAGTTGAGACAGAGCTCTTTATAGGACTTCCAGAGACTAGAAAAAGT
Vitis_v_VvAGL19                ---------------------ATGAAGAGGATAGAGAATGCAGCGAGTAGGCAAGTGACCTTCTCAAAGAGGAGGAGTGGGCTATTGAAGAAGGCCTTTGAGCTGTCAGTGCTTTGTGATGCTGAAGTTGCACTCATCATCTTCTCTCCAAGAGGAAAGGTCTTTGAGTTCTCTAGTTCCAGTATTAACAAGACAATAGAACGCTACCAAAGTAAAGCCAAGGGCCTAGGAATCAGCAAGAGAGGAGCTCCAGAAAATGAGCAGCACTTGGAGGGAGAAACTGTTGACCTGGCAAAGAAGATTGAGCTCCTCGAAGTTTCTAAACGAAGACTATTAGGCGAATGTTTGGACTCATGTTCAATAGAAGAGCTACAACAGATAGAGAATGAATTGGAGCAAAGCTTAAGCAACATTAGGATACAAAAGAATCATTTATGCAAGGGGCACATTGAGCGGCTGAAGGAGCAGGAAAGAATTCTAGGAGAAGAAAATGCAAAGTTACGAGGAAAGTGTGGGCAGCCACTGCAACCATCCACCAAACATCAGTCAGTACCATATGTAGAAATATCGGAG---------GTAGAGACAGAATTGTTCATAGGACCACCAGAAAGACGAACAGTC
Actinidia_c_SOC1h              ATGGTGAGAGGAAAGGTTGAGATGAAGAGAATCGAGAACCCCACGAGCCGGCAAGTGACTTTCTCGAAGCGAAGAAACGGTCTCTTGAAGAAGGCCTATGAGCTCTCCGTTCTTTGTGATGCCCAAGTGGCTGTGATTGTTTTTTCTCAGAATGGAAGGCTCTATGAGTTCTCAAGCTCCAATATGCAAAAGATGATAGATCGTTATTCTAAATACGCA---GACGTGAAAATCAACAGTCCTGAAATAGAGCAATACGAGGAGCAACTGAAGCAAGAAGCAGCGGGTATGGCAAAGAAGATAGAGACTCTTGAAGCTTCTCAACGGAAAATTTTGGGGCAAGATCTTGGATCGTGTTCGGTTGAGGAATTACTAGAGATTGACAGCCAGCTCGAGCGAAGCTTAAGAAACATTCGGGCGAGGAAGGAGCAATTATTCAATGAGCAAATAGATCAATTAAAAGAAAAGGAAAGGCTATTGTCGGAAGAAAATGAAAGGCTATTGGAGAAGGTATGG---------CAACCTCCATCGAAACAGAAAGAAGTTGGAAGC---TGCAGCCAAAGTAGTCTTGAGGTGGAGACCGAACTTTCTTTGGCCTTGCTGAAATGA---------
Rhododendron_p_RpSOC1          ATGGTGAGAGGAAAGATAGAGATGAAGAGAATAGAGAACGGGACGAGCAGGCAAGTGACCTTCTCGAGGCGTAGAAATGGGCTGTTGAAGAAAGCCTACGAGCTCTCAGTTCTTTGCGATGCCCAAGTGGCTCTCATCATCTTCTCCCCCACTGGAAGGCTCCATGAGTTCTCCAGCTCCAACATGCACAAGATAATAGAGCGATACTGCGAACATGCAAAACAGGCGCAAACAAAGAATCCCGAAGTAGAACACTACATTCAGCAACTCAAGCAAGAAGCAGCAAACATGGCAAAAAAGATGGAGATTCTTGAAGCTTCTCAACGGAAAATTTTGGGACATAACGTGGCGTCTTGTTCGGTTGAAGAACTCCGAGAGCTTGACAACCAGCTGGAGCGAAGCTTACGAAACATTAGGGCGAGGAAGGAGTATTTATTCAGGGAACAAATAGAGCAATTGAAAGAAAAGGAGAGGCTCTTGTTGGAAGAAAATACAAGGCTGTTGGTGAAGTGTGGA---GAAAATGAAAAGAAAGAAGTTGCGACGTGCAGC---------CAAAGTAGTGAGAGTTCGGAGCTTGAAACCCAATTGTCATTGGCCAGCTTCCTCAAATGA------
Erythranthe_g_SOC1             ATGGTGAGAGGGAAGGTGGAAATGAAGAGAATCGAAAACGCGACGAGCAGGCAAGTGACGTTTTCGAAGAGGAGAAACGGGATTTTCAAGAAAGCTTATGAGCTCTCAGTTCTTTGTGATGCTGAAGTTGCTCTTATTCTCTTCTCTCAGAAAGGAAGACTTTATCAATTTTCTAGCTCCGACATGCAGAAGACAATAGAGAAATACTTACAACGTGCCAAAGAC---GATAATCGGAGTACTGAAGTTCAACAACACACACAGCATTTACAGTACGAAGCAGCGATTATGGCAAGTAAAATAGAGCTACTAGAGAATTCGCAACGTAAGCTTTTAGGGCACAATCTTGTTGTGTGTTCCATAGAGGAGCTTCAAGAAATTGACAACCAGCTTGAGAGAAGCATTAATAACATCAGAGCCAAAAAGTCTCAATTATTCAAGGAGGAAATCGAAAAGTTGCGAGTCAAGGAAAAGATTCTGTTGGAAGAAAATGCAAGGTTAAGTGAAAAGTTTCAGCCAAAGAATACAGCACAAAAACAGAAAGAAATAACGAGCCATAGTACTACTGCAATGGAGTCGGAGGTGGTGACTGAATTATTCATTGGCCTACCAACATCAAGAAATGCC
Theobroma_c_TcAGL20            ATGGCGAGAGGGAAAATTCAGATGAAGCGAATTGAAAATGCAACAAGCCGGCAAGTGACCTTCTCCAAGCGCCGAAACGGGCTGTTGAAGAAGGCTTACGAGCTATCCGTTCTCTGTGATGCTGAAGTTGCTGTCATCATTTTTTCACCGAAAGGAAGAGTTTATGAGTTCTCAAGCTCTGACTTGCAAAAGACGATAGATCGATACCATAAATATATTAAAGAAGTGCAAAATGACAAGCCTGAGATGGAACGGTACTCGCAGCAACTGAGGCTTGAAGCAGCAAATATGGTCAAGAAGATTGAGCTTCTTGAAGTTTCTCAAAGGAAGCTATTGGGTCAGGGACTGGGTTTGTGCTCTGTCGAGGAGCTTCAGGAGATTGAAAACCAGCTCGAACGAAGCTTGAGAAACATCAGGGCAAGAAAGAGCCTTGTATTTAAGGAGCAGATAGAGCAACTAAAAGCAAAGGAGAGACTTCTGCGAGAAGAGAATGCAAAACTATCTGAAAAGAGTTTGCCGCAATATTTGGCAGCCAAAGCAGCCGGAGCTCAGAGACAGAACTGTTCATTGGACAAAACCGCTGCTCCTAGCAAGCTGGTCTTTGGACATAGAAATGTAATTCGACCC
Vitis_v_VvSOC1                 ---------------------ATGAGGCGAATTGAGAATGCCACGAGCAGGCAAGTGACCTTCTCGAAACGCCGAAACGGGCTGCTGAAGAAGGCGTATGAGCTATCGGTTCTCTGTGATGCTGAAGTTGCTGTGATCATTTTCTCACAGAAAGGAAGGCTCTACGAGTTTTCCAGTTCCAACATGCAAAGTGCGATAGAACGATACCGTGAACATGCAAAACAAGTTGAAACCAACAATCCAGAATTGGAGCAATATATGCAGAATTTGAAGCAGGATGCAGAAAGCATGGCAAAGAAGATAGAGCTCCTTGAAGTTTCTCAACGGAAGCTTTTGGGACAAGGCTTGAGCTCATGTTCTCTGGACGAAATCCTAGAGATTGACAGCCAACTGGAGAAGAGCTTAAAGAGCATCAGGGCAAGAAAGGCTCAGATATTCCAGGAGCAGATTGAGGAGCTAAAAGAAAGGGAGAAACAACTGCTAGAAGAAAATGCAAGGTTAAGTCAAAAG------CAGTGGCAACTCTCAGCACAACCAAGTGAAGGTGTAACCTACAGC------CAAAGCAGTTCTGAAGTGGAGACCGAGTTGTTCATCGGCCTGCCAGAAATGCGCTGCTCA
Ricinus_c_RcSOC1               ATGGTGAGAGGAAAGATTCAAATGAGGAGGATTGAAAATGCCACAAGCAGGCAAGTGACCTTCTCAAAGCGAAGAAATGGGCTTTTGAAGAAAGCTTATGAGCTATCAGTTCTATGTGATGCAGAAGTTGCAGTGATCATCTTTTCGCAGAAAGGAAGATTGTCTGAGTTTGCGAGCAACGAAATGCAAAAGACTATAGAACGATACCGTAAACATGCAAAAGAAGTGCAAGCTGCAGGCAGTGTTGCTGAACAACATGTTCAGGAACTAACAGAAGAATCGGCAGCGCTGGTGAAGAAGATTGAGGAGCTTGAAATTTCGCAAAGGAAGCTTTTGGGACAAGGTTTAAGTTCTTGTTCTATCGAAGAACTCCAAGAGATACACAGCCAGCTCGAGAGGAGCTTAAGCAATATCAGGTCAAGAAAGGTTCAGTTGTTCAAGGAGCAGATGGAGCAACTAAAAGCAAAGGAGAGGCTCTTGCTAGAAGAGAATATAAGATTACGTGAAAAGTGTGCACACTGGCAGCATCCAACACAACGGAAAGAAATTAAAACATACTTAAACTCAAGTAGTAAGTCGGAGGTGGAGACTGAATTGTTCATTGGACTTCCAGAAATGCACTGTTAG
Sesamum_i_SOC1                 ATGGTGAGGGGGAAGGTGCAAATGAAGCGGATCGAGAACGCGACGAGCCGGCAGGTAACGTTCTCTAAGCGCAGGAATGGGCTGTTGAAGAAGGCTTATGAGCTCTCAGTGCTTTGTGATGCTGAAGTAGCTTTGATCATCTTTTCTCAGAAAGGAAGGCTCTTTGAATTCTCAAGTTCCAACATGCAAAAGACGATAGGGAGATACCTAGAACATGCGAAAGACAGAGGAACT---AGCATTGAAGTTGAACAACACATGCAGCATTTAAAGCACGAAGCAGCATTCATGGCGAAGAAGATAGAGCTGCTAGAGAATGCACAACGGAAGCTCTTAGGACATAATATTGGAACGTGTTCGATGGAAGAGCTTCAGCAAATTGACAACCAGCTAGAGAGAAGCCTAAAGAACATCAGGGCCAGAAAGCTTCAACTATTCAAGGAGGAAATAGAAAAGTTACAAGCAAAGGAAAAGTTTCTGTTAGAAGAAAACGCGAGGTTAAGTGACAAGTGCGGA------ATGAGGGGAAGACATGCAGCAGAAAAACAGAAAGAAATTAGAAACAACCAAAGGTCGGAAGTAGTGACAGAATTATTCATCGGCCCACCCACAATAAGAAATGCT
Arabidopsis_t_AGL72            ATGGTGAGAGGAAAGATCGAAATCAAGAAGATTGAGAACGTGACAAGTAGACAAGTCACGTTTTCGAAGCGAAGGAGTGGTCTCTTTAAGAAGGCTCATGAGCTTTCTGTTCTATGTGATGCTCAAGTGGCAGCTATGATCTTCTCTCAGAAAGGAAGATTATATGAATTCGCTAGCTCCGATATCAGGAACACGATAAAGCGATACGCTGAGTACAAGAGAGAGTATGTTGCAGAAACTCATCCTATAGAGCAATACGTGCAGGGGCTAAAGAAGGAAATGGTGACAATGGTGAAAAAGATTGAAGTGCTTGAAGTCCATAACCGGAAGATGATGGGACAAAGTTTGGATTCTTGTTCGGTAAAAGAACTTTCAGAGATAGCCACACAGATAGAGAAAAGCCTTCATATGGTTAGATTAAGAAAGGCTAAGTTATATGAAGATGAGCTACAGAAACTAAAAGCCAAGGAGAGGGAACTCAAGGACGAGAGAGTCAGGCTTTCTCTAAAG------ACAATTTATACTCACTTATGCCAGGTTGGAGAAAGACCAATGGGGCCGTCGGGAAGCAAAGAGGATGTTGAAACTGATCTATTTATTGGATTTCTGAAGAACCGACCATAA
Brassica_r_Brara.C01461.1      ATGGTGAGAGGAAAGATCCAGATCAAGAAGATCGAGAACACGACAAGCAGACAAGTTACCTTCTCTAAGCGAAGGAGTGGTCTCTTTAAGAAGGCTCATGAGCTTTCTGTTCTTTGTGATGCCCAAGTAGCAGCTATCATCTTCTCTCAGAAAGGAAGATTGTATGATTTCGCCAGCTCTGATATCCAGAAGACGATCAAGCGATACGCTGAGTATAAGGGAGAGTACGTTGCAGAAAGTCACCCCACTGAGCAATACGTGCAGGGACTAAAGAAGGAAATGGTGACAATGGTGGAAAAGATTGAAATGCTTGAAGTTCATAACCAGAAGTTGATGGGGAAAAGTTTGGCCTTTTGTTCTTTAAAAGAACTTCAGGAAATAGCCACACAGATAGAGAAAAGCCTTCATATTGTTAGATCAAGAAAGGCTAAATTATATGAAGACGAGGTAGAGAAACTAAAAGCCAAGGGGAGGGAGCTCAAGGACGAGAGAGTCAGGCTTAGTGGAAGG------------------------GTAGGAGAAGAACCAAGCGGGATGCCACCATCAGGAAGCAAAGAGGATGTGGAAACTGACCTATCCATCGGATTTCCCGATCTTAACATTCTT
Camelina_s_MADS23              ATGGTGAGGGGAAAGATCGAAATCAAAAGAATCGAGAACGTGACCAGCAGACAAGTCACGTTCTCCAAGCGTAGGAAAGGTCTCTTGAAGAAAGCTCATGAGCTTTCAGTTTTGTGCGATGCTCAAGTCGCCGCCATTGTCTTTTCTCAGAACGGAAGATTATATGATTTCGCTAGCTCTGACATGAAGAAGATAATGGAACGATATGAGATATATAGGAGAGAGGCTGGGGAAGAGAGACTCCAAAAAGAGCAATATGTGCAGGAGCTCAAGAAGGAAATGGCAGTAATGATGCACAAGATTGAACATCTTCAACTTCACTGCGGGAAGGTGATGGGGCAAGATTTGGACTCGTGTTCGGTGGAGGAACTCAAGGAGCTAACCATCCAAATTGAGAAAAGCCTTACTATTGTCAGATCGAGAAAGGCTAAGTTAAATGAAGATAAGATCGAGAAACTAAAAGCTGAGGGGAAACGCGTCTTGAACGAGAGAAGTAGGCTGCAGCAAATG------CCCTTGTGGATGCAGCCGAGAAGCCTAGAGAGTGAGGCAGCTTCTGGTTGTGGAAACATATCGGATGTCAAAACTGATTTGTTCATTGGATTGCCTGAAAGCTGA------
Brassica_r_Brara.J00749.1      ATGGTGAGAGGAAAGATCGAGATCAAGAAGATCGAAAACGTGACAAGCATACAAGTCACGTTCTCAAAG---CGAAGTGGTCTATTTAAGAAGGCTCGTGAGCTTTCAGTTCTATGCGATGCTCAAGTTGCCGCCATTGTCTTCTCTCAGAACGGAAGATTATATGAATTCTCTAGCTCCGAGATGGAGAAAACGATAGAAAGATATGGAGAGTTTAGTAATGAGTACGTGCTAGGGAGGCCCCAAGTACAACCATACCTGGAGGAGCTGAAGAAGGAAATGGATATAATGGTTAAGAAGATTGATCTCCTTGAAGTTCAGCAACGGAAGTTAATGGGGCAAGGTTTGGGTTCGTGTTCAGTGGCAGAACTTCAAGAGATAGACATTCAGATTGAGAAAAGCCTTCGTATTGTAAGATCAAGAAAGGCTGAGTTTTATGCAGATCAACTAGGAAAGCTAAAAGAAATGGAGATAAAAGTCTTGGACGAGAGAAGAAGGCTACGTGAAAAGGAAATCCCACTGCTGCCAGTAACATTACATACAGAGAAAGGTCCCGAAGGTGGTTACAGAACCTCATCAGAGGTCGAAACCGATCTATTTATTGGATTGCCTGTGGCTCGACCATAA
Arabidopsis_t_AGL71            ATGGTGAGAGGGAAGATCGAGATCAAGAAGATTGAGAACGTGACGAGCAGACAAGTCACGTTCTCGAAGCGAAGAAGCGGTCTATTTAAGAAGGCTCATGAGCTTTCGGTTCTATGCGATGCTCAAGTAGCCGCCATTGTCTTTTCTCAGAGCGGAAGATTACACGAATACTCTAGCTCCCAGATGGAGAAGATTATAGATAGATATGGCAAGTTTAGTAATGCCTTCGTGGCAGAGAGGCCTCAAGTAGAACGATACTTGCAGGAGCTGAAGATGGAAATTGATAGAATGGTGAAAAAGATTGATCTCCTTGAAGTTCATCACCGTAAGCTGTTGGGGCAAGGTTTGGATTCGTGTTCAGTGACAGAACTTCAAGAGATTGACACTCAAATTGAGAAAAGCCTTCGTATTGTCAGGTCAAGAAAGGCTGAGTTATATGCAGATCAACTGAAAAAGCTAAAAGAAAAGGAGAGGGAGCTCTTGAACGAGAGAAAAAGGCTGCTTGAAGAGCAAAATCCGGTGGTGCCAGCAACTTTACAAATAGATAAGGGTACTGAAGGTGGTCACAGAACCTCATCAGAGGTTGAAACCGACCTATTTATCGGATTGCCCGTGACTCGGCTATAA
Camelina_s_SOC1                ATGGTGAGGGGAAAGATAGAGATGAAGAAAATAGAAAACGCGACGAGTAGACAAGTGACTTTCTCAAAAAGAAGAAATGGTTTGTTGAAGAAAGCTTATGAGCTCTCAGTGCTCTGTGATGCTCAAGTCTCCCTCATCATCTTCTCTCAGAGAGGAAGGCTTTATGAATTCTCTAGCTCTGATATGAAGAAGACGATCGAACGCTACCGCAAGTACACAAAAGATCATGAAACCAGCAATCACGACTCAGAAATTTACTTACAGCAATTAAAGCAAGAAGCAAGCCACATGATAACAAAGATTGACCTCCTTGAGTTTCAAAAACGGAAGCTGTTGGGACAAGGAATTGCTTCTTGTTCTCTAGAAGACCTTCAGGAAATCGATAGTCAACTCCAAAAAAGTCTGGGCAAGGTGCGAGCAAGAAAGGCTCAGTTGTTCAAGGAGCAGGTGGAGAATCTAAAAGCAAAGGAGAAACAATTGTTAGAAGAGAACGTCAAATTACATCAAAAGAATGTT---------------GTAGATACATGGAGAGGATCGGAACACCAAGTTATAGATCTGAATTTGGATGTTCAAACAGATTTGTTCATCGGTTTGCCAGATAGAAACTGCTAG
Arabidopsis_t_AGL42            ATGGTTAGAGGAAAGATAGAGATGAAGAAAATAGAAAACGCAACGAGTAGACAAGTGACTTTCTCAAAAAGAAGAAATGGTTTGTTGAAGAAAGCTTATGAGCTCTCAGTACTCTGCGATGCTCAACTCTCTCTCATCATCTTCTCCCAGAGAGGAAGGCTTTATGAATTCTCTAGCTCTGATATGCAGAAGACGATCGAACGCTACCGCAAGTACACAAAAGATCATGAAACCAGCAATCACGACTCACAAATTCACTTGCAGCAATTGAAACAAGAAGCAAGCCACATGATAACAAAGATTGAACTCCTTGAGTTTCACAAGCGGAAGCTATTGGGACAAGGAATTGCTTCTTGTTCTCTAGAAGAGCTTCAAGAAATCGATAGTCAACTCCAAAGAAGTCTGGGAAAGGTCCGAGAAAGAAAGGCTCAATTGTTCAAGGAGCAGTTGGAGAAACTAAAAGCAAAGGAGAAACAATTGTTAGAAGAGAACGTCAAGTTACATCAAAAGAATGTT---------------ATTAATCCATGGAGAGGATCAGATCAGCAGGTTATAGATTTGAATTTGGAAGTTGAAACTGACTTATTCATCGGTTTGCCAAATAGAAACTGCTAG
Brassica_r_Brara.I00679.1      ATGGTGAGAGGAAAGATAGAGATGAAAAAAATAGAAAACGCGACGAGTAGACAAGTGACTTTCTCAAAAAGAAGAAATGGTTTGTTGAAGAAAGCTTATGAGCTCTCCGCC---------------------------------TCTCCGTACTCTGCGATGCTCTCTCTCTCATCGTCTTCTCTC---------------AGAGAGGAAGGCTATACGAATTCTCTAGCTCTGACA---TGCAGAATACGATCGAACGTTACC------ACACGTACAGAAACGATCATGAAACCAGCAACCAGTACTCAGAAATGTACATCCAGGAAGCTATTGGGTCAAGAACTTTCTTCTTGTTCTCTACAAGAACTTCAAGAAATTGATAGTCAACTTCAAAGAAGTTTGGGCGAGGTTAGAGCAAGAAAGGCCCAGATGTTCAAGGAGCAGTTGGAGAAGCTAAAAGCAAAGGAAAAACAACTGTTAGAAGAGAATGTCCAGTTACATCAAAAGAATGTT---------------ATAGATCCATGGAGAGGGTCGGATCAACAA------AAGAAATTCAGAGTTATAGACCTGAATTTGTAA---------------------------
Cucumis_s_CsSOC1B              ATGGTTCGTGGGAAAGTAGAAATGAAACGAATTGAAAATTCGACGAGTCGTCAAGTGACATTCTCAAAGAGAAGAAATGGACTTTTGAAGAAAGCTTATGAATTATCCGTTCTTTGTGATGCTGAAGTTTCTGTCATCATTTTCTCCCAGAAAGGAAGACTCTATGAATTCTCAAGCTCCGACATGCAAAAGACAATCGAACGCTATCGAAAGCATGGGAAAGACGGACAAAGCAACCCTTTTCGATCAGAAGGATATATGCAGCAACTGAAGCAAGAAGCTGAGATGACTGCAAAGAAAATCGAACAACTTGAGAAATCCCAACAGAAGCTTTTAGGACGTGGGTTGGATTCTTGTTCTTTTGAGGAAATTCGAGAGATTGAAAGACAATTGGTACTTAGCTTAACTCGTATCAGAGAAACTAAGGCTCAGCTATTCAAGGAGCAAAAAGAGAAGCTGATTGAAAAGGGAAAGCTTCTTTTAGAAGAAAATCTGAAGTTATCTGCAAAGTGTGGTTGGCAAGAAGAAGGTGTTGAAGGAGATGGAGGCATAATGATGAGTAGCCAAGCTTCTGATCATCACATGCAGACTGATTTGTTCATTGGATTGTCTTGCTCATAA------
Cucumis_s_CsSOC1A              ATGGTGAGAGGAAAAGTAGAAATGAAAAGGATAGAAAATGCAACAAGTAGACAAGTAACATTCTCAAAGCGTCGAAATGGAGTATTGAAGAAAGCTTATGAACTATCTGTGCTGTGTGATGCTGAAATTGCCGTCATTATTTTCTCACAGAAAGGTCGTCTCTATGAATTTGCAAGCTCTGAGATGCCAAAGATTATGGACCGCTATCGCAAATGTACTAAAGATGCCAAAAATAATACTAAATTTGATAGACAGCTCTTACAGCAATTAAGGCTTGAGGTTGAAAGCATTAATAAGCAGATGGAGTTGATGCGACTTTCTCACAGGAAGCTGTTGGGTTATGGACTGGATAATTGTTCCCTTGATGAACTTGAAGTACTTGATGCTCAGCTTCAACGAAGCCTCTTCCAAATTAGGGCTAGAAAGGCTCAATTATACAATGAGCAGATACAACAACTACAAGAAAAGGAAAAACTCCTTTTGGAAGAAAACAGGATTTTGTCTTTAAAG------------------GCAGCAGTTAAAGGTGGTGCCGCCCACGGTTGTCGGAGTAGCTCAAGTTCATTAGTCAACACCCAATTGTCAATTTGA---------------------
Nelumbo_n_NEnuSOC1             ATGGTGAGGGGGAAGACGCAGATGAAGCGGATAGAGAACGCCACCAGCAGGCAGGTAACCTTCTCAAAGCGTCGGAATGGTCTGCTTAAGAAGGCGTTCGAGCTTTCGGTTCTCTGCGATGCTGAAGTGGCGCTCATCGTCTTCTCTCCCAGAGGGAAGCTCTATGAGTTCTCCAGCTCCAGCATGAATAAGACAATAGAGCGCTACCAAAGATATTCAAAAGATGTGCAGGTCGACAGA---ACAATAGAACAGAGTATGCAGCATTTGAAGTACGAAGCTGCGAACATGGCAAAGAAGATTGAACTTCTTGAAGTTTCCAAAAGGAAACTGTTGGGAGAAAACTTGGGGTCATGTTCTCTAGAAGAATTACAGCAGATAGAGAACCAGCTAGAGAGAAGCCTGACCACCATCAGAGCAAGAAAGACTCAGTTATTCAGGGAGCAGATTGAGGATCTAAAGGAAAAGGAAAGACTCCTGGACGAGGAAAATGCAGTGTTACGCAAGAAGTGTGGAAAAATGGAACATCCGAACCACCATAGACAAACTGAGTTATTTGGTCAGAGCAATCAAAATGCAGATGTGGAGACCGAACTGTTCATAGGGAGGCCTGAAAGAGCAAACACA
Pachysandra_t_PAteSOC1         ATGGTGAGGGGAAAGACTCAGATGAGGAGGATAGAGAACGCAACAAGCAGGCAAGTAACCTTCTCCAAGCGTCGAAATGGGTTGCTGAAGAAAGCCTTTGAGCTATCTGTTCTCTGTGATGCTGAAGTTGGGCTTATTGTCTTTTCACCAAGAGGCAAGCTTTATGAGTTCTCAAATTCCAGCATGCAAAATACGATAGAACGCTACCAGAGGTATTCGAAAGATGTACTAATCAACAACAAATCAATAGAGCAAAATATGCAGCATTTGAAGCATGAAGCCGTGAACATGTCAAAGAAGATCGAGCATCTCGAAATTTCTAAACGGAAACTGTTAGGAGAGGGTTTGAGATCTTGTACAGTGGATGAACTGCAGCGGGTTGAGAATCAGTTGGAGCGAAGTTTAATCAACGTTCGGGCGAGAAAGACTCAGTTATTTAAGGAGCAGACTGAGCAACTAAAAGAAAAGGAGAAGCTCCTAACAAAGGAAAATGCA------------------------------------------------------------------------------------------------------------------------------------
Aquilegia_c_AcoSOC1            ATGGTGAGAGGAAAAACACAGATGAAACGTATAGAGAACGCAACAAGTAGACAAGTAACGTTTTCAAAGAGAAGAAGTGGTTTGTTAAAGAAAGCTTACGAGTTATCTGTTCTTTGTGATGCTGAAGTTGCTGTTATTGTTTTCTCACCAAGAGGAAAACTTTACGAGTTCAGTAATAACAGCTTGCAAAACACAATAGACCGCTATCAAAGACACACAAAGGACATCCGAAGTAACAACAAAGCAATAGAA---ACTTGTCACGGATTGAAGGACGAAACTTTGAACATGACAAAGAAGATAGATACTCTCGAGGCATCTAAAAGGAAGCTATTGGGAGAAGACCTGGCATCATGTTCAACAGATGAACTACAACAGCTAGAAAATCAGTTGGAGAAAAGCCTAAGCATCATCAGGGAGAAAAAGACTGAGTTGTACAAGCAGAGAATTGAACTGCTAAAAGAGAAGGAAGTGATGTTGTCAGAGGAAAATGCCATGTTATGTGACAAGTGTGGAAGTCAAAATAGT---AATTCAGAGGTGGAGAATGAAAGAACATCTGAAGATAGCCAAGTCAGCGATGTGGAGACTGAGTTGTTCATTGGATGGCCTGATAGAGGAAGAAAG
Akebia_t_AktMADS1              ---------------------------------------------------------------------------------------------------------------CTTTGTGATGCTGAAGTTGCTCTTATTGTCTTCTCCCCAAGAGGAAAACTCTATGAGTTTGCAAGCTCAAGCACCCGTAAGACGATAGAACGCTATCAAAGGCACACAAAGGACGTACAGATCAACATTGGTGGAATGGAAGAAAATATGCAGCATTTGAAGTTTGAAGCTGCGAACATGGCAAAGAAGATTGACCTTCTTGAAGCTTCGAAACGGAAGCTTTTGGGAGAAGGTTTGGGATCATGTTCTATAGAGGAACTGCAACAGATGGAGACTCAATTAGAGCGAAGCCTAAGCAACATCAGGATGAGAAAGACTCAGTTATTTATTGAGAAGATTGAGGAACTAAAAGAAAAGGAGAGAATCCTATTGGAGGAAAATAAAATGTTGTGTGAGAAGTGTGGGAGTCAAAATAGTCAAAATTCTGATGTGGAGACCGAACCATACAGTCAAGATAGTCAAAATTCTGAGGTGGAGACTGAATTGTATATCGGACAGCCTACACGCTATCCATCG
Magnolia_v_SOC1                ATGGTGAGGGGGAAAACGCAGATGAGGAGGATAGAGAACGCGACGAGCAGGCAGGTGACGTTCTCGAAAAGGAGGAATGGGTTGTTTAAGAAGGCATTTGAGCTGTCTGTACTGTGCGATGCTGAGGTGGCATTGATCGTCTTCTCTCCGAGGGGGAAACTATACGAATTCGCTAGCTCAAGCATGCATAAGACGATAGATCGCTATGGAAGGCATGCGAAAGACGTCAGCATCACCAACAAAACAGTGGAACAAAATGTACAGCAATGGAAGTTCGAAGCCGCACACACGGCAAAGAAGATCGAAAACCTTGAAGTCTCTAAGCGTAAGCTTTTGGGAGAAGGTCTTGGATCATGTCCCATTGAGGAACTGCAACAAATTGAGAGCCAGTTAGAGCGAAGCCTAAGCAGCATTAGAGCAAGAAAGACTCGATTGTTTACGGAGCAGATTCAGCAGCTAAAAGAGAAGGAGAGATTCCTAACAGAGGAAAATGCAATATTGTCGAAGAAGGCCATTCAGCCACTGCAACAACTCTCTCCCACTCAGAAGGAGCCCTACGATGACGAAACTCAAGATCCTGAAGTAGAAACTGAATTGTTCATTGGAAGGCCTGAAAGAGGAAAAACG
Magnolia_p_MpMADS9             ---------------------------------------------------------------------------------------------------GAATTGACGGTGTTGTGTGACGCTGAGGTGGCATTGATCGTCTTCTCTCCGAGGGGGAAACTATACGAATTCGCTAGTTCAAGCATGCATAAGACGATAGATCGCTATGAAAGGCATGCGAAAGACATTAGCATCGCCAACAAAACAGTGGAACAAAATGTACAGCAATGGAAGTTCGAAGCCGCACACATGGCAAAGAAGATCGAGCACCTTGAAGTCTCTAAGCGTAAGCTTTTGGGAGAAGGTCTTGGATCACGTCCCATCGAGGAACTGCAACAAATCGAGAGCCAGTTAGAGCGA---CTAAGCAGCATTAGAGCAAGAAAGACACTATTGTTTACGGAGCAGATTCAGCAGCTAAAAGAGAAGGAGAGATTTCTAACAGAGGAAAATGCAATATTGTCGAAGAAGGCCGATCAGCCACTGCAACAACTCTCTCCCACTCAGAAGGAGCCCTATGATGACGAAACTCGBSATCCTGAAGTAGAAACTGAATTGTTCATTGGAAGGCCTGAAAGAGGAAAAAAA
Asarum_c_MADS585               ------------------------------------------------------------------------------------------AAGGCCCATGAGATCTCCGTGCTGTGTGATGCCGAGGTCGGTCTTATCGTCTTCTCGCCCAGAGGGAAGCTCTACGAGTTCGCGAATTCCAGCATGTTAAAGACCATAGAACGCTATCAGAGGCACTCAAAAGAAGCTAATGTCAACAATAAGGCGACAGAACAAAACATTCAGCACTGGAAATATGAAGCTGAACACATGGCAAAGAAGATTGAGTTTCTCGAATCCTCTAAACGGAAACTTTTGAGTGAAGATCTGGAATCATGTTCGACTGAGGAACTCCAGCAAATAGAAAGCCAACTGGAGCGAAGCCTAAGCAGCATAAGAGGAAAAAAGAATCAATTATTCAAGGAGCAGATTGAGCAACTAAAAGAAAAGGAAAAAATCCTAATTAAGGAGAATGCCATATTAAGTCAGAAGTGTGGACCACAACAACAATCAACGAGCCCCAGCGGAACTGTCCCATATGAGCATATTTTCCCACACTCCGAGGTGGAGACAGATTTGTTCATTGGAAGACCTGAAAGAGGAAGTACA
Triticum_a_WSOC1               ATGGTGCGGGGGAAGACGCAGATGAAGCGGATAGAGAACCCGACGAGCCGGCAGGTGACCTTCTCCAAGCGCCGCGGCGGCCTGCTGAAGAAGGCCTTCGAGCTCTCCGTCCTCTGCGACGCCGAGGTCGCGCTCGTCGTCTTCTCCCCCCGCGGCAGGCTCTACGAATTCGCCAGCTCCAGCATGAAGAACACAATTGAACGTTATAAGACAGTCACAAAGGAT---AATTTGGGCAGACAGACGGTACAGCAAGATATAGAGAAAGTAAAAGCTGATGCTGAGGGCTTGTCAAAGAAGCTTGATGCTCTTGAAGCTTGCAAAAGCAAACTTTTGGGCCAAAATTTGGAAGAATGCTCTATTGAAGAACTGCAAAGCTTAGAGGTCAAAATTGAAAGAAGCCTTCTAGGCATCAGGGCAATGAAGACTCGGCGGTTCGAAGAGCAGCTCTCTACGTTGAGGCAGAAGGAGATGAAGTTGCGGCAGGACAATGAAGAACTATATAGCCAGTGCCAGCCGGCGACCTTGGCGGCGCTCCCTGCTCCAGTGACCCTGGCGGAGCAGGGCCAGCAGGTGGTGGATGTGGAGACGGATCTATTTCTTGGATTGCCCGGCACCGGCCGCTCC
Oryza_s_OsMADS50               ATGGTGCGGGGGAAGACGCAGATGAAGCGGATAGAGAACCCCACGAGCCGCCAGGTCACCTTCTCCAAGCGCCGCAACGGCCTGCTCAAGAAGGCCTTCGAGCTCTCCGTCCTCTGCGACGCCGAGGTCGCGCTCATCGTCTTCTCCCCGCGCGGCAAGCTCTACGAATTCGCCAGC------------------------------------------------------------------------------------------------------------------------------------------------------------------------------------------------------------------------------------------------GCCAGGAAAATTCGGCCTGAAAAGACGGCAAAAACTATATTTCCCCGTGTGGAGTTGCCGTCTAAACAGTCACACTACTTCCATAAAGAAATTTGTGAGCTGGCATTCCGGAGGGCAATATGA---------------------------------------------------------------------------------------
Triticum_a_TaAGL20             ATGGTGCGGGGGAAGACGCAGATGAAGCGGATAGAGAACCCGACGAGCCGGCAGGTGACCTTCTCCAAGCGCCGCGGCGGCCTGCTCAAGAAGGCCTTCGAGCTCTCCGTCCTCTGCGACGCCGAGGTCGCCCTCGTCGTCTTCTCCCCCCGCGGCAGGCTCTACGAATTCACCAGCTCCAGCATGAAGAACACAATTGAACGTTATAAGACAGTCACAAAGGAT---AATATGAGCAGACAGACGGTACAGCAAGATATGGAGAAAATAAAAGCTGATGCTGAAGGCTTGTCAAAGAAGCTTGATGCTCTTGAAGCTTGCAAAAGCAAACTTTTGGGTCAAAATTTGGAAGAATGCTCTATTGAAGAACTGCAAAGCTTAGAGGTCAAAATTGAAAAAAGCCTTCTAGGCATCAGGGCAATGAAGACTCGGCGGTTTGAAGAGCAGCTCTCTACGTTGAGGCAGAAGGAGATGACGTTGCGGCAGCACAATGAAGAACTATATAGCCAGTGCCAGCCGGCGACCTTGGCGGCGCTCCCTGCTCCAGTGACCCTGGAGGAGCAGGGCCAGCAGATGGTGGATGTGGAGACGGGTCTATTTCTTGGACTGCCCGGCACCGGCCGCCCC
Triticum_a_TaAGL21             ATGGTGCGGGGGAAGACGCAGATGAAGCGGATAGAGAACCCGACGAGCCGGCAGGTGACCTTCTCCAAGCGCCGCGGCGGCCTGCTCAAGAAGGCCTTCGAGCTCTCCGTCCTCTGCGACGCCGAGGTCGCCCTCGTCGTCTTCTCCCCCCGCGGCAGGCTCTACGAATTCGCCAGCTCCAGCATGAAGAACACAATTGAACGTTATAAGACAGTCACAAAGGAT---AATATGAGCAGACAGACGGTACAGCAAGATATGGAGGAAATAAAAGCTGATGCTGAGGGCTTGTCAAAGAAGCTTGATGCTCTTGAAGCTTGCAAAAGCAAACTTTTGGGTCAAAATTTGGAAGAATGCTCTATTGAAGAATTGCAAAGCTTAGAGGTCAAAATTGAAAAAAACCTTCTAGGCATCAGGGCAATGAAGACTCGGCGGTTTGAAGAGCAGCTCTCTACGTTGAGGCAGAAGGAGACAAAGTTGCGGCAGGACAATGAAGAACTATATAGCCAGTGCCAGCCGGCGACCTTGGCGGCGCTCCCTGCTCCAGTGACCCTGGAGGAGCAGGGCCAGCAGATGGTGGATGTGGAGACGGATCTATTTCTTGGACTGCCCGGCACCGGCCGCTCC
Zea_m_ZmSOC1                   ATGGTGCGGGGCAAGACGCAGATGAAGCGGATAGAGAACCCGACCAGCCGCCAGGTCACCTTCTCCAAGCGCCGCAACGGCCTGCTCAAGAAGGCGTTCGAGCTCTCCGTCCTCTGCGACGCCGAGGTCGCCCTCGTCGTCTTCTCCCCGCGCGGCAAGCTCTACGAATTCGCCAGCGGAAGTGCGCAGAAAACGATTGAACGTTATAGAACATACACAAAGGAT---AATGTCAGCAACAAGACAGTGCAGCAGGATATTGAGCGAGTAAAAGCTGATGCGGATGGCCTGTCAAAGAGACTCGAAGCACTTGAAGCTTACAAAAGGAAACTTTTGGGTGAGAGGTTGGAAGACTGCTCCATTGAAGAGCTGCACAGTTTGGAAGTCAAGCTTGAGAAGAGCCTGCATTGCATCAGGGGAAGAAAGACTGAGCTGCTGGAGGAGCAAGTCCGTAAGCTGAAGCAGAAGGAGATGAGTCTGCGCAAGAGCAACGAAGATTTGCGTGAAAAGTGCAAGCCGGCAGTCGACAACGTG------------------CACCGGGAGCCGAAGGACGACGGGATGGACGTGGAGACGGAGCTGTACATAGGATTGCCCGGCAGAGACTACCGC
Triticum_a_TaAGL7              ATGGTGCGGGGCAAGACGCAGATGAAGCGGATAGAGAACGCGACGAGCCGGCAGGTGACCTTCTCCAAGCGCAGGAATGGGCTGCTCAAGAAGGCCTTCGAGCTCTCCGTGCTCTGCGACGCCGAGGTCGCGCTCGTCGTCTTCTCCCCTCGCGGCAGGCTCTACGAGTTCGCCAGCACCAGCTTGCAGAAATCGATTGACCGCTATAAGGCTTATACAAAGGAT---ACTGTTAATAACAAGACAGTACAGCCAGATATACAGCAAGTCAAAGCTGATGCTCTAAGCTTGGCAAAGAAACTTGAAGCTCTTGAAGATTCGAAGCGAAAGATCTTGGGCGAAAATTTAGGAGGATGCTCTACTGAAGAACTGCATTTTCTGGAAGGAAAAATTGAGAAGAGTCTCCGCGTTATCAGAGGAAAGAAGACCCAGCTGCTCGAACAGCAGATAGCTAAACTGAAAGAGAAGGAGAGGACGCTTCTCAAAGACAACGAAGACTTGCGCGGAAAGCAGCGC---CCGAACAGCGTGGCACCCCTGCAGCCACGCGGCGAGCAGGAGCCGGTACAGAGGGACGAGGACGTGGAGACGGAGCTCTACATTGGGTTGCCCGGGGTT---CGCTGC
Hordeum_v_HvSOC1               ATGGTGCGGGGGAAGACGGAGATGAAGCGGATAGAGAACGCCACGAGCCGGCAGGTGACCTTCTCCAAGCGCAGGAACGGGCTGCTCAAGAAGGCCTTCGAGCTCTCGGTGCTCTGCGACGCCGAGGTCGGGCTCGTCGTCTTCTCCCCTCGCGGCAGGCTCTACGAGTTCGCCAGCGACAGCTTGCAGAAATCAATTGACAGATATAAGGCTTATACAAAGGAT---GATGTTAATAACAAGACAGTACAGCCAGATTTGCAGCAAGTCAAAGCTGACGCTCTAAGCTTGGCAAAGAAACTTGAAGCTCTTGAAGACTCGAAGCGAAAGATCTTGGGCGAAAATTTAGGAGGATGCTCTGCTGAAGAACTGCATTTTCTGGAAGGAAGAATTGAGAAGAGTCTCCGCATCATCAGAGGGAAGAAGACCCAGCTGCTGGAGCAGCAGATAGCTAACCTGAAAGAGAAGGAGAGGAAGCTTCTCAAAGACAACGAAGACTTGCGTGGAAAGCAGCGC---CTGAACTGCGTCGCGCTCCTGCAGCCATGTGGCGAGCAGGAGACGGTACCAAGTGAGGAGGACGTAGAAACGGAGCTCTACATTGGGTTGCCCGGGCAT---CGCTGC
Brachypodium_d_BdSOC1          ATGGTGCGGGGCAAGACGGAGTTGAAGCGGATAGAGAACACGACGAGCCGGCAGGTGACCTTCTCCAAGCGCCGCAACGGGCTGCTCAAGAAAGCCTTCGAGCTCTCCGTGCTGTGCGACGCCGAGGTCGCGCTCGTCGTCTTCTCCCCGCGCGGCAGGCTCTACGAGTTCGCCAGCGCCAGCCTGCAAAAGACGATCGACCGCTATAAGGCATACACAAAGGAT---AATGTTAATAAGAAGACAGCACAACAAGATATTCAGCAAATCAGAGCTGACACTGTAGGCTTGGCAAAGAAACTTGAGGCTCTTGAAGATTCGAAACGAAAAATCTTGGGCGAAAACTTAGGAGAATGTACTACTCAAGAACTGCATATTCTGGAAGCTAAAATTGAGAAGAGCCTCCACATCATCAGAGCAAAGAAGTCCCAGCTGCTGGAACGGCAGATAGCTAAGCTGAAAGAGAAGGAGACGATGCTGCTCAAAGATAATGAGGAATTACGCGAAAAGCAGCATCCCTCCCTGAACCATGTTGCGCTTTCGCCTTTGCAGCCGGAGCCTAGCAGCGACGCCATTGACACCGTGGAGACGGAGCTGTACATAGGGTTGCCCGGCAGGGAGCGCTCC
Phyllostachys_e_SOC1           ATGGTGCGGGGGAAGACGCAGATGAAGCGGATAGAGAACGCGACGAGCCGGCAGGTGACCTTCTCCAAGCGCAGGAGCGGGCTGCTCAAGAAGGCGTTCGAGCTCTCGGTGCTCTGTGACGCCGAGGTCGCGCTCATCGTCTTCTCCCCGCGAGGCAAGCTCTACGAGTTCGCCAGCACCAGCCTGCAAAAAACGATTGACCGCTATAAGGCACACACAAAGGAT---AATGCCAATAACAGGACAGCACAACAAGATATACTGCAAGTCAAAGCTGACGCCGTAAGCTTGGCAAAGAAACTTGAAGCTCTTGAAGATTCCAAACGAAAGATCTTGGGCGAAAATTTAGAAGGATGCTCTGCTGAAGAACTGCAGAGTCTGGAAGTCAAACTTGGGAAGAGCCTGCACAACATCAGAGTGAAGAAGACCCAGCTACTGGAGCAGCAGATAGCAAAGCTGAAAGAGAAGGAGAGGACACTGCTCAAAGATAATGAAGATTTACGCGAAAAGCATCGCGTTCCTGCCCTGAGCCGCATGGCGCCGCCGCGCGACGTGCCGGAGCCAAGCAGCAACGACATGGACGTGGAGACGGAGCTGTACATAGGACTGCCCGGCAGAGATCGCACC
Zea_m_ZmM76                    ATGGTGCGGGGGAAGACGGAGCTGAAGCGGATAGAGAACGCGACGAGCCGGCAGGTGACCTTCTCGAAGCGCCGCAACGGGCTGCTCAAGAAGGCCTTCGAGCTCTCCGTGCTCTGCGATGCTGAGGTCGGGCTCGTCGTCTTCTCCCCGCGCGGCAAGCTCTACGAGTTCGCCAGCGCCAGCCTCCAGAAAACAATTGACCGCTACAGGACATACACAAGGGAA---AATGTCAATAACAAGACTGTTCAACAAGATATACAGCAAGTCAAAGCAGATGCCGTAAGCTTGGCAAGTAGACTCGAAGCCCTAGAAAAGACCAAACGAATGTTTCTGGGTGAAAATTTAGAAGAATGCTCCATTGAAGAACTGCATAATCTGGAGGTTAAACTGGCGAAGAGCCTTCACGTCATCAGAGGGAAGAAGACACAACTGCTGGAGCAGCAGATATCCAAGCTGAAGGAGAAGGAGAGGACCCTGCTCCAAGACAACAAAGAGTTGCGGGATAAGCAGCGCCCGGAGGCGCCACCGGACCTGAACCGCTGTGTCCCTCCGCGTAGCGCACCGAGCAATGACATGGACGTGGAGACGGAGCTGTACATAGGATTACCCGGCAGGGAGCGCTCC
Setaria_i_SiMADS56             ATGGTGCGGGGGAAGACGGAGATGAAGCGGATAGAGAACGCGACGAGCCGGCAGGTGACCTTCTCCAAGCGCCGCAACGGGCTGCTCAAGAAGGCGTTCGAGCTCTCTGTGCTCTGCGACGCCGAGGTCGGCCTCATCGTCTTCTCCCCGCGCGGCAAGCTCTACGAGTTCGCCAGCTCCAGCCTCCAGAAAACGATTGACCGCTATAAGGCATATACAAGGGAA---AATGTCAATAACAAGTCTGTACAACAGGATATACAGCAAGTCAAAGCAGATGCCTTAAGCTTGGCAAATCGACTTGAAGCCCTTGAAAAGTCCAAGCGGAAGTTTTTGGGTGAAAATTTAGAAGGTTGTTCTGTTGAAGAACTGCATAGTTTGGAGGTTAAACTGGAGAAGAGTCTCCACGTCATCAGAGGAAAGAAGACCCAACTGCTGGAGCAGCAGATAGCGAAGCTGAAGGAGAAGGAGAGGACCCTGCTTAAAGACAACAAAGAGTTACGTGAAAAGCAACGCCAGCCGGTGGCTCCCGCCCTGAACCCCTGCCTCCCTCCGCGTAATGCGCCGTGCAACAACGCGGACGTTGAGACGGAGCTGTACATTGGATTACCCGGCAGGGAGCGCACC
Oryza_s_OsMADS56               ATGGTGCGGGGGAGGACGGAGCTGAAGCGGATTGAGAACCCGACGAGCCGGCAGGTGACCTTCTCCAAGCGCCGGAATGGCCTCCTCAAGAAGGCGTTCGAGCTCTCCGTCCTCTGCGACGCCGAGGTCGCCCTCATCGTCTTCTCCCCCCGCGGCCGCCTCTACGAGTTCGCCAGCCCCAGCCTACAGAAAACCATCGACCGCTATAAAGCATACACAAAGGAT---CATGTCAACAATAAGACAATTCAACAAGATATCCAGCAAGTCAAAGATGATACTTTAGGCTTGGCCAAGAAACTTGAAGCTCTTGATGAGTCCAGACGGAAAATATTGGGAGAAAATTTAGAAGGATTCTCTATTGAAGAACTGCGTGGTCTAGAAATGAAACTTGAGAAGAGCCTCCACAAGATAAGACTAAAGAAGACCGAGCTTCTGGAGCAGCAGATAGCCAAGCTGAAAGAGAAGGAGCGGACTTTGCTTAAAGACAACGAAAATTTACGCGGAAAGCATCGCGCGTGGCCGCGGGACGTGCCTATGACGAGCAGCACAGCCGCCGAC------------GCCATGGACGTGGAGACTGATCTGTACATTGGATTGCCCGGCACTGAGCGCTCC
Triticum_a_TaAGL23             GGGAAGAGGGGCCGGCGCGAGATGCGGCGGATCGAGGACGCCACCAGCCGGCAGGTGACCTTCTCCAAGCGCCGGAGCGGGCTGCTCAAGAAGGCCCTCGAGCTGGGCGTCCTCTGCGACGCCGAGGTCGCCCTCATCGTCTTCTCCCCCCGCGGCCGCCTCTACGAGTACGCCTCCCCAGATTTGCAGAAAACGATTGATCGCTACCTGAACCACACAAAAGGTACATCTACCAATGAGAAAACTGTTGAGCAAGGCGTCCAGATGTGTAGATCGGAAGCTACGGCCTTGAAGCACAAGATAGACGCAATTGAGGCATACCAGAGGAAGCTATCTGGAGAAGGACTGGGGTCCTGTCCGGCCCATGAGCTGCAAGAGCTGGAGCTGCAGCTGGAGAAGAGCCTAAGCTGCATCCGGCAAAAGAAGCAACAGAAAATGCTGGATAAAATCTTGGAGCTGAAGGAGAAGGAGAGAAAGCTGTTGACGGAGAACTCGGTGCTCCGCGAGGAGTACAAG------GCTGCTGCTGCTGAAAGATCGCCTGACGGCGCTGAAGAACGGCGGCGGCATTACATGGAAGTGGAGACTGAGCTGGTCATTGGAAGGCCCGGGTCGTCTAGCTAG
Oryza_s_LOC_Os06g01890         CGGCGCGGCGGGCGGCGAGAGATGCGGCGGATCGAGGACACGACGAGGCGGCAGGTGACGTTCTCGAAGCGGCGGAAGGGGCTTCTGAAGAAGGCGTCGGAGCTGTCGGTGCTGTGCGACGCGGAGGTGGCGCTGCTCGTCTTCTCCCCGCGCGGCCGCTTCTTCCACTTCGCCTCCCCCTCCCTGGAGGGGACAATCGACCGCTACATTAGCCACACCCAAGAGGCGCCTGCAAACAAGAAGCCCCGTGAA------CTTACTAATATGAAATCTCAATCCGAAACCTTAGCAATGGAGATTGACACAGTTGAGGCATACACAAGGAAGATGCAGGGCGAAAACCTGGAATCATGCTCGTTGCAAGAACTGCATGGCCTGGAGATGCAGATGGAGAAGAGCCTAAGCAGCATCCGTTTACAAAAGCAAAAGAAGCTGATGGATAAGATTTCACAGCTACAACAACAGGAGAAGATTCTGTCGGAGGAGAACGCACTGCTCCTCGATCAGGGCAAGCAACATGCTCCAATCGGGGCTCCAGCGCGCGAGATGAATCAGAACCAGCATGTCCAGGATATTGATGTTGACACTGAGCTGGTCATTGGAAGACGGTGA------------
Elaeis_g_EgAGL20               ATGGTGCGAGGGAAGACACAGGTGAGACGGATCGAGAACGCCACCAGCCGGCAGGTAACGTTTTCCAAGCGCCGGAATGGGCTTCTTAAGAAGGCCTTCGAGCTCTCCGTCCTCTGCGACGCCGAGGTCGCCCTTATCGTCTTCTCCCCTAGAGGGAAGCTCTACGAGTTCTCCAGCTCCAGCATGGAAAAGACGATCGATCGTTACATAATGCATGCAAAAGATGTTAACATCAACAAGAAATCAAGAGAGCATAATGCACAACAGTTGAAGTCTGATGCTGCAAGCTTGATGAAGAAGATTGAACGGCTTGAAGCTTCTAAAAGAAAGCTCTTGGGTGAAAATTTAGAATCATGTGCAATTGAGGAGCTGCATGATCTAGAGCTCCAGTTAGAGCAARGCCTAAGCAGCATCAGAAATCGGAAATATCAAATGCTCGAAGAGCAAATCTGTCGGCTAAAAGAAAAGGAAAAGATCCTCACTGCTTCGATACAAGAAAAGTTAAATGCAGAACCT------CAGCTATGTGCTCCTGCTGTTTCTGATGATTATGAT---------AGTCSGAATACAGATGTAGAGACAGAGCTGGTAATTGGTAGGCCAGGGACTTGCAAGGTC
Phoenix_d_SOC1                 ATGGTGCGAGGGAAGACGGAGGTGAGACGGATCGAGAACGCCACCAGCCGGCAGGTGACGTTTTCCAAGCGCCGGAATGGGTTGCTAAAGAAGGCCTTCGAGCTCTCCGTCCTCTGCGACGCCGAGGTCGCCCTCATCGTCTTCTCCTCTAGGGGGAAGCTCTACGAGTTCTCCAGCTCCAGCATGGAAAAGACAATCGATCGTTACATAATGCACACGAAAGATGTTGGCGTCAGCAAGAAAGCAAAAGAGCATAATACACAACAGTTGAAGTCTGATACTGCAAGCTTGATGAAGAAGATTGAACGGCTTGAAGCTTCTAAAAGAAACCTCTTAGGTGAAAATTTGGAATCATGTGCAGTTGAGGAGCTGCATGAACTAGAGCTCCAGTTAGAGCGCAGCCTAAGCAGCATCAGAAAACAAAAATATCAAATGCTCGAAGAGCAAATCACTCAGCTAAAAGAAAAGGAAAGGATGCTC---------ACTGCTTCGATACGAGAAAAG------AACGCAAAACCTCGGCTACAGCTATGTGCTTCTGCTGTTTCTGAGTATGATAGTCCGAATACAGACGTAGAGACAGAGCTGGTAATTGGCAGGCCAGGGACTTGCAAGGTC
Musa_a_MaAGL19                 ATGGTGAGGGGAAAGACGGAGGTGAGGCGGATAGAGAACGCGGCCAGCCGGCAGGTGACCTTCTCCAAGCGCCGCAACGGCCTCCTCAAGAAGGCATACGAGCTGTCCGTCCTGTGTGACGCCGAGGTGGCCCTCATCGTCTTCTCCAGCCGCGGCAAGCTCTGGGAGTTCAGCTCCTCCAGCATCGAAAAGACGATGGATCGCTACTTGATGCAAACAAAGGATGTGAATACCAAACACAGCGCAATGACCCAAGAGATGAAGGATCTGATGTCTGAGGCCACTAATATGACAAAGAAGATTGAACTTATTGAAGCCCATAAAAGGAAGCTCCTTGGTGAAACTTTGGAAACTTGTTCAGCAGCAGAACTGCATGAACTAGGGAATCAGCTGGAGGAGAGCCTGAGACAAATTAGGAAGAGAAAACAATGCCTCCTAGCCGAGCAAATCGCAGAGCTCAGAGAGAAGGAGAAGAGCCTTTTAAAGGAGAATAAATTATTACATGAAAAGTTCAAG---------------ATGCTACGATTAAATGCAGCA------------GAGGTTCAAAGCATGGAGGTAAACACACAGCTGATGATTGGGAGGCCA------------GCA
Phalaenopsis_e_SOC1            ATGGTGAGGGGAAGGACGGAGATGAGGAGGATAGAGAACCCGACGAGTCGGCAGGTTACGTTTTCGAAGAGAAGGAACGGGTTGCTGAAAAAGGCCTTTGAGTTATCAGTGCTCTGCGATGCCGAGGTTGGACTGATCGTCTTTTCTCCTCGCGGGAAGCTCTACGAGTTCGCGAGTTCCAGCATGCTGAAGACAATTGAGCGTTACAAGATGAATAACAAAGAGGTGATCGATAATAACAAATCAAACGAGCAAAACATTCAGCAGTGGGAGCAGGATTCGGAGCTCATGTCAAAGAAGATTGATGTACTCGAAGATTCTAAACGGAAGCTGATGGGTGAAAACCTTGAATCCTGCTCTGTGGAGGAGCTGCATGAGTTAGAGACTGAACTTGAGCAAAGCATAAGCAAAGTTAGATGGCGAAAGAACCATTTGCTGGAAGAGCAGGTAGTGCAACTTAAAGAGAAGGAGAAGGTGCTATTAGAAGAGAATGCCTTGCTACAAAAGCAAGGACCTGAGCCATTGCAGGGCTTGAATACTTCGAAGGAGATGGTTCCCCAATGTGAT---AAGAACATGGATGTAGAGACTGAACTGTATGTAGGATGGCCTGGAGGAGGAAGAACC
Dendrobium_h_DhSOC1            ATGGTGCGGGGGAAGACGGAGATGAGGCGGATAGAGAATCCGACGAGTCGGCAGGTAACCTTCTCCAAAAGGAGGAATGGGCTGCTTAAGAAGGCTTTTGAGCTGTCCGTGCTCTGCGATGCTGAGATTGGCCTTATCGTCTTTTCTCCTCGCGGCAAGCTCTACGAGTTCTCCAGTTCTAGCATGTTGAAGACTATTGAGCGTTACAAGATGAATAACAAAGAGATGATCAGTAATAACAAATCATCCGAACAGAATATTCAGCAATGGAAGCAGGATAAAGACCTCATGTCAAAGAAGATTGACGTTCTTGAAGATTCTAAACGGAAACTAATGGGTGAAAACCTGGAATCCTGCTCTGCTGAGGAGCTGCATGAATTAGAGAGTCAGCTCGAAGAAAGCATAAGCAAAGTTAGAGGACGAAAGAATCATTTGCTGGAAGAGCAGGTAGTACAACTCAAAGAAAGGGAGAGGGTGCTACTAGAAGAGAATGCTTTACTGCACAAGCAAGAAAGTGAGCCTCTGCTGGGCTCAAATACTTCGAAGGAAGTGGTTCCCCAATGTGACAACAAGCACATGGATGTGGAGACCGAACTATATGTAGGATGGCCTGGAGGAGGAAGAACC
Trillium_c_TrcMADS1            ---------------------------------------------------CAGGTCACGTTTTCGAAGCGGAGGAATGGGCTGCTGAAGAAGGCGTTCGAGCTCTCAGTCCTCTGTGACGCCGAGGTCGGCGTCATCGTCTTCTCACCCCGCGATAAGCTCTACGAGTTCTCCAGCACCAGCATGCAAAGTACGATTGATCGATATAGGATGCACACAAAATGCGTCAACACCAACATGCCAACC---GAACATAATACACAGCAATGGAAGTATGAAGCTGTAAGCATGGCAAACAAGATAGAACTTCTCGAAGCCTCTAAACGAAAGCTCATGGGCGAAAGCTTGGAGCCGTGCACGGTAGACGAACTGCAAGAATTAGAGAGCCAAATAGAGAGAAGCCTAAGCAACATTCGAGGAAGAAAGGATTACTTGCTAGAACAACAGATTGAGGAGCTTAAAGAAAAGGAGAGGAGACTTCTCGAGGATAATGAGTTATTACGTCATAAGTCCGAG------GAGCTGCAATTAGCCACCCCAAAAGGGGTTCAGTATGATCATGGCAGTCAACAAATGGAGTTGGAGACCGAGTTGCATATCGGATGGCCGCCAAAAGTAGCGACT
Musa_a_MaMADS50                ATGGTGAGGGGGAAGACGGAGATGAAGCGGATTGAGAACGCGACGAGCCGGCAGGTGACCTTCTCGAAGCGCCGGAGCGGGCTGCTGAAGAAGGCCTACGAACTGTCCGTGCTTTGTGACGTCGAGGTCGCGCTCATCATCTTCTCTTCCCGGGGGAAGCTGTACGAGTTCTCCAGCTCCAGCATGCAAAGCACCCTTGAGCGTTATAGAGAATACTCCAGAGAA---GATACCAGCAGCACTATAATGGAAGAAGATACTGAGCAGTGGAAGCATGAAGCAGCATGCATGTCAAAGAAGATTGAGCATCTTGAAGCCTCTAAGCAGAAGCTTTTGGGTGAAAACTTAGAGTCATGTTCATTTGATGAGCTAAATGAATTAGAAGGTAAGATAGAACAGAGCTTGCGTAGCATCAGAGGAAGAAAGTATCATTTGCTGAAGGAGCAGATTTCACAGCTTAAAGAAAAGGAGAGTTCCTTGGTGAAGGAAAACGCATTACTAAGTGAAAAGTGCAAG------CTGCCATCTGCTGCTTCCAAGGGAGTTCCGCCATTTGGCACACTCGGCCAACATACTGAGGTGGAGACAGAGCTGCGCATTGGATTTCCAGGAAGAGGGACGCAC
Amborella_t_AMtrSOC1           ATGGTGAGGGGAAAGACTCAGATGAAGCGTATTGAGAACGCGACCAGCAGGCAGGTCACCTTCTCCAAGCGGCGCAACGGCCTCCTCAAGAAGGCCTTCGAGCTCTCGGTCCTTTGCGACGCAGAGGTTGCGCTCATCGTCTTCTCGCCCAGAGGCAAGCTCCATGAGTTCTCCAGCTCCAACATGCAAAAGACGATTGAGAGATACCAGAGATACTCAAAAGAAGTGGGAATGAATGGCAAAATATTGGAACAGAGCATGCAGCACTGGAAGTATGAAGCTGCTACCATGGCAAAGAAGATAGAGCTCCTTGAGTTTTCTAAAAGGAAGCTTCTGGGGGAATCATTAGATTCATGCTCCGTGGAGGAACTGCAACATATAGAAAGCCAGCTTGAGCGAAGCCTAAGTAGTATCAGGGGAAGAAAGACTGCAATGTTAATGGAGCAGATTGAGAAGCTAAAAGAAAAGGAAAAAGTCTTGTCTGCGGAAAATGCGATGCTAAGTGAGAAGTGTGGGCAAACACCTCTAAGAGACAACCGGAAATCAACTGTTTCTTATATAACCAGTAGTGAGCATGTCGATGTGGAGACTGATTTGTACATTGGAAGGCCAGAAAGTGCACGTGGT
Picea_a_DAL19                  ATGGTGAGGGGAAAAACCCAGATGAAGAGGATCGAGAACTCGACCAGCAGGCAGGTTACGTTTTCTAAGCGCAGGAACGGTCTGCTGAAGAAAGCTTACGAGCTGTCGGTGCTCTGCGATGCTGAAGTGGCACTTATTGTTTTCGCCCCCCGAGGGAAGCTCTATGAATTCGCCAATCCCAGTATGCAAAAAATGTTGGAGAGGTATCAAAAGTATTCACAAGAAAGTGACATAGATAACACTACCAAAGAGCAAGACTATCAGCATTTAAAACGAGAAATTGCAAATATGGAAGAGAGAATTAGGATCCTCGAATCAACACAAAGAAAGATGATGGGGGAAGATCTAGCATCATGTTCAGTGAAAGAATTAAATCAGCTAGAAAGCCAAGTTGAACGAGGGTTGAACCACATACGAGCACGAAAGACTAAAGTATTGGTGGATGAAATAGAACAACTTAAAAGGAAGTGTGCCGAATATGTGGATGGTCCGGTTTTGACATCACCTGTACTCCAGGGAAACATCCAGCGCATTGAAGTGGAGACTCAATTGGTTATGAGACCAAATGTATAA------------------------------------------------------
Pinus_r_PrMADS5                ATGGTGAGGGGAAAGACCCAGATGAAGAGAATCGAGAACGCGACCAGCAGGCAAGTTACGCTTTCAAAGCGCCGCAACGGGCTGCTGAAGAAAGCTTACGAGCTCTCGGTGCTCTGCGATGCTGAAGTGGGACTTATTGTTTTCTCCCCCAGTGGGAAGCTCTACGAGTTCGCCAGTACCAGCATGCAAAAATTGCTGGAAAAATATGAAATTTGTTCACAAGAATGTGGCACAAGTGAATCAAACAAAAAGCAAGATCCCCAGTGTCTAAAACAAGAAATTGAAAATATGGAAAAAAGAGTTAGGATACTTCAATCCACACAAAGAAAGATGTTAGGGGAGGGCTTGGCACTATGTTCAATAAAGGAATTAAATCAGTTGGAGGGACAAGTTGAACGAGGATTGAACCATGTACGAGCAACAAAGACTAAAGTACTTTTGGATGAAATAGAGAAACTTAAACAAAAGGAACATGTTTTTAGAGAAGAGAAAGCTTTGCTCCATAAAAAGTCGGTT---------------------------GGTGCTAATTGCACAATAACAAGCATAGAACGCGTGGAAGTTCAGACTCAACTGGTCATGAGACCTCCACATACAGAGATGGAC
Pinus_r_PrMADS9                ATGGTGAGGGGAAAGACCCAGATGAAAAGGATCGAGAACGACACGAGCAGGCAGGTTACGTTTTCTAAGCGCAGGAATGGGTTACTGAAGAAAGCTTATGAGCTCTCTGTGCTCTGCGATGCCGAAGTGGGACTTATAATTTTCTCACCAAGAGGGAAACTATATGAATTCGCCAGTCCCAGCATGGAGGAGATTTTGGAAAAGTATAAAAAACGTTCGAAGGAAAATGGCATGGCTCAGACAACGAAAGAGCAAGATACTCAGCATTCCAAACAAAAGCTTGCAAATATGGAAGAACAGATTAGGATTCTTGAATCAACCCAAAGAAAGATGTTGGGGGAAGGGTTGGAATCGTGTTCAATGGCAGAATTAAATAAGTTAGAGAGCCAAGCTGAACGAGGATTGAGCCATATACGGGCTCGAAAGACGGAAATATTGGTTGACCAAATAGAATGTCTTAAAAGGAAGGAACGTCTCTTAAGCGAGGAGAACGCCTTACTCAGTAGAAAGTGGGTT---------------------TCCGTGGACGGTTCCTCAACATCAGGAAGCATCGAGCAGATCGAAGTTGAGACACAATTGGTTATAAGACCGCCAAATCAGGATCACTGT
Pinus_r_PrMADS4                ATGGGAAGGGGGAGGATTCGGTTGAGAAAGATAGAGAGCGCGACCAGCAGGCAGGTTACGTTTTCTAAGCGCAAAAATGGGTTGCTGAAGAAAGCTTACGAGCTGTCGGTGCTCTGCGATGTGGAACTGGGACTTATTGTTTTGTCCCCCAGAGGGAAGGTCCATGAATTCTCTAGTACCTGCATGCAGAAAATGTTGGAACGATACGAGAAGTGTTCGGAAGGAAGTAAAACAACAAGTATAGCAAAAGAGGAAGATCCCAAGGCTTTAAAACGAGAAATTGCGAATATGGAAGAAAGGATTGAGATTCTTGAACGCACGCAAAGAAAGATGTTGGGCGAGGAACTGGCATCATGTGCATTGAAGGATTTAAATCAGTTGGAGAGCCAGGTTGAACGAGGCTTGAGAAATATACGAGCGCGAAAGAGCGAAATATTGGTGACTCAAATAGAGCAACTTCAAAGAAAGGAACGGATGTTTAGCGAAGAGAATAATTTTCTCCGAAAGCGGATTGTC---------------ACAACTCCTGCAAGTGGATCTAGCCTCCAA------------AGAAGTGAAGTCGAGACTCAACTGGTTATGAGACCGCCCAGTAATGCTGATTTT
Pinus_r_PrMADS6                ATGGCAAGGGGAAAGACACAAATGAGAAAGATCGAGAGCGCGACCAGCAGGCAGGTTACGTTTTCTAAGCGCAGAAATGGATTGCTGAAGAAAGCTTACGAGATGTCGGTGCTCTGCGATGCCCAACTGGGACTTATTGTTTTCTCCCCCAGAGGGAAGGTCTATGAATTCTCCAGTACCTGCATGCAGAAAATGTTGGCACGGTACGAAAATTTTTCAGAAGGAAGTAAAGCAACGAGTACAGCAAAAGAGCAAGATGTCCAGGGTTTAAAACGACAAATTGCGAATATGGAAGAAAGGATTGAAATTCTTGAATCCATGCATAGAAAGATGTTGGGGGATGAGCTGGCATCATGCGCATTGAAGGATTTGAATGAGTTGGAGAGTCAGGTTGAACGAGGTTTGAGAAATGTACGAGCGCGAAAGACTGAAATATTGGTGACTGAAATAGAGCAACTTCAAAGAAAGGAATGGATATTAAGCGAGGAGAATGCTTTCCTCGGCAAAAAGTTCGTG---------------AAAACTCCTGGAAGTGAATCGAGCATCCAA------------AACAGTGAAGTCGAGACGCAACTGGTTATGAGACCGCCATGTAATGCTCATTTT
Picea_a_DAL3                   ATGGTGAGGGGAAAAACCCAGATGAAGAGGATTGAGAATGATACCAGCAGGCAGGTTACTTTTTCTAAGCGCAGGAACGGGCTGCTGAAGAAAGCTTACGAGCTCTCGGTGCTCTGTGATGCCGAAGTAGCACTTATTGTTTTCTCTCCAAGAGGGAAGCTCTATGAGTTTGCCAATCCCAGCATGCAGAAAATGTTGGAAAGATACGACAAGTGTTCAGAAGGAAGTAACACAACTAATACAACGAAAGAGCGAGATATCCAGTATTTAAAACGAGAAATTGCAAATAGGGAAGAAAGAATTAAGATTCTTGAATCAAGACAAAGAAAGATGGTGGGCGAGGAGCTGGCATCATGTGCATTGAGCGATTTAAATCTGTTGGAGAGCCAGGTTGAACGAGGATTGAGACATATACGAGCACGAAAGACTCAAATATTGGTGGATGAAATTGAAGAACTTAAAAGAAAGGAACGGATATCAAGTGAAGAGAATGCTTTCCATCGTAAAAGGTTTGTC---------------GCAACTCTTGCTAGTGGATTAAGCATCCAA------------AACAGTGAAGTCGAGACTCAACTGGTTATCAGACCACCCAGTAATCTAACGTGT
Cryptomeria_j_CjSOC1           ATGGTGAGAGGGAAGACTCAAATGAAAAGGATTGAGAATGCAACAAGCAGGCAGGTGACATTCTCCAAGAGAAGAAATGGATTGCTCAAGAAGGCTTACGAGCTTGCTGTTCTCTGCGATGCGGAAGTGGCCCTCATCATTTTCTCCCCCAGAGGAAAACTCTATGAGTACTCCAGCAACAGCATGCAGGTATTATTGGAAAAATACCAAAAGTGTTCGCATGAA---AACAACAACAATAAGGCATCAGAACAGGATGCTCAGTATTTAAAACAAGAGATTGCCAACATGAGGGAAAGGATTAAGAGCTTGGAAACAACCCAAAGAAACATGTTGGGCGAGGATTTGACACAATGTTCGCTAAAAGACTTGGCTGATTTGGAGGTCAGAGTTGAACGAGGTTTGAGTCACATACGAGCGAGAAAGGAGCGAATGTTGATGGAGGAAAATACAAGGCTTCGTAAAAAGGATCAAATTTTAACCGAAGAGAATGCTCTCCTTATGAAAAAGTGTGGAGAAGATGAAAATCATCTTCAGTTAGTGATGAGGCCTGATGTACAATCACCCACTGAAGTTGAAACTCATCAACTTCAATTAGTGATGAGGCCTCCTGATCAAGATCACCTC
Gnetum_g_GGM1                  ATGGTGCGCGGAAAGACGCAGATGAAGAGAATCGAGAATGCGACGAGCCGGCAGGTGACCTTCTCAAAGCGCCGAAACGGACTGCTGAAAAAGGCATACGAGCTCTCCATTCTCTGCGATGCCGAGGTCGGCCTTATCATTTTCTCGCCGCGTGGCAAGCTGTACGAGTTCGCCAATCCCAGCATGCAAAAGATGTTGGATCGTTATCAAAAGTGTTGTCAGGAGTCAACTGCAAATAGCAAAAACTTAGTTGAAGACACTCAGCATTTGAAAAGAGAGGTGGCAATCATGGAGGAGAAGATTAAAATGCTTGAATACGCGCAAAAGAAGTTGTTAGGAGAAAATTTGGAGTCACTTTCGATGAAAGAGTTGACACAACTAGAAAATCAAGCTGAAAGAGGATTAGTGAACATACGAGCAAGAAAGACAGAGATATTGATGGATCAGATCAATCAGCTGAAAAGAAAGTCTCAGTTATTAGGCGAGGAGAATGCAGTTCTAAGGAAAAAGTGTAATAACAACAACAATGGTGGTTCTGGTGTGACCCACCACGATAACAACAACAACGTCAACGTGGAAGACGTGGAGACGCAATTAAATATTGGCCCA------GATGTTCACTGC
Ginkgo_b_GbMADS3               ATGGTGAGAGGTAAAACTCAGATGAAGAGGAACGAAAACGCGACCAGCAGGCAGGTGACATTCTCCAAGCGTCGGAATGGGCTGCTCAAGAAAGCTTACGAGTTCTCTGTTCTCTGTGACGCGGAAGTGGGTCTTATCATTTTCTCTCCCAGAGGAAAACTTTACGAGTTTGCCAGTGCCAGTATGCAGAAGATGTTGGAAAGGTACCAGAAGTATTCAGACGATATGAATGCAAATAAGAAAACCAATGAGCAAGACGCTCAGCATTGGAAGGAAGAAATTGAAAATATGGGGCAAAGGATTGAGATCCTTGAAGCTACACAAAGGCAAATGTTGGGGGAATGCCTAGCATCATGTTCAATGAAAGAATTGAATCACCTTGAGAACCAAGTAGAACGTGGTTTGAACCATATACGAGCAAGGAAGACTGAAATATTAATGGAGCAGATCGAACAGCTAAAAAGGAAGGAGCGATTCTTAACTGAGGAGAACGCAATACTTCGGCAAAAGTGT---CCACATTATGCGGATGCTTCAATTTCGACAACCCCAATTGGGTATGGAAGTATTCAACATCCTGAAGTCGAGACTCAATTGCTTATGAGGCCACCGGAACAAGACCACATT
o_Nuphar_p_NupuSTK.1           ATGGGGAGAGGGAAGATCGAGATCAAGCGGATCGAGAACACGACGAACCGGCAGGTGACCTTCTGCAAGCGAAGGAACGGCTTGCTCAAGAAGGCCTACGAGCTATCGGTGCTATGCGACGCCGATGTCGCGCTCATCGTCTTTTCCAGCCGAGGCCGCCTCTACGAGTACGCCAACAACAGCATTAAAGGCACGATCGAAAGGTACAAGAAGGCATGTGCTGAGAGCTCAAACGCCAACTCGGTTTCCGAGGCAAATGCTCAGTATTATCAACAAGAATCGACCAAGTTGAGGCAGCAGATACAAATTCTTCAAAATGCAAACAGGCACTTGATCGGAGATTCTTTGAGCAACCTCAGCGTGAAGGAACTGAAGCAGCTGGAGAACAAAATAGAACGGGGCATAACAAGGATCAGATCGAAGAAGAACGAACTTCTGTTCGCAGAAATTGAATATATGCAGAAAAGGGAACTGGAACTTCAAAGTGATAACATGTATCTTCGAGCTAAGGTTGCCGAACGAGCACAGCAGTCAAACATGTTGCCAGGATCCGATTACGAAGCCATGAATACGTTTGATTCCCGCAACTTCTTTCCAGTGAACATGATCCAC---------------
o_Nuphar_p_NupuSTK.2           ATGGGGAGAGGAAAGATCGAGATCAAGCGGATCGAGAATACGACGAACCGGCAGGTGACCTTCTGCAAGCGGAGGAACGGCCTGCTCAAGAAGGCCTACGAGCTATCGGTGCTCTGCGATGCCGAGGTTGCGCTCATCGTCTTCTCCAGCCGAGGCCGCCTCTACGAGTACGCCAACAGCAGCATTAAAGGCACGATTGAAAGGTACAAGAAGGCATGTGCTGAGAGCTCAAACGCCAACTCGGTTTCAGAGGCAAATGCTCAGTATTATCAACAAGAGTCGACGAAGTTGAGGCAGCAGATACAAATTCTTCAAAATGCAAACAGGCACTTGATGGGAGAATCTTTGAGCAACCTCAGCGTGAAGGAGCTGAAGCAGTTGGAGAGCAAGATAGAACGAGGCATAACAAGGATCAGATCGAAGAAGAATGAACTTCTGTTCGCAGAAATTGAATATATGCAGAAAAGGGAACTGGAACTTCAAAGTGATAACATGTATCTTCGAGCTAAGGTTGCAGAACGAGCAGAGCAGTCAAACATGTTGCCAGGATCCGACTACGAAGCGATGCAGACGTTTGATTCCCGCAACTTCTTTCCAGTGAACATGCTCCAT---------------
o_Nymphaea_o_AG3               ATGGGGAGAGGGAAGGTTGAGATCAAGCGGATCGAGAACACGACGAATCGTCAGGTGACCTTCTGCAAGCGGAGGAATGGACTGCTGAAGAAGGCGTACGAGCTGTCTGTGCTGTGCGACGCGGAGGTCGCGCTGATCGTCTTCTCGAGCCGAGGCCGTCTTTTCGAGTACGCAAACAACAACATCAAGGCCACCATTGATAGGTACAAGAAGGCGTGCGCTGAGAGCTCAAACGCAAACTCGGTGACCGAGGCCAACGCTCAGTATTATCAACAAGAGGCTACCAAAGTGAGGCAGCAGATACAAATCCTTCAGAATGCGAACAGGCATTTGATGGGTGAATCTTTAAGTAACCTCAGTGTGAAGGAGCTAAAGCAGCTGGAGAATAAAATAGAGCGGGGCATAACCAGGATCAGATCGAAGAAGAACGAACTGCTGTTTGCAGAAATCGAGTACATGCAGAAACGGGAACTGGAACTACAAAGTGATAATATGTATCTTCGAGCCAAGGTTGCTGAGCGAGCACAGCATTCAAACATGTTACCGGGATCCGACTACGAAACAATGCAGACGTTTGATTCCCGCAACTTCTTTTCGGTGAACATGCTCCAG---------------
o_Amborella_t_AMtrAG           ATGGGAAGGGGAAAGATTGAGATCAAGCGCATAGAGAACACAACTAATAGGCAGGTGACCTTTTGCAAACGGCGCAATGGGCTACTCAAGAAAGCCTATGAATTATCTGTTCTCTGTGATGCTGAAGTTGCACTTATTGTCTTTTCAAGTCGAGGTCGACTGTACGAATATGCAAATAACAGCGTGAAAACAACAATTGATAGGTACAAGAAGGCATGCGCTGATAGCTCTCACTCCGGAACTGTTTCAGAGGCCAATTCTCAATATTACCAACAAGAAGCTGCAAAACTTCGCAATCAAATCCAGGTTTTAACGAATACAAACAGGCAGTTGATGGGTGACTCCGTTGGTTCAATGACTGTTAAGGAGCTCAGGACATTGGAGAACAAATTGGAAAAGGGAATTAGTAAAATTAGATCAAAAAAGAATGAGCTACTATTCGCTGAAATCGACTACATGCAGAATCGGGAACTTGAACTACAGAAAGACAACATGCTTCTCCGAGCTAAGATAGCTGAAAGGGCACAACACATGAACATGTTGCCAGGGCCAGAATATGATGTATTGCCACCATTTGACTCTCGGAACTACCTCCAAGTTAACCTATTAGAACCGAACCATCATAAC
o_Ananas_c_MADS3               ATGGGCAGGGGGAAGATCGAAATCAAGAGGATCGAGAACACGACGAACCGGCAGGTGACCTTCTGCAAGCGCCGCAACGGCCTGCTCAAGAAGGCGTACGAGCTGTCCGTCCTCTGCGACGCCGAGGTTGCCCTAATTGTCTTCTCCAGCCGCGGCCGCCTCTACGAGTACGCCAACAACAGCGTGAAGGCTACAATCGAGCGATATAAGAAAGCCTACAGTGATACCTCAAACACTGGTTCGGTCTCAGAAGCTAATGCGCAGTACTACCAGCAAGAAGCAACAAAACTGCGCCAACAAATCACCAACCTCCAGAATTCAAACAGGAATTTACTGGGTGAGTCTCTCAGCACCATGAGCCCTAGAGACCTCAAACAATTGGAAACCAGGTTGGAGAGAGCTATAACCAAGATAAGAACCAAAAAGAATGAACTGTTATTTGCTGAGATTGAGTACATGCAGAAGAGGGAAATGGAGCTGCAAAATGATAACATGTACCTGCGAAACAAAATAACTGAGAGGACGCAGCAGCACATGACTATGTTGCCGTCAGAGTATGAAGTCATGCTGCCATATGATTCTAGGAACTTCCTGCAAGTGAATCTTCTGCAACCC---AATCAACAT
o_Nuphar_p_NupuAG              ATGGGAAGAGGTAAGATCGAGATCAAGCGCATAGAGAACACGACTAACCGGCAGGTTACCTTCTGCAAGCGCCGGAGCGGGCTGCTCAAGAAGGCTTACGAGTTGTCGGTGCTCTGCGATGCCGAGGTCTCCCTCATCATCTTCTCCAGCCGTGGCCGTCTTTATGAGTATTCAAACAACAGTGTTAAGGCAACAATTGATAGGTACAAGAAAGCATGTGCGGACAGTTCGAACTCGGGAACTGTTTCTGAAGCAAACGCACAGTATTACCAACAAGAAGCATATAAACTACGCCAGCAAATCAGTAAAATACAACAAGATAACAGGCAAATGCTGGGTGAAGGTATCAATGAAATGTCTGTAAGAGATCTCAAGACTTTAGAGGGAAAATTGGAGAAAAGCATTGCCAAAATAAGATCCAAAAAGAATGATTTGCTGAATAGTGAAATCCAGTACATGCAGAAAATGGGTGATGATCTGCAGGAAGAGAATATGTATCTTAGAGCAAAGATTAGTGAAAGGGCGCATCAGCAACAGCACATAAGCATGATGGAGTATGAG---TTGCTACCATTCCAGCATGTCAATCTATTGGAACCCTCCCACCACCAT---------------
o_Nuphar_a_NUadAG              ATGGGAAGAGGTAAGATCGAGATCAAGCGCATAGAGAACACGACTAACCGGCAGGTTACCTTCTGCAAGCGCCGGAGCGGGCTGCTCAAGAAGGCTTACGAGTTGTCGGTGCTCTGCGATGCCGAGGTCTCCCTCATCATCTTCTCCAGCCGTGGCCGTCTTTATGAGTATTCAAACAACAGTGTTAAGGCAACAATTGATAGGTACAAGAAAGCATGTGCGGACAGTTCGAACTCGGGAACTGTTTCTGAAGCAAACGCACAGTATTACCAACAAGAAGCATATAAACTACGCCAGCAAATCAGTAAAATACAACAAGATAACAGGCAAATGCTGGGTGAAGGTATCAATGAAATGTCTGTAAGAGATCTCAAGACTTTAGAGGGAAAATTGGAGAAAAGCATTGGCAAAATAAGATCCAAAAAGAATGATTTGCTGAATAGTGAAATCCAGTACATGCAGAAAATGGGTGATGATCTGCAGGAAGAGAATATGTATCTTAGAGCAAAGATTAGTGAAAGGGCGCATCAGCAACAGCACATAAGCATGATGGAGTATGAG---TTGCTACCA---------ACGACCTTCCAGCATGTCAATCTATTGGAACCCTCCCACCACCAT
o_Amborella_t_AMtrSTK          ATGGGGAGGGGTAAGATAGAGATAAAGAGGATCGAGAACACGACGAATAGGCAGGTGACGTTTTGCAAGAGGAGGAACGGTTTGCTCAAGAAAGCTTATGAGCTCTCTGTGCTGTGCGATGCGGAAGTAGCCCTCATTGTTTTCTCAAGCCGCGGCCGTGTCTACGAGTATGCGAACAACAACATAAAAACAACCATTGAGAGGTACAAGAAGGCTTCTGCTGACAGTTCAAGCGCAACATCGATTTCAGAGGCCAATTCCCAATACTATCAGCAAGAAGCAACCAAACTGCGCCAACAGATACAACTCCTCCAAAATGCCAATAGGCACTTCATGGGCGATGGCTTGAGTGCTCTGACTATCAAAGAACTCAAGCAATTGGAGGGCAGATTGGAGCGAGGGCTCACCCGAATCAGATCAAAGAAGAACGAGTTGTTGTTCGCAGAAATTGAGTACATGCAAAACAAGGAAGCTGAACTGCAAAAGGATAACATGTACCTTCGGGCTAAGATAGCCGATAGGACCCAACAGTCTAACATGTTGCCGGCACCAGAATTCGATGCAATTCCGACTTTTGACTCTCAAAATTACTACCAAGTGAATCTCATGGAGGGC---GCACACCAC
o_Picea_a_DAL2                 ATGGGCCGTGGGAAGATTGAGATAAAGAGGATTGAGAATACTACGAACCGACAGGTCACTTTCTGTAAGCGCCGAAATGGTTTATTGAAGAAGGCGTATGAATTATCAGTTCTTTGTGATGCAGAAGTGGCCCTCATCGTCTTCTCCAGCAGAGGGAGACTTTATGAGTTTGCCAACCACAGCGTGAAGAGAACGATTGAGAGGTACAAGAAGACTTGCGTTGACAACAACCACGGAGGGGTGATTTCGGAGTCCAATTCTCAGTATTGGCAACAGGAGGCTGGTAAACTCAGACAACAGATTGAAATTTTGCAAAATGCAAATAGGCACTTGATGGGTGACGGGCTTACAGCTTTAAACATCAAGGAACTCAAGCAGCTTGAGGTTCGACTTGAAAAAGGAATCGGCCGAGTACGATCCAAGAAGAACGAGATGTTGCTTGAGGAGATCGACATCATGCAGAGAAGGGAACACATTCTTATCCAGGAGAATGAGATTCTTCGCAGCAAGATAGCCCAGAATAGCCACAACACGAACATGCTATCAGCTCCCGAATATGATGCATTGCCAGCATTCGATTCTCGAAATTTCCTACATGCAAATCTAATCGATGCG---GCCCATCAC
o_Ginkgo_b_GBM5                ATGGGCCGTGGGAAGATTGAGATAAAGAGGATTGAGAACACTACAAACCGACAGGTCACTTTCTGCAAGCGTCGAAATGGTCTGTTGAAGAAAGCGTATGAATTATCCGTGCTTTGTGATGCGGAAGTGGCTCTCATCGTCTTCTCCAGTCGCGGGAGACTCTATGAGTTTGCTAATAACAGTGTGAAGAGAACAATCGACAGATACAAGAAGACTTGCGCTGACAACTCTCAGGGTGGAGCCATTTCAGAGTGTAATTCTCAGTACTGGCAACAGGAGGCAGGAAAACTGAGACAGCAAATTGATATTCTGCAAAATGCAAATAGACACTTGATGGGGGACGCGCTTACATCTTTAAGTGTAAAGGAGCTTAAGCAGCTAGAAATTCGACTTGAGAGGGGCATTAGCAGGGTTCGATCAAAGAAGAATGAAATGTTGCTTGAGGAGATAGAGATTATGCAAAGAAGGGAACACATATTACTGGCGGAGAACCAGTTTCTTCGCACTAAGATAGCTGAAAGCAGCCAAAATGCAAATATGCTGCCGGGTCCCGAATTCGATGCATTGCCTGGATTTGATTCTCGACATTTCCTACATGCAAGTATAATGGATGCT------CACCAT


# (B) Matrix based on the alignment using Probalign (only alignable sites are included for phylogenetic analysis)

# 111 SOC1 sequences, 10 outgroup sequences

# Total sites: 579
# Informative sites: 490

Nicotiana_t_NtSOC1             ATGGTGAGAGGAAAAACTCAGATGAGGCGTATAGAAAACGCAACAAGCAGGCAAGTTACTTTCTCTAAACGCAGAAATGGTTTGCTAAAGAAAGCATTTGAGCTTTCAGTACTATGTGATGCGGAGGTTGGATTAGTTATATTTTCTCCAAGAGGAAAGCTCTATGAATTTGCCAGCTCTAGCATGCAGGAGATAATAGAGCGATATAAGAGGCATACTAAAGACAAAGTTCAACCTAACCAAGTTGGGGAACAGAATCTGCAGCATATGCAGCATGCGGCAGCAAGTTTGATGAAGAAGATAGAGCTTCTTGAAGAATCTAAAAGGAAACTCTTAGGAGAAGGTCTGCAGTCCTGTTCCCTTGTAGAACTACAACAGATAGAAAAACAGTTGGAGCGGAGTGTCAGTACCATCCGAGCACGAAAGATTCAAGTTTTTAAGGAACAAATTGAACGACTAAAAGAAAAGGAGAAAATCCTTGCTTCTGAAAATGCACTGAGGGAGAAGGGTCTTCAAGGCTCAGAGAGTAGTGAAAAATCAGATGTGGAGACTGAATTGTTCATCGGACCCGAGTGCAGA
Petunia_h_FBP21                ATGGTAAGAGGGAAAACTCAGATGAGGCGCATAGAAAACGCCACAAGTAGGCAAGTTACTTTCTCCAAACGCAGAAATGGATTGCTAAAGAAAGCTTTTGAACTTTCAGTACTTTGTGATGCTGAAGTTGGATTGGTCATTTTCTCCCCAAGAGGCAAACTCTATGAATTTGCCAGCTCCTGCATGCAGGAGATAATTGAGCGTTATAAGAGGCATACTAAAGACAAAGTTCAAAATAATCAAGCTGGGGAACAGAAT---CTGCAGCTCCAGCATGAGGCAGCAAGTTTGATGAAGAAGATAGAGCTTCTTGAAATATCTAGGAGGAGACTCATGGGAGAAGGTCTGCAGTCCTGTACCCTTCAAGAAATACAACAGCTAGAAAAACAGTTGGAGCGGAGTGTCAGCACCATCCGAGCACGAAAGATTCAAGTTTTTAAGGAACAGATTGCACGACTAAAAGAAAAGGAGAAAATCCTTGCTGCTGAAAATGCACTAAAGGAGAAGGGTTTTCAAGTATCAGAGGGTAATGAAAAATCAGATGTGGAGACTGAATTGTTTATTGGACCCGAGGGCAGA
Petunia_h_FBP20                ATGGTGAGAGGAAAAACTCAGATGAGGCGTATAGAAAATGCCACAAGTAGGCAAGTTACATTCTCTAAACGCAGAAATGGGTTGTTAAAGAAAGCTTTTGAACTTTCAGTACTTTGTGATGCTCAAGTTGGATTGGTCATTTTTTCACCTAGAGGCAAGCAATATGAATTTTCCAGTTCAAGCATGCAGGAGATAATCGAGCGTTATAAGGGGCATACTAAAGATAAAGTTCAAACTAATCAAGCTGGGGAA---------CAGAATCTGCAGCATGAGACAGCAGGTTTGATGAAGAAGATAGAGTTCCTTGAAACATCTAAAAGGAAACTGCTGGGAGAAGGTTTAGGGTCCTGTACGCTTGAAGAACTACAAAAGATAGAGAAACAGTTGGAACGGAGTGTCAGCATCATCAGGGCGCGAAAGATGCAAGTGTTTAAGGAACAGATTGAAAAGTTAAATGAAAAGGAGAAAGCCCTTGCAGCTGAAAATGCATTGAGGGAGAAGGGACTTCAAGCATCAGAAGGTAGTGATAAATCAGATGTGGAGACTGAATTGTTTATTGGACCTGAGTGCAGA
Physalis_p_PFSOC1              ATGGTGAGGGGGAAGACTCAGATGAGGCGTATAGAGAACGCCACAAGTAGGCAAGTCACTTTCTCTAAGCGGAGAAATGGGCTGCTCAAAAAAGCTTTTGAGCTTTCAGTTCTATGTGATGCTGAGGTTGGATTGGTTATTTTCTCTCCAAGAGGAAAGCTCTGTGAATTTGCCAGTTCAAGCATACCGGAGGTAATCGAACGCTATAAGAGGCATACTAAAGACAAAGTTCAACCTCAAAATCAATCTGTGGATATACCGCAGCATACGAAGCAAGAGACGGCAAGTTTGATGAAGAAGATAGAACTCCTTGAATCATCTAAAAGGAAACTCTTGGGAGAAGGGTTAGGGTCGTGCAGCCTTGAAGAATTACAAGAGATAGAGAAACAGTTGGAGAAGAGTGTTAGCACTATCAGGGCTCGAAAGATGCAAGTGTTTAGGGAACAAATGGAGAGATTGAAAGAAAAGGAGAAGGCCCTTACAGCTGAAAATGTGCTGAGGAAGAAGGAACTTGAAAGTTCAAGTGGTAGTGATAAATCAGATGTGGAGACTGAATTGTTTATTGGACCTCATGAATCC
Petunia_h_FBP28                ATGGTTAGAGGGAAGACTCAGATGAGGCGAATTGAAAACGCCACAAGCAGGCAAGTCACTTTCTCCAAGAGGAGAAATGGTTTGTTAAAGAAAGCTTTTGAGCTTTCAGTTCTTTGTGATGCTGAGGTTTCACTTATTATCTTCTCCACCAGAGGCAAGCTCTATGAATTCTCCAGCTCAAGCATGCAAGAGATTATCGAACGTTATCGGAGACATAGTGAAGATGTTCAGGGTGAAAAACCAGCTGAACAGAATAATATGCAGAATTTGAAGCTTGACGCAGCAAGTCTGATGAAGAAGATTGAGATTCTTGAAACATCTAAAAGGAAGCTCTTGGGAGAAGATCTTGGATCTTGCAGTCTTGAAGAACTACAACAAATAGAGAAACAGTTGGAACGGAGTATCAGCACTATCCGTGCAAGAAAGATGGAAGTCTTTAGGGAACAGATTGAAAGATTGAAAGGAAATGTGAAAGTCCTAGCAACTGAAAATGCACTGTGGGAGAAGGGTCTGGAAACATCAGAAGGTAGCGAAAAATCAGATGTAGAGACTGAATTATTTATTGGACCAGAGTGCAGA
Solanum_l_SOC1                 ATGGTGAGAGGGAAAACTGAAATGAGGCGTATCGAAAACGCGACAAGCAGGCAAGTCACTTTCTCAAAGAGAAGAAATGGATTGTTAAAAAAAGCCTTTGAGCTTTCTGTTCTTTGTGATGCTCAAGTTGGATTAGTTATTCTTTCTCCTAGAGACAAACTTTATGAATTTTCAACCTCAAGCATGCAGGAGATTATCGAGCGTTATCAGAGGCATACTAAAGATATTCAGTGTGAAAATCCAGCCGAACAGAATAATATGCAAAATTTGAAGCATGATACATCAAGTTTGATGAAGAAGATTGAACTTCTTGAAAAATCTAAAAGGAAGCTCTTGGGAGAAAGTTTAGAATCTTGTAGTCTTGAAGGACTTCAACAAATGGAACATCAGTTGGAATGGAGTATCAACATCATCCGCGCAAGAAAGATGGAAGTCTTTAGTGAACAAATTGAGAGATTGAAAGAAAATGTGAAAGACCTTGCATCTGAAAATGTTTTGTTAGAGAAGGGTTTTGAAACATCAATCAGTAGCGAAAAATCGGATGTAGAGACGGAATTACTTATTGGACCAATGTCCCTA
Ipomoea_b_IbAGL20              ATGGTGAGGGGGAAGACGCAGATGCGGCGTATAGAGAACGCCACAAGCAGGCAGGTGACTTTCTCCAAGAGGAGAAATGGTCTGCTCAAGAAGGCCTTTGAGCTGTCTGTGCTGTGTGATGCTGAGGTTGCTCTTATCATCTTCTCTCCCAGGGGCAAGCTCTATGAGTTTGCTAGCTCAAGCATGAGGGAGATTATAGAGCGATATCGCAGGCATACAGCAGATGTTCAATCTGAGAACCCATCACAAGAACAGGACATGCAGCATTTGCAGCATGAAACTGAATGCCTGGCAAAGAAAATAGATTACCTTGAAGCATCGAAGCGGAGGCTTTTGGGGGAAGATTTGGGAGCGTGTGCCATGGAAGAGTTACAACAGATAGAGCAACAGCTGGAGAGGAGCGTGAACATCATCCGAGCTAGAAAGATGGAAGTCTACGCAGAACAGATTAAGCGGTTAAGAGATAAGGAAGAAAGCCTAAAAGCTGAAAATGCACTCTGGGATAAGAATCTGCAGGTCTCAGAGGGCAGTGAAAAATCAGACGTTGAGACTGAATTATTCATTGGACCAGAGAGCAGG
Helianthus_a_cmsHA89           ATGGTGAGAGGGAAGACTCAAATGAGGAGGATTGAGAATGCTACAAGCAGACAAGTGACCTTCTCCAAAAGAAGAAATGGTTTGCTGAAAAAAGGTTTTGAACTTTCTGTGCTTTGTGATGCTGAAGTTGCTTTGATCATCTTCTCTCCAAGAGGCAAGCTTTATGAGTTTGCAAGCTCAAGCATGCAGGAGACTATTGAACGGTATAGAAGTCAAGTAAAAGATGTTCAAACAGATATT---TCAAGTGTAGAAGATGTTCAGCATTTGAAGCATGAAACAGCTATCATGGCAAAGAAGGTAGAGCTCCTAGAAGTTGCAAAAAGGAGACTTTTGGGAGAAGGATTAGGAGCAACCACCATTGACGAACTAGTTCGGATTGAACAGCAGCTAGAAAGGGGCGTACGCCTTGTTCGAGCACGAAAGATGCAAGTTTACCAAGAACAGATTGAGCAACTACAAGCAAAGGAGAAATTGCTAGCAGATGAAAATGCACTTACAGAGAAGCAAGTCCAAGAAAGGGAAAACGGAGAGAATTCTGATGTGGAAACTGAACTATTCATCGGGCCAGAGACGAGA
Gerbera_h_GSOC2                ATGGTAAGAGGAAAGACTCAGATGAGGAGGATAGAGAATGCTACAAGCAGACAAGTGACATTCTCCAAGAGAAGAAATGGTTTGTTGAAGAAAGCCTTTGAGCTTTCTGTTCTTTGTGATGCTGAAGTTGCTCTCATTATCTTCTCTCCAAGAAGCAAACTCTATGAATTTGCTAGCTCAAGCATGCAGGAGACGATCAAACGATATAGGGGTCATGTAAAAGAGATTCGAACTCAGAATGCTTCAAGCACAGAAGATGTTCAGCATTTGAAGCAGTTAGCAGCTGGTATGGCAAAGAAGATAGAACTCTTAGAAGTTGCTAAAAGGAGACTTTTGGGAGAAGGTCTAGGAACAAGCAATATTGAAGAACTTCAACAGATTGAACAACAGTTGGAGAAGAGTGTATGCATTATCAGAGCAAGAAAGATGCAAGTTTATAATGAACAAGTTGAGCAATTACAAGCAAAGGAGAAAATGCTGGAAGCTGAAAATGCCCTAAATGAGAAACAATTAACCGAAAGGGAGAACGGAGAGAAATCAGATGTAGAAACAGAATTGTTCATCGGAGCGAAGTGGAGA
Pimpinella_b_MADS1             ATGGTGAGGGGAAAGACCCAGATGAGGCGTATAGAAAACGCCACAAGCAGGCAAGTGACTTTCTCCAAGAGAAGAAATGGGTTGTTAAAGAAAGCCTTTGAACTTTCCGTGCTTTGTGATGCTGAGGTTGCTTTGATTATCTTCTCCCCTAGAGGCAAGCTCCATGAATTTGCCAGCTCAAGCATGCATGAGACAATCGAACGATACCGGAAGCACACTAAGGATGTTCAAAGTAACAACACGCCTGTGGTGCAGAATATGCAGCATCTAAAACATGAAACAGCAAGTTTGGCAAAGAAGATAGAGCTTCTTGAAGTTTCAAAGAGGAAACTATTGGGAGAAGGTTTAGGAACGTGTTCTATTAATGAATTACAACAGATAGAACAGCAGCTGGAGAAGAGTGTATGCACTGTTCGAGCAAGAAAGATGCAGGTCTTCAAAGAGCAGATCGAACAATTAAAGGAAAAGGAGAAGACTCTTGCAGCAGATAATGCACTACTTGCCAAGGATCAACCGTCACCAGAAAACAGCGAGAATTCAGATGTCGAGACTGAACTGTTCATTGGACCAGAAAAGAGA
Antirrhinum_m_DEFH68           ATGGTGAGAGGAAAGACTCAGATGAGGCGTATAGAAAACGCGACAAGCAGACAAGTGACCTTCTCTAAAAGGAGGAATGGTCTTCTTAAAAAAGCTTTTGAGCTTTCAGTTCTTTGTGATGCTGAGGTTTCTCTCATTATATTTGCACCCAGAGGCAAGCTCTATGAATTTGCAAGTTCAAGCATGCAGGACACTATAGAGCGATACCAATGTCACACTAAAGAACTTCAAGCGAATAATCCGCCTGCTGAACATAATATACAGCACGTAAGGCACGAAGCAGCTAGTTTGATGAAAAAGATAGAGCAACTTGAGACTTCAAAACGGAAGTTACTTGGGGAAGGTCTGGGAACATGCACCTTTGAAGAACTGCAGCAGTTAGAACAACAGTTGGAACGCAGTGTCGCTACCATTCGTGCAAGAAAGACGCAAATGTTCAAGCAGCAGATTGAACAATTGAAAGAAAAGGGAAAATCCCTAGCTGCTGAAAATGCCCTCCATCAGAAGGGAGAACAGCCAGCAGAGATTAGTGAAGTTTCGGATGTGGAGACTGAATTGTTCATTGGACGTGAAACCAGG
Plantago_m_SOC1                ATGGTTCGAGGAAAGACTCAAATGAGGCGTATAGAAAACGCCACAAGCAGACAGGTGACCTTCTCCAAGAGGAGAAATGGTTTGCTCAAGAAAGCTTTTGAGCTTTCTGTTCTTTGTGATGCTGAAGTTGCTCTCATTATCTTCTCTCCTAGAGGAAAACTCTATGAATTTGCCAGTTCAAGCTTGCAGGACACAATAGAACGTTACCAAAGTCACATCAAAGAACTTCAAGCTGAAAATCCACCACTGGAGCAGAATACACAGCAACTGCAGTATGAAACAGCTGGTTTGCTCAGAAAGATTGAACAACTTGAGGCTGCAAAGAGGAAGCTTCTTGGGGAAGGCATAGGAGCGTGCTCCTTAGAAGAGCTGCAGCAGCTGGAAACGCAGCTGGAGCGTAGTGTTACTAGCATCCGCACCAGAAAGACGCAACTGTACAAGCAACAGATTGAGCAACTGAAAGAAAAGACTAAAGCTCTTGCTGCTGAAAACGCCATCTGCCAGAAGGGACAACCAGGAAGTGAGATCAGCGAAGTTTCAGATGTGGAGACTGACCTGTTCATTGGACCAGAAAGCAGG
Misopates_o_Modefh24           ATGGTGAGAGGAAAGACTCAGATGAGGCGTATTGAGAACGCCACAAGCAGACAAGTCACCTTCTCAAAGAGAAGAAATGGATTGCTCAAAAAAGCCTTTGAGCTTTCAGTTCTTTGTGATGCTGAAGTTGCACTTGTAATATTTTCTCCACGAGGCAAGCTTTATGAATTTGCAAGCTCAAGCATGCAGGAGACAATAGAACGTTACCAGAAGCACGCTAAAGAAGTTCAAGCTAATAACCCTCCAACAGAACATAATTTTCAGCACCTAAAGCATGAAACAGTTAGTATGATGAAGAAGATAGAGCAACTCGAGACTTCAAAACGGAAGCTTCTTGGGGAAGGCCTGGGAACATGCAACATGGAAGAACTGCAGCAGTTAGAACAACAGTTGGAACGAAGTGTCACTAGCATCCGTGCAAGAAAGATGCAAGTGTACATGCAACAGATTGAGCAACTGAAAGAAAAGGGAAAAGCCCTAGCTGCTGAGAATGCCCTGTCTCAGAAGGGGCAACCAACATCAGAAATTAGTGAAGTTTCGGATGTGGAGACTGAGTTGTTCATTGGACCCGAGACAAGG
Mimulus_g_Migut.B01668.1       ATGGTGAGAGGGAAGACACAGATGAGGCGTATAGAGAACGCAACAAGCAGACAAGTGACCTTCTCAAAGAGAAGAAATGGGCTGCTCAAGAAAGCATTTGAGCTTTCTGTCCTCTGTGATGCTGAGGTGGCACTCATAATCTTTTCCCCTAGAGGCAAACTCTATGAATTTGCTAGTTCCAGCATGCATGACACGATTGATCGATACCAAAAATATACGAAAGAGATTCAAGCTCACAAACCCCCCGAAGAACATAATATGCAGCAATTAAAGCACGAAGCAGCATGTATGATGAAAAAGATCGAGCAGCTTGAAGCATCGAAAAGAAAGCTACTTGGTGAAGGTTTAGGTGCATGCACCTTCGAAGAACTGCAGCAGATAGAACAGCAGCTCGAGCGCAGCGTCGGTACCATTCGTGCAAGAAAGATGCAAGTATACAAGCAGCAGATTGAGCAGTTGAAAGAAAAGGGGAAAGCCCTCGCTGCTGAAAATGCCCTGTGTGATAAGGGACAAAAAGGATCGGAGATAAGTGAAGTTTCAGATGTCGAGACAGAATTGTTCATTGGCCCCGAGACGAGG
Coffea_a_CaSOC1                ------------------------------------------------------GTGACCTTCTCCAAGAGGAGAAATGGCCTGCTGAAAAAGGCTTTCGAGCTTTCAGTTCTTTGTGATGCTGAAGTTGCACTCATCATCTTCTCTCCCAGAGGCAAGCTCTATGAATTTGGTAGTTCAAGCATGAAGGAGATAATAGAACGCTATCAGAAGCATGCAAAAGATGTTCGAGCTAACAACCCCTCAGCAGAACAGAATATGCAGCAACTGAAACAGGAAACTGCAAGCATGGTGAAGAAGATAGAGCTCCTTGAAGCTTCCAAAAGGAAACTTTTGGGGGAAGGCTTAGTTTCGTGCACGGTTGAGGAACTGCAGCAGTTGGAGCGCCAATTAGAACGAAGTGTGAACTGCATTCGAGCAAGAAAGATGCAAGTGTTCCAGGAACAAATTGAAAAATTAAAAGAAAAGGAAAAAGTCCTGGAAGCTGAAAATGACTTATTGGAGAAGGGAGAGCCTTCAAAAGAGAGTAGCGAAGTTTCAGATGTGGAGACTGGGCTATTTATTGGACCGGAGAGAAGA
Eustoma_e_EgSOC1               ATGGTGAGAGGTAAAACACAGATGAGGCGTATAGAGAACGCTACAAGTAGGCAAGTCACCTTCTCCAAGAGAAGAAATGGGCTGCTTAAGAAAGCCTTTGAGCTCTCAGTTCTTTGCGATGCCCAAGTTGCCCTCATCATCTTCTCTCCTAGAGGCAAACTCTATGAGTTTTCTAGTTCAAGCATGCAGGAGACAATAGAACGATATCACAAGCACACAAAAGATGTTCAAACTGACAAGCCTTTGGTAGAAGAGAACATGCAGCACCTGAAACAGGAAACGGCCAGGATGATGTCAAAGATAGAGCAACTGGAAACTTCTAAAAGGAAACTGTTGGGCGAGAGCTTAGGTTCATGTAGTTTGGAAGATCTTCAACAGCTAGAGCAACAGTTGGAGAAAAGTGTGAAAAGCATTCGAGCAAGAAAGGTTCAAGTTTTTCAGGAACAAATACATCAATTGCGCGAAAAGGAAAAAGTCTTGGCGGCAGAAAATCTGCTATGTGAAAAGGGGAAGGCTCAGAAAGAAGGAAACAACACTCATGATGTGGAGACTGATTTGTTTATCGGGCCGGAGAGGAGA
Actinidia_c_SOC1i              ATGGTGAGAGGGAAGACTCAGATGAGGCGTATAGAGAACGCCACGAGCAGGCAAGTGACTTTCTCGAAAAGGCGAAACGGGCTTCTCAAGAAGGCCTTCGAGTTATCGGTGCTTTGTGACGCCGAGGTCGCGCTCGTCGTGTTCTCCCCCAGAGGAAAGCTCTACGAATTCGCGAGCTCGAGCATGCAGGAGACGATACAGCGTTACCAGAGGCGCATGAAAGATGTTCAAACTGACAAAACATTGGTGGAACAAAATATGCAGCATTTGAAGCATGAAGCAGCAGATATGGCGAAGAGGATAGAGCTTCTTGAAGTTACAAAGCGGAAACTCTTGGGAGAAGGTCTCGGGTCATGCACATTTGAAGAACTACAACAAATTGAACATCAGTTGGAGAGGAGCGTAAGCAGCGTCCGGGAAAAAAAGATGCAGGTTTTCAAGGAACAGATTGAGAAACTTAAACAAAAGGAGAAAGCCCTAGCAGCTGAAAATGCATTATGTGGGAAGCTA---CCGTCAAATGAAAGTACTGAGAATTCAGATGTAGAGATTGAATTGTTCATCGGACCTGCGGGAAGA
Actinidia_c_SOC1e              ATGGTGAGAGGGAAGACTCAGATGAGGCGTATAGAGAACGCCACGAGCAGGCAAGTGACTTTCTCCAAAAGGCGAAACGGGCTTCTCAAGAAGGCCTTCGAGCTATCGGTGCTTTGCGACGCCGAGGTCGCGCTCGTCGTCTTCTCCCCTAGAGGAAAGCTCTACGAATTCGCGAGCTCGAGCATGCAGGAGACAATACAACGTTATCAGAGGCGCATGAAAGATGTTCAAACTGACAGAACATTGGTGGAACAAAACATGCAGCATTTGAAGCATGAAGCAGCAGATATGGCGCAGAAGATAGAACTTCTTGAAGTTACAAAGCGGAAACTCTTGGGAGAAGGTCTGGGGTCGTGCACTTTTGAAGAACTGCAACAAATTGAACATCAGTTGGAGAGGAGCGTAAGCAGCGTCCGGGCAAAAAAGATGCAGGTTTTCAGGGAACAGATTGAGAAACTTAAACAAAAAGAGAAAGCCCTGGCAACTGAAAATGAATTATGTGAGAAGGGCAACTCGTCAAATGAAAGTAATGAGAATTCAGATGTAGAGACCAAATTGGTCATCGGCCCTGAGGGAAGA
Vitis_v_VvMADS8                ATGGTGAGAGGAAAGACTCAAATGAGGCGTATAGAAAACGCCACAAGTCGGCAAGTCACCTTTTCTAAGCGGAGGAATGGCCTCTTCAAGAAGGCCTTCGAGCTCTCCGTGCTCTGTGATGCTGAGGTTGCGCTCATCATTTTCTCTCCAAGAGGGAAGCTCTATGAATTTTCCAGTTCCAGTATGCAGGAGACAATAGAACGATATCAACGGCACACAAAAGATGTTCATACCAACAACAAGACTACCGAACATAACATGCAGCAATTGAAGCATGAAGCAGCAAATATGGCAAAGAAGATAGAGCTTCTTGAAATTTCCAAACGGAAACTCTTAGGAGAAGGTTTGGGGTCATGCTCCATTGAAGAACTACAACAGATAGAACAACAGTTGGAGCGCAGCGTAAGCAGCATCCGAGCAAGAAAGAATCAGGTTTTCAAGGAACAAATCGAGCAACTGAAAGAAAAGGAGAAAGCCCTAGCAGCTGAAAATGCACTGTGTGAAAAGGGGCAACCGCCGAATGAGAGAAGCCAAAATTCAGATGTCTCCACTGACTTGTTCATTGGACCTGAGGGGAGA
Cardamine_f_SOC1               ATGGTGAGGGGGAAAACTCAGATGAAGCGAATAGAGAATGCAACAAGCAGACAAGTGACTTTCTCTAAACGAAGGAATGGTTTGTTGAAGAAAGCCTTTGAGCTCTCGGTGCTTTGTGATGCTGAAGTTTCTCTTATCATCTTCTCTCCTAAGGGAAAACTCTATGAATTCGCTAGCTCCAATATGCAAGATACCATAGATCGTTATCTGAGGCATACTAAGGATCGAGTCAGCAGCAAACCGGTTTCTGAAGAGAATATGCAGCATTTGAAATATGAAGCAGCAAACATGATGAAGAAAATTGAACAACTCGAAGCTTCTAAACGTAAACTCTTGGGAGAAGGCATAGGAACATGCTCAATCGAGGAGCTGCAACAGATTGAGCAACAGCTTGAGAAAAGTGTCAAATGTATTCGAGCAAGAAAGACTCAAGTGTTTAAGGAACAAATTGAGCAGCTCAAGCAAAAGGAGAAAGCTCTAGCTGCAGAAAACGAGCTCTCTGAAAAGGGACATGAATGGAATGAGAGTAGCCCAAGTTCTGAAGTAGAGACGCAATTGTTTATTGGGCCTTGTTCTTCA
Cardamine_f_AGL20              ATGGTGAGGGGCAAAACTCAGATGAAGCGAATAGAGAATGCAACAAGCAGACAAGTGACTTTCTCTAAACGAAGGAATGGTTTGTTGAAGAAAGCCTTTGAGCTCTCAGTGCTTTGTGATGCTGAAGTTTCTCTTATCATCTTCTCTCCTAAGGGAAAACTTTATGAATTCGCCAGCTCCAATATGCAAGATACCATAGATCGTTATCTGAGGCATACTAAGGATCGAGTCAGCAGCAAACCGGTTTCTGAAGAAAATATGCAGTATTTGAAATTTGAAGCAGCAAACATGATGAAGAAAATTGAACAACTCGAAGCTTCTAAACGTAAACTCTTGGGAGAAGGCATAGGAACATGCTCAATCGAGGAGCTGCAACAGATTGAGCAACAGCTTGAGAAAAGTGTCAAATGTATTCGAGCAAGAAAGACTCAAGTGTTTAAGGAACAAATTGAGCAGCTCAAGCAAAAGGAGAAAGCTCTAGCTGCAGAAAACGGGCTCTCTGAAAAGGGACATGAATGGAATGAGAGTAGCCCAAGTTCCGAAGTAGAGACGCAATTGTTCATTGGGCCTTGTTCTTCA
Arabidopsis_t_SOC1             ATGGTGAGGGGCAAAACTCAGATGAAGAGAATAGAGAATGCAACAAGCAGACAAGTGACTTTCTCCAAAAGAAGGAATGGTTTGTTGAAGAAAGCCTTTGAGCTCTCAGTGCTTTGTGATGCTGAAGTTTCTCTTATCATCTTCTCTCCTAAAGGCAAACTTTATGAATTCGCCAGCTCCAATATGCAAGATACCATAGATCGTTATCTGAGGCATACTAAGGATCGAGTCAGCACCAAACCGGTTTCTGAAGAAAATATGCAGCATTTGAAATATGAAGCAGCAAACATGATGAAGAAAATTGAACAACTCGAAGCTTCTAAACGTAAACTCTTGGGAGAAGGCATAGGAACATGCTCAATCGAGGAGCTGCAACAGATTGAGCAACAGCTTGAGAAAAGTGTCAAATGTATTCGAGCAAGAAAGACTCAAGTGTTTAAGGAACAAATTGAGCAGCTCAAGCAAAAGGAGAAAGCTCTAGCTGCAGAAAACGAGCTCTCTGAAAAGGGACATGAATGGAATGAGAGTAGCCCAAGTTCTGAAGTAGAGACGCAATTGTTCATTGGGCCTTGTTCTTCA
Sinapis_a_SaMADS               ATGGTGAGGGGAAAAACACAGATGAAGCGAATAGAGAATGCAACAAGCAGACAAGTCACTTTCTCTAAACGAAGGAATGGTTTGTTGAAGAAAGCCTTTGAGCTCTCAGTGCTTTGTGATGCTGAAGTTTCTCTTATCATCTTCTCTCCTAAGGGAAAACTTTATGAGTTCGCCAGCTCCAATATGCAAGATACCGTAGATCGTTATCTGAGGCACACCAAGGATCGAGTCAGCAGCAAACCGGTTTCTGAAGAAAATATGCAGCATTTCAAACATGAAGCAGCAAACATGATGAAGAAAATTGAACAACTTGAAGCTTCCAAACGTAAACTCTTGGGAGAAGGCATAGGATCATGCTCGATTGAGGAGCTGCAGCAAATTGAGCAACAACTTGAGAAAAGTGTCAAATGTGTTCGAGCAAGAAAGACTCAAGTGTTTAAGGAACAAATTGAGCAGCTCAAGCAGAAGGAGAAAGCTCTAGCTGCAGAAAACGAGCTCGCTGAAAAGGGACATGAATGGAATGAGAGTAGCCCAAGTTCTGAAGTAGAGACACAATTGTTCATTGGGCCTTGTTCTTCC
Brassica_r_Brara.D02757.1      ATGGTGAGGGGAAAAACTCAGATGAAGAGGATAGAGAATGCAACAAGCAGACAAGTGACTTTCTCTAAACGCAGGAATGGTTTGTTGAAGAAAGCCTTTGAGCTCTCAGTGCTTTGTGATGCTGAAGTTTCTCTGATCATCTTCTCTCCTAAGGGAAAACTTTATGAATTCGCCAGCTCCAATATGCAAGATACCATAGATCGTTATCTGACGCATACCAGGGATCGAATCAGCAACAAACCGGTTTCTGAAGAAAATATGCAGCATTTGAAACATGAAGCAGCAAACATGATGAAGAAAATTGAACAACTTGAAGCTTCCAAACGTAAACTCTTGGGAGAAGGCATAGGATCATGCTCGATTGAGGAGCTGCAGCAAATTGAGACCCAACTTGAGAAAAGTGTCAAATGCATTCGAGCAAGAAAGACTCAACTGTTTAAGGAACAAATTGAGCAGCTCAAGCAAAAGGAGAAAGCTCTAGCCGCAGAAAACCAGCTCACTGAAAAGGGACATGAATGGAGCGAGAGTAGTCCAAGTTCCGAAGTAGAGACAGAATTGTTCATTGGGCCTTCTTCTTCA
Arabis_a_SOC1                  ATGGTGAGGGGGAAAACTCAAATGAAGCGAATAGAGAATGCAACAAGTAGACAAGTGACATTCTCTAAGAGAAGAAATGGTTTATTGAAGAAAGCTTTTGAGCTTTCAGTGCTTTGTGATGCTGAAGTTTCTCTAATCATCTTCTCTCCTAAAGGAAAACTTTATGAATTCGCCAGTTCCAATATGCAAGAAACCATAGATCGTTATGTGAGGCATACTAAAGATCGAATCATCAACAAACCGGTTTCTGAAGAAAATATGCAGCATTTGAAACATGAAGCAGCAAATATGATGAAGAAAATCGAACAACTCGAAGCATCCAAACGTAAACTTTTGGGAGAAGGTATAGGTTCATGCTCAATAGAGGAGCTTCAACAAATTGAGCAACAACTTGAGAAAAGTGTCAAATGTATTCGAGCAAGAAAGACTCAAGTGTTTAAGGAACAAATTGAGCAGCTCAAGCAAAAGGAGAAAGCTCTTGCTGCAGAAAATGAGCTCTCTGAAAAGGGATCTAATTGGAATGAGAGTAGCCCAAGTTCTGAAGTAGAGACACAATTGTTCATTGGGCCTTGTTCTTCA
Beta_v_SOC1                    ATGGTGAGAGGAAAGACACAAATGAAGAGGATAGAAAATGCGACGAGCAGACAAGTGACGTTTTCTAAGAGACGAAATGGATTGTTGAAGAAAGCTTTTGAGTTATCAGTTCTTTGTGATGCTGAAGTTGCTCTTATTATTTTCTCTCCAAGAGGAAAACTTTATGAATTTGCAAGTTGTAGTATGCAGGAAACTATTGGACGATATCAGAGGCACATTAGAGATGTGCAACCTGCCAAGGCATCTCGGGAAGAAAATATGCAGAACTTGAAGGAGGAAACTGCGATTTTGGTCAAGAAGATTGAGGCGGTTGAAGCTTCAAAACGGAGACTTCTGGGAGAGAATTTAGGGTCATGCACTTTTGAAGAGCTGCAGCAGCTGGAAAACCAGCTGGAAAGAAGTGTAAGCAAAATCAGAGCAAAAAAGAATCAAGTTTTCAATGAACAAATAAAGCAGTTGAGAGAAAAGGAGAAGCATCTTTCTGCTGAAAATACACTTACTGAAAAGGAACTGCCACAAACCACAACTAGCCAAATTTCTGACGTCGAAACCGATCTATTTATCGGACCGGAGAGTAGA
Vigna_u_VuSOC1                 ATGGTGAGAGGAAAGACTCAGATGAGGCGCATAGAGAACGCCACAAGCAGGCAAGTTACCTTCTCCAAGCGGCGCAATGGGTTGCTGAAGAAGGCCTTTGAACTTTCTGTTCTTTGTGATGCCGAGGTTGCTCTCATCATTTTCTCTCCAAGAGGAAAGCTTTATGAGTTTGCAAGCTCCAGCATGCAGGAGACAATTGAACGCTACCGCAGGCATAACAGGAGTGCTCAAACAGTGAACAGATCTGATGAGCAGAATATGCAGCATTTGAAGCAAGAAACAGCAAACTTGATGAAGAAGATTGAGCTACTTGAAGCTTCAAAACGGAAGCTCTTGGGAGAAGGATTGGGTTCATGCTCACTGGAAGAACTGCAACAGATTGAACAACAATTGGAAAGGAGTGTAAGCAGTGTTCGTGCAAGAAAGAATCAGGTTTACAAGGATCAAATTGAGCAACTAAAAGAAAAGGAAAGAACCCTATATGCTGAAAATGCCCTCTGTGAGCAGGGTCAGCAAACAAAGGAAAGCAGTCCAAGTTCAGAAGTGGAGACTGAATTGTTCATTGGACCTAGGTCTACT
Glysine_m_SOC1C                ATGGTGAGAGGAAAGACTCAGATGAGGCGCATAGAGAACGCCACAAGCAGGCAAGTCACCTTCTCAAAGCGGCGTAATGGGTTGCTGAAGAAGGCCTTTGAACTTTCTGTTCTTTGTGATGCTGAGGTTGCTCTCATCATTTTCTCTCCAAGAGGAAAGCTTTATGAATTTGCAAGCTCCAGCATGCAGGACACAATTGAACGCTACCGCAGGCATAACAGGAGTGCTCAAACAGTGAACAGATCTGATGAACAAAATATGCAGCATTTGAAGCAAGAAACAGCAAACTTGATGAAGAAGATTGAGCTTCTTGAGGCTTCAAAACGGAAGCTCTTGGGAGAAGGTTTGGGGTCATGCTCCTTAGAAGAACTGCAACAGATAGAACAACAATTGGAAAGGAGTGTAAGCAATGTTCGTGCAAGAAAGAATCAAGTTTACAAGGAACAAATTGATCAACTAAAAGAGAAGGAAAGAGCTCTATATGCTGAAAATGCTCTGTGTGAGCAGGGTCAGCCAACAAAGGAAAGCAGTCCAAGTTCAGAAGTGGAGACTGAATTGTTCATTGGACCCAGGTCTATC
Pisum_s_SOC1a                  ATGGTGAGAGGAAAAACTCAGATGAAACGTATTGAGAATGCAACAAGCAGACAAGTTACATTTTCAAAGAGAAGAAATGGTTTGTTGAAGAAAGCTTTTGAACTATCTGTTCTTTGTGATGCTGAAGTTGCTCTTATCATCTTTTCTCCAAGAGGAAAACTTTATGAGTTTTCTAGCTCCTGCATGCAGGACACGATTGAACGGTACCGTAGAAATACCAGAAGTGCTCAACCATTGCAAAGATCAGATGAACAAAATATGCAGAATTTGAAGCAAGAAACAGCAAGTTTGATGAAGAAGATTGAACTTCTCGAAGCCTCGAAACGGAAACTCATGGGAGAAGGTTTAGGTTCATGCTCCTTAGAAGAACTTCAACAGATAGAACAACAGTTGGAAAAGAGTGTAAGCACTGTTAGAGCAAGAAAGAATCAGGTTTACAAGAATCAAATTGAGCAACTTAAAGAAAAGGAAAAAGTCTTACTTGCTGAAAATTCACTCTCTAAGCAGCAGCAACTACCACCGAGCAGCAGTCCGAGCTCAGATGTGGTGACTGAATTGTTCATTGGCCACAGGTCTAGT
Glysine_m_GmSOC1B              ATGGTGAGGGGAAAGACTCAGATAAAGCGTATAGAGAACGCCACAAGCAGGCAAGTAACTTTCTCAAAGCGGCGAAATGGGTTGCTGAAGAAGGCCTTTGAGCTATCAGTTCTGTGTGATGCTGAGGTTGCTCTTATCATCTTCTCTTCAAGTGGGAAGCTCTATGAATTTGCTAGCTCCAGCATACAGTGTTCAATTGAACGATACCGCAGGCATACCAAGCATGATAATCCAACTACAAGATCAGTTGAACAAAATATGCAGCATTTGAAGCAAGAGGCAGCAAACATGATGAAGAAGATTGGCCTTCTTGAAGCTGCAAAACGGAAGTTCTTGGGGGAAGGGTTGGGGGCTTGCTCCATTGAGGAACTGCAATGGATAGAACAACAGTTGGAGAGGAGTTTAAGTAATGTTAGAACAAGAAAGATCCAGGTTTTCAAGGAACAAATCGAGCAACTAAAAGGAAAGCATGGAATCAATCTACAAACAGAAACAAAT---CAGAAT---------------GCAGGTAGTCCAAGTTCAGATGTGGAGACCGAATTGATCATTGGACCGGATACAAGA
Glysine_m_GmSOC1A              ATGGTGAGGGGAAAGACTCAGATGAAGCGTATAGAGAATGCCACAAGCAGGCAAGTAACTTTCTCAAAGCGGCGAAATGGGTTGCTGAAGAAGGCCTTTGAGCTATCAGTTCTGTGTGATGCTGAGGTTGCTCTAATCATCTTCTCTCCAAGAGGGAAGCTCTATGAATTTGCTAGCTCCAGCATGCAGGAGTCAATTGAACGATACCGCAGGCATACCAAGCATGTTAATCCAACTACAAGATCAGTTGAACAAAATATGCAGCATCTGAAGCAAGAGGCAGAAAACATGATGAAGAAGATTGACCTTCTTGAAGCTGCAAAACGGAAGTTCTTGGGGGAAGGTTTGGGGGCTTGCTCCATTGAGGAACTGCAACGGATAGAACAACAGTTGGAGAGGAGTTTAAGTAATGTTAGAGCAAGAAAGGTCCAGGTTTTCAAGGAACAAATTGAACAACTAAAAGAAAAGGAAAAAGCCCTACTAGATGAAAATGCCCTCACTGAAAATAGGTCTGAGGCAACAGAAAGTAGTTCAAGTTCAGATGTGGAGACCGAATTGTTCATTGGACCTGATACAAGA
Mangifera_i_SOC1               ATGGTGAGAGGCAAAACCCAAATGAGACGCATAGAGAACAATACTAGCAGGCAAATCACCTTCTCCAAGCGGCGAAATGGGCTGCTTAAGAAAGCCTTTGAGCTCTCAGTTCTTTGTGATGCTGAGGTTGCCCTTACCATCTTCTCTCCTAGAGGAAAGCTCTATGAATTTGCAAGTTCCAGCATGCAGGAGACGATAGGACGTTTTTTAAGACATACAAAAGATTCTCGAGCCAGCAAGCGGCCGACTGAAGAAACCATGCAGAATATGAAGAATGAAGCAGCTAACATGATGAAGAAGATCGAGCATCTTGAAGATTGGAAACGGAAACTGTTGGGAGAAGGTCTGGAATCATGCTCTATTGAAGAACTACAAGAGATAGAACAACAGTTGGAGAACAGCGTAAGCAACATTCGCGCGAGAAAGACAGTACTTTTCAAGGAACAGATTCAGCAGCTTAAAGAAAAGGAAATCGTCCTAGCCGCTGAAAATTTACTGGCTGAGAAGGGTATGCAATTGAATGATAGTAATCCAATTTCTGACGTGGAGACTGAGTTGTTCATCGGTCCGCCGGAAAGA
Citrus_s_orange1.1g027691m     ATGGTGAGAGGCAAAACTCAAATGAGGCGCATAGAGAATGCTACAAGCAGGCAAGTCACCTTCTCCAAAAGAAGAAATGGTTTGCTAAAGAAGGCCTTTGAGCTTTCAGTTCTCTGTGATGCTGAGGTTGCCGTTATTATCTTCTCTCCTAGAGGCAAGCTCTCTGAATTTGCAAGTTCCAGCATGCAGGAGACAATAGAACGGTATCTGAAGCATACAAAAGACACTCGAAACAAGCAACAGCCAACGGAACAAAACATGCAGCATCTGAAGCATGAAGCAGCTAACATGGTGAAGAAGATAGAGCTTCTTGAAGTTTCAAAACGGAAACTATTGGGAGAAGGTCTGGCATCATGCACCCTTGAAGAACTACAACAAATAGAACGTCAGCTGGAGAAGAGCGTAAGCAATATCCGAGCAAGAAAGAATCAAGTTTTCAACGAACAGATTGCGCAGCTCAAAGAGAAGGGAAAAGTCTTAGAAGCTGAAAACACACTAGAGGAGAAGGGTGAAAACTCAAAAGACGGTGCCTCAACTTCTGACGTGGAGACTGAATTGTTCATCGGCCCTCCTGAAAGA
Litchi_c_SOC1_1                ATGGTGAGGGGGAAAACCCAAATGAGAAGGATAGAGAATGCTACAAGCAGACAAGTCACCTTCTCTAAGCGGCGAAATGGGCTGCTGAAAAAGGCATTTGAGCTCTCAGTTCTTTGTGATGCCGAGGTTGCTCTCATCATCTTCTCTCCAAGAGGCAAGCTCTATGAATTTGCAAATTCCAGCATGCAGGAGACAATACAACGATATCTGAAGCATACAAAAGACACTCGAACCATTGACAAGCCAACAGAACAAAGCATGCAGCAAATGAAGAATGAAGCAGCTAACATGATGAAGAAGATAGAGCTTCTCGAAGTTGCAAAACGGAGACTATTAGGAGAAGGCCTAGGATCATGCTCCATTGAAGAACTACAACAGATAGAACAACAGCTGGAGAGGAGCGTAACCTGCATTCGAGCAAGAAAGTCTCAAGTTTTCAAGGAACAAATTGAGCTGCTGAAAGAAAAGGAGAAGAACCTTATAGCTGAAAATGCGCTCTCTGCAAAGGGTCAACCATCAAAAGACAGTACTCCAACTTCTGATGTGGAGACTGAATTATTCATCGGACCCCCAGCTAGA
Gossypium_r_GrSOC1             ATGGTGAGGGGAAAGACTCAAATGAAGCGCATAGAGAACCCCACAAGCAGGCAAGTGACCTTCTCTAAGCGTCGAAATGGGTTGCTAAAGAAGGCGTTTGAGCTATCAGTTCTTTGTGATGTTGAGGTTGCTCTTATAATTTTCTCTCCCAGAGGCAAGCCTTATGAATTTGCAAGCTCTAGCATGCAGGAGACAATCGAACGTTACTTGAGGCATACCAAGGATAATCGAGTC------AAGCCAACTGAACAAAGCATGCAGCATCTGAAGACTGAAGCAGAAAAGATGCTGAAGAAAATAGAGCTTCTTGAAGTTTCAAGACGGAAGCTGCTGGGAGAGAATCTGGGTTCATGCACACTAGAAGAACTACAACAGATTGAACAACAATTAGAAAGGAGCGTAACCCGCGTCAGAGCCAGAAAGGCCAAAGTTTTCAAGGACCAAATAGAGAAATTGAAAGAAAAGGAGGAAGTCCTAGCCGCTGAAAATGCACTTTGTGAAAAGAAACGTTGTGGGAAAGAAAGCAGTCCGAGCTCCGACGTGGAGACTGAACTGTTCATCGGACCAGAAGGGAGA
Pera_b_PeraSOC1a               ------------------------------------------------------------------AAGAGGCGAAATGGGCTGTTGAAGAAAGCCTTTGAGCTATCTGTTCTTTGTGATGCTGAAGTTGCCCTCATCATCTTCTCTCCAAGAGGCAAGCTCTATGAATTTTCAAACTGCAGCATGCAGGACACAATTGAACGTTACCGTAAGCATGTCAAAGACACTCAAGTCCACAGGAAGCTAAGTGATGAAAACATACAGCAATTGAAAACTGAAGCAGCCAACATGGTGAAGAAGATAGAGCTCCTTGAAACGGCAAAAAGGAGACTACTAGGAGAAGGTTTGGGTTCATGCACTATTGAAGAACTACAGGAGATTGAGCAACAGTTGGAGAGGAGCGTCAGCAATGTCCGGGCCAGAAAGAATCAAGTTTTCAAAGAACAGATTGAGCAGCTCAAAGATAAGGAGAAACAACTTGTAGCTGAAAATTCACTTTCTGAGAAGGGTAAACCATCGAGAGAAGCTACTCCAGTTTCTGATGTGGAGACTGAACTATTCATTGGACCAGAAACAAGA
Betula_p_BpMADS13              ATGGTGAGAGGGAAGACACAGATGAGGCGCATAGAGAACGCCACAAGCAGGCAAGTTACCTTCTCTAAGCGGAGAAATGGGCTGCTGAAGAAGGCTTTTGAATTGTCAGTTCTTTGTGATGCTGAGGTTGCCCTTATTGTCTTCTCTCCTAGAGGAAAGCTCTATGAATTTGCAAGCACAAGCATGCAGGAGGCCATTGAACGTTATCGAAGGCACGTGAAAGAAAACAACACAAACAAGCAGCCTGTTGAACAGAACATGCTGCAACTAAAGGAAGAAGCAGCAAGCATGATAAAGAAGATAGAGCATCTTGAAGTTTCGAAACGAAAGCTACTGGGAGAATGTTTGGGATCATGCACTGTTGAAGAACTACAACAGATCGAACAACAGTTAGAGAGGAGTGTAAGCACCATCCGTGCGCGAAAGAATCAGGTTTTCAAAGAACAGATTGAGCTACTAAGACAAAAGGAGAAGCTACTGGCAGCTGAAAATGCACTGTCTGACGAGGGTCAGTCATCAAGGGAAAGCAGTTCAATTTCGGATGTGGAGACGGAATTGTTCATTGGACCAGAAACAAGA
Carya_c_SOC1                   ATGGTGAGAGGGAAGATTCAGGTGAGGCGCATAGAGAATGCCACCAGCAGACAAGTGACCTTCTCCAAGCGGAGAAATGGGCTGCTAAAGAAAGCGTTTGAACTATCAGTTCTTTGTGACGCCGAGGTTGCACTCATAATTTTCTCTCCCAGGAGCAAGCTCTATGAATTTGCAAGTTCCAGCATGCAAGAGACAATAGATCGCTACCGGAGGCACACAAAAGACGCTCAACCCATCAACAAATCGGTTGAACAAAACATGCAGCATCTGAGGCATGAATCGGCAAACATGGTGAAGAAGATTGAGCTTCTTGAAGTTTCAAAACGAAAACTCCTTGGAGAAAGTTTGGGAGCATGCTCCCTTGACGAACTACACAAGATAGAACAACAGTTGGAGAGCAGCGTAATCAAAATTAGAGCAAGAAAGACTCAGGTTTTCGAGGAACAAATCGACAAACTAAAAGACAAGGAGAAAGCCCTAGTAGCTGAAAACGCACTATGTGAGAAGGGTCAATTAGCAAACGAAAGTAATCCAAGCTCAGATGCGGAGACTGAATTGTTCATCGGA------------
Arabidopsis_t_AGL14            ATGGTGAGGGGAAAGACAGAGATGAAGAGGATAGAGAACGCAACGAGCAGGCAAGTGACTTTCTCAAAAAGAAGAAATGGACTTTTGAAGAAAGCTTTTGAATTATCAGTCCTTTGTGATGCTGAAGTTGCCCTAATCATCTTCTCTCCTAGAGGCAAACTCTATGAGTTCTCTAGCTCCAGTATACCTAAAACAGTAGAAAGATATCAAAAGCGAATACAAGATCTCGGGTCTAACCAT---AAGAGAAATGATAATTCACAGCAATCGAAGGACGAAACCTATGGCTTGGCGAGAAAGATCGAACATTTGGAGATTTCGACACGAAAAATGATGGGAGAAGGACTTGACGCATCTTCTATAGAAGAGTTACAACAATTGGAGAACCAGTTGGACAGAAGCTTAATGAAAATAAGAGCCAAAAAGTACCAGTTATTACGAGAAGAAACTGAGAAATTAAAAGAAAAGGAGAGGAACCTCATTGCAGAAAATAAACTGATGGAGAAGGAGCAAGGAATATCAATAGATGACAATGAAATGGAAGTGGTGACTGATTTGTTCATTGGACCTGAGACTCGA
Camelina_s_AGL14               ATGGTGAGGGGAAAGACAGAGATGAAGCGGATAGAGAACGCAACGAGCAGGCAAGTGACTTTCTCCAAGAGAAGAAATGGACTTTTGAAGAAAGCCTTTGAATTATCAGTCCTTTGTGATGCTGAAGTTGCCCTAATCATCTTCTCTCCTAGAGGCAAACTCTATGAGTTCTCTAGCTCCAGTATACCAAAAACAGTAGAAAGATATCAGAAGCGAATACAAGATCTTGGGTCTAACCAT---AAGAGAAATGATAACTCACAGCAATCGAAGGATGAAACCTATGGCTTGGCGAGAAAGATCGAACATTTGGAGATTTCGACAAGAAAAATGATGGGAGAAGGACTTGACGCATCTTCTATAGAAGAGTTACAACAATTGGAGAACCAGTTGGACCGAAGCTTAATGAAAATAAGAGCCAAAAAGTATCAATTATTACGCGAAGAAATTGAGAAGTTAAAAGAAAAGGAGAGGAACCTCGTTGCAGAAAATAAACTGATGGAGAAGGAGGGAGGAACTTCAATAGATGACAATGAAATGGAAGTGGTGACTGATTTGTTCATTGGACCTGAGACTCGA
Brassica_r_Brara.I02295.1      ATGGTGAGGGGAAAGACGGAGATGAAGAGGATAGAGAACGCGACGAGCAGGCAAGTGACTTTCTCCAAGAGAAGAAATGGACTTTTGAAGAAAGCCTTTGAATTATCAGTCCTTTGTGATGCCGAAATTGCCCTAGTTATCTTCTCTCCTAGAGGAAAACTCTATGAGTTTTCTAGCTCCAGTATAACAAAAACAGTAGAACGATATCAAAAACGAGTACATGATCTTGGCTCTAACCAT---AAGAGAGAGGATAATTCACAGCAAGCAAAAGGCGAAACCTATGGCTTAGCGAGAAAGATCGAACAACTTGAGATTTCAAAACGAAAATTTCTGGGAGAAGGACTTGACGCATCTTCTATTGAGGAGTTACAACAATTGGAAAACCAGTTGGAGCGAAGCTTAACCAAAATAAGAGCCAAAAAGTACCAATTACTGCGTGAAGAACTGGACAAGTTGAAAGAAAAGGAGAGGAACCTTACTGCAGAAAACAAACTGACGGAGAAGGAGGGAAGAACATCAACAGAGGAGAGTGAAATGGAAGTGGTGACTGATTTGTTGATTGGACCTCCGATCCGA
Brassica_r_Brara.A01304.1      ATGGTGAGGGGAAAGACTGAGATGAAGAGGATAGAGAACGCAACGAGCAGGCAAGTGACCTTCTCCAAGAGAAGAAATGGACTTTTGAAGAAAGCCTTCGAGTTATCAGTCCTTTGTGATGCTGAAGTTGCTTTGATCATCTTCTCTCCAAGTTCCAAACTCTATGAGTTCTCTAGCTCTGGCATCGCAAAAACAATAGAACGATACCAGAGACGAGTCAAAGAAACTGGAGTTAACCAC---AAGAGAGATGATAATTCTCAGCAAGCAAGAGGCGAGACATATGGTTTAACAAAAAAGATTGAGCAGCTAGAGATATCTAAACGCAAATTGCTTGGAGAAGGTATTGATGCATGTTCTATTGAGGAGCTGCAACAGTTAGAGAATCAATTGGAGCGAGGCTTGACCAGGATAAGAGCCAAGAAGTACCAACTACTCCGTGAAGAAATTGAGAAGTTGAAGGAAGAGGAGAGGAATCTCATCAAGGAAAATAAACTGAAGGAGAAGCATATGGGATCATCAGATGACAATGGCAACATGGAAGTGGAGACCGGTTTGTTCATTGGACCTGAGACAAGA
Arabidopsis_t_AGL19            ATGGTGAGGGGCAAAACGGAGATGAAGAGGATAGAGAACGCAACAAGCAGGCAAGTGACGTTTTCGAAGAGAAGAAATGGACTCTTGAAGAAAGCCTTCGAATTATCGGTCCTTTGTGATGCTGAAGTTGCTTTGGTTATCTTCTCTCCAAGATCCAAACTCTATGAGTTCTCTAGCTCTAGTATAGCAGCAACAATTGAACGCTATCAGAGACGAATAAAAGAAATTGGGAATAATCAT---AAGAGAAATGATAATTCTCAGCAAGCGAGAGACGAAACATCTGGATTGACAAAAAAGATTGAACAGCTAGAGATATCTAAACGAAAATTGCTTGGAGAAGGCATTGATGCATGTTCCATCGAGGAGCTGCAACAGTTAGAGAATCAGTTGGACCGAAGCTTGAGCAGGATAAGAGCCAAGAAGTACCAATTACTCCGTGAAGAAATTGAGAAGTTGAAGGCAGAGGAGAGGAATCTCGTTAAGGAAAATAAACTGAAGGAGAAGCTTATGGGATCACAA---ATAGATGACAATATGGAAGTGGAGACTGGTTTGTTCATTGGACCTGAGACAAGA
Populus_t_PtAGL19              ATGGTGAGAGGAAAGACTCAGATGAAGAGAATAGAGAATGCAACGAGCAGGCAAGTGACCTTTTCAAAGAGAAGAAATGGACTGCTTAAAAAGGCCTTTGAGCTATCAGTTCTTTGTGATGCTGAAGTTGCACTTATTGTTTTCTCCACTAGAGGGAAACTCTATGAGTTTTCCAGCTCTAGTATGAATAGGACGATAGAAAGCTATCAGAAGAGAGCCAAGGATGTTGGAACCAGCAGCAAAATGGTTAAAGACAATATGCAGCCTATGAAGGAAGATGCATTTACGTTGGCCAAAAAGATAGAGCTTCTTGAAGTCTCTAAGAGAAAGCTCTTAGGAGATGGGTTGGAACCATGTTCCATTGATGATCTACAACAGTTGGAGAATCAATTGGAGCGAAGCTTAACAAGAATTAGGGCAAGAAAGAATCAGTTGTTCAGGGAGCAGATTGAGAAGCTAAAGGGCGAGGAGAAAATCCTAATGGAAGAAAACACGTTGAGGGAGAAGGGGCAACCATCAGCACAAGACCGGCAAATTATCGAGGTGGAGACAGAATTGTTCATAGGTCCAGACTCCAGA
Linum_u_SOC1                   ATGGTGAGGGGGAAGACACAGATGAAGAGAATAGAGAACACGACGAGCAGGCAAGTGACTTTCTCCAAGAGGAGAAATGGGCTGCTGAAGAAGGCGTTTGAGCTCTCTGTTCTCTGTGATGCTGAAGTTGCGCTCATCATTTTCTCTCCAAGAGGCAAACTTTATGAGTTCTCCAGCTCTAGTATCACCAAAACGATAGAGCGGTACGAGAAGAAGCATAAGGATATCGGACAAGCAAGCAAAGAGTTTGAAGATAACACTCAG------GATAACGATGGCTTTAGCATGGAGAAGAAGATAGAGCAACTCGAAATCTCAAAGAGACAACTAATGGGAGAATGTTTGGAAGCATGTTCCACTGTTGAGCTCAGAAAGATAGAGTGTCAGCTGGAGAGAAGCTTGAGTAGAATTAGGGCAAGAAAGAACCAGCTGTTCATGGATCAGATTGATAAGCTACGCGAAGAGGAGAAGATCTTGTTGGAAGAGAACAAACTGAGGGACAAGGGAGAGCCACTGATGAATGACGGAGGAAGTATGGAGGTGGAGACAGAGTTGTTCATAGGGGGAAGACGATCA
Cucumis_s_CsAGL19              ATGGTGAGAGGAAAAACACAAATGAAGAGGATAGAGAATGCTACAAGCAGGCAAGTTACTTTTTCAAAGAGAAGAAATGGGTTACTGAAGAAGGCTTTTGAGCTTTCAGTTCTTTGTGATGCTGAAGTTGCACTTATCATTTTCTCTCCAAGAGGCAAACTTTATGAGTTTTCCAATTGCAGTATGAACAAGACAATTGATCGCTATCAAAACAGAACCAAAGATTTGATGTCAAGTAACAGCGCTATTGAAGATGTGCAGTTGGAGAAGGAATACGACTCCTTTAGCATGACTAAGAAGTTAGAGCACCTTGAAGTTTGTAAAAGAAAACTATTGGGAGATGGGTTGGATTTGTGTTCCATTGATGAGTTGCAGCAGCTTGAGAGGCAACTTGAAAGAAGCTTAAGCAAAATTAGGTCAAGAAAGTATCAAATGCTGAAGGATGAAATTATGAAGCTGAAGGAAGAGGAGAAAATGTTGCTGGAAGAAAATGCACTGCAGATTAAGATAGAATCAGAAAGCAACCATGAAGAGATAATGGATGTGGAAACTGAACTATTCATAGGACCAGAAAGAAGA
Citrus_s_orange1.1g028363m     ATGGTGAGGGGCAAAACCCAGATGAAGAGAATAGAAAATGCAACAAGCAGGCAAGTTACTTTCTCAAAGCGAAGAAATGGGCTGCTCAAAAAGGCCTTTGAGTTATCGGTTCTTTGTGATGCCGAAGTTGCACTAATTATCTTCTCCCCCAGAGGCAAGCTCTACGAGTTCTCTAGTTGTAGTATTAACAAGACCATAGAACGCTATCAGAAGAAAACCAAAGATATTGGAATCAACTCCAAAATAGTAGAAGATCATTCACAGCATGCCAAGGAAGAGACTTCAAACATGATGACGAAGCTTGAGTTTCTTGAAGTGGCCAAAAGAAAACTCCTTGGAGATGGACTGGAGCCATGTACAATTGATGAGCTACAACAGTTAGAGAACCAGTTGGAACGAAGCTTAAGCAGAATTAGGGCAAGAAAGAATCAGCTCTTCAGAGAACAAATTGAGAAGCTGAAAGAAAAGGAAAAAATCCTCATTGAAGAAAATACGCTGCGAGAGCAAGGGCAACCGCAAGCGGAGCAAGAAGTATATATGGATGTAGAGACACAATTGTCCATAGGACCTGAAAGAAGA
Gossypium_r_GrAGL19            ATGGTGAGAGGGAAAACACAGATGAAGAGAATAGAAAATGCAGCAAGCAGGCAAGTGACGTTTTCAAAGAGAAGAAATGGATTACTCAAAAAGGCTTTTGAGTTATCAGTGCTTTGTGATGCTGAAGTTGCACTTATTATCTTCTCTACCAGGGGGAAACTCTACGAGTTTTCTAGTGCTAGCATGAGCAAAACCATAGAGCGGTATGAGAAGAGAGAGAAGGATAATACTATCAACAACGCTGCAGTAGACCAAAATACGCAGAATGAGAAGGAAGATGCTCAAAGCATGGCAAAGAAGATTGAATTACTCGAAAATTCTAAACAAAAACTATTGGGAAATGGATTGGAACCATGTTCTCTTAACGAGCTAAATCAGTTGGAAACCAATTTGGAACGAAGCTTAAGCAGGATAAGGGAAAGAAAGAATCTCTTATTTCGCCAGCAGATTGAGAAGCTAAAGCAAGAGGAGAAACGTCTCGAGGAAGAAAATGCTCTGCGACAAACGGGGAAACCACCATGGACAGAGGAGGAGACGATGGAGGTGGAGACGGAATTATTTATCGGACCGGAGAGAAGA
Theobroma_c_TcAGL14            ATGGTGAGAGGGAAAACTCAGATGAAGAGAATAGAAAATGCAACAAGCAGGCAAGTTACCTTTTCAAAGCGAAGAAATGGACTGCTTAAAAAGGCATTTGAGCTATCAGTTCTCTGCGATGCTGAAGTTGCACTCATCATCTTCTCTCCCAGAGGGAAGCTATATGAGTTTTCTAGTTCTAGTATGAACAAGACCATAGAACGGTATCAGAAGAGAGAGAAGGATTATGGAATATGCAGCAAAGCATTAGAGGAAAATATGCCGAATGTAAAGGAAGACGCTCACAGCATGGCAAAGAAGATCGAACTTCTCGAAGACTCTAAACGAAAACTCTTGGGAAATGGATTGGAACCATGTTCTTTCAACGATCTACAACTGTTAGAAAGCCAGTTGGAACGAAGCTTGAGCCGAATCAGGGCGAGAAAGAATCAGTTGTTTTGGGAGCAGATTGAGAAGCTAAAGGGCGAGGAGAGACGCCTTGGGGAAGAAAACGCACTGCGAGAACAGGGGCAGCCGCCAACACACCACGTACAGAGCATGGAGGTGGAGACGGAATTGTTTATAGGACCGGAGAGAAGA
Glysine_m_GmAGL19              ATGGTGAGGGGGAAAACTCAGATGAAGCGCATAGAAAATGAGACGAGTAGGCAAGTAACGTTCTCCAAGAGAAGGAACGGGTTGCTCAAGAAGGCCTTTGAGCTTTCGGTGCTGTGTGATGCTGAAGTCGCACTCATCATCTTCTCTACCAGAGGGAGGCTTTATGAGTTCTCCAGTTCCAGTATAAACAAAACAGTTGAACGCTATCAAAGGAAGATCGAGGACCTGGGTGTCAGCAACAAAGGAATCCATGAAAATACACAGCATCTGAAGGAAGTTGATATGAGCATGGCAAAGAAGATCGAGCATCTAGAAGATTCAAGAAGAAAGCTTTTGGGAGATGAATTGGATAAATGCAGTATTGACGAGTTACAACAGCTAGAGAACCAGCTCGAACGCAGCCTGGACAAAATTAGGGCAACAAAGAATCAATTGTTCAGGAAGCGAATCGAGAAGCTAAAAGAAGAGGAAAAGTGCTTACTCGAAGTAAATAAATTACGTGAGCAGCGGGAACGATTGAGTACAAAAAAGGAGGGAGAAGAGGTGGAGACGGAGTTATTCATAGGACCTGAGAGAAGA
Actinidia_c_SOC1a              ATGGTGAGAAGGAAGACAGAGATGAAGAGGATTGAGAATGCCACAAGTAGGCAAGTGACCTTCTCTAAGAGAAGAAATGGCCTCCTCAAGAAAGCCTTTGAGCTATCAGTTCTATGTGATGCTGAAGTTGCACTCATCATCTTCTCCAACAAGGGAAGGCTCTATGAGTTCTCTAGTTCTAGTATTAACAAGACAGTAGAAAAGTATCAGAGAAAGGCCAAGGAACTAGGAATTGACAGCGTTCAAGTTCAAGAAAATTTGCAGCATTTGAAGGAAGAAGCTGTTTCCATGTCAAAGAAGATTGAGCAGCTTGATGTCTCTAAAAGGCAGCTTTTGGGAGATTGTCTCGAATCGTGCTCTATCAACGAGCTTCATCAAATAGAAGAAACGCTGGAGCAAAGTTTAAGCAACATTAGATCAAGAAAGGATCAACTATTTAAGGAGAAGATAAAGCAACTGAAGGAAGAGGAAAGAGCTTTAGTAGAAGAAAATGCATTAAGGGAGAAGGAGCAATCGTCAACTGTGCATAGAGAGATTTCAGATGTAAACACAGAATTATTCATAGGTCCCCCCGAACGA
Actinidia_c_SOC1b              ATGGTGAGAGGGAAGACAGAGATGAAGAGGATTGAGAATACCACAAGTAGGCAAGTGACCTTCTCTAAGAGAAGAAGTGGGCTCCTCAAGAAGGCCTTTGAGCTATCAGTTCTATGTGATGCTGAAGTTGCACTCATCATCTTCTCCAACAAAGGAAGGCTCTATGAGTTCTCTAGTTCCAGTATTAACAAGACACTAGAAAGGTATCATAGAAAGGCCAAGGAACTAGGAATTGGCAAAATAGCAGTTCAAGAAAATTTGCAGAAGTTGAAGGAAGAAGTTGTTTCCATGTCCAAGAAGATTGAGCTTCTTGATGTCTCTAAAAGGCAGCTCTTGGGAGGTTGTCTCGAGTCGTGCTCTATCGATGAACTTCAACAAATAGAAGAAACGTTGGAGCAAAGTTTAAGCAACATTAGGGCACGAAAGAGTCAACTATTTAAGGAGAAGATGAAGCAACTGAAGGAAGAGGAGAGAATTTTAGTAGACGAAAATGCATTACGGGAGAAGGAGCAATCGTCAATTGCGCAGAGAGAGGTTTCAGATGTGGAGACAGAATTGTTCATAGGTCCCCCCGAACGA
Actinidia_c_SOC1c              ATGGTGAGAGGGAAAACTGAGATGAAGAGGATAGAGAATACAACAAGCAGGCAAGTGACTTTCTCTAAGAGAAGAGGTGGGCTTCTCAAGAAGGCCTTTGAGCTATCAGTCCTATGTGATGCTGAAGTTGCTCTCATTATTTTCTCTTCTAAAGGCAAGCTCTATGAGTTCTCAAACTCCAGTATTAACAAGACGATAGAACGCTATCAGAGAAGTGTAAATGAAATGGGAATTGGCCAAACAACGTCTCAAGATAATTTACAGCATTTGAAGGAGGAAGCTAATTACATGTCAGAGAAGATTGAACTCCTCGAAGCCTCTAAACGAAGGCTCTTGGGGGACAGTTTAGAGTCGTACACTATCGATGAACTACAAGAAGTTGAAAACCAGCTCGAGCAAAGCTTAAGCAAAATTAGGGCAACAAAGACTCAATTATTTAAAGAGAGGATTCGTCAACTGAAAGAAGAGGAGAAAATACTAGCAATAGAAAATGCATTACGCGAGAAGGATATGCAA------ACGCAGAAGGAAATTGTAGAAGTGGAGACCGAATTGTTCATAGGACCCCAACCACGA
Actinidia_c_SOC1d              ATGGTTAGAGGGAAAACTGAGATGAAGAGGATAGAGAATGCAACAAGCAGGCAAGTGACCTTCTCTAAGAGAAGAAGTGGGCTTCTCAAGAAGGCCTTTGAGCTATCAGTCCTATGTGATGCTGAAGTTGCGCTCATTGTTTTCTCACCTAGAGGAAAGCTCTACGAGTTCTCAAACTCCAGTATTGACAAGACGATAGAACGCTATCAGAGAAACGCAAAGAAACTAGGAAGTGGCCAAAAACCAACTCAAGATAATTTACAGCATTTGGAAGAAGCAGCTTCCACGATTTTAGAGAAGATTAAATTCCTTGAAGCCTCCAAACGAAGGCTCTTGGGGGACGATTTAGAGTCGTGCTCTATCGATGAGCTACAAGAAGTCGAAAACCAGCTCGAGAAAAGCTTAAGCAACATTAGGGCAAGAAAGACTCAATTGTTTAAAGAGACGATTCGTCGACTTAAAGAAGAGGAGAAAATACTAACAGAAGAAAATGCACTACGCGAGAAGGATAAGCAA------ACGCAGAAAGAAAATGTAGAAGTGGAGACTGAATTGTTCATAGGACCCGAACCACGA
Solanum_l_SlAGL19              ATGGTGAGAGGAAAAACTGAGTTGAAAAGAATTGAAAATGCAACAAGTAGACAAGTGACCTTCTCAAAAAGAAGAAGTGGGCTTCTAAAAAAAGCATTTGAGCTTTCAGTTTTATGTGATGCTGAAGTTGCTCTTATTGTTTTCTCTCCAAAAGGAAAGCTTTATGAGTTCTCAAGTTCCAGTACAAACAAGACAATAGAACGCTATCAGAAGAATGAGAAGAGCCTGGGACGACTCAACAGAAAAGATCAACTAACCACTGAGCATTTGAAAGAGGAAGTTGCAACCATGACTAGAAAGCTTGAATTTCTTGAAGACTCTAAGAGAAAACTTTTAGGACATGGTCTAGAATCTTCCACCTTTGATGAACTTCAAAAGGTAGAAGAACAGTTGGAAAAAAGTTTAAGCAACATTAGGGCAAGAAAGAATCTGTTATTCAAGGAACAGATTGCTCAACTGAAGGAAGAGGAAAAAATTCTATTGAAGGAAAATGTATTGAAAAAAAAGCAGCTACCAACACCAGTTGAAAGACAAATAATGGAAGTTGAGACAGAGCTCTTTATAGGACCAGAGACTAGA
Vitis_v_VvAGL19                ---------------------ATGAAGAGGATAGAGAATGCAGCGAGTAGGCAAGTGACCTTCTCAAAGAGGAGGAGTGGGCTATTGAAGAAGGCCTTTGAGCTGTCAGTGCTTTGTGATGCTGAAGTTGCACTCATCATCTTCTCTCCAAGAGGAAAGGTCTTTGAGTTCTCTAGTTCCAGTATTAACAAGACAATAGAACGCTACCAAAGTAAAGCCAAGGGCCTAGGAATCAGCAAGAGAGCTCCAGAAAATGAGCAGCATCACTTGGAGGGAGAAACTGTTGACCTGGCAAAGAAGATTGAGCTCCTCGAAGTTTCTAAACGAAGACTATTAGGCGAATGTTTGGACTCATGTTCAATAGAAGAGCTACAACAGATAGAGAATGAATTGGAGCAAAGCTTAAGCAACATTAGGATACAAAAGAATCATTTATGCAAGGGGCACATTGAGCGGCTGAAGGAGCAGGAAAGAATTCTAGGAGAAGAAAATGCATTACGAGGAAAGGGGCAGCCATCCACCCCATATGTAGAAATATCGGAGGTAGAGACAGAATTGTTCATAGGACCAGAAAGACGA
Actinidia_c_SOC1h              ATGGTGAGAGGAAAGGTTGAGATGAAGAGAATCGAGAACCCCACGAGCCGGCAAGTGACTTTCTCGAAGCGAAGAAACGGTCTCTTGAAGAAGGCCTATGAGCTCTCCGTTCTTTGTGATGCCCAAGTGGCTGTGATTGTTTTTTCTCAGAATGGAAGGCTCTATGAGTTCTCAAGCTCCAATATGCAAAAGATGATAGATCGTTATTCTAAATACGCAGACGTG---AAAATCAACAGTCCTGAAATAGAGCAATACGAGGAGCAACTGAAGCAAGAAGCAGCGGGTATGGCAAAGAAGATAGAGACTCTTGAAGCTTCTCAACGGAAAATTTTGGGGCAAGATCTTGGATCGTGTTCGGTTGAGGAATTACTAGAGATTGACAGCCAGCTCGAGCGAAGCTTAAGAAACATTCGGGCGAGGAAGGAGCAATTATTCAATGAGCAAATAGATCAATTAAAAGAAAAGGAAAGGCTATTGTCGGAAGAAAATGAACTATTGGAGAAGTGGCCTCCA------TGCAGCCAAAGTAGTCTTGAGGTGGAGACCGAACTTTCTTTGGCCCTGAAA------
Rhododendron_p_RpSOC1          ATGGTGAGAGGAAAGATAGAGATGAAGAGAATAGAGAACGGGACGAGCAGGCAAGTGACCTTCTCGAGGCGTAGAAATGGGCTGTTGAAGAAAGCCTACGAGCTCTCAGTTCTTTGCGATGCCCAAGTGGCTCTCATCATCTTCTCCCCCACTGGAAGGCTCCATGAGTTCTCCAGCTCCAACATGCACAAGATAATAGAGCGATACTGCGAACATGCAAAACAGGCGCAAACAAAGAATCCCGAAGTAGAACACTACATTCAGCAACTCAAGCAAGAAGCAGCAAACATGGCAAAAAAGATGGAGATTCTTGAAGCTTCTCAACGGAAAATTTTGGGACATAACGTGGCGTCTTGTTCGGTTGAAGAACTCCGAGAGCTTGACAACCAGCTGGAGCGAAGCTTACGAAACATTAGGGCGAGGAAGGAGTATTTATTCAGGGAACAAATAGAGCAATTGAAAGAAAAGGAGAGGCTCTTGTTGGAAGAAAATACACTGTTGGTGAAGGGAAATGAA------AGTAGTGAGAGTTCGGAGCTTGTGGAAACCCAATTGTCATTGGCCTTCCTC------
Erythranthe_g_SOC1             ATGGTGAGAGGGAAGGTGGAAATGAAGAGAATCGAAAACGCGACGAGCAGGCAAGTGACGTTTTCGAAGAGGAGAAACGGGATTTTCAAGAAAGCTTATGAGCTCTCAGTTCTTTGTGATGCTGAAGTTGCTCTTATTCTCTTCTCTCAGAAAGGAAGACTTTATCAATTTTCTAGCTCCGACATGCAGAAGACAATAGAGAAATACTTACAACGTGCCAAAGACGATAATCGGAGTACT---GAAGTTCAACAACACACACAGCATTTACAGTACGAAGCAGCGATTATGGCAAGTAAAATAGAGCTACTAGAGAATTCGCAACGTAAGCTTTTAGGGCACAATCTTGTTGTGTGTTCCATAGAGGAGCTTCAAGAAATTGACAACCAGCTTGAGAGAAGCATTAATAACATCAGAGCCAAAAAGTCTCAATTATTCAAGGAGGAAATCGAAAAGTTGCGAGTCAAGGAAAAGATTCTGTTGGAAGAAAATGCATTAAGTGAAAAGCAGAGACCAGCACAAACTACTGCAATGGAGTCGGAGGTGGTGACTGAATTATTCATTGGCCCAACATCAAGA
Theobroma_c_TcAGL20            ATGGCGAGAGGGAAAATTCAGATGAAGCGAATTGAAAATGCAACAAGCCGGCAAGTGACCTTCTCCAAGCGCCGAAACGGGCTGTTGAAGAAGGCTTACGAGCTATCCGTTCTCTGTGATGCTGAAGTTGCTGTCATCATTTTTTCACCGAAAGGAAGAGTTTATGAGTTCTCAAGCTCTGACTTGCAAAAGACGATAGATCGATACCATAAATATATTAAAGAAGTGCAAAATGACAAGCCTGAGATGGAACGGTACTCGCAGCAACTGAGGCTTGAAGCAGCAAATATGGTCAAGAAGATTGAGCTTCTTGAAGTTTCTCAAAGGAAGCTATTGGGTCAGGGACTGGGTTTGTGCTCTGTCGAGGAGCTTCAGGAGATTGAAAACCAGCTCGAACGAAGCTTGAGAAACATCAGGGCAAGAAAGAGCCTTGTATTTAAGGAGCAGATAGAGCAACTAAAAGCAAAGGAGAGACTTCTGCGAGAAGAGAATGCACTATCTGAAAAGTTGGGAAGC------GACTGC---CAGAAAACCGCTGCTCCTAGCAAGCTGGTCTTTGGAAGAAATGTAATT
Vitis_v_VvSOC1                 ---------------------ATGAGGCGAATTGAGAATGCCACGAGCAGGCAAGTGACCTTCTCGAAACGCCGAAACGGGCTGCTGAAGAAGGCGTATGAGCTATCGGTTCTCTGTGATGCTGAAGTTGCTGTGATCATTTTCTCACAGAAAGGAAGGCTCTACGAGTTTTCCAGTTCCAACATGCAAAGTGCGATAGAACGATACCGTGAACATGCAAAACAAGTTGAAACCAACAATCCAGAATTGGAGCAATATATGCAGAATTTGAAGCAGGATGCAGAAAGCATGGCAAAGAAGATAGAGCTCCTTGAAGTTTCTCAACGGAAGCTTTTGGGACAAGGCTTGAGCTCATGTTCTCTGGACGAAATCCTAGAGATTGACAGCCAACTGGAGAAGAGCTTAAAGAGCATCAGGGCAAGAAAGGCTCAGATATTCCAGGAGCAGATTGAGGAGCTAAAAGAAAGGGAGAAACAACTGCTAGAAGAAAATGCATTAAGTCAAAAGACACAG---TCAGCACAAAGCAGTCCAAGTTCTGAAGTGGAGACCGAGTTGTTCATCGGCCCAGAAATGCGC
Ricinus_c_RcSOC1               ATGGTGAGAGGAAAGATTCAAATGAGGAGGATTGAAAATGCCACAAGCAGGCAAGTGACCTTCTCAAAGCGAAGAAATGGGCTTTTGAAGAAAGCTTATGAGCTATCAGTTCTATGTGATGCAGAAGTTGCAGTGATCATCTTTTCGCAGAAAGGAAGATTGTCTGAGTTTGCGAGCAACGAAATGCAAAAGACTATAGAACGATACCGTAAACATGCAAAAGAAGTGCAAGCTGCAAGTGTTGCTAAAGAACAACATGTTCAGGAACTAACAGAAGAATCGGCAGCGCTGGTGAAGAAGATTGAGGAGCTTGAAATTTCGCAAAGGAAGCTTTTGGGACAAGGTTTAAGTTCTTGTTCTATCGAAGAACTCCAAGAGATACACAGCCAGCTCGAGAGGAGCTTAAGCAATATCAGGTCAAGAAAGGTTCAGTTGTTCAAGGAGCAGATGGAGCAACTAAAAGCAAAGGAGAGGCTCTTGCTAGAAGAGAATATATTACGTGAAAAGGCAAACCACCCAACAAGTAGTAAGAAGAAGTCGGAGGTGGAGACTGAATTGTTCATTGGACCAGAAATGCAC
Sesamum_i_SOC1                 ATGGTGAGGGGGAAGGTGCAAATGAAGCGGATCGAGAACGCGACGAGCCGGCAGGTAACGTTCTCTAAGCGCAGGAATGGGCTGTTGAAGAAGGCTTATGAGCTCTCAGTGCTTTGTGATGCTGAAGTAGCTTTGATCATCTTTTCTCAGAAAGGAAGGCTCTTTGAATTCTCAAGTTCCAACATGCAAAAGACGATAGGGAGATACCTAGAACATGCGAAAGACAGAGGAACTAGCATT---GAAGTTGAACAACACATGCAGCATTTAAAGCACGAAGCAGCATTCATGGCGAAGAAGATAGAGCTGCTAGAGAATGCACAACGGAAGCTCTTAGGACATAATATTGGAACGTGTTCGATGGAAGAGCTTCAGCAAATTGACAACCAGCTAGAGAGAAGCCTAAAGAACATCAGGGCCAGAAAGCTTCAACTATTCAAGGAGGAAATAGAAAAGTTACAAGCAAAGGAAAAGTTTCTGTTAGAAGAAAACGCGTTAAGTGACAAGGGAAGGGGAGCAGAAAACCAAAGTACAAGGTCGGAAGTAGTGACAGAATTATTCATCGGCCCCACAATAAGA
Arabidopsis_t_AGL72            ATGGTGAGAGGAAAGATCGAAATCAAGAAGATTGAGAACGTGACAAGTAGACAAGTCACGTTTTCGAAGCGAAGGAGTGGTCTCTTTAAGAAGGCTCATGAGCTTTCTGTTCTATGTGATGCTCAAGTGGCAGCTATGATCTTCTCTCAGAAAGGAAGATTATATGAATTCGCTAGCTCCGATATCAGGAACACGATAAAGCGATACGCTGAGTACAAGAGAGAGTATTTTGTTGCAACTCATCCTATAGAGCAATACGTGCAGGGGCTAAAGAAGGAAATGGTGACAATGGTGAAAAAGATTGAAGTGCTTGAAGTCCATAACCGGAAGATGATGGGACAAAGTTTGGATTCTTGTTCGGTAAAAGAACTTTCAGAGATAGCCACACAGATAGAGAAAAGCCTTCATATGGTTAGATTAAGAAAGGCTAAGTTATATGAAGATGAGCTACAGAAACTAAAAGCCAAGGAGAGGGAACTCAAGGACGAGAGAGTCCTTTCTCTAAAGACATATACTCAGGTTGGAAGCAAAGAGAAAGAGGATGTTGAAACTGATCTATTTATTGGACTGAAGAACCGA
Brassica_r_Brara.C01461.1      ATGGTGAGAGGAAAGATCCAGATCAAGAAGATCGAGAACACGACAAGCAGACAAGTTACCTTCTCTAAGCGAAGGAGTGGTCTCTTTAAGAAGGCTCATGAGCTTTCTGTTCTTTGTGATGCCCAAGTAGCAGCTATCATCTTCTCTCAGAAAGGAAGATTGTATGATTTCGCCAGCTCTGATATCCAGAAGACGATCAAGCGATACGCTGAGTATAAGGGAGAGTACTTCGTTGCAAGTCACCCCACTGAGCAATACGTGCAGGGACTAAAGAAGGAAATGGTGACAATGGTGGAAAAGATTGAAATGCTTGAAGTTCATAACCAGAAGTTGATGGGGAAAAGTTTGGCCTTTTGTTCTTTAAAAGAACTTCAGGAAATAGCCACACAGATAGAGAAAAGCCTTCATATTGTTAGATCAAGAAAGGCTAAATTATATGAAGACGAGGTAGAGAAACTAAAAGCCAAGGGGAGGGAGCTCAAGGACGAGAGAGTCCTTAGTGGAAGGGGAGAACCACCA---GGAAGCAAAGAGAAAGAGGATGTGGAAACTGACCTATCCATCGGACGACCCGATCTT
Camelina_s_MADS23              ATGGTGAGGGGAAAGATCGAAATCAAAAGAATCGAGAACGTGACCAGCAGACAAGTCACGTTCTCCAAGCGTAGGAAAGGTCTCTTGAAGAAAGCTCATGAGCTTTCAGTTTTGTGCGATGCTCAAGTCGCCGCCATTGTCTTTTCTCAGAACGGAAGATTATATGATTTCGCTAGCTCTGACATGAAGAAGATAATGGAACGATATGAGATATATAGGAGAGAGGCTTTTGGGGAAAGACTCCAAAAAGAGCAATATGTGCAGGAGCTCAAGAAGGAAATGGCAGTAATGATGCACAAGATTGAACATCTTCAACTTCACTGCGGGAAGGTGATGGGGCAAGATTTGGACTCGTGTTCGGTGGAGGAACTCAAGGAGCTAACCATCCAAATTGAGAAAAGCCTTACTATTGTCAGATCGAGAAAGTTGAAGTTAAATGAAGATAAGATCGAGAAACTAAAAGCTGAGGGGAAACGCGTCTTGAACGAGAGAAGTCTGCAGCAAATGGAAAAGCCCTCT---GGAAACATGAACATATCGGATGTCAAAACTGATTTGTTCATTGGACCTGAAAGC---
Brassica_r_Brara.J00749.1      ATGGTGAGAGGAAAGATCGAGATCAAGAAGATCGAAAACGTGACAAGCATACAAGTCACGTTCTCAAAG---CGAAGTGGTCTATTTAAGAAGGCTCGTGAGCTTTCAGTTCTATGCGATGCTCAAGTTGCCGCCATTGTCTTCTCTCAGAACGGAAGATTATATGAATTCTCTAGCTCCGAGATGGAGAAAACGATAGAAAGATATGGAGAGTTTAGTAATGAGTACTTTGTGCTAAGGCCCCAAGTACAACCATACCTGGAGGAGCTGAAGAAGGAAATGGATATAATGGTTAAGAAGATTGATCTCCTTGAAGTTCAGCAACGGAAGTTAATGGGGCAAGGTTTGGGTTCGTGTTCAGTGGCAGAACTTCAAGAGATAGACATTCAGATTGAGAAAAGCCTTCGTATTGTAAGATCAAGAAAGGCTGAGTTTTATGCAGATCAACTAGGAAAGCTAAAAGAAATGGAGATAAAAGTCTTGGACGAGAGAAGACTACGTGAAAAGATCGAGAGGCGATTAAGAACCAAACATTCATCAGAGGTCGAAACCGATCTATTTATTGGACCTGTGGCTCGA
Arabidopsis_t_AGL71            ATGGTGAGAGGGAAGATCGAGATCAAGAAGATTGAGAACGTGACGAGCAGACAAGTCACGTTCTCGAAGCGAAGAAGCGGTCTATTTAAGAAGGCTCATGAGCTTTCGGTTCTATGCGATGCTCAAGTAGCCGCCATTGTCTTTTCTCAGAGCGGAAGATTACACGAATACTCTAGCTCCCAGATGGAGAAGATTATAGATAGATATGGCAAGTTTAGTAATGCCTTCTATGTGGCAAGGCCTCAAGTAGAACGATACTTGCAGGAGCTGAAGATGGAAATTGATAGAATGGTGAAAAAGATTGATCTCCTTGAAGTTCATCACCGTAAGCTGTTGGGGCAAGGTTTGGATTCGTGTTCAGTGACAGAACTTCAAGAGATTGACACTCAAATTGAGAAAAGCCTTCGTATTGTCAGGTCAAGAAAGGCTGAGTTATATGCAGATCAACTGAAAAAGCTAAAAGAAAAGGAGAGGGAGCTCTTGAACGAGAGAAAACTGCTTGAAGAGAATGAAAGGCCGCAAAGAACCAAACATTCATCAGAGGTTGAAACCGACCTATTTATCGGACCCGTGACTCGG
Camelina_s_SOC1                ATGGTGAGGGGAAAGATAGAGATGAAGAAAATAGAAAACGCGACGAGTAGACAAGTGACTTTCTCAAAAAGAAGAAATGGTTTGTTGAAGAAAGCTTATGAGCTCTCAGTGCTCTGTGATGCTCAAGTCTCCCTCATCATCTTCTCTCAGAGAGGAAGGCTTTATGAATTCTCTAGCTCTGATATGAAGAAGACGATCGAACGCTACCGCAAGTACACAAAAGATCATGAAACCAGCAATCACGACTCAGAAATTTACTTACAGCAATTAAAGCAAGAAGCAAGCCACATGATAACAAAGATTGACCTCCTTGAGTTTCAAAAACGGAAGCTGTTGGGACAAGGAATTGCTTCTTGTTCTCTAGAAGACCTTCAGGAAATCGATAGTCAACTCCAAAAAAGTCTGGGCAAGGTGCGAGCAAGAAAGGCTCAGTTGTTCAAGGAGCAGGTGGAGAATCTAAAAGCAAAGGAGAAACAATTGTTAGAAGAGAACGTCTTACATCAAAAGGTTGATACATCGAATGTTATAGATCTGAATTTGGATGTTCAAACAGATTTGTTCATCGGTCCAGATAGAAAC
Arabidopsis_t_AGL42            ATGGTTAGAGGAAAGATAGAGATGAAGAAAATAGAAAACGCAACGAGTAGACAAGTGACTTTCTCAAAAAGAAGAAATGGTTTGTTGAAGAAAGCTTATGAGCTCTCAGTACTCTGCGATGCTCAACTCTCTCTCATCATCTTCTCCCAGAGAGGAAGGCTTTATGAATTCTCTAGCTCTGATATGCAGAAGACGATCGAACGCTACCGCAAGTACACAAAAGATCATGAAACCAGCAATCACGACTCACAAATTCACTTGCAGCAATTGAAACAAGAAGCAAGCCACATGATAACAAAGATTGAACTCCTTGAGTTTCACAAGCGGAAGCTATTGGGACAAGGAATTGCTTCTTGTTCTCTAGAAGAGCTTCAAGAAATCGATAGTCAACTCCAAAGAAGTCTGGGAAAGGTCCGAGAAAGAAAGGCTCAATTGTTCAAGGAGCAGTTGGAGAAACTAAAAGCAAAGGAGAAACAATTGTTAGAAGAGAACGTCTTACATCAAAAGGTTAATCCATCATCGGTTATAGATTTGAATTTGGAAGTTGAAACTGACTTATTCATCGGTCCAAATAGAAAC
Brassica_r_Brara.I00679.1      ATGGTGAGAGGAAAGATAGAGATGAAAAAAATAGAAAACGCGACGAGTAGACAAGTGACTTTCTCAAAAAGAAGAAATGGTTTGTTGAAGAAAGCTTATGAGCTCTCCGCCTCTCCGTACTCT------------------------------GCGATGCTCAAGTCTCTCTCATCGTCTTCTCTCAGAGAG------GAAGGCTATACGAATTCTCTAGCTCTGACATGC---------AGA---ATACGATCGAACGTT---------ACCACACGTACAGAAACGATCATGCCAGCAACCAGTACTCAGAAATGTACATCCAGGAAGCTATTGGGTCAAGAACTTTCTTCTTGTTCTCTACAAGAACTTCAAGAAATTGATAGTCAACTTCAAAGAAGTTTGGGCGAGGTTAGAGCAAGAAAGGCCCAGATGTTCAAGGAGCAGTTGGAGAAGCTAAAAGCAAAGGAAAAACAACTGTTAGAAGAGAATGTCTTACATCAAAAGGTTGATCCA---ATT------CAACAAAAGAAATTCAGAGTTATAGACCTGAATTTG---------------
Cucumis_s_CsSOC1B              ATGGTTCGTGGGAAAGTAGAAATGAAACGAATTGAAAATTCGACGAGTCGTCAAGTGACATTCTCAAAGAGAAGAAATGGACTTTTGAAGAAAGCTTATGAATTATCCGTTCTTTGTGATGCTGAAGTTTCTGTCATCATTTTCTCCCAGAAAGGAAGACTCTATGAATTCTCAAGCTCCGACATGCAAAAGACAATCGAACGCTATCGAAAGCATGGGAAAGACGGACAAAGCAACCCTTTTCGATCAGAAGGATATATGCAGCAACTGAAGCAAGAAGCTGAGATGACTGCAAAGAAAATCGAACAACTTGAGAAATCCCAACAGAAGCTTTTAGGACGTGGGTTGGATTCTTGTTCTTTTGAGGAAATTCGAGAGATTGAAAGACAATTGGTACTTAGCTTAACTCGTATCAGAGAAACTAAGGCTCAGCTATTCAAGGAGCAAAAAGAGAAGCTGATTGAAAAGGGAAAGCTTCTTTTAGAAGAAAATCTGTTATCTGCAAAGGGTAAGCCAGAAAATAGCCAAGCTTCTGATCATCACATGCAGACTGATTTGTTCATTGGATCTTGCTCA---
Cucumis_s_CsSOC1A              ATGGTGAGAGGAAAAGTAGAAATGAAAAGGATAGAAAATGCAACAAGTAGACAAGTAACATTCTCAAAGCGTCGAAATGGAGTATTGAAGAAAGCTTATGAACTATCTGTGCTGTGTGATGCTGAAATTGCCGTCATTATTTTCTCACAGAAAGGTCGTCTCTATGAATTTGCAAGCTCTGAGATGCCAAAGATTATGGACCGCTATCGCAAATGTACTAAAGATGCCAAAAATAATGACAAATTTGATAGACAGCTCTTACAGCAATTAAGGCTTGAGGTTGAAAGCATTAATAAGCAGATGGAGTTGATGCGACTTTCTCACAGGAAGCTGTTGGGTTATGGACTGGATAATTGTTCCCTTGATGAACTTGAAGTACTTGATGCTCAGCTTCAACGAAGCCTCTTCCAAATTAGGGCTAGAAAGGCTCAATTATACAATGAGCAGATACAACAACTACAAGAAAAGGAAAAACTCCTTTTGGAAGAAAACAGGTTGTCTTTAAAGGCAAAAGGT------CGGAGTAGCTCAAGTTCATTAGTCAACACCCAATTGTCAATT---------------
Nelumbo_n_NEnuSOC1             ATGGTGAGGGGGAAGACGCAGATGAAGCGGATAGAGAACGCCACCAGCAGGCAGGTAACCTTCTCAAAGCGTCGGAATGGTCTGCTTAAGAAGGCGTTCGAGCTTTCGGTTCTCTGCGATGCTGAAGTGGCGCTCATCGTCTTCTCTCCCAGAGGGAAGCTCTATGAGTTCTCCAGCTCCAGCATGAATAAGACAATAGAGCGCTACCAAAGATATTCAAAAGATGTGCAGGTCGAC---AGAACAATAGAACAGAGTATGCAGCATTTGAAGTACGAAGCTGCGAACATGGCAAAGAAGATTGAACTTCTTGAAGTTTCCAAAAGGAAACTGTTGGGAGAAAACTTGGGGTCATGTTCTCTAGAAGAATTACAGCAGATAGAGAACCAGCTAGAGAGAAGCCTGACCACCATCAGAGCAAGAAAGACTCAGTTATTCAGGGAGCAGATTGAGGATCTAAAGGAAAAGGAAAGACTCCTGGACGAGGAAAATGCATTACGCAAGAAGGGACAGAAACCGAACCAGAGCAATCAAAATGCAGATGTGGAGACCGAACTGTTCATAGGGCCTGAAAGAGCA
Pachysandra_t_PAteSOC1         ATGGTGAGGGGAAAGACTCAGATGAGGAGGATAGAGAACGCAACAAGCAGGCAAGTAACCTTCTCCAAGCGTCGAAATGGGTTGCTGAAGAAAGCCTTTGAGCTATCTGTTCTCTGTGATGCTGAAGTTGGGCTTATTGTCTTTTCACCAAGAGGCAAGCTTTATGAGTTCTCAAATTCCAGCATGCAAAATACGATAGAACGCTACCAGAGGTATTCGAAAGATGTACTAATCAACAACAAATCAATAGAGCAAAATATGCAGCATTTGAAGCATGAAGCCGTGAACATGTCAAAGAAGATCGAGCATCTCGAAATTTCTAAACGGAAACTGTTAGGAGAGGGTTTGAGATCTTGTACAGTGGATGAACTGCAGCGGGTTGAGAATCAGTTGGAGCGAAGTTTAATCAACGTTCGGGCGAGAAAGACTCAGTTATTTAAGGAGCAGACTGAGCAACTAAAAGAAAAGGAGAAGCTCCTAACAAAGGAAAATGCA------------------------------------------------------------------------------------
Aquilegia_c_AcoSOC1            ATGGTGAGAGGAAAAACACAGATGAAACGTATAGAGAACGCAACAAGTAGACAAGTAACGTTTTCAAAGAGAAGAAGTGGTTTGTTAAAGAAAGCTTACGAGTTATCTGTTCTTTGTGATGCTGAAGTTGCTGTTATTGTTTTCTCACCAAGAGGAAAACTTTACGAGTTCAGTAATAACAGCTTGCAAAACACAATAGACCGCTATCAAAGACACACAAAGGACATCCGAAGTAACAACAAAGCAATA---GAAACTTGTCACGGATTGAAGGACGAAACTTTGAACATGACAAAGAAGATAGATACTCTCGAGGCATCTAAAAGGAAGCTATTGGGAGAAGACCTGGCATCATGTTCAACAGATGAACTACAACAGCTAGAAAATCAGTTGGAGAAAAGCCTAAGCATCATCAGGGAGAAAAAGACTGAGTTGTACAAGCAGAGAATTGAACTGCTAAAAGAGAAGGAAGTGATGTTGTCAGAGGAAAATGCCTTATGTGACAAGGGACGACGTGAGGTGGAAGATAGCCAAGTCAGCGATGTGGAGACTGAGTTGTTCATTGGACCTGATAGAGGA
Akebia_t_AktMADS1              ---------------------------------------------------------------------------------------------------------------CTTTGTGATGCTGAAGTTGCTCTTATTGTCTTCTCCCCAAGAGGAAAACTCTATGAGTTTGCAAGCTCAAGCACCCGTAAGACGATAGAACGCTATCAAAGGCACACAAAGGACGTACAGATCAACATTGGTGGAATGGAAGAAAATATGCAGCATTTGAAGTTTGAAGCTGCGAACATGGCAAAGAAGATTGACCTTCTTGAAGCTTCGAAACGGAAGCTTTTGGGAGAAGGTTTGGGATCATGTTCTATAGAGGAACTGCAACAGATGGAGACTCAATTAGAGCGAAGCCTAAGCAACATCAGGATGAGAAAGACTCAGTTATTTATTGAGAAGATTGAGGAACTAAAAGAAAAGGAGAGAATCCTATTGGAGGAAAATAAATTGTGTGAGAAGGGGCTACCATCTGATCAAGATAGTCAAAATTCTGAGGTGGAGACTGAATTGTATATCGGACCTACACGCTAT
Magnolia_v_SOC1                ATGGTGAGGGGGAAAACGCAGATGAGGAGGATAGAGAACGCGACGAGCAGGCAGGTGACGTTCTCGAAAAGGAGGAATGGGTTGTTTAAGAAGGCATTTGAGCTGTCTGTACTGTGCGATGCTGAGGTGGCATTGATCGTCTTCTCTCCGAGGGGGAAACTATACGAATTCGCTAGCTCAAGCATGCATAAGACGATAGATCGCTATGGAAGGCATGCGAAAGACGTCAGCATCACCAACAAAACAGTGGAACAAAATGTACAGCAATGGAAGTTCGAAGCCGCACACACGGCAAAGAAGATCGAAAACCTTGAAGTCTCTAAGCGTAAGCTTTTGGGAGAAGGTCTTGGATCATGTCCCATTGAGGAACTGCAACAAATTGAGAGCCAGTTAGAGCGAAGCCTAAGCAGCATTAGAGCAAGAAAGACTCGATTGTTTACGGAGCAGATTCAGCAGCTAAAAGAGAAGGAGAGATTCCTAACAGAGGAAAATGCATTGTCGAAGAAGATTCAGCCACTCTCTGACGAAACTCAAGATCCTGAAGTAGAAACTGAATTGTTCATTGGACCTGAAAGAGGA
Magnolia_p_MpMADS9             ---------------------------------------------------------------------------------------------------GAATTGACGGTGTTGTGTGACGCTGAGGTGGCATTGATCGTCTTCTCTCCGAGGGGGAAACTATACGAATTCGCTAGTTCAAGCATGCATAAGACGATAGATCGCTATGAAAGGCATGCGAAAGACATTAGCATCGCCAACAAAACAGTGGAACAAAATGTACAGCAATGGAAGTTCGAAGCCGCACACATGGCAAAGAAGATCGAGCACCTTGAAGTCTCTAAGCGTAAGCTTTTGGGAGAAGGTCTTGGATCACGTCCCATCGAGGAACTGCAACAAATCGAGAGCCAGTTAGAGCGA---CTAAGCAGCATTAGAGCAAGAAAGACACTATTGTTTACGGAGCAGATTCAGCAGCTAAAAGAGAAGGAGAGATTTCTAACAGAGGAAAATGCATTGTCGAAGAAGGATTTACCATCTCCCGACGAAACTCGBSATCCTGAAGTAGAAACTGAATTGTTCATTGGACCTGAAAGAGGA
Asarum_c_MADS585               ------------------------------------------------------------------------------------------AAGGCCCATGAGATCTCCGTGCTGTGTGATGCCGAGGTCGGTCTTATCGTCTTCTCGCCCAGAGGGAAGCTCTACGAGTTCGCGAATTCCAGCATGTTAAAGACCATAGAACGCTATCAGAGGCACTCAAAAGAAGCTAATGTCAACAATAAGGCGACAGAACAAAACATTCAGCACTGGAAATATGAAGCTGAACACATGGCAAAGAAGATTGAGTTTCTCGAATCCTCTAAACGGAAACTTTTGAGTGAAGATCTGGAATCATGTTCGACTGAGGAACTCCAGCAAATAGAAAGCCAACTGGAGCGAAGCCTAAGCAGCATAAGAGGAAAAAAGAATCAATTATTCAAGGAGCAGATTGAGCAACTAAAAGAAAAGGAAAAAATCCTAATTAAGGAGAATGCCTTAAGTCAGAAGGGACAACCATCAACGCATATTTTCCCACACTCCGAGGTGGAGACAGATTTGTTCATTGGACCTGAAAGAGGA
Triticum_a_WSOC1               ATGGTGCGGGGGAAGACGCAGATGAAGCGGATAGAGAACCCGACGAGCCGGCAGGTGACCTTCTCCAAGCGCCGCGGCGGCCTGCTGAAGAAGGCCTTCGAGCTCTCCGTCCTCTGCGACGCCGAGGTCGCGCTCGTCGTCTTCTCCCCCCGCGGCAGGCTCTACGAATTCGCCAGCTCCAGCATGAAGAACACAATTGAACGTTATAAGACAGTCACAAAGGATAATTTG---GGCAGACAGACGGTACAGCAAGATATAGAGAAAGTAAAAGCTGATGCTGAGGGCTTGTCAAAGAAGCTTGATGCTCTTGAAGCTTGCAAAAGCAAACTTTTGGGCCAAAATTTGGAAGAATGCTCTATTGAAGAACTGCAAAGCTTAGAGGTCAAAATTGAAAGAAGCCTTCTAGGCATCAGGGCAATGAAGACTCGGCGGTTCGAAGAGCAGCTCTCTACGTTGAGGCAGAAGGAGATGAAGTTGCGGCAGGACAATGAACTATATAGCCAGCAGGAACAGTTGGTGCAGGGCCAGCAGGTGGTGGATGTGGAGACGGATCTATTTCTTGGACCCGGCACCGGC
Oryza_s_OsMADS50               ATGGTGCGGGGGAAGACGCAGATGAAGCGGATAGAGAACCCCACGAGCCGCCAGGTCACCTTCTCCAAGCGCCGCAACGGCCTGCTCAAGAAGGCCTTCGAGCTCTCCGTCCTCTGCGACGCCGAGGTCGCGCTCATCGTCTTCTCCCCGCGCGGCAAGCTCTACGAATTCGCCAGCGCCAGTACGCAGAAAACAATTGAACGCTATAGGACGTATACAAAGGAAAATATC---GGCAACAAGACAGTACAGCAAGATATAGAGCAAGTAAAAGCTGACGCTGATGGTTTGGCAAAGAAACTTGAAGCTCTTGAAACTTACAAAAGAAAACTGCTGGGTGAAAAGTTGGATGAATGTTCTATTGAAGAACTGCATAGCCTGGAGGTCAAGCTGGAGAGAAGCCTCATTAGCATCAGGGGAAGGAAGACAAAGCTGCTTGAGGAGCAGGTTGCCAAACTGAGAGAGAAGGAGATGAAGCTGCGCAAGGACAATGAATTACGCGAAAAGAAGCAGCCTGCTGCCACCACCAACGACAACATGGATGTCGAAACTGAGCTATTCATAGGGCCTGGCAGAAGT
Triticum_a_TaAGL20             ATGGTGCGGGGGAAGACGCAGATGAAGCGGATAGAGAACCCGACGAGCCGGCAGGTGACCTTCTCCAAGCGCCGCGGCGGCCTGCTCAAGAAGGCCTTCGAGCTCTCCGTCCTCTGCGACGCCGAGGTCGCCCTCGTCGTCTTCTCCCCCCGCGGCAGGCTCTACGAATTCACCAGCTCCAGCATGAAGAACACAATTGAACGTTATAAGACAGTCACAAAGGATAATATG---AGCAGACAGACGGTACAGCAAGATATGGAGAAAATAAAAGCTGATGCTGAAGGCTTGTCAAAGAAGCTTGATGCTCTTGAAGCTTGCAAAAGCAAACTTTTGGGTCAAAATTTGGAAGAATGCTCTATTGAAGAACTGCAAAGCTTAGAGGTCAAAATTGAAAAAAGCCTTCTAGGCATCAGGGCAATGAAGACTCGGCGGTTTGAAGAGCAGCTCTCTACGTTGAGGCAGAAGGAGATGACGTTGCGGCAGCACAATGAACTATATAGCCAGCAGGAACAGTCGGTGCAGGGCCAGCAGATGGTGGATGTGGAGACGGGTCTATTTCTTGGACCCGGCACCGGC
Triticum_a_TaAGL21             ATGGTGCGGGGGAAGACGCAGATGAAGCGGATAGAGAACCCGACGAGCCGGCAGGTGACCTTCTCCAAGCGCCGCGGCGGCCTGCTCAAGAAGGCCTTCGAGCTCTCCGTCCTCTGCGACGCCGAGGTCGCCCTCGTCGTCTTCTCCCCCCGCGGCAGGCTCTACGAATTCGCCAGCTCCAGCATGAAGAACACAATTGAACGTTATAAGACAGTCACAAAGGATAATATG---AGCAGACAGACGGTACAGCAAGATATGGAGGAAATAAAAGCTGATGCTGAGGGCTTGTCAAAGAAGCTTGATGCTCTTGAAGCTTGCAAAAGCAAACTTTTGGGTCAAAATTTGGAAGAATGCTCTATTGAAGAATTGCAAAGCTTAGAGGTCAAAATTGAAAAAAACCTTCTAGGCATCAGGGCAATGAAGACTCGGCGGTTTGAAGAGCAGCTCTCTACGTTGAGGCAGAAGGAGACAAAGTTGCGGCAGGACAATGAACTATATAGCCAGCAGGAACAGCCGGTGCAGGGCCAGCAGATGGTGGATGTGGAGACGGATCTATTTCTTGGACCCGGCACCGGC
Zea_m_ZmSOC1                   ATGGTGCGGGGCAAGACGCAGATGAAGCGGATAGAGAACCCGACCAGCCGCCAGGTCACCTTCTCCAAGCGCCGCAACGGCCTGCTCAAGAAGGCGTTCGAGCTCTCCGTCCTCTGCGACGCCGAGGTCGCCCTCGTCGTCTTCTCCCCGCGCGGCAAGCTCTACGAATTCGCCAGCGGAAGTGCGCAGAAAACGATTGAACGTTATAGAACATACACAAAGGATAATGTCAGCAACAAG---ACAGTGCAGCAGGATATTGAGCGAGTAAAAGCTGATGCGGATGGCCTGTCAAAGAGACTCGAAGCACTTGAAGCTTACAAAAGGAAACTTTTGGGTGAGAGGTTGGAAGACTGCTCCATTGAAGAGCTGCACAGTTTGGAAGTCAAGCTTGAGAAGAGCCTGCATTGCATCAGGGGAAGAAAGACTGAGCTGCTGGAGGAGCAAGTCCGTAAGCTGAAGCAGAAGGAGATGAGTCTGCGCAAGAGCAACGAATTGCGTGAAAAGAAGCAGCCGGCGGTCCCGAAGGACGACGGGATGGACGTGGAGACGGAGCTGTACATAGGACCCGGCAGAGAC
Triticum_a_TaAGL7              ATGGTGCGGGGCAAGACGCAGATGAAGCGGATAGAGAACGCGACGAGCCGGCAGGTGACCTTCTCCAAGCGCAGGAATGGGCTGCTCAAGAAGGCCTTCGAGCTCTCCGTGCTCTGCGACGCCGAGGTCGCGCTCGTCGTCTTCTCCCCTCGCGGCAGGCTCTACGAGTTCGCCAGCACCAGCTTGCAGAAATCGATTGACCGCTATAAGGCTTATACAAAGGATACTGTTAATAACAAG---ACAGTACAGCCAGATATACAGCAAGTCAAAGCTGATGCTCTAAGCTTGGCAAAGAAACTTGAAGCTCTTGAAGATTCGAAGCGAAAGATCTTGGGCGAAAATTTAGGAGGATGCTCTACTGAAGAACTGCATTTTCTGGAAGGAAAAATTGAGAAGAGTCTCCGCGTTATCAGAGGAAAGAAGACCCAGCTGCTCGAACAGCAGATAGCTAAACTGAAAGAGAAGGAGAGGACGCTTCTCAAAGACAACGAATTGCGCGGAAAGCGCCTTGAGAGCCGCCCGGTACAGAGGGACGAGGACGTGGAGACGGAGCTCTACATTGGGCCCGGGGTTCGC
Hordeum_v_HvSOC1               ATGGTGCGGGGGAAGACGGAGATGAAGCGGATAGAGAACGCCACGAGCCGGCAGGTGACCTTCTCCAAGCGCAGGAACGGGCTGCTCAAGAAGGCCTTCGAGCTCTCGGTGCTCTGCGACGCCGAGGTCGGGCTCGTCGTCTTCTCCCCTCGCGGCAGGCTCTACGAGTTCGCCAGCGACAGCTTGCAGAAATCAATTGACAGATATAAGGCTTATACAAAGGATGATGTTAATAACAAG---ACAGTACAGCCAGATTTGCAGCAAGTCAAAGCTGACGCTCTAAGCTTGGCAAAGAAACTTGAAGCTCTTGAAGACTCGAAGCGAAAGATCTTGGGCGAAAATTTAGGAGGATGCTCTGCTGAAGAACTGCATTTTCTGGAAGGAAGAATTGAGAAGAGTCTCCGCATCATCAGAGGGAAGAAGACCCAGCTGCTGGAGCAGCAGATAGCTAACCTGAAAGAGAAGGAGAGGAAGCTTCTCAAAGACAACGAATTGCGTGGAAAGCGCCTTGAGTGCTGTACGGTACCAAGTGAGGAGGACGTAGAAACGGAGCTCTACATTGGGCCCGGGCATCGC
Brachypodium_d_BdSOC1          ATGGTGCGGGGCAAGACGGAGTTGAAGCGGATAGAGAACACGACGAGCCGGCAGGTGACCTTCTCCAAGCGCCGCAACGGGCTGCTCAAGAAAGCCTTCGAGCTCTCCGTGCTGTGCGACGCCGAGGTCGCGCTCGTCGTCTTCTCCCCGCGCGGCAGGCTCTACGAGTTCGCCAGCGCCAGCCTGCAAAAGACGATCGACCGCTATAAGGCATACACAAAGGATAATGTTAATAAGAAG---ACAGCACAACAAGATATTCAGCAAATCAGAGCTGACACTGTAGGCTTGGCAAAGAAACTTGAGGCTCTTGAAGATTCGAAACGAAAAATCTTGGGCGAAAACTTAGGAGAATGTACTACTCAAGAACTGCATATTCTGGAAGCTAAAATTGAGAAGAGCCTCCACATCATCAGAGCAAAGAAGTCCCAGCTGCTGGAACGGCAGATAGCTAAGCTGAAAGAGAAGGAGACGATGCTGCTCAAAGATAATGAGTTACGCGAAAAGCAGCTCGCCCTGCCTCCTAGCAGCGCCATTGACACCGTGGAGACGGAGCTGTACATAGGGCCCGGCAGGGAG
Phyllostachys_e_SOC1           ATGGTGCGGGGGAAGACGCAGATGAAGCGGATAGAGAACGCGACGAGCCGGCAGGTGACCTTCTCCAAGCGCAGGAGCGGGCTGCTCAAGAAGGCGTTCGAGCTCTCGGTGCTCTGTGACGCCGAGGTCGCGCTCATCGTCTTCTCCCCGCGAGGCAAGCTCTACGAGTTCGCCAGCACCAGCCTGCAAAAAACGATTGACCGCTATAAGGCACACACAAAGGATAATGCCAATAACAGG---ACAGCACAACAAGATATACTGCAAGTCAAAGCTGACGCCGTAAGCTTGGCAAAGAAACTTGAAGCTCTTGAAGATTCCAAACGAAAGATCTTGGGCGAAAATTTAGAAGGATGCTCTGCTGAAGAACTGCAGAGTCTGGAAGTCAAACTTGGGAAGAGCCTGCACAACATCAGAGTGAAGAAGACCCAGCTACTGGAGCAGCAGATAGCAAAGCTGAAAGAGAAGGAGAGGACACTGCTCAAAGATAATGAATTACGCGAAAAGCGCCTTCAGGTGATGCCAAGCAGCAACGACATGGACGTGGAGACGGAGCTGTACATAGGACCCGGCAGAGAT
Zea_m_Zmm76                    ATGGTGCGGGGGAAGACGGAGCTGAAGCGGATAGAGAACGCGACGAGCCGGCAGGTGACCTTCTCGAAGCGCCGCAACGGGCTGCTCAAGAAGGCCTTCGAGCTCTCCGTGCTCTGCGATGCTGAGGTCGGGCTCGTCGTCTTCTCCCCGCGCGGCAAGCTCTACGAGTTCGCCAGCGCCAGCCTCCAGAAAACAATTGACCGCTACAGGACATACACAAGGGAAAATGTC---AATAACAAGACTGTTCAACAAGATATACAGCAAGTCAAAGCAGATGCCGTAAGCTTGGCAAGTAGACTCGAAGCCCTAGAAAAGACCAAACGAATGTTTCTGGGTGAAAATTTAGAAGAATGCTCCATTGAAGAACTGCATAATCTGGAGGTTAAACTGGCGAAGAGCCTTCACGTCATCAGAGGGAAGAAGACACAACTGCTGGAGCAGCAGATATCCAAGCTGAAGGAGAAGGAGAGGACCCTGCTCCAAGACAACAAATTGCGGGATAAGCGCCTCCAGGAGGCGCCG---AGCAATGACATGGACGTGGAGACGGAGCTGTACATAGGACCCGGCAGGGAG
Setaria_i_SiMADS56             ATGGTGCGGGGGAAGACGGAGATGAAGCGGATAGAGAACGCGACGAGCCGGCAGGTGACCTTCTCCAAGCGCCGCAACGGGCTGCTCAAGAAGGCGTTCGAGCTCTCTGTGCTCTGCGACGCCGAGGTCGGCCTCATCGTCTTCTCCCCGCGCGGCAAGCTCTACGAGTTCGCCAGCTCCAGCCTCCAGAAAACGATTGACCGCTATAAGGCATATACAAGGGAAAATGTC---AATAACAAGTCTGTACAACAGGATATACAGCAAGTCAAAGCAGATGCCTTAAGCTTGGCAAATCGACTTGAAGCCCTTGAAAAGTCCAAGCGGAAGTTTTTGGGTGAAAATTTAGAAGGTTGTTCTGTTGAAGAACTGCATAGTTTGGAGGTTAAACTGGAGAAGAGTCTCCACGTCATCAGAGGAAAGAAGACCCAACTGCTGGAGCAGCAGATAGCGAAGCTGAAGGAGAAGGAGAGGACCCTGCTTAAAGACAACAAATTACGTGAAAAGCGCGTTCAGGTGGCTCCGTGCAACGACAACGCGGACGTTGAGACGGAGCTGTACATTGGACCCGGCAGGGAG
Oryza_s_OsMADS56               ATGGTGCGGGGGAGGACGGAGCTGAAGCGGATTGAGAACCCGACGAGCCGGCAGGTGACCTTCTCCAAGCGCCGGAATGGCCTCCTCAAGAAGGCGTTCGAGCTCTCCGTCCTCTGCGACGCCGAGGTCGCCCTCATCGTCTTCTCCCCCCGCGGCCGCCTCTACGAGTTCGCCAGCCCCAGCCTACAGAAAACCATCGACCGCTATAAAGCATACACAAAGGATCATGTC---AACAATAAGACAATTCAACAAGATATCCAGCAAGTCAAAGATGATACTTTAGGCTTGGCCAAGAAACTTGAAGCTCTTGATGAGTCCAGACGGAAAATATTGGGAGAAAATTTAGAAGGATTCTCTATTGAAGAACTGCGTGGTCTAGAAATGAAACTTGAGAAGAGCCTCCACAAGATAAGACTAAAGAAGACCGAGCTTCTGGAGCAGCAGATAGCCAAGCTGAAAGAGAAGGAGCGGACTTTGCTTAAAGACAACGAATTACGCGGAAAGCGCCTTGAGACGACGGGCGCCGCCGACGCCATGGACGTGGAGACTGATCTGTACATTGGACCCGGCACTGAG
Triticum_a_TaAGL23             GGGAAGAGGGGCCGGCGCGAGATGCGGCGGATCGAGGACGCCACCAGCCGGCAGGTGACCTTCTCCAAGCGCCGGAGCGGGCTGCTCAAGAAGGCCCTCGAGCTGGGCGTCCTCTGCGACGCCGAGGTCGCCCTCATCGTCTTCTCCCCCCGCGGCCGCCTCTACGAGTACGCCTCCCCAGATTTGCAGAAAACGATTGATCGCTACCTGAACCACACAAAAGGTACATCTACCAATGAGAAAACTGTTGAGCAAGGCGTCCAGATGTGTAGATCGGAAGCTACGGCCTTGAAGCACAAGATAGACGCAATTGAGGCATACCAGAGGAAGCTATCTGGAGAAGGACTGGGGTCCTGTCCGGCCCATGAGCTGCAAGAGCTGGAGCTGCAGCTGGAGAAGAGCCTAAGCTGCATCCGGCAAAAGAAGCAACAGAAAATGCTGGATAAAATCTTGGAGCTGAAGGAGAAGGAGAGAAAGCTGTTGACGGAGAACTCGCTCCGCGAGGAGAAGCTGCCTGCTGAACGGCGGCGGCATTACATGGAAGTGGAGACTGAGCTGGTCATTGGACCCGGGTCGTCT
Oryza_s_LOC_Os06g01890         CGGCGCGGCGGGCGGCGAGAGATGCGGCGGATCGAGGACACGACGAGGCGGCAGGTGACGTTCTCGAAGCGGCGGAAGGGGCTTCTGAAGAAGGCGTCGGAGCTGTCGGTGCTGTGCGACGCGGAGGTGGCGCTGCTCGTCTTCTCCCCGCGCGGCCGCTTCTTCCACTTCGCCTCCGCTTCCCTGGAGGGGACAATCGACCGCTACATTAGCCACACCCAAGAGGCGCCTGCAAACAAGAAG------CCCCGTGAACTTACTAATATGAAATCTCAATCCGAAACCTTAGCAATGGAGATTGACACAGTTGAGGCATACACAAGGAAGATGCAGGGCGAAAACCTGGAATCATGCTCGTTGCAAGAACTGCATGGCCTGGAGATGCAGATGGAGAAGAGCCTAAGCAGCATCCGTTTACAAAAGCAAAAGAAGCTGATGGATAAGATTTCACAGCTACAACAACAGGAGAAGATTCTGTCGGAGGAGAACGCACTCCTCGATCAGAAGCAACATGGGGCTCAGCATGTCCAGGATATTGATGTTGACACTGAGCTGGTCATTGGACGG---------
Elaeis_g_EgAGL20               ATGGTGCGAGGGAAGACACAGGTGAGACGGATCGAGAACGCCACCAGCCGGCAGGTAACGTTTTCCAAGCGCCGGAATGGGCTTCTTAAGAAGGCCTTCGAGCTCTCCGTCCTCTGCGACGCCGAGGTCGCCCTTATCGTCTTCTCCCCTAGAGGGAAGCTCTACGAGTTCTCCAGCTCCAGCATGGAAAAGACGATCGATCGTTACATAATGCATGCAAAAGATGTTAACATCAACAAGAAATCAAGAGAGCATAATGCACAACAGTTGAAGTCTGATGCTGCAAGCTTGATGAAGAAGATTGAACGGCTTGAAGCTTCTAAAAGAAAGCTCTTGGGTGAAAATTTAGAATCATGTGCAATTGAGGAGCTGCATGATCTAGAGCTCCAGTTAGAGCAARGCCTAAGCAGCATCAGAAATCGGAAATATCAAATGCTCGAAGAGCAAATCTGTCGGCTAAAAGAAAAGGAAAAGATCCTCACTGCTTCG------ATACAAGAAAAGAATGAACCTTGTGCTTATGATAGTCSGAATACAGATGTAGAGACAGAGCTGGTAATTGGTCCAGGGACTTGC
Phoenix_d_SOC1                 ATGGTGCGAGGGAAGACGGAGGTGAGACGGATCGAGAACGCCACCAGCCGGCAGGTGACGTTTTCCAAGCGCCGGAATGGGTTGCTAAAGAAGGCCTTCGAGCTCTCCGTCCTCTGCGACGCCGAGGTCGCCCTCATCGTCTTCTCCTCTAGGGGGAAGCTCTACGAGTTCTCCAGCTCCAGCATGGAAAAGACAATCGATCGTTACATAATGCACACGAAAGATGTTGGCGTCAGCAAGAAAGCAAAAGAGCATAATACACAACAGTTGAAGTCTGATACTGCAAGCTTGATGAAGAAGATTGAACGGCTTGAAGCTTCTAAAAGAAACCTCTTAGGTGAAAATTTGGAATCATGTGCAGTTGAGGAGCTGCATGAACTAGAGCTCCAGTTAGAGCGCAGCCTAAGCAGCATCAGAAAACAAAAATATCAAATGCTCGAAGAGCAAATCACTCAGCTAAAAGAAAAGGAAAGGATGCTCACTGCTTCG------ATACGAGAAAAGAACAAACCTTGTGCTTATGATAGTCCGAATACAGACGTAGAGACAGAGCTGGTAATTGGCCCAGGGACTTGC
Musa_a_MaAGL19                 ATGGTGAGGGGAAAGACGGAGGTGAGGCGGATAGAGAACGCGGCCAGCCGGCAGGTGACCTTCTCCAAGCGCCGCAACGGCCTCCTCAAGAAGGCATACGAGCTGTCCGTCCTGTGTGACGCCGAGGTGGCCCTCATCGTCTTCTCCAGCCGCGGCAAGCTCTGGGAGTTCTGCAGCTCCAGCATCGAAAAGACGATGGATCGCTACTTGATGCAAACAAAGGATGTGAATACCAAACACAGCGCAATGACCCAAGAGATGAAGGATCTGATGTCTGAGGCCACTAATATGACAAAGAAGATTGAACTTATTGAAGCCCATAAAAGGAAGCTCCTTGGTGAAACTTTGGAAACTTGTTCAGCAGCAGAACTGCATGAACTAGGGAATCAGCTGGAGGAGAGCCTGAGACAAATTAGGAAGAGAAAACAATGCCTCCTAGCCGAGCAAATCGCAGAGCTCAGAGAGAAGGAGAAGAGCCTTTTAAAGGAGAATAAATTACATGAAAAGAAGGGAAATTTAAATGCAGAGGTTCAAAGCATGGAGGTAAACACACAGCTGATGATTGGGCCAGCAACTCTC
Phalaenopsis_e_SOC1            ATGGTGAGGGGAAGGACGGAGATGAGGAGGATAGAGAACCCGACGAGTCGGCAGGTTACGTTTTCGAAGAGAAGGAACGGGTTGCTGAAAAAGGCCTTTGAGTTATCAGTGCTCTGCGATGCCGAGGTTGGACTGATCGTCTTTTCTCCTCGCGGGAAGCTCTACGAGTTCGCGAGTTCCAGCATGCTGAAGACAATTGAGCGTTACAAGATGAATAACAAAGAGGTGATCGATAATAACAAATCAAACGAGCAAAACATTCAGCAGTGGGAGCAGGATTCGGAGCTCATGTCAAAGAAGATTGATGTACTCGAAGATTCTAAACGGAAGCTGATGGGTGAAAACCTTGAATCCTGCTCTGTGGAGGAGCTGCATGAGTTAGAGACTGAACTTGAGCAAAGCATAAGCAAAGTTAGATGGCGAAAGAACCATTTGCTGGAAGAGCAGGTAGTGCAACTTAAAGAGAAGGAGAAGGTGCTATTAGAAGAGAATGCCCTACAAAAGCAACCTACACCATTGAATTGT---GATAAGAACATGGATGTAGAGACTGAACTGTATGTAGGACCTGGAGGTGGA
Dendrobium_h_DhSOC1            ATGGTGCGGGGGAAGACGGAGATGAGGCGGATAGAGAATCCGACGAGTCGGCAGGTAACCTTCTCCAAAAGGAGGAATGGGCTGCTTAAGAAGGCTTTTGAGCTGTCCGTGCTCTGCGATGCTGAGATTGGCCTTATCGTCTTTTCTCCTCGCGGCAAGCTCTACGAGTTCTCCAGTTCTAGCATGTTGAAGACTATTGAGCGTTACAAGATGAATAACAAAGAGATGATCAGTAATAACAAATCATCCGAACAGAATATTCAGCAATGGAAGCAGGATAAAGACCTCATGTCAAAGAAGATTGACGTTCTTGAAGATTCTAAACGGAAACTAATGGGTGAAAACCTGGAATCCTGCTCTGCTGAGGAGCTGCATGAATTAGAGAGTCAGCTCGAAGAAAGCATAAGCAAAGTTAGAGGACGAAAGAATCATTTGCTGGAAGAGCAGGTAGTACAACTCAAAGAAAGGGAGAGGGTGCTACTAGAAGAGAATGCTCTGCACAAGCAAAGTACACCTTCAAATTGTGACAACAAGCACATGGATGTGGAGACCGAACTATATGTAGGACCTGGAGGAGGA
Trillium_c_TrcMADS1            ---------------------------------------------------CAGGTCACGTTTTCGAAGCGGAGGAATGGGCTGCTGAAGAAGGCGTTCGAGCTCTCAGTCCTCTGTGACGCCGAGGTCGGCGTCATCGTCTTCTCACCCCGCGATAAGCTCTACGAGTTCTCCAGCACCAGCATGCAAAGTACGATTGATCGATATAGGATGCACACAAAATGCGTCAACACCAACATG---CCAACCGAACATAATACACAGCAATGGAAGTATGAAGCTGTAAGCATGGCAAACAAGATAGAACTTCTCGAAGCCTCTAAACGAAAGCTCATGGGCGAAAGCTTGGAGCCGTGCACGGTAGACGAACTGCAAGAATTAGAGAGCCAAATAGAGAGAAGCCTAAGCAACATTCGAGGAAGAAAGGATTACTTGCTAGAACAACAGATTGAGGAGCTTAAAGAAAAGGAGAGGAGACTTCTCGAGGATAATGAGTTACGTCATAAGGAGGAAACT------CATGGCAGTCAACAAATGGAGTTGGAGACCGAGTTGCATATCGGACCGCCAAAAGTA
Musa_a_MaMADS50                ATGGTGAGGGGGAAGACGGAGATGAAGCGGATTGAGAACGCGACGAGCCGGCAGGTGACCTTCTCGAAGCGCCGGAGCGGGCTGCTGAAGAAGGCCTACGAACTGTCCGTGCTTTGTGACGTCGAGGTCGCGCTCATCATCTTCTCTTCCCGGGGGAAGCTGTACGAGTTCTCCAGCTCCAGCATGCAAAGCACCCTTGAGCGTTATAGAGAATACTCCAGAGAAGATACC---AGCAGCACTATAATGGAAGAAGATACTGAGCAGTGGAAGCATGAAGCAGCATGCATGTCAAAGAAGATTGAGCATCTTGAAGCCTCTAAGCAGAAGCTTTTGGGTGAAAACTTAGAGTCATGTTCATTTGATGAGCTAAATGAATTAGAAGGTAAGATAGAACAGAGCTTGCGTAGCATCAGAGGAAGAAAGTATCATTTGCTGAAGGAGCAGATTTCACAGCTTAAAGAAAAGGAGAGTTCCTTGGTGAAGGAAAACGCACTAAGTGAAAAGAAGCTGCCTTCTGCTACACTCGGCCAACATACTGAGGTGGAGACAGAGCTGCGCATTGGACCAGGAAGAGGG
Amborella_t_AMtrSOC1           ATGGTGAGGGGAAAGACTCAGATGAAGCGTATTGAGAACGCGACCAGCAGGCAGGTCACCTTCTCCAAGCGGCGCAACGGCCTCCTCAAGAAGGCCTTCGAGCTCTCGGTCCTTTGCGACGCAGAGGTTGCGCTCATCGTCTTCTCGCCCAGAGGCAAGCTCCATGAGTTCTCCAGCTCCAACATGCAAAAGACGATTGAGAGATACCAGAGATACTCAAAAGAAGTGGGAATGAATGGCAAAATATTGGAACAGAGCATGCAGCACTGGAAGTATGAAGCTGCTACCATGGCAAAGAAGATAGAGCTCCTTGAGTTTTCTAAAAGGAAGCTTCTGGGGGAATCATTAGATTCATGCTCCGTGGAGGAACTGCAACATATAGAAAGCCAGCTTGAGCGAAGCCTAAGTAGTATCAGGGGAAGAAAGACTGCAATGTTAATGGAGCAGATTGAGAAGCTAAAAGAAAAGGAAAAAGTCTTGTCTGCGGAAAATGCGCTAAGTGAGAAGGGGCCACAAAGAGACACCAGTAGTGAGCATGTCGATGTGGAGACTGATTTGTACATTGGACCAGAAAGTGCA
Picea_a_DAL19                  ATGGTGAGGGGAAAAACCCAGATGAAGAGGATCGAGAACTCGACCAGCAGGCAGGTTACGTTTTCTAAGCGCAGGAACGGTCTGCTGAAGAAAGCTTACGAGCTGTCGGTGCTCTGCGATGCTGAAGTGGCACTTATTGTTTTCGCCCCCCGAGGGAAGCTCTATGAATTCGCCAATCCCAGTATGCAAAAAATGTTGGAGAGGTATCAAAAGTATTCACAAGAAAGTGACATAGATAACACTACCAAAGAGCAAGACTATCAGCATTTAAAACGAGAAATTGCAAATATGGAAGAGAGAATTAGGATCCTCGAATCAACACAAAGAAAGATGATGGGGGAAGATCTAGCATCATGTTCAGTGAAAGAATTAAATCAGCTAGAAAGCCAAGTTGAACGAGGGTTGAACCACATACGAGCACGAAAGACTAAAGTATTGGTGGATGAAATAGAACAACTTAAAAGGAAGTGTGCCGAA---------------------------------------ACATCAGGAAACATCCAGCGCATTGAAGTGGAGACTCAATTGGTTATGAGACCAAATGTA---
Pinus_r_PrMADS5                ATGGTGAGGGGAAAGACCCAGATGAAGAGAATCGAGAACGCGACCAGCAGGCAAGTTACGCTTTCAAAGCGCCGCAACGGGCTGCTGAAGAAAGCTTACGAGCTCTCGGTGCTCTGCGATGCTGAAGTGGGACTTATTGTTTTCTCCCCCAGTGGGAAGCTCTACGAGTTCGCCAGTACCAGCATGCAAAAATTGCTGGAAAAATATGAAATTTGTTCACAAGAATGTGGCACAAGTGAATCAAACAAAAAGCAAGATCCCCAGTGTCTAAAACAAGAAATTGAAAATATGGAAAAAAGAGTTAGGATACTTCAATCCACACAAAGAAAGATGTTAGGGGAGGGCTTGGCACTATGTTCAATAAAGGAATTAAATCAGTTGGAGGGACAAGTTGAACGAGGATTGAACCATGTACGAGCAACAAAGACTAAAGTACTTTTGGATGAAATAGAGAAACTTAAACAAAAGGAACATGTTTTTAGAGAAGAGAAAGCTCTCCATAAAAAGGTTCTTCGAACAATAACAAGCATAGAACGCGTGGAAGTTCAGACTCAACTGGTCATGAGACCACATGCCACA
Pinus_r_PrMADS9                ATGGTGAGGGGAAAGACCCAGATGAAAAGGATCGAGAACGACACGAGCAGGCAGGTTACGTTTTCTAAGCGCAGGAATGGGTTACTGAAGAAAGCTTATGAGCTCTCTGTGCTCTGCGATGCCGAAGTGGGACTTATAATTTTCTCACCAAGAGGGAAACTATATGAATTCGCCAGTCCCAGCATGGAGGAGATTTTGGAAAAGTATAAAAAACGTTCGAAGGAAAATGGCATGGCTCAGACAACGAAAGAGCAAGATACTCAGCATTCCAAACAAAAGCTTGCAAATATGGAAGAACAGATTAGGATTCTTGAATCAACCCAAAGAAAGATGTTGGGGGAAGGGTTGGAATCGTGTTCAATGGCAGAATTAAATAAGTTAGAGAGCCAAGCTGAACGAGGATTGAGCCATATACGGGCTCGAAAGACGGAAATATTGGTTGACCAAATAGAATGTCTTAAAAGGAAGGAACGTCTCTTAAGCGAGGAGAACGCCCTCAGTAGAAAGGTTCGTCAAACATCAGGAAGCATCGAGCAGATCGAAGTTGAGACACAATTGGTTATAAGACCAAATGCACAG
Pinus_r_PrMADS4                ATGGGAAGGGGGAGGATTCGGTTGAGAAAGATAGAGAGCGCGACCAGCAGGCAGGTTACGTTTTCTAAGCGCAAAAATGGGTTGCTGAAGAAAGCTTACGAGCTGTCGGTGCTCTGCGATGTGGAACTGGGACTTATTGTTTTGTCCCCCAGAGGGAAGGTCCATGAATTCTCTAGTACCTGCATGCAGAAAATGTTGGAACGATACGAGAAGTGTTCGGAAGGAAGTAAAACAACAAGTATAGCAAAAGAGGAAGATCCCAAGGCTTTAAAACGAGAAATTGCGAATATGGAAGAAAGGATTGAGATTCTTGAACGCACGCAAAGAAAGATGTTGGGCGAGGAACTGGCATCATGTGCATTGAAGGATTTAAATCAGTTGGAGAGCCAGGTTGAACGAGGCTTGAGAAATATACGAGCGCGAAAGAGCGAAATATTGGTGACTCAAATAGAGCAACTTCAAAGAAAGGAACGGATGTTTAGCGAAGAGAATAATCTCCGAAAGCGGGTCCCCCATACAACTGGAAGCCTCCAAAGAAGTGAAGTCGAGACTCAACTGGTTATGAGACCCAGTTCAAAT
Pinus_r_PrMADS6                ATGGCAAGGGGAAAGACACAAATGAGAAAGATCGAGAGCGCGACCAGCAGGCAGGTTACGTTTTCTAAGCGCAGAAATGGATTGCTGAAGAAAGCTTACGAGATGTCGGTGCTCTGCGATGCCCAACTGGGACTTATTGTTTTCTCCCCCAGAGGGAAGGTCTATGAATTCTCCAGTACCTGCATGCAGAAAATGTTGGCACGGTACGAAAATTTTTCAGAAGGAAGTAAAGCAACGAGTACAGCAAAAGAGCAAGATGTCCAGGGTTTAAAACGACAAATTGCGAATATGGAAGAAAGGATTGAAATTCTTGAATCCATGCATAGAAAGATGTTGGGGGATGAGCTGGCATCATGCGCATTGAAGGATTTGAATGAGTTGGAGAGTCAGGTTGAACGAGGTTTGAGAAATGTACGAGCGCGAAAGACTGAAATATTGGTGACTGAAATAGAGCAACTTCAAAGAAAGGAATGGATATTAAGCGAGGAGAATGCTCTCGGCAAAAAGGTGCCTCATAAAACTGGAAGCATCCAAAACAGTGAAGTCGAGACGCAACTGGTTATGAGACCATGTACAAAT
Picea_a_DAL3                   ATGGTGAGGGGAAAAACCCAGATGAAGAGGATTGAGAATGATACCAGCAGGCAGGTTACTTTTTCTAAGCGCAGGAACGGGCTGCTGAAGAAAGCTTACGAGCTCTCGGTGCTCTGTGATGCCGAAGTAGCACTTATTGTTTTCTCTCCAAGAGGGAAGCTCTATGAGTTTGCCAATCCCAGCATGCAGAAAATGTTGGAAAGATACGACAAGTGTTCAGAAGGAAGTAACACAACTAATACAACGAAAGAGCGAGATATCCAGTATTTAAAACGAGAAATTGCAAATAGGGAAGAAAGAATTAAGATTCTTGAATCAAGACAAAGAAAGATGGTGGGCGAGGAGCTGGCATCATGTGCATTGAGCGATTTAAATCTGTTGGAGAGCCAGGTTGAACGAGGATTGAGACATATACGAGCACGAAAGACTCAAATATTGGTGGATGAAATTGAAGAACTTAAAAGAAAGGAACGGATATCAAGTGAAGAGAATGCTCATCGTAAAAGGGTCCCTCTGGCAACTGGAAGCATCCAAAACAGTGAAGTCGAGACTCAACTGGTTATCAGACCCAGTACAAAA
Cryptomeria_j_CjSOC1           ATGGTGAGAGGGAAGACTCAAATGAAAAGGATTGAGAATGCAACAAGCAGGCAGGTGACATTCTCCAAGAGAAGAAATGGATTGCTCAAGAAGGCTTACGAGCTTGCTGTTCTCTGCGATGCGGAAGTGGCCCTCATCATTTTCTCCCCCAGAGGAAAACTCTATGAGTACTCCAGCAACAGCATGCAGGTATTATTGGAAAAATACCAAAAGTGTTCGCATGAAAACAAC---AACAATAAGGCATCAGAACAGGATGCTCAGTATTTAAAACAAGAGATTGCCAACATGAGGGAAAGGATTAAGAGCTTGGAAACAACCCAAAGAAACATGTTGGGCGAGGATTTGACACAATGTTCGCTAAAAGACTTGGCTGATTTGGAGGTCAGAGTTGAACGAGGTTTGAGTCACATACGAGCGCATAAGGAGCAATATCTCATGGAAACGATTAAGCAATGCGAAAGAAAGGAGCGAATGTTGATGGAGGAAAATACACTTCGTAAAAAGGGATCCCAA---ACGACATCTAATTCACACAGTGAAAATCATCTTCAGTTAGTGATGAGGCCTGATGTACAA
Gnetum_g_GGM1                  ATGGTGCGCGGAAAGACGCAGATGAAGAGAATCGAGAATGCGACGAGCCGGCAGGTGACCTTCTCAAAGCGCCGAAACGGACTGCTGAAAAAGGCATACGAGCTCTCCATTCTCTGCGATGCCGAGGTCGGCCTTATCATTTTCTCGCCGCGTGGCAAGCTGTACGAGTTCGCCAATCCCAGCATGCAAAAGATGTTGGATCGTTATCAAAAGTGTTGTCAGGAGTCAACTGCAAATACAAAAAACTTAGTTGAAGACACTCAGCATTTGAAAAGAGAGGTGGCAATCATGGAGGAGAAGATTAAAATGCTTGAATACGCGCAAAAGAAGTTGTTAGGAGAAAATTTGGAGTCACTTTCGATGAAAGAGTTGACACAACTAGAAAATCAAGCTGAAAGAGGATTAGTGAACATACGAGCAAGAAAGACAGAGATATTGATGGATCAGATCAATCAGCTGAAAAGAAAGTCTCAGTTATTAGGCGAGGAGAATGCACTAAGGAAAAAGAATCCCTACTCTGGTAACAACGTCAACGTGGAAGACGTGGAGACGCAATTAAATATTGGCCCAGATGTTCAC
Ginkgo_b_GbMADS3               ATGGTGAGAGGTAAAACTCAGATGAAGAGGAACGAAAACGCGACCAGCAGGCAGGTGACATTCTCCAAGCGTCGGAATGGGCTGCTCAAGAAAGCTTACGAGTTCTCTGTTCTCTGTGACGCGGAAGTGGGTCTTATCATTTTCTCTCCCAGAGGAAAACTTTACGAGTTTGCCAGTGCCAGTATGCAGAAGATGTTGGAAAGGTACCAGAAGTATTCAGACGATATGAATGCAAATAAGAAAACCAATGAGCAAGACGCTCAGCATTGGAAGGAAGAAATTGAAAATATGGGGCAAAGGATTGAGATCCTTGAAGCTACACAAAGGCAAATGTTGGGGGAATGCCTAGCATCATGTTCAATGAAAGAATTGAATCACCTTGAGAACCAAGTAGAACGTGGTTTGAACCATATACGAGCAAGGAAGACTGAAATATTAATGGAGCAGATCGAACAGCTAAAAAGGAAGGAGCGATTCTTAACTGAGGAGAACGCACTTCGGCAAAAGATTCCACATACAACCGGAAGTATTCAACATCCTGAAGTCGAGACTCAATTGCTTATGAGGCCGGAAGTACAA
o_Nuphar_p_NupuSTK.1           ATGGGGAGAGGGAAGATCGAGATCAAGCGGATCGAGAACACGACGAACCGGCAGGTGACCTTCTGCAAGCGAAGGAACGGCTTGCTCAAGAAGGCCTACGAGCTATCGGTGCTATGCGACGCCGATGTCGCGCTCATCGTCTTTTCCAGCCGAGGCCGCCTCTACGAGTACGCCAACAACAGCATTAAAGGCACGATCGAAAGGTACAAGAAGGCATGTGCTGAGAGCTCAAACGCCAACTCGGTTTCCGAGGCAAATGCTCAGTATTATCAACAAGAATCGACCAAGTTGAGGCAGCAGATACAAATTCTTCAAAATGCAAACAGGCACTTGATCGGAGATTCTTTGAGCAACCTCAGCGTGAAGGAACTGAAGCAGCTGGAGAACAAAATAGAACGGGGCATAACAAGGATCAGATCGAAGAAGAACGAACTTCTGTTCGCAGAAATTGAATATATGCAGAAAAGGGAACTGGAACTTCAAAGTGATAACATGCTTCGAGCTAAGGCCAGTGAAGAAATG------CACTACTCCAACCAGGACCAAACTGCCCTGCACCTTGGG------------
o_Nuphar_p_NupuSTK.2           ATGGGGAGAGGAAAGATCGAGATCAAGCGGATCGAGAATACGACGAACCGGCAGGTGACCTTCTGCAAGCGGAGGAACGGCCTGCTCAAGAAGGCCTACGAGCTATCGGTGCTCTGCGATGCCGAGGTTGCGCTCATCGTCTTCTCCAGCCGAGGCCGCCTCTACGAGTACGCCAACAGCAGCATTAAAGGCACGATTGAAAGGTACAAGAAGGCATGTGCTGAGAGCTCAAACGCCAACTCGGTTTCAGAGGCAAATGCTCAGTATTATCAACAAGAGTCGACGAAGTTGAGGCAGCAGATACAAATTCTTCAAAATGCAAACAGGCACTTGATGGGAGAATCTTTGAGCAACCTCAGCGTGAAGGAGCTGAAGCAGTTGGAGAGCAAGATAGAACGAGGCATAACAAGGATCAGATCGAAGAAGAATGAACTTCTGTTCGCAGAAATTGAATATATGCAGAAAAGGGAACTGGAACTTCAAAGTGATAACATGCTTCGAGCTAAGGCAAGTGAAGAAATG------CATTACTCCAACCAGGACCAAACCGCCCTGCACCTTGGG------------
o_Nymphaea_o_AG3               ATGGGGAGAGGGAAGGTTGAGATCAAGCGGATCGAGAACACGACGAATCGTCAGGTGACCTTCTGCAAGCGGAGGAATGGACTGCTGAAGAAGGCGTACGAGCTGTCTGTGCTGTGCGACGCGGAGGTCGCGCTGATCGTCTTCTCGAGCCGAGGCCGTCTTTTCGAGTACGCAAACAACAACATCAAGGCCACCATTGATAGGTACAAGAAGGCGTGCGCTGAGAGCTCAAACGCAAACTCGGTGACCGAGGCCAACGCTCAGTATTATCAACAAGAGGCTACCAAAGTGAGGCAGCAGATACAAATCCTTCAGAATGCGAACAGGCATTTGATGGGTGAATCTTTAAGTAACCTCAGTGTGAAGGAGCTAAAGCAGCTGGAGAATAAAATAGAGCGGGGCATAACCAGGATCAGATCGAAGAAGAACGAACTGCTGTTTGCAGAAATCGAGTACATGCAGAAACGGGAACTGGAACTACAAAGTGATAATATGCTTCGAGCCAAGGCTAGCGAGGAAATG------CAGTACTCCAACCAGGACCAAACTGCCCTGCACCTCGGG------------
o_Amborella_t_AMtrAG           ATGGGAAGGGGAAAGATTGAGATCAAGCGCATAGAGAACACAACTAATAGGCAGGTGACCTTTTGCAAACGGCGCAATGGGCTACTCAAGAAAGCCTATGAATTATCTGTTCTCTGTGATGCTGAAGTTGCACTTATTGTCTTTTCAAGTCGAGGTCGACTGTACGAATATGCAAATAACAGCGTGAAAACAACAATTGATAGGTACAAGAAGGCATGCGCTGATAGCTCTCACTCCGGAACTGTTTCAGAGGCCAATTCTCAATATTACCAACAAGAAGCTGCAAAACTTCGCAATCAAATCCAGGTTTTAACGAATACAAACAGGCAGTTGATGGGTGACTCCGTTGGTTCAATGACTGTTAAGGAGCTCAGGACATTGGAGAACAAATTGGAAAAGGGAATTAGTAAAATTAGATCAAAAAAGAATGAGCTACTATTCGCTGAAATCGACTACATGCAGAATCGGGAACTTGAACTACAGAAAGACAACATGCTCCGAGCTAAGGCTAATGAATTTCAT------AACTACTCGCATCAGGAGCAAACAGCACTTCAACTCGGA------------
o_Ananas_c_MADS3               ATGGGCAGGGGGAAGATCGAAATCAAGAGGATCGAGAACACGACGAACCGGCAGGTGACCTTCTGCAAGCGCCGCAACGGCCTGCTCAAGAAGGCGTACGAGCTGTCCGTCCTCTGCGACGCCGAGGTTGCCCTAATTGTCTTCTCCAGCCGCGGCCGCCTCTACGAGTACGCCAACAACAGCGTGAAGGCTACAATCGAGCGATATAAGAAAGCCTACAGTGATACCTCAAACACTGGTTCGGTCTCAGAAGCTAATGCGCAGTACTACCAGCAAGAAGCAACAAAACTGCGCCAACAAATCACCAACCTCCAGAATTCAAACAGGAATTTACTGGGTGAGTCTCTCAGCACCATGAGCCCTAGAGACCTCAAACAATTGGAAACCAGGTTGGAGAGAGCTATAACCAAGATAAGAACCAAAAAGAATGAACTGTTATTTGCTGAGATTGAGTACATGCAGAAGAGGGAAATGGAGCTGCAAAATGATAACATGCTGCGAAACAAAACTAATGAGGAAAAT------CATTACTCCAACCATCAGAGCACAGCACTTCAACTAGGA------------
o_Nuphar_p_NupuAG              ATGGGAAGAGGTAAGATCGAGATCAAGCGCATAGAGAACACGACTAACCGGCAGGTTACCTTCTGCAAGCGCCGGAGCGGGCTGCTCAAGAAGGCTTACGAGTTGTCGGTGCTCTGCGATGCCGAGGTCTCCCTCATCATCTTCTCCAGCCGTGGCCGTCTTTATGAGTATTCAAACAACAGTGTTAAGGCAACAATTGATAGGTACAAGAAAGCATGTGCGGACAGTTCGAACTCGGGAACTGTTTCTGAAGCAAACGCACAGTATTACCAACAAGAAGCATATAAACTACGCCAGCAAATCAGTAAAATACAACAAGATAACAGGCAAATGCTGGGTGAAGGTATCAATGAAATGTCTGTAAGAGATCTCAAGACTTTAGAGGGAAAATTGGAGAAAAGCATTGCCAAAATAAGATCCAAAAAGAATGATTTGCTGAATAGTGAAATCCAGTACATGCAGAAAATGGGTGATGATCTGCAGGAAGAGAATATGCTTAGAGCAAAGAGTAATGAAGAGCAC------CATTACTCGCACCAAGAAAGGACGGCACTGCAACTTGGAGATTTC------
o_Nuphar_a_NUadAG              ATGGGAAGAGGTAAGATCGAGATCAAGCGCATAGAGAACACGACTAACCGGCAGGTTACCTTCTGCAAGCGCCGGAGCGGGCTGCTCAAGAAGGCTTACGAGTTGTCGGTGCTCTGCGATGCCGAGGTCTCCCTCATCATCTTCTCCAGCCGTGGCCGTCTTTATGAGTATTCAAACAACAGTGTTAAGGCAACAATTGATAGGTACAAGAAAGCATGTGCGGACAGTTCGAACTCGGGAACTGTTTCTGAAGCAAACGCACAGTATTACCAACAAGAAGCATATAAACTACGCCAGCAAATCAGTAAAATACAACAAGATAACAGGCAAATGCTGGGTGAAGGTATCAATGAAATGTCTGTAAGAGATCTCAAGACTTTAGAGGGAAAATTGGAGAAAAGCATTGGCAAAATAAGATCCAAAAAGAATGATTTGCTGAATAGTGAAATCCAGTACATGCAGAAAATGGGTGATGATCTGCAGGAAGAGAATATGCTTAGAGCAAAGAGTAATGAAGAGCAC------CATTACTCGCACCAAGAAAGGACGGCACTGCAACTTGGAGATTTC------
o_Amborella_t_AMtrSTK          ATGGGGAGGGGTAAGATAGAGATAAAGAGGATCGAGAACACGACGAATAGGCAGGTGACGTTTTGCAAGAGGAGGAACGGTTTGCTCAAGAAAGCTTATGAGCTCTCTGTGCTGTGCGATGCGGAAGTAGCCCTCATTGTTTTCTCAAGCCGCGGCCGTGTCTACGAGTATGCGAACAACAACATAAAAACAACCATTGAGAGGTACAAGAAGGCTTCTGCTGACAGTTCAAGCGCAACATCGATTTCAGAGGCCAATTCCCAATACTATCAGCAAGAAGCAACCAAACTGCGCCAACAGATACAACTCCTCCAAAATGCCAATAGGCACTTCATGGGCGATGGCTTGAGTGCTCTGACTATCAAAGAACTCAAGCAATTGGAGGGCAGATTGGAGCGAGGGCTCACCCGAATCAGATCAAAGAAGAACGAGTTGTTGTTCGCAGAAATTGAGTACATGCAAAACAAGGAAGCTGAACTGCAAAAGGATAACATGCTTCGGGCTAAGGCCCAAGATGATGCA------CACTACCGTAATCAAGACCAAACTGCCCTTCATCTCGGA------------
o_Picea_a_DAL2                 ATGGGCCGTGGGAAGATTGAGATAAAGAGGATTGAGAATACTACGAACCGACAGGTCACTTTCTGTAAGCGCCGAAATGGTTTATTGAAGAAGGCGTATGAATTATCAGTTCTTTGTGATGCAGAAGTGGCCCTCATCGTCTTCTCCAGCAGAGGGAGACTTTATGAGTTTGCCAACCACAGCGTGAAGAGAACGATTGAGAGGTACAAGAAGACTTGCGTTGACAACAACCACGGAGGGGTGATTTCGGAGTCCAATTCTCAGTATTGGCAACAGGAGGCTGGTAAACTCAGACAACAGATTGAAATTTTGCAAAATGCAAATAGGCACTTGATGGGTGACGGGCTTACAGCTTTAAACATCAAGGAACTCAAGCAGCTTGAGGTTCGACTTGAAAAAGGAATCGGCCGAGTACGATCCAAGAAGAACGAGATGTTGCTTGAGGAGATCGACATCATGCAGAGAAGGGAACACATTCTTATCCAGGAGAATGAGCTTCGCAGCAAGGCCTGCCAGGATGCC------CACTATGCACATCAGGAGCAAACAACGCTTCAGCTTGGC------------
o_Ginkgo_b_GBM5                ATGGGCCGTGGGAAGATTGAGATAAAGAGGATTGAGAACACTACAAACCGACAGGTCACTTTCTGCAAGCGTCGAAATGGTCTGTTGAAGAAAGCGTATGAATTATCCGTGCTTTGTGATGCGGAAGTGGCTCTCATCGTCTTCTCCAGTCGCGGGAGACTCTATGAGTTTGCTAATAACAGTGTGAAGAGAACAATCGACAGATACAAGAAGACTTGCGCTGACAACTCTCAGGGTGGAGCCATTTCAGAGTGTAATTCTCAGTACTGGCAACAGGAGGCAGGAAAACTGAGACAGCAAATTGATATTCTGCAAAATGCAAATAGACACTTGATGGGGGACGCGCTTACATCTTTAAGTGTAAAGGAGCTTAAGCAGCTAGAAATTCGACTTGAGAGGGGCATTAGCAGGGTTCGATCAAAGAAGAATGAAATGTTGCTTGAGGAGATAGAGATTATGCAAAGAAGGGAACACATATTACTGGCGGAGAACCAGCTTCGCACTAAGGCTTGTGAAGATGCT------CATTATGCACAACAGGATCAAACGGCCCTTCAACTTGGA------------


# Maximum likelihood tree reconstructed using the Probalign-based matrix
((((((((((((((((((Beta_v_SOC1:0.239882,(Gerbera_h_GSOC2:0.097799,Helianthus_a_cmsHA89:0.114193)100:0.067429)35:0.050089,Pimpinella_b_MADS1:0.127335)9:0.031462,((Ipomoea_b_IbAGL20:0.184142,((Solanum_l_SOC1:0.128026,Petunia_h_FBP28:0.047919)100:0.062044,(Physalis_p_PFSOC1:0.155037,(Petunia_h_FBP20:0.061637,(Petunia_h_FBP21:0.048048,Nicotiana_t_NtSOC1:0.053661)95:0.028194)52:0.015678)99:0.060616)94:0.050189)44:0.032437,((Eustoma_e_EgSOC1:0.181038,Coffea_a_CaSOC1:0.090094)83:0.042288,(Mimulus_g_Migut.B01668.1:0.128890,((Misopates_o_Modefh24:0.070353,Antirrhinum_m_DEFH68:0.087977)50:0.020215,Plantago_m_SOC1:0.146144)52:0.015327)100:0.071208)38:0.024902)17:0.012495)19:0.024508,(Actinidia_c_SOC1e:0.030171,Actinidia_c_SOC1i:0.026870)100:0.103017)19:0.018409,(((Pera_b_PeraSOC1a:0.135507,Betula_p_BpMADS13:0.120420)27:0.027247,((Litchi_c_SOC1_1:0.090006,(Citrus_s_orange1.1g027691m:0.090087,Mangifera_i_SOC1:0.121668)69:0.013773)47:0.013523,(Arabis_a_SOC1:0.039831,((Cardamine_f_SOC1:0.007802,(Cardamine_f_AGL20:0.005996,Arabidopsis_t_SOC1:0.009041)63:0.001223)91:0.010554,(Sinapis_a_SaMADS:0.015328,Brassica_r_Brara.D02757.1:0.034241)55:0.008654)41:0.013330)100:0.239573)9:0.025217)4:0.018448,(Carya_c_SOC1:0.099157,(((Glysine_m_GmSOC1A:0.010504,Glysine_m_GmSOC1B:0.074273)100:0.090764,(Pisum_s_SOC1a:0.137445,(Glysine_m_SOC1C:0.019805,Vigna_u_VuSOC1:0.025972)93:0.024247)99:0.053512)91:0.034912,Gossypium_r_GrSOC1:0.170366)18:0.015559)36:0.013624)13:0.022810)18:0.007197,Vitis_v_VvMADS8:0.105904)96:0.077940,((Vitis_v_VvSOC1:0.141593,((Rhododendron_p_RpSOC1:0.145255,Actinidia_c_SOC1h:0.141215)100:0.114590,(((Sesamum_i_SOC1:0.107213,Erythranthe_g_SOC1:0.162482)100:0.128598,(Cucumis_s_CsSOC1A:0.409886,Cucumis_s_CsSOC1B:0.268781)48:0.041132)18:0.041289,((Ricinus_c_RcSOC1:0.182608,Theobroma_c_TcAGL20:0.230411)13:0.010077,((Brassica_r_Brara.I00679.1:0.503870,(Arabidopsis_t_AGL42:0.036056,Camelina_s_SOC1:0.028680)67:0.018814)100:0.177270,((Camelina_s_MADS23:0.216796,(Brassica_r_Brara.C01461.1:0.100193,Arabidopsis_t_AGL72:0.055703)100:0.109093)39:0.023112,(Arabidopsis_t_AGL71:0.080515,Brassica_r_Brara.J00749.1:0.062671)100:0.082547)100:0.242905)49:0.079367)11:0.019314)9:0.006550)39:0.018295)98:0.105819,(((Solanum_l_SlAGL19:0.268881,((Actinidia_c_SOC1d:0.057525,Actinidia_c_SOC1c:0.052722)100:0.101408,(Actinidia_c_SOC1b:0.022971,Actinidia_c_SOC1a:0.059367)100:0.086966)100:0.023288)77:0.037584,Vitis_v_VvAGL19:0.157114)63:0.021122,(((((Theobroma_c_TcAGL14:0.062631,Gossypium_r_GrAGL19:0.147002)100:0.075232,Populus_t_PtAGL19:0.117776)39:0.013122,Citrus_s_orange1.1g028363m:0.155191)34:0.006940,(((Arabidopsis_t_AGL19:0.059395,Brassica_r_Brara.A01304.1:0.045229)100:0.077314,(Brassica_r_Brara.I02295.1:0.062167,(Camelina_s_AGL14:0.011423,Arabidopsis_t_AGL14:0.021919)100:0.038478)100:0.064703)100:0.233918,(Cucumis_s_CsAGL19:0.236882,Linum_u_SOC1:0.224099)51:0.032240)16:0.020475)25:0.025056,Glysine_m_GmAGL19:0.238986)45:0.025712)94:0.094860)13:0.000000)31:0.013930,((Aquilegia_c_AcoSOC1:0.276793,Asarum_c_MADS585:0.149666)24:0.030857,((Magnolia_p_MpMADS9:0.040041,Magnolia_v_SOC1:0.020869)100:0.168450,Akebia_t_AktMADS1:0.126169)39:0.020558)19:0.014875)18:0.014948,Pachysandra_t_PAteSOC1:0.153915)37:0.031002,(Amborella_t_AMtrSOC1:0.188255,Nelumbo_n_NEnuSOC1:0.109583)34:0.024026)30:0.035525,(((Trillium_c_TrcMADS1:0.191984,(Dendrobium_h_DhSOC1:0.046981,Phalaenopsis_e_SOC1:0.102849)100:0.193971)43:0.024390,Musa_a_MaMADS50:0.210590)16:0.014867,((((Setaria_i_SiMADS56:0.037353,Zea_m_Zmm76:0.059112)100:0.038784,((Phyllostachys_e_SOC1:0.051160,(Brachypodium_d_BdSOC1:0.081625,(Hordeum_v_HvSOC1:0.044556,Triticum_a_TaAGL7:0.018342)100:0.068617)89:0.025278)59:0.009524,Oryza_s_OsMADS56:0.120436)54:0.007091)99:0.052224,((Zea_m_ZmSOC1:0.094593,Oryza_s_OsMADS50:0.072684)55:0.018256,((Triticum_a_TaAGL21:0.008921,Triticum_a_TaAGL20:0.007387)79:0.003019,Triticum_a_WSOC1:0.013463)100:0.150870)93:0.040604)100:0.143619,(((Phoenix_d_SOC1:0.029177,Elaeis_g_EgAGL20:0.036813)100:0.139851,Musa_a_MaAGL19:0.267279)56:0.010432,(Oryza_s_LOC_Os06g01890:0.296217,Triticum_a_TaAGL23:0.204917)100:0.180362)46:0.032896)55:0.012306)93:0.088441)96:0.137434,(((Cryptomeria_j_CjSOC1:0.307363,((((Picea_a_DAL3:0.064045,(Pinus_r_PrMADS6:0.052599,Pinus_r_PrMADS4:0.070506)100:0.068419)100:0.043255,Pinus_r_PrMADS5:0.151384)39:0.010003,Picea_a_DAL19:0.094446)49:0.015744,Pinus_r_PrMADS9:0.138981)100:0.068956)85:0.027770,Ginkgo_b_GbMADS3:0.119594)71:0.053485,Gnetum_g_GGM1:0.289756)88:0.089978)100:0.549304,(o_Ginkgo_b_GBM5:0.060221,o_Picea_a_DAL2:0.126893)96:0.137776)99:0.128915,o_Amborella_t_AMtrSTK:0.147021)58:0.042061,(o_Nymphaea_o_AG3:0.074624,(o_Nuphar_p_NupuSTK.2:0.021408,o_Nuphar_p_NupuSTK.1:0.018856)97:0.040090)100:0.073539)50:0.049586,o_Ananas_c_MADS3:0.169916)67:0.054122,o_Amborella_t_AMtrAG:0.171099)100:0.220213,o_Nuphar_a_NUadAG:0.001532,o_Nuphar_p_NupuAG:0.000000);


# (C) Matrix for exon-intron structural change analysis

# 111 SOC1 sequences, 10 outgroup sequences

Nicotiana_t_NtSOC1            ---------------------------------------------------------------------------------------------------------------------------------------------------------------------------------------------------------ATGGTGAGAGGAAAAACTCAGATGAGGCGTATAGAAAACGCAACAAGCAGGCAAGTTACTTTCTCTAAACGCAGAAATGGTTTGCTAAAGAAAGCATTTGAGCTTTCA---------GTACTATGTGATGCGGAGGTTGGATTAGTTATATTTTCTCCAAGAGGAAAGCTCTATGAATTTGCCAGC---------TCTAG-------CATGCAGGAGATAATAGAGCGATATAAGAGGCATACTAAAGACAAAGTT---CAACCTGAA---AAC---CAA------GTTGGG------GAACAG---------AATCTGCAG----------------CATATGCAGCATGCGGCAGCAAGT---TTGATGAAGAAGATAGAGCTTCTTGAAGAATCTAAAAG-------------------------------------GAAACTCTTAGGAGAAGGTCTGCAGTCCTGTTCCCTTGTAGAACTACAACAGATAGAAAAACAGTTGGAGCGGAGTGTCAGTACCATCCGAGCA------------------------------------------CGAAAG-------------------------------------ATTCAAGTTTTTAAGGAACAAATTGAACGACTAAAAGAAAAG----------------GAGAAAATCCTT------------------GCTTCTGAA---AATGCAATACTGAGGGAGAAG----------------------------------------------------------------------------------TTT---------------GGT---GGC------CTTCAACAGAGACAAGGC------------TCAAGTGGAGAA---AAGGAA---------------------GGT---GAA---------------------------------------------GCT------CTT---------------TGT------------------------------ACA------------GAG------------------------------------------------------AGTAGT------GAA---------AAA---TCA------------------------------------------------------------------------------------------------GATGTGGAGACT---------GAA------TTGTTCATCGGACCACCC---GAG---TGC------AGAATAAGGCGTCCC---------------TTA---CAGAAT-------------------------------------------------------------------------------------------------------
Petunia_h_FBP21               ---------------------------------------------------------------------------------------------------------------------------------------------------------------------------------------------------------ATGGTAAGAGGGAAAACTCAGATGAGGCGCATAGAAAACGCCACAAGTAGGCAAGTTACTTTCTCCAAACGCAGAAATGGATTGCTAAAGAAAGCTTTTGAACTTTCA---------GTACTTTGTGATGCTGAAGTTGGATTGGTCATTTTCTCCCCAAGAGGCAAACTCTATGAATTTGCCAGC---------TCCTG-------CATGCAGGAGATAATTGAGCGTTATAAGAGGCATACTAAAGACAAAGTT---CAAAATGAA---AAT---CAA------GCTGGG------GAACAG---------AATCTGCAG----------------CTC---CAGCATGAGGCAGCAAGT---TTGATGAAGAAGATAGAGCTTCTTGAAATATCTAGGAG-------------------------------------GAGACTCATGGGAGAAGGTCTGCAGTCCTGTACCCTTCAAGAAATACAACAGCTAGAAAAACAGTTGGAGCGGAGTGTCAGCACCATCCGAGCA------------------------------------------CGAAAG-------------------------------------ATTCAAGTTTTTAAGGAACAGATTGCACGACTAAAAGAAAAG----------------GAGAAAATCCTT------------------GCTGCTGAA---AATGCAATGCTAAAGGAGAAG----------------------------------------------------------------------------------TTC---------------GGT---GGC------TTTCAAGAGAGACAAGTA------------TCAAGTGGAGAG---CAGGTA---------------------GGA---GAA---------------------------------------------GCT------CTT---------------TGT------------------------------GCA------------GAG------------------------------------------------------GGTAAT------GAA---------AAA---TCA------------------------------------------------------------------------------------------------GATGTGGAGACT---------GAA------TTGTTTATTGGACCACCC---GAG---GGC------AGAATAAGGCGTCCC---------------TCA---CAAAAC-------------------------------------------------------------------------------------------------------
Petunia_h_FBP20               ---------------------------------------------------------------------------------------------------------------------------------------------------------------------------------------------------------ATGGTGAGAGGAAAAACTCAGATGAGGCGTATAGAAAATGCCACAAGTAGGCAAGTTACATTCTCTAAACGCAGAAATGGGTTGTTAAAGAAAGCTTTTGAACTTTCA---------GTACTTTGTGATGCTCAAGTTGGATTGGTCATTTTTTCACCTAGAGGCAAGCAATATGAATTTTCCAGT---------TCAAG-------CATGCAGGAGATAATCGAGCGTTATAAGGGGCATACTAAAGATAAAGTT---CAAACTGAA---AAT---CAA------GCTGGG------GAACAG---------AATCTGCAG-------------------------CATGAGACAGCAGGT---TTGATGAAGAAGATAGAGTTCCTTGAAACATCTAAAAG-------------------------------------GAAACTGCTGGGAGAAGGTTTAGGGTCCTGTACGCTTGAAGAACTACAAAAGATAGAGAAACAGTTGGAACGGAGTGTCAGCATCATCAGGGCG------------------------------------------CGAAAG-------------------------------------ATGCAAGTGTTTAAGGAACAGATTGAAAAGTTAAATGAAAAG----------------GAGAAAGCCCTT------------------GCAGCTGAA---AATGCAATGTTGAGGGAGAAG----------------------------------------------------------------------------------TTT---------------GGA---GGC------CTTCAACAGAGACAAGCA------------TCAAGCGGAGAG---AAGGAA---------------------GGA---GAA---------------------------------------------GTT------GTT---------------TGT------------------------------ACA------------GAA------------------------------------------------------GGTAGT------GAT---------AAA---TCA------------------------------------------------------------------------------------------------GATGTGGAGACT---------GAA------TTGTTTATTGGACCACCT---GAG---TGC------AGAATAAGGCATCGC---------------TTA---CAGAAT-------------------------------------------------------------------------------------------------------
Physalis_p_PFSOC1             ---------------------------------------------------------------------------------------------------------------------------------------------------------------------------------------------------------ATGGTGAGGGGGAAGACTCAGATGAGGCGTATAGAGAACGCCACAAGTAGGCAAGTCACTTTCTCTAAGCGGAGAAATGGGCTGCTCAAAAAAGCTTTTGAGCTTTCA---------GTTCTATGTGATGCTGAGGTTGGATTGGTTATTTTCTCTCCAAGAGGAAAGCTCTGTGAATTTGCCAGT---------TCAAG-------CATACCGGAGGTAATCGAACGCTATAAGAGGCATACTAAAGACAAAGTT---CAACCTGTT---CAA---AAT------CAATCT------GTGGAT---------ATACCGCAG----------------CATACGAAGCAAGAGACGGCAAGT---TTGATGAAGAAGATAGAACTCCTTGAATCATCTAAAAG-------------------------------------GAAACTCTTGGGAGAAGGGTTAGGGTCGTGCAGCCTTGAAGAATTACAAGAGATAGAGAAACAGTTGGAGAAGAGTGTTAGCACTATCAGGGCT------------------------------------------CGAAAG-------------------------------------ATGCAAGTGTTTAGGGAACAAATGGAGAGATTGAAAGAAAAG----------------GAGAAGGCCCTT------------------ACAGCTGAA---AATGTGTTGCTGAGGAAGAAG----------------------------------------------------------------------------------TTT---------------GAA---GGG------CTTGAAGAGAGAAGAAGT------------TCAAAGGAAGGA---GAAGTA---------------------ATA---TTT---------------------------------------------AGT------ATA---------------GAA------------------------------GGC------------AGT------------------------------------------------------GGTAGT------GAT---------AAA---TCA------------------------------------------------------------------------------------------------GATGTGGAGACT---------GAA------TTGTTTATTGGACCACCTCATGAA---TCC------AGAATAAGG---CCT---------------CTC------AAT-------------------------------------------------------------------------------------------------------
Petunia_h_FBP28               ---------------------------------------------------------------------------------------------------------------------------------------------------------------------------------------------------------ATGGTTAGAGGGAAGACTCAGATGAGGCGAATTGAAAACGCCACAAGCAGGCAAGTCACTTTCTCCAAGAGGAGAAATGGTTTGTTAAAGAAAGCTTTTGAGCTTTCA---------GTTCTTTGTGATGCTGAGGTTTCACTTATTATCTTCTCCACCAGAGGCAAGCTCTATGAATTCTCCAGC---------TCAAG-------CATGCAAGAGATTATCGAACGTTATCGGAGACATAGTGAAGAT---GTT---CAGGGTGAA---AAA---CCA------GCTGTG------GAACAGAAT------AATATGCAG----------------AATTTGAAGCTTGACGCAGCAAGT---CTGATGAAGAAGATTGAGATTCTTGAAACATCTAAAAG-------------------------------------GAAGCTCTTGGGAGAAGATCTTGGATCTTGCAGTCTTGAAGAACTACAACAAATAGAGAAACAGTTGGAACGGAGTATCAGCACTATCCGTGCA------------------------------------------AGAAAG-------------------------------------ATGGAAGTCTTTAGGGAACAGATTGAAAGATTGAAAGGAAAT----------------GTGAAAGTCCTA------------------GCAACTGAA---AATGCAATGCTGTGGGAGAAG----------------------------------------------------------------------------------TGT---------------GGT---GAT------CTGGAAATGCAACAAACA------------TCAGGTGGAGAA---GACCTT---------------------TCT---------------------------------------------------ATA------GAA------------------------------------------------------------------------------------------------------------------------GGTAGC------GAA---------AAA---TCA------------------------------------------------------------------------------------------------GATGTAGAGACT---------GAA------TTATTTATTGGACTACCA---GAG---TGC------AGAACAAAGCGCCCC---------------TTA---CAGAAT-------------------------------------------------------------------------------------------------------
Solanum_l_SOC1                ---------------------------------------------------------------------------------------------------------------------------------------------------------------------------------------------------------ATGGTGAGAGGGAAAACTGAAATGAGGCGTATCGAAAACGCGACAAGCAGGCAAGTCACTTTCTCAAAGAGAAGAAATGGATTGTTAAAAAAAGCCTTTGAGCTTTCT---------GTTCTTTGTGATGCTCAAGTTGGATTAGTTATTCTTTCTCCTAGAGACAAACTTTATGAATTTTCAACC---------TCAAG-------CATGCAGGAGATTATCGAGCGTTATCAGAGGCATACTAAAGAT---ATT---CAGTGTGAA---AAT---CCA------GCCATG------GAACAGAAT------AATATGCAA----------------AATTTGAAGCATGATACATCAAGT---TTGATGAAGAAGATTGAACTTCTTGAAAAATCTAAAAG-------------------------------------GAAGCTCTTGGGAGAAAGTTTAGAATCTTGTAGTCTTGAAGGACTTCAACAAATGGAACATCAGTTGGAATGGAGTATCAACATCATCCGCGCA------------------------------------------AGAAAG-------------------------------------ATGGAAGTCTTTAGTGAACAAATTGAGAGATTGAAAGAAAAT----------------GTGAAAGACCTT------------------GCATCTGAA---AATGTTATGTTGTTAGAGAAG----------------------------------------------------------------------------------TGT---------------GGT---GGT------TTTGAAATGCAACAAACA------------TCAGGTGGTGAA---GACGTT---------------------TCT---ATG---------------------------------------------GTG------ATC------------------------------------------------------------------------------------------------------------------------AGTAGC------GAA---------AAA---TCG------------------------------------------------------------------------------------------------GATGTAGAGACG---------GAA------TTACTTATTGGATTACCA---ATG---TCC------------------------------------CTA------AAT-------------------------------------------------------------------------------------------------------
Ipomoea_b_IbAGL20             ---------------------------------------------------------------------------------------------------------------------------------------------------------------------------------------------------------ATGGTGAGGGGGAAGACGCAGATGCGGCGTATAGAGAACGCCACAAGCAGGCAGGTGACTTTCTCCAAGAGGAGAAATGGTCTGCTCAAGAAGGCCTTTGAGCTGTCT---------GTGCTGTGTGATGCTGAGGTTGCTCTTATCATCTTCTCTCCCAGGGGCAAGCTCTATGAGTTTGCTAGC---------TCAAG-------CATGAGGGAGATTATAGAGCGATATCGCAGGCATACAGCAGAT---GTT---CAATCTGAG---AAC---CCA------TCAGTG------GAACAAGAACAG---GACATGCAG----------------CATTTGCAGCATGAAACTGAATGC---CTGGCAAAGAAAATAGATTACCTTGAAGCATCGAAGCG-------------------------------------GAGGCTTTTGGGGGAAGATTTGGGAGCGTGTGCCATGGAAGAGTTACAACAGATAGAGCAACAGCTGGAGAGGAGCGTGAACATCATCCGAGCT------------------------------------------AGAAAG-------------------------------------ATGGAAGTCTACGCAGAACAGATTAAGCGGTTAAGAGATAAG----------------GAAGAAAGCCTA------------------AAAGCTGAA---AATGCAGTGCTCTGGGATAAG----------------------------------------------------------------------------------TATAAT------------GGG---CTG------CAGCCACAG---------------------CAAGTCTCAAAC---GAAGGG---------------------AAT---GAG---------------------------------------------AAG------GAG---------------AGC------------------------------GCA------------GAG------------------------------------------------------GGCAGT------GAA---------AAA---TCA------------------------------------------------------------------------------------------------GACGTTGAGACT---------GAA------TTATTCATTGGACTGCCA---GAG---AGCAGG---GCAAAGCCT---GTG---------------CTATCTAATGAAAGG----------------------------------------------------------------------------------------------------
Helianthus_a_cmsHA89          ---------------------------------------------------------------------------------------------------------------------------------------------------------------------------------------------------------ATGGTGAGAGGGAAGACTCAAATGAGGAGGATTGAGAATGCTACAAGCAGACAAGTGACCTTCTCCAAAAGAAGAAATGGTTTGCTGAAAAAAGGTTTTGAACTTTCT---------GTGCTTTGTGATGCTGAAGTTGCTTTGATCATCTTCTCTCCAAGAGGCAAGCTTTATGAGTTTGCAAGC---------TCAAG-------CATGCAGGAGACTATTGAACGGTATAGAAGTCAAGTAAAAGAT---GTT---CAAACAGAT---ATT------------TCAAGT------GTAGAA---------GATGTTCAG----------------CATTTGAAGCATGAAACAGCTATC---ATGGCAAAGAAGGTAGAGCTCCTAGAAGTTGCAAAAAG-------------------------------------GAGACTTTTGGGAGAAGGATTAGGAGCAACCACCATTGACGAACTAGTTCGGATTGAACAGCAGCTAGAAAGGGGCGTACGCCTTGTTCGAGCA------------------------------------------CGAAAG-------------------------------------ATGCAAGTTTACCAAGAACAGATTGAGCAACTACAAGCAAAG----------------GAGAAATTGCTA------------------GCAGATGAA---AATGCAATACTTACAGAGAAG----------------------------------------------------------------------------------TGT---------------CAA---GCT------GTCCAA------------------------GTAACAGAAGAA---AGGCAA---------------------GCC---GAT---------------------------------------------TTT------CGT---------------GTT------------------------------CTT------------GAA------------------------------------------------------AACGGA------GAG---------AAT---TCT------------------------------------------------------------------------------------------------GATGTGGAAACT---------GAA------CTATTCATCGGGCCACCA---GAG---ACG------AGAATGAAGCAACGA---------------CCA---AAG----------------------------------------------------------------------------------------------------------
Gerbera_h_GSOC2               ---------------------------------------------------------------------------------------------------------------------------------------------------------------------------------------------------------ATGGTAAGAGGAAAGACTCAGATGAGGAGGATAGAGAATGCTACAAGCAGACAAGTGACATTCTCCAAGAGAAGAAATGGTTTGTTGAAGAAAGCCTTTGAGCTTTCT---------GTTCTTTGTGATGCTGAAGTTGCTCTCATTATCTTCTCTCCAAGAAGCAAACTCTATGAATTTGCTAGC---------TCAAG-------CATGCAGGAGACGATCAAACGATATAGGGGTCATGTAAAAGAG---ATT---CGAACTCAG---AAT---GCT------TCAAGC------ACAGAA---------GATGTTCAG----------------CATTTGAAGCAGTTAGCAGCTGGT---ATGGCAAAGAAGATAGAACTCTTAGAAGTTGCTAAAAG-------------------------------------GAGACTTTTGGGAGAAGGTCTAGGAACAAGCAATATTGAAGAACTTCAACAGATTGAACAACAGTTGGAGAAGAGTGTATGCATTATCAGAGCA------------------------------------------AGAAAG-------------------------------------ATGCAAGTTTATAATGAACAAGTTGAGCAATTACAAGCAAAG----------------GAGAAAATGCTG------------------GAAGCTGAA---AATGCCATCCTAAATGAGAAA----------------------------------------------------------------------------------TGT---------------CAA---GTC------------------------------------TTAACCGAAGAA---AGGGGA---------------------GAA---GAT---------------------------------------------TTT------GAA---------------GTT------------------------------GCG------------GAG------------------------------------------------------AACGGA------GAG---------AAA---TCA------------------------------------------------------------------------------------------------GATGTAGAAACA---------GAA------TTGTTCATCGGACAAGCG---AAG---TGG------AGAATCACAAAAGGT----------------------------------------------------------------------------------------------------------------------------------
Pimpinella_b_MADS1            ---------------------------------------------------------------------------------------------------------------------------------------------------------------------------------------------------------ATGGTGAGGGGAAAGACCCAGATGAGGCGTATAGAAAACGCCACAAGCAGGCAAGTGACTTTCTCCAAGAGAAGAAATGGGTTGTTAAAGAAAGCCTTTGAACTTTCC---------GTGCTTTGTGATGCTGAGGTTGCTTTGATTATCTTCTCCCCTAGAGGCAAGCTCCATGAATTTGCCAGC---------TCAAG-------CATGCATGAGACAATCGAACGATACCGGAAGCACACTAAGGAT---GTT---CAAAGTAAC---AAC---ACG------CCTGTG------GTGCAG---------AATATGCAG----------------CATCTAAAACATGAAACAGCAAGT---TTGGCAAAGAAGATAGAGCTTCTTGAAGTTTCAAAGAG-------------------------------------GAAACTATTGGGAGAAGGTTTAGGAACGTGTTCTATTAATGAATTACAACAGATAGAACAGCAGCTGGAGAAGAGTGTATGCACTGTTCGAGCA------------------------------------------AGAAAG-------------------------------------ATGCAGGTCTTCAAAGAGCAGATCGAACAATTAAAGGAAAAG----------------GAGAAGACTCTT------------------GCAGCAGAT---AATGCAATCCTACTTGCCAAG----------------------------------------------------------------------------------TAT---------------GAT---GTT---------------------CAA------------CCGCGACAAGAA---TCACCA---------------------GAA---GAT---------------------------------------------GGA------GGA---------------AAC------------------------------TTAACATCCACCACAGAA------------------------------------------------------AACAGC------GAG---------AAT---TCA------------------------------------------------------------------------------------------------GATGTCGAGACT---------GAA------CTGTTCATTGGACCTCCA---GAA---AAG------AGATTCAAGCGCATT---------------ATG---GAGAAA-------------------------------------------------------------------------------------------------------
Antirrhinum_m_DEFH68          ---------------------------------------------------------------------------------------------------------------------------------------------------------------------------------------------------------ATGGTGAGAGGAAAGACTCAGATGAGGCGTATAGAAAACGCGACAAGCAGACAAGTGACCTTCTCTAAAAGGAGGAATGGTCTTCTTAAAAAAGCTTTTGAGCTTTCA---------GTTCTTTGTGATGCTGAGGTTTCTCTCATTATATTTGCACCCAGAGGCAAGCTCTATGAATTTGCAAGT---------TCAAG-------CATGCAGGACACTATAGAGCGATACCAATGTCACACTAAAGAA---CTT---CAAGCGAAT---AAT---CCG------CCTGCT------GAACAT---------AATATACAG----------------CACGTAAGGCACGAAGCAGCTAGT---TTGATGAAAAAGATAGAGCAACTTGAGACTTCAAAACG-------------------------------------GAAGTTACTTGGGGAAGGTCTGGGAACATGCACCTTTGAAGAACTGCAGCAGTTAGAACAACAGTTGGAACGCAGTGTCGCTACCATTCGTGCA------------------------------------------AGAAAG-------------------------------------ACGCAAATGTTCAAGCAGCAGATTGAACAATTGAAAGAAAAG----------------GGAAAATCCCTA------------------GCTGCTGAA---AATGCCATGCTCCATCAGAAG----------------------------------------------------------------------------------ATT---------------GGA---GTG------GAACAGCAACAAGTACCA------------GCATTGAACTTA---CAGAAA---------------------GCG---GTT---------------------------------------------ATG------GGT---------------TCC------------------------------TCG------------GAG------------------------------------------------------ATTAGT------GAA---------GTT---TCG------------------------------------------------------------------------------------------------GATGTGGAGACT---------GAA------TTGTTCATTGGACTGCGT---GAA---ACC------AGGGCTAAGCGTCCA---------------CTC---CAGCAA-------------------------------------------------------------------------------------------------------
Plantago_m_SOC1               ---------------------------------------------------------------------------------------------------------------------------------------------------------------------------------------------------------ATGGTTCGAGGAAAGACTCAAATGAGGCGTATAGAAAACGCCACAAGCAGACAGGTGACCTTCTCCAAGAGGAGAAATGGTTTGCTCAAGAAAGCTTTTGAGCTTTCT---------GTTCTTTGTGATGCTGAAGTTGCTCTCATTATCTTCTCTCCTAGAGGAAAACTCTATGAATTTGCCAGT---------TCAAG-------CTTGCAGGACACAATAGAACGTTACCAAAGTCACATCAAAGAA---CTT---CAAGCTGAA---AAT---CCA------CCACTG------GAGCAG---------AATACACAG----------------CAACTGCAGTATGAAACAGCTGGT---TTGCTCAGAAAGATTGAACAACTTGAGGCTGCAAAGAG-------------------------------------GAAGCTTCTTGGGGAAGGCATAGGAGCGTGCTCCTTAGAAGAGCTGCAGCAGCTGGAAACGCAGCTGGAGCGTAGTGTTACTAGCATCCGCACC------------------------------------------AGAAAG-------------------------------------ACGCAACTGTACAAGCAACAGATTGAGCAACTGAAAGAAAAG----------------ACTAAAGCTCTT------------------GCTGCTGAA---AACGCCAGCATCTGCCAGAAG----------------------------------------------------------------------------------TAT---------------GGA---CTA------CAACCACAAAAAGGAGGAGGAGCA------AAATTGAGTGAA---GAGAGA---------------------GGA---AAT---------------------------------------------GCA------GCG---------------TCT------------------------------GCA------------GAG------------------------------------------------------ATCAGC------GAA---------GTT---TCA------------------------------------------------------------------------------------------------GATGTGGAGACT---------GAC------CTGTTCATTGGACTGCCA---GAA---AGCAGG---GCGAACAAACATTCC---------------CTC---CAGAAG-------------------------------------------------------------------------------------------------------
Misopates_o_Modefh24          ---------------------------------------------------------------------------------------------------------------------------------------------------------------------------------------------------------ATGGTGAGAGGAAAGACTCAGATGAGGCGTATTGAGAACGCCACAAGCAGACAAGTCACCTTCTCAAAGAGAAGAAATGGATTGCTCAAAAAAGCCTTTGAGCTTTCA---------GTTCTTTGTGATGCTGAAGTTGCACTTGTAATATTTTCTCCACGAGGCAAGCTTTATGAATTTGCAAGC---------TCAAG-------CATGCAGGAGACAATAGAACGTTACCAGAAGCACGCTAAAGAA---GTT---CAAGCTAAT---AAC---CCT------CCAACA------GAACAT---------AATTTTCAG----------------CACCTAAAGCATGAAACAGTTAGT---ATGATGAAGAAGATAGAGCAACTCGAGACTTCAAAACG-------------------------------------GAAGCTTCTTGGGGAAGGCCTGGGAACATGCAACATGGAAGAACTGCAGCAGTTAGAACAACAGTTGGAACGAAGTGTCACTAGCATCCGTGCA------------------------------------------AGAAAG-------------------------------------ATGCAAGTGTACATGCAACAGATTGAGCAACTGAAAGAAAAG----------------GGAAAAGCCCTA------------------GCTGCTGAG---AATGCCATGCTGTCTCAGAAG----------------------------------------------------------------------------------GTT---------------GGG---CTG------CAACCACAAGGACAAACA------------TCAAACTCGGAC---AAAGCA---------------------ACA---TGT---------------------------------------------TCT------TTT---------------GAGAAAACAGAGAAAGCAACATTGGGAACTTCTACA------------GAA------------------------------------------------------ATTAGT------GAA---------GTT---TCG------------------------------------------------------------------------------------------------GATGTGGAGACT---------GAG------TTGTTCATTGGACTTCCC---GAG---ACA------AGGGCTAAGCGTCCA---------------CCC---CAAAAA-------------------------------------------------------------------------------------------------------
Mimulus_g_Migut.B01668.1      ---------------------------------------------------------------------------------------------------------------------------------------------------------------------------------------------------------ATGGTGAGAGGGAAGACACAGATGAGGCGTATAGAGAACGCAACAAGCAGACAAGTGACCTTCTCAAAGAGAAGAAATGGGCTGCTCAAGAAAGCATTTGAGCTTTCT---------GTCCTCTGTGATGCTGAGGTGGCACTCATAATCTTTTCCCCTAGAGGCAAACTCTATGAATTTGCTAGT---------TCCAG1:182:7CATGCATGACACGATTGATCGATACCAAAAATATACGAAAGAG---ATT---CAAGCTCAC---AAA---CCC------CCCGAA------GAACAT---------AATATGCAG2:264:7---------CAATTAAAGCACGAAGCAGCATGT---ATGATGAAAAAGATCGAGCAGCTTGAAGCATCGAAAAG------------------------------3:326:7AAAGCTACTTGGTGAAGGTTTAGGTGCATGCACCTTCGAAGAACTGCAGCAGATAGAACAGCAGCTCGAGCGCAGCGTCGGTACCATTCGTGCA------------------------------------------AGAAAG4:426:7------------------------------ATGCAAGTATACAAGCAGCAGATTGAGCAGTTGAAAGAAAAG5:468:7---------GGGAAAGCCCTC------------------GCTGCTGAA---AATGCCATGCTGTGTGATAAG6:510:7---------------------------------------------------------------------------TTT---------------GGA---CTC------CAAAAACAA---------------------CAA------------CGGGGA---------------------TCG---AAC---------------------------------------------GAA------GAGAGAGCAATTGTGCCGTCT------------------------------ACA------------GAG------------------------------------------------------ATAAGT------GAA---------GTT---TCA------------------------------------------------------------------------------------------------GATGTCGAGACA---------GAA------TTGTTCATTGGCCCCCCC---GAG---ACGAGG---AACAAGCGT---CCT---------------TTC---CAGAAA------------------------------------------------------------------------------------------------7:651:7
Coffea_a_CaSOC1               ---------------------------------------------------------------------------------------------------------------------------------------------------------------------------------------------------------------------------------------------------------------GTGACCTTCTCCAAGAGGAGAAATGGCCTGCTGAAAAAGGCTTTCGAGCTTTCA---------GTTCTTTGTGATGCTGAAGTTGCACTCATCATCTTCTCTCCCAGAGGCAAGCTCTATGAATTTGGTAGT---------TCAAG-------CATGAAGGAGATAATAGAACGCTATCAGAAGCATGCAAAAGAT---GTT---CGAGCTAAC---AAC---CCC------TCAGCA------GAACAG---------AATATGCAG----------------CAACTGAAACAGGAAACTGCAAGC---ATGGTGAAGAAGATAGAGCTCCTTGAAGCTTCCAAAAG-------------------------------------GAAACTTTTGGGGGAAGGCTTAGTTTCGTGCACGGTTGAGGAACTGCAGCAGTTGGAGCGCCAATTAGAACGAAGTGTGAACTGCATTCGAGCA------------------------------------------AGAAAG-------------------------------------ATGCAAGTGTTCCAGGAACAAATTGAAAAATTAAAAGAAAAG----------------GAAAAAGTCCTG------------------GAAGCTGAA---AATGACAAGTTATTGGAGAAG----------------------------------------------------------------------------------TGT---------------GGA---GCA------GAGCCTCCA---------------------CAGACATCAAAA---GAGAAC---------------------ACA---GAG---------------------------------------------ATT------GTGCCT------------TGT------------------------------ACA------------GAG------------------------------------------------------AGTAGC------GAA---------GTT---TCA------------------------------------------------------------------------------------------------GATGTGGAGACT---------GGG------CTATTTATTGGACCACCG---GAG---AGAAGA---AATAAGCTA---GTG---------------TTG---AAGAAC-------------------------------------------------------------------------------------------------------
Eustoma_e_EgSOC1              ---------------------------------------------------------------------------------------------------------------------------------------------------------------------------------------------------------ATGGTGAGAGGTAAAACACAGATGAGGCGTATAGAGAACGCTACAAGTAGGCAAGTCACCTTCTCCAAGAGAAGAAATGGGCTGCTTAAGAAAGCCTTTGAGCTCTCA---------GTTCTTTGCGATGCCCAAGTTGCCCTCATCATCTTCTCTCCTAGAGGCAAACTCTATGAGTTTTCTAGT---------TCAAG-------CATGCAGGAGACAATAGAACGATATCACAAGCACACAAAAGAT---GTT---CAAACTGAC---AAG---CCT------TTGGTA------GAAGAG---------AACATGCAG----------------CACCTGAAACAGGAAACGGCCAGG---ATGATGTCAAAGATAGAGCAACTGGAAACTTCTAAAAG-------------------------------------GAAACTGTTGGGCGAGAGCTTAGGTTCATGTAGTTTGGAAGATCTTCAACAGCTAGAGCAACAGTTGGAGAAAAGTGTGAAAAGCATTCGAGCA------------------------------------------AGAAAG-------------------------------------GTTCAAGTTTTTCAGGAACAAATACATCAATTGCGCGAAAAG----------------GAAAAAGTCTTG------------------GCGGCAGAA---AATCTGAAGCTATGTGAAAAG----------------------------------------------------------------------------------TGT---------------GGG---ATC------AAGGCTCCA---------------------TCAACACAGAAA---GAAAGC---------------------AAA---GCA---------------------------------------------ACG------GAGGTT------------CAT------------------------------GCA------------GAA------------------------------------------------------GGAAAC------AAC---------ACT---CAT------------------------------------------------------------------------------------------------GATGTGGAGACT---------GAT------TTGTTTATCGGGCCACCG---GAG---AGGAGA---TGCAAAGTT---ACT---------------TGG---AACAAGTCA----------------------------------------------------------------------------------------------------
Actinidia_c_SOC1i             ---------------------------------------------------------------------------------------------------------------------------------------------------------------------------------------------------------ATGGTGAGAGGGAAGACTCAGATGAGGCGTATAGAGAACGCCACGAGCAGGCAAGTGACTTTCTCGAAAAGGCGAAACGGGCTTCTCAAGAAGGCCTTCGAGTTATCG---------GTGCTTTGTGACGCCGAGGTCGCGCTCGTCGTGTTCTCCCCCAGAGGAAAGCTCTACGAATTCGCGAGC---------TCGAG-------CATGCAGGAGACGATACAGCGTTACCAGAGGCGCATGAAAGAT---GTT---CAAACTGAC---AAA---ACA------TTGGTG------GAACAA---------AATATGCAG----------------CATTTGAAGCATGAAGCAGCAGAT---ATGGCGAAGAGGATAGAGCTTCTTGAAGTTACAAAGCG-------------------------------------GAAACTCTTGGGAGAAGGTCTCGGGTCATGCACATTTGAAGAACTACAACAAATTGAACATCAGTTGGAGAGGAGCGTAAGCAGCGTCCGGGAA------------------------------------------AAAAAG-------------------------------------ATGCAGGTTTTCAAGGAACAGATTGAGAAACTTAAACAAAAG----------------GAGAAAGCCCTA------------------GCAGCTGAA---AATGCAATTTTATGTGGGAAG----------------------------------------------------------------------------------TGC---------------------CTA------CATCCGCGG---------------------AAAGAATCAAAT---GAAGAG---------------------AGG---CAG---------------------------------------------AAG------GAGCCT------------TGC------------------------------CCA------------GAA------------------------------------------------------AGTACT------GAG---------AAT---TCA------------------------------------------------------------------------------------------------GATGTAGAGATT---------GAA------TTGTTCATCGGACCCCCT---GCG---GGAAGA---ATCAATCGA---GCT---------------CCA---CAGAAG-------------------------------------------------------------------------------------------------------
Actinidia_c_SOC1e             ---------------------------------------------------------------------------------------------------------------------------------------------------------------------------------------------------------ATGGTGAGAGGGAAGACTCAGATGAGGCGTATAGAGAACGCCACGAGCAGGCAAGTGACTTTCTCCAAAAGGCGAAACGGGCTTCTCAAGAAGGCCTTCGAGCTATCG---------GTGCTTTGCGACGCCGAGGTCGCGCTCGTCGTCTTCTCCCCTAGAGGAAAGCTCTACGAATTCGCGAGC---------TCGAG-------CATGCAGGAGACAATACAACGTTATCAGAGGCGCATGAAAGAT---GTT---CAAACTGAC---AGA---ACA------TTGGTG------GAACAA---------AACATGCAG----------------CATTTGAAGCATGAAGCAGCAGAT---ATGGCGCAGAAGATAGAACTTCTTGAAGTTACAAAGCG-------------------------------------GAAACTCTTGGGAGAAGGTCTGGGGTCGTGCACTTTTGAAGAACTGCAACAAATTGAACATCAGTTGGAGAGGAGCGTAAGCAGCGTCCGGGCA------------------------------------------AAAAAG-------------------------------------ATGCAGGTTTTCAGGGAACAGATTGAGAAACTTAAACAAAAA----------------GAGAAAGCCCTG------------------GCAACTGAA---AATGAAATTTTATGTGAGAAG----------------------------------------------------------------------------------CAA---------------GGC---CTA------AACTCGCGG---------------------AAAGAATCAAAT---GAAGAG---------------------AGG---CAG---------------------------------------------AAC------GAGCCA------------TGC------------------------------CCA------------GAA------------------------------------------------------AGTAAT------GAG---------AAT---TCA------------------------------------------------------------------------------------------------GATGTAGAGACC---------AAA------TTGGTCATCGGCCCCCCT---GAG---GGAAGA---ATCAAGCGA---GCT---------------CAG---CAGAAG-------------------------------------------------------------------------------------------------------
Vitis_v_VvMADS8               ---------------------------------------------------------------------------------------------------------------------------------------------------------------------------------------------------------ATGGTGAGAGGAAAGACTCAAATGAGGCGTATAGAAAACGCCACAAGTCGGCAAGTCACCTTTTCTAAGCGGAGGAATGGCCTCTTCAAGAAGGCCTTCGAGCTCTCC---------GTGCTCTGTGATGCTGAGGTTGCGCTCATCATTTTCTCTCCAAGAGGGAAGCTCTATGAATTTTCCAGT---------TCCAG-------TATGCAGGAGACAATAGAACGATATCAACGGCACACAAAAGAT---GTT---CATACCAAC---AACTACAAG------ACTACC------GAACAT---------AACATGCAG----------------CAATTGAAGCATGAAGCAGCAAAT---ATGGCAAAGAAGATAGAGCTTCTTGAAATTTCCAAACG-------------------------------------GAAACTCTTAGGAGAAGGTTTGGGGTCATGCTCCATTGAAGAACTACAACAGATAGAACAACAGTTGGAGCGCAGCGTAAGCAGCATCCGAGCA------------------------------------------AGAAAG-------------------------------------AATCAGGTTTTCAAGGAACAAATCGAGCAACTGAAAGAAAAG----------------GAGAAAGCCCTA------------------GCAGCTGAA---AATGCAATGCTGTGTGAAAAG----------------------------------------------------------------------------------TGT---------------GGG---GTG------CAACCGTATCAA------------------GCTCCGAATCAA---GAGAAT---------------------GAA---ACT---------------------------------------------TTG------CCT---------------AGT------------------------------GCA------------GAG------------------------------------------------------AGAAGC------CAA---------AAT---TCA------------------------------------------------------------------------------------------------GATGTCTCCACT---------GAC------TTGTTCATTGGACTGCCT---GAG---GGG------AGAGCCAAGCGCCTC---------------CTATTGGGAAAC-------------------------------------------------------------------------------------------------------
Cardamine_f_SOC1              ---------------------------------------------------------------------------------------------------------------------------------------------------------------------------------------------------------ATGGTGAGGGGGAAAACTCAGATGAAGCGAATAGAGAATGCAACAAGCAGACAAGTGACTTTCTCTAAACGAAGGAATGGTTTGTTGAAGAAAGCCTTTGAGCTCTCG---------GTGCTTTGTGATGCTGAAGTTTCTCTTATCATCTTCTCTCCTAAGGGAAAACTCTATGAATTCGCTAGC---------TCCAA-------TATGCAAGATACCATAGATCGTTATCTGAGGCATACTAAGGAT---CGA---GTCAGCAGC---AAA---CCG------GTTTCT------GAAGAG---------AATATGCAG----------------CATTTGAAATATGAAGCAGCAAAC---ATGATGAAGAAAATTGAACAACTCGAAGCTTCTAAACG-------------------------------------TAAACTCTTGGGAGAAGGCATAGGAACATGCTCAATCGAGGAGCTGCAACAGATTGAGCAACAGCTTGAGAAAAGTGTCAAATGTATTCGAGCA------------------------------------------AGAAAG-------------------------------------ACTCAAGTGTTTAAGGAACAAATTGAGCAGCTCAAGCAAAAG----------------GAGAAAGCTCTA------------------GCTGCAGAA---AACGAGAAGCTCTCTGAAAAG----------------------------------------------------------------------------------TGG---------------GGA---TCTCATGAAACTGAAGCA------TGG------------TCGAATAAGAAT---CAAGAA---------------------AGT---GGA---------------------------------------------AGA------GAT---------------GAT------------------------------GAA------------GAG------------------------------------------------------AGTAGC------CCA---------AGT---TCT------------------------------------------------------------------------------------------------GAAGTAGAGACG---------CAATTGCAATTGTTTATTGGGTTACCT---TGT---TCTTCA---AGAAAG-------------------------------------------------------------------------------------------------------------------------------------------
Cardamine_f_AGL20             ---------------------------------------------------------------------------------------------------------------------------------------------------------------------------------------------------------ATGGTGAGGGGCAAAACTCAGATGAAGCGAATAGAGAATGCAACAAGCAGACAAGTGACTTTCTCTAAACGAAGGAATGGTTTGTTGAAGAAAGCCTTTGAGCTCTCA---------GTGCTTTGTGATGCTGAAGTTTCTCTTATCATCTTCTCTCCTAAGGGAAAACTTTATGAATTCGCCAGC---------TCCAA-------TATGCAAGATACCATAGATCGTTATCTGAGGCATACTAAGGAT---CGA---GTCAGCAGC---AAA---CCG------GTTTCT------GAAGAA---------AATATGCAG----------------TATTTGAAATTTGAAGCAGCAAAC---ATGATGAAGAAAATTGAACAACTCGAAGCTTCTAAACG-------------------------------------TAAACTCTTGGGAGAAGGCATAGGAACATGCTCAATCGAGGAGCTGCAACAGATTGAGCAACAGCTTGAGAAAAGTGTCAAATGTATTCGAGCA------------------------------------------AGAAAG-------------------------------------ACTCAAGTGTTTAAGGAACAAATTGAGCAGCTCAAGCAAAAG----------------GAGAAAGCTCTA------------------GCTGCAGAA---AACGGGAAGCTCTCTGAAAAG----------------------------------------------------------------------------------TGG---------------GGA---TCTCATGAAACTGAAGTT------TGG------------TCGAATAAGAAT---CAAGAA---------------------AGT---GGA---------------------------------------------AGA------GGT---------------GAT------------------------------GAA------------GAG------------------------------------------------------AGTAGC------CCA---------AGT---TCC------------------------------------------------------------------------------------------------GAAGTAGAGACG---------CAA------TTGTTCATTGGGTTACCT---TGT---TCTTCA---AGAAAG-------------------------------------------------------------------------------------------------------------------------------------------
Arabidopsis_t_SOC1            ---------------------------------------------------------------------------------------------------------------------------------------------------------------------------------------------------------ATGGTGAGGGGCAAAACTCAGATGAAGAGAATAGAGAATGCAACAAGCAGACAAGTGACTTTCTCCAAAAGAAGGAATGGTTTGTTGAAGAAAGCCTTTGAGCTCTCA---------GTGCTTTGTGATGCTGAAGTTTCTCTTATCATCTTCTCTCCTAAAGGCAAACTTTATGAATTCGCCAGC---------TCCAA1:182:7TATGCAAGATACCATAGATCGTTATCTGAGGCATACTAAGGAT---CGA---GTCAGCACC---AAA---CCG------GTTTCT------GAAGAA---------AATATGCAG2:264:7---------CATTTGAAATATGAAGCAGCAAAC---ATGATGAAGAAAATTGAACAACTCGAAGCTTCTAAACG------------------------------3:326:7TAAACTCTTGGGAGAAGGCATAGGAACATGCTCAATCGAGGAGCTGCAACAGATTGAGCAACAGCTTGAGAAAAGTGTCAAATGTATTCGAGCA------------------------------------------AGAAAG4:426:7------------------------------ACTCAAGTGTTTAAGGAACAAATTGAGCAGCTCAAGCAAAAG5:468:7---------GAGAAAGCTCTA------------------GCTGCAGAA---AACGAGAAGCTCTCTGAAAAG6:510:7---------------------------------------------------------------------------TGG---------------GGA---TCTCATGAAAGCGAAGTT------TGG------------TCAAATAAGAAT---CAAGAA---------------------AGTACTGGA---------------------------------------------AGA------GGT---------------GAT------------------------------GAA------------GAG------------------------------------------------------AGTAGC------CCA---------AGT---TCT------------------------------------------------------------------------------------------------GAAGTAGAGACG---------CAA------TTGTTCATTGGGTTACCT---TGT---TCTTCA---AGAAAG------------------------------------------------------------------------------------------------------------------------------------7:642:7
Sinapis_a_SaMADS              ---------------------------------------------------------------------------------------------------------------------------------------------------------------------------------------------------------ATGGTGAGGGGAAAAACACAGATGAAGCGAATAGAGAATGCAACAAGCAGACAAGTCACTTTCTCTAAACGAAGGAATGGTTTGTTGAAGAAAGCCTTTGAGCTCTCA---------GTGCTTTGTGATGCTGAAGTTTCTCTTATCATCTTCTCTCCTAAGGGAAAACTTTATGAGTTCGCCAGC---------TCCAA-------TATGCAAGATACCGTAGATCGTTATCTGAGGCACACCAAGGAT---CGA---GTCAGCAGC---AAA---CCG------GTTTCT------GAAGAA---------AATATGCAG----------------CATTTCAAACATGAAGCAGCAAAC---ATGATGAAGAAAATTGAACAACTTGAAGCTTCCAAACG-------------------------------------TAAACTCTTGGGAGAAGGCATAGGATCATGCTCGATTGAGGAGCTGCAGCAAATTGAGCAACAACTTGAGAAAAGTGTCAAATGTGTTCGAGCA------------------------------------------AGAAAG-------------------------------------ACTCAAGTGTTTAAGGAACAAATTGAGCAGCTCAAGCAGAAG----------------GAGAAAGCTCTA------------------GCTGCAGAA---AACGAGAAGCTCGCTGAAAAG----------------------------------------------------------------------------------TGG---------------GGA---TCTCATGAAATCGAAGTT------TGG------------TCGAATAAGAAA---CAAGAA---------------------AGT---GGA---------------------------------------------CGA------GGT---------------GAC------------------------------GAG------------GAG------------------------------------------------------AGTAGC------CCA---------AGT---TCT------------------------------------------------------------------------------------------------GAAGTAGAGACA---------CAA------TTGTTCATTGGGTTACCT---TGT---TCTTCC---AGAAAG-------------------------------------------------------------------------------------------------------------------------------------------
Brassica_r_Brara.D02757.1     ---------------------------------------------------------------------------------------------------------------------------------------------------------------------------------------------------------ATGGTGAGGGGAAAAACTCAGATGAAGAGGATAGAGAATGCAACAAGCAGACAAGTGACTTTCTCTAAACGCAGGAATGGTTTGTTGAAGAAAGCCTTTGAGCTCTCA---------GTGCTTTGTGATGCTGAAGTTTCTCTGATCATCTTCTCTCCTAAGGGAAAACTTTATGAATTCGCCAGC---------TCCAA1:182:7TATGCAAGATACCATAGATCGTTATCTGACGCATACCAGGGAT---CGA---ATCAGCAAC---AAA---CCG------GTTTCT------GAAGAA---------AATATGCAG2:264:7---------CATTTGAAACATGAAGCAGCAAAC---ATGATGAAGAAAATTGAACAACTTGAAGCTTCCAAACG------------------------------3:326:7TAAACTCTTGGGAGAAGGCATAGGATCATGCTCGATTGAGGAGCTGCAGCAAATTGAGACCCAACTTGAGAAAAGTGTCAAATGCATTCGAGCA------------------------------------------AGAAAG4:426:7------------------------------ACTCAACTGTTTAAGGAACAAATTGAGCAGCTCAAGCAAAAG5:468:7---------GAGAAAGCTCTA------------------GCCGCAGAA---AACCAGAAGCTCACTGAAAAG6:510:7---------------------------------------------------------------------------TGG---------------GGA---TCTCATGAAATCAAAGTT------TGG------------TCGAGCAAGAAC---AAAGAA---------------------AGT---GGA---------------------------------------------AGA------GGT---------------GAC------------------------------GAA------------GAG------------------------------------------------------AGTAGT------CCA---------AGT---TCC------------------------------------------------------------------------------------------------GAAGTAGAGACA---------GAA------TTGTTCATTGGGTTGCCT---TCT---TCTTCA---AGAAAG------------------------------------------------------------------------------------------------------------------------------------7:639:7
Arabis_a_SOC1                 ---------------------------------------------------------------------------------------------------------------------------------------------------------------------------------------------------------ATGGTGAGGGGGAAAACTCAAATGAAGCGAATAGAGAATGCAACAAGTAGACAAGTGACATTCTCTAAGAGAAGAAATGGTTTATTGAAGAAAGCTTTTGAGCTTTCA---------GTGCTTTGTGATGCTGAAGTTTCTCTAATCATCTTCTCTCCTAAAGGAAAACTTTATGAATTCGCCAGT---------TCCAA-------TATGCAAGAAACCATAGATCGTTATGTGAGGCATACTAAAGAT---CGA---ATCATCAAC---AAA---CCG------GTTTCT------GAAGAA---------AATATGCAG----------------CATTTGAAACATGAAGCAGCAAAT---ATGATGAAGAAAATCGAACAACTCGAAGCATCCAAACG-------------------------------------TAAACTTTTGGGAGAAGGTATAGGTTCATGCTCAATAGAGGAGCTTCAACAAATTGAGCAACAACTTGAGAAAAGTGTCAAATGTATTCGAGCA------------------------------------------AGAAAG-------------------------------------ACTCAAGTGTTTAAGGAACAAATTGAGCAGCTCAAGCAAAAG----------------GAGAAAGCTCTT------------------GCTGCAGAA---AATGAGAAGCTCTCTGAAAAG----------------------------------------------------------------------------------TGG---------------GGATCATCTAATGAAGTGGTGGTT------TGG------------TCGAATAAGAAT---GAAGAA---------------------AGT---GGA---------------------------------------------AGAGGTACTGGT---------------GAT------------------------------GAA------------GAG------------------------------------------------------AGTAGC------CCA---------AGT---TCT------------------------------------------------------------------------------------------------GAAGTAGAGACA---------CAA------TTGTTCATTGGGTTACCT---TGT---TCTTCA---AGAAAG-------------------------------------------------------------------------------------------------------------------------------------------
Beta_v_SOC1                   ---------------------------------------------------------------------------------------------------------------------------------------------------------------------------------------------------------ATGGTGAGAGGAAAGACACAAATGAAGAGGATAGAAAATGCGACGAGCAGACAAGTGACGTTTTCTAAGAGACGAAATGGATTGTTGAAGAAAGCTTTTGAGTTATCA---------GTTCTTTGTGATGCTGAAGTTGCTCTTATTATTTTCTCTCCAAGAGGAAAACTTTATGAATTTGCAAGT---------TGTAG-------TATGCAGGAAACTATTGGACGATATCAGAGGCACATTAGAGAT---GTG---CAACCTGCC---AAG---GATGCA---TCTCGG------GAAGAA---------AATATGCAG----------------AACTTGAAGGAGGAAACTGCGATT---TTGGTCAAGAAGATTGAGGCGGTTGAAGCTTCAAAACG-------------------------------------GAGACTTCTGGGAGAGAATTTAGGGTCATGCACTTTTGAAGAGCTGCAGCAGCTGGAAAACCAGCTGGAAAGAAGTGTAAGCAAAATCAGAGCA------------------------------------------AAAAAG-------------------------------------AATCAAGTTTTCAATGAACAAATAAAGCAGTTGAGAGAAAAG----------------GAGAAGCATCTT------------------TCTGCTGAA---AATACAAGGCTTACTGAAAAG-------------------------------------------------------------------------------TATGAA---------------ACA---CTG------CCAAACGAA---------------------GCTCAAACCCAG---CCAATA---------------------ACA---ACA---------------------------------------------GAA------GATGCA------------TCA------------------------------CCA------------TCTGAAGATACA---------------------------------------------ACTAGC------CAA---------ATT---TCT------------------------------------------------------------------------------------------------GACGTCGAAACC---------GAT------CTATTTATCGGATTGCCG---GAG---AGTAGA---ATTAGA---CGTCTT---------------GGC---AATGCA-------------------------------------------------------------------------------------------------------
Vigna_u_VuSOC1                ---------------------------------------------------------------------------------------------------------------------------------------------------------------------------------------------------------ATGGTGAGAGGAAAGACTCAGATGAGGCGCATAGAGAACGCCACAAGCAGGCAAGTTACCTTCTCCAAGCGGCGCAATGGGTTGCTGAAGAAGGCCTTTGAACTTTCT---------GTTCTTTGTGATGCCGAGGTTGCTCTCATCATTTTCTCTCCAAGAGGAAAGCTTTATGAGTTTGCAAGC---------TCCAG-------CATGCAGGAGACAATTGAACGCTACCGCAGGCATAACAGGAGT---GCT---CAAACAGTG---AAC---AGA------TCTGAT------GAGCAG---------AATATGCAG----------------CATTTGAAGCAAGAAACAGCAAAC---TTGATGAAGAAGATTGAGCTACTTGAAGCTTCAAAACG-------------------------------------GAAGCTCTTGGGAGAAGGATTGGGTTCATGCTCACTGGAAGAACTGCAACAGATTGAACAACAATTGGAAAGGAGTGTAAGCAGTGTTCGTGCA------------------------------------------AGAAAG-------------------------------------AATCAGGTTTACAAGGATCAAATTGAGCAACTAAAAGAAAAG----------------GAAAGAACCCTA------------------TATGCTGAA---AATGCCAGGCTCTGTGAGCAG----------------------------------------------------------------------------------TAT---------------GGT---ATC------CAGCAACAG------CCA------------GGAACAAAGGAT---GTGAGA---------------------GAA---AAT---------------------------------------------CAA------CCC---------------TAT------------------------------GAA------------GAA------------------------------------------------------AGCAGT------CCA---------AGT---TCA------------------------------------------------------------------------------------------------GAAGTGGAGACT---------GAA------TTGTTCATTGGACTACCT---AGG---TCT---------------ACTTTA---------------ACA----------------------------------------------------------------------------------------------------------------
Glysine_m_GmSOC1C             ---------------------------------------------------------------------------------------------------------------------------------------------------------------------------------------------------------ATGGTGAGAGGAAAGACTCAGATGAGGCGCATAGAGAACGCCACAAGCAGGCAAGTCACCTTCTCAAAGCGGCGTAATGGGTTGCTGAAGAAGGCCTTTGAACTTTCT---------GTTCTTTGTGATGCTGAGGTTGCTCTCATCATTTTCTCTCCAAGAGGAAAGCTTTATGAATTTGCAAGC---------TCCAG1:182:7CATGCAGGACACAATTGAACGCTACCGCAGGCATAACAGGAGT---GCT---CAAACAGTG---AAC---AGA------TCTGAT------GAACAA---------AATATGCAG2:264:7---------CATTTGAAGCAAGAAACAGCAAAC---TTGATGAAGAAGATTGAGCTTCTTGAGGCTTCAAAACG------------------------------3:326:7GAAGCTCTTGGGAGAAGGTTTGGGGTCATGCTCCTTAGAAGAACTGCAACAGATAGAACAACAATTGGAAAGGAGTGTAAGCAATGTTCGTGCA------------------------------------------AGAAAG4:426:7------------------------------AATCAAGTTTACAAGGAACAAATTGATCAACTAAAAGAGAAG5:468:7---------GAAAGAGCTCTA------------------TATGCTGAA---AATGCTAGGCTGTGTGAGCAG6:510:7---------------------------------------------------------------------------TAT---------------GGT---ATC------CAGCCACAG------CCA------------GCAACAAAGGAT---CCGAAA---------------------GAA---ATT---------------------------------------------CAA------CCC---------------TAT------------------------------GCA------------GAA------------------------------------------------------AGCAGT------CCA---------AGT---TCA------------------------------------------------------------------------------------------------GAAGTGGAGACT---------GAA------TTGTTCATTGGACTACCC---AGG---TCT------------------ATC---------------------------------------------------------------------------------------------------------------------------6:627:7
Pisum_s_SOC1a                 ---------------------------------------------------------------------------------------------------------------------------------------------------------------------------------------------------------ATGGTGAGAGGAAAAACTCAGATGAAACGTATTGAGAATGCAACAAGCAGACAAGTTACATTTTCAAAGAGAAGAAATGGTTTGTTGAAGAAAGCTTTTGAACTATCT---------GTTCTTTGTGATGCTGAAGTTGCTCTTATCATCTTTTCTCCAAGAGGAAAACTTTATGAGTTTTCTAGC---------TCCTG-------CATGCAGGACACGATTGAACGGTACCGTAGAAATACCAGAAGT---GCT---CAACCATTG---CAA---AGA------TCAGAT------GAACAA---------AATATGCAG----------------AATTTGAAGCAAGAAACAGCAAGT---TTGATGAAGAAGATTGAACTTCTCGAAGCCTCGAAACG-------------------------------------GAAACTCATGGGAGAAGGTTTAGGTTCATGCTCCTTAGAAGAACTTCAACAGATAGAACAACAGTTGGAAAAGAGTGTAAGCACTGTTAGAGCA------------------------------------------AGAAAG-------------------------------------AATCAGGTTTACAAGAATCAAATTGAGCAACTTAAAGAAAAG----------------GAAAAAGTCTTA------------------CTTGCTGAA---AATTCAAGGCTCTCTAAGCAG----------------------------------------------------------------CCGCAGCCGCAACTACTGCAA---------------CTA---CCA------CCACCGCCA------CCG------------CCAAATGATCAT---CCGAGA---------------------GAA---AAT---------------------------------------------CAA------CCG---------------TAC------------------------------GCA------------GAA------------------------------------------------------AGCAGCAGT---CCG---------AGC---TCA------------------------------------------------------------------------------------------------GATGTGGTGACT---------GAA------TTGTTCATTGGCCTACAC---AGG---TCT------------------AGT----------------------------------------------------------------------------------------------------------------------------------
Glysine_m_GmSOC1B             ---------------------------------------------------------------------------------------------------------------------------------------------------------------------------------------------------------ATGGTGAGGGGAAAGACTCAGATAAAGCGTATAGAGAACGCCACAAGCAGGCAAGTAACTTTCTCAAAGCGGCGAAATGGGTTGCTGAAGAAGGCCTTTGAGCTATCA---------GTTCTGTGTGATGCTGAGGTTGCTCTTATCATCTTCTCTTCAAGTGGGAAGCTCTATGAATTTGCTAGC---------TCCAG-------CATACAGTGTTCAATTGAACGATACCGCAGGCATACCAAGCAT---GAT---AATCCAACT---ACATTCAGA------TCAGTT------GAACAA---------AATATGCAG----------------CATTTGAAGCAAGAGGCAGCAAAC---ATGATGAAGAAGATTGGCCTTCTTGAAGCTGCAAAACG-------------------------------------GAAGTTCTTGGGGGAAGGGTTGGGGGCTTGCTCCATTGAGGAACTGCAATGGATAGAACAACAGTTGGAGAGGAGTTTAAGTAATGTTAGAACA------------------------------------------AGAAAG-------------------------------------ATCCAGGTTTTCAAGGAACAAATCGAGCAACTAAAAGGAAAG-----------------------------------------------------------------------------------------------------------------------------------------------------------CATGGAATC---------------AAT---CTA------CAAACAGAA------ACA------------AAGAATCAGAAT---GTGAAT---------------------CAA---CCC---------------------------------------------CAA------TAC---------------AAT------------------------------GCA---------------------------------------------------------------------GGTAGT------CCA---------AGT---TCA------------------------------------------------------------------------------------------------GATGTGGAGACC---------GAA------TTGATCATTGGACTTCCG---GAT---ACA------AGAACAAGGCGCATCGTT------------CAT---CAGCTACCACAGCACCAAAATGGGCTTGAACCAAATCAAAGAAAAGAGCAACCAGGCGTTCCAAAAGAGGAACTTTGCAACCAGCAGCATGAAGAGTCACAC-------
Glysine_m_GmSOC1A             ---------------------------------------------------------------------------------------------------------------------------------------------------------------------------------------------------------ATGGTGAGGGGAAAGACTCAGATGAAGCGTATAGAGAATGCCACAAGCAGGCAAGTAACTTTCTCAAAGCGGCGAAATGGGTTGCTGAAGAAGGCCTTTGAGCTATCA---------GTTCTGTGTGATGCTGAGGTTGCTCTAATCATCTTCTCTCCAAGAGGGAAGCTCTATGAATTTGCTAGC---------TCCAG-------CATGCAGGAGTCAATTGAACGATACCGCAGGCATACCAAGCAT---GTT---AATCCAACT---ACATTCAGA------TCAGTT------GAACAA---------AATATGCAG----------------CATCTGAAGCAAGAGGCAGAAAAC---ATGATGAAGAAGATTGACCTTCTTGAAGCTGCAAAACG-------------------------------------GAAGTTCTTGGGGGAAGGTTTGGGGGCTTGCTCCATTGAGGAACTGCAACGGATAGAACAACAGTTGGAGAGGAGTTTAAGTAATGTTAGAGCA------------------------------------------AGAAAG-------------------------------------GTCCAGGTTTTCAAGGAACAAATTGAACAACTAAAAGAAAAG----------------GAAAAAGCCCTACTAGATGAAAATGCCAAGCTCACTGAA---AATGCCAGGCTCTCTGAGAAG----------------------------------------------------------------------------CATGACATC---------------CAT---CTA------CAGCCAGCA------ACA------------AAGAATCAGAAT---GTGAAT---------------------CAA---CCC---------------------------------------------CAA------TGC---------------AAT------------------------------GCA------------GAA------------------------------------------------------AGTAGT------TCA---------AGT---TCA------------------------------------------------------------------------------------------------GATGTGGAGACC---------GAA------TTGTTCATTGGACTTCCT---GAT---ACA------AGAGCAAGACACATCTCT------------CAT---CACGTC-------------------------------------------------------------------------------------------------------
Mangifera_i_SOC1              ---------------------------------------------------------------------------------------------------------------------------------------------------------------------------------------------------------ATGGTGAGAGGCAAAACCCAAATGAGACGCATAGAGAACAATACTAGCAGGCAAATCACCTTCTCCAAGCGGCGAAATGGGCTGCTTAAGAAAGCCTTTGAGCTCTCA---------GTTCTTTGTGATGCTGAGGTTGCCCTTACCATCTTCTCTCCTAGAGGAAAGCTCTATGAATTTGCAAGT---------TCCAG-------CATGCAGGAGACGATAGGACGTTTTTTAAGACATACAAAAGAT---TCT---CGAGCCAGC---AAG---CGG------CCGACT------GAAGAA---------ACCATGCAG----------------AATATGAAGAATGAAGCAGCTAAC---ATGATGAAGAAGATCGAGCATCTTGAAGATTGGAAACG-------------------------------------GAAACTGTTGGGAGAAGGTCTGGAATCATGCTCTATTGAAGAACTACAAGAGATAGAACAACAGTTGGAGAACAGCGTAAGCAACATTCGCGCG------------------------------------------AGAAAG-------------------------------------ACAGTACTTTTCAAGGAACAGATTCAGCAGCTTAAAGAAAAG----------------GAAATCGTCCTA------------------GCCGCTGAA---AATTTAAGGCTGGCTGAGAAG----------------------------------------------------------------------------------TGT---------------GGT---GGA------ATGCAAGTG------GAA------------ACATTGAATGGA---TCAAAA---------------------GAG---CTG---------------------------------------------GGA------GAA---------------AGC------------------------------GAAAACATTGGGGATGAT------------------------------------------------------AGTAAT------CCA---------ATT---TCT------------------------------------------------------------------------------------------------GACGTGGAGACT---------GAG------TTGTTCATCGGTCTACCG---CCG---GAAAGA---AGAGCAAGGCGTTTCCCA------------TTCCGCCGCCCA-------------------------------------------------------------------------------------------------------
Citrus_s_orange1.1g027691m    ---------------------------------------------------------------------------------------------------------------------------------------------------------------------------------------------------------ATGGTGAGAGGCAAAACTCAAATGAGGCGCATAGAGAATGCTACAAGCAGGCAAGTCACCTTCTCCAAAAGAAGAAATGGTTTGCTAAAGAAGGCCTTTGAGCTTTCA---------GTTCTCTGTGATGCTGAGGTTGCCGTTATTATCTTCTCTCCTAGAGGCAAGCTCTCTGAATTTGCAAGT---------TCCAG1:182:7CATGCAGGAGACAATAGAACGGTATCTGAAGCATACAAAAGAC---ACT---CGAAACAAG---CAA---CAG------CCAACG------GAACAA---------AACATGCAG2:264:7---------CATCTGAAGCATGAAGCAGCTAAC---ATGGTGAAGAAGATAGAGCTTCTTGAAGTTTCAAAACG------------------------------3:326:7GAAACTATTGGGAGAAGGTCTGGCATCATGCACCCTTGAAGAACTACAACAAATAGAACGTCAGCTGGAGAAGAGCGTAAGCAATATCCGAGCA------------------------------------------AGAAAG4:426:7------------------------------AATCAAGTTTTCAACGAACAGATTGCGCAGCTCAAAGAGAAG5:468:7---------GGAAAAGTCTTA------------------GAAGCTGAA---AACACAAGGCTAGAGGAGAAG6:510:7---------------------------------------------------------------------------TGT---------------GGT---ATG------GAAAACTGG------CAA------------GGATCAAAAGAG---CAGCCA---------------------GAG---AAT---------------------------------------------CTA------ACA---------------AAC------------------------------GAC------------GAC------------------------------------------------------GGTGCC------TCA---------ACT---TCT------------------------------------------------------------------------------------------------GACGTGGAGACT---------GAA------TTGTTCATCGGCCCACCT---CCT---GAAAGA---AGAGCAAGGCGCTTGGCA------------ATACCACCA---------CAAAAC------------------------------------------------------------------------------------7:660:7
Litchi_c_SOC1_1               ---------------------------------------------------------------------------------------------------------------------------------------------------------------------------------------------------------ATGGTGAGGGGGAAAACCCAAATGAGAAGGATAGAGAATGCTACAAGCAGACAAGTCACCTTCTCTAAGCGGCGAAATGGGCTGCTGAAAAAGGCATTTGAGCTCTCA---------GTTCTTTGTGATGCCGAGGTTGCTCTCATCATCTTCTCTCCAAGAGGCAAGCTCTATGAATTTGCAAAT---------TCCAG-------CATGCAGGAGACAATACAACGATATCTGAAGCATACAAAAGAC---ACT---CGAACCATT---GAC---AAG------CCAACA------GAACAA---------AGCATGCAG----------------CAAATGAAGAATGAAGCAGCTAAC---ATGATGAAGAAGATAGAGCTTCTCGAAGTTGCAAAACG-------------------------------------GAGACTATTAGGAGAAGGCCTAGGATCATGCTCCATTGAAGAACTACAACAGATAGAACAACAGCTGGAGAGGAGCGTAACCTGCATTCGAGCA------------------------------------------AGAAAG-------------------------------------TCTCAAGTTTTCAAGGAACAAATTGAGCTGCTGAAAGAAAAG----------------GAGAAGAACCTT------------------ATAGCTGAA---AATGCGAGACTCTCTGCAAAG----------------------------------------------------------------------------------TGT---------------GGT---GTA------CAACCATGG------CTA------------GGATCAAAAGAG---AAGGAGAAAGAGAAAGAGCAGCCA---GAA---AAT---------------------------------------------TCACCC---AGC---------------AAT------------------------------GAA------------GAC------------------------------------------------------AGTACT------CCA---------ACT---TCT------------------------------------------------------------------------------------------------GATGTGGAGACT---------GAA------TTATTCATCGGACTGCCC---CCA---GCTAGA---AGAACAAGGCATTTG---------------CCGCGGTCACCACCACCACAACCTAAC----------------------------------------------------------------------------------------
Gossypium_r_GrSOC1            ---------------------------------------------------------------------------------------------------------------------------------------------------------------------------------------------------------ATGGTGAGGGGAAAGACTCAAATGAAGCGCATAGAGAACCCCACAAGCAGGCAAGTGACCTTCTCTAAGCGTCGAAATGGGTTGCTAAAGAAGGCGTTTGAGCTATCA---------GTTCTTTGTGATGTTGAGGTTGCTCTTATAATTTTCTCTCCCAGAGGCAAGCCTTATGAATTTGCAAGC---------TCTAG1:182:7CATGCAGGAGACAATCGAACGTTACTTGAGGCATACCAAGGAT---AAT---CGAGTC------------AAG------CCAACT------GAACAA---------AGCATGCAG2:258:7---------CATCTGAAGACTGAAGCAGAAAAG---ATGCTGAAGAAAATAGAGCTTCTTGAAGTTTCAAGACG------------------------------3:320:7GAAGCTGCTGGGAGAGAATCTGGGTTCATGCACACTAGAAGAACTACAACAGATTGAACAACAATTAGAAAGGAGCGTAACCCGCGTCAGAGCC------------------------------------------AGAAAG4:420:7------------------------------GCCAAAGTTTTCAAGGACCAAATAGAGAAATTGAAAGAAAAG5:462:7---------GAGGAAGTCCTA------------------GCCGCTGAA---AATGCAATGCTTTGTGAAAAG6:504:7---------------------------------------------------------------------CTAAAATGCCGTGTTTGTCAGTACGGT---ATG------TTGCCAGGG------AAA------------GGATCAAAGGAG---GTGAAT---------------------GAG---AAT---------------------------------------------GAAGAA---GCA---------------AAT------------------------------GAT------------GAA------------------------------------------------------AGCAGT------CCG---------AGC---TCC------------------------------------------------------------------------------------------------GACGTGGAGACT---------GAA------CTGTTCATCGGACTACCA---GAA---GGGAGA---GCTAAACGGATCGTGCAA------------CCC---------------AACTCAACAGAT------------------------------------------------------------------------------7:678:7
Pera_b_PeraSOC1a              ---------------------------------------------------------------------------------------------------------------------------------------------------------------------------------------------------------------------------------------------------------------------------AAGAGGCGAAATGGGCTGTTGAAGAAAGCCTTTGAGCTATCT---------GTTCTTTGTGATGCTGAAGTTGCCCTCATCATCTTCTCTCCAAGAGGCAAGCTCTATGAATTTTCAAAC---------TGCAG-------CATGCAGGACACAATTGAACGTTACCGTAAGCATGTCAAAGAC---ACT---CAAGTCCAC---AGG---AAG------CTAAGT------GATGAA---------AACATACAG----------------CAATTGAAAACTGAAGCAGCCAAC---ATGGTGAAGAAGATAGAGCTCCTTGAAACGGCAAAAAG-------------------------------------GAGACTACTAGGAGAAGGTTTGGGTTCATGCACTATTGAAGAACTACAGGAGATTGAGCAACAGTTGGAGAGGAGCGTCAGCAATGTCCGGGCC------------------------------------------AGAAAG-------------------------------------AATCAAGTTTTCAAAGAACAGATTGAGCAGCTCAAAGATAAG----------------GAGAAACAACTT------------------GTAGCTGAA---AATTCAAAGCTTTCTGAGAAG----------------------------------------------------------------------------------TGT---------------GGT---TTG------AAACCATGG------CAA------------GTTTCGAGAGAG---CAGGAA---------------------AAA---AAT---------------------------------------------ACG------CAG---------------TAT------------------------------GAA------------GAA------------------------------------------------------GCTACT------CCA---------GTT---TCT------------------------------------------------------------------------------------------------GATGTGGAGACT---------GAA------CTATTCATTGGACTGCCA---GAA---ACA------AGAACAAAACGCTTCCCA------------CCAAGAAGC----------------------------------------------------------------------------------------------------------
Betula_p_BpMADS13             ---------------------------------------------------------------------------------------------------------------------------------------------------------------------------------------------------------ATGGTGAGAGGGAAGACACAGATGAGGCGCATAGAGAACGCCACAAGCAGGCAAGTTACCTTCTCTAAGCGGAGAAATGGGCTGCTGAAGAAGGCTTTTGAATTGTCA---------GTTCTTTGTGATGCTGAGGTTGCCCTTATTGTCTTCTCTCCTAGAGGAAAGCTCTATGAATTTGCAAGC---------ACAAG-------CATGCAGGAGGCCATTGAACGTTATCGAAGGCACGTGAAAGAA---AAC---AACACAAAC---AAG---CAG------CCTGTT------GAACAG---------AACATGCTG----------------CAACTAAAGGAAGAAGCAGCAAGC---ATGATAAAGAAGATAGAGCATCTTGAAGTTTCGAAACG-------------------------------------AAAGCTACTGGGAGAATGTTTGGGATCATGCACTGTTGAAGAACTACAACAGATCGAACAACAGTTAGAGAGGAGTGTAAGCACCATCCGTGCG------------------------------------------CGAAAG-------------------------------------AATCAGGTTTTCAAAGAACAGATTGAGCTACTAAGACAAAAG----------------GAGAAGCTACTG------------------GCAGCTGAA---AATGCAAGACTGTCTGACGAG----------------------------------------------------------------------------------TGT---------------GGT---GCA------CAGTCATGG------CCA------------GTCTCAAGGGAA---CAGAGA---------------------GAT---TTA---------------------------------------------CCCCGTGAAGAT---------------CTG------------------------------AGA------------GAA------------------------------------------------------AGCAGT------TCA---------ATT---TCG------------------------------------------------------------------------------------------------GATGTGGAGACG---------GAA------TTGTTCATTGGACCACCA---GAA---ACA------AGAACAAAGCGCATCCCA------------CCAAGAAAC----------------------------------------------------------------------------------------------------------
Carya_c_SOC1                  ---------------------------------------------------------------------------------------------------------------------------------------------------------------------------------------------------------ATGGTGAGAGGGAAGATTCAGGTGAGGCGCATAGAGAATGCCACCAGCAGACAAGTGACCTTCTCCAAGCGGAGAAATGGGCTGCTAAAGAAAGCGTTTGAACTATCA---------GTTCTTTGTGACGCCGAGGTTGCACTCATAATTTTCTCTCCCAGGAGCAAGCTCTATGAATTTGCAAGT---------TCCAG-------CATGCAAGAGACAATAGATCGCTACCGGAGGCACACAAAAGAC---GCT---CAACCCATC---AAC---AAA------TCGGTT------GAACAA---------AACATGCAG----------------CATCTGAGGCATGAATCGGCAAAC---ATGGTGAAGAAGATTGAGCTTCTTGAAGTTTCAAAACG-------------------------------------AAAACTCCTTGGAGAAAGTTTGGGAGCATGCTCCCTTGACGAACTACACAAGATAGAACAACAGTTGGAGAGCAGCGTAATCAAAATTAGAGCA------------------------------------------AGAAAG-------------------------------------ACTCAGGTTTTCGAGGAACAAATCGACAAACTAAAAGACAAG----------------GAGAAAGCCCTA------------------GTAGCTGAA---AACGCAAGGCTATGTGAGAAG----------------------------------------------------------------------------------TGT---------------GGT---ATT------CAATTACAG------CAA------------GGAGCAAACGAG---CACAGA---------------------GAA---ATT---------------------------------------------TCA------CCT---------------TAT------------------------------GAA------------GAA------------------------------------------------------AGTAAT------CCA---------AGC---TCA------------------------------------------------------------------------------------------------GATGCGGAGACT---------GAA------TTGTTCATCGGA-------------------------------------------------------------------------------------------------------------------------------------------------------------------------
Arabidopsis_t_AGL14           ---------------------------------------------------------------------------------------------------------------------------------------------------------------------------------------------------------ATGGTGAGGGGAAAGACAGAGATGAAGAGGATAGAGAACGCAACGAGCAGGCAAGTGACTTTCTCAAAAAGAAGAAATGGACTTTTGAAGAAAGCTTTTGAATTATCA---------GTCCTTTGTGATGCTGAAGTTGCCCTAATCATCTTCTCTCCTAGAGGCAAACTCTATGAGTTCTCTAGCTCC------TCCAG1:185:7TATACCTAAAACAGTAGAAAGATATCAAAAGCGAATACAAGAT---CTC---GGGTCTAAC---CAT---AAG------AGAAAT---------GAT---------AATTCACAG2:264:7---------CAATCGAAGGACGAAACCTATGGC---TTGGCGAGAAAGATCGAACATTTGGAGATTTCGACACG------------------------------3:326:7AAAAATGATGGGAGAAGGACTTGACGCATCTTCTATAGAAGAGTTACAACAATTGGAGAACCAGTTGGACAGAAGCTTAATGAAAATAAGAGCC------------------------------------------AAAAAG4:426:7------------------------------TACCAGTTATTACGAGAAGAAACTGAGAAATTAAAAGAAAAG5:468:7---------GAGAGGAACCTC------------------ATTGCAGAA---AATAAAATGCTGATGGAGAAG6:510:7---------------------------------------------------------------------------TGT---------------GAG---ATG------CAAGGAAGA---------------------GGAATAATAGGA---AGAATA---------------------TCA---TCA---------------------------------------------TCA------TCATCA------------ACA------------------------------TCA------------GAA------------------------------------------------------CTGGAT------ATA---------GAT---GAC------------------AATGAAATG---------------------------------------------------------------------GAAGTGGTGACT---------GAT------TTGTTCATTGGACCTCCT---GAG---ACTCGA---CACTTCAAAAAGTTTCCT------------CCT---TCAAAC------------------------------------------------------------------------------------------------7:663:7
Camelina_s_AGL14              ---------------------------------------------------------------------------------------------------------------------------------------------------------------------------------------------------------ATGGTGAGGGGAAAGACAGAGATGAAGCGGATAGAGAACGCAACGAGCAGGCAAGTGACTTTCTCCAAGAGAAGAAATGGACTTTTGAAGAAAGCCTTTGAATTATCA---------GTCCTTTGTGATGCTGAAGTTGCCCTAATCATCTTCTCTCCTAGAGGCAAACTCTATGAGTTCTCTAGCTCC------TCCAG-------TATACCAAAAACAGTAGAAAGATATCAGAAGCGAATACAAGAT---CTT---GGGTCTAAC---CAT---AAG------AGAAAT---------GAT---------AACTCACAG----------------CAATCGAAGGATGAAACCTATGGC---TTGGCGAGAAAGATCGAACATTTGGAGATTTCGACAAG-------------------------------------AAAAATGATGGGAGAAGGACTTGACGCATCTTCTATAGAAGAGTTACAACAATTGGAGAACCAGTTGGACCGAAGCTTAATGAAAATAAGAGCC------------------------------------------AAAAAG-------------------------------------TATCAATTATTACGCGAAGAAATTGAGAAGTTAAAAGAAAAG----------------GAGAGGAACCTC------------------GTTGCAGAA---AATAAAATGCTGATGGAGAAG----------------------------------------------------------------------------------TGT---------------GAG---ATG------GGAGGAAGA---------------------GGAATAGTAGCA---AGAACT---------------------TCA---TCA---------------------------------------------TCA------ACAACA------------ACT------------------------------GAA------------GAA------------------------------------------------------GTGGAC------ATA---------GAT---GAC------------------AATGAAATG---------------------------------------------------------------------GAAGTGGTGACT---------GAT------TTGTTCATTGGACCTCCT---GAG---ACTCGA---CACTCCAAAAAGTTTCCT------------CCT---CCAAAC-------------------------------------------------------------------------------------------------------
Brassica_r_Brara.I02295.1     ---------------------------------------------------------------------------------------------------------------------------------------------------------------------------------------------------------ATGGTGAGGGGAAAGACGGAGATGAAGAGGATAGAGAACGCGACGAGCAGGCAAGTGACTTTCTCCAAGAGAAGAAATGGACTTTTGAAGAAAGCCTTTGAATTATCA---------GTCCTTTGTGATGCCGAAATTGCCCTAGTTATCTTCTCTCCTAGAGGAAAACTCTATGAGTTTTCTAGCTCC------TCCAG1:185:7TATAACAAAAACAGTAGAACGATATCAAAAACGAGTACATGAT---CTT---GGCTCTAAC---CAT---AAG------AGAGAG---------GAT---------AATTCACAG2:264:7---------CAAGCAAAAGGCGAAACCTATGGC---TTAGCGAGAAAGATCGAACAACTTGAGATTTCAAAACG------------------------------3:326:7AAAATTTCTGGGAGAAGGACTTGACGCATCTTCTATTGAGGAGTTACAACAATTGGAAAACCAGTTGGAGCGAAGCTTAACCAAAATAAGAGCC------------------------------------------AAAAAG4:426:7------------------------------TACCAATTACTGCGTGAAGAACTGGACAAGTTGAAAGAAAAG5:468:7---------GAGAGGAACCTT------------------ACTGCAGAA---AACAAAATGCTGACGGAGAAG6:510:7---------------------------------------------------------------------------TAT---------------GAG---ATG------GGAAGAGGA---------------------GGAATAATACCA---AGAACA---------------------TCA---TCA---------------------------------------------ACA------ACAACA------------TCA------------------------------GAA------------GAC------------------------------------------------------TTGGAC------ACA---------GAG---GAG------------------AGTGAAATG---------------------------------------------------------------------GAAGTGGTGACT---------GAT------TTGTTGATTGGACCTCCT---CCG---ATCCGA---CACTCCAAAAAGTTTCCT------------CCA------AAT------------------------------------------------------------------------------------------------7:660:7
Brassica_r_Brara.A01304.1     ---------------------------------------------------------------------------------------------------------------------------------------------------------------------------------------------------------ATGGTGAGGGGAAAGACTGAGATGAAGAGGATAGAGAACGCAACGAGCAGGCAAGTGACCTTCTCCAAGAGAAGAAATGGACTTTTGAAGAAAGCCTTCGAGTTATCA---------GTCCTTTGTGATGCTGAAGTTGCTTTGATCATCTTCTCTCCAAGTTCCAAACTCTATGAGTTCTCTAGC---------TCTGG1:182:7CATCGCAAAAACAATAGAACGATACCAGAGACGAGTCAAAGAA---ACT---GGAGTTAAC---CAC---AAG------AGAGAT---------GAT---------AATTCTCAG2:261:7---------CAAGCAAGAGGCGAGACATATGGT---TTAACAAAAAAGATTGAGCAGCTAGAGATATCTAAACG------------------------------3:323:7CAAATTGCTTGGAGAAGGTATTGATGCATGTTCTATTGAGGAGCTGCAACAGTTAGAGAATCAATTGGAGCGAGGCTTGACCAGGATAAGAGCC------------------------------------------AAGAAG4:423:7------------------------------TACCAACTACTCCGTGAAGAAATTGAGAAGTTGAAGGAAGAG5:465:7---------GAGAGGAATCTC------------------ATCAAGGAA---AATAAAGAGCTGAAGGAGAAG6:507:7---------------------------------------------------------------------------TTG---------------CAT---GGG------ATGGGAGCA---------------------ATAGTAGTAGCA---TCATCA---------------------TCA---TCA---------------------------------------------ACC------TTATCA------------TCA------------------------------GCA------------GAA------------------------------------------------------GTGAAC------ATG---------GAT---GAC------------------AAT---------GGCAAC------ATG---------------------------------------------------GAAGTGGAGACC---------GGT------TTGTTCATTGGACCTCCT---GAG---ACAAGA---CAATCGAAGAAAATCCCT------------CCT---CAAAAC------------------------------------------------------------------------------------------------7:663:7
Arabidopsis_t_AGL19           ---------------------------------------------------------------------------------------------------------------------------------------------------------------------------------------------------------ATGGTGAGGGGCAAAACGGAGATGAAGAGGATAGAGAACGCAACAAGCAGGCAAGTGACGTTTTCGAAGAGAAGAAATGGACTCTTGAAGAAAGCCTTCGAATTATCG---------GTCCTTTGTGATGCTGAAGTTGCTTTGGTTATCTTCTCTCCAAGATCCAAACTCTATGAGTTCTCTAGC---------TCTAG1:182:7TATAGCAGCAACAATTGAACGCTATCAGAGACGAATAAAAGAA---ATT---GGGAATAAT---CAT---AAG------AGAAAT---------GAT---------AATTCTCAG2:261:7---------CAAGCGAGAGACGAAACATCTGGA---TTGACAAAAAAGATTGAACAGCTAGAGATATCTAAACG------------------------------3:323:7AAAATTGCTTGGAGAAGGCATTGATGCATGTTCCATCGAGGAGCTGCAACAGTTAGAGAATCAGTTGGACCGAAGCTTGAGCAGGATAAGAGCC------------------------------------------AAGAAG4:423:7------------------------------TACCAATTACTCCGTGAAGAAATTGAGAAGTTGAAGGCAGAG5:465:7---------GAGAGGAATCTC------------------GTTAAGGAA---AATAAAGATCTGAAGGAGAAG6:507:7---------------------------------------------------------------------------TGG---------------CTT---GGA------ATGGGAACA---------------------GCAACAATAGCA---TCATCA---------------------CAA---TCA---------------------------------------------ACG------TTATCA------------TCA------------------------------TCA------------GAA------------------------------------------------------GTGAAC------ATA---------GAT---GAC------------------AAT---------------------ATG---------------------------------------------------GAAGTGGAGACT---------GGT------TTGTTCATTGGACCTCCT---GAG---ACAAGA---CAATCCAAAAAATTCCCT------------CCT---CAAAAT------------------------------------------------------------------------------------------------7:657:7
Populus_t_PtAGL19             ---------------------------------------------------------------------------------------------------------------------------------------------------------------------------------------------------------ATGGTGAGAGGAAAGACTCAGATGAAGAGAATAGAGAATGCAACGAGCAGGCAAGTGACCTTTTCAAAGAGAAGAAATGGACTGCTTAAAAAGGCCTTTGAGCTATCA---------GTTCTTTGTGATGCTGAAGTTGCACTTATTGTTTTCTCCACTAGAGGGAAACTCTATGAGTTTTCCAGC---------TCTAG-------TATGAATAGGACGATAGAAAGCTATCAGAAGAGAGCCAAGGAT---GTT---GGAACCAGC---AGC---AAA------ATGGTT------AAAGAC---------AATATGCAG----------------CCTATGAAGGAAGATGCATTTACG---TTGGCCAAAAAGATAGAGCTTCTTGAAGTCTCTAAGAG-------------------------------------AAAGCTCTTAGGAGATGGGTTGGAACCATGTTCCATTGATGATCTACAACAGTTGGAGAATCAATTGGAGCGAAGCTTAACAAGAATTAGGGCA------------------------------------------AGAAAG-------------------------------------AATCAGTTGTTCAGGGAGCAGATTGAGAAGCTAAAGGGCGAG----------------GAGAAAATCCTA------------------ATGGAAGAA---AACACGGAGTTGAGGGAGAAG----------------------------------------------------------------------------------TGT---------------------GGG------ATGCAACCA---------------------CTGGACCTCTCA---GCAACC---------------------AAG---ACG---------------------------------------------CCA------CAAATA------------TTA------------------------------CAA------------GAC------------------------------------------------------CGGCAA------ATT---------ATC------------------------------------------------------------------------------------------------------GAGGTGGAGACA---------GAA------TTGTTCATAGGTCCACCA---GAC---TCCAGA---GACACGGCCTGCCCA---------------CAA---AACCATAAGAGC-------------------------------------------------------------------------------------------------
Linum_u_SOC1                  ---------------------------------------------------------------------------------------------------------------------------------------------------------------------------------------------------------ATGGTGAGGGGGAAGACACAGATGAAGAGAATAGAGAACACGACGAGCAGGCAAGTGACTTTCTCCAAGAGGAGAAATGGGCTGCTGAAGAAGGCGTTTGAGCTCTCT---------GTTCTCTGTGATGCTGAAGTTGCGCTCATCATTTTCTCTCCAAGAGGCAAACTTTATGAGTTCTCCAGC---------TCTAG-------TATCACCAAAACGATAGAGCGGTACGAGAAGAAGCATAAGGAT---ATC---GGACAAGCA---AGC---AAA------GAGTTT------GAAGAT---------AACACTCAG----------------------GATAACGATGGCTTTAGC---ATGGAGAAGAAGATAGAGCAACTCGAAATCTCAAAGCGGTTCAAGCCACTATCCTTTGAATGCATTAG-------ACAACTAATGGGAGAATGTTTGGAAGCATGTTCCACTGTTGAGCTCAGAAAGATAGAGTGTCAGCTGGAGAGAAGCTTGAGTAGAATTAGGGCA------------------------------------------AGAAAG-------------------------------------AACCAGCTGTTCATGGATCAGATTGATAAGCTACGCGAAGAG----------------GAGAAGATCTTG------------------TTGGAAGAG---AACAAAAGGCTGAGGGACAAG----------------------------------------------------------------------------------TGT---------------------GGA------GTGGAGCCA---------------------GTACTGAAGCTG---TCGAAT---------------------AAC---AGCAAGAAGCTGAAGCATCATCTTCATCATCAACAACTGGAGATAATGGTT------ATAGCA------------GAA------------------------------GCA------------GAC------------------------------------------------------GGTGGC------GAC---------GATGATGAT------------------AATGACGGA---GGAAGT------ATG---------------------------------------------------GAGGTGGAGACA---------GAG------TTGTTCATAGGGCTAGGA---AGA---CGATCA---ACAGCTAAAGCT---AAT------------TCC---ACATCTCCTCCTGCTAGAATCATGACTCCTACTCCT-------------------------------------------------------------------------
Cucumis_s_CsAGL19             ---------------------------------------------------------------------------------------------------------------------------------------------------------------------------------------------------------ATGGTGAGAGGAAAAACACAAATGAAGAGGATAGAGAATGCTACAAGCAGGCAAGTTACTTTTTCAAAGAGAAGAAATGGGTTACTGAAGAAGGCTTTTGAGCTTTCA---------GTTCTTTGTGATGCTGAAGTTGCACTTATCATTTTCTCTCCAAGAGGCAAACTTTATGAGTTTTCCAAT---------TGCAG-------TATGAACAAGACAATTGATCGCTATCAAAACAGAACCAAAGAT---TTG---ATGTCAAGTAACAGC---ACA------GCTATT------GAAGAT---------GTGCAGTTG----------------GAGAAGGAATACGACTCCTTTAGC---ATGACTAAGAAGTTAGAGCACCTTGAAGTTTGTAAAAG-------------------------------------AAAACTATTGGGAGATGGGTTGGATTTGTGTTCCATTGATGAGTTGCAGCAGCTTGAGAGGCAACTTGAAAGAAGCTTAAGCAAAATTAGGTCA------------------------------------------AGAAAG-------------------------------------TATCAAATGCTGAAGGATGAAATTATGAAGCTGAAGGAAGAG----------------GAGAAAATGTTG------------------CTGGAAGAA---AATGCAGCACTGCAGATTAAG----------------------------------------------------------------------------------GTT------------------------------------------------------------------ATAAGT---GAATCA---------------------TCA---AAA---------------------------------------------AAA------CAAGAA------------AGC------------------------------AAT------------CAG------------------------------------------------------AGATCA------GAA---------TCA---TCA------------------AAC---------CATGAAGAGATAATG---------------------------------------------------GATGTGGAAACT---------GAA------CTATTCATAGGACCACCA---GAA---AGAAGAAGCAATAATAACAATAACAAT------------AAT---AATAATGCCTTCCTA----------------------------------------------------------------------------------------------
Citrus_s_orange1.1g028363m    ---------------------------------------------------------------------------------------------------------------------------------------------------------------------------------------------------------ATGGTGAGGGGCAAAACCCAGATGAAGAGAATAGAAAATGCAACAAGCAGGCAAGTTACTTTCTCAAAGCGAAGAAATGGGCTGCTCAAAAAGGCCTTTGAGTTATCG---------GTTCTTTGTGATGCCGAAGTTGCACTAATTATCTTCTCCCCCAGAGGCAAGCTCTACGAGTTCTCTAGT---------TGTAG1:182:7TATTAACAAGACCATAGAACGCTATCAGAAGAAAACCAAAGAT---ATT---GGAATCAAC---TCC---AAA------ATAGTA------GAAGAT---------CATTCACAG2:264:7---------CATGCCAAGGAAGAGACTTCAAAC---ATGATGACGAAGCTTGAGTTTCTTGAAGTGGCCAAAAG------------------------------3:326:7AAAACTCCTTGGAGATGGACTGGAGCCATGTACAATTGATGAGCTACAACAGTTAGAGAACCAGTTGGAACGAAGCTTAAGCAGAATTAGGGCA------------------------------------------AGAAAG4:426:7------TTTAGAAACTTGGTCTTTTCTCAGAATCAGCTCTTCAGAGAACAAATTGAGAAGCTGAAAGAAAAG5:492:7---------GAAAAAATCCTC------------------ATTGAAGAA---AATACGAAGCTGCGAGAGCAA6:534:7---------------------------------------------------------------------------TGT---------------------GGG------ATGCAACCG---------------------CGGCAAGCGTCA---GAGGAG---------------------CAA---GAA------------------------------------------------------GTATAT------------ATG---------------------------------------------------------------------------------------------------------------------------------------------------------------------------------------------------------------------------------------GATGTAGAGACA---------CAA------TTGTCCATAGGACCACCT---GAA---AGAAGA---GTTGCT------------------------------------------------------------------------------------------------------------------------------------7:630:7
Gossypium_r_GrAGL19           ---------------------------------------------------------------------------------------------------------------------------------------------------------------------------------------------------------ATGGTGAGAGGGAAAACACAGATGAAGAGAATAGAAAATGCAGCAAGCAGGCAAGTGACGTTTTCAAAGAGAAGAAATGGATTACTCAAAAAGGCTTTTGAGTTATCA---------GTGCTTTGTGATGCTGAAGTTGCACTTATTATCTTCTCTACCAGGGGGAAACTCTACGAGTTTTCTAGT---------GCTAG1:182:7CATGAGCAAAACCATAGAGCGGTATGAGAAGAGAGAGAAGGATAATACT---GGAATCAAC---AAC---AAATTAGCTGCAGTA------GACCAA---------AATACGCAG2:273:7---------AATGAGAAGGAAGATGCTCAAAGC---ATGGCAAAGAAGATTGAATTACTCGAAAATTCTAAACA------------------------------3:335:7AAAACTATTGGGAAATGGATTGGAACCATGTTCTCTTAACGAGCTAAATCAGTTGGAAACCAATTTGGAACGAAGCTTAAGCAGGATAAGGGAA------------------------------------------AGAAAG4:435:7------------------------------AATCTCTTATTTCGCCAGCAGATTGAGAAGCTAAAGCAAGAG5:477:7---------GAGAAACGTCTC------------------GAGGAAGAA---AATGCTAATCTGCGACAAACG6:519:7---------------------------------------------------------------------------TGT---------------------GGG------ATGAAACCA---------------------TCACCATGGTCA---ACCAGC---------------------ACA---GAG---------------------------------------------GAG------GAGACG------------ATG---------------------------------------------------------------------------------------------------------------------------------------------------------------------------------------------------------------------------------------GAGGTGGAGACG---------GAA------TTATTTATCGGACCACCG---GAG---AGAAGA---AGGATCCAAAACCCT---------------------------------------------------------------------------------------------------------------------------7:627:7
Theobroma_c_TcAGL14           ---------------------------------------------------------------------------------------------------------------------------------------------------------------------------------------------------------ATGGTGAGAGGGAAAACTCAGATGAAGAGAATAGAAAATGCAACAAGCAGGCAAGTTACCTTTTCAAAGCGAAGAAATGGACTGCTTAAAAAGGCATTTGAGCTATCA---------GTTCTCTGCGATGCTGAAGTTGCACTCATCATCTTCTCTCCCAGAGGGAAGCTATATGAGTTTTCTAGT---------TCTAG1:182:7TATGAACAAGACCATAGAACGGTATCAGAAGAGAGAGAAGGAT---TAT---GGAATATGC---AGC---AAA---GCAGCATTA------GAGGAA---------AATATGCCG2:267:7---------AATGTAAAGGAAGACGCTCACAGC---ATGGCAAAGAAGATCGAACTTCTCGAAGACTCTAAACG------------------------------3:329:7AAAACTCTTGGGAAATGGATTGGAACCATGTTCTTTCAACGATCTACAACTGTTAGAAAGCCAGTTGGAACGAAGCTTGAGCCGAATCAGGGCG------------------------------------------AGAAAG4:429:7------------------------------AATCAGTTGTTTTGGGAGCAGATTGAGAAGCTAAAGGGCGAG5:471:7---------GAGAGACGCCTT------------------GGGGAAGAA---AACGCAAAGCTGCGAGAACAG6:513:7---------------------------------------------------------------------------TGT---------------------GGG------ATGCAGCCG---------------------------------------------------------------------------------------------------------------------CGA------CAATCA------------CCA------------------------------ACA------------AGC------------------------------------------------------CAAACG------GAT---------GAA---CTC------------------CAC---------CACGTACAGAGCATG---------------------------------------------------GAGGTGGAGACG---------GAA------TTGTTTATAGGACCACCG---GAG---AGAAGA---AGTGCCAAAAACCCT---------------------AGTGTTAAT---------------------------------------------------------------------------------------------7:645:7
Glysine_m_GmAGL19             ---------------------------------------------------------------------------------------------------------------------------------------------------------------------------------------------------------ATGGTGAGGGGGAAAACTCAGATGAAGCGCATAGAAAATGAGACGAGTAGGCAAGTAACGTTCTCCAAGAGAAGGAACGGGTTGCTCAAGAAGGCCTTTGAGCTTTCG---------GTGCTGTGTGATGCTGAAGTCGCACTCATCATCTTCTCTACCAGAGGGAGGCTTTATGAGTTCTCCAGTTCAAGATGCTCCAG-------TATAAACAAAACAGTTGAACGCTATCAAAGGAAGATCGAGGAC---CTG---GGTGTCAGC---AAC---AAA------GGAATC------CATGAA---------AATACACAG----------------CATCTGAAGGAAGTTGATATGAGC---ATGGCAAAGAAGATCGAGCATCTAGAAGATTCAAGAAG-------------------------------------AAAGCTTTTGGGAGATGAATTGGATAAATGCAGTATTGACGAGTTACAACAGCTAGAGAACCAGCTCGAACGCAGCCTGGACAAAATTAGGGCA------------------------------------------ACAAAG-------------------------------------AATCAATTGTTCAGGAAGCGAATCGAGAAGCTAAAAGAAGAG----------------GAAAAGTGCTTA------------------CTCGAAGTA---AATAAACGCTTACGTGAGCAG----------------------------------------------------------------------------------TAC---------------------CGG------ATTGAACGA---------------------CAACGTTGTTTG---AGTGAT---------------------CAG---GAT------------------------------------------------------GTCGAA------------TTC------------------------------GCC------------ACA------------------------------------------------------AAAAAGGAG---GGA---------GAA------------------------------------------------------------------------------------------------------GAGGTGGAGACG---------GAG------TTATTCATAGGAAGACCT---GAG---AGAAGAATGCCGTTAAAGTTGAAA---------------CCT---ACAACATATAGTGCTCATGCATACATAGCG-------------------------------------------------------------------------------
Actinidia_c_SOC1a             ---------------------------------------------------------------------------------------------------------------------------------------------------------------------------------------------------------ATGGTGAGAAGGAAGACAGAGATGAAGAGGATTGAGAATGCCACAAGTAGGCAAGTGACCTTCTCTAAGAGAAGAAATGGCCTCCTCAAGAAAGCCTTTGAGCTATCA---------GTTCTATGTGATGCTGAAGTTGCACTCATCATCTTCTCCAACAAGGGAAGGCTCTATGAGTTCTCTAGT---------TCTAG-------TATTAACAAGACAGTAGAAAAGTATCAGAGAAAGGCCAAGGAA---CTA---GGAATTGAC---AGC---ATA------GCAGTTCAAGTTCAAGAA---------AATTTGCAG----------------CATTTGAAGGAAGAAGCTGTTTCC---ATGTCAAAGAAGATTGAGCAGCTTGATGTCTCTAAAAG-------------------------------------GCAGCTTTTGGGAGATTGTCTCGAATCGTGCTCTATCAACGAGCTTCATCAAATAGAAGAAACGCTGGAGCAAAGTTTAAGCAACATTAGATCA------------------------------------------AGAAAG-------------------------------------GATCAACTATTTAAGGAGAAGATAAAGCAACTGAAGGAAGAG----------------GAAAGAGCTTTA------------------GTAGAAGAA---AATGCAAAATTAAGGGAGAAG----------------------------------------------------------------------------------TGT---------------------GAG------AAGCAATCGCGG------------------CTTTTATCAACT---ACGCTA---------------------CAA------------------------------------------------------------GTCGTG------------CAT------------------------------AGA------------GAG------------------------------------------------------------------ATT---------TCA------------------------------------------------------------------------------------------------------GATGTAAACACA---------GAA------TTATTCATAGGTCGACCC---CCC---GAACGA----------------------------------------------------------------------------------------------------------------------------------------------------
Actinidia_c_SOC1b             ---------------------------------------------------------------------------------------------------------------------------------------------------------------------------------------------------------ATGGTGAGAGGGAAGACAGAGATGAAGAGGATTGAGAATACCACAAGTAGGCAAGTGACCTTCTCTAAGAGAAGAAGTGGGCTCCTCAAGAAGGCCTTTGAGCTATCA---------GTTCTATGTGATGCTGAAGTTGCACTCATCATCTTCTCCAACAAAGGAAGGCTCTATGAGTTCTCTAGT---------TCCAG-------TATTAACAAGACACTAGAAAGGTATCATAGAAAGGCCAAGGAA---CTA---GGAATTGGC---AAA---ATA------GCAGTT------CAAGAA---------AATTTGCAG----------------AAGTTGAAGGAAGAAGTTGTTTCC---ATGTCCAAGAAGATTGAGCTTCTTGATGTCTCTAAAAG-------------------------------------GCAGCTCTTGGGAGGTTGTCTCGAGTCGTGCTCTATCGATGAACTTCAACAAATAGAAGAAACGTTGGAGCAAAGTTTAAGCAACATTAGGGCA------------------------------------------CGAAAG-------------------------------------AGTCAACTATTTAAGGAGAAGATGAAGCAACTGAAGGAAGAG----------------GAGAGAATTTTA------------------GTAGACGAA---AATGCAAAATTACGGGAGAAG----------------------------------------------------------------------------------TGT---------------------GAG------AAGCAATCGCCG------------------GTTTTGTCAATT---ACCCTA---------------------CAA------------------------------------------------------------GTAGCG------------CAG------------------------------AGA------------GAG------------------------------------------------------------------GTT---------TCA------------------------------------------------------------------------------------------------------GATGTGGAGACA---------GAA------TTGTTCATAGGTCGACCC---CCC---GAACGA---CGACCTAGC----------------------------------------------------------------------------------------------------------------------------------------
Actinidia_c_SOC1c             ---------------------------------------------------------------------------------------------------------------------------------------------------------------------------------------------------------ATGGTGAGAGGGAAAACTGAGATGAAGAGGATAGAGAATACAACAAGCAGGCAAGTGACTTTCTCTAAGAGAAGAGGTGGGCTTCTCAAGAAGGCCTTTGAGCTATCA---------GTCCTATGTGATGCTGAAGTTGCTCTCATTATTTTCTCTTCTAAAGGCAAGCTCTATGAGTTCTCAAAC---------TCCAG-------TATTAACAAGACGATAGAACGCTATCAGAGAAGTGTAAATGAA---ATG---GGAATTGGC---CAA---AAA------ACAACG---TCTCAAGAT---------AATTTACAG----------------CATTTGAAGGAGGAAGCTAATTAC---ATGTCAGAGAAGATTGAACTCCTCGAAGCCTCTAAACG-------------------------------------AAGGCTCTTGGGGGACAGTTTAGAGTCGTACACTATCGATGAACTACAAGAAGTTGAAAACCAGCTCGAGCAAAGCTTAAGCAAAATTAGGGCA------------------------------------------ACAAAG-------------------------------------ACTCAATTATTTAAAGAGAGGATTCGTCAACTGAAAGAAGAG----------------GAGAAAATACTA------------------GCAATAGAA---AATGCAAAATTACGCGAGAAG----------------------------------------------------------------------------------TGG---------------------GAT------GAG---------------------------------------------ATG---------------------CAA------------------------------------------------------------TCGACG------------CAG------------------------------AAG------------GAA------------------------------------------------------------------ATT---------GTA------------------------------------------------------------------------------------------------------GAAGTGGAGACC---------GAA------TTGTTCATAGGACTACCC---CAA---CCACGA---ACTACCCGG----------------------------------------------------------------------------------------------------------------------------------------
Actinidia_c_SOC1d             ---------------------------------------------------------------------------------------------------------------------------------------------------------------------------------------------------------ATGGTTAGAGGGAAAACTGAGATGAAGAGGATAGAGAATGCAACAAGCAGGCAAGTGACCTTCTCTAAGAGAAGAAGTGGGCTTCTCAAGAAGGCCTTTGAGCTATCA---------GTCCTATGTGATGCTGAAGTTGCGCTCATTGTTTTCTCACCTAGAGGAAAGCTCTACGAGTTCTCAAAC---------TCCAG-------TATTGACAAGACGATAGAACGCTATCAGAGAAACGCAAAGAAA---CTA---GGAAGTGGC---CAA---AAA------CCAACT------CAAGAT---------AATTTACAG----------------CATTTGGAAGAAGCAGCTAATTCCACGATTTTAGAGAAGATTAAATTCCTTGAAGCCTCCAAACG-------------------------------------AAGGCTCTTGGGGGACGATTTAGAGTCGTGCTCTATCGATGAGCTACAAGAAGTCGAAAACCAGCTCGAGAAAAGCTTAAGCAACATTAGGGCA------------------------------------------AGAAAG-------------------------------------ACTCAATTGTTTAAAGAGACGATTCGTCGACTTAAAGAAGAG----------------GAGAAAATACTA------------------ACAGAAGAA---AATGCAAAACTACGCGAGAAG----------------------------------------------------------------------------------GTT---------------------GAT------GGA---------------------------------------------AAG---------------------CAA------------------------------------------------------------TCGACG------------CAG------------------------------AAA------------GAA------------------------------------------------------------------AAT---------GTA------------------------------------------------------------------------------------------------------GAAGTGGAGACT---------GAA------TTGTTCATAGGACTACCC---GAA---CCACGA---ACTACCAGG----------------------------------------------------------------------------------------------------------------------------------------
Solanum_l_SlAGL19             ---------------------------------------------------------------------------------------------------------------------------------------------------------------------------------------------------------ATGGTGAGAGGAAAAACTGAGTTGAAAAGAATTGAAAATGCAACAAGTAGACAAGTGACCTTCTCAAAAAGAAGAAGTGGGCTTCTAAAAAAAGCATTTGAGCTTTCA---------GTTTTATGTGATGCTGAAGTTGCTCTTATTGTTTTCTCTCCAAAAGGAAAGCTTTATGAGTTCTCAAGT---------TCCAG1:182:7TACAAACAAGACAATAGAACGCTATCAGAAGAATGAGAAGAGC---CTG---GGACGACTCAACAGA---AAA------TTAACT------GATCAACTA------ACCACTGAG2:270:7---------CATTTGAAAGAGGAAGTTGCAACC---ATGACTAGAAAGCTTGAATTTCTTGAAGACTCTAAGAG------------------------------3:332:7AAAACTTTTAGGACATGGTCTAGAATCTTCCACCTTTGATGAACTTCAAAAGGTAGAAGAACAGTTGGAAAAAAGTTTAAGCAACATTAGGGCA------------------------------------------AGAAAG4:432:7------------------------------AATCTGTTATTCAAGGAACAGATTGCTCAACTGAAGGAAGAG5:474:7---------GAAAAAATTCTA------------------TTGAAGGAA---AATGTAGACTTGAAAAAAAAG6:516:7---------------------------------------------------------------------------TGT---------------------CAG------GTGCTACCATTG------------------ACTTTAACACCA---GTTCCT---------------------CTA------------------------------------------------------------GTAGAGAAAGATGTT---GAA------------------------------AGA------------CAA------------------------------------------------------------------ATA---------ATG------------------------------------------------------------------------------------------------------GAAGTTGAGACA---------GAG------CTCTTTATAGGACTTCCA---GAG---ACTAGA---AAAAGTTCATATTGT---------------CCT---AATTTAAACACACTACCTACATTACTT---------------------------------------------------------------------------7:672:7
Vitis_v_VvAGL19               ------------------------------------------------------------------------------------------------------------------------------------------------------------------------------------------------------------------------------ATGAAGAGGATAGAGAATGCAGCGAGTAGGCAAGTGACCTTCTCAAAGAGGAGGAGTGGGCTATTGAAGAAGGCCTTTGAGCTGTCA---------GTGCTTTGTGATGCTGAAGTTGCACTCATCATCTTCTCTCCAAGAGGAAAGGTCTTTGAGTTCTCTAGT---------TCCAG1:161:7TATTAACAAGACAATAGAACGCTACCAAAGTAAAGCCAAGGGC---CTA---GGAATCAGC---AAG---AGA------GGAGCT------CCAGAA---------AATGAGCAG2:243:7------CATCACTTGGAGGGAGAAACTGTTGAC---CTGGCAAAGAAGATTGAGCTCCTCGAAGTTTCTAAACG------------------------------3:308:7AAGACTATTAGGCGAATGTTTGGACTCATGTTCAATAGAAGAGCTACAACAGATAGAGAATGAATTGGAGCAAAGCTTAAGCAACATTAGGATA------------------------------------------CAAAAG4:408:7------------------------------AATCATTTATGCAAGGGGCACATTGAGCGGCTGAAGGAGCAG5:450:7---------GAAAGAATTCTA------------------GGAGAAGAA---AATGCAAAGTTACGAGGAAAG6:492:7---------------------------------------------------------------------------TGT---------------------GGG------TTGCAGCCACTG------------------CAACCATCCACC---AAACAT---------------------CAG---TCA------------------------------------------------------GTACCA------------TAT------------------------------GTA------------GAA------------------------------------------------------------------ATA---------TCG------------------------------------------------------------------------------------------------------GAGGTAGAGACA---------GAA------TTGTTCATAGGACCACCA---GAA---AGACGA---ACAGTCCGTTATCTG---------------------TCAGAGACC---------------------------------------------------------------------------------------------7:621:7
Actinidia_c_SOC1h             ---------------------------------------------------------------------------------------------------------------------------------------------------------------------------------------------------------ATGGTGAGAGGAAAGGTTGAGATGAAGAGAATCGAGAACCCCACGAGCCGGCAAGTGACTTTCTCGAAGCGAAGAAACGGTCTCTTGAAGAAGGCCTATGAGCTCTCC---------GTTCTTTGTGATGCCCAAGTGGCTGTGATTGTTTTTTCTCAGAATGGAAGGCTCTATGAGTTCTCAAGC---------TCCAA-------TATGCAAAAGATGATAGATCGTTATTCTAAATACGCA---GAC---GTG---AAAATCAAC---AGTCCTGAA------ATA---------GAGCAA---------TACGAGGAG----------------CAACTGAAGCAAGAAGCAGCGGGT---ATGGCAAAGAAGATAGAGACTCTTGAAGCTTCTCAACG-------------------------------------GAAAATTTTGGGGCAAGATCTTGGATCGTGTTCGGTTGAGGAATTACTAGAGATTGACAGCCAGCTCGAGCGAAGCTTAAGAAACATTCGGGCG------------------------------------------AGGAAG-------------------------------------GAGCAATTATTCAATGAGCAAATAGATCAATTAAAAGAAAAG----------------GAAAGGCTATTG------------------TCGGAAGAA---AATGAAAGGCTATTGGAGAAG----------------------------------------------------------------------------------GTA---------------------TGG------CAACCTCCA---TCGAAA---------------------CAG---AAAGAA---------------------GTT---GGA---------------------------------------------AGC------------------------TGC------------------------------AGC---------------------------------------------------------------------CAAAGT------AGT---------CTT------------------------------------------------------------------------------------------------------GAGGTGGAGACC---------GAA------CTTTCTTTGGCCTTGCTG------------AAA----------------------------------------------------------------------------------------------------------------------------------------------------
Rhododendron_p_RpSOC1         ---------------------------------------------------------------------------------------------------------------------------------------------------------------------------------------------------------ATGGTGAGAGGAAAGATAGAGATGAAGAGAATAGAGAACGGGACGAGCAGGCAAGTGACCTTCTCGAGGCGTAGAAATGGGCTGTTGAAGAAAGCCTACGAGCTCTCA---------GTTCTTTGCGATGCCCAAGTGGCTCTCATCATCTTCTCCCCCACTGGAAGGCTCCATGAGTTCTCCAGC---------TCCAA-------CATGCACAAGATAATAGAGCGATACTGCGAACATGCAAAACAG---GCG---CAAACAAAG---AATCCCGAA------GTA---------GAACAC---------TACATTCAG----------------CAACTCAAGCAAGAAGCAGCAAAC---ATGGCAAAAAAGATGGAGATTCTTGAAGCTTCTCAACG-------------------------------------GAAAATTTTGGGACATAACGTGGCGTCTTGTTCGGTTGAAGAACTCCGAGAGCTTGACAACCAGCTGGAGCGAAGCTTACGAAACATTAGGGCG------------------------------------------AGGAAG-------------------------------------GAGTATTTATTCAGGGAACAAATAGAGCAATTGAAAGAAAAG----------------GAGAGGCTCTTG------------------TTGGAAGAA---AATACAAGGCTGTTGGTGAAG----------------------------------------------------------------------------------TGT---------------------GGA------GAAAATGAA---AAGAAA---------------------GAA---GTTGCG---------------------ACG---TGC---------------------------------------------AGC------------------------CAA------------------------------AGT------------AGT------------------------------------------------------GAGAGT------TCG---------GAG------------------------------------------------------------------------------------------------------CTTGTGGAAACC---------CAA------TTGTCATTGGCCAGCTTC---CTC------AAA----------------------------------------------------------------------------------------------------------------------------------------------------
Erythranthe_g_SOC1            ---------------------------------------------------------------------------------------------------------------------------------------------------------------------------------------------------------ATGGTGAGAGGGAAGGTGGAAATGAAGAGAATCGAAAACGCGACGAGCAGGCAAGTGACGTTTTCGAAGAGGAGAAACGGGATTTTCAAGAAAGCTTATGAGCTCTCA---------GTTCTTTGTGATGCTGAAGTTGCTCTTATTCTCTTCTCTCAGAAAGGAAGACTTTATCAATTTTCTAGC---------TCCGA-------CATGCAGAAGACAATAGAGAAATACTTACAACGTGCCAAAGAC---GAT---AATCGGAGT---ACT---GAA------GTT---------CAACAA---------CACACACAG----------------CATTTACAGTACGAAGCAGCGATT---ATGGCAAGTAAAATAGAGCTACTAGAGAATTCGCAACG-------------------------------------TAAGCTTTTAGGGCACAATCTTGTTGTGTGTTCCATAGAGGAGCTTCAAGAAATTGACAACCAGCTTGAGAGAAGCATTAATAACATCAGAGCC------------------------------------------AAAAAG-------------------------------------TCTCAATTATTCAAGGAGGAAATCGAAAAGTTGCGAGTCAAG----------------GAAAAGATTCTG------------------TTGGAAGAA---AATGCAAGGTTAAGTGAAAAG----------------------------------------------------------------------------TTTCAGTTT---------------------GGA------TTCAGACCA---AAGAATACAGCACAAAAA---------CAG---AAAGAA---------------------ATA---ACG---------------------------------------------ATT------------------------GAA------------------------------AGC------------CAT------------------------------------------------------AGTACT------ACTGCAATGGAGTCG------------------------------------------------------------------------------------------------------GAGGTGGTGACT---------GAA------TTATTCATTGGCCTACCA---ACA---TCAAGA---AATGCCTCT----------------------------------------------------------------------------------------------------------------------------------------
Theobroma_c_TcAGL20           ---------------------------------------------------------------------------------------------------------------------------------------------------------------------------------------------------------ATGGCGAGAGGGAAAATTCAGATGAAGCGAATTGAAAATGCAACAAGCCGGCAAGTGACCTTCTCCAAGCGCCGAAACGGGCTGTTGAAGAAGGCTTACGAGCTATCC---------GTTCTCTGTGATGCTGAAGTTGCTGTCATCATTTTTTCACCGAAAGGAAGAGTTTATGAGTTCTCAAGC---------TCTGA-------CTTGCAAAAGACGATAGATCGATACCATAAATATATTAAAGAA---GTG---CAAAATGAC---AAG---CCT------GAGATG------GAACGG---------TACTCGCAG----------------CAACTGAGGCTTGAAGCAGCAAAT---ATGGTCAAGAAGATTGAGCTTCTTGAAGTTTCTCAAAG-------------------------------------GAAGCTATTGGGTCAGGGACTGGGTTTGTGCTCTGTCGAGGAGCTTCAGGAGATTGAAAACCAGCTCGAACGAAGCTTGAGAAACATCAGGGCA------------------------------------------AGAAAG-------------------------------------AGCCTTGTATTTAAGGAGCAGATAGAGCAACTAAAAGCAAAG----------------GAGAGACTTCTG------------------CGAGAAGAG---AATGCAAAACTATCTGAAAAG-------------------------------------------------AGTTTGGTGGGAAGCAAAGGCGGCCATCAACTCAAC---------------------GGA------AAGAAGCCG------------------------------CAA---TATTTGGCAGCCAAAGCAGCCGGAGCTCAG---AGG---------------------------------------------TGG------AGACAG------------AAC------------------------------TGT------------TCA------------------------------------------------------TTGGACTGCCAGAAA---------ACC---GCT------------------GCTCCTAGCAAGCTGGTC---TTTGGACATAGAAATGTAATTCGA---------------------------------CCCATCTCATCT---------CAT------CAATTAGTTGCAACCGTC---GAA-------------------------------------------------------------------------------------------------------------------------------------------------------------
Vitis_v_VvSOC1                ------------------------------------------------------------------------------------------------------------------------------------------------------------------------------------------------------------------------------ATGAGGCGAATTGAGAATGCCACGAGCAGGCAAGTGACCTTCTCGAAACGCCGAAACGGGCTGCTGAAGAAGGCGTATGAGCTATCG---------GTTCTCTGTGATGCTGAAGTTGCTGTGATCATTTTCTCACAGAAAGGAAGGCTCTACGAGTTTTCCAGT---------TCCAA1:161:7CATGCAAAGTGCGATAGAACGATACCGTGAACATGCAAAACAA---GTT---GAAACCAAC---AAT---CCA------GAATTG------GAGCAA---------TATATGCAG2:243:7---------AATTTGAAGCAGGATGCAGAAAGC---ATGGCAAAGAAGATAGAGCTCCTTGAAGTTTCTCAACG------------------------------3:305:7GAAGCTTTTGGGACAAGGCTTGAGCTCATGTTCTCTGGACGAAATCCTAGAGATTGACAGCCAACTGGAGAAGAGCTTAAAGAGCATCAGGGCA------------------------------------------AGAAAG4:405:7------------------------------GCTCAGATATTCCAGGAGCAGATTGAGGAGCTAAAAGAAAGG5:447:7---------GAGAAACAACTG------------------CTAGAAGAA---AATGCAAGGTTAAGTCAAAAG6:489:7---------------------------------------------------------------------------GAC---------------------ACA---------AGGCAGTGGCAACTCTCAGCACAACCA---------AGT---GAAGGT---------------------GTA---ACC---------------------------------------------TAC------------------------AGC------------------------------CAA------------AGC------------------------------------------------------AGTCCA------AGT---------TCT------------------------------------------------------------------------------------------------------GAAGTGGAGACC---------GAG------TTGTTCATCGGCCTGCCA---GAA---ATGCGC---TGCTCA------------------------------------------------------------------------------------------------------------------------------------7:609:7
Ricinus_c_RcSOC1              ---------------------------------------------------------------------------------------------------------------------------------------------------------------------------------------------------------ATGGTGAGAGGAAAGATTCAAATGAGGAGGATTGAAAATGCCACAAGCAGGCAAGTGACCTTCTCAAAGCGAAGAAATGGGCTTTTGAAGAAAGCTTATGAGCTATCA---------GTTCTATGTGATGCAGAAGTTGCAGTGATCATCTTTTCGCAGAAAGGAAGATTGTCTGAGTTTGCGAGC---------AACGA-------AATGCAAAAGACTATAGAACGATACCGTAAACATGCAAAAGAA---GTG---CAAGCTGCA---GGC---AGT------GTTGCTAAA---GAACAA---------CATGTTCAG----------------GAACTAACAGAAGAATCGGCAGCG---CTGGTGAAGAAGATTGAGGAGCTTGAAATTTCGCAAAG-------------------------------------GAAGCTTTTGGGACAAGGTTTAAGTTCTTGTTCTATCGAAGAACTCCAAGAGATACACAGCCAGCTCGAGAGGAGCTTAAGCAATATCAGGTCA------------------------------------------AGAAAG-------------------------------------GTTCAGTTGTTCAAGGAGCAGATGGAGCAACTAAAAGCAAAG----------------GAGAGGCTCTTG------------------CTAGAAGAG---AATATAAGATTACGTGAAAAG----------------------------------------------------------------------------------TGT---------------------GCA------GAGAACCACTGGCAGCATCCAACACAACGG---------AAA---GAAATT---------------------AAA---ACA---------------------------------------------TAC------TTAAAC------------TCA------------------------------AGT------------AGT------------------------------------------------------AAGAAG------AAG---------TCG------------------------------------------------------------------------------------------------------GAGGTGGAGACT---------GAA------TTGTTCATTGGACTTCCA---GAA---ATGCAC---TGT----------------------------------------------------------------------------------------------------------------------------------------------
Sesamum_i_SOC1                ---------------------------------------------------------------------------------------------------------------------------------------------------------------------------------------------------------ATGGTGAGGGGGAAGGTGCAAATGAAGCGGATCGAGAACGCGACGAGCCGGCAGGTAACGTTCTCTAAGCGCAGGAATGGGCTGTTGAAGAAGGCTTATGAGCTCTCA---------GTGCTTTGTGATGCTGAAGTAGCTTTGATCATCTTTTCTCAGAAAGGAAGGCTCTTTGAATTCTCAAGT---------TCCAA-------CATGCAAAAGACGATAGGGAGATACCTAGAACATGCGAAAGAC---AGA---GGAACTAGC---ATT---GAA------GTT---------GAACAA---------CACATGCAG----------------CATTTAAAGCACGAAGCAGCATTC---ATGGCGAAGAAGATAGAGCTGCTAGAGAATGCACAACG-------------------------------------GAAGCTCTTAGGACATAATATTGGAACGTGTTCGATGGAAGAGCTTCAGCAAATTGACAACCAGCTAGAGAGAAGCCTAAAGAACATCAGGGCC------------------------------------------AGAAAG-------------------------------------CTTCAACTATTCAAGGAGGAAATAGAAAAGTTACAAGCAAAG----------------GAAAAGTTTCTG------------------TTAGAAGAA---AACGCGAGGTTAAGTGACAAG----------------------------------------------------------------------------------TGC---------------------GGA------ATGAGGGGA---AGACATGCAGCAGAAAAA---------CAG---AAAGAA---------------------ATT---GGG---------------------------------------------AGA------------------------AAC------------------------------AAC------------CAA------------------------------------------------------AGTACA------AGG---------TCG------------------------------------------------------------------------------------------------------GAAGTAGTGACA---------GAA------TTATTCATCGGCCCACCC---ACA---ATAAGA---AATGCTTCT----------------------------------------------------------------------------------------------------------------------------------------
Arabidopsis_t_AGL72           ---------------------------------------------------------------------------------------------------------------------------------------------------------------------------------------------------------ATGGTGAGAGGAAAGATCGAAATCAAGAAGATTGAGAACGTGACAAGTAGACAAGTCACGTTTTCGAAGCGAAGGAGTGGTCTCTTTAAGAAGGCTCATGAGCTTTCT---------GTTCTATGTGATGCTCAAGTGGCAGCTATGATCTTCTCTCAGAAAGGAAGATTATATGAATTCGCTAGC---------TCCGA1:182:7TATCAGGAACACGATAAAGCGATACGCTGAGTACAAGAGAGAG---TATTTTGTTGCAGAA---ACT---CAT------CCTATA------GAGCAA---------TACGTGCAG2:267:7---------GGGCTAAAGAAGGAAATGGTGACA---ATGGTGAAAAAGATTGAAGTGCTTGAAGTCCATAACCG------------------------------3:329:7GAAGATGATGGGACAAAGTTTGGATTCTTGTTCGGTAAAAGAACTTTCAGAGATAGCCACACAGATAGAGAAAAGCCTTCATATGGTTAGATTA------------------------------------------AGAAAG4:429:7------------------------------GCTAAGTTATATGAAGATGAGCTACAGAAACTAAAAGCCAAG5:471:7---------GAGAGGGAACTC------------------AAGGACGAG---AGAGTCAGGCTTTCTCTAAAG6:513:7------------------------------------------------AAAACAATTTATACTCACTTATGCCAGGTT---------------------GGA------GAAAGACCA------------------------------ATG---GGGATG---------------------CCG------------------------------------------------------------TCGGGA------------AGC------------------------------AAA------------GAG------------------------------------------------------AAAGAG---------------------------------------------------------------------------------------------------------------------------GATGTTGAAACT---------GAT------CTATTTATTGGATTTCTG---AAG---AACCGA---CCA---------------------------------------------------------------------------------------------------------------------------------------7:633:7
Brassica_r_Brara.C01461.1     ---------------------------------------------------------------------------------------------------------------------------------------------------------------------------------------------------------ATGGTGAGAGGAAAGATCCAGATCAAGAAGATCGAGAACACGACAAGCAGACAAGTTACCTTCTCTAAGCGAAGGAGTGGTCTCTTTAAGAAGGCTCATGAGCTTTCT---------GTTCTTTGTGATGCCCAAGTAGCAGCTATCATCTTCTCTCAGAAAGGAAGATTGTATGATTTCGCCAGC---------TCTGA1:182:7TATCCAGAAGACGATCAAGCGATACGCTGAGTATAAGGGAGAG---TACTTCGTTGCAGAA---AGT---CAC------CCCACT------GAGCAA---------TACGTGCAG2:267:7---------GGACTAAAGAAGGAAATGGTGACA---ATGGTGGAAAAGATTGAAATGCTTGAAGTTCATAACCA------------------------------3:329:7GAAGTTGATGGGGAAAAGTTTGGCCTTTTGTTCTTTAAAAGAACTTCAGGAAATAGCCACACAGATAGAGAAAAGCCTTCATATTGTTAGATCA------------------------------------------AGAAAG4:429:7------------------------------GCTAAATTATATGAAGACGAGGTAGAGAAACTAAAAGCCAAG5:471:7---------GGGAGGGAGCTC------------------AAGGACGAG---AGAGTCAGGCTTAGTGGAAGG6:513:7---------------------------------------------------------------------------GTA---------------------GGA------GAAGAACCA------------------------------AGC---GGGATG---------------------CCAATGCCA------------------------------------------------------TCAGGA------------AGC------------------------------AAA------------GAG------------------------------------------------------AAAGAG---------------------------------------------------------------------------------------------------------------------------GATGTGGAAACT---------GAC------CTATCCATCGGATTTCGA---CCC---GATCTT---AACATTCTTCTTGTT---------------CCT---------------------------------------------------------------------------------------------------------7:627:7
Camelina_s_MADS23             ---------------------------------------------------------------------------------------------------------------------------------------------------------------------------------------------------------ATGGTGAGGGGAAAGATCGAAATCAAAAGAATCGAGAACGTGACCAGCAGACAAGTCACGTTCTCCAAGCGTAGGAAAGGTCTCTTGAAGAAAGCTCATGAGCTTTCA---------GTTTTGTGCGATGCTCAAGTCGCCGCCATTGTCTTTTCTCAGAACGGAAGATTATATGATTTCGCTAGC---------TCTGA-------CATGAAGAAGATAATGGAACGATATGAGATATATAGGAGAGAG---GCTTTTGGGGAAGAG---AGA---CTC------CAAAAA------GAGCAA---------TATGTGCAG----------------GAGCTCAAGAAGGAAATGGCAGTA---ATGATGCACAAGATTGAACATCTTCAACTTCACTGCGG-------------------------------------GAAGGTGATGGGGCAAGATTTGGACTCGTGTTCGGTGGAGGAACTCAAGGAGCTAACCATCCAAATTGAGAAAAGCCTTACTATTGTCAGATCG------------------------------------------AGAAAG-------TTGCTGAATTCGGATTCCATGATTTGGCAGGCTAAGTTAAATGAAGATAAGATCGAGAAACTAAAAGCTGAG-------ATTGCAGGAGGGAAACGCGTC------------------TTGAACGAG---AGAAGTAGGCTGCAGCAAATG----------------------------------------------------------------------------------TTT---------------------GAA------GAAAAGCCC------------------------------TTG---TGGATG---------------------CAG---CCG------------------------------------------------------AGAAGC------------CTA------------------------------GAG------------AGT------------------------------------------------------GAGAAG------AGT---------GCA---GCT------------------TCTTGTGGTTGTGGAAAC---ATGAACATATCG---------------------------------------------GATGTCAAAACT---------GAT------TTGTTCATTGGATTGCCT---GAA---AGC-------------------------------------------------------------------------------------------------------------------------------------------------------
Brassica_r_Brara.J00749.1     ---------------------------------------------------------------------------------------------------------------------------------------------------------------------------------------------------------ATGGTGAGAGGAAAGATCGAGATCAAGAAGATCGAAAACGTGACAAGCATACAAGTCACGTTCTCAAAGCGAAG---TGGTCTATTTAAGAAGGCTCGTGAGCTTTCA---------GTTCTATGCGATGCTCAAGTTGCCGCCATTGTCTTCTCTCAGAACGGAAGATTATATGAATTCTCTAGC---------TCCGA1:179:7GATGGAGAAAACGATAGAAAGATATGGAGAGTTTAGTAATGAG---TACTTTGTGCTAGGG---AGG---CCC------CAAGTA------CAACCA---------TACCTGGAG2:264:7---------GAGCTGAAGAAGGAAATGGATATA---ATGGTTAAGAAGATTGATCTCCTTGAAGTTCAGCAACG------------------------------3:326:7GAAGTTAATGGGGCAAGGTTTGGGTTCGTGTTCAGTGGCAGAACTTCAAGAGATAGACATTCAGATTGAGAAAAGCCTTCGTATTGTAAGATCA------------------------------------------AGAAAG4:426:7------------------------------GCTGAGTTTTATGCAGATCAACTAGGAAAGCTAAAAGAAATG5:468:7---------GAGATAAAAGTC------------------TTGGACGAG---AGAAGAAGGCTACGTGAAAAG6:510:7---------------------------------------------------------------------GAAATCAGA---------------------GAG------AGGTTGCTA------------------------------CGA---CCACTG---------------------CTG---CCA------------------------------------------------------GTAACA------------TTA------------------------------CAT------------ACA------------------------------------------------------GAGAAA------GGT---------GAA---CCC------------------GAAGGTGGTTACAGAACC---AAACATTCATCA---------------------------------------------GAGGTCGAAACC---------GAT------CTATTTATTGGATTGCCT---GTG---GCTCGA---CCA---------------------------------------------------------------------------------------------------------------------------------------7:651:7
Arabidopsis_t_AGL71           ---------------------------------------------------------------------------------------------------------------------------------------------------------------------------------------------------------ATGGTGAGAGGGAAGATCGAGATCAAGAAGATTGAGAACGTGACGAGCAGACAAGTCACGTTCTCGAAGCGAAGAAGCGGTCTATTTAAGAAGGCTCATGAGCTTTCG---------GTTCTATGCGATGCTCAAGTAGCCGCCATTGTCTTTTCTCAGAGCGGAAGATTACACGAATACTCTAGC---------TCCCA1:182:7GATGGAGAAGATTATAGATAGATATGGCAAGTTTAGTAATGCC---TTCTATGTGGCAGAG---AGG---CCT------CAAGTA------GAACGA---------TACTTGCAG2:267:7---------GAGCTGAAGATGGAAATTGATAGA---ATGGTGAAAAAGATTGATCTCCTTGAAGTTCATCACCG------------------------------3:329:7TAAGCTGTTGGGGCAAGGTTTGGATTCGTGTTCAGTGACAGAACTTCAAGAGATTGACACTCAAATTGAGAAAAGCCTTCGTATTGTCAGGTCA------------------------------------------AGAAAG4:429:7------------------------------GCTGAGTTATATGCAGATCAACTGAAAAAGCTAAAAGAAAAG5:471:7---------GAGAGGGAGCTC------------------TTGAACGAG---AGAAAAAGGCTGCTTGAAGAG6:513:7---------------------------------------------------------------------CAAAATAGA---------------------GAA------AGGTTGATG------------------------------CGA---CCGGTG---------------------GTG---CCA------------------------------------------------------GCAACT------------TTA------------------------------CAAATA---------TGT------------------------------------------------------GATAAG------GGT---------AAT---ACT------------------GAAGGTGGTCACAGAACC---AAACATTCATCA---------------------------------------------GAGGTTGAAACC---------GAC------CTATTTATCGGATTGCCC---GTG---ACTCGG---CTA---------------------------------------------------------------------------------------------------------------------------------------7:657:7
Camelina_s_SOC1               ---------------------------------------------------------------------------------------------------------------------------------------------------------------------------------------------------------ATGGTGAGGGGAAAGATAGAGATGAAGAAAATAGAAAACGCGACGAGTAGACAAGTGACTTTCTCAAAAAGAAGAAATGGTTTGTTGAAGAAAGCTTATGAGCTCTCA---------GTGCTCTGTGATGCTCAAGTCTCCCTCATCATCTTCTCTCAGAGAGGAAGGCTTTATGAATTCTCTAGC---------TCTGA-------TATGAAGAAGACGATCGAACGCTACCGCAAGTACACAAAAGAT---CAT---GAAACCAGC---AAT---CAC------GACTCA------GAAATT---------TACTTACAG----------------CAATTAAAGCAAGAAGCAAGCCAC---ATGATAACAAAGATTGACCTCCTTGAGTTTCAAAAACG-------------------------------------GAAGCTGTTGGGACAAGGAATTGCTTCTTGTTCTCTAGAAGACCTTCAGGAAATCGATAGTCAACTCCAAAAAAGTCTGGGCAAGGTGCGAGCA------------------------------------------AGAAAG-------------------------------------GCTCAGTTGTTCAAGGAGCAGGTGGAGAATCTAAAAGCAAAG----------------GAGAAACAATTG------------------TTAGAAGAG---AACGTCAAATTACATCAAAAG----------------------------------------------------------------------------------------------------------------------------------------------------------AAT---GTTGTA---------------------GAT---ACA---------------------------------------------TGG------AGAGGA------------TCG------------------------------AAT------------GAA------------------------------------------------------CACCAA------GAG---------AAA---TAC------------------AGAGTTATAGATCTGAAT---TTG------------------------------------------------------GATGTTCAAACA---------GAT------TTGTTCATCGGTTTGCCA---GAT---AGAAAC---TGC----------------------------------------------------------------------------------------------------------------------------------------------
Arabidopsis_t_AGL42           ---------------------------------------------------------------------------------------------------------------------------------------------------------------------------------------------------------ATGGTTAGAGGAAAGATAGAGATGAAGAAAATAGAAAACGCAACGAGTAGACAAGTGACTTTCTCAAAAAGAAGAAATGGTTTGTTGAAGAAAGCTTATGAGCTCTCA---------GTACTCTGCGATGCTCAACTCTCTCTCATCATCTTCTCCCAGAGAGGAAGGCTTTATGAATTCTCTAGC---------TCTGA1:182:7TATGCAGAAGACGATCGAACGCTACCGCAAGTACACAAAAGAT---CAT---GAAACCAGC---AAT---CAC------GACTCA------CAAATT---------CACTTGCAG2:264:7---------CAATTGAAACAAGAAGCAAGCCAC---ATGATAACAAAGATTGAACTCCTTGAGTTTCACAAGCG------------------------------3:326:7GAAGCTATTGGGACAAGGAATTGCTTCTTGTTCTCTAGAAGAGCTTCAAGAAATCGATAGTCAACTCCAAAGAAGTCTGGGAAAGGTCCGAGAA------------------------------------------AGAAAG4:426:7------------------------------GCTCAATTGTTCAAGGAGCAGTTGGAGAAACTAAAAGCAAAG5:468:7---------GAGAAACAATTG------------------TTAGAAGAG---AACGTCAAGTTACATCAAAAG6:510:7---------------------------------------------------------------------------------------------------------------------------------------------------AAT---GTTATT---------------------AAT---CCA---------------------------------------------TGG------AGAGGA------------TCA------------------------------TCG------------ACT------------------------------------------------------GATCAGCAGCAAGAG---------AAA---TAC------------------AAAGTTATAGATTTGAAT---TTG------------------------------------------------------GAAGTTGAAACT---------GAC------TTATTCATCGGTTTGCCA---AAT---AGAAAC---TGC---------------------------------------------------------------------------------------------------------------------------------------7:630:7
Brassica_r_Brara.I00679.1     ---------------------------------------------------------------------------------------------------------------------------------------------------------------------------------------------------------ATGGTGAGAGGAAAGATAGAGATGAAAAAAATAGAAAACGCGACGAGTAGACAAGTGACTTTCTCAAAAAGAAGAAATGGTTTGTTGAAGAAAGCTTATGAGCTCTCCGCCTCTCC-GTACTCTGCGATGCTCAAGTCTCTCTCATCGTCTTCTCTCAGAGAGGAAGGCTATACGAATTCTCTAGC---------TCTGA1:190:6CATGCAGAATACGATCGAACGTTACCACACGTACAGAAACGAT---CAT---GAAACCAGC---AAC---CAG------TACTCA------GAAATG---------TACATCCAG2:272:6---------------------------------------------------------------------------------------------------------------GAAGCTATTGGGTCAAGAACTTTCTTCTTGTTCTCTACAAGAACTTCAAGAAATTGATAGTCAACTTCAAAGAAGTTTGGGCGAGGTTAGAGCA------------------------------------------AGAAAG3:372:6------------------------------GCCCAGATGTTCAAGGAGCAGTTGGAGAAGCTAAAAGCAAAG4:414:6---------GAAAAACAACTG------------------TTAGAAGAG---AATGTCCAGTTACATCAAAAG5:456:6---------------------------------------------------------------------------------------------------------------------------------------------------AAT---GTTATA---------------------GAT---CCA---------------------------------------------TGG------AGAGGG------------TCG------------------------------ATT---------------------------------------------------------------------GATCAACAA---AAG---------AAA---TTC------------------AGAGTTATAGACCTGAAT---TTG------------------------------------------------------------------------------------------------------------------------------------------------------------------------------------------------------------------------------------------------------------------6:526:6
Cucumis_s_CsSOC1B             ATGCTTTTATTGGTTTTGAGGGTGAGATTGAGAAATGGGGATAGATTCCCATTCCTTCCTCTTTTAGGGTTTCTTCTTTCTTCCAGCCATTTTCACACTATAATTTTCTCATTCTTCTTCTTCTTCTTCTTCACTCTCCACTCTTCTATAATTCTCTATAAAACCCCTTG1:170:8--GGATAAATTTGGAAAGAACGACATGGTTCGTGGGAAAGTAGAAATGAAACGAATTGAAAATTCGACGAGTCGTCAAGTGACATTCTCAAAGAGAAGAAATGGACTTTTGAAGAAAGCTTATGAATTATCC---------GTTCTTTGTGATGCTGAAGTTTCTGTCATCATTTTCTCCCAGAAAGGAAGACTCTATGAATTCTCAAGC---------TCCGA2:374:8CATGCAAAAGACAATCGAACGCTATCGAAAGCATGGGAAAGAC---GGA---CAAAGCAAC---CCT---TTT------CGATCA------GAAGGA---------TATATGCAG3:456:8---------CAACTGAAGCAAGAAGCTGAGATG---ACTGCAAAGAAAATCGAACAACTTGAGAAATCCCAACA------------------------------4:518:8GAAGCTTTTAGGACGTGGGTTGGATTCTTGTTCTTTTGAGGAAATTCGAGAGATTGAAAGACAATTGGTACTTAGCTTAACTCGTATCAGAGAA------------------------------------------ACTAAG5:618:8------------------------------GCTCAGCTATTCAAGGAGCAAAAAGAGAAGCTGATTGAAAAG6:660:8---------GGAAAGCTTCTT------------------TTAGAAGAA---AATCTGAAGTTATCTGCAAAG7:702:8---------------------------------------------------------------------------TGT---------------------GGT------ACTAAGCCATGGCAAGAAGAAGGTGTTGAA---------GGA---GATGGA---------------------GGC---ATA---------------------------------------------AAT------ATGATG------------AGTAATTTATGCAGCCAAAGTACTAAT------AGC------------CAA------------------------------------------------------GCTTCT------GAT---------CAT------------------------------------------------------------------------------------------------------CACATGCAGACT---------GAT------TTGTTCATTGGATTGTCT------------------TGCTCA------------------------------------------------------------------------------------------------------------------------------------8:846:8
Cucumis_s_CsSOC1A             ---------------------------------------------------------------------------------------------------------------------------------------------------------------------------------------------------------ATGGTGAGAGGAAAAGTAGAAATGAAAAGGATAGAAAATGCAACAAGTAGACAAGTAACATTCTCAAAGCGTCGAAATGGAGTATTGAAGAAAGCTTATGAACTATCT---------GTGCTGTGTGATGCTGAAATTGCCGTCATTATTTTCTCACAGAAAGGTCGTCTCTATGAATTTGCAAGC---------TCTGA1:182:7GATGCCAAAGATTATGGACCGCTATCGCAAATGTACTAAAGAT---GCC---AAAAATAAT---GAC---ACT------AAATTTGAT---AGACAG---------CTCTTACAG2:267:7---------CAATTAAGGCTTGAGGTTGAAAGC---ATTAATAAGCAGATGGAGTTGATGCGACTTTCTCACAG------------------------------3:329:7GAAGCTGTTGGGTTATGGACTGGATAATTGTTCCCTTGATGAACTTGAAGTACTTGATGCTCAGCTTCAACGAAGCCTCTTCCAAATTAGGGCT------------------------------------------AGAAAG4:429:7------------------------------GCTCAATTATACAATGAGCAGATACAACAACTACAAGAAAAG5:471:7---------GAAAAACTCCTT------------------TTGGAAGAA---AACAGGATTTTGTCTTTAAAG6:513:7---------------------------------------------------------------------------GCA---------------------GCA------GTTAAAGGT------------------------------GGT---GCCGCC---------------------ACG---CAC---------------------------------------------GGT------TGTCGG------------AGT------------------------------AGC------------TCA------------------------------------------------------AGTTCA---------------------------------------------------------------------------------------------------------------------------TTAGTCAACACC---------CAA------TTGTCAATT---------------------------------------------------------------------------------------------------------------------------------------------------------------------7:591:7
Nelumbo_n_NEnuSOC1            ---------------------------------------------------------------------------------------------------------------------------------------------------------------------------------------------------------ATGGTGAGGGGGAAGACGCAGATGAAGCGGATAGAGAACGCCACCAGCAGGCAGGTAACCTTCTCAAAGCGTCGGAATGGTCTGCTTAAGAAGGCGTTCGAGCTTTCG---------GTTCTCTGCGATGCTGAAGTGGCGCTCATCGTCTTCTCTCCCAGAGGGAAGCTCTATGAGTTCTCCAGC---------TCCAG-------CATGAATAAGACAATAGAGCGCTACCAAAGATATTCAAAAGAT---GTG---CAGGTCGAC---AGA---ACA------ATA---------GAACAG---------AGTATGCAG----------------CATTTGAAGTACGAAGCTGCGAAC---ATGGCAAAGAAGATTGAACTTCTTGAAGTTTCCAAAAG-------------------------------------GAAACTGTTGGGAGAAAACTTGGGGTCATGTTCTCTAGAAGAATTACAGCAGATAGAGAACCAGCTAGAGAGAAGCCTGACCACCATCAGAGCA------------------------------------------AGAAAG-------------------------------------ACTCAGTTATTCAGGGAGCAGATTGAGGATCTAAAGGAAAAG----------------GAAAGACTCCTG------------------GACGAGGAA---AATGCAGTGTTACGCAAGAAG----------------------------------------------------------------------------------TGTGGAGGGCAG------AAA---ATG------GAACATCCG---AACCAC---------------------CAT---AGACAA---------------------ACT---GAG---------------------------------------------TTA------------------------TTT------------------------------GGT------------CAG------------------------------------------------------AGCAAT------CAA---------AAT---GCA------------------------------------------------------------------------------------------------GATGTGGAGACC---------GAA------CTGTTCATAGGGAGGCCT---GAA------AGA---GCAAACACACGCTAC---------------CCA---TTACAGGACTAT-------------------------------------------------------------------------------------------------
Pachysandra_t_PAteSOC1        ---------------------------------------------------------------------------------------------------------------------------------------------------------------------------------------------------------ATGGTGAGGGGAAAGACTCAGATGAGGAGGATAGAGAACGCAACAAGCAGGCAAGTAACCTTCTCCAAGCGTCGAAATGGGTTGCTGAAGAAAGCCTTTGAGCTATCT---------GTTCTCTGTGATGCTGAAGTTGGGCTTATTGTCTTTTCACCAAGAGGCAAGCTTTATGAGTTCTCAAAT---------TCCAG-------CATGCAAAATACGATAGAACGCTACCAGAGGTATTCGAAAGAT---GTA---CTAATCAACAACAAA---TCA------ATA---------GAGCAA---------AATATGCAG----------------CATTTGAAGCATGAAGCCGTGAAC---ATGTCAAAGAAGATCGAGCATCTCGAAATTTCTAAACG-------------------------------------GAAACTGTTAGGAGAGGGTTTGAGATCTTGTACAGTGGATGAACTGCAGCGGGTTGAGAATCAGTTGGAGCGAAGTTTAATCAACGTTCGGGCG------------------------------------------AGAAAG-------------------------------------ACTCAGTTATTTAAGGAGCAGACTGAGCAACTAAAAGAAAAG----------------GAGAAGCTCCTA------------------ACAAAGGAA---AATGCA--------------------------------------------------------------------------------------------------------------------------------------------------------------------------------------------------------------------------------------------------------------------------------------------------------------------------------------------------------------------------------------------------------------------------------------------------------------------------------------------------------------------------------------------------------------------------------------------------------------------------------------------------------------------------------------------------------------------------------------------------------
Aquilegia_c_AcoSOC1           ---------------------------------------------------------------------------------------------------------------------------------------------------------------------------------------------------------ATGGTGAGAGGAAAAACACAGATGAAACGTATAGAGAACGCAACAAGTAGACAAGTAACGTTTTCAAAGAGAAGAAGTGGTTTGTTAAAGAAAGCTTACGAGTTATCT---------GTTCTTTGTGATGCTGAAGTTGCTGTTATTGTTTTCTCACCAAGAGGAAAACTTTACGAGTTCAGTAATATA------AACAG1:185:7CTTGCAAAACACAATAGACCGCTATCAAAGACACACAAAGGAC---ATC---CGAAGTAACAACAAA---GCA------ATA---------GAA------------ACTTGTCAC2:264:7---------GGATTGAAGGACGAAACTTTGAAC---ATGACAAAGAAGATAGATACTCTCGAGGCATCTAAAAG------------------------------3:326:7GAAGCTATTGGGAGAAGACCTGGCATCATGTTCAACAGATGAACTACAACAGCTAGAAAATCAGTTGGAGAAAAGCCTAAGCATCATCAGGGAG------------------------------------------AAAAAG4:426:7------------------------------ACTGAGTTGTACAAGCAGAGAATTGAACTGCTAAAAGAGAAG5:468:7---------GAAGTGATGTTG------------------TCAGAGGAA---AATGCCATGTTATGTGACAAG6:510:7---------------------------------------------------------------------------TGTGGAGTGCGA------CGT---TGG------AGCCAGTTA------------------------------ACA---CCACAA---------------------TTA---GAA---------------------------------------------CTT------ATGCCA------------CAA------------------------------AGT------------CAA------AATAGTAATTCAGAGGTGGAGAATGAAACCAGAACATCTAATCAAGAAGATAGC------CAA---------GTC---AGC------------------------------------------------------------------------------------------------GATGTGGAGACT---------GAG------TTGTTCATTGGATGGCCT---GAT------AGA---GGAAGAAAGACAAAG---------------CCA---TGT---------------------------------------------------------------------------------------------------7:693:7
Akebia_t_AktMADS1             ---------------------------------------------------------------------------------------------------------------------------------------------------------------------------------------------------------------------------------------------------------------------------------------------------------------------------------CTTTGTGATGCTGAAGTTGCTCTTATTGTCTTCTCCCCAAGAGGAAAACTCTATGAGTTTGCAAGC---------TCAAG-------CACCCGTAAGACGATAGAACGCTATCAAAGGCACACAAAGGAC---GTA---CAGATCAAC---ATT---GGT------GGAATG------GAAGAA---------AATATGCAG----------------CATTTGAAGTTTGAAGCTGCGAAC---ATGGCAAAGAAGATTGACCTTCTTGAAGCTTCGAAACG-------------------------------------GAAGCTTTTGGGAGAAGGTTTGGGATCATGTTCTATAGAGGAACTGCAACAGATGGAGACTCAATTAGAGCGAAGCCTAAGCAACATCAGGATG------------------------------------------AGAAAG-------------------------------------ACTCAGTTATTTATTGAGAAGATTGAGGAACTAAAAGAAAAG----------------GAGAGAATCCTA------------------TTGGAGGAA---AATAAAATGTTGTGTGAGAAG----------------------------------------------------------------------------------TGTGGGGTGCTA------CCA---GGA------CAAGAGTTG---AAG------------------------CAA---CAGCTA---------------------CTA---GAA---------------------------------------------ATT------GCCCCA------------TTC------------------------------AGT------------CAA------AATAGTCAAAATTCTGATGTGGAGACCGAAATTGTTCCATACAGTCAAGATAGT------CAA---------AAT---TCT------------------------------------------------------------------------------------------------GAGGTGGAGACT---------GAA------TTGTATATCGGACAGCCT---ACA------CGC---TATCCATCGCATCAAGGT-------------------------------------------------------------------------------------------------------------------------------
Magnolia_v_SOC1               ---------------------------------------------------------------------------------------------------------------------------------------------------------------------------------------------------------ATGGTGAGGGGGAAAACGCAGATGAGGAGGATAGAGAACGCGACGAGCAGGCAGGTGACGTTCTCGAAAAGGAGGAATGGGTTGTTTAAGAAGGCATTTGAGCTGTCT---------GTACTGTGCGATGCTGAGGTGGCATTGATCGTCTTCTCTCCGAGGGGGAAACTATACGAATTCGCTAGC---------TCAAG-------CATGCATAAGACGATAGATCGCTATGGAAGGCATGCGAAAGAC---GTC---AGCATCACC---AAC---AAA------ACAGTG------GAACAA---------AATGTACAG----------------CAATGGAAGTTCGAAGCCGCACAC---ACGGCAAAGAAGATCGAAAACCTTGAAGTCTCTAAGCG-------------------------------------TAAGCTTTTGGGAGAAGGTCTTGGATCATGTCCCATTGAGGAACTGCAACAAATTGAGAGCCAGTTAGAGCGAAGCCTAAGCAGCATTAGAGCA------------------------------------------AGAAAG-------------------------------------ACTCGATTGTTTACGGAGCAGATTCAGCAGCTAAAAGAGAAG----------------GAGAGATTCCTA------------------ACAGAGGAA---AATGCAATATTGTCGAAGAAG----------------------------------------------------------------------------------GCCATTGATTTA------TCT---GTG------CAGCCACTG------------------------------CAA---CAACTC---------------------------------------------------------------------------------------------------------------------------------------------------------------------------TCTCCCACTCAGAAGGAGATCGTTCCCTACGATGACGAAACT------CAA---------GAT---CCT------------------------------------------------------------------------------------------------GAAGTAGAAACT---------GAA------TTGTTCATTGGAAGGCCT---GAA------AGAGGAAAAACGCGTTATCCC---------------ATG---AAAGCT-------------------------------------------------------------------------------------------------------
Magnolia_p_MpMADS9            ------------------------------------------------------------------------------------------------------------------------------------------------------------------------------------------------------------------------------------------------------------------------------------------------------------GAATTGACG---------GTGTTGTGTGACGCTGAGGTGGCATTGATCGTCTTCTCTCCGAGGGGGAAACTATACGAATTCGCTAGT---------TCAAG-------CATGCATAAGACGATAGATCGCTATGAAAGGCATGCGAAAGAC---ATT---AGCATCGCC---AAC---AAA------ACAGTG------GAACAA---------AATGTACAG----------------CAATGGAAGTTCGAAGCCGCACAC---ATGGCAAAGAAGATCGAGCACCTTGAAGTCTCTAAGCG-------------------------------------TAAGCTTTTGGGAGAAGGTCTTGGATCACGTCCCATCGAGGAACTGCAACAAATCGAGAGCCAGTTAGAGCGA---CTAAGCAGCATTAGAGCA------------------------------------------AGAAAG-------------------------------------ACACTATTGTTTACGGAGCAGATTCAGCAGCTAAAAGAGAAG----------------GAGAGATTTCTA------------------ACAGAGGAA---AATGCAATATTGTCGAAGAAG----------------------------------------------------------------------------------GCCGATGATTTA------TCT---GTG------CAGCCACTG------------------------------CAA---CAACTC---------------------------------------------------------------------------------------------------------------------------------------------------------------------------TCTCCCACTCAGAAGGAGATTGTTCCCTATGATGACGAAACT------CGB---------SAT---CCT------------------------------------------------------------------------------------------------GAAGTAGAAACT---------GAA------TTGTTCATTGGAAGGCCT---GAA------AGAGGAAAAAAACGTTATCCC---------------ATG---AAA----------------------------------------------------------------------------------------------------------
Asarum_c_MADS585              ---------------------------------------------------------------------------------------------------------------------------------------------------------------------------------------------------------------------------------------------------------------------------------------------------AAGGCCCATGAGATCTCC---------GTGCTGTGTGATGCCGAGGTCGGTCTTATCGTCTTCTCGCCCAGAGGGAAGCTCTACGAGTTCGCGAAT---------TCCAG-------CATGTTAAAGACCATAGAACGCTATCAGAGGCACTCAAAAGAA---GCT---AATGTCAAC---AAT---AAG------GCGACA------GAACAA---------AACATTCAG----------------CACTGGAAATATGAAGCTGAACAC---ATGGCAAAGAAGATTGAGTTTCTCGAATCCTCTAAACG-------------------------------------GAAACTTTTGAGTGAAGATCTGGAATCATGTTCGACTGAGGAACTCCAGCAAATAGAAAGCCAACTGGAGCGAAGCCTAAGCAGCATAAGAGGA------------------------------------------AAAAAG-------------------------------------AATCAATTATTCAAGGAGCAGATTGAGCAACTAAAAGAAAAG----------------GAAAAAATCCTA------------------ATTAAGGAG---AATGCCATATTAAGTCAGAAG----------------------------------------------------------------------------------TGT---------------GGA---ACC------CAACCACAA------------------------------CAA---CAATCA---------------------------------------------------------------------------------------------------------------------------------------------------------------------------ACGAGCCCCAGCGGAACT---GTCCCATATGAGCATATTTTCCCA---CAC---------TCC------------------------------------------------------------------------------------------------------GAGGTGGAGACA---------GAT------TTGTTCATTGGAAGACCT---GAA------AGAGGAAGTACACGC----------------------------------------------------------------------------------------------------------------------------------------
Triticum_a_WSOC1              ---------------------------------------------------------------------------------------------------------------------------------------------------------------------------------------------------------ATGGTGCGGGGGAAGACGCAGATGAAGCGGATAGAGAACCCGACGAGCCGGCAGGTGACCTTCTCCAAGCGCCGCGGCGGCCTGCTGAAGAAGGCCTTCGAGCTCTCC---------GTCCTCTGCGACGCCGAGGTCGCGCTCGTCGTCTTCTCCCCCCGCGGCAGGCTCTACGAATTCGCCAGC---------TCCAG-------CATGAAGAACACAATTGAACGTTATAAGACAGTCACAAAGGAT---------AATTTGGGC---AGA---CAG------ACGGTA------CAGCAA---------GATATAGAG----------------AAAGTAAAAGCTGATGCTGAGGGC---TTGTCAAAGAAGCTTGATGCTCTTGAAGCTTGCAAAAG-------------------------------------CAAACTTTTGGGCCAAAATTTGGAAGAATGCTCTATTGAAGAACTGCAAAGCTTAGAGGTCAAAATTGAAAGAAGCCTTCTAGGCATCAGGGCA------------------------------------------ATGAAG-------------------------------------ACTCGGCGGTTCGAAGAGCAGCTCTCTACGTTGAGGCAGAAG----------------GAGATGAAGTTG------------------CGGCAGGAC---AATGAAGAACTATATAGCCAG-------------------------------------------------------------------------TGCCAGAAGGAACAGCACTCT------GCG---TTG------GAGGCGGCC---------------------------GCGCCCCCTGCTCCG---------------------GCGACCTTG---------------------------------------------GCG------GCGCTC------------CCT------------------------------------------------------------------------------------------------------GCTCCA------GTG---------ACC---CTG------------------------------------------GCGGAGCAGGGCCAGCAGGTGGTG------------------------------GATGTGGAGACG---------GAT------CTATTTCTTGGATTGCCC---GGC------ACCGGCCGCTCC-------------------------------------------------------------------------------------------------------------------------------------------
Oryza_s_OsMADS50              ---------------------------------------------------------------------------------------------------------------------------------------------------------------------------------------------------------ATGGTGCGGGGGAAGACGCAGATGAAGCGGATAGAGAACCCCACGAGCCGCCAGGTCACCTTCTCCAAGCGCCGCAACGGCCTGCTCAAGAAGGCCTTCGAGCTCTCC---------GTCCTCTGCGACGCCGAGGTCGCGCTCATCGTCTTCTCCCCGCGCGGCAAGCTCTACGAATTCGCCAGC---------GCCAG-------TACGCAGAAAACAATTGAACGCTATAGGACGTATACAAAGGAA---------AATATCGGC---AAC---AAG------ACAGTA------CAGCAA---------GATATAGAG----------------CAAGTAAAAGCTGACGCTGATGGT---TTGGCAAAGAAACTTGAAGCTCTTGAAACTTACAAAAG-------------------------------------AAAACTGCTGGGTGAAAAGTTGGATGAATGTTCTATTGAAGAACTGCATAGCCTGGAGGTCAAGCTGGAGAGAAGCCTCATTAGCATCAGGGGA------------------------------------------AGGAAG-------------------------------------ACAAAGCTGCTTGAGGAGCAGGTTGCCAAACTGAGAGAGAAG----------------GAGATGAAGCTG------------------CGCAAGGAC---AATGAAGAGTTACGCGAAAAG-------------------------------------------------------------------------TGTAAGAATCAG---------------CCT---CCC------------------------------------------------------------------------------------------------------------------------------------------------TTG------------TCT------------------------------------------------------------------------------------------------------GCTCCT------TTG---------ACT---GTC------------------------------------------CGGGCCGAAGATGAGAACCCGGACCGTAACATCAACACCACCAACGACAACATGGATGTCGAAACT---------GAG------CTATTCATAGGGCTGCCT---GGC------AGAAGTCGCTCCAGCGGCGGT---GCTGCA---------GAAGATAGCCAAGCGATGCCCCATTCT-------------------------------------------------------------------------------------
Triticum_a_TaAGL20            ---------------------------------------------------------------------------------------------------------------------------------------------------------------------------------------------------------ATGGTGCGGGGGAAGACGCAGATGAAGCGGATAGAGAACCCGACGAGCCGGCAGGTGACCTTCTCCAAGCGCCGCGGCGGCCTGCTCAAGAAGGCCTTCGAGCTCTCC---------GTCCTCTGCGACGCCGAGGTCGCCCTCGTCGTCTTCTCCCCCCGCGGCAGGCTCTACGAATTCACCAGC---------TCCAG-------CATGAAGAACACAATTGAACGTTATAAGACAGTCACAAAGGAT---------AATATGAGC---AGA---CAG------ACGGTA------CAGCAA---------GATATGGAG----------------AAAATAAAAGCTGATGCTGAAGGC---TTGTCAAAGAAGCTTGATGCTCTTGAAGCTTGCAAAAG-------------------------------------CAAACTTTTGGGTCAAAATTTGGAAGAATGCTCTATTGAAGAACTGCAAAGCTTAGAGGTCAAAATTGAAAAAAGCCTTCTAGGCATCAGGGCA------------------------------------------ATGAAG-------------------------------------ACTCGGCGGTTTGAAGAGCAGCTCTCTACGTTGAGGCAGAAG----------------GAGATGACGTTG------------------CGGCAGCAC---AATGAAGAACTATATAGCCAG-------------------------------------------------------------------------TGCCAGAAGGAACAGCACCTT------GCG---TCG------GAGGCGGCG---------------------------GCGCCCCCTGCTCCG---------------------GCGACCTTG---------------------------------------------GCG------GCGCTC------------CCT------------------------------------------------------------------------------------------------------GCTCCA------GTG---------ACC---CTG------------------------------------------GAGGAGCAGGGCCAGCAGATGGTG------------------------------GATGTGGAGACG---------GGT------CTATTTCTTGGACTGCCC---GGC------ACCGGCCGCCCC-------------------------------------------------------------------------------------------------------------------------------------------
Triticum_a_TaAGL21            ---------------------------------------------------------------------------------------------------------------------------------------------------------------------------------------------------------ATGGTGCGGGGGAAGACGCAGATGAAGCGGATAGAGAACCCGACGAGCCGGCAGGTGACCTTCTCCAAGCGCCGCGGCGGCCTGCTCAAGAAGGCCTTCGAGCTCTCC---------GTCCTCTGCGACGCCGAGGTCGCCCTCGTCGTCTTCTCCCCCCGCGGCAGGCTCTACGAATTCGCCAGC---------TCCAG-------CATGAAGAACACAATTGAACGTTATAAGACAGTCACAAAGGAT---------AATATGAGC---AGA---CAG------ACGGTA------CAGCAA---------GATATGGAG----------------GAAATAAAAGCTGATGCTGAGGGC---TTGTCAAAGAAGCTTGATGCTCTTGAAGCTTGCAAAAG-------------------------------------CAAACTTTTGGGTCAAAATTTGGAAGAATGCTCTATTGAAGAATTGCAAAGCTTAGAGGTCAAAATTGAAAAAAACCTTCTAGGCATCAGGGCA------------------------------------------ATGAAG-------------------------------------ACTCGGCGGTTTGAAGAGCAGCTCTCTACGTTGAGGCAGAAG----------------GAGACAAAGTTG------------------CGGCAGGAC---AATGAAGAACTATATAGCCAG-------------------------------------------------------------------------TGCCAGAAGGAACAGCACCTT------GCG---CCG------GAGGCGGCG---------------------------GCG---------------------------------------------------------------------------------------------------CCC------------CCT------------------------------------------------------------------------------------------------------GCTCCG------GCG---------ACC---TTG---------GCGGCGCTCCCT---GCTCCAGTGACC---CTGGAGGAGCAGGGCCAGCAGATGGTG------------------------------GATGTGGAGACG---------GAT------CTATTTCTTGGACTGCCC---GGC------ACCGGCCGCTCC-------------------------------------------------------------------------------------------------------------------------------------------
Zea_m_ZmSOC1                  ---------------------------------------------------------------------------------------------------------------------------------------------------------------------------------------------------------ATGGTGCGGGGCAAGACGCAGATGAAGCGGATAGAGAACCCGACCAGCCGCCAGGTCACCTTCTCCAAGCGCCGCAACGGCCTGCTCAAGAAGGCGTTCGAGCTCTCC---------GTCCTCTGCGACGCCGAGGTCGCCCTCGTCGTCTTCTCCCCGCGCGGCAAGCTCTACGAATTCGCCAGC---------GGAAG-------TGCGCAGAAAACGATTGAACGTTATAGAACATACACAAAGGAT---------AATGTCAGC---AAC---AAG------ACAGTG------CAGCAG---------GATATTGAG----------------CGAGTAAAAGCTGATGCGGATGGC---CTGTCAAAGAGACTCGAAGCACTTGAAGCTTACAAAAG-------------------------------------GAAACTTTTGGGTGAGAGGTTGGAAGACTGCTCCATTGAAGAGCTGCACAGTTTGGAAGTCAAGCTTGAGAAGAGCCTGCATTGCATCAGGGGA------------------------------------------AGAAAG-------------------------------------ACTGAGCTGCTGGAGGAGCAAGTCCGTAAGCTGAAGCAGAAG----------------GAGATGAGTCTG------------------CGCAAGAGC---AACGAAGATTTGCGTGAAAAG-------------------------------------------------------------------------TGCAAGAAGCAG---------------CCG---CCT------------------------------------------------------------------------------------------------------------------------------------------------GTG------------CCGATGGCTTCG---------------------------------------------------------------------------------------------GCGCCG------CCT---------CGT---GCG------------------------------------------CCGGCAGTCGACAACGTGGAGGACGGTCACCGGGAGCCGAAGGACGACGGGATGGACGTGGAGACG---------GAG------CTGTACATAGGATTGCCC---GGC------AGAGACTACCGCTCAAGCAAA------------------GACAAGGCTGCAGTGGCGGTCAGGTCAGGC----------------------------------------------------------------------------------
Triticum_a_TaAGL7             ---------------------------------------------------------------------------------------------------------------------------------------------------------------------------------------------------------ATGGTGCGGGGCAAGACGCAGATGAAGCGGATAGAGAACGCGACGAGCCGGCAGGTGACCTTCTCCAAGCGCAGGAATGGGCTGCTCAAGAAGGCCTTCGAGCTCTCC---------GTGCTCTGCGACGCCGAGGTCGCGCTCGTCGTCTTCTCCCCTCGCGGCAGGCTCTACGAGTTCGCCAGCGCC------ACCAG-------CTTGCAGAAATCGATTGACCGCTATAAGGCTTATACAAAGGAT---------ACTGTTAAT---AAC---AAG------ACAGTA------CAGCCA---------GATATACAG----------------CAAGTCAAAGCTGATGCTCTAAGC---TTGGCAAAGAAACTTGAAGCTCTTGAAGATTCGAAGCG-------------------------------------AAAGATCTTGGGCGAAAATTTAGGAGGATGCTCTACTGAAGAACTGCATTTTCTGGAAGGAAAAATTGAGAAGAGTCTCCGCGTTATCAGAGGA------------------------------------------AAGAAG-------------------------------------ACCCAGCTGCTCGAACAGCAGATAGCTAAACTGAAAGAGAAG----------------GAGAGGACGCTT------------------CTCAAAGAC---AACGAAGACTTGCGCGGAAAG----------------------------------------------------------------------------------CAGCGCAACCTT------GAG---GCG------CGGCTGTTG---------------------------CTTCCT---GCCCCG---------------------AAC---AGC---------------------------------------------GTG------GCACCC------------CTG------------------------------CAG------------CCA------------------------------------------------------CGCGGC------GAG---------CCA---GCG------------------CCAGAGCAGGAGCCGGTA---CAGAGGGACGAG---------------------------------------------GACGTGGAGACG---------GAG------CTCTACATTGGGTTGCCC---GGG---------GTTCGCTGCTCCAGCCGG---CGGTCAGGT---------CAAGCCAAA----------------------------------------------------------------------------------------------------
Hordeum_v_HvSOC1              ---------------------------------------------------------------------------------------------------------------------------------------------------------------------------------------------------------ATGGTGCGGGGGAAGACGGAGATGAAGCGGATAGAGAACGCCACGAGCCGGCAGGTGACCTTCTCCAAGCGCAGGAACGGGCTGCTCAAGAAGGCCTTCGAGCTCTCG---------GTGCTCTGCGACGCCGAGGTCGGGCTCGTCGTCTTCTCCCCTCGCGGCAGGCTCTACGAGTTCGCCAGCGCC------GACAG-------CTTGCAGAAATCAATTGACAGATATAAGGCTTATACAAAGGAT---------GATGTTAAT---AAC---AAG------ACAGTA------CAGCCA---------GATTTGCAG----------------CAAGTCAAAGCTGACGCTCTAAGC---TTGGCAAAGAAACTTGAAGCTCTTGAAGACTCGAAGCG-------------------------------------AAAGATCTTGGGCGAAAATTTAGGAGGATGCTCTGCTGAAGAACTGCATTTTCTGGAAGGAAGAATTGAGAAGAGTCTCCGCATCATCAGAGGG------------------------------------------AAGAAG-------------------------------------ACCCAGCTGCTGGAGCAGCAGATAGCTAACCTGAAAGAGAAG----------------GAGAGGAAGCTT------------------CTCAAAGAC---AACGAAGACTTGCGTGGAAAG----------------------------------------------------------------------------------CAGCGCAACCTT------GAG---CCG------CCGCTGTTG---------------------------CTTCCT---CCCCTG---------------------AAC---TGC---------------------------------------------GTC------GCGCTC------------CTG------------------------------CAG------------CCA------------------------------------------------------TGTGGC------GAG---------CCG---GCG------------------CCA---GAGCAGGAGACG---GTACCAAGT---GAGGAG---------------------------------------GACGTAGAAACG---------GAG------CTCTACATTGGGTTGCCC---GGG---------CATCGCTGCTCCAACCGG---CTGTCAGGT---------CAATCCAAA----------------------------------------------------------------------------------------------------
Brachypodium_d_BdSOC1         ---------------------------------------------------------------------------------------------------------------------------------------------------------------------------------------------------------ATGGTGCGGGGCAAGACGGAGTTGAAGCGGATAGAGAACACGACGAGCCGGCAGGTGACCTTCTCCAAGCGCCGCAACGGGCTGCTCAAGAAAGCCTTCGAGCTCTCC---------GTGCTGTGCGACGCCGAGGTCGCGCTCGTCGTCTTCTCCCCGCGCGGCAGGCTCTACGAGTTCGCCAGCTCT------GCCAG1:185:7CCTGCAAAAGACGATCGACCGCTATAAGGCATACACAAAGGAT---------AATGTTAAT---AAG---AAG------ACAGCA------CAACAA---------GATATTCAG2:264:7---------CAAATCAGAGCTGACACTGTAGGC---TTGGCAAAGAAACTTGAGGCTCTTGAAGATTCGAAACG------------------------------3:326:7AAAAATCTTGGGCGAAAACTTAGGAGAATGTACTACTCAAGAACTGCATATTCTGGAAGCTAAAATTGAGAAGAGCCTCCACATCATCAGAGCA------------------------------------------AAGAAG4:426:7------------------------------TCCCAGCTGCTGGAACGGCAGATAGCTAAGCTGAAAGAGAAG5:468:7---------GAGACGATGCTG------------------CTCAAAGAT---AATGAGGAATTACGCGAAAAG6:510:7---------------------------------------------------------------------------CAGCAGCATCTC------GCC---GCA------CTGATGGTG---------------------------GTTCCC---TCCCTG---------------------AAC---CAT---------------------------------------------GTT------GCGCTT------------TCG------------CCTTTG------------CAG------------CCC------------------------------------------------------GAGCCC------GAG---------CCG---GAG------------------CCT---AGCAGCGACGCC---ATT------------GAC---------------------------------------ACCGTGGAGACG---------GAG------CTGTACATAGGGTTGCCC---GGC------AGGGAGCGCTCCTCCAACCGG---CAGTCAGGT---------------------------------------------------------------------------------------------------------------7:681:7
Phyllostachys_e_SOC1          ---------------------------------------------------------------------------------------------------------------------------------------------------------------------------------------------------------ATGGTGCGGGGGAAGACGCAGATGAAGCGGATAGAGAACGCGACGAGCCGGCAGGTGACCTTCTCCAAGCGCAGGAGCGGGCTGCTCAAGAAGGCGTTCGAGCTCTCG---------GTGCTCTGTGACGCCGAGGTCGCGCTCATCGTCTTCTCCCCGCGAGGCAAGCTCTACGAGTTCGCCAGCGCC------ACCAG-------CCTGCAAAAAACGATTGACCGCTATAAGGCACACACAAAGGAT---------AATGCCAAT---AAC---AGG------ACAGCA------CAACAA---------GATATACTG----------------CAAGTCAAAGCTGACGCCGTAAGC---TTGGCAAAGAAACTTGAAGCTCTTGAAGATTCCAAACG-------------------------------------AAAGATCTTGGGCGAAAATTTAGAAGGATGCTCTGCTGAAGAACTGCAGAGTCTGGAAGTCAAACTTGGGAAGAGCCTGCACAACATCAGAGTG------------------------------------------AAGAAG-------------------------------------ACCCAGCTACTGGAGCAGCAGATAGCAAAGCTGAAAGAGAAG----------------GAGAGGACACTG------------------CTCAAAGAT---AATGAAGATTTACGCGAAAAG----------------------------------------------------------------------------------CATCGCAATCTT------CAG---GCG------CCCTTGGTG---------------------------GTTCCT---GCCCTG---------------------AGC---CGC---------------------------------------------ATG------GCGCCG------------CCG------------------------------------------------------------------------------------------------------------------CGC---------GAC---GTG------------------CCG---GAGCCAAGCAGC------------------AACGACATG---------------------------------GACGTGGAGACG---------GAG------CTGTACATAGGACTGCCC---GGC------AGAGATCGCACCTCCAACCGG---GAGTCAGGT----------------------------------------------------------------------------------------------------------------------
Zea_m_ZmM76                   ---------------------------------------------------------------------------------------------------------------------------------------------------------------------------------------------------------ATGGTGCGGGGGAAGACGGAGCTGAAGCGGATAGAGAACGCGACGAGCCGGCAGGTGACCTTCTCGAAGCGCCGCAACGGGCTGCTCAAGAAGGCCTTCGAGCTCTCC---------GTGCTCTGCGATGCTGAGGTCGGGCTCGTCGTCTTCTCCCCGCGCGGCAAGCTCTACGAGTTCGCCAGCGCC------GCCAG1:185:7CCTCCAGAAAACAATTGACCGCTACAGGACATACACAAGGGAA---------AATGTCAAT---AAC---AAG------ACTGTT------CAACAA---------GATATACAG2:264:7---------CAAGTCAAAGCAGATGCCGTAAGC---TTGGCAAGTAGACTCGAAGCCCTAGAAAAGACCAAACG------------------------------3:326:7AATGTTTCTGGGTGAAAATTTAGAAGAATGCTCCATTGAAGAACTGCATAATCTGGAGGTTAAACTGGCGAAGAGCCTTCACGTCATCAGAGGG------------------------------------------AAGAAG4:426:7------------------------------ACACAACTGCTGGAGCAGCAGATATCCAAGCTGAAGGAGAAG5:468:7---------GAGAGGACCCTG------------------CTCCAAGAC---AACAAAGAGTTGCGGGATAAG6:510:7---------------------------------------------------------------------------CAGCGCAACCTC------CAG---TCT------CCACCGGAG---------------------------GCGCCACCGGACCTG---------------------AAC---CGC---------------------------------------------TGT------GTCCCT------------CCT------------------------------------------------------------------------------------------------------TGGCCG------CGT---------AGC---CTG------------------CCG---GCACCGAGC---------------------AATGACATG---------------------------------GACGTGGAGACG---------GAG------CTGTACATAGGATTACCC---GGC------AGGGAGCGCTCCTCCAACCGG---GACTCTGAT---------------------------------------------------------------------------------------------------------------7:672:7
Setaria_i_SiMADS56            ---------------------------------------------------------------------------------------------------------------------------------------------------------------------------------------------------------ATGGTGCGGGGGAAGACGGAGATGAAGCGGATAGAGAACGCGACGAGCCGGCAGGTGACCTTCTCCAAGCGCCGCAACGGGCTGCTCAAGAAGGCGTTCGAGCTCTCT---------GTGCTCTGCGACGCCGAGGTCGGCCTCATCGTCTTCTCCCCGCGCGGCAAGCTCTACGAGTTCGCCAGCGCC------TCCAG-------CCTCCAGAAAACGATTGACCGCTATAAGGCATATACAAGGGAA---------AATGTCAAT---AAC---AAG------TCTGTA------CAACAG---------GATATACAG----------------CAAGTCAAAGCAGATGCCTTAAGC---TTGGCAAATCGACTTGAAGCCCTTGAAAAGTCCAAGCG-------------------------------------GAAGTTTTTGGGTGAAAATTTAGAAGGTTGTTCTGTTGAAGAACTGCATAGTTTGGAGGTTAAACTGGAGAAGAGTCTCCACGTCATCAGAGGA------------------------------------------AAGAAG-------------------------------------ACCCAACTGCTGGAGCAGCAGATAGCGAAGCTGAAGGAGAAG----------------GAGAGGACCCTG------------------CTTAAAGAC---AACAAAGAGTTACGTGAAAAG----------------------------------------------------------------------------------CAACGCAACGTT------CAG---CCG------CAGCCGGTG---------------------------GCTCCC---GCCCTG---------------------AACCCCCGC---------------------------------------------TGC------CTCCCT------------CCG------------------------------------------------------------------------------------------------------TGGCCG------CGT---------AAT---TTG------------------CCG---GCGCCGTGC---------------------AACGACAACGCG------------------------------GACGTTGAGACG---------GAG------CTGTACATTGGATTACCC---GGC------AGGGAGCGCACCTCCAACCGG---GACTCAGGG----------------------------------------------------------------------------------------------------------------------
Oryza_s_OsMADS56              ---------------------------------------------------------------------------------------------------------------------------------------------------------------------------------------------------------ATGGTGCGGGGGAGGACGGAGCTGAAGCGGATTGAGAACCCGACGAGCCGGCAGGTGACCTTCTCCAAGCGCCGGAATGGCCTCCTCAAGAAGGCGTTCGAGCTCTCC---------GTCCTCTGCGACGCCGAGGTCGCCCTCATCGTCTTCTCCCCCCGCGGCCGCCTCTACGAGTTCGCCAGCGCC------CCCAG1:185:7CCTACAGAAAACCATCGACCGCTATAAAGCATACACAAAGGAT---------CATGTCAAC---AAT---AAG------ACAATT------CAACAA---------GATATCCAG2:264:7---------CAAGTCAAAGATGATACTTTAGGC---TTGGCCAAGAAACTTGAAGCTCTTGATGAGTCCAGACG------------------------------3:326:7GAAAATATTGGGAGAAAATTTAGAAGGATTCTCTATTGAAGAACTGCGTGGTCTAGAAATGAAACTTGAGAAGAGCCTCCACAAGATAAGACTA------------------------------------------AAGAAG4:426:7------------------------------ACCGAGCTTCTGGAGCAGCAGATAGCCAAGCTGAAAGAGAAG5:468:7---------GAGCGGACTTTG------------------CTTAAAGAC---AACGAAAATTTACGCGGAAAG6:510:7---------------------------------------------------------------------------CATCGCAACCTT------GAG---GCT------GCGGCGCTG---------------------------GTG---------GCT---------------------AAC---CAC---------------------------------------------ATG------ACGACG------------ACG------------ACGGCG---CCG------GCG------------GCG------------------------------------------------------TGGCCG------CGG---------GAC---GTG------------------CCT---ATGACGAGCAGC---ACAGCCGGCGCCGCCGACGCCATG---------------------------------GACGTGGAGACT---------GAT------CTGTACATTGGATTGCCC---GGC------ACTGAGCGCTCCTCCAACCGGTCGGAGACAGGT---------------------------------------------------------------------------------------------------------------7:699:7
Triticum_a_TaAGL23            ------------------------------------------------------------------------------------------------------------------------------------------------------------------------------------------------AAGGGCGGCGGGAAGAGGGGCCGGCGCGAGATGCGGCGGATCGAGGACGCCACCAGCCGGCAGGTGACCTTCTCCAAGCGCCGGAGCGGGCTGCTCAAGAAGGCCCTCGAGCTGGGC---------GTCCTCTGCGACGCCGAGGTCGCCCTCATCGTCTTCTCCCCCCGCGGCCGCCTCTACGAGTACGCCTCCGCG------CCAGA-------TTTGCAGAAAACGATTGATCGCTACCTGAACCACACAAAAGGT---ACA---TCTACCAAT---GAG---AAA------ACTGTT------GAGCAACCAGCTGCTGGCGTCCAG----------------ATGTGTAGATCGGAAGCTACGGCC---TTGAAGCACAAGATAGACGCAATTGAGGCATACCAGAG-------------------------------------GAAGCTATCTGGAGAAGGACTGGGGTCCTGTCCGGCCCATGAGCTGCAAGAGCTGGAGCTGCAGCTGGAGAAGAGCCTAAGCTGCATCCGGCAA------------------------------------------AAGAAG-------------------------------------CAACAGAAAATGCTGGATAAAATCTTGGAGCTGAAGGAGAAG----------------GAGAGAAAGCTG------------------TTGACGGAG---AACTCGGTGCTCCGCGAGGAG-------------------------------------TACAAGGCGCTGCCTCTGCTAGAGCTGGCCACTGCTGCTGCTGCTGCTGAAAGA---------TCG---CCT------------------------------------------------------------------------------------------------------------------------------------------------GAC------------GGC------------------------------------------------------------------------------------------------------GCCGGA------GCT---------GAA---GAA------------------------------------------GCTGAGGAGGACGAGCGGCGGCGGCATTACATG---------------------GAAGTGGAGACT---------GAG------CTGGTCATTGGAAGGCCC---GGG------TCGTCTAGC----------------------------------------------------------------------------------------------------------------------------------------------
Oryza_s_LOC_Os06g01890        ------------------------------------------------------------------------------------------------------------------------------------------------------------------------------ATGGCGGCGGCGGGAGGGCAGCAGAGGCGGCGCGGCGGGCGGCGAGAGATGCGGCGGATCGAGGACACGACGAGGCGGCAGGTGACGTTCTCGAAGCGGCGGAAGGGGCTTCTGAAGAAGGCGTCGGAGCTGTCG---------GTGCTGTGCGACGCGGAGGTGGCGCTGCTCGTCTTCTCCCCGCGCGGCCGCTTCTTCCACTTCGCCTCCGCT------CCCTC-------CCTGGAGGGGACAATCGACCGCTACATTAGCCACACCCAAGAG---------GCGCCTGCA---AAC---AAG------AAGCCC------CGTGAA------------CTTACT----------------AATATGAAATCTCAATCCGAAACC---TTAGCAATGGAGATTGACACAGTTGAGGCATACACAAG-------------------------------------GAAGATGCAGGGCGAAAACCTGGAATCATGCTCGTTGCAAGAACTGCATGGCCTGGAGATGCAGATGGAGAAGAGCCTAAGCAGCATCCGTTTA------------------------------------------CAAAAG-------------------------------------CAAAAGAAGCTGATGGATAAGATTTCACAGCTACAACAACAG----------------GAGAAGATTCTG------------------TCGGAGGAG---AACGCACTGCTCCTCGATCAG----------------------------------------------------------------------------GGCAAGGTGCAACAT---------GCT---CCA------------------------------------------------------------------------------------------------------------------------------------------------ATC------------GGG------------------------------------------------------------------------------------------------------GCTCCA------GCG---------CGC---GAG------------------------------------------ATGAATCAGAACCAGCATGTCCAGGATATT------------------------GATGTTGACACT---------GAG------CTGGTCATTGGAAGACGG-------------------------------------------------------------------------------------------------------------------------------------------------------------------
Elaeis_g_EgAGL20              ---------------------------------------------------------------------------------------------------------------------------------------------------------------------------------------------------------ATGGTGCGAGGGAAGACACAGGTGAGACGGATCGAGAACGCCACCAGCCGGCAGGTAACGTTTTCCAAGCGCCGGAATGGGCTTCTTAAGAAGGCCTTCGAGCTCTCC---------GTCCTCTGCGACGCCGAGGTCGCCCTTATCGTCTTCTCCCCTAGAGGGAAGCTCTACGAGTTCTCCAGCTCCAGC---TCCAG-------CATGGAAAAGACGATCGATCGTTACATAATGCATGCAAAAGAT---GTT---AACATCAAC---AAG---AAA------TCAAGA------GAGCAT---------AATGCACAA----------------CAGTTGAAGTCTGATGCTGCAAGC---TTGATGAAGAAGATTGAACGGCTTGAAGCTTCTAAAAG-------------------------------------AAAGCTCTTGGGTGAAAATTTAGAATCATGTGCAATTGAGGAGCTGCATGATCTAGAGCTCCAGTTAGAGCAARGCCTAAGCAGCATCAGAAAT------------------------------------------CGGAAA-------------------------------------TATCAAATGCTCGAAGAGCAAATCTGTCGGCTAAAAGAAAAG----------------GAAAAGATCCTC------------------ACTGCTTCGATACAAGAAAAGTTAAATGCAGAA----------------------------------------------------------------------------------CCTCGGCTA---------CAG---CTA------TGTGCTCCT---------------------------GCT---------------------------------------------------------------------------------------------------GTT------------TCT------------------------------------------------------------------------------------------------------GATGAT------TAT---------GAT---AGTCSGAATACA---------------------------------------------------------------------------------------GATGTAGAGACA---------GAG------CTGGTAATTGGTAGGCCA---GGG------ACTTGCAAGGTC-------------------------------------------------------------------------------------------------------------------------------------------
Phoenix_d_SOC1                ---------------------------------------------------------------------------------------------------------------------------------------------------------------------------------------------------------ATGGTGCGAGGGAAGACGGAGGTGAGACGGATCGAGAACGCCACCAGCCGGCAGGTGACGTTTTCCAAGCGCCGGAATGGGTTGCTAAAGAAGGCCTTCGAGCTCTCC---------GTCCTCTGCGACGCCGAGGTCGCCCTCATCGTCTTCTCCTCTAGGGGGAAGCTCTACGAGTTCTCCAGC---------TCCAG-------CATGGAAAAGACAATCGATCGTTACATAATGCACACGAAAGAT---GTT---GGCGTCAGC---AAG---AAA------GCAAAA------GAGCAT---------AATACACAA----------------CAGTTGAAGTCTGATACTGCAAGC---TTGATGAAGAAGATTGAACGGCTTGAAGCTTCTAAAAG-------------------------------------AAACCTCTTAGGTGAAAATTTGGAATCATGTGCAGTTGAGGAGCTGCATGAACTAGAGCTCCAGTTAGAGCGCAGCCTAAGCAGCATCAGAAAA------------------------------------------CAAAAA-------------------------------------TATCAAATGCTCGAAGAGCAAATCACTCAGCTAAAAGAAAAG----------------GAAAGGATGCTC------------------ACTGCTTCGATACGAGAAAAGTTAAACGCAAAA----------------------------------------------------------------------------------CCTCGGCTA---------CAG---CTA------TGTGCTTCT---------------------------GCT---------------------------------------------------------------------------------------------------GTT------------TCT------------------------------------------------------------------------------------------------------GAGGAT------TAT---------GAT---AGTCCGAATACA---------------------------------------------------------------------------------------GACGTAGAGACA---------GAG------CTGGTAATTGGCAGGCCA---GGG------ACTTGCAAGGTCAAG----------------------------------------------------------------------------------------------------------------------------------------
Musa_a_MaAGL19                ---------------------------------------------------------------------------------------------------------------------------------------------------------------------------------------------------------ATGGTGAGGGGAAAGACGGAGGTGAGGCGGATAGAGAACGCGGCCAGCCGGCAGGTGACCTTCTCCAAGCGCCGCAACGGCCTCCTCAAGAAGGCATACGAGCTGTCC---------GTCCTGTGTGACGCCGAGGTGGCCCTCATCGTCTTCTCCAGCCGCGGCAAGCTCTGGGAGTTCTGCAGCTCC------TCCAG-------CATCGAAAAGACGATGGATCGCTACTTGATGCAAACAAAGGAT---GTG---AATACCAAA---CAC---AGC------GCAATG------ACCCAA---------GAGATGAAG----------------GATCTGATGTCTGAGGCCACTAAT---ATGACAAAGAAGATTGAACTTATTGAAGCCCATAAAAG-------------------------------------GAAGCTCCTTGGTGAAACTTTGGAAACTTGTTCAGCAGCAGAACTGCATGAACTAGGGAATCAGCTGGAGGAGAGCCTGAGACAAATTAGGAAG------------------------------------------AGAAAA-------------------------------------CAATGCCTCCTAGCCGAGCAAATCGCAGAGCTCAGAGAGAAG----------------GAGAAGAGCCTT------------------TTAAAGGAG---AATAAATTATTACATGAAAAG----------------------------------------------------------------------------------TTCAAGGGA---------GGA---AAT------ATGCTACGA---------------------------TTA---------------------------------------------------------------------------------------------------AAT------------GCA------------------------------------------------------------------------------------------------------GCAGAG------GTT---------CAA---AGC------ATG---------------------------------------------------------------------------------------GAGGTAAACACA---------CAG------CTGATGATTGGGAGGCCA---GCA------ACTCTC-------------------------------------------------------------------------------------------------------------------------------------------------
Phalaenopsis_e_SOC1           ---------------------------------------------------------------------------------------------------------------------------------------------------------------------------------------------------------ATGGTGAGGGGAAGGACGGAGATGAGGAGGATAGAGAACCCGACGAGTCGGCAGGTTACGTTTTCGAAGAGAAGGAACGGGTTGCTGAAAAAGGCCTTTGAGTTATCA---------GTGCTCTGCGATGCCGAGGTTGGACTGATCGTCTTTTCTCCTCGCGGGAAGCTCTACGAGTTCGCGAGT---------TCCAG-------CATGCTGAAGACAATTGAGCGTTACAAGATGAATAACAAAGAG---GTG---ATCGATAAT---AAC---AAA------TCAAAC------GAGCAA---------AACATTCAG----------------CAGTGGGAGCAGGATTCGGAGCTC---ATGTCAAAGAAGATTGATGTACTCGAAGATTCTAAACG-------------------------------------GAAGCTGATGGGTGAAAACCTTGAATCCTGCTCTGTGGAGGAGCTGCATGAGTTAGAGACTGAACTTGAGCAAAGCATAAGCAAAGTTAGATGG------------------------------------------CGAAAG-------------------------------------AACCATTTGCTGGAAGAGCAGGTAGTGCAACTTAAAGAGAAG----------------GAGAAGGTGCTA------------------TTAGAAGAG---AATGCCTTGCTACAAAAGCAA-------GGACCTCACACAACCTTATCTCTG------GAGCCA---------------------------------------TTGCAGGGC---------TTG---AAT------ACTTCGAAG---------------------------GAG---------------------------------------------------------------------------------------------------ATG------------GTT------------------------------------------------------------------------------------------------------CCCCAA------TGT---------GAT---AAGAAC---ATG---------------------------------------------------------------------------------------GATGTAGAGACT---------GAA------CTGTATGTAGGATGGCCT---GGAGGT---GGAGGAAGAACCCAACAGTTG------------------TTGAAAGGA-------------------------------------------------------------------------------------------------------
Dendrobium_h_DhSOC1           ---------------------------------------------------------------------------------------------------------------------------------------------------------------------------------------------------------ATGGTGCGGGGGAAGACGGAGATGAGGCGGATAGAGAATCCGACGAGTCGGCAGGTAACCTTCTCCAAAAGGAGGAATGGGCTGCTTAAGAAGGCTTTTGAGCTGTCC---------GTGCTCTGCGATGCTGAGATTGGCCTTATCGTCTTTTCTCCTCGCGGCAAGCTCTACGAGTTCTCCAGT---------TCTAG-------CATGTTGAAGACTATTGAGCGTTACAAGATGAATAACAAAGAG---ATG---ATCAGTAAT---AAC---AAA------TCATCC------GAACAG---------AATATTCAG----------------CAATGGAAGCAGGATAAAGACCTC---ATGTCAAAGAAGATTGACGTTCTTGAAGATTCTAAACG-------------------------------------GAAACTAATGGGTGAAAACCTGGAATCCTGCTCTGCTGAGGAGCTGCATGAATTAGAGAGTCAGCTCGAAGAAAGCATAAGCAAAGTTAGAGGA------------------------------------------CGAAAG-------------------------------------AATCATTTGCTGGAAGAGCAGGTAGTACAACTCAAAGAAAGG----------------GAGAGGGTGCTA------------------CTAGAAGAG---AATGCTTTACTGCACAAGCAA-------GAAAGTCACACAACCTCATTATTGTGGAAGGAGCCT---------------------------------------CTGCTGGGC---------TCA---AATACTTCGAAGGAAGTG---------------------------GTT---------------------------------------------------------------------------------------------------CCC------------CAA------------------------------------------------------------------------------------------------------TGTGAC------AAC---------AAG---CAC------ATG---------------------------------------------------------------------------------------GATGTGGAGACC---------GAA------CTATATGTAGGATGGCCT---GGA------GGAGGAAGAACCCAGCAGTTG------------------TTGAAAGGA-------------------------------------------------------------------------------------------------------
Trillium_c_TrcMADS1           ------------------------------------------------------------------------------------------------------------------------------------------------------------------------------------------------------------------------------------------------------------CAGGTCACGTTTTCGAAGCGGAGGAATGGGCTGCTGAAGAAGGCGTTCGAGCTCTCA---------GTCCTCTGTGACGCCGAGGTCGGCGTCATCGTCTTCTCACCCCGCGATAAGCTCTACGAGTTCTCCAGC---------ACCAG-------CATGCAAAGTACGATTGATCGATATAGGATGCACACAAAATGC---------GTCAACACC---AAC---ATG------CCAACC------GAACAT---------AATACACAG----------------CAATGGAAGTATGAAGCTGTAAGC---ATGGCAAACAAGATAGAACTTCTCGAAGCCTCTAAACG-------------------------------------AAAGCTCATGGGCGAAAGCTTGGAGCCGTGCACGGTAGACGAACTGCAAGAATTAGAGAGCCAAATAGAGAGAAGCCTAAGCAACATTCGAGGA------------------------------------------AGAAAG-------------------------------------GATTACTTGCTAGAACAACAGATTGAGGAGCTTAAAGAAAAG----------------GAGAGGAGACTT------------------CTCGAGGAT---AATGAGTTATTACGTCATAAG-------TCCGAGGAAGAAACT------------------------------------------------------------GAGCTGCAA---------TTA---GCCACCCCAAAAGGGGTT---------------------------CAG---------------------------------------------------------------------------------------------------TAT------------GAT------------------------------------------------------------------------------------------------------CATGGC------AGT---------CAA---CAA------ATG---------------------------------------------------------------------------------------GAGTTGGAGACC---------GAG------TTGCATATCGGATGGCCG---CCA------AAAGTAGCGACTCAATGCATT------------------TCTCATGCT-------------------------------------------------------------------------------------------------------
Musa_a_MaMADS50               ---------------------------------------------------------------------------------------------------------------------------------------------------------------------------------------------------------ATGGTGAGGGGGAAGACGGAGATGAAGCGGATTGAGAACGCGACGAGCCGGCAGGTGACCTTCTCGAAGCGCCGGAGCGGGCTGCTGAAGAAGGCCTACGAACTGTCC---------GTGCTTTGTGACGTCGAGGTCGCGCTCATCATCTTCTCTTCCCGGGGGAAGCTGTACGAGTTCTCCAGC---------TCCAG-------CATGCAAAGCACCCTTGAGCGTTATAGAGAATACTCCAGAGAA---------GATACCAGC---AGC---ACT------ATAATG------GAAGAA---------GATACTGAG----------------CAGTGGAAGCATGAAGCAGCATGC---ATGTCAAAGAAGATTGAGCATCTTGAAGCCTCTAAGCA-------------------------------------GAAGCTTTTGGGTGAAAACTTAGAGTCATGTTCATTTGATGAGCTAAATGAATTAGAAGGTAAGATAGAACAGAGCTTGCGTAGCATCAGAGGA------------------------------------------AGAAAG-------------------------------------TATCATTTGCTGAAGGAGCAGATTTCACAGCTTAAAGAAAAG----------------GAGAGTTCCTTG------------------GTGAAGGAA---AACGCATTACTAAGTGAAAAG-------TGCAAGCGACTGCCT------------------------------------------------------------CAGCTGCCA---------TCT---GCTGCTTCCAAGGGAGTT------------------------CCGCCA---------------------------------------------------------------------------------------------------TTT------------GGC------------------------------------------------------------------------------------------------------ACACTC------GGC---------CAA---CAT------ACT---------------------------------------------------------------------------------------GAGGTGGAGACA---------GAG------CTGCGCATTGGATTTCCA---GGA------AGAGGGACGCAC-------------------------------------------------------------------------------------------------------------------------------------------
Amborella_t_AMtrSOC1          ---------------------------------------------------------------------------------------------------------------------------------------------------------------------------------------------------------ATGGTGAGGGGAAAGACTCAGATGAAGCGTATTGAGAACGCGACCAGCAGGCAGGTCACCTTCTCCAAGCGGCGCAACGGCCTCCTCAAGAAGGCCTTCGAGCTCTCG---------GTCCTTTGCGACGCAGAGGTTGCGCTCATCGTCTTCTCGCCCAGAGGCAAGCTCCATGAGTTCTCCAGC---------TCCAA-------CATGCAAAAGACGATTGAGAGATACCAGAGATACTCAAAAGAA---GTG---GGAATGAAT---GGC---AAA------ATATTG------GAACAG---------AGCATGCAG----------------CACTGGAAGTATGAAGCTGCTACC---ATGGCAAAGAAGATAGAGCTCCTTGAGTTTTCTAAAAG-------------------------------------GAAGCTTCTGGGGGAATCATTAGATTCATGCTCCGTGGAGGAACTGCAACATATAGAAAGCCAGCTTGAGCGAAGCCTAAGTAGTATCAGGGGA------------------------------------------AGAAAG-------------------------------------ACTGCAATGTTAATGGAGCAGATTGAGAAGCTAAAAGAAAAG----------------GAAAAAGTCTTG------------------TCTGCGGAA---AATGCGATGCTAAGTGAGAAG-------TGTGGG---ATACCA------------------------------------------------------------CAAACACCT---------CTAAGAGACAACCGGAAATCAACT------------------------GTTTCT---------------------------------------------------------------------------------------------------TAT------------ATA------------------------------------------------------------------------------------------------------ACCAGT------AGT---------GAG---CAT------GTC---------------------------------------------------------------------------------------GATGTGGAGACT---------GAT------TTGTACATTGGAAGGCCA---GAA------AGTGCACGTGGTCGGTACACT------------------GTGCAGGTTATTGCTGATGGAAATAAA-------------------------------------------------------------------------------------
Picea_a_DAL19                 ---------------------------------------------------------------------------------------------------------------------------------------------------------------------------------------------------------ATGGTGAGGGGAAAAACCCAGATGAAGAGGATCGAGAACTCGACCAGCAGGCAGGTTACGTTTTCTAAGCGCAGGAACGGTCTGCTGAAGAAAGCTTACGAGCTGTCG---------GTGCTCTGCGATGCTGAAGTGGCACTTATTGTTTTCGCCCCCCGAGGGAAGCTCTATGAATTCGCCAAT---------CCCAG-------TATGCAAAAAATGTTGGAGAGGTATCAAAAGTATTCACAAGAA---AGT---GACATAGAT---AAC---ACT------ACCAAA------GAGCAA---------GACTATCAG----------------CATTTAAAACGAGAAATTGCAAAT---ATGGAAGAGAGAATTAGGATCCTCGAATCAACACAAAG-------------------------------------AAAGATGATGGGGGAAGATCTAGCATCATGTTCAGTGAAAGAATTAAATCAGCTAGAAAGCCAAGTTGAACGAGGGTTGAACCACATACGAGCA------------------------------------------CGAAAG-------------------------------------ACTAAAGTATTGGTGGATGAAATAGAACAACTTAAAAGGAAG----------------TGTGCCGAATAT------------------GTGGATGGT---CCGGTTTTG----------------------------------------------------------------------------------------------------ACA---------TCA------------CCTGTACTC---------------------------------------------------------------------------------------------------------------------------------CAG------------CTT------------------------------------------------------------------------------------------------------GGAAAC------ATC---------CAG---CGC------ATT---------------------------------------------------------------------------------------GAAGTGGAGACT---------CAA------TTGGTTATG---AGACCT---CCA------AATGTA-------------------------------------------------------------------------------------------------------------------------------------------------
Pinus_r_PrMADS5               ---------------------------------------------------------------------------------------------------------------------------------------------------------------------------------------------------------ATGGTGAGGGGAAAGACCCAGATGAAGAGAATCGAGAACGCGACCAGCAGGCAAGTTACGCTTTCAAAGCGCCGCAACGGGCTGCTGAAGAAAGCTTACGAGCTCTCG---------GTGCTCTGCGATGCTGAAGTGGGACTTATTGTTTTCTCCCCCAGTGGGAAGCTCTACGAGTTCGCCAGT---------ACCAG-------CATGCAAAAATTGCTGGAAAAATATGAAATTTGTTCACAAGAA---TGT---GGCACAAGT---GAA---TCA------AACAAA------AAGCAA---------GATCCCCAG----------------TGTCTAAAACAAGAAATTGAAAAT---ATGGAAAAAAGAGTTAGGATACTTCAATCCACACAAAG-------------------------------------AAAGATGTTAGGGGAGGGCTTGGCACTATGTTCAATAAAGGAATTAAATCAGTTGGAGGGACAAGTTGAACGAGGATTGAACCATGTACGAGCA------------------------------------------ACAAAG-------------------------------------ACTAAAGTACTTTTGGATGAAATAGAGAAACTTAAACAAAAG----------------GAACATGTTTTT------------------AGAGAAGAG---AAAGCTTTGCTCCATAAAAAG-------TCGGTT---AATCTTCGAGGTGCTAAT------------------------------------------------GGCTGCACA---------ATA------------CCTTCAATT---------------------------------------------------------------------------------------------------------------------------------GGA------------TTG------------------------------------------------------------------------------------------------------ACAAGC------ATA---------GAA---CGC------GTG---------------------------------------------------------------------------------------GAAGTTCAGACT---------CAA------CTGGTCATG---AGACCT---CCA------CATGCCACAGAGATGGACGAC------------AACTTTATGGATGTTGACAACGTGCCACTATCTGGA----------------------------------------------------------------------------------
Pinus_r_PrMADS9               ---------------------------------------------------------------------------------------------------------------------------------------------------------------------------------------------------------ATGGTGAGGGGAAAGACCCAGATGAAAAGGATCGAGAACGACACGAGCAGGCAGGTTACGTTTTCTAAGCGCAGGAATGGGTTACTGAAGAAAGCTTATGAGCTCTCT---------GTGCTCTGCGATGCCGAAGTGGGACTTATAATTTTCTCACCAAGAGGGAAACTATATGAATTCGCCAGT---------CCCAG-------CATGGAGGAGATTTTGGAAAAGTATAAAAAACGTTCGAAGGAA---AAT---GGCATGGCT---CAG---ACA------ACGAAA------GAGCAA---------GATACTCAG-------TATTCCAAACATTCCAAACAAAAGCTTGCAAAT---ATGGAAGAACAGATTAGGATTCTTGAATCAACCCAAAG-------------------------------------AAAGATGTTGGGGGAAGGGTTGGAATCGTGTTCAATGGCAGAATTAAATAAGTTAGAGAGCCAAGCTGAACGAGGATTGAGCCATATACGGGCT------------------------------------------CGAAAG-------------------------------------ACGGAAATATTGGTTGACCAAATAGAATGTCTTAAAAGGAAG----------------GAACGTCTCTTA------------------AGCGAGGAG---AACGCCTTACTCAGTAGAAAG-------TGGGTT---GATCGTCAATCCGTGGACGGTTCC------------------------------------------GGTTCAACA---------TCA------------TCTTCAATT---------------------------------------------------------------------------------------------------------------------------------GGA------------TTG------------------------------------------------------------------------------------------------------GGAAGC------ATC---------GAG---CAG------ATC---------------------------------------------------------------------------------------GAAGTTGAGACA---------CAA------TTGGTTATA---AGACCG---CCA------AATGCACAGGATCACTGTTCT------------GTAAATAGTGGCCAT-------------------------------------------------------------------------------------------------------
Pinus_r_PrMADS4               ---------------------------------------------------------------------------------------------------------------------------------------------------------------------------------------------------------ATGGGAAGGGGGAGGATTCGGTTGAGAAAGATAGAGAGCGCGACCAGCAGGCAGGTTACGTTTTCTAAGCGCAAAAATGGGTTGCTGAAGAAAGCTTACGAGCTGTCG---------GTGCTCTGCGATGTGGAACTGGGACTTATTGTTTTGTCCCCCAGAGGGAAGGTCCATGAATTCTCTAGT---------ACCTG-------CATGCAGAAAATGTTGGAACGATACGAGAAGTGTTCGGAAGGA---AGT---AAAACAACA---AGT---ATA------GCAAAA------GAGGAA---------GATCCCAAG----------------GCTTTAAAACGAGAAATTGCGAAT---ATGGAAGAAAGGATTGAGATTCTTGAACGCACGCAAAG-------------------------------------AAAGATGTTGGGCGAGGAACTGGCATCATGTGCATTGAAGGATTTAAATCAGTTGGAGAGCCAGGTTGAACGAGGCTTGAGAAATATACGAGCG------------------------------------------CGAAAG-------------------------------------AGCGAAATATTGGTGACTCAAATAGAGCAACTTCAAAGAAAG----------------GAACGGATGTTT------------------AGCGAAGAG---AATAATTTTCTCCGAAAGCGG-------ATTGTC---GATCCC------------------------------------------------------------CATTCCGTT---------TTG------------ACAACTCCT------------------------GCAAGT---------------------------------------------------------------------------------------------------GGA------------TCT------------------------------------------------------------------------------------------------------GGAAGC------CTC---------CAA---AGA------AGT---------------------------------------------------------------------------------------GAAGTCGAGACT---------CAA------CTGGTTATG---AGACCG---CCC------AGTTCAAATGCTGATTTTCTT------------------TTTAAT------------AGTTCTCAT-------------------------------------------------------------------------------------
Pinus_r_PrMADS6               ---------------------------------------------------------------------------------------------------------------------------------------------------------------------------------------------------------ATGGCAAGGGGAAAGACACAAATGAGAAAGATCGAGAGCGCGACCAGCAGGCAGGTTACGTTTTCTAAGCGCAGAAATGGATTGCTGAAGAAAGCTTACGAGATGTCG---------GTGCTCTGCGATGCCCAACTGGGACTTATTGTTTTCTCCCCCAGAGGGAAGGTCTATGAATTCTCCAGT---------ACCTG-------CATGCAGAAAATGTTGGCACGGTACGAAAATTTTTCAGAAGGA---AGT---AAAGCAACG---AGT---ACA------GCAAAA------GAGCAA---------GATGTCCAG----------------GGTTTAAAACGACAAATTGCGAAT---ATGGAAGAAAGGATTGAAATTCTTGAATCCATGCATAG-------------------------------------AAAGATGTTGGGGGATGAGCTGGCATCATGCGCATTGAAGGATTTGAATGAGTTGGAGAGTCAGGTTGAACGAGGTTTGAGAAATGTACGAGCG------------------------------------------CGAAAG-------------------------------------ACTGAAATATTGGTGACTGAAATAGAGCAACTTCAAAGAAAG----------------GAATGGATATTA------------------AGCGAGGAG---AATGCTTTCCTCGGCAAAAAG-------TTCGTG---CATCCT------------------------------------------------------------CATTCCGTT---------TCG------------AAAACTCCT------------------------GGAAGT---------------------------------------------------------------------------------------------------GAA------------TCG------------------------------------------------------------------------------------------------------GGAAGC------ATC---------CAA---AAC------AGT---------------------------------------------------------------------------------------GAAGTCGAGACG---------CAA------CTGGTTATG---AGACCG---CCA------TGTACAAATGCTCATTTTCTT------------------ATTAAT------------AGTTCTCAT-------------------------------------------------------------------------------------
Picea_a_DAL3                  ---------------------------------------------------------------------------------------------------------------------------------------------------------------------------------------------------------ATGGTGAGGGGAAAAACCCAGATGAAGAGGATTGAGAATGATACCAGCAGGCAGGTTACTTTTTCTAAGCGCAGGAACGGGCTGCTGAAGAAAGCTTACGAGCTCTCG---------GTGCTCTGTGATGCCGAAGTAGCACTTATTGTTTTCTCTCCAAGAGGGAAGCTCTATGAGTTTGCCAAT---------CCCAG-------CATGCAGAAAATGTTGGAAAGATACGACAAGTGTTCAGAAGGA---AGT---AACACAACT---AAT---ACA------ACGAAA------GAGCGA---------GATATCCAG----------------TATTTAAAACGAGAAATTGCAAAT---AGGGAAGAAAGAATTAAGATTCTTGAATCAAGACAAAG-------------------------------------AAAGATGGTGGGCGAGGAGCTGGCATCATGTGCATTGAGCGATTTAAATCTGTTGGAGAGCCAGGTTGAACGAGGATTGAGACATATACGAGCA------------------------------------------CGAAAG-------------------------------------ACTCAAATATTGGTGGATGAAATTGAAGAACTTAAAAGAAAG----------------GAACGGATATCA------------------AGTGAAGAG---AATGCTTTCCATCGTAAAAGG-------TTTGTC---GATCCTCTGTATGAGAAT------------------------------------------------GGTTCGGTT---------TTG------------GCAACTCTT------------------------GCTAGT---------------------------------------------------------------------------------------------------GGA------------TTA------------------------------------------------------------------------------------------------------GGAAGC------ATC---------CAA---AAC------AGT---------------------------------------------------------------------------------------GAAGTCGAGACT---------CAA------CTGGTTATC---AGACCA------------CCCAGTACAAAAAATCTAACG------------------TGTGATTATGTGAATCTCGTT-------------------------------------------------------------------------------------------
Cryptomeria_j_CjSOC1          ---------------------------------------------------------------------------------------------------------------------------------------------------------------------------------------------------------ATGGTGAGAGGGAAGACTCAAATGAAAAGGATTGAGAATGCAACAAGCAGGCAGGTGACATTCTCCAAGAGAAGAAATGGATTGCTCAAGAAGGCTTACGAGCTTGCT---------GTTCTCTGCGATGCGGAAGTGGCCCTCATCATTTTCTCCCCCAGAGGAAAACTCTATGAGTACTCCAGC---------AACAG-------CATGCAGGTATTATTGGAAAAATACCAAAAGTGTTCGCATGAA---------AACAACAAC---AAT---AAG------GCATCA------GAACAG---------GATGCTCAG----------------TATTTAAAACAAGAGATTGCCAAC---ATGAGGGAAAGGATTAAGAGCTTGGAAACAACCCAAAG-------------------------------------AAACATGTTGGGCGAGGATTTGACACAATGTTCGCTAAAAGACTTGGCTGATTTGGAGGTCAGAGTTGAACGAGGTTTGAGTCACATACGAGCGCATAAGGAGCAATATCTCATGGAAACGATTAAGCAATGCGAAAGAAAG-------------------------------------GAGCGAATGTTGATGGAGGAAAATACAAGGCTTCGTAAAAAG----------------GATCAAATTTTA------------------ACCGAAGAG---AATGCTCTCCTTATGAAAAAG-------TGTGGA---GGCTCCCAATTTCTGGATGGTTCA------------------------------------------TCTTCTACA---------ACA------------TGTACGATT---------------------------------------------------------------------------------------------------------------------------------GGA------------CTA------------------------------------------------------------------------------------------------------CTTACA------TCT---------AAT---TCA------CAC------AGTGAA---GATGAAAATCAT---CTTCAGTTAGTGATGAGGCCTCCTGATGTACAAGATTCACCCACT------------GAAGTTGAAACTCATCAACTTCAA------TTAGTGATG---AGGCCT---CCT------GATGTACAAGATCACCTCGTA------------GTGCATGATTCTGAT-------------------------------------------------------------------------------------------------------
Gnetum_g_GGM1                 ---------------------------------------------------------------------------------------------------------------------------------------------------------------------------------------------------------ATGGTGCGCGGAAAGACGCAGATGAAGAGAATCGAGAATGCGACGAGCCGGCAGGTGACCTTCTCAAAGCGCCGAAACGGACTGCTGAAAAAGGCATACGAGCTCTCC---------ATTCTCTGCGATGCCGAGGTCGGCCTTATCATTTTCTCGCCGCGTGGCAAGCTGTACGAGTTCGCCAAT---------CCCAG-------CATGCAAAAGATGTTGGATCGTTATCAAAAGTGTTGTCAGGAG---TCA---ACTGCAAATACAAGC---AAA------AACTTA------GTTGAA---------GACACTCAG----------------CATTTGAAAAGAGAGGTGGCAATC---ATGGAGGAGAAGATTAAAATGCTTGAATACGCGCAAAA-------------------------------------GAAGTTGTTAGGAGAAAATTTGGAGTCACTTTCGATGAAAGAGTTGACACAACTAGAAAATCAAGCTGAAAGAGGATTAGTGAACATACGAGCA------------------------------------------AGAAAG-------------------------------------ACAGAGATATTGATGGATCAGATCAATCAGCTGAAAAGAAAG----------------TCTCAGTTATTA------------------GGCGAGGAG---AATGCAGTTCTAAGGAAAAAG-------TGTAAT---GGTCCCTACATGGGTGGTGGTCTGCTGTCAATTTTACACGCAGGCGCAAGTGGGGCCGGACCNNNCAACAACAAC---------AAC------------AACAATGGT---------------------------------------------------------------------------------------------------------------------------------GGT------------TCT------------------------------------------------------------------------------------------------------GGTGTG------ACC---------CAC---CAC------GAC------GATAAC---AACAACAACAAC---CGAAGCAACAACGTCAACGTGGAA---------------------------------GACGTGGAGACG---------CAA------TTAAATATT---GGCCCA---CCA------GATGTTCACTGCAGTATCAAT------------CAA-------------------------------------------------------------------------------------------------------------------
Ginkgo_b_GbMADS3              ---------------------------------------------------------------------------------------------------------------------------------------------------------------------------------------------------------ATGGTGAGAGGTAAAACTCAGATGAAGAGGAACGAAAACGCGACCAGCAGGCAGGTGACATTCTCCAAGCGTCGGAATGGGCTGCTCAAGAAAGCTTACGAGTTCTCT---------GTTCTCTGTGACGCGGAAGTGGGTCTTATCATTTTCTCTCCCAGAGGAAAACTTTACGAGTTTGCCAGT---------GCCAG-------TATGCAGAAGATGTTGGAAAGGTACCAGAAGTATTCAGACGAT---ATG---AATGCAAAT---AAG---AAA------ACCAAT------GAGCAA---------GACGCTCAG----------------CATTGGAAGGAAGAAATTGAAAAT---ATGGGGCAAAGGATTGAGATCCTTGAAGCTACACAAAG-------------------------------------GCAAATGTTGGGGGAATGCCTAGCATCATGTTCAATGAAAGAATTGAATCACCTTGAGAACCAAGTAGAACGTGGTTTGAACCATATACGAGCA------------------------------------------AGGAAG-------------------------------------ACTGAAATATTAATGGAGCAGATCGAACAGCTAAAAAGGAAG----------------GAGCGATTCTTA------------------ACTGAGGAG---AACGCAATACTTCGGCAAAAG-------TGTATT---CAACCACATTATGCGGATGCTTCA------------------------------------------ATTTCGACA---------ACC------------CCAACAATT---------------------------------------------------------------------------------------------------------------------------------GGG------------TAT------------------------------------------------------------------------------------------------------GGAAGT------ATT---------CAA---CAT------CCT---------------------------------------------------------------------------------------GAAGTCGAGACT---------CAA------TTGCTTATG---AGGCCA---CCG------GAAGTACAAGACCACATTCAA------------CTTAAGGGTTCTAAT-------------------------------------------------------------------------------------------------------
o_Nuphar_p_NupuSTK.1          ---------------------------------------------------------------------------------------------------------------------------------------------------------------------------------------------------------ATGGGGAGAGGGAAGATCGAGATCAAGCGGATCGAGAACACGACGAACCGGCAGGTGACCTTCTGCAAGCGAAGGAACGGCTTGCTCAAGAAGGCCTACGAGCTATCG---------GTGCTATGCGACGCCGATGTCGCGCTCATCGTCTTTTCCAGCCGAGGCCGCCTCTACGAGTACGCCAAC---------AACAG-------CATTAAAGGCACGATCGAAAGGTACAAGAAGGCATGTGCTGAG---AGC---TCAAACGCC---AAC---TCG------GTTTCC------GAGGCA---------AATGCTCAG----------------TATTATCAACAAGAATCGACCAAG---TTGAGGCAGCAGATACAAATTCTTCAAAATGCAAACAG-------------------------------------GCACTTGATCGGAGATTCTTTGAGCAACCTCAGCGTGAAGGAACTGAAGCAGCTGGAGAACAAAATAGAACGGGGCATAACAAGGATCAGATCG------------------------------------------AAGAAG-------------------------------------AACGAACTTCTGTTCGCAGAAATTGAATATATGCAGAAAAGG----------------GAACTGGAACTT------------------CAAAGTGAT---AACATGTATCTTCGAGCTAAG-------GTTGCC---GAGAGTGAACGAGCA---------------------------------------------------CAGCAGTCA---------AAC------------ATGTTGCCA------------------------GGATCC---------------------------------------------------------------------------------------------------GAT------------TAC------------------------------------------------------------------------------------------------------GAAGCC------ATG---------AAT---ACG------TTT------GATTCC---CGCAACTTCTTT---CCAGTGAACATGATC---------------CACTACTCCAAC---------------CAGGACCAAACT---------GCC------CTGCACCTTGGG-------------------------------------------------------------------------------------------------------------------------------------------------------------------------
o_Nuphar_p_NupuSTK.2          ---------------------------------------------------------------------------------------------------------------------------------------------------------------------------------------------------------ATGGGGAGAGGAAAGATCGAGATCAAGCGGATCGAGAATACGACGAACCGGCAGGTGACCTTCTGCAAGCGGAGGAACGGCCTGCTCAAGAAGGCCTACGAGCTATCG---------GTGCTCTGCGATGCCGAGGTTGCGCTCATCGTCTTCTCCAGCCGAGGCCGCCTCTACGAGTACGCCAAC---------AGCAG-------CATTAAAGGCACGATTGAAAGGTACAAGAAGGCATGTGCTGAG---AGC---TCAAACGCC---AAC---TCG------GTTTCA------GAGGCA---------AATGCTCAG----------------TATTATCAACAAGAGTCGACGAAG---TTGAGGCAGCAGATACAAATTCTTCAAAATGCAAACAG-------------------------------------GCACTTGATGGGAGAATCTTTGAGCAACCTCAGCGTGAAGGAGCTGAAGCAGTTGGAGAGCAAGATAGAACGAGGCATAACAAGGATCAGATCG------------------------------------------AAGAAG-------------------------------------AATGAACTTCTGTTCGCAGAAATTGAATATATGCAGAAAAGG----------------GAACTGGAACTT------------------CAAAGTGAT---AACATGTATCTTCGAGCTAAG-------GTTGCA---GAGAGTGAACGAGCA---------------------------------------------------GAGCAGTCA---------AAC------------ATGTTGCCA------------------------GGATCC---------------------------------------------------------------------------------------------------GAC------------TAC------------------------------------------------------------------------------------------------------GAAGCG------ATG---------CAG---ACG------TTT------GATTCC---CGCAACTTCTTT---CCAGTGAACATGCTC---------------CATTACTCCAAC---------------CAGGACCAAACC---------GCC------CTGCACCTTGGG-------------------------------------------------------------------------------------------------------------------------------------------------------------------------
o_Nymphaea_o_AG3              ---------------------------------------------------------------------------------------------------------------------------------------------------------------------------------------------------------ATGGGGAGAGGGAAGGTTGAGATCAAGCGGATCGAGAACACGACGAATCGTCAGGTGACCTTCTGCAAGCGGAGGAATGGACTGCTGAAGAAGGCGTACGAGCTGTCT---------GTGCTGTGCGACGCGGAGGTCGCGCTGATCGTCTTCTCGAGCCGAGGCCGTCTTTTCGAGTACGCAAAC---------AACAA-------CATCAAGGCCACCATTGATAGGTACAAGAAGGCGTGCGCTGAG---AGC---TCAAACGCA---AAC---TCG------GTGACC------GAGGCC---------AACGCTCAG----------------TATTATCAACAAGAGGCTACCAAA---GTGAGGCAGCAGATACAAATCCTTCAGAATGCGAACAG-------------------------------------GCATTTGATGGGTGAATCTTTAAGTAACCTCAGTGTGAAGGAGCTAAAGCAGCTGGAGAATAAAATAGAGCGGGGCATAACCAGGATCAGATCG------------------------------------------AAGAAG-------------------------------------AACGAACTGCTGTTTGCAGAAATCGAGTACATGCAGAAACGG----------------GAACTGGAACTA------------------CAAAGTGAT---AATATGTATCTTCGAGCCAAG-------GTTGCT---GAGAGCGAGCGAGCA---------------------------------------------------CAGCATTCA---------AAC------------ATGTTACCG------------------------GGATCC---------------------------------------------------------------------------------------------------GAC------------TAC------------------------------------------------------------------------------------------------------GAAACA------ATG---------CAG---ACG------TTT------GATTCC---CGCAACTTCTTT---TCGGTGAACATGCTC---------------CAGTACTCCAAC---------------CAGGACCAAACT---------GCC------CTGCACCTCGGG-------------------------------------------------------------------------------------------------------------------------------------------------------------------------
o_Amborella_t_AMtrAG          ---------------------------------------------------------------------------------------------------------------------------------------------------------------------------------------------------------ATGGGAAGGGGAAAGATTGAGATCAAGCGCATAGAGAACACAACTAATAGGCAGGTGACCTTTTGCAAACGGCGCAATGGGCTACTCAAGAAAGCCTATGAATTATCT---------GTTCTCTGTGATGCTGAAGTTGCACTTATTGTCTTTTCAAGTCGAGGTCGACTGTACGAATATGCAAAT---------AACAG-------CGTGAAAACAACAATTGATAGGTACAAGAAGGCATGCGCTGAT---AGC---TCTCACTCC---GGA---ACT------GTTTCA------GAGGCC---------AATTCTCAA----------------TATTACCAACAAGAAGCTGCAAAA---CTTCGCAATCAAATCCAGGTTTTAACGAATACAAACAG-------------------------------------GCAGTTGATGGGTGACTCCGTTGGTTCAATGACTGTTAAGGAGCTCAGGACATTGGAGAACAAATTGGAAAAGGGAATTAGTAAAATTAGATCA------------------------------------------AAAAAG-------------------------------------AATGAGCTACTATTCGCTGAAATCGACTACATGCAGAATCGG----------------GAACTTGAACTA------------------CAGAAAGAC---AACATGCTTCTCCGAGCTAAG-------ATAGCT---GAAAATGAAAGGGCA---------------------------------------------------CAACACATG---------AAC------------ATGTTGCCA------------------------GGGCCA---------------------------------------------------------------------------------------------------GAA------------TAT------------------------------------------------------------------------------------------------------GATGTA------TTG---------CCA---CCA------TTT------GACTCT---CGGAACTACCTC---CAAGTTAACCTATTAGAACCGAACCATCATAACTACTCGCAT---------------CAGGAGCAAACA---------GCA------CTTCAACTCGGA-------------------------------------------------------------------------------------------------------------------------------------------------------------------------
o_Amborella_t_AMtrSTK         ---------------------------------------------------------------------------------------------------------------------------------------------------------------------------------------------------------ATGGGGAGGGGTAAGATAGAGATAAAGAGGATCGAGAACACGACGAATAGGCAGGTGACGTTTTGCAAGAGGAGGAACGGTTTGCTCAAGAAAGCTTATGAGCTCTCT---------GTGCTGTGCGATGCGGAAGTAGCCCTCATTGTTTTCTCAAGCCGCGGCCGTGTCTACGAGTATGCGAAC---------AACAA-------CATAAAAACAACCATTGAGAGGTACAAGAAGGCTTCTGCTGAC---AGT---TCAAGCGCA---ACA---TCG------ATTTCA------GAGGCC---------AATTCCCAA----------------TACTATCAGCAAGAAGCAACCAAA---CTGCGCCAACAGATACAACTCCTCCAAAATGCCAATAG-------------------------------------GCACTTCATGGGCGATGGCTTGAGTGCTCTGACTATCAAAGAACTCAAGCAATTGGAGGGCAGATTGGAGCGAGGGCTCACCCGAATCAGATCA------------------------------------------AAGAAG-------------------------------------AACGAGTTGTTGTTCGCAGAAATTGAGTACATGCAAAACAAG----------------GAAGCTGAACTG------------------CAAAAGGAT---AACATGTACCTTCGGGCTAAG-------ATAGCC---GAGCAAGATAGGACC---------------------------------------------------CAACAGTCT---------AAC------------ATGTTGCCG------------------------GCACCA---------------------------------------------------------------------------------------------------GAA------------TTC------------------------------------------------------------------------------------------------------GATGCA------ATT---------CCG---ACT------TTT------GACTCT---CAAAATTACTAC---CAAGTGAATCTCATGGAGGGCGCA---CACCACTACCGTAAT---------------CAAGACCAAACT---------GCC------CTTCATCTCGGA-------------------------------------------------------------------------------------------------------------------------------------------------------------------------
o_Ananas_c_MADS3              ---------------------------------------------------------------------------------------------------------------------------------------------------------------------------------------------------------ATGGGCAGGGGGAAGATCGAAATCAAGAGGATCGAGAACACGACGAACCGGCAGGTGACCTTCTGCAAGCGCCGCAACGGCCTGCTCAAGAAGGCGTACGAGCTGTCC---------GTCCTCTGCGACGCCGAGGTTGCCCTAATTGTCTTCTCCAGCCGCGGCCGCCTCTACGAGTACGCCAAC---------AACAG-------CGTGAAGGCTACAATCGAGCGATATAAGAAAGCCTACAGTGAT---ACC---TCAAACACT---GGT---TCG------GTCTCA------GAAGCT---------AATGCGCAG----------------TACTACCAGCAAGAAGCAACAAAA---CTGCGCCAACAAATCACCAACCTCCAGAATTCAAACAG-------------------------------------GAATTTACTGGGTGAGTCTCTCAGCACCATGAGCCCTAGAGACCTCAAACAATTGGAAACCAGGTTGGAGAGAGCTATAACCAAGATAAGAACC------------------------------------------AAAAAG-------------------------------------AATGAACTGTTATTTGCTGAGATTGAGTACATGCAGAAGAGG----------------GAAATGGAGCTG------------------CAAAATGAT---AACATGTACCTGCGAAACAAA-------ATAACT---GAAAATGAGAGGACGCAG------------------------------------------------CAGCACATG---------ACT------------ATGTTGCCG------------------------TCAACAAGC------------------------------------------------------------------------------------------------GAG------------TAT------------------------------------------------------------------------------------------------------GAAGTC------ATG---------CTG---CCA------TAT------GATTCT---AGGAACTTCCTG---CAAGTGAATCTTCTGCAACCCAAT---CAACATTACTCCAAC---------------CATCAGAGCACA---------GCA------CTTCAACTAGGA-------------------------------------------------------------------------------------------------------------------------------------------------------------------------
o_Nuphar_p_NupuAG             ---------------------------------------------------------------------------------------------------------------------------------------------------------------------------------------------------------ATGGGAAGAGGTAAGATCGAGATCAAGCGCATAGAGAACACGACTAACCGGCAGGTTACCTTCTGCAAGCGCCGGAGCGGGCTGCTCAAGAAGGCTTACGAGTTGTCG---------GTGCTCTGCGATGCCGAGGTCTCCCTCATCATCTTCTCCAGCCGTGGCCGTCTTTATGAGTATTCAAAC---------AACAG-------TGTTAAGGCAACAATTGATAGGTACAAGAAAGCATGTGCGGAC---AGT---TCGAACTCG---GGA---ACT------GTTTCT------GAAGCA---------AACGCACAG----------------TATTACCAACAAGAAGCATATAAA---CTACGCCAGCAAATCAGTAAAATACAACAAGATAACAG-------------------------------------GCAAATGCTGGGTGAAGGTATCAATGAAATGTCTGTAAGAGATCTCAAGACTTTAGAGGGAAAATTGGAGAAAAGCATTGCCAAAATAAGATCC------------------------------------------AAAAAG-------------------------------------AATGATTTGCTGAATAGTGAAATCCAGTACATGCAGAAAATG----------------GGTGATGATCTG------------------CAGGAAGAG---AATATGTATCTTAGAGCAAAG-------ATTAGT---GAGAATGAAAGGGCGCATCAGCAA------------------------------------------CAGCACATA---------AGC------------ATGATGGCT------------------------GGGCCATCA------------------------------------------------------------------------------------------------GAG------------TAT------------------------------------------------------------------------------------------------------GAGTTG------CTA---------CCA---ACG------ACC---------------------TTCCAG---CATGTCAATCTATTGGAACCCTCCCACCACCATTACTCGCAC---------------CAAGAAAGGACG---------GCA------CTGCAACTTGGAAGAGAT---TTC-------------------------------------------------------------------------------------------------------------------------------------------------------------
o_Nuphar_a_NUadAG             ---------------------------------------------------------------------------------------------------------------------------------------------------------------------------------------------------------ATGGGAAGAGGTAAGATCGAGATCAAGCGCATAGAGAACACGACTAACCGGCAGGTTACCTTCTGCAAGCGCCGGAGCGGGCTGCTCAAGAAGGCTTACGAGTTGTCG---------GTGCTCTGCGATGCCGAGGTCTCCCTCATCATCTTCTCCAGCCGTGGCCGTCTTTATGAGTATTCAAAC---------AACAG-------TGTTAAGGCAACAATTGATAGGTACAAGAAAGCATGTGCGGAC---AGT---TCGAACTCG---GGA---ACT------GTTTCT------GAAGCA---------AACGCACAG----------------TATTACCAACAAGAAGCATATAAA---CTACGCCAGCAAATCAGTAAAATACAACAAGATAACAG-------------------------------------GCAAATGCTGGGTGAAGGTATCAATGAAATGTCTGTAAGAGATCTCAAGACTTTAGAGGGAAAATTGGAGAAAAGCATTGGCAAAATAAGATCC------------------------------------------AAAAAG-------------------------------------AATGATTTGCTGAATAGTGAAATCCAGTACATGCAGAAAATG----------------GGTGATGATCTG------------------CAGGAAGAG---AATATGTATCTTAGAGCAAAG-------ATTAGT---GAGAATGAAAGGGCGCATCAGCAA------------------------------------------CAGCACATA---------AGC------------ATGATGGCT------------------------GGGCCATCA------------------------------------------------------------------------------------------------GAG------------TAT------------------------------------------------------------------------------------------------------GAGTTG------CTA---------CCA---ACG------ACC---------------------TTCCAG---CATGTCAATCTATTGGAACCCTCCCACCACCATTACTCGCAC---------------CAAGAAAGGACG---------GCA------CTGCAACTTGGAAGAGAT---TTC-------------------------------------------------------------------------------------------------------------------------------------------------------------
o_Picea_a_DAL2                ---------------------------------------------------------------------------------------------------------------------------------------------------------------------------------------------------------ATGGGCCGTGGGAAGATTGAGATAAAGAGGATTGAGAATACTACGAACCGACAGGTCACTTTCTGTAAGCGCCGAAATGGTTTATTGAAGAAGGCGTATGAATTATCA---------GTTCTTTGTGATGCAGAAGTGGCCCTCATCGTCTTCTCCAGCAGAGGGAGACTTTATGAGTTTGCCAAC---------CACAG-------CGTGAAGAGAACGATTGAGAGGTACAAGAAGACTTGCGTTGAC---AAC---AACCACGGA---GGG---GTG------ATTTCG------GAGTCC---------AATTCTCAG----------------TATTGGCAACAGGAGGCTGGTAAA---CTCAGACAACAGATTGAAATTTTGCAAAATGCAAATAG-------------------------------------GCACTTGATGGGTGACGGGCTTACAGCTTTAAACATCAAGGAACTCAAGCAGCTTGAGGTTCGACTTGAAAAAGGAATCGGCCGAGTACGATCC------------------------------------------AAGAAG-------------------------------------AACGAGATGTTGCTTGAGGAGATCGACATCATGCAGAGAAGG----------------GAACACATTCTT------------------ATCCAGGAG---AATGAGATTCTTCGCAGCAAG-------ATAGCC---GAGTGCCAGAATAGC---------------------------------------------------CACAACACG---------AAC------------ATGCTATCA------------------------GCTCCC---------------------------------------------------------------------------------------------------GAA------------TAT------------------------------------------------------------------------------------------------------GATGCA------TTG---------CCA---GCA------TTC------GATTCT---CGAAATTTCCTA---CATGCAAATCTAATCGATGCGGCC---CATCACTATGCACAT---------------CAGGAGCAAACA---------ACG------CTTCAGCTTGGC-------------------------------------------------------------------------------------------------------------------------------------------------------------------------
o_Ginkgo_b_GBM5               ---------------------------------------------------------------------------------------------------------------------------------------------------------------------------------------------------------ATGGGCCGTGGGAAGATTGAGATAAAGAGGATTGAGAACACTACAAACCGACAGGTCACTTTCTGCAAGCGTCGAAATGGTCTGTTGAAGAAAGCGTATGAATTATCC---------GTGCTTTGTGATGCGGAAGTGGCTCTCATCGTCTTCTCCAGTCGCGGGAGACTCTATGAGTTTGCTAAT---------AACAG-------TGTGAAGAGAACAATCGACAGATACAAGAAGACTTGCGCTGAC---AAC---TCTCAGGGT---GGA---GCC------ATTTCA------GAGTGT---------AATTCTCAG----------------TACTGGCAACAGGAGGCAGGAAAA---CTGAGACAGCAAATTGATATTCTGCAAAATGCAAATAG-------------------------------------ACACTTGATGGGGGACGCGCTTACATCTTTAAGTGTAAAGGAGCTTAAGCAGCTAGAAATTCGACTTGAGAGGGGCATTAGCAGGGTTCGATCA------------------------------------------AAGAAG-------------------------------------AATGAAATGTTGCTTGAGGAGATAGAGATTATGCAAAGAAGG----------------GAACACATATTA------------------CTGGCGGAG---AACCAGTTTCTTCGCACTAAG-------ATAGCT---GAATGTGAAAGCAGC---------------------------------------------------CAAAATGCA---------AAT------------ATGCTGCCG------------------------GGTCCC---------------------------------------------------------------------------------------------------GAA------------TTC------------------------------------------------------------------------------------------------------GATGCA------TTG---------CCT---GGA------TTT------GATTCT---CGACATTTCCTA---CATGCAAGTATAATGGATGCT------CACCATTATGCACAA---------------CAGGATCAAACG---------GCC------CTTCAACTTGGA-------------------------------------------------------------------------------------------------------------------------------------------------------------------------
