# Supplementary material for: Prevalent Exon-Intron Structural Changes in the APETALA1/FRUITFULL, SEPALLATA, AGAMOUS-LIKE6, and FLOWERING LOCUS C MADS-Box Gene Subfamilies Provide New Insights into Their Evolution
Source: Front Plant Sci. 2016 May 2;7:598. doi: 10.3389/fpls.2016.00598 (PMC4852290; doi:10.3389/fpls.2016.00598)
Supplement: Dataset S8 — Matrices of the AG/STK subfamily. (A) The matrix for phylogenetic analysis in consideration of exon-intron structural changes, in which only alignable sites are included. (B) The matrix based on an alignment generated by Probalign and the resulting tree. (C) The matrix for exon-intron structural change analysis. [file DataSheet8.FASTA]

# (A) Matrix in consideration of exon-intron structural changes (only alignable sites are included for phylogenetic analysis)

# 57 AG/STK sequences, 7 outgroup sequences

# Total sites: 669
# Informative sites: 529

Arabidopsis_t_SHP2        ATAGGGAGAGGGAAGATAGAGATAAAGAGGATAGAGAACACTACGAATCGTCAAGTCACTTTCTGCAAACGACGCAATGGTTTACTCAAGAAAGCTTATGAGCTCTCTGTCTTGTGTGACGCTGAGGTTGCTCTTGTCATCTTCTCCACTCGAGGCCGTCTCTACGAGTACGCCAACAACAGTGTGAGAGGAACAATAGAAAGGTACAAGAAAGCTTGCTCCGACGCCGTTAACCCTCCGACCATCACCGAAGCTAATACTCAGTACTATCAGCAAGAGGCGTCTAAACTCCGGAGACAGATTCGGGACATTCAGAATTTGAACAGACACATTCTTGGTGAATCTCTTGGTTCCTTGAACTTTAAGGAACTCAAGAACCTTGAAAGTAGGCTTGAGAAAGGAATCAGTCGTGTCCGATCCAAGAAGCACGAGATGTTAGTTGCAGAGATTGAATACATGCAAAAAAGGGAAATCGAGCTGCAAAACGATAACATGTATCTCCGCTCCAAGATTACTGAAAGAACAGGTCTACAACAAGAATCGAGTGTGATACAAGGGACAGTTTACGAGTCGGGTGTTGGGCAGTATAACCGGAATTATATTGCGGTTAACCTTCTTGAACCGAATCAGAATTCCTCCAACCAAGACCAACCACCTCTGCAACTTGTT
Arabidopsis_t_SHP1        CTAGGGAGAGGGAAAATAGAGATAAAGAGGATAGAGAACACAACAAATCGTCAAGTTACTTTCTGCAAACGACGCAATGGTCTTCTCAAGAAAGCTTATGAACTCTCTGTCTTGTGTGATGCCGAAGTTGCCCTCGTCATCTTCTCCACTCGTGGCCGTCTCTATGAGTACGCCAACAACAGTGTGAGGGGTACAATTGAAAGGTACAAGAAAGCTTGTTCCGATGCCGTCAACCCTCCTTCCGTCACCGAAGCTAATACTCAGTACTATCAGCAAGAAGCCTCTAAGCTTCGGAGGCAGATTCGAGATATTCAGAATTCAAATAGGCATATTGTTGGGGAATCACTTGGTTCCTTGAACTTCAAGGAACTCAAAAACCTAGAAGGACGTCTTGAAAAAGGAATCAGCCGTGTCCGCTCCAAAAAGAATGAGCTGTTAGTGGCAGAGATAGAGTATATGCAGAAGAGGGAAATGGAGTTGCAACACAATAACATGTACCTGCGAGCAAAGATAGCCGAAGGCGCCAGATTGCAGCAGGAATCGAGTGTGATACAAGGGACAGTTTACGAATCCGGTGTACAGCATTATAATCGGAACTATATTCCGGTGAACCTTCTTGAACCGAATCAGCAATTCTCCGGCCAAGACCAACCTCCTCTTCAACTTGTG
Solanum_l_TAG1            CTAGGAAGGGGGAAAATTGAGATCAAAAGGATCGAAAACACGACGAATCGACAAGTAACATTCTGCAAGAGGCGCAATGGTTTGCTTAAAAAGGCTTATGAATTGTCTGTGCTCTGTGATGCTGAGGTTGCTTTGGTTGTCTTCTCAAACAGAGGCAGACTCTATGAGTATGCCAACAACAGTGTGAAAGCAACAATCGAGAGGTACAAGAAAGCATGCTCAGATTCCTCAAACACTGGTTCAGTATCCGAGGCCAATGCTCAGTATTACCAGCAAGAAGCCTCCAAACTGCGCGCACAAATTGGAAATCTGATGAACCAAAACAGGAACATGATGGGTGAAGCTCTTGCTGGAATGAAACTCAAAGAACTGAAGAATCTGGAGCAAAGAATTGAAAAAGGGATTAGCAAAATCCGATCCAAAAAGAATGAGCTGTTGTTTGCTGAAATTGAGTATATGCAGAAGAGGGAAGTTGATTTACACAACAACAATCAGTACCTGAGAGCAAAGATTGCTGAAACTGAGAGAGCTCATCAGCAGATGAACTTGATGCCAGGGTCATCAAACTATCATGAGCTTCAATTCGATACTCGAAACTATCTACAAGTTAATGGATTGCAAACCAACAACCATTACCCTAGACAAGACCAACCCCCTATTCAACTAGTC
Nicotiana_t_NtAG1         CTGGGAAGAGGAAAGATTGAGATCAAACGGATCGAAAACACAACGAATCGTCAAGTCACTTTCTGCAAGAGACGCAATGGTTTACTCAAAAAGGCCTATGAATTATCTGTGCTCTGTGATGCTGAGGTTGCTTTGATTGTCTTCTCAAGCAGAGGCAGACTCTATGAGTATGCCAACAACAGTGTGAAAGCAACAATTGAGAGGTACAAGAAAGCTTGTTCAGATTCCTCAAACACTGGTTCAATTTCCGAGGCCAATGCTCAGTATTATCAGCAAGAAGCCTCCAAACTGCGCGCACAAATTGGAAATCTGCAGAATCAGAACAGGAACATGTTGGGTGAATCACTGGCTGCACTGAGCCTCAGAGATCTGAAGAATCTGGAACAAAAAATTGAAAAAGGCATTAGCAAAATCAGATCCAAAAAGAATGAGCTGCTGTTTGCTGAAATTGAGTACATGCAGAAGAGGGAAATTGATTTACACAACAACAATCAGTACCTGAGAGCAAAGATTGCTGAAACTGAGAGAGCTCAGCAGCAGATGAACTTGATGCCAGGGTCAAGCTATGAGCTTGTGCCTCAATTTGATACTCGAAACTATTTACAAGTTAATGGTTTGCAAACCAACAACCATTACACTAGACAAGACCAACCATCTCTTCAACTAGTC
Arabidopsis_t_AG          TCTGGGAGAGGAAAGATCGAAATCAAACGGATCGAGAACACAACGAATCGTCAAGTCACTTTTTGCAAACGTAGAAATGGTTTGCTCAAGAAAGCTTACGAGCTCTCTGTTCTTTGTGATGCTGAAGTCGCACTCATCGTCTTCTCTAGCCGTGGTCGTCTCTATGAGTACTCTAACAACAGTGTAAAAGGGACTATTGAGAGGTACAAGAAGGCAATATCGGACAATTCTAACACCGGATCGGTGGCAGAAATTAATGCACAGTATTATCAACAAGAATCAGCCAAATTGCGTCAACAAATAATCAGCATACAAAACTCCAACAGGCAATTGATGGGTGAGACGATAGGGTCAATGTCTCCCAAAGAGCTCAGGAACTTGGAAGGCAGATTAGAGAGAAGTATTACCCGAATCCGATCCAAGAAGAATGAGCTCTTATTTTCTGAAATCGACTACATGCAGAAAAGAGAAGTTGATTTGCATAACGATAACCAGATTCTTCGTGCAAAGATAGCTGAAAATGAGAGGAACAATCCGAGTATAAGTCTAATGCCAGGATCTAACTACGAGCAGCTTATGCCGTTTGATTCACGGAATTATTTCCAAGTCGCGGCATTGCAAAACAATCACCATTACTCACGCCAAGACCAAACCGCTCTCCAGTTAGTG
Camellia_j_AG             ATGGGTAGGGGGAAGATCGAGATCAAACGGATCGAAAACACAACCAATCGGCAAGTCACCTTCTGCAAGCGCCGCAATGGTTTGCTCAAGAAAGCCTATGAGTTGTCTGTTCTATGTGATGCTGAGGTTGCCCTTATTGTTTTCTCGACCCGTGGCCGGCTTTACGAGTATGCCAACAACAGTGTCAAAGCAACAATTGAAAGGTACAAGAAGGCATGCTCGGGTCCCTCGAATACTGGATCAGTTTCTGAACTAAATGCACAGTTCTATCAACAAGAAGCTGCCAAATTGCGCGTGCAAATAGGAAATTTGCAGAATTCAAACAGGCACATGCGGGGTGAGTCCCTGTGCTCTCTGTCTATGAGGGATCTCAAGAACTTGGAGGGTCGATTAGAGAGAGGCATCAGCAGGATCCGCTCCAAAAAGAATGAGCTGTTATTTGCTGAAATTGAACTTATGCAAAAGAGGGAAATCGATTTGCATAACAATAACCAGTACCTCCGAGCAAAGATAGCTGAGAATGAGAGAGCACAGCAGCAGATGAGTTTGATGCCAGGACCTGAGTATGAGCTGATGCCATCATTTGATGCTCGCAATTACCTTCAAATGAATGGCATTCAAAATCATCATCACTACTCTCGCCATGACCAAACAGCCCTCCAGCTAGTT
Betula_p_MADS6            TTGGGAAGGGGAAAGATTGAAATCAAGAGGATCGAAAACACAACTAATCGCCAAGTCACCTTCTGCAAGAGGCGCAACGGCCTTCTCAAAAAGGCCTATGAATTGTCTGTTCTCTGTGATGCGGAGATTGCCCTCATCGTCTTCTCTAGCCGCGGCCGCCTTTACGAGTACGCTAACAACAGTGTCAAAACAACAATTGAGAGGTACAAGAAGGCATGCGCTGAATCCTCCAATTCTGGGTCTGTTTCTGAAGCTAATACTCAGTTCTACCAGCAAGAGGCTGCTAAACTGCGTGGCCAAATTAGAAGTGTGCAGAATTCAAACAGGCATTTGTTGGGCGAGGCTTTGAGCGAGTTAAATTTCAAAGAGCTCAAGAACTTGGAGATCAAATTAGAGAAAGGAATTAACAAAATCAGATCCAAGAAGAATGAGCTCCTGTTCGCAGAAATAGAGTATATGCAGAAAAGGGAAGCTGAGTTGCATAACAATAACCAGATTCTCCGAGCAAAGATAGCCGAGAATGAGAGAAACCAGCAGAACTTGAATGTGATGCCAGGAGGAAACTATGAGCTCATGCAGTCATATGATTCTCGAACCTACTTTCAAGTAGATGCATTACAACCGAATCATCACTACCCACGCCAAGACCAGATCCCTCTTCAATTAGTT
Trochodendron_a_AG2       ---------------------------------------------------------------TGTAAGCGTCGCAATGGTTTACTCAAGAAGGCCTATGAATTGTCGGTCCTCTGCGATGCCGAGGTTGCCCTCATCGTCTTCTCCACCCGCGGCCGCCTTTATGAATATGCCAACAATAGTGTTAAAACAACAATTGATAGGTACAAGAAGGCATGTGCAGATTCATCCAATTCTGGGTCTGTTTCGGAAGCCAATGCTCAGTACTACCAGCAAGAAGCCGCCAAACTGCGCACACTAATCGGGAATTTACAGAATTCAAACAGGAATTATATGGGTGAGGCACTTAGCTCGTTGAGTTTAAGGGAACTCAGGAGCCTGGAGACTAGATTGGAGAARGGGATTAGCAAGATTCGATCCAAAAAGAACGAGTTGTTGTTTGCCGAAATCGAGTATATGCAGAAAAGGGAGATCGACTTGCACAACGACAACATGTATCTCCGAGCCAAGATAGCCGAGAACGACAGGGCCCAACAGCACATGAACTTGATGCCTGGTTCTGACTATGAGGTCATGCCTCCATTCGACTCTCGGAACTTCCTCCAAGTAAATCTAATGGAACCCAATCACCATTACTCTCGTCARGAGCAAACAGCCCTCCAGCTAGGT
Trochodendron_a_AG1       ---------------------------------------------------------------TGTAAGCGCCGCAACGGCTTACTCAAGAAGGCTTATGAATTATCTGTACTTTGCGATGCTGAGGTTGCCCTCATCGTCTTCTCCAGTCGCGGTCGCCTCTACGAATATGCTAATCACAGTGTTAAATCAACAATTGAGAGGTACAAGAAGACATGCGCAGATTCATCCAATACCGGGTCTGTTTCTCAAGCCAATGCTCAGTTTTACCAGCAAGAAGCCTCCAGACTGCGCACACAAATCGGCAATTTACAGAACTCAAACATGCATATACTGGGTGAGGCTCTTAGCTCACTTTCTGTTAAGGAACTCAGGAACCTGGAGACTAGATTGGAGAAAAGCATTAGCAGAATTCGATCCAAAAAGAACGAGTTGCTGTTTGCCGAGGTTGAGTATATGCAAAAGCGGGAGAGTGACTTGCAAAAGGATAACATGTTTCTCCGAGCAAAGATAGCTGAGAATGAGAGAGCCCAACAACACATGACCTTGGTGTCAGGAACTGACTACGACGTGATGCCACCATTTGATTCTCGGAACTTCCTCCAAGTAAATCTAATGGAACCCAATCACCATTACACTCGCCAAGAGCAAACGGCCCTCCAACTGGGT
Nelumbo_n_NenuAG          ------------------------------------------ACCAACAGGCAGGTCACCTTCTGCAAGCGTCGCAACGGTTTGCTCAAGAAGGCCTACGAATTGTCCGTCCTCTGCGACGCCGAGGTTGCTCTTATCGTCTTCTCCAGCCGTGGCCGTCTCTATGAATATGCTAACCACAGTGTTAAAACAACAATTGAGAGGTACAAGAAGACCTTGGCTGATTCTTCAAACTCTGGATCTGTTTCAGAGGCCAATGCTCAGTTCTACCAGCAAGAAGCCAACAAGCTGCGCCAACAGATAGGCATTTTACAGAACTCAAACAGGCATTTGATGGGAGAGGCTCTTAGCACTATGACTGTTAAAGAACTCAAGCAGCTGGAGGGTAGATTGGAGAAAGGCATCAGCAGAATTCGATCCAAAAAGAATGAGCTGTTGTTTGCTGAAATCGAATATATGCAGAAAAGGGAGATTGACTTGCAAAACGATAACATGATGCTTCGTGCAAGGATAGCAGAGAATGAGAGAGCCCAGCAGCAAATGAGCATGATACCTGCATCTGAATATGAGGTCATGCCTTCTTTTGACTCTCGGAACTTCCTCCAAGTAAATCTACTGGAACCCAACCACCATTACTCTCGCCAAGAGCAAACAGCACTCCAGCTAGGT
Berberis_g_AG             ------------------------------------------------------------------AAGAGGCGCAACGGATTGCTCAAGAAGGCCTATGAATTGTCGGTACTATGCGATGCCGAAGTTGCTCTGATCGTCTTCTCCGCCCGTGGACGCCTTTATGAGTATGCAAACAACAGTGTCAAAACAACAATTGAGAGGTACAAAAAGGCTTGTTCTGATTCCACCAATACAGGGTCTGTTTCAGAAGCCAACGCTCAGTTCTACCAACAAGAGGCAACCAGAATGCGCCAGCAGATAGGAAATTTGCAAAATGCAAACAGGCACTTGTTAGGTCAGGATCTTAGCTCTGTTAGCGTTAAAGATCTCAAGCAAATGGAAACTAGACTAGAGAAGGGTATCAGCAGAATCAGATCAAAAAAGAATGAGTTACTGTTTGCAGAGATAGAGTACATGCAGAAGAGGGAGATTGACTTGCAGAATGACAACATGTATCTCCGAGCAAAGATTGCTGAGAATGAAAGAGCCCAGCAACAGATGAACCTAATGCCAGGGAATGAATATGAGACAATTACTCCATACGACTCTCGGAACTTCCTTCAAGTAAACCTACTTCCGTCCAATAATCAGTACTCTCGTTCAGACCAAACTGCCCTTCAGCTTGGA
Aquilegia_c_AcoAG1        ATGGGAAGAGGAAAGATTGAAATTAAAAGGATCGAAAACACTACTAATCGACAAGTTACATTCTGTAAGCGTCGAAATGGATTACTGAAAAAAGCTTATGAATTATCTGTTTTATGTGAAGCTGAAGTAGCCCTTATCGTCTTCTCTAGCCGCGGTCGCCTTTATGAGTACTCAAACAACAGTGTCAAAAAAACAATTGAGAGGTACAAGAAGGCTTGCACAGACTCTACCAACTCTGGATCTGTTTCTGAAGCTAATGCACAGTTTTACCAGCAAGAAGCGACAAAACTGCGTAATCAGATAGCCAGTTTACAAAACCATAACAGGAACTTGTTGGGAGAGTCTCTCAGTAATCTCAATATCAGGGACCTCAAGCCAATCGAGAAAAAGATTGAGGGTGGCATCAGCAAAATCCGAGCCAAAAAGAATGAACTGCTGTTTGCTGAGATCGAGTATATGCAGAAGAGGGAACTAGACTTGCAGACTGACAATAAGTATCTCAGGGCAATGATTGCTGCAAACGAGAGAGCCCCTGAACATATGAACCTGATGCCTGCAAATGAATATCACGCCCTGTCTCCCTTTGATTCTCGGAACTTTATGCCTGCAAACCTATTGGATCACAATAACAATTATTCTCGCTCAGATCAAACGACACTTCAACTTGGG
Thalictrum_t_AG1          ATGGGAAGGGGAAAGATTGAAATTAAGAGGATCGAAAACACGACAAATCGTCAAGTTACCTTCTGTAAGCGTCGCAATGGATTACTCAAAAAAGCTTATGAATTATCTGTTTTATGTGAAGCTGAAGTAGCCCTTATCGTCTTCTCTAGCCGCGGTCGCCTTTATGAGTACTCCAACAACAGTGTCAAAAAAACTATTGAAAGGTACAAGAAGGCTAGCACAGACTCCCCCAACTCTGGATCTGTTTCTGAAGCTAATGTGCAGTTTTACCAGCAAGAAGCGTCAAAACTGCGTAATCAGATAGCCAGTTTACAAAACCATAACAGGAACTTGTTGGGAGAGTCTCTCAGCAATCTCAATATCAGGGAGCTCAAGCAAATTGAGAAAAAGATAGAAGGTGGAATCAGCAAAATCCGAGCCAAAAAGAATGAACTGCTGTTTGCTGAGATCGAGTATATGCAGAAGAGGGAAATAGACTTGCAGACTGATAACAAGTATCTCAGGGCAATGATTGCTGCAAACGAGAGAGCCCCAGAACATATGAACCTGATGCCTGCAAATGAATATCACGTCATGTCTCCCTTTGATTCACGGAACTTCATGCCTGCAAACCTATTGGACCACAATAACAATTACTGTCGCTCAGATCAAACGACACTTCAACTTGGG
Akebia_t_AktAG1           ATGGGTAGAGGAAAGATTGAAATTAAGCGGATCGAAAACACAACTAATCGTCAGGTCACCTTTTGTAAGCGTCGCAATGGATTACTCAAGAAGGCTTATGAATTATCTGTACTTTGCGATGCCGAAGTAGCTCTCGTCGTCTTCTCCAATCGCGGTCGCCTTTATGAGTACTCCAACAATAGTGTCAAAACAACAATTGAGAGGTACAAGAAGGCTTGTGTAGATTCCTCCAATTCTGGGTCTGTTTCAGAAGCCAATGCCCAGTTCTACCAGCAAGAATCCTTAAAATTGCGCCAACAGATAGGGAATTTGCAAAACTTAAACAGACACTTGATGGGTGAGGCTCTCGGCAGTATGTCTATTAAGGAGCTAAAGCAACTAGAAACTAGAATAGAGAAGGGAATCAGTAGAATCAGATCGAAAAAGAATGAATTGTTGTTTGCGGAGATCGAGTATATGCAGAAGAGGGAAATTGACTTGCAGAACGATAACATGTACCTCCGTGCTAAGATAGCGGAGAACGAGAGAGCGGGACAACATATGAACCTGATGCCAGGGAATGAATACGAGGTCATGTCTCCATTTGACTCTCGAAACTTCCTCCAAGTAAATCTATTGGAACCCAATAACCATTACTCGCATACGGATCAAACAGCCCTCCAACTTGGT
Euptelea_p_EUplAG2        ATGGGGAGAGGAAAGATTGAGATCAAGAGGATCGAAAACACTACTAATCGTCAGGTCACCTTCTGTAAGCGCCGCAACGGCTTACTCAAGAAGGCCTATGAGTTATCTGTACTTTGTGATGCCGAGGTAGCTCTCATTGTCTTCTCTAGCCGTGGTCGCCTTTACGAGTACTCGAACAACAGTGTGAAAACAACAATTGAGAGGTACAAGAAGGCCTGCGCAAATTCCTCCAATTCTATAACTGTTTCAGAAGCCAATGCTCAGTTCTACCAGCAAGAAGCCACCAAACTCCGCCAACAGATAGTGACTTTACAAAACGCAAACAGAAATTTGATGGGTGATGCTCTTAGTTCTATGACTGGTAAGGAGCTCAAGCAACTAGAAACTAGATTGGAGAAGGGCATCAGCAGAATCCGATCCAAAAAGAATGAACTCTTGTTTGCTGAGATCGAGTATATGCAGAAGAGGGAGATTGACTTGCAGAACGATAACATGTATCTCCGAGCAAAGATAACTGAGAATGAGAGAGCCCAACAGCAGATGAACATGTTGCCAGCGAATGAGTACGAGGTTATGTCTCCATTTGACTCTCGTAACTTCCTCCAAGTAAATCTATTGGAACACAACAACCAATACTCTCGCCCAGAGCAAACAGCCCTCCAACTTGGT
Aquilegia_c_AcoAG2        ATGGGAAGAGGAAAGATTGAAATCAAGCGAATCGAAAACACTACTAATCGACAAGTCACCTTCTGTAAGCGTCGAAATGGCTTACTCAAGAAGGCCTATGAATTGTCTGTACTTTGCGAAGCCGAGGTTGCTCTCATCGTCTTTTCTAACCGCGGTCGCCTCTATGAGTATGCTAACAATAGTGTGAGAAAGACGATTGATAGGTACAAGAAGACGTGTGGCGAGGGCTCAAGTGCTTTAACTGTGTCAGAAGCGAATTTGCTGTTTTATCAGCAAGAATCATCCAAAATGAAGCAGCAAATTGAAATTCTGCAGAACTCAAACAGGCATTTGATGGGTGAGGCTCTTAGCTGCCTGAGTATTAAGGAGCTCAAACAGCTTGAAAGTAGGCTAGAGAAAGGCATCAGCAGAATCCGATCCAAGAAGAATGAGATGCTTTTGGCCGAGATCGAGTTTATGCAGAAGAGGGAAATCGAATTGCACAATGATAATATATATCTCAGAGAACAGATAACTGCGAACGAGAGAGCTCAACAACACATGAACTCGTTGCCTGGGAATGTATACGAGGCTATCACTCCATATAACTCCCGGGACTTCCTTCAAGTCAATTTACGCGAAAAACCGAACCAATACTGT------GATTCAACTGCTCTCCAACTGTGT
Eschscholzia_c_EcAG2      ATGGGTAGAGGAAAGATTGAAATAAAAAAGATTGAAAACACAACAAATAGACAAGTTACTTTTTGTAAACGTCGTAATGGACTATTGAAAAAAGCTTATGAATTATCAGTTCTTTGTGATGCTGAAGTAGCTCTTGTTGTCTTCTCAAATCGTGGTCGTCTCTATGAGTATGCTAACAACAGTGTAAGATCAACAATAGAAAGGTACAAGAAGACTTGTGCAGATCCCTCTAATTCTTCTTGTTCTTCGGAGGCCAATATTCAATTCTTCCAACAAGAAGCGTCCAAGCTTCGTCAACAAATTGCGATTTTACAAAACTCAAACAGGCATTTGATGGGTGAATCACTTAGCTCCATGAATGTTAAAGAACTGAAGCAACTCGAAACTAGATTAGAGAAAGGCATTAGCAGAATTCGCTCCAAAAAGAATGAGCTATTGTTTGCTGAAATTGAGCTCATGCAAAAGAGGGAGATTGATTTGCAGAATCATAACATGTATCTCAGATCAAAGATAGCTGAGAAGGAGAGAGCTGAACAACATATGAGGCTCACACCAGGGAACGAATACAACGACATG---------ATTTCTAGAAACTTTCTTCAAGTAAATTTCCTTCAATCCAATCACCAATACTCTCACCAAGAGCAGACATCCCTCCAACTTGGT
Eschscholzia_c_EcAG1      ATGGGTCGAGGAAAGATCGAAATCAAACGGATCGAAAACACGACTAATCGTCAAGTTACTTTCTGTAAACGTCGAAATGGGTTACTCAAAAAGGCTTATGAATTATCTGTTCTATGCGATGCCGAGGTAGCTCTCATCGTCTTCTCTACCCGTGGACGTCTCTACGAATATGCCAATAACAGTGTGAAATCCACAATTGAGAGGTACAAGAAGACTTGTGCAGATCCCTCAAATTCTGCTTGTGCTTCAGAGGCCAACACTCAATTCTATCAGCAAGAAGCAACCAAACTGCGTCAACAAATCGGGATATTACAGAATTCTAACAGGAATCTGATGGGTGAAGCTATTAGCACAATGAGTGTTAAGGAACTGAAGCAACTCGAAAATAGATTAGAGAAAGGCATCAGTAGAATTCGCTCGAAAAAGAATGAATTATTGTTTGCCGAAATCGAGTACATGCAGAAGAGGGAGATTGATTTGCAGAATGATAACATGTATCTCAGAGCAAAGATAGCTGACAATGAGAGAGCTCAGCAGCAAATGAGTTTGATGCCTGGGAATGAATATGAAGGGATGACTGGTTATGACTCTAGGAACTTTCTCCAAGTAAATTTGCTTCAATCCAGTCAACATTACTCCCACCAGGAGCAGACAACTCTCCAACTTGGT
Papaver_s_PapsAG1         ---------------------------------------------------------------------------------CTGCTGAAGAAAGCTTATGAATTATCTGTGCTCTGTGATGCTGAAGTTGCTCTTATTGTCTTCTCCAATCGTGGACGCCTCTATGAGTACGCCAACAATAGTGTAAAGTCAACAATTGACAGGTACAAGAAGACGTGTGCAGATCCCTCCAGTACCATATGTGCTTCAGAAGCCAATACTCAATTTTACCAGCAAGAAGCTACGAAACTCCGTCAGCAAATTGGGATTTTACAGAACTCCAACAGGCATCTGATGGGAGAAGCTCTTAGTTCAATGAGTGTTAAAGAACTCAAGCAGCTGGAAGGTAGATTAGAGAAAGGCATAAGCAGAATTCGGTCAAAGAAGAATGAGTTATTGTTCGCCGAAATCGAGTACATGCAGAAGAGGGAACTTGACTTGCAGAATGATAACATGTATCTCCGAGCAAAGATAGCAGACAATGAAAGAGCTGGACAGCAGATGAATTTGATGCCTGGAAATGAGTATGATGTCATGACTGCTTATGACTCTCGGAACTTTCTCCAAGTAAATTTACTCGAAGCCAATCACCATTACTCCCGCCAAGAGCAGACAGCACTTCAACTTGGT
Chloranthus_s_CsAG1       ------------------------------ATCGAGAACACCACGAACCGCCAAGTAACCTTCTGTAAGCGCCGCAATGGCCTCCTCAAGAAGGCCTATGAATTATCCATTCTCTGTGATGCTGAGGTCGCTCTCGTCGTCTTCTCCAGCCGTGGACGCCTTTTCGAATATTCCAACAACAGTGTTAAAACAACAATTGATAGGTACAAGAAAGCTCATGCAGAT---TCCAATTCTGCCTCTGTCTCGGAAGCGAACACACAATTCTACCAACAAGAGGCCGCAAAACTTCGCCAACAACTTGGGATTTTACAAAACTCGAACAGGCATATGATGGGCGAGTCTCTTAGCTCTATGAATATTAAGGAGCTCAAGAGCCTTGAGGTGAAGTTGGAGAAAGGAATTAGTAGAATCAGATCCAAAAAGAACGAGTTGTTGTTTTCTGAAATCGAGTACATGCAGAGGAGGGAGATGGACTTGCAAAATGATAATATGTATCTCAGATCCAAGATTGCTGAAAATGAAAGAGCACAGCAGCATATGAACGTTTTGCCAGGGCCAGAGTACGATGTTATGCCTGCTTTTGATGGTCGGAACTTCCTACCAGTAAATCTCCTCGGAAATCACCACCAGTTCTCTCACCAAGACCAAACAGCACTTCAACTTGGA
Persea_a_PEamAG.1         ATGGGGCGTGGAAAGATTGAGATTAAGAGGATTGAGAACACAACCAACAGGCAGGTGACCTTCTGCAAGCGTCGAAACGGTCTCCTCAAGAAGGCCTATGAATTGTCTCTTCTGTGTGATGCAGAAGTAGCTCTCATAGTCTTCTCCAGCCGCGGTCGCCTTTACGAGTATGCGAACAACAGTGTCAAGACAACAATTGAAAGGTACAAGAAGGCTTCCGCGGACACCTCAAACGGTGGATCTACCACAGAAGTCAATTCTCAATTTTACCAACAGGAGTCTTCAAAACTGCGCCAACAAATTGGGATTTTGCAGAACGCAAACAGGCATCTGATGGGCGAGGCTCTTAGCTCTATGACTGTCAAGGAGCTGAAGCAGTTGGAAACTAGATTGGAGAAAGGCATCAGTAGAATCAGATCTAAAAAGAATGAATTGCTGTTCGCTGAGATCGAGTATATGCAAAAGAGGGAGGTTGACTTGCAAAATGATAATTTGTATCTCCGAGCTAAGATAGCTGAGAATGAGAGGGCTCAGCAGCACATGAACATGTTACCGGCACCTGAGTATGATGTTATGCCGGCATTTGACTCTCGGAACTTCCTACAAGTGAATCTCTTGGAACCCAATAACCATTACTCTCACCAGGAGCAAACCGCCCTCCAACTAGGA
Persea_a_PEamAG.2         -----------------------------------------------------------------CAAGCGTCGCAATGGCCTCCTCAAAAAGGCCTATGAATTGTCCGTGCTTTGCGATGCTGAAGTAGCCCTCATCGTCTTCTCCAATCGCGGTCGACTCTACGAATATTCCAGCAACAGTGTTAAGGCAACGATTGAGCGATACAAGAAGGCAAACGCAGACGCCTCAAATTCTGGTTCTATTTCGGAAGTTAGTACTCAGTACTACCAACAAGAAGCCTCAAAACTACGGCAACAAATTGGGATTTTACAGAATGCCAACAGGCATTTGATGGGTGAGGCTCTTAGCACCATGAGTGTTAAGGAGCTCAAGCAGCTGGAAACTAGACTGGAGAAAGCCATCAGCAGAATCAGATCAAAAAAGAATGAGCTGCTGTTTGCTGAAATTGAGTATATGCAGAAAAGGGAGATTGATCTGCAAAACAGTAACATGTACCTCCGAGCAAAGATTTCTGAAAATGAGAGAGCCCAACAGAATATGAATGTGTTGCCAGCACATGAATATGAAGTAATGCCTGCATTTGACTCTCGGAACTTCCTACATGTAAACCTCTTGGAACCCCATCACGGTTACTCCAACCATGAGCAAACCGCTCTCCACCTGGGG
Magnolia_g_MagrAG         ATGGGCCGTGGCAAGATCGAGATCAAGCGGATTGAGAACACGACCAACCGCCAGGTCACCTTCTGCAAGCGCCGTAATGGCCTCCTCAAGAAGGCCTATGAACTGTCCGTGCTTTGTGATGCTGAGGTGGCTCTCATCGTCTTCTCCAGCCGCGGCCGCCTCTACGAATACGCCAATAACAGTGTTAGGAATACAATCGATAGGTATAAGAAGGCATGTGCAGATTCCTCAAGTTTAGGATGCGTATCGGAAGCCAATTCTCAATATTACCAGCAAGAATCATCAAAACTGCGCCAACAAATAGGGATTTTACAGAATGCAAACAGGCATTTGATGGGTGAGGCCCTCAGTGCCATGACTGTTAAGGAGCTCAAGCAGCTGGAGAATAGATTGGAGAAAGGCATTAGCAGAATCAGATCTAAGAAGAACGAGTTGCTGTTTGCTGAAATCGAGTACATGCAGAAAAGGGAGGTTGATTTGCAAAATGATAATATGTACCTCCGTGCTAAGATAACTGAGAACGAGAGAGCCCAACAGCAAATGGGCATGTTGCCTCCTCCTGAATACGATGTTATGCCTGGATTTGATTCTCGGAACTTCCTACAAGTAAATCTAATGGATTCCAGTCACCATTACTCTCACCAGGAGCAAACAGCCCTCCAACTTGGC
Liriodendron_c_AG         ATGGGCCGTGGAAAGATCGAGATCAAGCGGATTGAGAACACGACCAACCGCCAGGTCACCTTCTGCAAGCGCCGTAACGGCCTCCTCAAGAAGGCCTATGAACTGTCGGTGCTTTGTGATGCTGAGGTGGCTCTCATCGTCTTCTCCAGCCGTGGTCGCCTCTACGAATACGCCAATAACAGTGTTAGGAATACAATCGATAGGTATAAGAAGGCATGTGCAGATTCCTCGAATTTAGGATGTGTATCAGAAGCCAATTCTCAATATTACCAGCAAGAATCATCAAAACTGCGCCAACAAATAGGGATTTTACAGAATGCAAACAGGCATTTGATGGGTGAGGCCCTCAGCTCCATGACTGTTAAGGAGCTCAAGCAGCTGGAGAATAGATTGGAGAAAGGCATTAGCAGAATCAGATCTAAGAAGAATGAGTTGCTGTTTGCTGAAATCGAGTATATGCAGAAGAGGGAGGTTGATTTGCAAAATGATAATATGTATCTCCGTGCTAAGATAACTGAAAACGAGAGAGCCCAACAGCAAATGGGCATGTTGCCTGCTCCTGAATACGATGTTATGCCTGGATTTGATTCTCGGAACTTCCTACAAGTAAATCTATTGGATTCCAGTCACCATTACTCTCACCAGGAGCAAACAGCCCTCCAACTTGGC
Oryza_s_OsMADS58          GGGAGCAGGGGAAAGATTGAGATCAAGCGCATCGAGAACACGACGAACCGTCAAGTGACCTTCTGCAAGCGCCGCAGCGGGCTACTCAAGAAGGCGTATGAGCTCTCCGTGCTCTGCGATGCCGAGGTCGCCCTCGTCGTCTTCTCCAGCCGTGGCCGCCTCTACGAGTACTCCAACAACAGCGTGAAGGAAACTATTGAGAGGTACAAGAAAGCCAACAGTGACACCTCCAACGCCAGTACAGTTGCAGAGATCAATGCCCAGCACTACCAGCAGGAAGCTGCTAAGCTGAAGCAACAGATCACCAACCTGCAGAACTCCAACAGGACCCTAGTAGGTGATAATATCACCACCATGAACCACAGAGAACTTAAGCAGCTGGAAGGCAGACTGGACAAAGGCCTAGGAAAGATTAGAGCACGGAAGAACGAATTGCTGTGTGCTGAAATTGAGTATATGCAGAGAAGGGAAACGGAGCTGCAGAATGACAACATGTACTTAAAGAGCAAAGTTGCTGAGAGTGAAAGAGGACTGCAAACAGTGAACATGATGTCAGCAAGCGAGTACGTGCAAAATATGCATTATGATCCAAGAAACTTCCTGCAATTCAACATCATGCATCAGCCTCAGTATTATCCTGAACAGGAGGACAAGGCCTTTATGTCAGGT
Oryza_s_OsMADS3           ATGGGGAGGGGGAAGATCGAGATAAAGCGGATCGAGAACACGACGAACCGGCAGGTGACCTTCTGCAAGCGCCGCAATGGCCTCCTGAAGAAGGCGTACGAGCTGTCCGTCCTCTGCGACGCCGAGGTTGCCCTCATCGTCTTCTCCAGCCGCGGCCGCCTCTACGAGTACGCCAACAACAGTGTGAAATCCACCGTTGAGAGGTACAAGAAGGCAAACAGTGACACCTCCAACTCTGGCACAGTTGCAGAAGTCAATGCCCAGCACTACCAGCAGGAGTCCTCCAAACTGCGCCAACAAATCAGTAGCTTACAGAACGCAAACAGTAGGACCATAGTGGGGGATATCAACACCATGAGCCTCAGGGACCTTAAACAGGTAGAGAACAGGCTGGAGAAAGGCATAGCTAAGATAAGGGCTAGAAAGAATGAGCTGTTATATGCTGAAGTTGAGTACATGCAGAAAAGGGAAGTTGAGCTGCAGAATGACAACATGTACCTGAGGAGCAAGGTTGTTGAGAATGAGAGGGGACAGCAGCCACTGAACATGATGGGGGCAAGTGAATACGATCATATGGTTCCATATGATTCCAGGAACTTTCTTCAAGTGAACATCATGCAGCAGCCTCAGCATTACGCCCATCAGCTGCAGACTACCCTTCAACTCGGC
Oncidium_h_MADS4          ATGGGAAGGGGGAAGATAGAGATCAGGAGAATAGAAAACACAACAAATAGGCAAGTCACCTTTTGCAAGCGCCGTAATGGCCTTCTCAAGAAGGCTTATGAGCTCTCTGTTCTGTGTGATGCTGAGGTTGCCCTTGCCATCTTCTCAAGCCGTGGTCGCCTTTATGAATATGCGAACAACAGTGTGAAAGGAACCATTGATCGATACAAGAAGGCATGCACTGATAATTCTAGCACTGGATCAATATCTGAAGCGAATTCTCAGTATTACCAACAAGAGGCCACAAAACTGCGTCAGCAAATCATAAACTTACAAAATTCCAACAGAAATTTGCTGGGTGATGCTCTCACCACCATGAGCTTGAGGGACCTGAAGCAACTGGAAACAAGATTGGAGAAAGGCATCAACAAAATAAGATCCAAAAAGAATGAGTTGCTGCACTCTGAGATTGACTATATGCAGAAAAGAGAAATGGAACTTCAAACTGATAACATGTACCTGCGTAATAAGATAGCTGATAATGAAAGAGTGCATCAGCAAATGAGCATATTGCCTTCAACAGATTATGAAGTTATGACTCCATTTGATTCCAGAAGCTTTCTTCAAGTTAATCTATTGGATCCCAGTGATCATTATTCTCCCCAGCAACAGACTGCTCTGCAGCTTGGG
Cymbidium_e_AG            ATGGGGAGGGGGAAGATAGAGATCAAGAGAATAGAAAACACAACAAATAGGCAAGTCACCTTTTGCAAGCGCCGTAATGGCCTCCTCAAGAAGGCTTATGAGCTCTCTGTTCTCTGTGATGCTGAGGTCGCCCTTGTCATCTTCTCAAGCCGTGGTCGCCTTTATGAATATGCAAACAACAGTGTGAAAGGAACCACTGACCGATACAAGAAGGCATGCACTGATAATTCTAGCACTGGATCAATATCTGAAGCAAATTCTCAGTATTACCAACAAGAAGCCACAAAACTGCGTCAGCAAATCACAAACCTACAAAATTCCAACAGGAACTTACTGGGTGATGCTCTCACCACCATGAGCTTGCGGGACCTGAAGCAACTGGAAACAAGATTGGAGAAAGGCATCAGTAAAATAAGATCTAAAAAGAATGAGTTGCTGCATGCTGAGATTGACTACATGCAGAAAAGGGAAATGGATCTCCAAACTGATAACATGTACCTGCGTAGTAAGATTGCTGACAATGAAAGAGCACATCAGCATATTAGCATACTGCCATCAACTGAGTATGAAGTTATGCCTCCGTTTGATTCCAGAAGCTTTCTTCAAGTTAATCTATTGGATCCCAGTGATCATTATTCTCACCAGCAACAGACTGCTCTGCAGCTTGGG
Dendrobium_t_DthyrAG1     ATGGGGAGAGGAAAGATAGAGATTAAGAGAATAGAGAACACAACAAATAGGCAAGTCACCTTTTGCAAGCGTCGTAATGGCCTCCTTAAGAAGGCTTATGAGCTCTCTGTTCTCTGTGATGCTGAGGTCGCCCTTATCATCTTCTCAAGCCGTGGTCGCCTCTATGAATATGCAAACAACAGCGTGAAGGGAACCATTGATCGATACAAGAAGGCAAACTCTGATAATTCCAACTCTGGATCAATATCTGAAGCAAATTCTCAGTACTACCAACAAGAGGCCACAAAACTGCGTCAGCAAATCACCAACTTACAAAATTCNAACAGGAATTTGCTGGGTGATGCTCTCACCACCATGAGCTTGAGGGACCTGAAACAACTGGAAACAAGATTGGAGAAAGGCATCAACAAAATAAGATCTAAAAAGAATGAACTGTTGCATGCTGAGATTGACTACATGCAGAAAAGAGAAATGGACCTGCAAACTGACAACATGTACCTGCGTAATAAGATAGCTGATAATGAAAGAGCACATCAGCATATGAATATATTGCCATCAGCAGAATATGAAGTTATGCCTCCATTTGATTCCAGAAGCTTTCTGCAAGTTAATCTATTGGATCCCAATGATCATTATGCTCACCAGCAACAAACAGCTCTGCAACTTGGG
Cymbidium_e_MADS2         ATGGGAAGGGGAAAGATAGAGATCAAGAGAATAGAGAACACTACGAACAGGCAAGTCACCTTCTGTAAGCGACGTAATGGTCTTCTCAAGAAGGCTTATGAGCTCTCAGTCCTCTGCGATGCTGAAGTCGCCCTTGTCATCTTTTCCACCCGTGGCCGCCTCTATGAGTATGCCAATAACAGTGTGAAGGCAACTATCGAAAAATACAAGAAAGCTTGCTCAGATAATTCCAATTCGGGAACGATATCTGAAACAAATGCGCAGTATTACATGCAAGAAGCCTCAAAACTGCGTCAGCAAATCACCAACTTACAGAACTCAAACAGGAATCTGATGGGTGAGGCTCTCAGCACAATGAGCTTAAGGGACCTCAAACAGCTGGAAACAAGACTGGAGAAAGGCATCAACAAAATAAGATCTAAAAAGAATGAATTGCTGTATGCTGAGATCGAATACATGCAGAAAAGGGAGATGGAACTGCAAAACGACAACATGTACCTCAGAAATAAGATAGCTGAAAATGAAAGAACGCAGCCACACATAAACATGGTGCCATCAACTGAGTATGAGGTCATGCCTCCCTTTGATTCTAGAAACTTTCTACAAGTGAATCTAATGGATCCCAGCCATCACTATTCTCTCCAACAGCAGACTGCCCTCCAATTAGGT
Asparagus_v_AvAG1         ATGGGTAGAGGGAAGATAGAAATCAAGCGGATAGAGAACACGACTAATCGACAGGTCACCTTCTGCAAGCGCCGAAATGGGCTTCTCAAGAAAGCCTATGAGCTATCGGTGCTGTGCGACGCTGAGGTGGCCCTCATCGTCTTCTCAAGCCGAGGTCGCCTCTATGAATATGCAAACAATAGTGTGAAAGCGACCATTGAACGGTACAAGAAAGCTTGCACTGATACAACCAACACTGGAACTGTCTCTGAAGCTAATTCTCAGTACTACCAACAAGAAGCCTCCAAATTGCGCCAGCAAATAACCAACTTACAGAATTCAAACAGGAATTTGATGGGTGAGTCTCTTAGTTCAATGGGTCTAAGGGACCTGAAGCAGCTGGAGAGCAGGCTGGAGAAAGGCATCAGCAAAATAAGAAGCAAGAAGAATGAGTTGTTGTATGCTGAGATTGAATACATGCAAAAAAGGGAGATGGAGTTGCAAAATGATAATATGTACTTAAGGAACAAGATAGCTGAAAATGAGAGAGCCCAGCAGCAAATGAACATGTTACCTGCAAACGAATATGAAGGCATGCCCCAATTCGATTCACGAAACTTTCTCCAAGTGAACTTGCTTGATCCCAATCACCACTACTCTCAACAGCAGCAGACTGCTCTCCAACTAGGT
Nuphar_p_NupuAG           ATGGGAAGAGGTAAGATCGAGATCAAGCGCATAGAGAACACGACTAACCGGCAGGTTACCTTCTGCAAGCGCCGGAGCGGGCTGCTCAAGAAGGCTTACGAGTTGTCGGTGCTCTGCGATGCCGAGGTCTCCCTCATCATCTTCTCCAGCCGTGGCCGTCTTTATGAGTATTCAAACAACAGTGTTAAGGCAACAATTGATAGGTACAAGAAAGCATGTGCGGACAGTTCGAACTCGGGAACTGTTTCTGAAGCAAACGCACAGTATTACCAACAAGAAGCATATAAACTACGCCAGCAAATCAGTAAAATACAACAAGATAACAGGCAAATGCTGGGTGAAGGTATCAATGAAATGTCTGTAAGAGATCTCAAGACTTTAGAGGGAAAATTGGAGAAAAGCATTGCCAAAATAAGATCCAAAAAGAATGATTTGCTGAATAGTGAAATCCAGTACATGCAGAAAATGGGTGATGATCTGCAGGAAGAGAATATGTATCTTAGAGCAAAGATTAGTGAGAATGAAAGGGCG---CATCAGCAACAGCACATAAGCATGTCAGAGTATGAGTTGCTACCAACCTTCCAGCATGTCAATCTATTGGAACCCTCCCACCACCAT------------TACTCGCACCAAGAAAGGACGGCACTGCAACTTGGA
Nuphar_a_NuadAG           ATGGGAAGAGGTAAGATCGAGATCAAGCGCATAGAGAACACGACTAACCGGCAGGTTACCTTCTGCAAGCGCCGGAGCGGGCTGCTCAAGAAGGCTTACGAGTTGTCGGTGCTCTGCGATGCCGAGGTCTCCCTCATCATCTTCTCCAGCCGTGGCCGTCTTTATGAGTATTCAAACAACAGTGTTAAGGCAACAATTGATAGGTACAAGAAAGCATGTGCGGACAGTTCGAACTCGGGAACTGTTTCTGAAGCAAACGCACAGTATTACCAACAAGAAGCATATAAACTACGCCAGCAAATCAGTAAAATACAACAAGATAACAGGCAAATGCTGGGTGAAGGTATCAATGAAATGTCTGTAAGAGATCTCAAGACTTTAGAGGGAAAATTGGAGAAAAGCATTGGCAAAATAAGATCCAAAAAGAATGATTTGCTGAATAGTGAAATCCAGTACATGCAGAAAATGGGTGATGATCTGCAGGAAGAGAATATGTATCTTAGAGCAAAGATTAGTGAGAATGAAAGGGCGCAACAGCACATAAGCATGATGGCTGGGTCAGAGTATGAGTTGCTACCA------------ACGACCTTCCAGCATGTCAATCTATTGGAACCCCACCACCATTACTCGCACCAAGAAAGGACGGCACTGCAACTTGGA
Amborella_t_AMtrAG        ATGGGAAGGGGAAAGATTGAGATCAAGCGCATAGAGAACACAACTAATAGGCAGGTGACCTTTTGCAAACGGCGCAATGGGCTACTCAAGAAAGCCTATGAATTATCTGTTCTCTGTGATGCTGAAGTTGCACTTATTGTCTTTTCAAGTCGAGGTCGACTGTACGAATATGCAAATAACAGCGTGAAAACAACAATTGATAGGTACAAGAAGGCATGCGCTGATAGCTCTCACTCCGGAACTGTTTCAGAGGCCAATTCTCAATATTACCAACAAGAAGCTGCAAAACTTCGCAATCAAATCCAGGTTTTAACGAATACAAACAGGCAGTTGATGGGTGACTCCGTTGGTTCAATGACTGTTAAGGAGCTCAGGACATTGGAGAACAAATTGGAAAAGGGAATTAGTAAAATTAGATCAAAAAAGAATGAGCTACTATTCGCTGAAATCGACTACATGCAGAATCGGGAACTTGAACTACAGAAAGACAACATGCTTCTCCGAGCTAAGATAGCTGAAAATGAAAGGGCA---CAACACATGAACATGTTGCCAGGGCCAGAATATGATGTATTGCCACCATTTGACTCTCGGAACTACCTCCAAGTTAACCTATTAGAACCGCATCATAACTACTCGCATCAGGAGCAAACAGCACTTCAACTCGGA
Solanum_l_TAG11           ATGGGTCGAGGAAAGATAGAGATAAAGAGGATTGAAAACAACACAAATCGACAGGTAACATTCTGCAAGAGAAGAAATGGATTACTGAAAAAGGCATATGAACTTTCAGTTCTATGTGATGCTGAGATTGCTCTCATTGTTTTCTCTACTCGTGGTCGACTCTATGAATACTCTAACAACAATGTAAAGGCAACTATAGAACGATACAAAAAGGCAACAGCAGAAACGTCTAGTGCGTACACTACTCAAGAGCTCAATGCACAGTTTTACCAACAAGAATCAAAGAAGTTGCGGCAACAGATACAAATGATGCAGAACACAAATAGGCATCTGGTGGGTGAAGGGCTGAGCTCTTTGAATGTGAGGGAACTGAAGCAATTGGAGAACAGACTTGAACGAGGCATTACAAGAATTAGGTCCAAAAAGCATGAAGCAATACTAGCTGAGACTGAGGATTTGCACAAGAGGGAAATTCAACTTGAACAGGAAAATGCATTCCTTAGATCAAAGATAGCAGAAAATGAGAGGTTG---CAGGAACTAAGCATGATGCCATCTGAAGAGTATAATGCATTTCAACAATATTTAGCAAGAAATATGCTACAGCTCAACATGATGGAAACTCTACCATCTTATGATCCATTGTCTCCTGATCACAAAAGGTAA---
Arabidopsis_t_STK         ATGGGAAGAGGAAAGATAGAAATAAAGAGGATAGAGAACTCAACAAATCGACAAGTGACGTTTTGCAAAAGAAGAAATGGACTTCTGAAGAAAGCCTATGAGCTTTCGGTCCTTTGCGATGCAGAAGTTGCGCTCATTGTTTTCTCCACTCGTGGCCGTCTCTATGAATACGCCAATAACAACATAAGATCAACCATTGAGAGGTACAAGAAAGCTTGTTCTGATAGCACCAACACTAGCACTGTCCAAGAAATCAATGCCGCGTACTATCAACAAGAATCTGCTAAGCTGAGACAACAGATCCAAACGATTCAAAACTCCAACAGGAATCTGATGGGAGACTCTTTGAGTTCCTTAAGTGTCAAGGAACTAAAACAAGTTGAGAATCGCCTTGAGAAAGCTATCTCTAGGATCAGGTCCAAGAAGCATGAGTTGCTTTTAGTTGAAATCGAAAACGCGCAGAAAAGGGAGATTGAGCTTGACAATGAGAACATCTATCTAAGAACTAAGGTAGCAGAAGTGGAGAGGTAT---CAACAACACCATATGGTTAGTGGTTCAGAGATTAATGCAATT---GCTTTAGCCTCACGCAATTACTTTGCTCATAGCATTATGACTGCTTCTGGTTCTTACTCTGATCCCGACAAGAAAATTCTTCATCTCGGA
Vitis_v_VvMADS5           ATGGGGAGAGGAAAGATCGAGATCAAGAGGATCGAAAACACGACCAACCGTCAGGTCACATTCTGCAAGCGAAGGAATGGGCTTTTGAAGAAGGCTTATGAATTATCAGTGCTATGTGATGCAGAAGTTGCCCTCATCGTCTTCTCCAGCCGCGGTCGAGTCTATGAGTACTCAAACAACAACATAAAATCAACCATAGATAGGTACAAGAAGGCCAGCTCAGATAGTACAAATGGAGGCTCTACCATGGAGATCAATGCCCAATACTACCAGCAAGAATCAGCAAAGCTGCGCCAGCAAATACAGATGCTGCAGAATTCTAACAGGCACTTAATGGGTGATTCCTTGGCTTCCTTGACTGTGAAGGAGCTAAAGCAGCTCGAGAACAGGCTTGAACGAGGCATCACAAGAATCAGGTCGAAGAAGCATGAGTTGCTGTTGGCTGAGATTGAGTACTTGCAGAAAAGGGAAATTGAGCTGGAAAATGAAAGCGTATATCTCCGAACCAAGATTGCAGAAGTGGAGAGGCTT---CAGCAAGCAAACATGGTATCAACACATGAGTTCAATGCCATC---GCATTAGTTTCTCGCAATTTCTTTCAGCCCAATATGATTGAGGGTTCCACAGGCTACCCACTTCCTGATAAGAAGGTCCTCCATCTCGGC
Akebia_t_AktAG2           ATGGGGAGAGGAAAGATTGAGATAAAGAGAATTGAGAACACTACGAACCGTCAGGTGACCTTCTGCAAAAGGAGGAATGGACTCCTGAAGAAAGCTTATGAATTATCTGTTCTCTGTGATGCTGAAGTTGCTCTCATCGTCTTCTCAAGTCGTGGACGCCTCTACGAATTCTCCAACAGCAGCATAAAATCGACAATAGAAAGGTACAAGAAGGCGTCGGCTGATAGTTCAAACACAACCTCCATTATAGAGGCAAATGCTCATTACTATCAACATGAAGCAACAAAGCTGCGGCAACAAATACAAAACCTACAAATTGCAAATAGACAGCTTATGGGTGATTCATTGAGTTCTCTAACAGTGAAAGAGTTGAAACAACTTGAAAACAGACTTGAGAGAGGCCTCACAAGAATCAGATCAAAGAAGCAAGAGATAATGTTCGCAGAAATTGAATACATGCAGAAAAGGGAAGTAGAGCTGCAAAAAGAGAATATGTACCTCCGTGCAAAGATTGCAGAAAACGAGAATGCA---CAGCAAACAAGCATGGTACCAGCTCAAGAATTCGACGCAATCCAGACCTTTGATTCTCGCAATTATTTCCAAATGAACATGTTGGAGGGAGCC---GCCTACTCACACGCTGATCAGACCGCTCTCCATCTTGGA
Chloranthus_s_CsAG2       ------------------------------ATCGAGAACACCACAAACCGTCAAGTCACCTTCTGCAAGCGGAGGAATGGACTCCTGAAGAAAGCTTATGAATTATCGGTCCTCTGCGACGCCGAAGTCGCCCTCATAGTGTTTTCGACCCGCGGCCGCCTTTATGAGTATGCCAACAACAGCATAAAATCAACAATAGAAAGGTACAAGAAGGCAAGTGCTGATAGTTCAAGTACAACCTCCATTGCAGAGGCCAACACTCAATACTATCAACAAGAAGCATCAAAGCTGCGCCAACAAATACATATCCTACAAAATTCCAACAGGCACTTGATGGGGGATGCTTTAAGTTCTTTATCTATAAAGGAACTGAAGCAGCTTGAGAACAGGCTCGAACGAGGCATCACACGAATTAGATCAAAGAAGCATGAGCTTTTGTTTGCAGAGATTGAATACATGCAAAAAAGGGAAGCGGATCTACAGAATGACAACATGTACCTTCGAGCTAAGATTGCTGAGAATGAGAATGCA---CAACAAGCCAACATGTTGCCGGGGCCTGAATTCGACACTCTTCCGACGTTCGATTCACGCAATTATTTCCAAGCGAATATTTTGGAGGCACCG---CAATATTCGCATCAAGATCAGACGGCCCTCCATCTTGGG
Magnolia_p_MpMADS11       ---------------------------------------------------------------------------------------------------GAACTGACGGTGTTGTGTGATGCTGAAGTTGCCCTCATTGTCTTCTCAAGCCGCGGCCGTCTCTACGAATACTCCAACAACAGCATAAAAGCAACAATAGAGAGGTATAAGAAGGCATGTGCCGATAGTTCTAATACCACCTCCATCACACAAGCCAATTCCCAATACTATCAACAAGAAGCATCGAAGCTACGCCAGCAAATACAAATCTTACAAAACGCAAATCGGCACTTAATGGGCGATGCTTTGAGTTCACTCACCGTTAAGGAACTCAAGCAACTCGAGAACAGACTGGAACGAGGAATCACACGTATCAGATCAAAGAAGCATGAATTGTTATTTGCAGAAATTGAATACATGCAGAAAAGGGAAGTGGAGCTACAGAATGATAACCTGTACCTTCGAGCTAAGATAGCTGAAAACGAGCGGGCC---CAGCAAGCAAATGTGCTACCGGCGCCTGAGTTCGACACGCTGCCGTCATTCGACTCTAGGAACTACTTCGAAGCAAACATGCTGGAGGCAGCATCCCACTATTCGCATCAAGATCAAACAGCCCTTCATCTTGGG
Oryza_s_OsMADS21          ATGGGGAGGGGGAAGATTGAGATAAAGAGAATCGAGAACAAGACGAGCCGTCAGGTGACCTTCTGCAAGCGCAGGAATGGGCTGCTGAAGAAGGCCTACGAGCTCGCCATACTCTGCGACGCTGAGATCGCACTCATCGTCTTCTCCAGCCGAGGACGCCTCTATGAGTTCTCCAATGTAAGCACAAGGTCAACAATCGAGAGGTACAAGAAAGCCTCTGCCAGCACTTCAGGATCCGCTCCAGTGATAGACGTCAATTCTCATTACTTTCAGCAAGAAGCAGCAAAAATGCGCCACCAGATACAGACCTTGCAGAATGCAAACAGGCACCTCATCGGTGAGTCCATTGGCAATATGACCGCAAAGGAGCTCAAGAGCCTTGAAAATCGGCTTGAAAAGGGCATCAGCCGAATTCGATCAAAGAAGCATGAGCTGCTGTTCTCGGAGATCGAATACATGCAGAAAAGGGAAGCAGATCTTCAGAACGAGAACATGTTCCTGAGAGCCAAGGTGGCAGAGGCCGAGCGAGCT---GAACATGATGATGCGGCGGACGGGACAGAGCTGGAGGCGCTGCCGACGTTCGACACAAGGGAATACTACCAGGTGAGCATGCTGGCCGCCGCGCAGTACTCGTCGGACCACCACCAGACTGCTCTCCACCTCGGC
Oryza_s_OsMADS13          ATGGGGAGGGGCAGGATTGAGATCAAGAGGATCGAGAACACGACAAGCCGCCAGGTGACCTTCTGCAAGCGCCGCAACGGACTTCTCAAGAAGGCGTATGAGCTCTCCGTCCTCTGCGATGCCGAGGTGGCTCTCATCGTCTTCTCCAGCCGTGGCCGCCTCTACGAGTACTCCAACAACAATGTGAAGGCTACAATTGACAGGTACAAGAAGGCGCATGCTTGTGGCTCAACTTCTGGTGCACTCATAGAGGTCAATGCTCAGTACTACCAGCAGGAGTCTGCCAAACTGCGCCACCAGATTCAGATGCTGCAAAACACCAACAAGCACCTGGTTGGCGATAATGTGAGCAACCTGTCACTGAAGGAGCTGAAGCAACTTGAAAGCCGCCTGGAGAAAGGCATTTCAAAGATCAGAGCCAGGAAGAATGAACTGCTGGCTTCAGAGATCAATTACATGGCCAAAAGGGAGATTGAGCTTCAGAACGACAACATGGACCTCAGAACCAAGATTGCTGAGGAGGAGCAGCAGCTGCAGCAGGTGACGGTGGCCTCGCAGAATCCGTTCGCGGTGGCGGCGCAGCTGGACATGAAGTGCTTCTTCCCGTTGAACCTGTTCGAGGCGCAGGCGCAGCGCCAGCAGATCATCCCCACCGAGCTCAACCTCGGC
Agapanthus_p_ApMADS2      ATGGGGAGGGGAAAGATCGAGATCAAGAGGATCGAGAACACGACGAATCGCCAAGTGACTTTTTGCAAGAGGAGGAACGGGCTACTCAAGAAAGCGTATGAACTCTCAGTTCTTTGCGATGCGGAGGTTGCGCTGATCGTTTTCTCTACCCGTGGCCGCCTCTATGAATACTCAAACAACAGCATAAAATCAACCATTGAGAGGTACAAGAAGGCATGTGCTGACAGTTCCAACTCAACCGCTGTTGTTGAAGTCAATACTCAGTATTATCAACAAGAAGCAGCGAAACTACGCCATCAGATTCAGAGTTTACAAAATTCTAACAGGCACTTAATGGGTGATTCTCTGAGTTCATTGAGCATAAAAGAACTCAAACAACTTGAAAACAGACTTGAAAGGGGCATCACCAGGATTCGCTCGAAGAAGCATGAGCTGTTGTTTGCGGAAATTGAGTACATGCAGAAAAGGGAAGCGGAACTTCAAAATGACAACATGTACCTCAGAGCGAAGATAACGGATAACGAGAGAGCG---CACCAGGTAAGCGTCGTGTCTGGCACGGAATACGATACTCTCCCAACATTCGACTCAAGGAACTACTACCACGTCACTATGCTCGAGGCCCCGCACTTTTCGCACCATCAGGACCATACGGCCCTCCATCTCGGG
Asparagus_v_AvAG2         ATGGGAAGAGGAAAGATTGAGATCAAGAGGATTGAGAACACAACGAATCGCCAAGTGACTTTCTGCAAGAGGAGGAATGGCCTCTTGAAGAAAGCTTATGAACTCTCGGTATTGTGTGATGCAGAGGTTGCGCTTATCGTCTTCTCCAGCCGCGGACGCCTCTATGAATACGCAAACAACAGCATAAAATCAACCATTGAGAGGTACAAGAAAGCATGTGCTGATAGTTCCAATTCAAATGCAGTTATAGAGGTCAATTCTCAGTATTATCAGCAAGAAGCAGCAAAGTTACGCCATCAGATACAGATTTTACAAAATGCTAACAGGCACTTAATGGGTGATTCTCTGAGTTCTTTGACTGTGAAAGAGCTCAAACAGCTCGAGAACCGACTTGAAAGGGGCATTACCAGGATCAGGTCAAAGAAGCATGAGCTCTTGTTTGCGGAAATTGAATACATGCAGAAAAGGGAAGCGGAACTTCAGAATGACAACATGTACCTCAGAGCTAAGATATCAGAGAATGAGCGAGCA---CATCAAGTAAGTGTTGTACCTGGGCCTGAGTTTGACACTCTTCCAACATTCGACTCAAGGAACTACTACAATGTTCATATGCTTGAGGCTCCTCACTATTCTCATCATCAAGATCAAACAGCTCTTCATCTTGGG
Musa_a_MaAGL11            ATGGGAAGGGGTAAGATTGAGATCAAGAGGATCGAGAACACCACCAATCGCCAAGTCACATTCTGCAAGCGGAGGAACGGGTTGCTGAAGAAAGCTTATGAATTGTCTGTGCTTTGTGATGCCGAGATCGCCCTGATCGTGTTCTCCAGTCGCGGCAGACTTTACGAGTACTCCAACAACAACATAAAATCAACAATTGAGAGGTACAAGAAGGCATGTGCTGATAGTTCAAATTCAGATGCCATTGTAGATGTCAATTCCCAATATTATCAGCAAGAATCTGCAAAACTGCGCCACCAGATCCAAATATTACAAAATGGAAACCGGAACTTAATGGGTGACTCTCTAAGTTCTCTAAGTGTCAAGGAGCTTAAGCAACTAGAAAACCGACTCGAAAGAAGCATCACAAGGATCAGATCAAAAAAGCATGAGTTGCTGTTTGCAGAAATTGAGTATATGCAGAAAAGGGAATCGGAGCTACAAAGTGACAATTCCTACCTGAGAGCCAAGATAGCAGAGAATGAACGAGCG---CAGCAGCTAAGCATTATGGCGGGGACCGAGTATTATACTCTTCCAACGTTTGATCCCAGGAACTACTACCACACAAATATGTTGGAGGCAGCCGATTACTCGCATCACCAAGACCAAACAACTCTCCATCTTGGC
Dendrobium_n_MADS2        ATGGGGAGGGGAAAAATTGAGATCAAGAGGATCGAGAATACCACGAACCGCCAGGTGACCTTCTGCAAGCGTAGGAATGGTCTTTTAAAGAAAGCCTACGAACTTTCCGTTCTCTGTGATGCAGAAATAGCCCTAATTGTCTTCTCCACTCGAGGTCGCCTCTACGAGTACTCCAATCACAGCATAAAAGCAACCATTGAAAAGTATAAGAAGGCTTGTGCTGATAGTTCAAACCCAGGATCTCTTGTGGAGGTTAACTCACAGTACTATCAACAAGAATCAGCAAAACTACGCCACCAAATTCAGCTTTTACAAAATTCAAACAGGCATTTAATGGGGGAAGGTTTGAGTTCTCTTACTTTAAAGGAGCTCAAGCAACTTGAAAACCGACTTGAAAGAGGCATTACAAGGGTCAGATCAAAGAAGCATGAGCTGCTCTTTGCAGAAATTGAGTATATGCAGAAACGAGAAGTGGAGCTTCAAAATGACAATATGTACCTTAGGGCCAAGATAAACGATAATGAAAGAGCG---GAGCATGCAAATATCGTTGCAGGGACTGATTTTGACACCCTTCCAAACTTCGACTCCAGGAATTACTATCACTTAAACATATTGGAAGCACCTCATTACTCACACCATCAAGATCAAACTGCCCTTCATCTTGGG
Lilium_l_MADS2            ATGGGGAGGGGAAAGATTGAGATAAAGAGGATTGAGAACACTACTAACAGGCAAGTCACCTTTTGCAAGAGGAGGAATGGTCTGCTGAAGAAAGCTTATGAACTCTCAGTCCTCTGTGATGCGGAAGTCGCGCTAATTGTCTTCTCCAGCCGCGGCCGCGTCTACGAGTACTCCAACAACAGCATCAAACAAACTATCGATAGGTACAAGAAAGCTTGT---GATAGTTCAAATTCAAATTCCCTGATACAGGTCAATTCTCAATACTTTCAGCAAGAATCAGCAAAGCTGCGTCATCAGATTCAGATTTTAACTAATGCAAACAGGCACCTAGTGGGAGAAGCTCTGAGTTCTCTGACTGTGAAGGAGCTCAAGCAATTGGAAAACAGACTTGAAAGAGGGCTCACAAGGATTAGATCAAAAAAGCATGAGTTGCTGTTTGCAGAAATTGAGTTCAGTCAGAAAAGGGAGGTGGAGCTTCAAAGTGACAACATGTACCTGAGAGCTAAGATAGCGGAGAATGAGCGAACT------CAAGCAGCTATCGTGGCAAGGGCTGAGTTCGATGCGCTTCCAACATTTGATTCCAGAAACTTCTACCAGGTCAACATGCTGGAGGCTCCACCCCACTATCATCATCAGGATCAGACAGCCCTTCATCTTGGC
Nuphar_p_NupuSTK.1        ATGGGGAGAGGGAAGATCGAGATCAAGCGGATCGAGAACACGACGAACCGGCAGGTGACCTTCTGCAAGCGAAGGAACGGCTTGCTCAAGAAGGCCTACGAGCTATCGGTGCTATGCGACGCCGATGTCGCGCTCATCGTCTTTTCCAGCCGAGGCCGCCTCTACGAGTACGCCAACAACAGCATTAAAGGCACGATCGAAAGGTACAAGAAGGCATGTGCTGAGAGCTCAAACGCCAACTCGGTTTCCGAGGCAAATGCTCAGTATTATCAACAAGAATCGACCAAGTTGAGGCAGCAGATACAAATTCTTCAAAATGCAAACAGGCACTTGATCGGAGATTCTTTGAGCAACCTCAGCGTGAAGGAACTGAAGCAGCTGGAGAACAAAATAGAACGGGGCATAACAAGGATCAGATCGAAGAAGAACGAACTTCTGTTCGCAGAAATTGAATATATGCAGAAAAGGGAACTGGAACTTCAAAGTGATAACATGTATCTTCGAGCTAAGGTTGCCGAGAGTGAACGAGCA---CAGCAGTCAAACATGTTGCCAGGATCCGATTACGAAGCCATGAATACGTTTGATTCCCGCAACTTCTTTCCAGTGAACATGATCCAC------------TACTCCAACCAGGACCAAACTGCCCTGCACCTTGGG
Nuphar_p_NupuSTK.2        ATGGGGAGAGGAAAGATCGAGATCAAGCGGATCGAGAATACGACGAACCGGCAGGTGACCTTCTGCAAGCGGAGGAACGGCCTGCTCAAGAAGGCCTACGAGCTATCGGTGCTCTGCGATGCCGAGGTTGCGCTCATCGTCTTCTCCAGCCGAGGCCGCCTCTACGAGTACGCCAACAGCAGCATTAAAGGCACGATTGAAAGGTACAAGAAGGCATGTGCTGAGAGCTCAAACGCCAACTCGGTTTCAGAGGCAAATGCTCAGTATTATCAACAAGAGTCGACGAAGTTGAGGCAGCAGATACAAATTCTTCAAAATGCAAACAGGCACTTGATGGGAGAATCTTTGAGCAACCTCAGCGTGAAGGAGCTGAAGCAGTTGGAGAGCAAGATAGAACGAGGCATAACAAGGATCAGATCGAAGAAGAATGAACTTCTGTTCGCAGAAATTGAATATATGCAGAAAAGGGAACTGGAACTTCAAAGTGATAACATGTATCTTCGAGCTAAGGTTGCAGAGAGTGAACGAGCA---GAGCAGTCAAACATGTTGCCAGGATCCGACTACGAAGCGATGCAGACGTTTGATTCCCGCAACTTCTTTCCAGTGAACATGCTCCAT------------TACTCCAACCAGGACCAAACCGCCCTGCACCTTGGG
Nymphaea_o_NoAG3          ATGGGGAGAGGGAAGGTTGAGATCAAGCGGATCGAGAACACGACGAATCGTCAGGTGACCTTCTGCAAGCGGAGGAATGGACTGCTGAAGAAGGCGTACGAGCTGTCTGTGCTGTGCGACGCGGAGGTCGCGCTGATCGTCTTCTCGAGCCGAGGCCGTCTTTTCGAGTACGCAAACAACAACATCAAGGCCACCATTGATAGGTACAAGAAGGCGTGCGCTGAGAGCTCAAACGCAAACTCGGTGACCGAGGCCAACGCTCAGTATTATCAACAAGAGGCTACCAAAGTGAGGCAGCAGATACAAATCCTTCAGAATGCGAACAGGCATTTGATGGGTGAATCTTTAAGTAACCTCAGTGTGAAGGAGCTAAAGCAGCTGGAGAATAAAATAGAGCGGGGCATAACCAGGATCAGATCGAAGAAGAACGAACTGCTGTTTGCAGAAATCGAGTACATGCAGAAACGGGAACTGGAACTACAAAGTGATAATATGTATCTTCGAGCCAAGGTTGCTGAGAGCGAGCGAGCA---CAGCATTCAAACATGTTACCGGGATCCGACTACGAAACAATGCAGACGTTTGATTCCCGCAACTTCTTTTCGGTGAACATGCTCCAG------------TACTCCAACCAGGACCAAACTGCCCTGCACCTCGGG
Nymphaea_e_NymAG3         ------------------------------------------------------------------AAGCGGAGGAATGGACTGCTGAAGAAGGCGTACGAGCTGTCTGTGCTGTGCGACGCGGAGGTCGCGCTGATCGTCTTCTCGAGCCGAGGCCGTCTTTTCGAGTACGCAAACAACAACATCAAGGCCACCATTGATAGGTACAAGAAGGCGTGCGCTGAGAGCTCAAACGCAAACTCGGTGACCGAGGCCAACGCTCAGTATTATCAACAAGAGGCTACCAAATTGAGGCAGCAGATACAAATCCTTCAGAATGCGAACAGGCATTTGATGGGTGAATCTTTAAGTAACCTCAGTGTGAAGGAGCTAAAGCAGCTGGAGAATAAAATAGAGCGGGGCATAACCAGGATCAGATCGAAGAAGAACGAACTGCTGTTTGCAGAAATCGAGTACATGCAGAAACGGGAACTGGAACTACAAAGTGATAATATGTATCTTCGAGCCAAGGTTGCTGAGAGCGAGCGAGCA---CAGCATTCGAACATGTTACCGGGATCCGACTACGAAACAATGCAGACGTTTGATTCCCGCAACTTCTTTTCGGTGAACATGCTCCAG------------TACTCCAACCAGGACCAAACTGCCCTGCACCTCGGG
Amborella_t_AMtrSTK       ATGGGGAGGGGTAAGATAGAGATAAAGAGGATCGAGAACACGACGAATAGGCAGGTGACGTTTTGCAAGAGGAGGAACGGTTTGCTCAAGAAAGCTTATGAGCTCTCTGTGCTGTGCGATGCGGAAGTAGCCCTCATTGTTTTCTCAAGCCGCGGCCGTGTCTACGAGTATGCGAACAACAACATAAAAACAACCATTGAGAGGTACAAGAAGGCTTCTGCTGACAGTTCAAGCGCAACATCGATTTCAGAGGCCAATTCCCAATACTATCAGCAAGAAGCAACCAAACTGCGCCAACAGATACAACTCCTCCAAAATGCCAATAGGCACTTCATGGGCGATGGCTTGAGTGCTCTGACTATCAAAGAACTCAAGCAATTGGAGGGCAGATTGGAGCGAGGGCTCACCCGAATCAGATCAAAGAAGAACGAGTTGTTGTTCGCAGAAATTGAGTACATGCAAAACAAGGAAGCTGAACTGCAAAAGGATAACATGTACCTTCGGGCTAAGATAGCCGAGCAAGATAGGACC---CAACAGTCTAACATGTTGCCGGCACCAGAATTCGATGCAATTCCGACTTTTGACTCTCAAAATTACTACCAAGTGAATCTCATGGAGGGCGCACACCACTACCGTAATCAAGACCAAACTGCCCTTCATCTCGGA
Picea_a_DAL2              ATGGGCCGTGGGAAGATTGAGATAAAGAGGATTGAGAATACTACGAACCGACAGGTCACTTTCTGTAAGCGCCGAAATGGTTTATTGAAGAAGGCGTATGAATTATCAGTTCTTTGTGATGCAGAAGTGGCCCTCATCGTCTTCTCCAGCAGAGGGAGACTTTATGAGTTTGCCAACCACAGCGTGAAGAGAACGATTGAGAGGTACAAGAAGACTTGCGTTGACAACAACCACGGAGGGGTGATTTCGGAGTCCAATTCTCAGTATTGGCAACAGGAGGCTGGTAAACTCAGACAACAGATTGAAATTTTGCAAAATGCAAATAGGCACTTGATGGGTGACGGGCTTACAGCTTTAAACATCAAGGAACTCAAGCAGCTTGAGGTTCGACTTGAAAAAGGAATCGGCCGAGTACGATCCAAGAAGAACGAGATGTTGCTTGAGGAGATCGACATCATGCAGAGAAGGGAACACATTCTTATCCAGGAGAATGAGATTCTTCGCAGCAAGATAGCCGAGTGCCAGAATAGC---CACAACACGAACATGCTATCAGCTCCCGAATATGATGCATTGCCAGCATTCGATTCTCGAAATTTCCTACATGCAAATCTAATCGATGCGGCCCATCACTATGCACATCAGGAGCAAACAACGCTTCAGCTTGGC
Picea_m_SAG1              ATGGGCCGTGGGAAGATTGAGATAAAGAGGATTGAGAATACTACGAACCGACAGGTCACTTTCTGTAAGCGCCGAAATGGTTTATTGAAGAAGGCGTATGAATTATCAGTTCTTTGTGATGCAGAAGTGGCCCTCATCGTCTTCTCCAGCAGAGGGAGACTTTATGAGTTTGCCAACCACAGCGTGAAGAGAACGATTGAGAGGTACAAGAAGACTTGCGTTGACAACAACCACGGAGGGGCGATTTCAGAGTCCAATTCTCAGTATTGGCAACAGGAGGCTGGTAAACTCAGACAGCAGATTGAAATTTTACAAAATGCAAATAGGCACTTGATGGGTGATGGGCTTACAGCTTTAAACATCAAGGAACTCAAGCAGCTTGAGGTTCGACTTGAAAAAGGAATCGGCCGAGTACGATCCAAGAAGAACGAGATGTTGCTTGAGGAGATCGACATCATGCAGAGAAGGGAACACATTCTTATCCAGGAGAATGAGATTCTTCGCAGCAAGATAGCCGAGTGCCAGAATAGC---CACAACACGAACATGCTATCAGCTCCCGAATATGATGCATTGCCAGCATTCGATTCTCGAAATTTCCTACATGCAAATCTAATCGATGCGGCCCATCACTATGCACATCAGGAGCAAACAACGCTTCAGCTTGGC
Gnetum_g_GGM3             ATGGGACGCGGCAAGATCGAGATAAAGAGGATCGAGAACACAACCAACAGACAGGTAACTTTCTGCAAGCGCAGGAATGGCCTGCTGAAGAAGGCCTACGAGTTATCGGTTCTCTGCGATGCTGAGGTCGCCCTCATCGTTTTCTCCAGCCGAGGCCGTCTCTATGAATTCGCCAACAACAGTGTCAAGAGAACGATCGAGAGGTATAGAAAGACTTGTGCGGACAACAATCAGGGAGGAGCAATTGCAGAATCCAACGCACAGTATTGGCAGCAGGAAGCTGTGAAACTGAAGCAGCAAATAGACGTCCTCAACAACCAGATCCGACACTACATGGGAGAATGCCTTCAGTCCATGACAATCAAAGAACTGAAGCAGCTGGAGGGTAAACTCGAGAAAGGACTTGGTAGAGTTCGATCCAAAAGGAATGAGAAACTGCTGGAGGACATAGACACCTTGCAGAGAAGGGAAGATAACCTGATTCGAGAGAATGAGTACATTCGGAACAAGATAGCAGAATGCCAGAGCCAT---CAGCATGCAAACATGTTGACTGCTGTAGAGTATGATGCCATACCTGCATATGATTCCAGGAACTTCATGCATGCAAACCTGATAGAAGCAGCACATCATTATGCTCAACAAGAGCAAACTGCGCTTCATCTTGGA
Ginkgo_b_GBM5             ATGGGCCGTGGGAAGATTGAGATAAAGAGGATTGAGAACACTACAAACCGACAGGTCACTTTCTGCAAGCGTCGAAATGGTCTGTTGAAGAAAGCGTATGAATTATCCGTGCTTTGTGATGCGGAAGTGGCTCTCATCGTCTTCTCCAGTCGCGGGAGACTCTATGAGTTTGCTAATAACAGTGTGAAGAGAACAATCGACAGATACAAGAAGACTTGCGCTGACAACTCTCAGGGTGGAGCCATTTCAGAGTGTAATTCTCAGTACTGGCAACAGGAGGCAGGAAAACTGAGACAGCAAATTGATATTCTGCAAAATGCAAATAGACACTTGATGGGGGACGCGCTTACATCTTTAAGTGTAAAGGAGCTTAAGCAGCTAGAAATTCGACTTGAGAGGGGCATTAGCAGGGTTCGATCAAAGAAGAATGAAATGTTGCTTGAGGAGATAGAGATTATGCAAAGAAGGGAACACATATTACTGGCGGAGAACCAGTTTCTTCGCACTAAGATAGCTGAATGTGAAAGCAGC---CAAAATGCAAATATGCTGCCGGGTCCCGAATTCGATGCATTGCCTGGATTTGATTCTCGACATTTCCTACATGCAAGTATAATGGATGCT---CACCATTATGCACAACAGGATCAAACGGCCCTTCAACTTGGA
Cycas_e_CyAG              ATGGGCCGAGGAAAAATTGAGATAAAGAGGATCGAGAATACTACTAACCGGCAAGTGACGTTCTGTAAACGTCGAAATGGTTTGCTGAAGAAGGCATACGAATTATCGGTGCTATGTGATGCAGAAGTGGCTCTTATTGTCTTCTCCAGCCGAGGAAGGCTGTATGAGTTTGCTAATAACAGCGTGAAGAGAACAATCGAGAGGTACAAAAAGACTTGCGCTGACAACACGCAGGGAGGAGCCATTTCAGAGTCCAATTCTCAGTACTGGCAACAGGAGGCAGGAAAACTCAGGCAGCAGATTGACATTCTACAAAATGCTAACAGACACCTAATGGGAGATGCACTCACATCTTTAAGCGTAAAGGAACTTAAGCAGCTTGAAATTCGACTAGAAAGAGGCCTCAGCCGAGTACGATCAAAGAAGAATGAAATGCTGCTCGAAGAGATCGAGATTATGCAAAGAAGGGAACACATATTACTAGCCGAGAATCAGTTTCTTCGCACTAAGATTGCGGAATATGAAAGCAAC---CAGACAAATGTCCTAATCCCGGGACCTGAATTTGATGCATTGCCTGCATTTGATTCTCGAAACTTTCTTCATGCAAATCTAATCGAGGCCGCACATCATTACACGCAGCAGGACCAAGCGGCCCTTCAGCTTGGA
o_Vitis_v_VvAGL12         ATGGCACGAGGGAAAATTCAGATGAAGCGTATTGAGAACCCAGTACACAGGCAGGTTACCTTCTGCAAGCGCCGAGCAGGGCTTCTTAAGAAGGCTAAGGAGCTCTCTGTGTTGTGTGATGCTGAAATTGGGATTTTCATTTTCTCCGCCCATGGAAAGCTCTATGAACTAGCCACCAAAGGAACCATGCAAGGGCTTATTGAGAAGTACATGAAGTCTAGTTGCGGGTCTCAGGATGACCAAGCCAAAGAAGCACAACTTCTGGACACAAAAGAGGAGATTAACATGCTAAAGCATGAGATTGAATTACTTCAGAAAGGCCTCAGGTATATGTTGGGAGGTGGGGCTGGAACAATGACACTGGATGAACTACATATCTTTGAAAAACATCTTGAAATTTGGATCTATAACATCCGTTCAGCAAAGATGGAGATCATGTTTCAAGAAATCCAGCTATTGAAGAATAAGGAGGGAATACTGAAAGCAGCAAACAATTATCTCCAAGAAATGATAGACGACCAAACTGGAATTACCAACATTGCACCAATGATAAAT------CCATATCCACTAACTACACAAAATGAAATATTTCAAACT---------------------------------------------------------------------
o_Solanum_l_TAGL12        ATGGCTCGTGGTAAGGTTCAAATGAAGAGGATAGAGAATCCAGTTCATCGACAAGTCACTTTCTGCAAACGTCGAGCAGGCCTTCTTAAGAAGGCCAAAGAGCTCTCCGTTTTGTGCGATGCTGAAATTGGTCTTTTCATTTTCTCCGCTCACGGAAAGCTCTATGAACTTGCTACTAAAGGAAGCATGCAAGGGCTGATTGAGAGGTACATCAAGTCAACCAAGGGAGTTGAGGTGGCTGAGGAAGCCGATACACAACCTCTGGACCCAAAAGAGGAGATCAACATGCTGAAGAATGAGATTGACGTACTCCAGAAAGGCTTAAGCTACATGTATGGGGGAGGCGCAGGAACAATGACACTAGATGAACTTCATTCACTTGAAAAGTACCTTGAAATTTGGATGTATCATATTCGTTCAGCAAAGATGGATATCATGTTTCAAGAGATCCAACTGTTGAAGAATAAGGAAGGGATACTGGAAGCTGCAAACAAATATTTACAGGATAAGATAGATGAGCAATACACTGTGACTAACATGACCCAGAATTTGACTGACTTTCAATGCCCACTAACTGTACAAAATGAGATATTTCAGTTT---------------------------------------------------------------------
o_Mimulus_g_Migut.C01339  ATGGCGCGTGGAAAGATTCAGATGAGGAGGATAGAGAATCCGGTGCACAGGCAGGTGACGTTCTGCAAGAGGCGCGCAGGTCTTCTAAAGAAGGCTAAGGAGCTCTCTGTGCTTTGCGATGCTGAAATCGGTCTTTTCATTTTCTCCGCCCACGGCAAGCTCTATGAACTCGCCACCAAAGGAAGCATGCCAAGTTTGATTGAGAAGTACATGAAGTATAACCGTGAAATCCCTGCAGCAGCTCAACACAAGCAAATTAACACGGAAGCAAAAGAAGAGATTAGCATGCTTAAGCATGAGATTGAGATACTGCAGAAAGGATTGAGGTACATAGCTGGAGGGGGAGCTGATCCAATGACTTCGGTCGAACTGAATGTTCTTGAGAAATATCTCGAGATATGGATATATCATGTTCGTTCCGCAAAGATGGATATCATGGCTCAAGAAATCCAGCTACTCAAGTATAAGGAAGAGATACTCCAGGAAGCAAACAAACATCTTCAAGAGAAGATCGATGCGCAATATGGGATGGTTGAATTGGGACCAATGTTGACTAATCATCAGTACCCACTAACAATACCAAATGAAATATTTCAGTTT---------------------------------------------------------------------
o_Cucumis_s_CsAGL12       ATGGCTCGTGGGAAAGTTCAAATGAAAAGGATTGAGAATCCAGTGCACAGACAAGTTACTTTCTGCAAGCGTCGAGCTGGGCTCCTCAAGAAGGCTAAGGAGCTCTCTGTGCTTTGCGATGCTGAAATTGGACTCTTCATTTTCTCCGCTCATGGAAAGCTCTATGAACTCGCCACTAAAGGAACCATGCAAGGGCTTATTGAAAGGTACATGAAGCACACCAATGGGAATCAGCCACCAGACCCACCACATCACCAAACTTTGGAAGTAAAAGAGGAGATCATCAGGCTGAAACAAGAAATTGAAGTCCTA---AAGGGTCTCAGGAATGCTTTGGGAGGAGGAGAAGGAATAATGACATTGGATGAGCTTGATATCTTTGAGAAGCAACTTGAGATTTGGATTTGTCAAGTGCGTTCTACAAAGATGAAGTTCATGTGTGAAGAGATTGAAGCACTGAGGAACCAGGAATTCATACTGACAGCTGCCAACAAATATCTTCATGATAAGATGGAGGCCGAAAACACAACTAACATGGAACCTGTGAATATTACTAACTGTCAATATCCACTAACTATACAGGATGAGCTATTTCAGCTTTGC------------------------------------------------------------------
o_Nicotiana_t_TAGL12      ATGGCTCGTGGAAAGGTTCAGATGAAGAGGATAGAGAACCCGGTTCATAGGCAGGTGACCTTCTGCAAACGGCGAGCAGGGCTTCTTAAGAAGGCGAAGGAGCTGTCCGTGTTGTGCGATGCTGAAATTGGTCTTTTCATTTTCTCCGCCCATGGCAAGCGCTATGAACTCGCCACTAAAGGGACCATGCAAGGGCTGATTGAGAAGTACCTGAAGTCAACCAGGGGAGCTGAGGTGGCTGAGGAAGCCGATAAACAAACTCTGGATCCAAAAGGGGAGATCAACATGCTGAAGCATGAGATTGAAGTACTCCAGAGAGGCTTAAGCTACATGTATGGAGGAGGAGCTGGAACAATGACACTGGATGAATTGCATTCACTTGAAAAATACCTTGAACTTTGGATGTTTCATATTCGTTCAGCAAAGATGGATATGATGTTTCAAGAGATCCAGTTGCTGAAAAATAAGGAAGGGATACTACAAGCTGCAAACAAATATTTACAGGATAAGATAGAAGAACAATACCCTGTCACTAACATGACATCGACTTTGACTGACTTTCAATGCCCACTAACTGTACAAAATGAGATATTCCAGTTC---------------------------------------------------------------------
o_Nelumbo_n_NEnuAGL12     ATGGCACGGGGAAAGGTTCAGATGAAGAGGATCGAGAACACAGTTCACAGGCAGGTTACCTTCTGCAAGCGCAGAGCTGGACTTCTGAAGAAGGCTAAGGAATTATCTGTGCTGTGTGATGCTGATGTAGGGATCATCATTTTCTCCACTAAAGGAAAACTCTATGAACTCGCCACAAAGGGAAACATGCAAGGGCTGATTGAGAGGTACATGAAATCCACACGGGCGGTTCAAATTGAAGATACTGGA---GGAAGACTTACTCTGGAATCAGAGGAAATAACTAGTTTGAAAGAAGAGATTCAATTACTCCAAAAGGGTCTTGGGTATACGTTTGGAGGGGGAGTGGAAACTATGTCACTAGATGAATTGCATGCCTTAGAAAAACATCTTGAAGTTTGCATATGCCATATACGCTCAATAAAGATGCAAATTATGTTTGAAGAGATTGAAGTATTGAAGAATAAGGAGGGAATATTGAAAGCTGCCAATGAATATCTTCACGGAAAGATTCAAGAACAAGGGATGTTTGACTTACCGTCGCCAATGATAACTGGATTTCCATATCCACTAACCATACAAAATGAGATATTTCAATTT---------------------------------------------------------------------
o_Magnolia_p_MpMADS5      ATGGCGAGGGGGAAGATCCAGATGAAGCGGATTGAGAACTCGGTCCACCGCCAGGTCACCTTCTGCAAGCGCCGGGCTGGGCTGCTCAAGAAGGCTCGTGAVCHATCTGTGCTCTGCGACGTTGATATCGGCCTCATGATATTCTCCACCCATGGCAAGCTTTATGAGCTAGCCACCAAAGGGACTATGGAAGGATTGATTGAGAGGTATTTGGGAACATCTCGAGGAGCACAGATTGAAGGTGGTCCTGCGAASSAACCTCCGGAATCGGACCAAGAGGTATTCATGCTGAAACAAGAGATCGAATTACTTCAAAAGGGTCTCAGGAATAGTATTGGAGGGGGGATGGGAAATATGACAATGGACGAGTTACATGCATTAGAAAGGCATCTTGAACTTTGGATATATCACATTCGCTCTACAAAGATGCGGATCATGATTCAAGAGATCCAGTCACTGAAAGATAATGAGGGAATCCTCAAATCAGCGAATGAGTTTCTCCAAGGAAAGATAGAGGAGCAAAATGTGATTTTTGACATGCCTCCAATGATAGGAGGAATACCATATCCACTAACAATACCAAATGAGATATTCAATTAT---------------------------------------------------------------------


# (B) Matrix based on the alignment using Probalign (only alignable sites are included for phylogenetic analysis)

# 57 AG/STK sequences, 7 outgroup sequences

# Total sites: 666
# Informative sites: 518

Arabidopsis_t_SHP2        ATAGGGAGAGGGAAGATAGAGATAAAGAGGATAGAGAACACTACGAATCGTCAAGTCACTTTCTGCAAACGACGCAATGGTTTACTCAAGAAAGCTTATGAGCTCTCTGTCTTGTGTGACGCTGAGGTTGCTCTTGTCATCTTCTCCACTCGAGGCCGTCTCTACGAGTACGCCAACAACAGTGTGAGAGGAACAATAGAAAGGTACAAGAAAGCTTGCTCCGACGCCGTTAACCCTCCGACCATCACCGAAGCTAATACTCAGTACTATCAGCAAGAGGCGTCTAAACTCCGGAGACAGATTCGGGACATTCAGAATTTGAACAGACACATTCTTGGTGAATCTCTTGGTTCCTTGAACTTTAAGGAACTCAAGAACCTTGAAAGTAGGCTTGAGAAAGGAATCAGTCGTGTCCGATCCAAGAAGCACGAGATGTTAGTTGCAGAGATTGAATACATGCAAAAAAGGGAAATCGAGCTGCAAAACGATAACATGTATCTCCGCTCCAAGATTACTGAAAGAACAGGTCTACAGCAATCGAGTGTGATACATCAAACAGTTTACGAGTCGGGTACTGGGCAGTATAACCGGAATTATATTGCGGTTAACCTTCTTGAACCGAATCAGAATTCCTCCAACCAAGACCAACCACCTCTGCAACTTGTT
Arabidopsis_t_SHP1        CTAGGGAGAGGGAAAATAGAGATAAAGAGGATAGAGAACACAACAAATCGTCAAGTTACTTTCTGCAAACGACGCAATGGTCTTCTCAAGAAAGCTTATGAACTCTCTGTCTTGTGTGATGCCGAAGTTGCCCTCGTCATCTTCTCCACTCGTGGCCGTCTCTATGAGTACGCCAACAACAGTGTGAGGGGTACAATTGAAAGGTACAAGAAAGCTTGTTCCGATGCCGTCAACCCTCCTTCCGTCACCGAAGCTAATACTCAGTACTATCAGCAAGAAGCCTCTAAGCTTCGGAGGCAGATTCGAGATATTCAGAATTCAAATAGGCATATTGTTGGGGAATCACTTGGTTCCTTGAACTTCAAGGAACTCAAAAACCTAGAAGGACGTCTTGAAAAAGGAATCAGCCGTGTCCGCTCCAAAAAGAATGAGCTGTTAGTGGCAGAGATAGAGTATATGCAGAAGAGGGAAATGGAGTTGCAACACAATAACATGTACCTGCGAGCAAAGATAGCCGAAGGCGCCAGATTGAATCCGTCGAGTGTGATACAAGGGACAGTTTACGAATCCGGTTCTCAGCATTATAATCGGAACTATATTCCGGTGAACCTTCTTGAACCGAATCAGCAATTCTCCGGCCAAGACCAACCTCCTCTTCAACTTGTG
Solanum_l_TAG1            CTAGGAAGGGGGAAAATTGAGATCAAAAGGATCGAAAACACGACGAATCGACAAGTAACATTCTGCAAGAGGCGCAATGGTTTGCTTAAAAAGGCTTATGAATTGTCTGTGCTCTGTGATGCTGAGGTTGCTTTGGTTGTCTTCTCAAACAGAGGCAGACTCTATGAGTATGCCAACAACAGTGTGAAAGCAACAATCGAGAGGTACAAGAAAGCATGCTCAGATTCCTCAAACACTGGTTCAGTATCCGAGGCCAATGCTCAGTATTACCAGCAAGAAGCCTCCAAACTGCGCGCACAAATTGGAAATCTGATGAACCAAAACAGGAACATGATGGGTGAAGCTCTTGCTGGAATGAAACTCAAAGAACTGAAGAATCTGGAGCAAAGAATTGAAAAAGGGATTAGCAAAATCCGATCCAAAAAGAATGAGCTGTTGTTTGCTGAAATTGAGTATATGCAGAAGAGGGAAGTTGATTTACACAACAACAATCAGTACCTGAGAGCAAAGATTGCTGAAACTGAGAGAGCTCAGCATATGAACTTGATGCCAGGGTCAAACTATCATCTTGTGCCTCAATTCGATACTCGAAACTATCTACAAGTTAATGGATTGCAAACCAACAACCATTACCCTAGACAAGACCAACCCCCTATTCAACTAGTC
Nicotiana_t_NtAG1         CTGGGAAGAGGAAAGATTGAGATCAAACGGATCGAAAACACAACGAATCGTCAAGTCACTTTCTGCAAGAGACGCAATGGTTTACTCAAAAAGGCCTATGAATTATCTGTGCTCTGTGATGCTGAGGTTGCTTTGATTGTCTTCTCAAGCAGAGGCAGACTCTATGAGTATGCCAACAACAGTGTGAAAGCAACAATTGAGAGGTACAAGAAAGCTTGTTCAGATTCCTCAAACACTGGTTCAATTTCCGAGGCCAATGCTCAGTATTATCAGCAAGAAGCCTCCAAACTGCGCGCACAAATTGGAAATCTGCAGAATCAGAACAGGAACATGTTGGGTGAATCACTGGCTGCACTGAGCCTCAGAGATCTGAAGAATCTGGAACAAAAAATTGAAAAAGGCATTAGCAAAATCAGATCCAAAAAGAATGAGCTGCTGTTTGCTGAAATTGAGTACATGCAGAAGAGGGAAATTGATTTACACAACAACAATCAGTACCTGAGAGCAAAGATTGCTGAAACTGAGAGAGCTCAGCAGATGAACTTGATGCCAGGGTCAAGCTATGAGCTTGTGCCTCAATTTGATACTCGAAACTATTTACAAGTTAATGGTTTGCAAACCAACAACCATTACACTAGACAAGACCAACCATCTCTTCAACTAGTC
Arabidopsis_t_AG          TCTGGGAGAGGAAAGATCGAAATCAAACGGATCGAGAACACAACGAATCGTCAAGTCACTTTTTGCAAACGTAGAAATGGTTTGCTCAAGAAAGCTTACGAGCTCTCTGTTCTTTGTGATGCTGAAGTCGCACTCATCGTCTTCTCTAGCCGTGGTCGTCTCTATGAGTACTCTAACAACAGTGTAAAAGGGACTATTGAGAGGTACAAGAAGGCAATATCGGACAATTCTAACACCGGATCGGTGGCAGAAATTAATGCACAGTATTATCAACAAGAATCAGCCAAATTGCGTCAACAAATAATCAGCATACAAAACTCCAACAGGCAATTGATGGGTGAGACGATAGGGTCAATGTCTCCCAAAGAGCTCAGGAACTTGGAAGGCAGATTAGAGAGAAGTATTACCCGAATCCGATCCAAGAAGAATGAGCTCTTATTTTCTGAAATCGACTACATGCAGAAAAGAGAAGTTGATTTGCATAACGATAACCAGATTCTTCGTGCAAAGATAGCTGAAAATGAGAGGAACAATCCGATAAGTCTAATGCCAGGATCTAACTACGAGCAGCTTCCACCGTTTGATTCACGGAATTATTTCCAAGTCGCGGCATTGCAACCTAACAATCATTACTCACGCCAAGACCAAACCGCTCTCCAGTTAGTG
Camellia_j_AG             ATGGGTAGGGGGAAGATCGAGATCAAACGGATCGAAAACACAACCAATCGGCAAGTCACCTTCTGCAAGCGCCGCAATGGTTTGCTCAAGAAAGCCTATGAGTTGTCTGTTCTATGTGATGCTGAGGTTGCCCTTATTGTTTTCTCGACCCGTGGCCGGCTTTACGAGTATGCCAACAACAGTGTCAAAGCAACAATTGAAAGGTACAAGAAGGCATGCTCGGGTCCCTCGAATACTGGATCAGTTTCTGAACTAAATGCACAGTTCTATCAACAAGAAGCTGCCAAATTGCGCGTGCAAATAGGAAATTTGCAGAATTCAAACAGGCACATGCGGGGTGAGTCCCTGTGCTCTCTGTCTATGAGGGATCTCAAGAACTTGGAGGGTCGATTAGAGAGAGGCATCAGCAGGATCCGCTCCAAAAAGAATGAGCTGTTATTTGCTGAAATTGAACTTATGCAAAAGAGGGAAATCGATTTGCATAACAATAACCAGTACCTCCGAGCAAAGATAGCTGAGAATGAGAGAGCACAGCAGATGAGTTTGATGCCAGGACCTGAGTATGAGCTGATGCCATCATTTGATGCTCGCAATTACCTTCAAATGAATGGCATTCAACAACATCATCACTACTCTCGCCATGACCAAACAGCCCTCCAGCTAGTT
Betula_p_MADS6            TTGGGAAGGGGAAAGATTGAAATCAAGAGGATCGAAAACACAACTAATCGCCAAGTCACCTTCTGCAAGAGGCGCAACGGCCTTCTCAAAAAGGCCTATGAATTGTCTGTTCTCTGTGATGCGGAGATTGCCCTCATCGTCTTCTCTAGCCGCGGCCGCCTTTACGAGTACGCTAACAACAGTGTCAAAACAACAATTGAGAGGTACAAGAAGGCATGCGCTGAATCCTCCAATTCTGGGTCTGTTTCTGAAGCTAATACTCAGTTCTACCAGCAAGAGGCTGCTAAACTGCGTGGCCAAATTAGAAGTGTGCAGAATTCAAACAGGCATTTGTTGGGCGAGGCTTTGAGCGAGTTAAATTTCAAAGAGCTCAAGAACTTGGAGATCAAATTAGAGAAAGGAATTAACAAAATCAGATCCAAGAAGAATGAGCTCCTGTTCGCAGAAATAGAGTATATGCAGAAAAGGGAAGCTGAGTTGCATAACAATAACCAGATTCTCCGAGCAAAGATAGCCGAGAATGAGAGAAACCAGCAGTTGAATGTGATGCCAGGAGGAAACTATGAGCTCATGCAGTCATATGATTCTCGAACCTACTTTCAAGTAGATGCATTACAACCGAATCATCACTACCCACGCCAAGACCAGATCCCTCTTCAATTAGTT
Trochodendron_a_AG2       ---------------------------------------------------------------TGTAAGCGTCGCAATGGTTTACTCAAGAAGGCCTATGAATTGTCGGTCCTCTGCGATGCCGAGGTTGCCCTCATCGTCTTCTCCACCCGCGGCCGCCTTTATGAATATGCCAACAATAGTGTTAAAACAACAATTGATAGGTACAAGAAGGCATGTGCAGATTCATCCAATTCTGGGTCTGTTTCGGAAGCCAATGCTCAGTACTACCAGCAAGAAGCCGCCAAACTGCGCACACTAATCGGGAATTTACAGAATTCAAACAGGAATTATATGGGTGAGGCACTTAGCTCGTTGAGTTTAAGGGAACTCAGGAGCCTGGAGACTAGATTGGAGAARGGGATTAGCAAGATTCGATCCAAAAAGAACGAGTTGTTGTTTGCCGAAATCGAGTATATGCAGAAAAGGGAGATCGACTTGCACAACGACAACATGTATCTCCGAGCCAAGATAGCCGAGAACGACAGGGCCCAACAGATGAACTTGATGCCTGGTTCTGACTATGAGGTCATGCCTCCATTCGACTCTCGGAACTTCCTCCAAGTAAATCTAATGGAACCCAATCACCATTACTCTCGTCARGAGCAAACAGCCCTCCAGCTAGGT
Trochodendron_a_AG1       ---------------------------------------------------------------TGTAAGCGCCGCAACGGCTTACTCAAGAAGGCTTATGAATTATCTGTACTTTGCGATGCTGAGGTTGCCCTCATCGTCTTCTCCAGTCGCGGTCGCCTCTACGAATATGCTAATCACAGTGTTAAATCAACAATTGAGAGGTACAAGAAGACATGCGCAGATTCATCCAATACCGGGTCTGTTTCTCAAGCCAATGCTCAGTTTTACCAGCAAGAAGCCTCCAGACTGCGCACACAAATCGGCAATTTACAGAACTCAAACATGCATATACTGGGTGAGGCTCTTAGCTCACTTTCTGTTAAGGAACTCAGGAACCTGGAGACTAGATTGGAGAAAAGCATTAGCAGAATTCGATCCAAAAAGAACGAGTTGCTGTTTGCCGAGGTTGAGTATATGCAAAAGCGGGAGAGTGACTTGCAAAAGGATAACATGTTTCTCCGAGCAAAGATAGCTGAGAATGAGAGAGCCCAACAAATGACCTTGGTGTCAGGAACTGACTACGACGTGATGCCACCATTTGATTCTCGGAACTTCCTCCAAGTAAATCTAATGGAACCCAATCACCATTACACTCGCCAAGAGCAAACGGCCCTCCAACTGGGT
Nelumbo_n_NenuAG          ------------------------------------------ACCAACAGGCAGGTCACCTTCTGCAAGCGTCGCAACGGTTTGCTCAAGAAGGCCTACGAATTGTCCGTCCTCTGCGACGCCGAGGTTGCTCTTATCGTCTTCTCCAGCCGTGGCCGTCTCTATGAATATGCTAACCACAGTGTTAAAACAACAATTGAGAGGTACAAGAAGACCTTGGCTGATTCTTCAAACTCTGGATCTGTTTCAGAGGCCAATGCTCAGTTCTACCAGCAAGAAGCCAACAAGCTGCGCCAACAGATAGGCATTTTACAGAACTCAAACAGGCATTTGATGGGAGAGGCTCTTAGCACTATGACTGTTAAAGAACTCAAGCAGCTGGAGGGTAGATTGGAGAAAGGCATCAGCAGAATTCGATCCAAAAAGAATGAGCTGTTGTTTGCTGAAATCGAATATATGCAGAAAAGGGAGATTGACTTGCAAAACGATAACATGATGCTTCGTGCAAGGATAGCAGAGAATGAGAGAGCCCAGCAGATGAGCATGATACCTGCATCTGAATATGAGGTCATGCCTTCTTTTGACTCTCGGAACTTCCTCCAAGTAAATCTACTGGAACCCAACCACCATTACTCTCGCCAAGAGCAAACAGCACTCCAGCTAGGT
Berberis_g_AG             ------------------------------------------------------------------AAGAGGCGCAACGGATTGCTCAAGAAGGCCTATGAATTGTCGGTACTATGCGATGCCGAAGTTGCTCTGATCGTCTTCTCCGCCCGTGGACGCCTTTATGAGTATGCAAACAACAGTGTCAAAACAACAATTGAGAGGTACAAAAAGGCTTGTTCTGATTCCACCAATACAGGGTCTGTTTCAGAAGCCAACGCTCAGTTCTACCAACAAGAGGCAACCAGAATGCGCCAGCAGATAGGAAATTTGCAAAATGCAAACAGGCACTTGTTAGGTCAGGATCTTAGCTCTGTTAGCGTTAAAGATCTCAAGCAAATGGAAACTAGACTAGAGAAGGGTATCAGCAGAATCAGATCAAAAAAGAATGAGTTACTGTTTGCAGAGATAGAGTACATGCAGAAGAGGGAGATTGACTTGCAGAATGACAACATGTATCTCCGAGCAAAGATTGCTGAGAATGAAAGAGCCCAGCAAATGAACCTAATGCCAGGGAATGAATATGAGACAATTACTCCATACGACTCTCGGAACTTCCTTCAAGTAAACCTACTTCCGGAAAATAATCAGTACTCTCGTTCAGACCAAACTGCCCTTCAGCTTGGA
Aquilegia_c_AcoAG1        ATGGGAAGAGGAAAGATTGAAATTAAAAGGATCGAAAACACTACTAATCGACAAGTTACATTCTGTAAGCGTCGAAATGGATTACTGAAAAAAGCTTATGAATTATCTGTTTTATGTGAAGCTGAAGTAGCCCTTATCGTCTTCTCTAGCCGCGGTCGCCTTTATGAGTACTCAAACAACAGTGTCAAAAAAACAATTGAGAGGTACAAGAAGGCTTGCACAGACTCTACCAACTCTGGATCTGTTTCTGAAGCTAATGCACAGTTTTACCAGCAAGAAGCGACAAAACTGCGTAATCAGATAGCCAGTTTACAAAACCATAACAGGAACTTGTTGGGAGAGTCTCTCAGTAATCTCAATATCAGGGACCTCAAGCCAATCGAGAAAAAGATTGAGGGTGGCATCAGCAAAATCCGAGCCAAAAAGAATGAACTGCTGTTTGCTGAGATCGAGTATATGCAGAAGAGGGAACTAGACTTGCAGACTGACAATAAGTATCTCAGGGCAATGATTGCTGCAAACGAGAGAGCCCCTGAAATGAACCTGATGCCTGCAAATGAATATCACGCCCTGTCTCCCTTTGATTCTCGGAACTTTATGCCTGCAAACCTATTGGATCACAATAACAATTATTCTCGCTCAGATCAAACGACACTTCAACTTGGG
Thalictrum_t_AG1          ATGGGAAGGGGAAAGATTGAAATTAAGAGGATCGAAAACACGACAAATCGTCAAGTTACCTTCTGTAAGCGTCGCAATGGATTACTCAAAAAAGCTTATGAATTATCTGTTTTATGTGAAGCTGAAGTAGCCCTTATCGTCTTCTCTAGCCGCGGTCGCCTTTATGAGTACTCCAACAACAGTGTCAAAAAAACTATTGAAAGGTACAAGAAGGCTAGCACAGACTCCCCCAACTCTGGATCTGTTTCTGAAGCTAATGTGCAGTTTTACCAGCAAGAAGCGTCAAAACTGCGTAATCAGATAGCCAGTTTACAAAACCATAACAGGAACTTGTTGGGAGAGTCTCTCAGCAATCTCAATATCAGGGAGCTCAAGCAAATTGAGAAAAAGATAGAAGGTGGAATCAGCAAAATCCGAGCCAAAAAGAATGAACTGCTGTTTGCTGAGATCGAGTATATGCAGAAGAGGGAAATAGACTTGCAGACTGATAACAAGTATCTCAGGGCAATGATTGCTGCAAACGAGAGAGCCCCAGAAATGAACCTGATGCCTGCAAATGAATATCACGTCATGTCTCCCTTTGATTCACGGAACTTCATGCCTGCAAACCTATTGGACCACAATAACAATTACTGTCGCTCAGATCAAACGACACTTCAACTTGGG
Akebia_t_AktAG1           ATGGGTAGAGGAAAGATTGAAATTAAGCGGATCGAAAACACAACTAATCGTCAGGTCACCTTTTGTAAGCGTCGCAATGGATTACTCAAGAAGGCTTATGAATTATCTGTACTTTGCGATGCCGAAGTAGCTCTCGTCGTCTTCTCCAATCGCGGTCGCCTTTATGAGTACTCCAACAATAGTGTCAAAACAACAATTGAGAGGTACAAGAAGGCTTGTGTAGATTCCTCCAATTCTGGGTCTGTTTCAGAAGCCAATGCCCAGTTCTACCAGCAAGAATCCTTAAAATTGCGCCAACAGATAGGGAATTTGCAAAACTTAAACAGACACTTGATGGGTGAGGCTCTCGGCAGTATGTCTATTAAGGAGCTAAAGCAACTAGAAACTAGAATAGAGAAGGGAATCAGTAGAATCAGATCGAAAAAGAATGAATTGTTGTTTGCGGAGATCGAGTATATGCAGAAGAGGGAAATTGACTTGCAGAACGATAACATGTACCTCCGTGCTAAGATAGCGGAGAACGAGAGAGCGGGACAAATGAACCTGATGCCAGGGAATGAATACGAGGTCATGTCTCCATTTGACTCTCGAAACTTCCTCCAAGTAAATCTATTGGAACCCAATAACCATTACTCGCATACGGATCAAACAGCCCTCCAACTTGGT
Euptelea_p_EUplAG2        ATGGGGAGAGGAAAGATTGAGATCAAGAGGATCGAAAACACTACTAATCGTCAGGTCACCTTCTGTAAGCGCCGCAACGGCTTACTCAAGAAGGCCTATGAGTTATCTGTACTTTGTGATGCCGAGGTAGCTCTCATTGTCTTCTCTAGCCGTGGTCGCCTTTACGAGTACTCGAACAACAGTGTGAAAACAACAATTGAGAGGTACAAGAAGGCCTGCGCAAATTCCTCCAATTCTATAACTGTTTCAGAAGCCAATGCTCAGTTCTACCAGCAAGAAGCCACCAAACTCCGCCAACAGATAGTGACTTTACAAAACGCAAACAGAAATTTGATGGGTGATGCTCTTAGTTCTATGACTGGTAAGGAGCTCAAGCAACTAGAAACTAGATTGGAGAAGGGCATCAGCAGAATCCGATCCAAAAAGAATGAACTCTTGTTTGCTGAGATCGAGTATATGCAGAAGAGGGAGATTGACTTGCAGAACGATAACATGTATCTCCGAGCAAAGATAACTGAGAATGAGAGAGCCCAACAGATGAACATGTTGCCAGCGAATGAGTACGAGGTTATGTCTCCATTTGACTCTCGTAACTTCCTCCAAGTAAATCTATTGGAACACAACAACCAATACTCTCGCCCAGAGCAAACAGCCCTCCAACTTGGT
Aquilegia_c_AcoAG2        ATGGGAAGAGGAAAGATTGAAATCAAGCGAATCGAAAACACTACTAATCGACAAGTCACCTTCTGTAAGCGTCGAAATGGCTTACTCAAGAAGGCCTATGAATTGTCTGTACTTTGCGAAGCCGAGGTTGCTCTCATCGTCTTTTCTAACCGCGGTCGCCTCTATGAGTATGCTAACAATAGTGTGAGAAAGACGATTGATAGGTACAAGAAGACGTGTGGCGAGGGCTCAAGTGCTTTAACTGTGTCAGAAGCGAATTTGCTGTTTTATCAGCAAGAATCATCCAAAATGAAGCAGCAAATTGAAATTCTGCAGAACTCAAACAGGCATTTGATGGGTGAGGCTCTTAGCTGCCTGAGTATTAAGGAGCTCAAACAGCTTGAAAGTAGGCTAGAGAAAGGCATCAGCAGAATCCGATCCAAGAAGAATGAGATGCTTTTGGCCGAGATCGAGTTTATGCAGAAGAGGGAAATCGAATTGCACAATGATAATATATATCTCAGAGAACAGATAACTGCGAACGAGAGAGCTCAACAAATGAACTCGTTGCCTGGGAATGTATACGAGGCTATCACTCCATATAACTCCCGGGACTTCCTTCAAGTCAATTTACGCGAATCCAAACCGCAATAC------TGTGATTCAACTGCTCTCCAACTGTGT
Eschscholzia_c_EcAG2      ATGGGTAGAGGAAAGATTGAAATAAAAAAGATTGAAAACACAACAAATAGACAAGTTACTTTTTGTAAACGTCGTAATGGACTATTGAAAAAAGCTTATGAATTATCAGTTCTTTGTGATGCTGAAGTAGCTCTTGTTGTCTTCTCAAATCGTGGTCGTCTCTATGAGTATGCTAACAACAGTGTAAGATCAACAATAGAAAGGTACAAGAAGACTTGTGCAGATCCCTCTAATTCTTCTTGTTCTTCGGAGGCCAATATTCAATTCTTCCAACAAGAAGCGTCCAAGCTTCGTCAACAAATTGCGATTTTACAAAACTCAAACAGGCATTTGATGGGTGAATCACTTAGCTCCATGAATGTTAAAGAACTGAAGCAACTCGAAACTAGATTAGAGAAAGGCATTAGCAGAATTCGCTCCAAAAAGAATGAGCTATTGTTTGCTGAAATTGAGCTCATGCAAAAGAGGGAGATTGATTTGCAGAATCATAACATGTATCTCAGATCAAAGATAGCTGAGAAGGAGAGAGCTGAACAAATGAGGCTCACACCAGGGAACGAATACAACGACATG---------ATTTCTAGAAACTTTCTTCAAGTAAATTTCCTTCAATCATCCCACCAATACTCTCACCAAGAGCAGACATCCCTCCAACTTGGT
Eschscholzia_c_EcAG1      ATGGGTCGAGGAAAGATCGAAATCAAACGGATCGAAAACACGACTAATCGTCAAGTTACTTTCTGTAAACGTCGAAATGGGTTACTCAAAAAGGCTTATGAATTATCTGTTCTATGCGATGCCGAGGTAGCTCTCATCGTCTTCTCTACCCGTGGACGTCTCTACGAATATGCCAATAACAGTGTGAAATCCACAATTGAGAGGTACAAGAAGACTTGTGCAGATCCCTCAAATTCTGCTTGTGCTTCAGAGGCCAACACTCAATTCTATCAGCAAGAAGCAACCAAACTGCGTCAACAAATCGGGATATTACAGAATTCTAACAGGAATCTGATGGGTGAAGCTATTAGCACAATGAGTGTTAAGGAACTGAAGCAACTCGAAAATAGATTAGAGAAAGGCATCAGTAGAATTCGCTCGAAAAAGAATGAATTATTGTTTGCCGAAATCGAGTACATGCAGAAGAGGGAGATTGATTTGCAGAATGATAACATGTATCTCAGAGCAAAGATAGCTGACAATGAGAGAGCTCAGCAGATGAGTTTGATGCCTGGGAATGAATATGAAGGGATGACTGGTTATGACTCTAGGAACTTTCTCCAAGTAAATTTGCTTCAATCAAGTCAACATTACTCCCACCAGGAGCAGACAACTCTCCAACTTGGT
Papaver_s_PapsAG1         ---------------------------------------------------------------------------------CTGCTGAAGAAAGCTTATGAATTATCTGTGCTCTGTGATGCTGAAGTTGCTCTTATTGTCTTCTCCAATCGTGGACGCCTCTATGAGTACGCCAACAATAGTGTAAAGTCAACAATTGACAGGTACAAGAAGACGTGTGCAGATCCCTCCAGTACCATATGTGCTTCAGAAGCCAATACTCAATTTTACCAGCAAGAAGCTACGAAACTCCGTCAGCAAATTGGGATTTTACAGAACTCCAACAGGCATCTGATGGGAGAAGCTCTTAGTTCAATGAGTGTTAAAGAACTCAAGCAGCTGGAAGGTAGATTAGAGAAAGGCATAAGCAGAATTCGGTCAAAGAAGAATGAGTTATTGTTCGCCGAAATCGAGTACATGCAGAAGAGGGAACTTGACTTGCAGAATGATAACATGTATCTCCGAGCAAAGATAGCAGACAATGAAAGAGCTGGACAGATGAATTTGATGCCTGGAAATGAGTATGATGTCATGACTGCTTATGACTCTCGGAACTTTCTCCAAGTAAATAATCTCGAATCAAATCACCATTACTCCCGCCAAGAGCAGACAGCACTTCAACTTGGT
Chloranthus_s_CsAG1       ------------------------------ATCGAGAACACCACGAACCGCCAAGTAACCTTCTGTAAGCGCCGCAATGGCCTCCTCAAGAAGGCCTATGAATTATCCATTCTCTGTGATGCTGAGGTCGCTCTCGTCGTCTTCTCCAGCCGTGGACGCCTTTTCGAATATTCCAACAACAGTGTTAAAACAACAATTGATAGGTACAAGAAAGCTCATGCAGATTCC---AATTCTGCCTCTGTCTCGGAAGCGAACACACAATTCTACCAACAAGAGGCCGCAAAACTTCGCCAACAACTTGGGATTTTACAAAACTCGAACAGGCATATGATGGGCGAGTCTCTTAGCTCTATGAATATTAAGGAGCTCAAGAGCCTTGAGGTGAAGTTGGAGAAAGGAATTAGTAGAATCAGATCCAAAAAGAACGAGTTGTTGTTTTCTGAAATCGAGTACATGCAGAGGAGGGAGATGGACTTGCAAAATGATAATATGTATCTCAGATCCAAGATTGCTGAAAATGAAAGAGCACAGCAGATGAACGTTTTGCCAGGGCCAGAGTACGATGTTATGCCTGCTTTTGATGGTCGGAACTTCCTACCAGTAAATCTCCTCGGATCCAATCACCAGTTCTCTCACCAAGACCAAACAGCACTTCAACTTGGA
Persea_a_PEamAG.1         ATGGGGCGTGGAAAGATTGAGATTAAGAGGATTGAGAACACAACCAACAGGCAGGTGACCTTCTGCAAGCGTCGAAACGGTCTCCTCAAGAAGGCCTATGAATTGTCTCTTCTGTGTGATGCAGAAGTAGCTCTCATAGTCTTCTCCAGCCGCGGTCGCCTTTACGAGTATGCGAACAACAGTGTCAAGACAACAATTGAAAGGTACAAGAAGGCTTCCGCGGACACCTCAAACGGTGGATCTACCACAGAAGTCAATTCTCAATTTTACCAACAGGAGTCTTCAAAACTGCGCCAACAAATTGGGATTTTGCAGAACGCAAACAGGCATCTGATGGGCGAGGCTCTTAGCTCTATGACTGTCAAGGAGCTGAAGCAGTTGGAAACTAGATTGGAGAAAGGCATCAGTAGAATCAGATCTAAAAAGAATGAATTGCTGTTCGCTGAGATCGAGTATATGCAAAAGAGGGAGGTTGACTTGCAAAATGATAATTTGTATCTCCGAGCTAAGATAGCTGAGAATGAGAGGGCTCAGCAGATGAACATGTTACCGGCACCTGAGTATGATGTTATGCCGGCATTTGACTCTCGGAACTTCCTACAAGTGAATCTCTTGGAACCCAATAACCATTACTCTCACCAGGAGCAAACCGCCCTCCAACTAGGA
Persea_a_PEamAG.2         ------------------------------------------------------------------AAGCGTCGCAATGGCCTCCTCAAAAAGGCCTATGAATTGTCCGTGCTTTGCGATGCTGAAGTAGCCCTCATCGTCTTCTCCAATCGCGGTCGACTCTACGAATATTCCAGCAACAGTGTTAAGGCAACGATTGAGCGATACAAGAAGGCAAACGCAGACGCCTCAAATTCTGGTTCTATTTCGGAAGTTAGTACTCAGTACTACCAACAAGAAGCCTCAAAACTACGGCAACAAATTGGGATTTTACAGAATGCCAACAGGCATTTGATGGGTGAGGCTCTTAGCACCATGAGTGTTAAGGAGCTCAAGCAGCTGGAAACTAGACTGGAGAAAGCCATCAGCAGAATCAGATCAAAAAAGAATGAGCTGCTGTTTGCTGAAATTGAGTATATGCAGAAAAGGGAGATTGATCTGCAAAACAGTAACATGTACCTCCGAGCAAAGATTTCTGAAAATGAGAGAGCCCAACAGATGAATGTGTTGCCAGCACATGAATATGAAGTAATGCCTGCATTTGACTCTCGGAACTTCCTACATGTAAACCTCTTGGAACCCCATCACGGTTACTCCAACCATGAGCAAACCGCTCTCCACCTGGGG
Magnolia_g_MagrAG         ATGGGCCGTGGCAAGATCGAGATCAAGCGGATTGAGAACACGACCAACCGCCAGGTCACCTTCTGCAAGCGCCGTAATGGCCTCCTCAAGAAGGCCTATGAACTGTCCGTGCTTTGTGATGCTGAGGTGGCTCTCATCGTCTTCTCCAGCCGCGGCCGCCTCTACGAATACGCCAATAACAGTGTTAGGAATACAATCGATAGGTATAAGAAGGCATGTGCAGATTCCTCAAGTTTAGGATGCGTATCGGAAGCCAATTCTCAATATTACCAGCAAGAATCATCAAAACTGCGCCAACAAATAGGGATTTTACAGAATGCAAACAGGCATTTGATGGGTGAGGCCCTCAGTGCCATGACTGTTAAGGAGCTCAAGCAGCTGGAGAATAGATTGGAGAAAGGCATTAGCAGAATCAGATCTAAGAAGAACGAGTTGCTGTTTGCTGAAATCGAGTACATGCAGAAAAGGGAGGTTGATTTGCAAAATGATAATATGTACCTCCGTGCTAAGATAACTGAGAACGAGAGAGCCCAACAGATGGGCATGTTGCCTCCTCCTGAATACGATGTTATGCCTGGATTTGATTCTCGGAACTTCCTACAAGTAAATCTAATGGATTCCAGTCACCATTACTCTCACCAGGAGCAAACAGCCCTCCAACTTGGC
Liriodendron_c_AG         ATGGGCCGTGGAAAGATCGAGATCAAGCGGATTGAGAACACGACCAACCGCCAGGTCACCTTCTGCAAGCGCCGTAACGGCCTCCTCAAGAAGGCCTATGAACTGTCGGTGCTTTGTGATGCTGAGGTGGCTCTCATCGTCTTCTCCAGCCGTGGTCGCCTCTACGAATACGCCAATAACAGTGTTAGGAATACAATCGATAGGTATAAGAAGGCATGTGCAGATTCCTCGAATTTAGGATGTGTATCAGAAGCCAATTCTCAATATTACCAGCAAGAATCATCAAAACTGCGCCAACAAATAGGGATTTTACAGAATGCAAACAGGCATTTGATGGGTGAGGCCCTCAGCTCCATGACTGTTAAGGAGCTCAAGCAGCTGGAGAATAGATTGGAGAAAGGCATTAGCAGAATCAGATCTAAGAAGAATGAGTTGCTGTTTGCTGAAATCGAGTATATGCAGAAGAGGGAGGTTGATTTGCAAAATGATAATATGTATCTCCGTGCTAAGATAACTGAAAACGAGAGAGCCCAACAGATGGGCATGTTGCCTGCTCCTGAATACGATGTTATGCCTGGATTTGATTCTCGGAACTTCCTACAAGTAAATCTATTGGATTCCAGTCACCATTACTCTCACCAGGAGCAAACAGCCCTCCAACTTGGC
Oryza_s_OsMADS58          GGGAGCAGGGGAAAGATTGAGATCAAGCGCATCGAGAACACGACGAACCGTCAAGTGACCTTCTGCAAGCGCCGCAGCGGGCTACTCAAGAAGGCGTATGAGCTCTCCGTGCTCTGCGATGCCGAGGTCGCCCTCGTCGTCTTCTCCAGCCGTGGCCGCCTCTACGAGTACTCCAACAACAGCGTGAAGGAAACTATTGAGAGGTACAAGAAAGCCAACAGTGACACCTCCAACGCCAGTACAGTTGCAGAGATCAATGCCCAGCACTACCAGCAGGAAGCTGCTAAGCTGAAGCAACAGATCACCAACCTGCAGAACTCCAACAGGACCCTAGTAGGTGATAATATCACCACCATGAACCACAGAGAACTTAAGCAGCTGGAAGGCAGACTGGACAAAGGCCTAGGAAAGATTAGAGCACGGAAGAACGAATTGCTGTGTGCTGAAATTGAGTATATGCAGAGAAGGGAAACGGAGCTGCAGAATGACAACATGTACTTAAAGAGCAAAGTTGCTGAGAGTGAAAGAGGACTGCAAGTGAACATGATGGGTTCAAGCGAGTACCAAAATATGATCCATTATGATCCAAGAAACTTCCTGCAATTCAACATCATGCATCAGCCTCAGTATTATCCTGAACAGGAGCGAAAGGCCTTTATGTCAGGT
Oryza_s_OsMADS3           ATGGGGAGGGGGAAGATCGAGATAAAGCGGATCGAGAACACGACGAACCGGCAGGTGACCTTCTGCAAGCGCCGCAATGGCCTCCTGAAGAAGGCGTACGAGCTGTCCGTCCTCTGCGACGCCGAGGTTGCCCTCATCGTCTTCTCCAGCCGCGGCCGCCTCTACGAGTACGCCAACAACAGTGTGAAATCCACCGTTGAGAGGTACAAGAAGGCAAACAGTGACACCTCCAACTCTGGCACAGTTGCAGAAGTCAATGCCCAGCACTACCAGCAGGAGTCCTCCAAACTGCGCCAACAAATCAGTAGCTTACAGAACGCAAACAGGACCATAGTGGGGGATTCTATCAACACCATGAGCCTCAGGGACCTTAAACAGGTAGAGAACAGGCTGGAGAAAGGCATAGCTAAGATAAGGGCTAGAAAGAATGAGCTGTTATATGCTGAAGTTGAGTACATGCAGAAAAGGGAAGTTGAGCTGCAGAATGACAACATGTACCTGAGGAGCAAGGTTGTTGAGAATGAGAGGGGACAGCAGCTGAACATGATGGGGGCAAGTGAATACGATCATATGGTTCCATATGATTCCAGGAACTTTCTTCAAGTGAACATCATGCAGCAGCCTCAGCATTACGCCCATCAGCAGCCAACTACCCTTCAACTCGGC
Oncidium_h_MADS4          ATGGGAAGGGGGAAGATAGAGATCAGGAGAATAGAAAACACAACAAATAGGCAAGTCACCTTTTGCAAGCGCCGTAATGGCCTTCTCAAGAAGGCTTATGAGCTCTCTGTTCTGTGTGATGCTGAGGTTGCCCTTGCCATCTTCTCAAGCCGTGGTCGCCTTTATGAATATGCGAACAACAGTGTGAAAGGAACCATTGATCGATACAAGAAGGCATGCACTGATAATTCTAGCACTGGATCAATATCTGAAGCGAATTCTCAGTATTACCAACAAGAGGCCACAAAACTGCGTCAGCAAATCATAAACTTACAAAATTCCAACAGAAATTTGCTGGGTGATGCTCTCACCACCATGAGCTTGAGGGACCTGAAGCAACTGGAAACAAGATTGGAGAAAGGCATCAACAAAATAAGATCCAAAAAGAATGAGTTGCTGCACTCTGAGATTGACTATATGCAGAAAAGAGAAATGGAACTTCAAACTGATAACATGTACCTGCGTAATAAGATAGCTGATAATGAAAGAGTGCGGCAGATGAGCATATTGCCTTCAACAGATTATGAAGTTATGACTCCATTTGATTCCAGAAGCTTTCTTCAAGTTAATCTATTGGATCCCAGTGATCATTATTCTCCCCAGCAACAGACTGCTCTGCAGCTTGGG
Cymbidium_e_AG            ATGGGGAGGGGGAAGATAGAGATCAAGAGAATAGAAAACACAACAAATAGGCAAGTCACCTTTTGCAAGCGCCGTAATGGCCTCCTCAAGAAGGCTTATGAGCTCTCTGTTCTCTGTGATGCTGAGGTCGCCCTTGTCATCTTCTCAAGCCGTGGTCGCCTTTATGAATATGCAAACAACAGTGTGAAAGGAACCACTGACCGATACAAGAAGGCATGCACTGATAATTCTAGCACTGGATCAATATCTGAAGCAAATTCTCAGTATTACCAACAAGAAGCCACAAAACTGCGTCAGCAAATCACAAACCTACAAAATTCCAACAGGAACTTACTGGGTGATGCTCTCACCACCATGAGCTTGCGGGACCTGAAGCAACTGGAAACAAGATTGGAGAAAGGCATCAGTAAAATAAGATCTAAAAAGAATGAGTTGCTGCATGCTGAGATTGACTACATGCAGAAAAGGGAAATGGATCTCCAAACTGATAACATGTACCTGCGTAGTAAGATTGCTGACAATGAAAGAGCACAGCAGATTAGCATACTGCCATCAACTGAGTATGAAGTTATGCCTCCGTTTGATTCCAGAAGCTTTCTTCAAGTTAATCTATTGGATCCCAGTGATCATTATTCTCACCAGCAACAGACTGCTCTGCAGCTTGGG
Dendrobium_t_DthyrAG1     ATGGGGAGAGGAAAGATAGAGATTAAGAGAATAGAGAACACAACAAATAGGCAAGTCACCTTTTGCAAGCGTCGTAATGGCCTCCTTAAGAAGGCTTATGAGCTCTCTGTTCTCTGTGATGCTGAGGTCGCCCTTATCATCTTCTCAAGCCGTGGTCGCCTCTATGAATATGCAAACAACAGCGTGAAGGGAACCATTGATCGATACAAGAAGGCAAACTCTGATAATTCCAACTCTGGATCAATATCTGAAGCAAATTCTCAGTACTACCAACAAGAGGCCACAAAACTGCGTCAGCAAATCACCAACTTACAAAATTCNAACAGGAATTTGCTGGGTGATGCTCTCACCACCATGAGCTTGAGGGACCTGAAACAACTGGAAACAAGATTGGAGAAAGGCATCAACAAAATAAGATCTAAAAAGAATGAACTGTTGCATGCTGAGATTGACTACATGCAGAAAAGAGAAATGGACCTGCAAACTGACAACATGTACCTGCGTAATAAGATAGCTGATAATGAAAGAGCACAGCAGATGAATATATTGCCATCAGCAGAATATGAAGTTATGCCTCCATTTGATTCCAGAAGCTTTCTGCAAGTTAATCTATTGGATCCCAATGATCATTATGCTCACCAGCAACAAACAGCTCTGCAACTTGGG
Cymbidium_e_MADS2         ATGGGAAGGGGAAAGATAGAGATCAAGAGAATAGAGAACACTACGAACAGGCAAGTCACCTTCTGTAAGCGACGTAATGGTCTTCTCAAGAAGGCTTATGAGCTCTCAGTCCTCTGCGATGCTGAAGTCGCCCTTGTCATCTTTTCCACCCGTGGCCGCCTCTATGAGTATGCCAATAACAGTGTGAAGGCAACTATCGAAAAATACAAGAAAGCTTGCTCAGATAATTCCAATTCGGGAACGATATCTGAAACAAATGCGCAGTATTACATGCAAGAAGCCTCAAAACTGCGTCAGCAAATCACCAACTTACAGAACTCAAACAGGAATCTGATGGGTGAGGCTCTCAGCACAATGAGCTTAAGGGACCTCAAACAGCTGGAAACAAGACTGGAGAAAGGCATCAACAAAATAAGATCTAAAAAGAATGAATTGCTGTATGCTGAGATCGAATACATGCAGAAAAGGGAGATGGAACTGCAAAACGACAACATGTACCTCAGAAATAAGATAGCTGAAAATGAAAGAACGCAACAGATAAACATGGTGCCATCAACTGAGTATGAGGTCATGCCTCCCTTTGATTCTAGAAACTTTCTACAAGTGAATCTAATGGATCCCAGCCATCACTATTCTCTCCAACAGCAGACTGCCCTCCAATTAGGT
Asparagus_v_AvAG1         ATGGGTAGAGGGAAGATAGAAATCAAGCGGATAGAGAACACGACTAATCGACAGGTCACCTTCTGCAAGCGCCGAAATGGGCTTCTCAAGAAAGCCTATGAGCTATCGGTGCTGTGCGACGCTGAGGTGGCCCTCATCGTCTTCTCAAGCCGAGGTCGCCTCTATGAATATGCAAACAATAGTGTGAAAGCGACCATTGAACGGTACAAGAAAGCTTGCACTGATACAACCAACACTGGAACTGTCTCTGAAGCTAATTCTCAGTACTACCAACAAGAAGCCTCCAAATTGCGCCAGCAAATAACCAACTTACAGAATTCAAACAGGAATTTGATGGGTGAGTCTCTTAGTTCAATGGGTCTAAGGGACCTGAAGCAGCTGGAGAGCAGGCTGGAGAAAGGCATCAGCAAAATAAGAAGCAAGAAGAATGAGTTGTTGTATGCTGAGATTGAATACATGCAAAAAAGGGAGATGGAGTTGCAAAATGATAATATGTACTTAAGGAACAAGATAGCTGAAAATGAGAGAGCCCAGCAGATGAACATGTTACCTGCAAACGAATATGAAGGCATGCCCCAATTCGATTCACGAAACTTTCTCCAAGTGAACTTGCTTGATCCCAATCACCACTACTCTCAACAGCAGCAGACTGCTCTCCAACTAGGT
Nuphar_p_NupuAG           ATGGGAAGAGGTAAGATCGAGATCAAGCGCATAGAGAACACGACTAACCGGCAGGTTACCTTCTGCAAGCGCCGGAGCGGGCTGCTCAAGAAGGCTTACGAGTTGTCGGTGCTCTGCGATGCCGAGGTCTCCCTCATCATCTTCTCCAGCCGTGGCCGTCTTTATGAGTATTCAAACAACAGTGTTAAGGCAACAATTGATAGGTACAAGAAAGCATGTGCGGACAGTTCGAACTCGGGAACTGTTTCTGAAGCAAACGCACAGTATTACCAACAAGAAGCATATAAACTACGCCAGCAAATCAGTAAAATACAACAAGATAACAGGCAAATGCTGGGTGAAGGTATCAATGAAATGTCTGTAAGAGATCTCAAGACTTTAGAGGGAAAATTGGAGAAAAGCATTGCCAAAATAAGATCCAAAAAGAATGATTTGCTGAATAGTGAAATCCAGTACATGCAGAAAATGGGTGATGATCTGCAGGAAGAGAATATGTATCTTAGAGCAAAGATTAGTGAGAATGAAAGGGCGCATCAGATAAGCATGATGGCTGGGTCAGAGTATGAGTTGCTACCA------------ACGACCTTCCAGCATGTCAATCTATTGGAACCCTCCCACCATTACTCGCACCAAGAAAGGACGGCACTGCAACTTGGA
Nuphar_a_NuadAG           ATGGGAAGAGGTAAGATCGAGATCAAGCGCATAGAGAACACGACTAACCGGCAGGTTACCTTCTGCAAGCGCCGGAGCGGGCTGCTCAAGAAGGCTTACGAGTTGTCGGTGCTCTGCGATGCCGAGGTCTCCCTCATCATCTTCTCCAGCCGTGGCCGTCTTTATGAGTATTCAAACAACAGTGTTAAGGCAACAATTGATAGGTACAAGAAAGCATGTGCGGACAGTTCGAACTCGGGAACTGTTTCTGAAGCAAACGCACAGTATTACCAACAAGAAGCATATAAACTACGCCAGCAAATCAGTAAAATACAACAAGATAACAGGCAAATGCTGGGTGAAGGTATCAATGAAATGTCTGTAAGAGATCTCAAGACTTTAGAGGGAAAATTGGAGAAAAGCATTGGCAAAATAAGATCCAAAAAGAATGATTTGCTGAATAGTGAAATCCAGTACATGCAGAAAATGGGTGATGATCTGCAGGAAGAGAATATGTATCTTAGAGCAAAGATTAGTGAGAATGAAAGGGCGCATCAGATAAGCATGATGGCTGGGTCAGAGTATGAGTTGCTACCA------------ACGACCTTCCAGCATGTCAATCTATTGGAACCCTCCCACCATTACTCGCACCAAGAAAGGACGGCACTGCAACTTGGA
Amborella_t_AMtrAG        ATGGGAAGGGGAAAGATTGAGATCAAGCGCATAGAGAACACAACTAATAGGCAGGTGACCTTTTGCAAACGGCGCAATGGGCTACTCAAGAAAGCCTATGAATTATCTGTTCTCTGTGATGCTGAAGTTGCACTTATTGTCTTTTCAAGTCGAGGTCGACTGTACGAATATGCAAATAACAGCGTGAAAACAACAATTGATAGGTACAAGAAGGCATGCGCTGATAGCTCTCACTCCGGAACTGTTTCAGAGGCCAATTCTCAATATTACCAACAAGAAGCTGCAAAACTTCGCAATCAAATCCAGGTTTTAACGAATACAAACAGGCAGTTGATGGGTGACTCCGTTGGTTCAATGACTGTTAAGGAGCTCAGGACATTGGAGAACAAATTGGAAAAGGGAATTAGTAAAATTAGATCAAAAAAGAATGAGCTACTATTCGCTGAAATCGACTACATGCAGAATCGGGAACTTGAACTACAGAAAGACAACATGCTTCTCCGAGCTAAGATAGCTGAAAATGAAAGGGCACAACACATGAACATGTTGCCAGGGCCAGAATATGATGTATTGCCACCATTTGACTCTCGGAACTACCTCCAAGTTAACCTATTAGAACCGAACCATAACTACTCGCATCAGGAGCAAACAGCACTTCAACTCGGA
Solanum_l_TAG11           ATGGGTCGAGGAAAGATAGAGATAAAGAGGATTGAAAACAACACAAATCGACAGGTAACATTCTGCAAGAGAAGAAATGGATTACTGAAAAAGGCATATGAACTTTCAGTTCTATGTGATGCTGAGATTGCTCTCATTGTTTTCTCTACTCGTGGTCGACTCTATGAATACTCTAACAACAATGTAAAGGCAACTATAGAACGATACAAAAAGGCAACAGCAGAAACGTCTAGTGCGTACACTACTCAAGAGCTCAATGCACAGTTTTACCAACAAGAATCAAAGAAGTTGCGGCAACAGATACAAATGATGCAGAACACAAATAGGCATCTGGTGGGTGAAGGGCTGAGCTCTTTGAATGTGAGGGAACTGAAGCAATTGGAGAACAGACTTGAACGAGGCATTACAAGAATTAGGTCCAAAAAGCATGAAGCAATACTAGCTGAGACTGAGGATTTGCACAAGAGGGAAATTCAACTTGAACAGGAAAATGCATTCCTTAGATCAAAGATAGCAGAAAATGAGAGGTTGCAG---CTAAGCATGATGCCATCTGAAGAGTATAATGCATTTCAACAATATTTAGCAAGAAATATGCTACAGCTCAACATGATGGAAACTGCACCATCTTATGATCCACCTGATCACAAAAGG------------
Arabidopsis_t_STK         ATGGGAAGAGGAAAGATAGAAATAAAGAGGATAGAGAACTCAACAAATCGACAAGTGACGTTTTGCAAAAGAAGAAATGGACTTCTGAAGAAAGCCTATGAGCTTTCGGTCCTTTGCGATGCAGAAGTTGCGCTCATTGTTTTCTCCACTCGTGGCCGTCTCTATGAATACGCCAATAACAACATAAGATCAACCATTGAGAGGTACAAGAAAGCTTGTTCTGATAGCACCAACACTAGCACTGTCCAAGAAATCAATGCCGCGTACTATCAACAAGAATCTGCTAAGCTGAGACAACAGATCCAAACGATTCAAAACTCCAACAGGAATCTGATGGGAGACTCTTTGAGTTCCTTAAGTGTCAAGGAACTAAAACAAGTTGAGAATCGCCTTGAGAAAGCTATCTCTAGGATCAGGTCCAAGAAGCATGAGTTGCTTTTAGTTGAAATCGAAAACGCGCAGAAAAGGGAGATTGAGCTTGACAATGAGAACATCTATCTAAGAACTAAGGTAGCAGAAGTGGAGAGGTATCAACAACATCAAATGGTTAGTGGTTCAGAGATTAATGCAATTGAAGCTTTAGCCTCACGCAATTACTTTGCTCATAGCATTATGACTGCTGGTGGTTCTTACTCTGATCCCGACAAGAAAATTCTTCATCTCGGA
Vitis_v_VvMADS5           ATGGGGAGAGGAAAGATCGAGATCAAGAGGATCGAAAACACGACCAACCGTCAGGTCACATTCTGCAAGCGAAGGAATGGGCTTTTGAAGAAGGCTTATGAATTATCAGTGCTATGTGATGCAGAAGTTGCCCTCATCGTCTTCTCCAGCCGCGGTCGAGTCTATGAGTACTCAAACAACAACATAAAATCAACCATAGATAGGTACAAGAAGGCCAGCTCAGATAGTACAAATGGAGGCTCTACCATGGAGATCAATGCCCAATACTACCAGCAAGAATCAGCAAAGCTGCGCCAGCAAATACAGATGCTGCAGAATTCTAACAGGCACTTAATGGGTGATTCCTTGGCTTCCTTGACTGTGAAGGAGCTAAAGCAGCTCGAGAACAGGCTTGAACGAGGCATCACAAGAATCAGGTCGAAGAAGCATGAGTTGCTGTTGGCTGAGATTGAGTACTTGCAGAAAAGGGAAATTGAGCTGGAAAATGAAAGCGTATATCTCCGAACCAAGATTGCAGAAGTGGAGAGGCTTCAGCAAGCAAACATGGTATCAACACATGAGTTCAATGCCATCCAGGCATTAGTTTCTCGCAATTTCTTTCAGCCCAATATGATTGAGGGTGGATCCGGCTACCCACTTCCTGATAAGAAGGTCCTCCATCTCGGC
Akebia_t_AktAG2           ATGGGGAGAGGAAAGATTGAGATAAAGAGAATTGAGAACACTACGAACCGTCAGGTGACCTTCTGCAAAAGGAGGAATGGACTCCTGAAGAAAGCTTATGAATTATCTGTTCTCTGTGATGCTGAAGTTGCTCTCATCGTCTTCTCAAGTCGTGGACGCCTCTACGAATTCTCCAACAGCAGCATAAAATCGACAATAGAAAGGTACAAGAAGGCGTCGGCTGATAGTTCAAACACAACCTCCATTATAGAGGCAAATGCTCATTACTATCAACATGAAGCAACAAAGCTGCGGCAACAAATACAAAACCTACAAATTGCAAATAGACAGCTTATGGGTGATTCATTGAGTTCTCTAACAGTGAAAGAGTTGAAACAACTTGAAAACAGACTTGAGAGAGGCCTCACAAGAATCAGATCAAAGAAGCAAGAGATAATGTTCGCAGAAATTGAATACATGCAGAAAAGGGAAGTAGAGCTGCAAAAAGAGAATATGTACCTCCGTGCAAAGATTGCAGAAAACGAGAATGCACAGCAAACAAGCATGGTACCAGCTCAAGAATTCGACGCAATCCAGACCTTTGATTCTCGCAATTATTTCCAAATGAACATGTTGGAGGGAGGGGCCGCCTACTCACACGCTGATCAGACCGCTCTCCATCTTGGA
Chloranthus_s_CsAG2       ------------------------------ATCGAGAACACCACAAACCGTCAAGTCACCTTCTGCAAGCGGAGGAATGGACTCCTGAAGAAAGCTTATGAATTATCGGTCCTCTGCGACGCCGAAGTCGCCCTCATAGTGTTTTCGACCCGCGGCCGCCTTTATGAGTATGCCAACAACAGCATAAAATCAACAATAGAAAGGTACAAGAAGGCAAGTGCTGATAGTTCAAGTACAACCTCCATTGCAGAGGCCAACACTCAATACTATCAACAAGAAGCATCAAAGCTGCGCCAACAAATACATATCCTACAAAATTCCAACAGGCACTTGATGGGGGATGCTTTAAGTTCTTTATCTATAAAGGAACTGAAGCAGCTTGAGAACAGGCTCGAACGAGGCATCACACGAATTAGATCAAAGAAGCATGAGCTTTTGTTTGCAGAGATTGAATACATGCAAAAAAGGGAAGCGGATCTACAGAATGACAACATGTACCTTCGAGCTAAGATTGCTGAGAATGAGAATGCACAACAAGCCAACATGTTGCCGGGGCCTGAATTCGACACTCTTCCGACGTTCGATTCACGCAATTATTTCCAAGCGAATATTTTGGAGGCAGCGCCGCAATATTCGCATCAAGATCAGACGGCCCTCCATCTTGGG
Magnolia_p_MpMADS11       ---------------------------------------------------------------------------------------------------GAACTGACGGTGTTGTGTGATGCTGAAGTTGCCCTCATTGTCTTCTCAAGCCGCGGCCGTCTCTACGAATACTCCAACAACAGCATAAAAGCAACAATAGAGAGGTATAAGAAGGCATGTGCCGATAGTTCTAATACCACCTCCATCACACAAGCCAATTCCCAATACTATCAACAAGAAGCATCGAAGCTACGCCAGCAAATACAAATCTTACAAAACGCAAATCGGCACTTAATGGGCGATGCTTTGAGTTCACTCACCGTTAAGGAACTCAAGCAACTCGAGAACAGACTGGAACGAGGAATCACACGTATCAGATCAAAGAAGCATGAATTGTTATTTGCAGAAATTGAATACATGCAGAAAAGGGAAGTGGAGCTACAGAATGATAACCTGTACCTTCGAGCTAAGATAGCTGAAAACGAGCGGGCCCAGCAAGCAAATGTGCTACCGGCGCCTGAGTTCGACACGCTGCCGTCATTCGACTCTAGGAACTACTTCGAAGCAAACATGCTGGAGGCAGCATCCCACTATTCGCATCAAGATCAAACAGCCCTTCATCTTGGG
Oryza_s_OsMADS21          ATGGGGAGGGGGAAGATTGAGATAAAGAGAATCGAGAACAAGACGAGCCGTCAGGTGACCTTCTGCAAGCGCAGGAATGGGCTGCTGAAGAAGGCCTACGAGCTCGCCATACTCTGCGACGCTGAGATCGCACTCATCGTCTTCTCCAGCCGAGGACGCCTCTATGAGTTCTCCAATAACAGCACAAGGTCAACAATCGAGAGGTACAAGAAAGCCTCTGCCAGCACTTCAGGATCCGCTCCAGTGATAGACGTCAATCATCAATACTTTCAGCAAGAAGCAGCAAAAATGCGCCACCAGATACAGACCTTGCAGAATGCAAACAGGCACCTCATCGGTGAGTCCATTGGCAATATGACCGCAAAGGAGCTCAAGAGCCTTGAAAATCGGCTTGAAAAGGGCATCAGCCGAATTCGATCAAAGAAGCATGAGCTGCTGTTCTCGGAGATCGAATACATGCAGAAAAGGGAAGCAGATCTTCAGAACGAGAACATGTTCCTGAGAGCCAAGGTGGCAGAGGCCGAGCGAGCTGAACATGATGAGATGGCGCCGGCGACAGAGCTGGAGGCGCTGCCGACGTTCGACACAAGGGAATACTACCAGGTGAGCATGCTGGCCGCCGCGGCGCAGTACTCGGACCACCACCAGACTGCTCTCCACCTCGGC
Oryza_s_OsMADS13          ATGGGGAGGGGCAGGATTGAGATCAAGAGGATCGAGAACACGACAAGCCGCCAGGTGACCTTCTGCAAGCGCCGCAACGGACTTCTCAAGAAGGCGTATGAGCTCTCCGTCCTCTGCGATGCCGAGGTGGCTCTCATCGTCTTCTCCAGCCGTGGCCGCCTCTACGAGTACTCCAACAACAATGTGAAGGCTACAATTGACAGGTACAAGAAGGCGCATGCTTGTGGCTCAACTTCTGCACCTCTCATAGAGGTCAATCAGCAATACTACCAGCAGGAGTCTGCCAAACTGCGCCACCAGATTCAGATGCTGCAAAACACCAACAAGCACCTGGTTGGCGATAATGTGAGCAACCTGTCACTGAAGGAGCTGAAGCAACTTGAAAGCCGCCTGGAGAAAGGCATTTCAAAGATCAGAGCCAGGAAGAATGAACTGCTGGCTTCAGAGATCAATTACATGGCCAAAAGGGAGATTGAGCTTCAGAACGACAACATGGACCTCAGAACCAAGATTGCTGAGGAGGAGCAGCAGCTGCAGGTGACGGTGGCCCGGTCGATGGAGCTGCAGGTGGCGGCGCAGCTGGACATGAAGTGCTTCTTCCCGTTGAACCTGTTCGAGGCGGCGGCGCAGGTGGCGGCGCAGATCCCCACCGAGCTCAACCTCGGC
Agapanthus_p_ApMADS2      ATGGGGAGGGGAAAGATCGAGATCAAGAGGATCGAGAACACGACGAATCGCCAAGTGACTTTTTGCAAGAGGAGGAACGGGCTACTCAAGAAAGCGTATGAACTCTCAGTTCTTTGCGATGCGGAGGTTGCGCTGATCGTTTTCTCTACCCGTGGCCGCCTCTATGAATACTCAAACAACAGCATAAAATCAACCATTGAGAGGTACAAGAAGGCATGTGCTGACAGTTCCAACTCAACCGCTGTTGTTGAAGTCAATACTCAATATTATCAACAAGAAGCAGCGAAACTACGCCATCAGATTCAGAGTTTACAAAATTCTAACAGGCACTTAATGGGTGATTCTCTGAGTTCATTGAGCATAAAAGAACTCAAACAACTTGAAAACAGACTTGAAAGGGGCATCACCAGGATTCGCTCGAAGAAGCATGAGCTGTTGTTTGCGGAAATTGAGTACATGCAGAAAAGGGAAGCGGAACTTCAAAATGACAACATGTACCTCAGAGCGAAGATAACGGATAACGAGAGAGCGCACCAGAGCGTCGTGCAATCTGGCACGGAATACGATACTCTCCCAACATTCGACTCAAGGAACTACTACCACGTCACTATGCTCGAGGCCGCACCGCACTTTTCGCATCAGGACCATACGGCCCTCCATCTCGGG
Asparagus_v_AvAG2         ATGGGAAGAGGAAAGATTGAGATCAAGAGGATTGAGAACACAACGAATCGCCAAGTGACTTTCTGCAAGAGGAGGAATGGCCTCTTGAAGAAAGCTTATGAACTCTCGGTATTGTGTGATGCAGAGGTTGCGCTTATCGTCTTCTCCAGCCGCGGACGCCTCTATGAATACGCAAACAACAGCATAAAATCAACCATTGAGAGGTACAAGAAAGCATGTGCTGATAGTTCCAATTCAAATGCAGTTATAGAGGTCAATTCTCAGTATTATCAGCAAGAAGCAGCAAAGTTACGCCATCAGATACAGATTTTACAAAATGCTAACAGGCACTTAATGGGTGATTCTCTGAGTTCTTTGACTGTGAAAGAGCTCAAACAGCTCGAGAACCGACTTGAAAGGGGCATTACCAGGATCAGGTCAAAGAAGCATGAGCTCTTGTTTGCGGAAATTGAATACATGCAGAAAAGGGAAGCGGAACTTCAGAATGACAACATGTACCTCAGAGCTAAGATATCAGAGAATGAGCGAGCACATCAAAGTGTTGTACAGCCTGGGCCTGAGTTTGACACTCTTCCAACATTCGACTCAAGGAACTACTACAATGTTCATATGCTTGAGGCTGCACCTCACTATTCTCATCAAGATCAAACAGCTCTTCATCTTGGG
Musa_a_MaAGL11            ATGGGAAGGGGTAAGATTGAGATCAAGAGGATCGAGAACACCACCAATCGCCAAGTCACATTCTGCAAGCGGAGGAACGGGTTGCTGAAGAAAGCTTATGAATTGTCTGTGCTTTGTGATGCCGAGATCGCCCTGATCGTGTTCTCCAGTCGCGGCAGACTTTACGAGTACTCCAACAACAACATAAAATCAACAATTGAGAGGTACAAGAAGGCATGTGCTGATAGTTCAAATTCAGATGCCATTGTAGATGTCAATTCCCACTATTATCAGCAAGAATCTGCAAAACTGCGCCACCAGATCCAAATATTACAAAATGGAAACCGGAACTTAATGGGTGACTCTCTAAGTTCTCTAAGTGTCAAGGAGCTTAAGCAACTAGAAAACCGACTCGAAAGAAGCATCACAAGGATCAGATCAAAAAAGCATGAGTTGCTGTTTGCAGAAATTGAGTATATGCAGAAAAGGGAATCGGAGCTACAAAGTGACAATTCCTACCTGAGAGCCAAGATAGCAGAGAATGAACGAGCGCAGCAGAGCATTATGCAAGCGGGGACCGAGTATTATACTCTTCCAACGTTTGATCCCAGGAACTACTACCACACAAATATGTTGGAGGCAGCAGCCGATTACTCGCACCAAGACCAAACAACTCTCCATCTTGGC
Dendrobium_n_MADS2        ATGGGGAGGGGAAAAATTGAGATCAAGAGGATCGAGAATACCACGAACCGCCAGGTGACCTTCTGCAAGCGTAGGAATGGTCTTTTAAAGAAAGCCTACGAACTTTCCGTTCTCTGTGATGCAGAAATAGCCCTAATTGTCTTCTCCACTCGAGGTCGCCTCTACGAGTACTCCAATCACAGCATAAAAGCAACCATTGAAAAGTATAAGAAGGCTTGTGCTGATAGTTCAAACCCAGGATCTCTTGTGGAGGTTAACTCACAATACTATCAACAAGAATCAGCAAAACTACGCCACCAAATTCAGCTTTTACAAAATTCAAACAGGCATTTAATGGGGGAAGGTTTGAGTTCTCTTACTTTAAAGGAGCTCAAGCAACTTGAAAACCGACTTGAAAGAGGCATTACAAGGGTCAGATCAAAGAAGCATGAGCTGCTCTTTGCAGAAATTGAGTATATGCAGAAACGAGAAGTGGAGCTTCAAAATGACAATATGTACCTTAGGGCCAAGATAAACGATAATGAAAGAGCGGAGCATAATATCGTTCAAGCAGGGACTGATTTTGACACCCTTCCAAACTTCGACTCCAGGAATTACTATCACTTAAACATATTGGAAACAGCACCTCATTACTCACATCAAGATCAAACTGCCCTTCATCTTGGG
Lilium_l_MADS2            ATGGGGAGGGGAAAGATTGAGATAAAGAGGATTGAGAACACTACTAACAGGCAAGTCACCTTTTGCAAGAGGAGGAATGGTCTGCTGAAGAAAGCTTATGAACTCTCAGTCCTCTGTGATGCGGAAGTCGCGCTAATTGTCTTCTCCAGCCGCGGCCGCGTCTACGAGTACTCCAACAACAGCATCAAACAAACTATCGATAGGTACAAGAAAGCTTGTGATAGTTCAAAT---TCAAATTCCCTGATACAGGTCAATTCTCAATACTTTCAGCAAGAATCAGCAAAGCTGCGTCATCAGATTCAGATTTTAACTAATGCAAACAGGCACCTAGTGGGAGAAGCTCTGAGTTCTCTGACTGTGAAGGAGCTCAAGCAATTGGAAAACAGACTTGAAAGAGGGCTCACAAGGATTAGATCAAAAAAGCATGAGTTGCTGTTTGCAGAAATTGAGTTCAGTCAGAAAAGGGAGGTGGAGCTTCAAAGTGACAACATGTACCTGAGAGCTAAGATAGCGGAGAATGAGCGAACTCAAGCA---ATCGTGCAAGCAAGGGCTGAGTTCGATGCGCTTCCAACATTTGATTCCAGAAACTTCTACCAGGTCAACATGCTGGAGGCTCCACCCCACTATCATCATCAGGATCAGACAGCCCTTCATCTTGGC
Nuphar_p_NupuSTK.1        ATGGGGAGAGGGAAGATCGAGATCAAGCGGATCGAGAACACGACGAACCGGCAGGTGACCTTCTGCAAGCGAAGGAACGGCTTGCTCAAGAAGGCCTACGAGCTATCGGTGCTATGCGACGCCGATGTCGCGCTCATCGTCTTTTCCAGCCGAGGCCGCCTCTACGAGTACGCCAACAACAGCATTAAAGGCACGATCGAAAGGTACAAGAAGGCATGTGCTGAGAGCTCAAACGCCAACTCGGTTTCCGAGGCAAATGCTCAGTATTATCAACAAGAATCGACCAAGTTGAGGCAGCAGATACAAATTCTTCAAAATGCAAACAGGCACTTGATCGGAGATTCTTTGAGCAACCTCAGCGTGAAGGAACTGAAGCAGCTGGAGAACAAAATAGAACGGGGCATAACAAGGATCAGATCGAAGAAGAACGAACTTCTGTTCGCAGAAATTGAATATATGCAGAAAAGGGAACTGGAACTTCAAAGTGATAACATGTATCTTCGAGCTAAGGTTGCCGAGAGTGAACGAGCACAGCAGTCAAACATGTTGCCAGGATCCGATTACGAAGCCATGAATACGTTTGATTCCCGCAACTTCTTTCCAGTGAACATGATCCAC------------TACTCCAACCAGGACCAAACTGCCCTGCACCTTGGG
Nuphar_p_NupuSTK.2        ATGGGGAGAGGAAAGATCGAGATCAAGCGGATCGAGAATACGACGAACCGGCAGGTGACCTTCTGCAAGCGGAGGAACGGCCTGCTCAAGAAGGCCTACGAGCTATCGGTGCTCTGCGATGCCGAGGTTGCGCTCATCGTCTTCTCCAGCCGAGGCCGCCTCTACGAGTACGCCAACAGCAGCATTAAAGGCACGATTGAAAGGTACAAGAAGGCATGTGCTGAGAGCTCAAACGCCAACTCGGTTTCAGAGGCAAATGCTCAGTATTATCAACAAGAGTCGACGAAGTTGAGGCAGCAGATACAAATTCTTCAAAATGCAAACAGGCACTTGATGGGAGAATCTTTGAGCAACCTCAGCGTGAAGGAGCTGAAGCAGTTGGAGAGCAAGATAGAACGAGGCATAACAAGGATCAGATCGAAGAAGAATGAACTTCTGTTCGCAGAAATTGAATATATGCAGAAAAGGGAACTGGAACTTCAAAGTGATAACATGTATCTTCGAGCTAAGGTTGCAGAGAGTGAACGAGCAGAGCAGTCAAACATGTTGCCAGGATCCGACTACGAAGCGATGCAGACGTTTGATTCCCGCAACTTCTTTCCAGTGAACATGCTCCAT------------TACTCCAACCAGGACCAAACCGCCCTGCACCTTGGG
Nymphaea_o_NoAG3          ATGGGGAGAGGGAAGGTTGAGATCAAGCGGATCGAGAACACGACGAATCGTCAGGTGACCTTCTGCAAGCGGAGGAATGGACTGCTGAAGAAGGCGTACGAGCTGTCTGTGCTGTGCGACGCGGAGGTCGCGCTGATCGTCTTCTCGAGCCGAGGCCGTCTTTTCGAGTACGCAAACAACAACATCAAGGCCACCATTGATAGGTACAAGAAGGCGTGCGCTGAGAGCTCAAACGCAAACTCGGTGACCGAGGCCAACGCTCAGTATTATCAACAAGAGGCTACCAAAGTGAGGCAGCAGATACAAATCCTTCAGAATGCGAACAGGCATTTGATGGGTGAATCTTTAAGTAACCTCAGTGTGAAGGAGCTAAAGCAGCTGGAGAATAAAATAGAGCGGGGCATAACCAGGATCAGATCGAAGAAGAACGAACTGCTGTTTGCAGAAATCGAGTACATGCAGAAACGGGAACTGGAACTACAAAGTGATAATATGTATCTTCGAGCCAAGGTTGCTGAGAGCGAGCGAGCACAGCATTCAAACATGTTACCGGGATCCGACTACGAAACAATGCAGACGTTTGATTCCCGCAACTTCTTTTCGGTGAACATGCTCCAG------------TACTCCAACCAGGACCAAACTGCCCTGCACCTCGGG
Nymphaea_e_NymAG3         ------------------------------------------------------------------AAGCGGAGGAATGGACTGCTGAAGAAGGCGTACGAGCTGTCTGTGCTGTGCGACGCGGAGGTCGCGCTGATCGTCTTCTCGAGCCGAGGCCGTCTTTTCGAGTACGCAAACAACAACATCAAGGCCACCATTGATAGGTACAAGAAGGCGTGCGCTGAGAGCTCAAACGCAAACTCGGTGACCGAGGCCAACGCTCAGTATTATCAACAAGAGGCTACCAAATTGAGGCAGCAGATACAAATCCTTCAGAATGCGAACAGGCATTTGATGGGTGAATCTTTAAGTAACCTCAGTGTGAAGGAGCTAAAGCAGCTGGAGAATAAAATAGAGCGGGGCATAACCAGGATCAGATCGAAGAAGAACGAACTGCTGTTTGCAGAAATCGAGTACATGCAGAAACGGGAACTGGAACTACAAAGTGATAATATGTATCTTCGAGCCAAGGTTGCTGAGAGCGAGCGAGCACAGCATTCGAACATGTTACCGGGATCCGACTACGAAACAATGCAGACGTTTGATTCCCGCAACTTCTTTTCGGTGAACATGCTCCAG------------TACTCCAACCAGGACCAAACTGCCCTGCACCTCGGG
Amborella_t_AMtrSTK       ATGGGGAGGGGTAAGATAGAGATAAAGAGGATCGAGAACACGACGAATAGGCAGGTGACGTTTTGCAAGAGGAGGAACGGTTTGCTCAAGAAAGCTTATGAGCTCTCTGTGCTGTGCGATGCGGAAGTAGCCCTCATTGTTTTCTCAAGCCGCGGCCGTGTCTACGAGTATGCGAACAACAACATAAAAACAACCATTGAGAGGTACAAGAAGGCTTCTGCTGACAGTTCAAGCGCAACATCGATTTCAGAGGCCAATTCCCAATACTATCAGCAAGAAGCAACCAAACTGCGCCAACAGATACAACTCCTCCAAAATGCCAATAGGCACTTCATGGGCGATGGCTTGAGTGCTCTGACTATCAAAGAACTCAAGCAATTGGAGGGCAGATTGGAGCGAGGGCTCACCCGAATCAGATCAAAGAAGAACGAGTTGTTGTTCGCAGAAATTGAGTACATGCAAAACAAGGAAGCTGAACTGCAAAAGGATAACATGTACCTTCGGGCTAAGATAGCCGAGCAAGATAGGACCCAACAGTCTAACATGTTGCCGGCACCAGAATTCGATGCAATTCCGACTTTTGACTCTCAAAATTACTACCAAGTGAATCTCATGGAGGGCGCACACCACTACCGTAATCAAGACCAAACTGCCCTTCATCTCGGA
Picea_a_DAL2              ATGGGCCGTGGGAAGATTGAGATAAAGAGGATTGAGAATACTACGAACCGACAGGTCACTTTCTGTAAGCGCCGAAATGGTTTATTGAAGAAGGCGTATGAATTATCAGTTCTTTGTGATGCAGAAGTGGCCCTCATCGTCTTCTCCAGCAGAGGGAGACTTTATGAGTTTGCCAACCACAGCGTGAAGAGAACGATTGAGAGGTACAAGAAGACTTGCGTTGACAACAACCACGGAGGGGTGATTTCGGAGTCCAATTCTCAGTATTGGCAACAGGAGGCTGGTAAACTCAGACAACAGATTGAAATTTTGCAAAATGCAAATAGGCACTTGATGGGTGACGGGCTTACAGCTTTAAACATCAAGGAACTCAAGCAGCTTGAGGTTCGACTTGAAAAAGGAATCGGCCGAGTACGATCCAAGAAGAACGAGATGTTGCTTGAGGAGATCGACATCATGCAGAGAAGGGAACACATTCTTATCCAGGAGAATGAGATTCTTCGCAGCAAGATAGCCGAGTGCCAGAATAGCCACAACACGAACATGCTATCAGCTCCCGAATATGATGCATTGCCAGCATTCGATTCTCGAAATTTCCTACATGCAAATCTAATCGATGCGGCCCATCACTATGCACATCAGGAGCAAACAACGCTTCAGCTTGGC
Picea_m_SAG1              ATGGGCCGTGGGAAGATTGAGATAAAGAGGATTGAGAATACTACGAACCGACAGGTCACTTTCTGTAAGCGCCGAAATGGTTTATTGAAGAAGGCGTATGAATTATCAGTTCTTTGTGATGCAGAAGTGGCCCTCATCGTCTTCTCCAGCAGAGGGAGACTTTATGAGTTTGCCAACCACAGCGTGAAGAGAACGATTGAGAGGTACAAGAAGACTTGCGTTGACAACAACCACGGAGGGGCGATTTCAGAGTCCAATTCTCAGTATTGGCAACAGGAGGCTGGTAAACTCAGACAGCAGATTGAAATTTTACAAAATGCAAATAGGCACTTGATGGGTGATGGGCTTACAGCTTTAAACATCAAGGAACTCAAGCAGCTTGAGGTTCGACTTGAAAAAGGAATCGGCCGAGTACGATCCAAGAAGAACGAGATGTTGCTTGAGGAGATCGACATCATGCAGAGAAGGGAACACATTCTTATCCAGGAGAATGAGATTCTTCGCAGCAAGATAGCCGAGTGCCAGAATAGCCACAACACGAACATGCTATCAGCTCCCGAATATGATGCATTGCCAGCATTCGATTCTCGAAATTTCCTACATGCAAATCTAATCGATGCGGCCCATCACTATGCACATCAGGAGCAAACAACGCTTCAGCTTGGC
Gnetum_g_GGM3             ATGGGACGCGGCAAGATCGAGATAAAGAGGATCGAGAACACAACCAACAGACAGGTAACTTTCTGCAAGCGCAGGAATGGCCTGCTGAAGAAGGCCTACGAGTTATCGGTTCTCTGCGATGCTGAGGTCGCCCTCATCGTTTTCTCCAGCCGAGGCCGTCTCTATGAATTCGCCAACAACAGTGTCAAGAGAACGATCGAGAGGTATAGAAAGACTTGTGCGGACAACAATCAGGGAGGAGCAATTGCAGAATCCAACGCACAGTATTGGCAGCAGGAAGCTGTGAAACTGAAGCAGCAAATAGACGTCCTCAACAACCAGATCCGACACTACATGGGAGAATGCCTTCAGTCCATGACAATCAAAGAACTGAAGCAGCTGGAGGGTAAACTCGAGAAAGGACTTGGTAGAGTTCGATCCAAAAGGAATGAGAAACTGCTGGAGGACATAGACACCTTGCAGAGAAGGGAAGATAACCTGATTCGAGAGAATGAGTACATTCGGAACAAGATAGCAGAATGCCAGAGCCATCAG---GCAAACATGTTGACTGCAGTAGAGTATGATGCCATACCTGCATATGATTCCAGGAACTTCATGCATGCAAACCTGATAGAAGCAGCACATCATTATGCTCAACAAGAGCAAACTGCGCTTCATCTTGGA
Ginkgo_b_GBM5             ATGGGCCGTGGGAAGATTGAGATAAAGAGGATTGAGAACACTACAAACCGACAGGTCACTTTCTGCAAGCGTCGAAATGGTCTGTTGAAGAAAGCGTATGAATTATCCGTGCTTTGTGATGCGGAAGTGGCTCTCATCGTCTTCTCCAGTCGCGGGAGACTCTATGAGTTTGCTAATAACAGTGTGAAGAGAACAATCGACAGATACAAGAAGACTTGCGCTGACAACTCTCAGGGTGGAGCCATTTCAGAGTGTAATTCTCAGTACTGGCAACAGGAGGCAGGAAAACTGAGACAGCAAATTGATATTCTGCAAAATGCAAATAGACACTTGATGGGGGACGCGCTTACATCTTTAAGTGTAAAGGAGCTTAAGCAGCTAGAAATTCGACTTGAGAGGGGCATTAGCAGGGTTCGATCAAAGAAGAATGAAATGTTGCTTGAGGAGATAGAGATTATGCAAAGAAGGGAACACATATTACTGGCGGAGAACCAGTTTCTTCGCACTAAGATAGCTGAATGTGAAAGCAGCCAAAATGCAAATATGCTGCCGGGTCCCGAATTCGATGCATTGCCTGGATTTGATTCTCGACATTTCCTACATGCAAGTATAATGGATGCT---CACCATTATGCACAACAGGATCAAACGGCCCTTCAACTTGGA
Cycas_e_CyAG              ATGGGCCGAGGAAAAATTGAGATAAAGAGGATCGAGAATACTACTAACCGGCAAGTGACGTTCTGTAAACGTCGAAATGGTTTGCTGAAGAAGGCATACGAATTATCGGTGCTATGTGATGCAGAAGTGGCTCTTATTGTCTTCTCCAGCCGAGGAAGGCTGTATGAGTTTGCTAATAACAGCGTGAAGAGAACAATCGAGAGGTACAAAAAGACTTGCGCTGACAACACGCAGGGAGGAGCCATTTCAGAGTCCAATTCTCAGTACTGGCAACAGGAGGCAGGAAAACTCAGGCAGCAGATTGACATTCTACAAAATGCTAACAGACACCTAATGGGAGATGCACTCACATCTTTAAGCGTAAAGGAACTTAAGCAGCTTGAAATTCGACTAGAAAGAGGCCTCAGCCGAGTACGATCAAAGAAGAATGAAATGCTGCTCGAAGAGATCGAGATTATGCAAAGAAGGGAACACATATTACTAGCCGAGAATCAGTTTCTTCGCACTAAGATTGCGGAATATGAAAGCAACCAGAATAATGTCCTAATCCCGGGACCTGAATTTGATGCATTGCCTGCATTTGATTCTCGAAACTTTCTTCATGCAAATCTAATCGAGGCCGCACATCATTACACGCAGCAGGACCAAGCGGCCCTTCAGCTTGGA
o_Vitis_v_VvAGL12         ATGGCACGAGGGAAAATTCAGATGAAGCGTATTGAGAACCCAGTACACAGGCAGGTTACCTTCTGCAAGCGCCGAGCAGGGCTTCTTAAGAAGGCTAAGGAGCTCTCTGTGTTGTGTGATGCTGAAATTGGGATTTTCATTTTCTCCGCCCATGGAAAGCTCTATGAACTAGCCACCAAAACCATGCAAGGGCTTATTGAGAAGTACATGAAGTCTAGTTGCGGGTCTCAGGATGACCAA---GCCAAAGAAGCACAACTTCTGGACACAAAAGAGGAGATTAACATGCTAAAGCATGAGATTGAATTACTTCAGAAAGGCCTCAGGTATATGTTGGGAGGTGGGGCTGGAACAATGACACTGGATGAACTACATATCTTTGAAAAACATCTTGAAATTTGGATCTATAACATCCGTTCAGCAAAGATGGAGATCATGTTTCAAGAAATCCAGCTATTGAAGAATAAGGAGGGAATACTGAAAGCAGCAAACAATTATCTCCAAGAAATGATAGACGACCAAACTGGAATTACCAACGCACCAATGATAAAT------CCATATCCACTA------ACTACACAA---AATGAAATATTTCAAACT------------------------------------------------------------
o_Solanum_l_TAGL12        ATGGCTCGTGGTAAGGTTCAAATGAAGAGGATAGAGAATCCAGTTCATCGACAAGTCACTTTCTGCAAACGTCGAGCAGGCCTTCTTAAGAAGGCCAAAGAGCTCTCCGTTTTGTGCGATGCTGAAATTGGTCTTTTCATTTTCTCCGCTCACGGAAAGCTCTATGAACTTGCTACTAAAAGCATGCAAGGGCTGATTGAGAGGTACATCAAGTCAACCAAGGGAGTTGAGGTGGCTGAGGAAGCCAAAGATACACAACCTCTGGACCCAAAAGAGGAGATCAACATGCTGAAGAATGAGATTGACGTACTCCAGAAAGGCTTAAGCTACATGTATGGGGGAGGCGCAGGAACAATGACACTAGATGAACTTCATTCACTTGAAAAGTACCTTGAAATTTGGATGTATCATATTCGTTCAGCAAAGATGGATATCATGTTTCAAGAGATCCAACTGTTGAAGAATAAGGAAGGGATACTGGAAGCTGCAAACAAATATTTACAGGATAAGATAGATGAGCAATACACTGTGACTAACACCCAGAATTTGACTGACTTTCAATGCCCACTA------ACTGTACAA---AATGAGATATTTCAGTTT------------------------------------------------------------
o_Mimulus_g_Migut.C01339  ATGGCGCGTGGAAAGATTCAGATGAGGAGGATAGAGAATCCGGTGCACAGGCAGGTGACGTTCTGCAAGAGGCGCGCAGGTCTTCTAAAGAAGGCTAAGGAGCTCTCTGTGCTTTGCGATGCTGAAATCGGTCTTTTCATTTTCTCCGCCCACGGCAAGCTCTATGAACTCGCCACCAAAAGCATGCCAAGTTTGATTGAGAAGTACATGAAGTATAACCGTGAAATCCCTGCACACCCCAAAGGCAAGCAAATTAAC---ACGGAAGCAAAAGAAGAGATTAGCATGCTTAAGCATGAGATTGAGATACTGCAGAAAGGATTGAGGTACATAGCTGGAGGGGGAGCTGATCCAATGACTTCGGTCGAACTGAATGTTCTTGAGAAATATCTCGAGATATGGATATATCATGTTCGTTCCGCAAAGATGGATATCATGGCTCAAGAAATCCAGCTACTCAAGTATAAGGAAGAGATACTCCAGGAAGCAAACAAACATCTTCAAGAGAAGATCGATGCGCAATATGGGATGGTTGAAGGACCAATGTTGACTAATTTTGACTACCCACTTATAACCACAATACCA---AATGAAATATTTCAGTTT------------------------------------------------------------
o_Cucumis_s_CsAGL12       ATGGCTCGTGGGAAAGTTCAAATGAAAAGGATTGAGAATCCAGTGCACAGACAAGTTACTTTCTGCAAGCGTCGAGCTGGGCTCCTCAAGAAGGCTAAGGAGCTCTCTGTGCTTTGCGATGCTGAAATTGGACTCTTCATTTTCTCCGCTCATGGAAAGCTCTATGAACTCGCCACTAAAACCATGCAAGGGCTTATTGAAAGGTACATGAAGCACACCAATGGGAATCAGCCACCAGACCCACCAATTCATCACCAAACTTTGGAAGTAAAAGAGGAGATCATCAGGCTGAAACAAGAAATTGAAGTCCTAAAGGGT---CTCAGGAATGCTTTGGGAGGAGGGGAAGGAATAATGACATTGGATGAGCTTGATATCTTTGAGAAGCAACTTGAGATTTGGATTTGTCAAGTGCGTTCTACAAAGATGAAGTTCATGTGTGAAGAGATTGAAGCACTGAGGAACCAGGAATTCATACTGACAGCTGCCAACAAATATCTTCATGATAAGATGGAGGCCGAAAACATTAGCAACAACGAACCTGTGATTACTAACTGTCAATATCCACTA------ACTATACAG---GATGAGCTATTTCAGCTTTGCACT------------------------------------------------------
o_Nicotiana_t_TAGL12      ATGGCTCGTGGAAAGGTTCAGATGAAGAGGATAGAGAACCCGGTTCATAGGCAGGTGACCTTCTGCAAACGGCGAGCAGGGCTTCTTAAGAAGGCGAAGGAGCTGTCCGTGTTGTGCGATGCTGAAATTGGTCTTTTCATTTTCTCCGCCCATGGCAAGCGCTATGAACTCGCCACTAAAACCATGCAAGGGCTGATTGAGAAGTACCTGAAGTCAACCAGGGGAGCTGAGGTGGCTGAGGAAGCCAAAGATAAACAAACTCTGGATCCAAAAGGGGAGATCAACATGCTGAAGCATGAGATTGAAGTACTCCAGAGAGGCTTAAGCTACATGTATGGAGGAGGAGCTGGAACAATGACACTGGATGAATTGCATTCACTTGAAAAATACCTTGAACTTTGGATGTTTCATATTCGTTCAGCAAAGATGGATATGATGTTTCAAGAGATCCAGTTGCTGAAAAATAAGGAAGGGATACTACAAGCTGCAAACAAATATTTACAGGATAAGATAGAAGAACAATACCCTGTCACTAACACATCGACTTTGACTGACTTTCAATGCCCACTA------ACTGTACAA---AATGAGATATTCCAGTTC------------------------------------------------------------
o_Nelumbo_n_NEnuAGL12     ATGGCACGGGGAAAGGTTCAGATGAAGAGGATCGAGAACACAGTTCACAGGCAGGTTACCTTCTGCAAGCGCAGAGCTGGACTTCTGAAGAAGGCTAAGGAATTATCTGTGCTGTGTGATGCTGATGTAGGGATCATCATTTTCTCCACTAAAGGAAAACTCTATGAACTCGCCACAAAGAACATGCAAGGGCTGATTGAGAGGTACATGAAATCCACACGGGCGGTTCAAATTGAAGATACTGGAGGAAGACTT------ACTCTGGAATCAGAGGAAATAACTAGTTTGAAAGAAGAGATTCAATTACTCCAAAAGGGTCTTGGGTATACGTTTGGAGGGGGAGTGGAAACTATGTCACTAGATGAATTGCATGCCTTAGAAAAACATCTTGAAGTTTGCATATGCCATATACGCTCAATAAAGATGCAAATTATGTTTGAAGAGATTGAAGTATTGAAGAATAAGGAGGGAATATTGAAAGCTGCCAATGAATATCTTCACGGAAAGATTCAAGAACAAAATGGGATGTTTGACTCGCCAATGATAACTGGATTTCCATATCCACTA------ACCATACAA---AATGAGATATTTCAATTT------------------------------------------------------------
o_Magnolia_p_MpMADS5      ATGGCGAGGGGGAAGATCCAGATGAAGCGGATTGAGAACTCGGTCCACCGCCAGGTCACCTTCTGCAAGCGCCGGGCTGGGCTGCTCAAGAAGGCTCGTGAVCHATCTGTGCTCTGCGACGTTGATATCGGCCTCATGATATTCTCCACCCATGGCAAGCTTTATGAGCTAGCCACCAAAACTATGGAAGGATTGATTGAGAGGTATTTGGGAACATCTCGAGGAGCACAGATTGAAGGT---GGTCCTGCGAASSAACCTCCGGAATCGGACCAAGAGGTATTCATGCTGAAACAAGAGATCGAATTACTTCAAAAGGGTCTCAGGAATAGTATTGGAGGGGGGATGGGAAATATGACAATGGACGAGTTACATGCATTAGAAAGGCATCTTGAACTTTGGATATATCACATTCGCTCTACAAAGATGCGGATCATGATTCAAGAGATCCAGTCACTGAAAGATAATGAGGGAATCCTCAAATCAGCGAATGAGTTTCTCCAAGGAAAGATAGAGGAGCAAAATGTGATTTTTGACCCTCCAATGATAGGAGGAATACCATATCCACTA------ACAATACCA---AATGAGATATTCGAAGAATTGAAT------------------TAT---------------------------------


# Maximum likelihood tree reconstructed using the Probalign-based matrix
((((((((((((((((((Papaver_s_PapsAG1:0.101341,(Eschscholzia_c_EcAG1:0.067259,Eschscholzia_c_EcAG2:0.166142)82:0.041973)100:0.061774,Aquilegia_c_AcoAG2:0.232653)4:0.031883,((Euptelea_p_EUplAG2:0.069705,(Akebia_t_AktAG1:0.078125,(Thalictrum_t_AG1:0.016048,Aquilegia_c_AcoAG1:0.041643)100:0.203828)41:0.021017)39:0.011487,Berberis_g_AG:0.179381)56:0.026364)16:0.019267,(((Camellia_j_AG:0.161871,((Nicotiana_t_NtAG1:0.030679,Solanum_l_TAG1:0.062998)100:0.124428,(Arabidopsis_t_SHP1:0.068883,Arabidopsis_t_SHP2:0.137537)100:0.324367)37:0.056105)12:0.014737,(Betula_p_MADS6:0.136433,Arabidopsis_t_AG:0.289936)46:0.061652)54:0.069719,(Trochodendron_a_AG1:0.100453,Trochodendron_a_AG2:0.077798)85:0.016129)25:0.022546)15:0.013352,Nelumbo_n_NenuAG:0.099382)25:0.041998,(((Liriodendron_c_AG:0.003193,Magnolia_g_MagrAG:0.024887)100:0.088678,Persea_a_PEamAG.1:0.114272)31:0.008928,Chloranthus_s_CsAG1:0.183559)29:0.015591)13:0.015197,Persea_a_PEamAG.2:0.131541)21:0.013374,((Nuphar_a_NuadAG:0.000000,Nuphar_p_NupuAG:0.001571)100:0.337429,((Asparagus_v_AvAG1:0.138808,(Cymbidium_e_MADS2:0.100119,(Dendrobium_t_DthyrAG1:0.036314,(Cymbidium_e_AG:0.028159,Oncidium_h_MADS4:0.038406)91:0.023634)100:0.085528)98:0.065624)67:0.022366,(Oryza_s_OsMADS3:0.070699,Oryza_s_OsMADS58:0.239583)98:0.180263)84:0.049892)45:0.048061)21:0.029607,Amborella_t_AMtrAG:0.225052)60:0.044072,(((((Akebia_t_AktAG2:0.158982,((Solanum_l_TAG11:0.430101,Arabidopsis_t_STK:0.373100)38:0.048964,Vitis_v_VvMADS5:0.098050)88:0.150749)50:0.040183,Chloranthus_s_CsAG2:0.133280)20:0.026270,(Magnolia_p_MpMADS11:0.119417,((Oryza_s_OsMADS13:0.366467,Oryza_s_OsMADS21:0.218521)97:0.113795,((Lilium_l_MADS2:0.176192,(Dendrobium_n_MADS2:0.170239,Musa_a_MaAGL11:0.158648)54:0.009899)36:0.010198,(Asparagus_v_AvAG2:0.072326,Agapanthus_p_ApMADS2:0.123315)98:0.071579)84:0.031025)63:0.051593)17:0.014401)43:0.055207,Amborella_t_AMtrSTK:0.203096)46:0.029525,((Nymphaea_e_NymAG3:0.001224,Nymphaea_o_NoAG3:0.002125)100:0.089732,(Nuphar_p_NupuSTK.2:0.024104,Nuphar_p_NupuSTK.1:0.027898)96:0.039885)100:0.160237)79:0.098059)74:0.252911,Gnetum_g_GGM3:0.289995)17:0.069945,((Cycas_e_CyAG:0.126873,Ginkgo_b_GBM5:0.077105)77:0.071518,(Picea_m_SAG1:0.000000,Picea_a_DAL2:0.007641)100:0.103338)47:0.016364)100:1.544448,o_Magnolia_p_MpMADS5:0.291962)41:0.042524,o_Nelumbo_n_NEnuAGL12:0.215381)58:0.084710,o_Cucumis_s_CsAGL12:0.324806)52:0.045856,o_Vitis_v_VvAGL12:0.105265)61:0.056684,o_Mimulus_g_Migut.C01339:0.284000)100:0.104004,o_Nicotiana_t_TAGL12:0.051190,o_Solanum_l_TAGL12:0.073914);

# (C) Matrix for exon-intron structural change analysis

# 57 AG/STK sequences, 7 outgroup sequences

Arabidopsis_t_SHP2        ------------------------------------------------------------------------------------------------------------ATGGAG---GGTGGTGCGAGTAATGAAGTAGCAGAGAGCAGCAAGAAGATAGGGAGAGGGAAGATAGAGATAAAGAGGATAGAGAACACTACGAATCGTCAAGTCACTTTCTGCAAACGACGCAATGGTTTACTCAAGAAAGCTTATGAGCTCTCTGTCTTGTGTGACGCTGAGGTTGCTCTTGTCATCTTCTCCACTCGAGGCCGTCTCTACGAGTACGCCAACAAC---AG1:227:6TGTGAGAGGAACAATAGAAAGGTACAAGAAAGCTTGCTCCGACGCCGTTAACCCTCCGACC---ATCACC---------GAAGCTAATACTCAG2:309:6---TACTATCAGCAAGAGGCGTCTAAACTCCGGAGACAGATTCGGGACATTCAGAATTTGAACAG-------ACACATTCTTGGTGAATCT------CTTGGTTCCTTGAACTTTAAGGAACTCAAGAACCTTGAAAGTAGGCTTGAGAAAGGAATCAGTCGTGTCCGATCCAAGAAG3:471:6CACGAGATGTTAGTTGCAGAGATTGAATACATGCAAAAAAGGGTAAAA4:519:6GAAATCGAGCTGCAAAACGATAACATGTATCTCCGCTCCAAG5:561:6ATTACTGAAAGA---------ACAGGTCTACAG------------CAACAA---GAATCGAGT------GTGATACATCAA---------------------------------------------GGG------ACAGTTTAC---GAGTCGGGTGTTACTTCTTCTCACCAG------TCGGGGCAGTATAACCGG------------AATTATATT---GCG------------GTT---AACCTTCTTGAA---------------------------------------CCG---AAT---------------CAGAATTCCTCC---------AACCAAGACCAA---CCACCTCTGCAACTTGT-------T--------------------------------------------------------6:744:6
Arabidopsis_t_SHP1        ------------------------------------------------------------------------------------------------------------ATGGAG---GAAGGTGGGAGTAGTCACGACGCAGAGAGTAGCAAGAAACTAGGGAGAGGGAAAATAGAGATAAAGAGGATAGAGAACACAACAAATCGTCAAGTTACTTTCTGCAAACGACGCAATGGTCTTCTCAAGAAAGCTTATGAACTCTCTGTCTTGTGTGATGCCGAAGTTGCCCTCGTCATCTTCTCCACTCGTGGCCGTCTCTATGAGTACGCCAACAAC---AG1:227:7TGTGAGGGGTACAATTGAAAGGTACAAGAAAGCTTGTTCCGATGCCGTCAACCCTCCTTCC---GTCACC---------GAAGCTAATACTCAG2:309:7---TACTATCAGCAAGAAGCCTCTAAGCTTCGGAGGCAGATTCGAGATATTCAGAATTCAAATAG3:371:7GCATATTGTTGGGGAATCA------CTTGGTTCCTTGAACTTCAAGGAACTCAAAAACCTAGAAGGACGTCTTGAAAAAGGAATCAGCCGTGTCCGCTCCAAAAAG4:471:7AATGAGCTGTTAGTGGCAGAGATAGAGTATATGCAGAAGAGG------5:513:7GAAATGGAGTTGCAACACAATAACATGTACCTGCGAGCAAAG6:555:7ATAGCCGAAGGC---------GCCAGATTGAATCCGGAC------CAGCAG---GAATCGAGT------GTGATA---CAA---------------------------------------------GGG---ACGACAGTTTAC---GAATCCGGTGTATCTTCTCATGACCAG------TCGCAGCATTATAATCGG------------AACTATATT---CCG------------GTG---AACCTTCTTGAA---------------------------------------CCG---AAT---------------CAGCAATTCTCC---------GGCCAAGACCAA---CCTCCTCTTCAACTTGT-------G--------------------------------------------------------7:744:7
Solanum_l_TAG1            ------------------------------------------------------------------------------------------------------------ATGGACTTCCAAAGTGATCTAACCAGAGAGATCTCACCACAAAGGAAACTAGGAAGGGGGAAAATTGAGATCAAAAGGATCGAAAACACGACGAATCGACAAGTAACATTCTGCAAGAGGCGCAATGGTTTGCTTAAAAAGGCTTATGAATTGTCTGTGCTCTGTGATGCTGAGGTTGCTTTGGTTGTCTTCTCAAACAGAGGCAGACTCTATGAGTATGCCAACAAC---AG1:230:7TGTGAAAGCAACAATCGAGAGGTACAAGAAAGCATGCTCAGATTCCTCAAACACTGGTTCA---GTATCC---------GAGGCCAATGCTCAG2:312:7---TATTACCAGCAAGAAGCCTCCAAACTGCGCGCACAAATTGGAAATCTGATGAACCAAAACAG3:374:7GAACATGATGGGTGAAGCT------CTTGCTGGAATGAAACTCAAAGAACTGAAGAATCTGGAGCAAAGAATTGAAAAAGGGATTAGCAAAATCCGATCCAAAAAG4:474:7AATGAGCTGTTGTTTGCTGAAATTGAGTATATGCAGAAGAGG------5:516:7GAAGTTGATTTACACAACAACAATCAGTACCTGAGAGCAAAG6:558:7ATTGCTGAAACT---------GAGAGAGCTCAGCATCAG------CATCAG---CAGATGAAC------TTGATG---CCA---------------------------------------------GGGAGTTCATCAAACTATCATGAG---CTTGTGCCTCCACCT------------CAGCAATTCGATACTCGA------------AACTATCTA---CAA------------GTT---AATGGATTGCAA---------------------------------------ACC---AAC---------------AACCATTACCCT---------AGACAAGACCAA---CCCCCTATTCAACTAGT-------C--------------------------------------------------------7:744:7
Nicotiana_t_NtAG1         ------------------------------------------------------------------------------------------------------------ATGGACTTCCAAAGTGATCTAACAAGAGAGATCTCTCCACAAAGGAAACTGGGAAGAGGAAAGATTGAGATCAAACGGATCGAAAACACAACGAATCGTCAAGTCACTTTCTGCAAGAGACGCAATGGTTTACTCAAAAAGGCCTATGAATTATCTGTGCTCTGTGATGCTGAGGTTGCTTTGATTGTCTTCTCAAGCAGAGGCAGACTCTATGAGTATGCCAACAAC---AG-------TGTGAAAGCAACAATTGAGAGGTACAAGAAAGCTTGTTCAGATTCCTCAAACACTGGTTCA---ATTTCC---------GAGGCCAATGCTCAG----------TATTATCAGCAAGAAGCCTCCAAACTGCGCGCACAAATTGGAAATCTGCAGAATCAGAACAG-------GAACATGTTGGGTGAATCA------CTGGCTGCACTGAGCCTCAGAGATCTGAAGAATCTGGAACAAAAAATTGAAAAAGGCATTAGCAAAATCAGATCCAAAAAG-------AATGAGCTGCTGTTTGCTGAAATTGAGTACATGCAGAAGAGG-------------GAAATTGATTTACACAACAACAATCAGTACCTGAGAGCAAAG-------ATTGCTGAAACT---------GAGAGAGCTCAGCAGCAGCAGCAGCAGCAG---CAGATGAAC------TTGATG---CCA---------------------------------------------GGG---AGTTCAAGCTAT---GAG---CTTGTGCCTCCACCT------------CATCAATTTGATACTCGA------------AACTATTTA---CAA------------GTT---AATGGTTTGCAA---------------------------------------ACC---AAC---------------AACCATTACACT---------AGACAAGACCAA---CCATCTCTTCAACTAGT-------C---------------------------------------------------------------
Arabidopsis_t_AG          ------------------------------------------------------------------------------------------------------------ACGGCGTACCAATCGGAGCTAGGAGGAGATTCCTCTCCCTTGAGGAAATCTGGGAGAGGAAAGATCGAAATCAAACGGATCGAGAACACAACGAATCGTCAAGTCACTTTTTGCAAACGTAGAAATGGTTTGCTCAAGAAAGCTTACGAGCTCTCTGTTCTTTGTGATGCTGAAGTCGCACTCATCGTCTTCTCTAGCCGTGGTCGTCTCTATGAGTACTCTAACAAC---AG1:230:7TGTAAAAGGGACTATTGAGAGGTACAAGAAGGCAATATCGGACAATTCTAACACCGGATCG---GTGGCA---------GAAATTAATGCACAG2:312:7---TATTATCAACAAGAATCAGCCAAATTGCGTCAACAAATAATCAGCATACAAAACTCCAACAG3:374:7GCAATTGATGGGTGAGACG------ATAGGGTCAATGTCTCCCAAAGAGCTCAGGAACTTGGAAGGCAGATTAGAGAGAAGTATTACCCGAATCCGATCCAAGAAG4:474:7AATGAGCTCTTATTTTCTGAAATCGACTACATGCAGAAAAGA------5:516:7GAAGTTGATTTGCATAACGATAACCAGATTCTTCGTGCAAAG6:558:7ATAGCTGAAAAT---------GAGAGGAAC---------------AATCCG---AGTATAAGT------CTAATG---CCA---------------------------------------------GGA---GGATCTAACTAC---GAGCAGCTTATGCCACCACCTCAAACGCAATCTCAACCGTTTGATTCACGG------------AATTATTTC---CAA------------GTC---GCGGCATTGCAA---------------------------------------CCT---AACAAT------------CACCATTACTCATCCGCGGGTCGCCAAGACCAA---ACCGCTCTCCAGTTAGT-------G--------------------------------------------------------7:756:7
Camellia_j_AG             ------------------------------------------------------------------------------------------CAGCTTGAAACAATGGAGTTTCAGAATCAATCAATGGATGTCTCTCGTCTCTCCCCCCAGAGAAAAATGGGTAGGGGGAAGATCGAGATCAAACGGATCGAAAACACAACCAATCGGCAAGTCACCTTCTGCAAGCGCCGCAATGGTTTGCTCAAGAAAGCCTATGAGTTGTCTGTTCTATGTGATGCTGAGGTTGCCCTTATTGTTTTCTCGACCCGTGGCCGGCTTTACGAGTATGCCAACAAC---AG-------TGTCAAAGCAACAATTGAAAGGTACAAGAAGGCATGCTCGGGTCCCTCGAATACTGGATCA---GTTTCT---------GAACTAAATGCACAG----------TTCTATCAACAAGAAGCTGCCAAATTGCGCGTGCAAATAGGAAATTTGCAGAATTCAAACAG-------GCACATGCGGGGTGAGTCC------CTGTGCTCTCTGTCTATGAGGGATCTCAAGAACTTGGAGGGTCGATTAGAGAGAGGCATCAGCAGGATCCGCTCCAAAAAG-------AATGAGCTGTTATTTGCTGAAATTGAACTTATGCAAAAGAGG-------------GAAATCGATTTGCATAACAATAACCAGTACCTCCGAGCAAAG-------ATAGCTGAGAAT---------GAGAGAGCA---------------CAGCAG---CAGATGAGT------TTGATG---CCA---------------------------------------------GGA---GGACCTGAGTAT---GAG---CTGATGCCATCT---------------CAGTCATTTGATGCTCGC------------AATTACCTT---CAA------------ATG---AATGGCATTCAACAACAGCAACCACAACAACAACAACAACAACAACAACCACCC---AATCAT------------CATCACTACTCT---------CGCCATGACCAA---ACAGCCCTCCAGCTAGT-------T---------------------------------------------------------------
Betula_p_MADS6            CTTCCTGTCCAGATCTGTGCAGAAAGAAGAGAGAGTAAACCTAAGGCAGAACCTCTGCTTCAATTCCATCCTCTCCCCCATTGTTTCCTTACCAGGCTTCAGCTAGCAACCATGGAGTTCCAGAACCAATCGATGTCAGTTTCTCCCCAGAGAAAATTGGGAAGGGGAAAGATTGAAATCAAGAGGATCGAAAACACAACTAATCGCCAAGTCACCTTCTGCAAGAGGCGCAACGGCCTTCTCAAAAAGGCCTATGAATTGTCTGTTCTCTGTGATGCGGAGATTGCCCTCATCGTCTTCTCTAGCCGCGGCCGCCTTTACGAGTACGCTAACAACAGCAG-------TGTCAAAACAACAATTGAGAGGTACAAGAAGGCATGCGCTGAATCCTCCAATTCTGGGTCT---GTTTCT---------GAAGCTAATACTCAG----------TTCTACCAGCAAGAGGCTGCTAAACTGCGTGGCCAAATTAGAAGTGTGCAGAATTCAAACAG-------GCATTTGTTGGGCGAGGCT------TTGAGCGAGTTAAATTTCAAAGAGCTCAAGAACTTGGAGATCAAATTAGAGAAAGGAATTAACAAAATCAGATCCAAGAAG-------AATGAGCTCCTGTTCGCAGAAATAGAGTATATGCAGAAAAGG-------------GAAGCTGAGTTGCATAACAATAACCAGATTCTCCGAGCAAAG-------ATAGCCGAGAAT---------GAGAGAAAC---------------CAGCAG---AACTTGAAT------GTGATG---CCA---------------------------------------------GGA---GGGGGAAACTAT---GAG---CTCATGCAGTCT---------------CAGTCATATGATTCTCGA------------ACCTACTTT---CAA------------GTA---GATGCATTACAA---------------------------------------CCG---AAT---------------CATCACTACCCA---------CGCCAAGACCAG---ATCCCTCTTCAATTAGT-------T---------------------------------------------------------------
Trochodendron_a_AG2       ---------------------------------------------------------------------------------------------------------------------------------------------------------------------------------------------------------------------------TGTAAGCGTCGCAATGGTTTACTCAAGAAGGCCTATGAATTGTCGGTCCTCTGCGATGCCGAGGTTGCCCTCATCGTCTTCTCCACCCGCGGCCGCCTTTATGAATATGCCAACAAT---AG-------TGTTAAAACAACAATTGATAGGTACAAGAAGGCATGTGCAGATTCATCCAATTCTGGGTCT---GTTTCG---------GAAGCCAATGCTCAG----------TACTACCAGCAAGAAGCCGCCAAACTGCGCACACTAATCGGGAATTTACAGAATTCAAACAG-------GAATTATATGGGTGAGGCA------CTTAGCTCGTTGAGTTTAAGGGAACTCAGGAGCCTGGAGACTAGATTGGAGAARGGGATTAGCAAGATTCGATCCAAAAAG-------AACGAGTTGTTGTTTGCCGAAATCGAGTATATGCAGAAAAGG-------------GAGATCGACTTGCACAACGACAACATGTATCTCCGAGCCAAG-------ATAGCCGAGAAC---------GACAGGGCC---------------CAACAG---CACATGAAC------TTGATG---CCT---------------------------------------------GGT------TCTGACTAT---GAG---GTCATGCCTTCT---------------CAACCATTCGACTCTCGG------------AACTTCCTC---CAA------------GTA---AATCTAATGGAA---------------------------------------CCC---AAT---------------CACCATTACTCT---------CGTCARGAGCAA---ACAGCCCTCCAGCTAGG-------T---------------------------------------------------------------
Trochodendron_a_AG1       ---------------------------------------------------------------------------------------------------------------------------------------------------------------------------------------------------------------------------TGTAAGCGCCGCAACGGCTTACTCAAGAAGGCTTATGAATTATCTGTACTTTGCGATGCTGAGGTTGCCCTCATCGTCTTCTCCAGTCGCGGTCGCCTCTACGAATATGCTAATCAC---AG-------TGTTAAATCAACAATTGAGAGGTACAAGAAGACATGCGCAGATTCATCCAATACCGGGTCT---GTTTCT---------CAAGCCAATGCTCAG----------TTTTACCAGCAAGAAGCCTCCAGACTGCGCACACAAATCGGCAATTTACAGAACTCAAACAT-------GCATATACTGGGTGAGGCT------CTTAGCTCACTTTCTGTTAAGGAACTCAGGAACCTGGAGACTAGATTGGAGAAAAGCATTAGCAGAATTCGATCCAAAAAG-------AACGAGTTGCTGTTTGCCGAGGTTGAGTATATGCAAAAGCGG-------------GAGAGTGACTTGCAAAAGGATAACATGTTTCTCCGAGCAAAG-------ATAGCTGAGAAT---------GAGAGAGCC---------------CAACAA---CACATGACC------TTGGTG---TCA---------------------------------------------GGA------ACTGACTAC---GAC---GTGATGCCATCC---------------CAACCATTTGATTCTCGG------------AACTTCCTC---CAA------------GTA---AATCTAATGGAA---------------------------------------CCC---AAT---------------CACCATTACACT---------CGCCAAGAGCAA---ACGGCCCTCCAACTGGG-------T---------------------------------------------------------------
Nelumbo_n_NenuAG          ------------------------------------------------------------------------------------------------------------------------------------------------------------------------------------------------------ACCAACAGGCAGGTCACCTTCTGCAAGCGTCGCAACGGTTTGCTCAAGAAGGCCTACGAATTGTCCGTCCTCTGCGACGCCGAGGTTGCTCTTATCGTCTTCTCCAGCCGTGGCCGTCTCTATGAATATGCTAACCAC---AG-------TGTTAAAACAACAATTGAGAGGTACAAGAAGACCTTGGCTGATTCTTCAAACTCTGGATCT---GTTTCA---------GAGGCCAATGCTCAG----------TTCTACCAGCAAGAAGCCAACAAGCTGCGCCAACAGATAGGCATTTTACAGAACTCAAACAG-------GCATTTGATGGGAGAGGCT------CTTAGCACTATGACTGTTAAAGAACTCAAGCAGCTGGAGGGTAGATTGGAGAAAGGCATCAGCAGAATTCGATCCAAAAAG-------AATGAGCTGTTGTTTGCTGAAATCGAATATATGCAGAAAAGG-------------GAGATTGACTTGCAAAACGATAACATGATGCTTCGTGCAAGG-------ATAGCAGAGAAT---------GAGAGAGCC---------------CAGCAG---CAAATGAGC------ATGATA---CCT---------------------------------------------GCA------TCTGAATAT---GAG---GTCATGCCTCCT---------------CAATCTTTTGACTCTCGG------------AACTTCCTC---CAA------------GTA---AATCTACTGGAA---------------------------------------CCC---AAC---------------CACCATTACTCT---------CGCCAAGAGCAA---ACAGCACTCCAGCTAGG-------T---------------------------------------------------------------
Berberis_g_AG             ------------------------------------------------------------------------------------------------------------------------------------------------------------------------------------------------------------------------------AAGAGGCGCAACGGATTGCTCAAGAAGGCCTATGAATTGTCGGTACTATGCGATGCCGAAGTTGCTCTGATCGTCTTCTCCGCCCGTGGACGCCTTTATGAGTATGCAAACAAC---AG-------TGTCAAAACAACAATTGAGAGGTACAAAAAGGCTTGTTCTGATTCCACCAATACAGGGTCT---GTTTCA---------GAAGCCAACGCTCAG----------TTCTACCAACAAGAGGCAACCAGAATGCGCCAGCAGATAGGAAATTTGCAAAATGCAAACAG-------GCACTTGTTAGGTCAGGAT------CTTAGCTCTGTTAGCGTTAAAGATCTCAAGCAAATGGAAACTAGACTAGAGAAGGGTATCAGCAGAATCAGATCAAAAAAG-------AATGAGTTACTGTTTGCAGAGATAGAGTACATGCAGAAGAGG-------------GAGATTGACTTGCAGAATGACAACATGTATCTCCGAGCAAAG-------ATTGCTGAGAAT---------GAAAGAGCC---------------CAGCAA---CAGATGAAC------CTAATG---CCA---------------------------------------------GGG------AATGAATAT---GAG---ACAATTACTTCG---------------GCACCATACGACTCTCGG------------AACTTCCTT---CAA------------GTA---AACCTACTTCCG------------------------------------GAATCC---AAT---------------AATCAGTACTCT---------CGTTCAGACCAA---ACTGCCCTTCAGCTTGG-------A---------------------------------------------------------------
Aquilegia_c_AcoAG1        ---------------------------------------------------------------------------------------AGTTTCTTCAAAGGCTTAATCACGGATTTTCCGAGTCTAGCAATTGCGGGTGATTCCCCCCAAAGAAAAATGGGAAGAGGAAAGATTGAAATTAAAAGGATCGAAAACACTACTAATCGACAAGTTACATTCTGTAAGCGTCGAAATGGATTACTGAAAAAAGCTTATGAATTATCTGTTTTATGTGAAGCTGAAGTAGCCCTTATCGTCTTCTCTAGCCGCGGTCGCCTTTATGAGTACTCAAACAAC---AG2:251:8TGTCAAAAAAACAATTGAGAGGTACAAGAAGGCTTGCACAGACTCTACCAACTCTGGATCT---GTTTCT---------GAAGCTAATGCACAG3:333:8---TTTTACCAGCAAGAAGCGACAAAACTGCGTAATCAGATAGCCAGTTTACAAAACCATAACAG4:395:8GAACTTGTTGGGAGAGTCT------CTCAGTAATCTCAATATCAGGGACCTCAAGCCAATCGAGAAAAAGATTGAGGGTGGCATCAGCAAAATCCGAGCCAAAAAG5:495:8AATGAACTGCTGTTTGCTGAGATCGAGTATATGCAGAAGAGG------6:537:8GAACTAGACTTGCAGACTGACAATAAGTATCTCAGGGCAATG7:579:8ATTGCTGCAAAC---------GAGAGAGCC---------------CCTGAA---CATATGAAC------CTGATG---CCT---------------------------------------------GCA------AATGAATAT---CAC---GCCCTGTCTTCT---------------GCACCCTTTGATTCTCGG------------AACTTTATG---CCT------------GCA---AACCTATTGGAT---------------------------------------CAC---AAT---------------AACAATTATTCT---------CGCTCAGATCAA---ACGACACTTCAACTTGG-------G--------------------------------------------------------8:744:8
Thalictrum_t_AG1          ---------------------------------------------------------------------------------------------------------------------------------------GATCATTCCCCCCAAAGAAAAATGGGAAGGGGAAAGATTGAAATTAAGAGGATCGAAAACACGACAAATCGTCAAGTTACCTTCTGTAAGCGTCGCAATGGATTACTCAAAAAAGCTTATGAATTATCTGTTTTATGTGAAGCTGAAGTAGCCCTTATCGTCTTCTCTAGCCGCGGTCGCCTTTATGAGTACTCCAACAAC---AG-------TGTCAAAAAAACTATTGAAAGGTACAAGAAGGCTAGCACAGACTCCCCCAACTCTGGATCT---GTTTCT---------GAAGCTAATGTGCAG----------TTTTACCAGCAAGAAGCGTCAAAACTGCGTAATCAGATAGCCAGTTTACAAAACCATAACAG-------GAACTTGTTGGGAGAGTCT------CTCAGCAATCTCAATATCAGGGAGCTCAAGCAAATTGAGAAAAAGATAGAAGGTGGAATCAGCAAAATCCGAGCCAAAAAG-------AATGAACTGCTGTTTGCTGAGATCGAGTATATGCAGAAGAGG-------------GAAATAGACTTGCAGACTGATAACAAGTATCTCAGGGCAATG-------ATTGCTGCAAAC---------GAGAGAGCC---------------CCAGAA---CATATGAAC------CTGATG---CCT---------------------------------------------GCA------AATGAATAT---CAC---GTCATGTCTTCT---------------GCACCCTTTGATTCACGG------------AACTTCATG---CCT------------GCA---AACCTATTGGAC---------------------------------------CAC---AAT---------------AACAATTACTGT---------CGCTCAGATCAA---ACGACACTTCAACTTGG-------G---------------------------------------------------------------
Akebia_t_AktAG1           ------------------------------------------------------------------TCTCTCTCTCTCTCTCTCTCTCTCTCTCATATGTGTATTTTAATTACAGATTTTCCAAATCGATCATCCAACAATTCTCCCCAAAGAAAAATGGGTAGAGGAAAGATTGAAATTAAGCGGATCGAAAACACAACTAATCGTCAGGTCACCTTTTGTAAGCGTCGCAATGGATTACTCAAGAAGGCTTATGAATTATCTGTACTTTGCGATGCCGAAGTAGCTCTCGTCGTCTTCTCCAATCGCGGTCGCCTTTATGAGTACTCCAACAAT---AG-------TGTCAAAACAACAATTGAGAGGTACAAGAAGGCTTGTGTAGATTCCTCCAATTCTGGGTCT---GTTTCA---------GAAGCCAATGCCCAG----------TTCTACCAGCAAGAATCCTTAAAATTGCGCCAACAGATAGGGAATTTGCAAAACTTAAACAG-------ACACTTGATGGGTGAGGCT------CTCGGCAGTATGTCTATTAAGGAGCTAAAGCAACTAGAAACTAGAATAGAGAAGGGAATCAGTAGAATCAGATCGAAAAAG-------AATGAATTGTTGTTTGCGGAGATCGAGTATATGCAGAAGAGG-------------GAAATTGACTTGCAGAACGATAACATGTACCTCCGTGCTAAG-------ATAGCGGAGAAC---------GAGAGAGCG---------------GGACAA---CATATGAAC------CTGATG---CCA---------------------------------------------GGG------AATGAATAC---GAG---GTCATGTCTTCT---------------GCACCATTTGACTCTCGA------------AACTTCCTC---CAA------------GTA---AATCTATTGGAA---------------------------------------CCC---AAT---------------AACCATTACTCG---------CATACGGATCAA---ACAGCCCTCCAACTTGG-------T---------------------------------------------------------------
Euptelea_p_EUplAG2        ---------------------------------------------------------------------------------------------------------------ACGGATTTACCGAATCAAGAAACGGAGGACTCTCCCAGAAGAAAGATGGGGAGAGGAAAGATTGAGATCAAGAGGATCGAAAACACTACTAATCGTCAGGTCACCTTCTGTAAGCGCCGCAACGGCTTACTCAAGAAGGCCTATGAGTTATCTGTACTTTGTGATGCCGAGGTAGCTCTCATTGTCTTCTCTAGCCGTGGTCGCCTTTACGAGTACTCGAACAAC---AG-------TGTGAAAACAACAATTGAGAGGTACAAGAAGGCCTGCGCAAATTCCTCCAATTCTATAACT---GTTTCA---------GAAGCCAATGCTCAG----------TTCTACCAGCAAGAAGCCACCAAACTCCGCCAACAGATAGTGACTTTACAAAACGCAAACAG-------AAATTTGATGGGTGATGCT------CTTAGTTCTATGACTGGTAAGGAGCTCAAGCAACTAGAAACTAGATTGGAGAAGGGCATCAGCAGAATCCGATCCAAAAAG-------AATGAACTCTTGTTTGCTGAGATCGAGTATATGCAGAAGAGG-------------GAGATTGACTTGCAGAACGATAACATGTATCTCCGAGCAAAG-------ATAACTGAGAAT---------GAGAGAGCC---------------CAACAG---CAGATGAAC------ATGTTG---CCA---------------------------------------------GCG------AATGAGTAC---GAG---GTTATGTCTTTG---------------GCACCATTTGACTCTCGT------------AACTTCCTC---CAA------------GTA---AATCTATTGGAA---------------------------------------CAC---AAC---------------AACCAATACTCT---------CGCCCAGAGCAA---ACAGCCCTCCAACTTGG-------T---------------------------------------------------------------
Aquilegia_c_AcoAG2        ------------------------------------------------------------------------------------------------------------------------------------------------------------ATGGGAAGAGGAAAGATTGAAATCAAGCGAATCGAAAACACTACTAATCGACAAGTCACCTTCTGTAAGCGTCGAAATGGCTTACTCAAGAAGGCCTATGAATTGTCTGTACTTTGCGAAGCCGAGGTTGCTCTCATCGTCTTTTCTAACCGCGGTCGCCTCTATGAGTATGCTAACAAT---AG1:182:7TGTGAGAAAGACGATTGATAGGTACAAGAAGACGTGTGGCGAGGGCTCAAGTGCTTTAACT---GTGTCA---------GAAGCGAATTTGCTG2:264:7---TTTTATCAGCAAGAATCATCCAAAATGAAGCAGCAAATTGAAATTCTGCAGAACTCAAACAG3:326:7GCATTTGATGGGTGAGGCT------CTTAGCTGCCTGAGTATTAAGGAGCTCAAACAGCTTGAAAGTAGGCTAGAGAAAGGCATCAGCAGAATCCGATCCAAGAAG4:426:7AATGAGATGCTTTTGGCCGAGATCGAGTTTATGCAGAAGAGG------5:468:7GAAATCGAATTGCACAATGATAATATATATCTCAGAGAACAG6:510:7ATAACTGCGAAC---------GAGAGAGCT---------------CAACAA---CACATGAAC------TCGTTG---CCT---------------------------------------------GGG------AATGTATAC---GAG---GCTATCACTTCA---------------GCACCATATAACTCCCGG------------GACTTCCTT---CAA------------GTC---AATTTACGCGAA------------------------------------TCCAAA---CCG---------------AACCAATACTGT---------------GATTCA---ACTGCTCTCCAACTGTG-------T--------------------------------------------------------7:672:7
Eschscholzia_c_EcAG2      ---------------------------------------------------------------------------------------------------------------ACGGATTTCCCAAATCAAGAAAGGGAGATATCATCAGGAAGAAAGATGGGTAGAGGAAAGATTGAAATAAAAAAGATTGAAAACACAACAAATAGACAAGTTACTTTTTGTAAACGTCGTAATGGACTATTGAAAAAAGCTTATGAATTATCAGTTCTTTGTGATGCTGAAGTAGCTCTTGTTGTCTTCTCAAATCGTGGTCGTCTCTATGAGTATGCTAACAAC---AG-------TGTAAGATCAACAATAGAAAGGTACAAGAAGACTTGTGCAGATCCCTCTAATTCTTCTTGT---TCTTCG---------GAGGCCAATATTCAA----------TTCTTCCAACAAGAAGCGTCCAAGCTTCGTCAACAAATTGCGATTTTACAAAACTCAAACAG-------GCATTTGATGGGTGAATCA------CTTAGCTCCATGAATGTTAAAGAACTGAAGCAACTCGAAACTAGATTAGAGAAAGGCATTAGCAGAATTCGCTCCAAAAAG-------AATGAGCTATTGTTTGCTGAAATTGAGCTCATGCAAAAGAGG-------------GAGATTGATTTGCAGAATCATAACATGTATCTCAGATCAAAG-------ATAGCTGAGAAG---------GAGAGAGCT---------------GAACAA---CATATGAGG------CTCACA---CCA---------------------------------------------GGG------AACGAATAC---AAC---GACATG------------------------------ATTTCTAGA------------AACTTTCTT---CAA------------GTA---AATTTCCTTCAA------------------------------------TCATCC---AAT---------------CACCAATACTCT---------CACCAAGAGCAG---ACATCCCTCCAACTTGG-------T---------------------------------------------------------------
Eschscholzia_c_EcAG1      ---------------------------------------------------------------------------------------------------------------ACGGATTTCCAAAGTCAAGTAACGGAGGATTCATCTAGACGAAAAATGGGTCGAGGAAAGATCGAAATCAAACGGATCGAAAACACGACTAATCGTCAAGTTACTTTCTGTAAACGTCGAAATGGGTTACTCAAAAAGGCTTATGAATTATCTGTTCTATGCGATGCCGAGGTAGCTCTCATCGTCTTCTCTACCCGTGGACGTCTCTACGAATATGCCAATAAC---AG-------TGTGAAATCCACAATTGAGAGGTACAAGAAGACTTGTGCAGATCCCTCAAATTCTGCTTGT---GCTTCA---------GAGGCCAACACTCAA----------TTCTATCAGCAAGAAGCAACCAAACTGCGTCAACAAATCGGGATATTACAGAATTCTAACAG-------GAATCTGATGGGTGAAGCT------ATTAGCACAATGAGTGTTAAGGAACTGAAGCAACTCGAAAATAGATTAGAGAAAGGCATCAGTAGAATTCGCTCGAAAAAG-------AATGAATTATTGTTTGCCGAAATCGAGTACATGCAGAAGAGG-------------GAGATTGATTTGCAGAATGATAACATGTATCTCAGAGCAAAG-------ATAGCTGACAAT---------GAGAGAGCT---------------CAGCAG---CAAATGAGT------TTGATG---CCT---------------------------------------------GGG------AATGAATAT---GAA---GGGATGACTTCT---------------TCTGGTTATGACTCTAGG------------AACTTTCTC---CAA------------GTA---AATTTGCTTCAA------------------------------------TCATCC---AGT---------------CAACATTACTCC---------CACCAGGAGCAG---ACAACTCTCCAACTTGG-------T---------------------------------------------------------------
Papaver_s_PapsAG1         ---------------------------------------------------------------------------------------------------------------------------------------------------------------------------------------------------------------------------------------------CTGCTGAAGAAAGCTTATGAATTATCTGTGCTCTGTGATGCTGAAGTTGCTCTTATTGTCTTCTCCAATCGTGGACGCCTCTATGAGTACGCCAACAAT---AG-------TGTAAAGTCAACAATTGACAGGTACAAGAAGACGTGTGCAGATCCCTCCAGTACCATATGT---GCTTCA---------GAAGCCAATACTCAA----------TTTTACCAGCAAGAAGCTACGAAACTCCGTCAGCAAATTGGGATTTTACAGAACTCCAACAG-------GCATCTGATGGGAGAAGCT------CTTAGTTCAATGAGTGTTAAAGAACTCAAGCAGCTGGAAGGTAGATTAGAGAAAGGCATAAGCAGAATTCGGTCAAAGAAG-------AATGAGTTATTGTTCGCCGAAATCGAGTACATGCAGAAGAGG-------------GAACTTGACTTGCAGAATGATAACATGTATCTCCGAGCAAAG-------ATAGCAGACAAT---------GAAAGAGCT---------------GGACAG---CAGATGAAT------TTGATG---CCT---------------------------------------------GGA------AATGAGTAT---GAT---GTCATGACTTCT---------------TCTGCTTATGACTCTCGG------------AACTTTCTC---CAA------------GTAAATAATTTACTCGAA------------------------------------TCAGCC---AAT---------------CACCATTACTCC---------CGCCAAGAGCAG---ACAGCACTTCAACTTGG-------T---------------------------------------------------------------
Chloranthus_s_CsAG1       ------------------------------------------------------------------------------------------------------------------------------------------------------------------------------------------ATCGAGAACACCACGAACCGCCAAGTAACCTTCTGTAAGCGCCGCAATGGCCTCCTCAAGAAGGCCTATGAATTATCCATTCTCTGTGATGCTGAGGTCGCTCTCGTCGTCTTCTCCAGCCGTGGACGCCTTTTCGAATATTCCAACAAC---AG-------TGTTAAAACAACAATTGATAGGTACAAGAAAGCTCATGCAGAT---TCCAATTCTGCCTCT---GTCTCG---------GAAGCGAACACACAA----------TTCTACCAACAAGAGGCCGCAAAACTTCGCCAACAACTTGGGATTTTACAAAACTCGAACAG-------GCATATGATGGGCGAGTCT------CTTAGCTCTATGAATATTAAGGAGCTCAAGAGCCTTGAGGTGAAGTTGGAGAAAGGAATTAGTAGAATCAGATCCAAAAAG-------AACGAGTTGTTGTTTTCTGAAATCGAGTACATGCAGAGGAGG-------------GAGATGGACTTGCAAAATGATAATATGTATCTCAGATCCAAG-------ATTGCTGAAAAT---------GAAAGAGCA---------------CAGCAG---CATATGAAC------GTTTTG---CCA---------------------------------------------GGG------CCAGAGTAC---GAT---GTTATGCCT---------------------GCTTTTGATGGTCGG------------AACTTCCTA---CCA------------GTA---AATCTCCTCGGA---------------------------------------TCC---AATCAC------------CACCAGTTCTCT---------CACCAAGACCAA---ACAGCACTTCAACTTGG-------A---------------------------------------------------------------
Persea_a_PEamAG.1         ------------------------------------------------------------------------------------------------------------------------------------------------------------ATGGGGCGTGGAAAGATTGAGATTAAGAGGATTGAGAACACAACCAACAGGCAGGTGACCTTCTGCAAGCGTCGAAACGGTCTCCTCAAGAAGGCCTATGAATTGTCTCTTCTGTGTGATGCAGAAGTAGCTCTCATAGTCTTCTCCAGCCGCGGTCGCCTTTACGAGTATGCGAACAAC---AG-------TGTCAAGACAACAATTGAAAGGTACAAGAAGGCTTCCGCGGACACCTCAAACGGTGGATCT---ACCACA---------GAAGTCAATTCTCAA----------TTTTACCAACAGGAGTCTTCAAAACTGCGCCAACAAATTGGGATTTTGCAGAACGCAAACAG-------GCATCTGATGGGCGAGGCT------CTTAGCTCTATGACTGTCAAGGAGCTGAAGCAGTTGGAAACTAGATTGGAGAAAGGCATCAGTAGAATCAGATCTAAAAAG-------AATGAATTGCTGTTCGCTGAGATCGAGTATATGCAAAAGAGG-------------GAGGTTGACTTGCAAAATGATAATTTGTATCTCCGAGCTAAG-------ATAGCTGAGAAT---------GAGAGGGCT---------------CAGCAG---CACATGAAC------ATGTTA---CCG---------------------------------------------GCA------CCTGAGTAT---GAT---GTTATGCCG---------------------GCATTTGACTCTCGG------------AACTTCCTA---CAA------------GTG---AATCTCTTGGAA---------------------------------------CCC---AAT---------------AACCATTACTCT---------CACCAGGAGCAA---ACCGCCCTCCAACTAGG-------A---------------------------------------------------------------
Persea_a_PEamAG.2         ------------------------------------------------------------------------------------------------------------------------------------------------------------------------------------------------------------------------------AAGCGTCGCAATGGCCTCCTCAAAAAGGCCTATGAATTGTCCGTGCTTTGCGATGCTGAAGTAGCCCTCATCGTCTTCTCCAATCGCGGTCGACTCTACGAATATTCCAGCAAC---AG-------TGTTAAGGCAACGATTGAGCGATACAAGAAGGCAAACGCAGACGCCTCAAATTCTGGTTCT---ATTTCG---------GAAGTTAGTACTCAG----------TACTACCAACAAGAAGCCTCAAAACTACGGCAACAAATTGGGATTTTACAGAATGCCAACAG-------GCATTTGATGGGTGAGGCT------CTTAGCACCATGAGTGTTAAGGAGCTCAAGCAGCTGGAAACTAGACTGGAGAAAGCCATCAGCAGAATCAGATCAAAAAAG-------AATGAGCTGCTGTTTGCTGAAATTGAGTATATGCAGAAAAGG-------------GAGATTGATCTGCAAAACAGTAACATGTACCTCCGAGCAAAG-------ATTTCTGAAAAT---------GAGAGAGCC---------------CAACAG---AATATGAAT------GTGTTG---CCA---------------------------------------------GCA------CATGAATAT---GAA---GTAATGCCT---------------------GCATTTGACTCTCGG------------AACTTCCTA---CAT------------GTA---AACCTCTTGGAA---------------------------------------CCC---CAT---------------CACGGTTACTCC---------AACCATGAGCAA---ACCGCTCTCCACCTGGG-------G---------------------------------------------------------------
Magnolia_g_MagrAG         ---------------------------------------------------------------------------------GACCGACGCCTTTCCGAATTGGGGAATACAACAAGGCATCCACCACCGCTTCCGCGAGGAGAAGGAGAAGAAGCGATGGGCCGTGGCAAGATCGAGATCAAGCGGATTGAGAACACGACCAACCGCCAGGTCACCTTCTGCAAGCGCCGTAATGGCCTCCTCAAGAAGGCCTATGAACTGTCCGTGCTTTGTGATGCTGAGGTGGCTCTCATCGTCTTCTCCAGCCGCGGCCGCCTCTACGAATACGCCAATAAC---AG-------TGTTAGGAATACAATCGATAGGTATAAGAAGGCATGTGCAGATTCCTCAAGTTTAGGATGC---GTATCG---------GAAGCCAATTCTCAA----------TATTACCAGCAAGAATCATCAAAACTGCGCCAACAAATAGGGATTTTACAGAATGCAAACAG-------GCATTTGATGGGTGAGGCC------CTCAGTGCCATGACTGTTAAGGAGCTCAAGCAGCTGGAGAATAGATTGGAGAAAGGCATTAGCAGAATCAGATCTAAGAAG-------AACGAGTTGCTGTTTGCTGAAATCGAGTACATGCAGAAAAGG-------------GAGGTTGATTTGCAAAATGATAATATGTACCTCCGTGCTAAG-------ATAACTGAGAAC---------GAGAGAGCC---------------CAACAG---CAAATGGGC------ATGTTG---CCT---------------------------------------------CCT------CCTGAATAC---GAT---GTTATGCCT---------------------GGATTTGATTCTCGG------------AACTTCCTA---CAA------------GTA---AATCTAATGGAT---------------------------------------TCC---AGT---------------CACCATTACTCT---------CACCAGGAGCAA---ACAGCCCTCCAACTTGG-------C---------------------------------------------------------------
Liriodendron_c_AG         ---------------------------------------------------------------------------------AGTCGACGCCTTTCCGAATTGGGGAATACAACAAGGCATCCACCACTGCTGCCGCGAGGAGAAGGAGAAGAAGCTATGGGCCGTGGAAAGATCGAGATCAAGCGGATTGAGAACACGACCAACCGCCAGGTCACCTTCTGCAAGCGCCGTAACGGCCTCCTCAAGAAGGCCTATGAACTGTCGGTGCTTTGTGATGCTGAGGTGGCTCTCATCGTCTTCTCCAGCCGTGGTCGCCTCTACGAATACGCCAATAAC---AG-------TGTTAGGAATACAATCGATAGGTATAAGAAGGCATGTGCAGATTCCTCGAATTTAGGATGT---GTATCA---------GAAGCCAATTCTCAA----------TATTACCAGCAAGAATCATCAAAACTGCGCCAACAAATAGGGATTTTACAGAATGCAAACAG-------GCATTTGATGGGTGAGGCC------CTCAGCTCCATGACTGTTAAGGAGCTCAAGCAGCTGGAGAATAGATTGGAGAAAGGCATTAGCAGAATCAGATCTAAGAAG-------AATGAGTTGCTGTTTGCTGAAATCGAGTATATGCAGAAGAGG-------------GAGGTTGATTTGCAAAATGATAATATGTATCTCCGTGCTAAG-------ATAACTGAAAAC---------GAGAGAGCC---------------CAACAG---CAAATGGGC------ATGTTG---CCT---------------------------------------------GCT------CCTGAATAC---GAT---GTTATGCCT---------------------GGATTTGATTCTCGG------------AACTTCCTA---CAA------------GTA---AATCTATTGGAT---------------------------------------TCC---AGT---------------CACCATTACTCT---------CACCAGGAGCAA---ACAGCCCTCCAACTTGG-------C---------------------------------------------------------------
Oryza_s_OsMADS58          ------------------------------ATGCACATATACAAAGAGCAGGAGGCTGAACCATCCACTGGCCTGATGATGCCAGAGCCAGCACCTGTTGCTTCCCCCGGCTCCGGTGGCTCAGGTGGCTCAGGCTCGGTGGGAGCTGAGAAGATTGGGAGCAGGGGAAAGATTGAGATCAAGCGCATCGAGAACACGACGAACCGTCAAGTGACCTTCTGCAAGCGCCGCAGCGGGCTACTCAAGAAGGCGTATGAGCTCTCCGTGCTCTGCGATGCCGAGGTCGCCCTCGTCGTCTTCTCCAGCCGTGGCCGCCTCTACGAGTACTCCAACAAC---AG2:308:8CGTGAAGGAAACTATTGAGAGGTACAAGAAAGCCAACAGTGACACCTCCAACGCCAGTACA---GTTGCA---------GAGATCAATGCCCAG3:390:8---CACTACCAGCAGGAAGCTGCTAAGCTGAAGCAACAGATCACCAACCTGCAGAACTCCAACAG4:452:8GACCCTAGTAGGTGATAAT------ATCACCACCATGAACCACAGAGAACTTAAGCAGCTGGAAGGCAGACTGGACAAAGGCCTAGGAAAGATTAGAGCACGGAAG5:552:8AACGAATTGCTGTGTGCTGAAATTGAGTATATGCAGAGAAGG------6:594:8GAAACGGAGCTGCAGAATGACAACATGTACTTAAAGAGCAAA7:636:8GTTGCTGAGAGT---------GAAAGAGGA---------------CTGCAA---ACAGTGAAC------ATGATGGGTTCA---------------------------------------------GCATCTACGAGCGAGTAC---GTGCAAAATATGATC---------------------CATTATGATCCAAGA------------AACTTCCTG---CAA------------TTC---AACATCATGCAT------------------------------------CAGCCT---CAG------------------TATTATCCT---------GAACAGGAGGACCGAAAGGCCTTTATGTCAGG-------TAAAAAATATTCTCAGTGTAACATAGTCAGAGTTCATAGTTCAACAAATGAAATT--8:864:8
Oryza_s_OsMADS3           ---------------------------------------------ATGATGACCGATCTGAGCTGCGGGCCATCGTCGATGACGGAGCTGACCGCGGCAGCGGCGCCGGCTGGGTCAGGATCGTCGGCGGCGGTGGCGGCGGGGAGCAGCGAGAAGATGGGGAGGGGGAAGATCGAGATAAAGCGGATCGAGAACACGACGAACCGGCAGGTGACCTTCTGCAAGCGCCGCAATGGCCTCCTGAAGAAGGCGTACGAGCTGTCCGTCCTCTGCGACGCCGAGGTTGCCCTCATCGTCTTCTCCAGCCGCGGCCGCCTCTACGAGTACGCCAACAAC---AG2:293:9TGTGAAATCCACCGTTGAGAGGTACAAGAAGGCAAACAGTGACACCTCCAACTCTGGCACA---GTTGCA---------GAAGTCAATGCCCAG3:375:9---CACTACCAGCAGGAGTCCTCCAAACTGCGCCAACAAATCAGTAGCTTACAGAACGCAAACAG4:437:9TAGGACCATAGTGGGGGATTCT---ATCAACACCATGAGCCTCAGGGACCTTAAACAGGTAGAGAACAGGCTGGAGAAAGGCATAGCTAAGATAAGGGCTAGAAAG5:540:9AATGAGCTGTTATATGCTGAAGTTGAGTACATGCAGAAAAGG------6:582:9GAAGTTGAGCTGCAGAATGACAACATGTACCTGAGGAGCAAG7:624:9GTTGTTGAGAAT---------GAGAGGGGA---------------CAGCAG---CCACTGAAC------ATGATGGGGGCA---------------------------------------------GCATCAACAAGTGAATAC---GAT---CATATGGTTAATAAC---------------CCATATGATTCCAGG------------AACTTTCTT---CAA------------GTG---AACATCATGCAG------------------------------------CAGCCT---CAG------------------CATTACGCC---------CATCAGCTGCAGCCAACTACCCTTCAACTCGG8:800:9CAGCCGGCCTTCAATTAGTTTTGGTGTAGACACCGTACGTACACACGTACGT-----9:852:9
Oncidium_h_MADS4          ---------------------------------------------------------------------------------GAGAGTGAAATAGATCGAGCGCAAAGGAACATTGTTGTGTCTTCTCAGCCAGGAAACATGGAGCCCAAGGAGAAGATGGGAAGGGGGAAGATAGAGATCAGGAGAATAGAAAACACAACAAATAGGCAAGTCACCTTTTGCAAGCGCCGTAATGGCCTTCTCAAGAAGGCTTATGAGCTCTCTGTTCTGTGTGATGCTGAGGTTGCCCTTGCCATCTTCTCAAGCCGTGGTCGCCTTTATGAATATGCGAACAAC---AG-------TGTGAAAGGAACCATTGATCGATACAAGAAGGCATGCACTGATAATTCTAGCACTGGATCA---ATATCT---------GAAGCGAATTCTCAG----------TATTACCAACAAGAGGCCACAAAACTGCGTCAGCAAATCATAAACTTACAAAATTCCAACAG-------AAATTTGCTGGGTGATGCT------CTCACCACCATGAGCTTGAGGGACCTGAAGCAACTGGAAACAAGATTGGAGAAAGGCATCAACAAAATAAGATCCAAAAAG-------AATGAGTTGCTGCACTCTGAGATTGACTATATGCAGAAAAGA-------------GAAATGGAACTTCAAACTGATAACATGTACCTGCGTAATAAG-------ATAGCTGATAAT---------GAAAGAGTGCGGCAG---------CATCAG---CAAATGAGC------ATATTG---CCT---------------------------------------------TCAACAAGCACAGATTAT---GAA---GTTATGACT---------------------CCATTTGATTCCAGA------------AGCTTTCTT---CAA------------GTT---AATCTATTGGAT---------------------------------------CCC---AGT---------------GATCATTATTCT---------CCCCAGCAACAG---ACTGCTCTGCAGCTTGG-------G---------------------------------------------------------------
Cymbidium_e_AG            ------------------------------------------------------------------------------------AATAGATCGAGAAAGCTAAGGAACATCAATCTTGTGTCTTCTCAGTCAGGAAACATGGAGCCCAAGGAGAAGATGGGGAGGGGGAAGATAGAGATCAAGAGAATAGAAAACACAACAAATAGGCAAGTCACCTTTTGCAAGCGCCGTAATGGCCTCCTCAAGAAGGCTTATGAGCTCTCTGTTCTCTGTGATGCTGAGGTCGCCCTTGTCATCTTCTCAAGCCGTGGTCGCCTTTATGAATATGCAAACAAC---AG-------TGTGAAAGGAACCACTGACCGATACAAGAAGGCATGCACTGATAATTCTAGCACTGGATCA---ATATCT---------GAAGCAAATTCTCAG----------TATTACCAACAAGAAGCCACAAAACTGCGTCAGCAAATCACAAACCTACAAAATTCCAACAG-------GAACTTACTGGGTGATGCT------CTCACCACCATGAGCTTGCGGGACCTGAAGCAACTGGAAACAAGATTGGAGAAAGGCATCAGTAAAATAAGATCTAAAAAG-------AATGAGTTGCTGCATGCTGAGATTGACTACATGCAGAAAAGG-------------GAAATGGATCTCCAAACTGATAACATGTACCTGCGTAGTAAG-------ATTGCTGACAAT---------GAAAGAGCACAGCAG---------CATCAG---CATATTAGC------ATACTG---CCA---------------------------------------------TCAACAAGCACTGAGTAT---GAA---GTTATGCCT---------------------CCGTTTGATTCCAGA------------AGCTTTCTT---CAA------------GTT---AATCTATTGGAT---------------------------------------CCC---AGT---------------GATCATTATTCT---------CACCAGCAACAG---ACTGCTCTGCAGCTTGG-------G---------------------------------------------------------------
Dendrobium_t_DthyrAG1     ---------------------------------------------------------------------------AATAGATCAAGAGCAAAAGAACATGTTTATTCTTCTCAACCAGGAAACATAGAGTCTTCAAACATGGAGCCCAAGGAGAAAATGGGGAGAGGAAAGATAGAGATTAAGAGAATAGAGAACACAACAAATAGGCAAGTCACCTTTTGCAAGCGTCGTAATGGCCTCCTTAAGAAGGCTTATGAGCTCTCTGTTCTCTGTGATGCTGAGGTCGCCCTTATCATCTTCTCAAGCCGTGGTCGCCTCTATGAATATGCAAACAAC---AG-------CGTGAAGGGAACCATTGATCGATACAAGAAGGCAAACTCTGATAATTCCAACTCTGGATCA---ATATCT---------GAAGCAAATTCTCAG----------TACTACCAACAAGAGGCCACAAAACTGCGTCAGCAAATCACCAACTTACAAAATTCNAACAG-------GAATTTGCTGGGTGATGCT------CTCACCACCATGAGCTTGAGGGACCTGAAACAACTGGAAACAAGATTGGAGAAAGGCATCAACAAAATAAGATCTAAAAAG-------AATGAACTGTTGCATGCTGAGATTGACTACATGCAGAAAAGA-------------GAAATGGACCTGCAAACTGACAACATGTACCTGCGTAATAAG-------ATAGCTGATAAT---------GAAAGAGCACAGCAG---------CATCAG---CATATGAAT------ATATTG---CCA---------------------------------------------TCAACAAGTGCAGAATAT---GAA---GTTATGCCT---------------------CCATTTGATTCCAGA------------AGCTTTCTG---CAA------------GTT---AATCTATTGGAT---------------------------------------CCC---AAT---------------GATCATTATGCT---------CACCAGCAACAA---ACAGCTCTGCAACTTGG-------G---------------------------------------------------------------
Cymbidium_e_MADS2         ---------------------------------------------------AGAAAACTGGCTTTCTTTCAGGCAGGAACCGGAGAAGAAGCACAGCAAGCACAACTCAATTTGCAGAGACCAACGGAGTCGACTATGATGGAGCCAAAGGAAAAGATGGGAAGGGGAAAGATAGAGATCAAGAGAATAGAGAACACTACGAACAGGCAAGTCACCTTCTGTAAGCGACGTAATGGTCTTCTCAAGAAGGCTTATGAGCTCTCAGTCCTCTGCGATGCTGAAGTCGCCCTTGTCATCTTTTCCACCCGTGGCCGCCTCTATGAGTATGCCAATAAC---AG-------TGTGAAGGCAACTATCGAAAAATACAAGAAAGCTTGCTCAGATAATTCCAATTCGGGAACG---ATATCT---------GAAACAAATGCGCAG----------TATTACATGCAAGAAGCCTCAAAACTGCGTCAGCAAATCACCAACTTACAGAACTCAAACAG-------GAATCTGATGGGTGAGGCT------CTCAGCACAATGAGCTTAAGGGACCTCAAACAGCTGGAAACAAGACTGGAGAAAGGCATCAACAAAATAAGATCTAAAAAG-------AATGAATTGCTGTATGCTGAGATCGAATACATGCAGAAAAGG-------------GAGATGGAACTGCAAAACGACAACATGTACCTCAGAAATAAG-------ATAGCTGAAAAT---------GAAAGAACGCAACAG---------CAGCCA---CACATAAAC------ATGGTG---CCA---------------------------------------------TCAACAAGCACTGAGTAT---GAG---GTCATGCCT---------------------CCCTTTGATTCTAGA------------AACTTTCTA---CAA------------GTG---AATCTAATGGAT---------------------------------------CCC---AGC---------------CATCACTATTCT---------CTCCAACAGCAG---ACTGCCCTCCAATTAGG-------T---------------------------------------------------------------
Asparagus_v_AvAG1         ---------------------------------------------------------------------CTCAGATCCTTCTCTCAAACCGATCTTTCATTTGCCATGTTTCTTCAGGCAACCACGGAGTCGTCAGCGCTGGAGCCCAAGGAGAAGATGGGTAGAGGGAAGATAGAAATCAAGCGGATAGAGAACACGACTAATCGACAGGTCACCTTCTGCAAGCGCCGAAATGGGCTTCTCAAGAAAGCCTATGAGCTATCGGTGCTGTGCGACGCTGAGGTGGCCCTCATCGTCTTCTCAAGCCGAGGTCGCCTCTATGAATATGCAAACAAT---AG-------TGTGAAAGCGACCATTGAACGGTACAAGAAAGCTTGCACTGATACAACCAACACTGGAACT---GTCTCT---------GAAGCTAATTCTCAG----------TACTACCAACAAGAAGCCTCCAAATTGCGCCAGCAAATAACCAACTTACAGAATTCAAACAG-------GAATTTGATGGGTGAGTCT------CTTAGTTCAATGGGTCTAAGGGACCTGAAGCAGCTGGAGAGCAGGCTGGAGAAAGGCATCAGCAAAATAAGAAGCAAGAAG-------AATGAGTTGTTGTATGCTGAGATTGAATACATGCAAAAAAGG-------------GAGATGGAGTTGCAAAATGATAATATGTACTTAAGGAACAAG-------ATAGCTGAAAAT---------GAGAGAGCC---------------CAGCAG---CAAATGAAC------ATGTTA---CCT------------------------------------------GCAGCAACCTCGAACGAATAT---GAA---GGCATGCCC---------------------CAATTCGATTCACGA------------AACTTTCTC---CAA------------GTG---AACTTGCTTGAT---------------------------------------CCC---AAT---------------CACCACTACTCT---------CAACAGCAGCAG---ACTGCTCTCCAACTAGG-------T---------------------------------------------------------------
Nuphar_p_NupuAG           ------------------------------------------------------------------------------------------------------------------------------------------------------------ATGGGAAGAGGTAAGATCGAGATCAAGCGCATAGAGAACACGACTAACCGGCAGGTTACCTTCTGCAAGCGCCGGAGCGGGCTGCTCAAGAAGGCTTACGAGTTGTCGGTGCTCTGCGATGCCGAGGTCTCCCTCATCATCTTCTCCAGCCGTGGCCGTCTTTATGAGTATTCAAACAAC---AG-------TGTTAAGGCAACAATTGATAGGTACAAGAAAGCATGTGCGGACAGTTCGAACTCGGGAACT---GTTTCT---------GAAGCAAACGCACAG----------TATTACCAACAAGAAGCATATAAACTACGCCAGCAAATCAGTAAAATACAACAAGATAACAG-------GCAAATGCTGGGTGAAGGT------ATCAATGAAATGTCTGTAAGAGATCTCAAGACTTTAGAGGGAAAATTGGAGAAAAGCATTGCCAAAATAAGATCCAAAAAG-------AATGATTTGCTGAATAGTGAAATCCAGTACATGCAGAAAATG-------------GGTGATGATCTGCAGGAAGAGAATATGTATCTTAGAGCAAAG-------ATTAGTGAGAAT---------GAAAGGGCG------------------CAT---CAGCAACAG------CACATA---AGC------------------------------------ATGATGGCTGGG---CCATCAGAGTAT---GAG---TTGCTACCAACG------------------ACCTTCCAGCATGTC------------AATCTATTG---GAA---------------------------------------------------------------------CCC---TCCCAC------------CACCATTACTCG---------CACCAAGAAAGG---ACGGCACTGCAACTTGG-------AAGAGATTTC------------------------------------------------------
Nuphar_a_NuadAG           ------------------------------------------------------------------------------------------------------------------------------------------------------------ATGGGAAGAGGTAAGATCGAGATCAAGCGCATAGAGAACACGACTAACCGGCAGGTTACCTTCTGCAAGCGCCGGAGCGGGCTGCTCAAGAAGGCTTACGAGTTGTCGGTGCTCTGCGATGCCGAGGTCTCCCTCATCATCTTCTCCAGCCGTGGCCGTCTTTATGAGTATTCAAACAAC---AG-------TGTTAAGGCAACAATTGATAGGTACAAGAAAGCATGTGCGGACAGTTCGAACTCGGGAACT---GTTTCT---------GAAGCAAACGCACAG----------TATTACCAACAAGAAGCATATAAACTACGCCAGCAAATCAGTAAAATACAACAAGATAACAG-------GCAAATGCTGGGTGAAGGT------ATCAATGAAATGTCTGTAAGAGATCTCAAGACTTTAGAGGGAAAATTGGAGAAAAGCATTGGCAAAATAAGATCCAAAAAG-------AATGATTTGCTGAATAGTGAAATCCAGTACATGCAGAAAATG-------------GGTGATGATCTGCAGGAAGAGAATATGTATCTTAGAGCAAAG-------ATTAGTGAGAAT---------GAAAGGGCGCATCAG---------CAACAG---CACATAAGC------ATGATG---GCT---------------------------------------------GGG---CCATCAGAGTAT---GAG---TTGCTACCA---------------------------------ACG------------ACCTTCCAG---CAT------------GTC---AATCTATTGGAA---------------------------------------CCC---TCCCAC------------CACCATTACTCG---------CACCAAGAAAGG---ACGGCACTGCAACTTGG-------AAGAGATTTC------------------------------------------------------
Amborella_t_AMtrAG        ------------------------------------------------------------------------------------------------------------------------------------------------------------ATGGGAAGGGGAAAGATTGAGATCAAGCGCATAGAGAACACAACTAATAGGCAGGTGACCTTTTGCAAACGGCGCAATGGGCTACTCAAGAAAGCCTATGAATTATCTGTTCTCTGTGATGCTGAAGTTGCACTTATTGTCTTTTCAAGTCGAGGTCGACTGTACGAATATGCAAATAAC---AG1:182:7CGTGAAAACAACAATTGATAGGTACAAGAAGGCATGCGCTGATAGCTCTCACTCCGGAACT---GTTTCA---------GAGGCCAATTCTCAA2:264:7---TATTACCAACAAGAAGCTGCAAAACTTCGCAATCAAATCCAGGTTTTAACGAATACAAACAG3:326:7GCAGTTGATGGGTGACTCC------GTTGGTTCAATGACTGTTAAGGAGCTCAGGACATTGGAGAACAAATTGGAAAAGGGAATTAGTAAAATTAGATCAAAAAAG4:426:7AATGAGCTACTATTCGCTGAAATCGACTACATGCAGAATCGG------5:468:7GAACTTGAACTACAGAAAGACAACATGCTTCTCCGAGCTAAG6:510:7ATAGCTGAAAAT---------GAAAGGGCA------------------CAA---CACATGAAC------ATGTTG---CCA---------------------------------------------GGG------CCAGAATAT---GAT---GTATTGCCA---------------------CCATTTGACTCTCGG------------AACTACCTC---CAA------------GTT---AACCTATTAGAA---------------------------------------CCG---AACCAT------------CATAACTACTCG---------CATCAGGAGCAA---ACAGCACTTCAACTCGG-------A--------------------------------------------------------7:669:7
Solanum_l_TAG11           ------------------------------------------------------------------------------------------------------------------------------------------------------------ATGGGTCGAGGAAAGATAGAGATAAAGAGGATTGAAAACAACACAAATCGACAGGTAACATTCTGCAAGAGAAGAAATGGATTACTGAAAAAGGCATATGAACTTTCAGTTCTATGTGATGCTGAGATTGCTCTCATTGTTTTCTCTACTCGTGGTCGACTCTATGAATACTCTAACAAC---AA1:182:7TGTAAAGGCAACTATAGAACGATACAAAAAGGCAACAGCAGAAACGTCTAGTGCGTACACT---ACTCAA---------GAGCTCAATGCACAG2:264:7---TTTTACCAACAAGAATCAAAGAAGTTGCGGCAACAGATACAAATGATGCAGAACACAAATAG3:326:7GCATCTGGTGGGTGAAGGG------CTGAGCTCTTTGAATGTGAGGGAACTGAAGCAATTGGAGAACAGACTTGAACGAGGCATTACAAGAATTAGGTCCAAAAAG4:426:7CATGAAGCAATACTAGCTGAGACTGAGGATTTGCACAAGAGG------5:468:7GAAATTCAACTTGAACAGGAAAATGCATTCCTTAGATCAAAG6:510:7ATAGCAGAAAAT---------GAGAGGTTG------------------CAG---GAACTAAGC------ATGATG---CCA---------------------------------------TCTGGTGGG------GAAGAGTAT---AAT---GCATTTCAA---------------------CAATATTTAGCAAGA------------AATATGCTA---CAG------------CTC---AACATGATGGAA---------------------------------------ACTGCACTA---------------CCATCTTATGAT---------CCATTGTCTCCT---GATCACAAAAGG---------------------------------------------------------------------7:669:7
Arabidopsis_t_STK         ------------------------------ATGCTCTTTCCCCATGAAAGAAAGAAAGAGAAAGAAAGATCACAAGGGTTTTATTTGGTCACCAGATTAAGAATTAG1:77:7------------------------------------------GATGGGAAGAGGAAAGATAGAAATAAAGAGGATAGAGAACTCAACAAATCGACAAGTGACGTTTTGCAAAAGAAGAAATGGACTTCTGAAGAAAGCCTATGAGCTTTCGGTCCTTTGCGATGCAGAAGTTGCGCTCATTGTTTTCTCCACTCGTGGCCGTCTCTATGAATACGCCAATAAC---AA2:260:7CATAAGATCAACCATTGAGAGGTACAAGAAAGCTTGTTCTGATAGCACCAACACTAGCACT---GTCCAA---------GAAATCAATGCCGCG3:342:7---TACTATCAACAAGAATCTGCTAAGCTGAGACAACAGATCCAAACGATTCAAAACTCCAACAG4:404:7GAATCTGATGGGAGACTCT------TTGAGTTCCTTAAGTGTCAAGGAACTAAAACAAGTTGAGAATCGCCTTGAGAAAGCTATCTCTAGGATCAGGTCCAAGAAG5:504:7CATGAGTTGCTTTTAGTTGAAATCGAAAACGCGCAGAAAAGG------6:546:7GAGATTGAGCTTGACAATGAGAACATCTATCTAAGAACTAAG7:588:7GTAGCAGAAGTG---------GAGAGGTAT------------------CAA---CAACACCATCATCAAATGGTT---AGT---------------------------------------------GGT------TCAGAGATT---AAT---GCAATTGAA---------------------GCTTTAGCCTCACGC------------AATTACTTT---GCT------------CAT---AGCATTATGACT---------------------------------------GCTGGTTCTGGATCTGGTAATGGAGGTTCTTACTCT---------GATCCCGACAAG---AAAATTCTTCATCTCGG-------A--------------------------------------------------------7:768:7
Vitis_v_VvMADS5           ------------------------------------------------------------------------------------------------------------------------------------------------------------ATGGGGAGAGGAAAGATCGAGATCAAGAGGATCGAAAACACGACCAACCGTCAGGTCACATTCTGCAAGCGAAGGAATGGGCTTTTGAAGAAGGCTTATGAATTATCAGTGCTATGTGATGCAGAAGTTGCCCTCATCGTCTTCTCCAGCCGCGGTCGAGTCTATGAGTACTCAAACAAC---AA1:182:8CATAAAATCAACCATAGATAGGTACAAGAAGGCCAGCTCAGATAGTACAAATGGAGGCTCT---ACCATG---------GAGATCAATGCCCAA2:264:8---TACTACCAGCAAGAATCAGCAAAGCTGCGCCAGCAAATACAGATGCTGCAGAATTCTAACAG3:326:8GCACTTAATGGGTGATTCC------TTGGCTTCCTTGACTGTGAAGGAGCTAAAGCAGCTCGAGAACAGGCTTGAACGAGGCATCACAAGAATCAGGTCGAAGAAG4:426:8CATGAGTTGCTGTTGGCTGAGATTGAGTACTTGCAGAAAAGG------5:468:8GAAATTGAGCTGGAAAATGAAAGCGTATATCTCCGAACCAAG6:510:8ATTGCAGAAGTG---------GAGAGGCTT------------------CAG---CAAGCAAAC------ATGGTA---TCA---------------------------------------------ACA------CATGAGTTC---AAT---GCCATCCAG---------------------GCATTAGTTTCTCGC------------AATTTCTTT---CAG------------CCC---AATATGATTGAG---------------------------------------GGTGGATCC---------------ACAGGCTACCCA---------CTTCCTGATAAG---AAGGTCCTCCATCTCGG7:668:8CTTAATGAGACATTTCAAGCCATGCATTGGG--------------------------8:699:8
Akebia_t_AktAG2           ---------------------------------------------------------------------------------------------------------------------------------GAGTACATGCAGAAAAGGGAAGGAGATATGGGGAGAGGAAAGATTGAGATAAAGAGAATTGAGAACACTACGAACCGTCAGGTGACCTTCTGCAAAAGGAGGAATGGACTCCTGAAGAAAGCTTATGAATTATCTGTTCTCTGTGATGCTGAAGTTGCTCTCATCGTCTTCTCAAGTCGTGGACGCCTCTACGAATTCTCCAACAGC---AG-------CATAAAATCGACAATAGAAAGGTACAAGAAGGCGTCGGCTGATAGTTCAAACACAACCTCC---ATTATA---------GAGGCAAATGCTCAT----------TACTATCAACATGAAGCAACAAAGCTGCGGCAACAAATACAAAACCTACAAATTGCAAATAG-------ACAGCTTATGGGTGATTCA------TTGAGTTCTCTAACAGTGAAAGAGTTGAAACAACTTGAAAACAGACTTGAGAGAGGCCTCACAAGAATCAGATCAAAGAAG-------CAAGAGATAATGTTCGCAGAAATTGAATACATGCAGAAAAGG-------------GAAGTAGAGCTGCAAAAAGAGAATATGTACCTCCGTGCAAAG-------ATTGCAGAAAAC---------GAGAATGCA------------------CAG---CAAACAAGC------ATGGTA---CCA---------------------------------------------GCT------CAAGAATTC---GAC---GCAATCCAG---------------------ACCTTTGATTCTCGC------------AATTATTTC---CAA------------ATG---AACATGTTGGAG---------------------------------------GGAGGGGCC------------------GCCTACTCA---------CACGCTGATCAG---ACCGCTCTCCATCTTGG-------A---------------------------------------------------------------
Chloranthus_s_CsAG2       ------------------------------------------------------------------------------------------------------------------------------------------------------------------------------------------ATCGAGAACACCACAAACCGTCAAGTCACCTTCTGCAAGCGGAGGAATGGACTCCTGAAGAAAGCTTATGAATTATCGGTCCTCTGCGACGCCGAAGTCGCCCTCATAGTGTTTTCGACCCGCGGCCGCCTTTATGAGTATGCCAACAAC---AG-------CATAAAATCAACAATAGAAAGGTACAAGAAGGCAAGTGCTGATAGTTCAAGTACAACCTCC---ATTGCA---------GAGGCCAACACTCAA----------TACTATCAACAAGAAGCATCAAAGCTGCGCCAACAAATACATATCCTACAAAATTCCAACAG-------GCACTTGATGGGGGATGCT------TTAAGTTCTTTATCTATAAAGGAACTGAAGCAGCTTGAGAACAGGCTCGAACGAGGCATCACACGAATTAGATCAAAGAAG-------CATGAGCTTTTGTTTGCAGAGATTGAATACATGCAAAAAAGG-------------GAAGCGGATCTACAGAATGACAACATGTACCTTCGAGCTAAG-------ATTGCTGAGAAT---------GAGAATGCA------------------CAA---CAAGCCAAC------ATGTTG---CCG---------------------------------------------GGG------CCTGAATTC---GAC---ACTCTTCCG---------------------ACGTTCGATTCACGC------------AATTATTTC---CAA------------GCG---AATATTTTGGAG---------------------------------------GCAGCGCCG------------------CAATATTCG---------CATCAAGATCAG---ACGGCCCTCCATCTTGG-------G---------------------------------------------------------------
Magnolia_p_MpMADS11       ---------------------------------------------------------------------------------------------------------------------------------------------------------------------------------------------------------------------------------------------------------------GAACTGACGGTGTTGTGTGATGCTGAAGTTGCCCTCATTGTCTTCTCAAGCCGCGGCCGTCTCTACGAATACTCCAACAAC---AG-------CATAAAAGCAACAATAGAGAGGTATAAGAAGGCATGTGCCGATAGTTCTAATACCACCTCC---ATCACA---------CAAGCCAATTCCCAA----------TACTATCAACAAGAAGCATCGAAGCTACGCCAGCAAATACAAATCTTACAAAACGCAAATCG-------GCACTTAATGGGCGATGCT------TTGAGTTCACTCACCGTTAAGGAACTCAAGCAACTCGAGAACAGACTGGAACGAGGAATCACACGTATCAGATCAAAGAAG-------CATGAATTGTTATTTGCAGAAATTGAATACATGCAGAAAAGG-------------GAAGTGGAGCTACAGAATGATAACCTGTACCTTCGAGCTAAG-------ATAGCTGAAAAC---------GAGCGGGCC------------------CAG---CAAGCAAAT------GTGCTA---CCG---------------------------------------------GCG------CCTGAGTTC---GAC---ACGCTGCCG---------------------TCATTCGACTCTAGG------------AACTACTTC---GAA------------GCA---AACATGCTGGAG---------------------------------------GCAGCATCC------------------CACTATTCG---------CATCAAGATCAA---ACAGCCCTTCATCTTGG-------G---------------------------------------------------------------
Oryza_s_OsMADS21          ------------------------------------------------------------------------------------------------------------------------------------------------------------ATGGGGAGGGGGAAGATTGAGATAAAGAGAATCGAGAACAAGACGAGCCGTCAGGTGACCTTCTGCAAGCGCAGGAATGGGCTGCTGAAGAAGGCCTACGAGCTCGCCATACTCTGCGACGCTGAGATCGCACTCATCGTCTTCTCCAGCCGAGGACGCCTCTATGAGTTCTCCAATGTAAACAG1:185:7CACAAGGTCAACAATCGAGAGGTACAAGAAAGCCTCTGCCAGCACTTCAGGATCCGCTCCA---GTGATA---------GACGTCAATTCTCAT2:267:7CAATACTTTCAGCAAGAAGCAGCAAAAATGCGCCACCAGATACAGACCTTGCAGAATGCAAACAG3:332:7GCACCTCATCGGTGAGTCC------ATTGGCAATATGACCGCAAAGGAGCTCAAGAGCCTTGAAAATCGGCTTGAAAAGGGCATCAGCCGAATTCGATCAAAGAAG4:432:7CATGAGCTGCTGTTCTCGGAGATCGAATACATGCAGAAAAGG------5:474:7GAAGCAGATCTTCAGAACGAGAACATGTTCCTGAGAGCCAAG6:516:7GTGGCAGAGGCC---------GAGCGAGCT------------------GAA---CATGATGATCAGCAGGCGGCGGAGGACGACGAGATGGCGCCGGCGCCGGCGGTCGGCGGCGGGTCATCGTCGGGG------ACAGAGCTG---GAG---GCGCTGCCG------------------GCGACGTTCGACACAAGG------------GAATACTAC---CAGCCGGCGCCGCCGGTG---AGCATGCTGGCC---------------------------------------GCCGCGGCGGCGGCGGCGGCGGCG---CAGTACTCGTCG------GACCACCACCAG---ACTGCTCTCCACCTCGG-------CTACTTCAAGGTCGACTCCGGCAAAGGCGGCCTCCTC--------------------7:795:7
Oryza_s_OsMADS13          ------------------------------------------------------------------------------------------------------------------------------------------------------------ATGGGGAGGGGCAGGATTGAGATCAAGAGGATCGAGAACACGACAAGCCGCCAGGTGACCTTCTGCAAGCGCCGCAACGGACTTCTCAAGAAGGCGTATGAGCTCTCCGTCCTCTGCGATGCCGAGGTGGCTCTCATCGTCTTCTCCAGCCGTGGCCGCCTCTACGAGTACTCCAACAACAACAA1:185:7TGTGAAGGCTACAATTGACAGGTACAAGAAGGCGCATGCTTGTGGCTCAACTTCTGGTGCACCTCTCATA---------GAGGTCAATGCTCAG2:270:7CAATACTACCAGCAGGAGTCTGCCAAACTGCGCCACCAGATTCAGATGCTGCAAAACACCAACAA3:335:7GCACCTGGTTGGCGATAAT------GTGAGCAACCTGTCACTGAAGGAGCTGAAGCAACTTGAAAGCCGCCTGGAGAAAGGCATTTCAAAGATCAGAGCCAGGAAG4:435:7AATGAACTGCTGGCTTCAGAGATCAATTACATGGCCAAAAGG------5:477:7GAGATTGAGCTTCAGAACGACAACATGGACCTCAGAACCAAG6:519:7ATTGCTGAGGAG---------GAGCAGCAG---------------CTGCAG---CAGGTGACG------GTGGCCCGGTCGGCCGCCATGGAGCTGCAGGCTGCGGCGGCGGCGCAGCAGCAGCAGCAG------AATCCGTTC---GCG---GTGGCGGCG------------------GCGCAGCTGGACATGAAG------------TGCTTCTTC---CCG------------TTG---AACCTGTTCGAG---------------------------------GCGGCGGCGCAGGTGCAGGCCGTGGCGGCG---CAGCGCCAG---------CAGATCATCCCC---ACCGAGCTCAACCTCGG-------CTACCACCACCAC--------------------------------------------7:762:7
Agapanthus_p_ApMADS2      ---------------------------------------------------------------------------------------CTAGACTTCAATTTTAGAAATCTCTTAGGTTTATTTTATGCTCAAATATCGCTGGATCAAGAAAACAAAATGGGGAGGGGAAAGATCGAGATCAAGAGGATCGAGAACACGACGAATCGCCAAGTGACTTTTTGCAAGAGGAGGAACGGGCTACTCAAGAAAGCGTATGAACTCTCAGTTCTTTGCGATGCGGAGGTTGCGCTGATCGTTTTCTCTACCCGTGGCCGCCTCTATGAATACTCAAACAAC---AG-------CATAAAATCAACCATTGAGAGGTACAAGAAGGCATGTGCTGACAGTTCCAACTCAACCGCT---GTTGTT---------GAAGTCAATACTCAG-------CAATATTATCAACAAGAAGCAGCGAAACTACGCCATCAGATTCAGAGTTTACAAAATTCTAACAG-------GCACTTAATGGGTGATTCT------CTGAGTTCATTGAGCATAAAAGAACTCAAACAACTTGAAAACAGACTTGAAAGGGGCATCACCAGGATTCGCTCGAAGAAG-------CATGAGCTGTTGTTTGCGGAAATTGAGTACATGCAGAAAAGG-------------GAAGCGGAACTTCAAAATGACAACATGTACCTCAGAGCGAAG-------ATAACGGATAAC---------GAGAGAGCG------------------CAC---CAGGTAAGC------GTCGTGCAATCT---------------------------------------------GGC------ACGGAATAC---GAT---ACTCTCCCA---------------------ACATTCGACTCAAGG------------AACTACTACACCCAC------------GTC---ACTATGCTCGAG---------------------------------------GCCGCACCG------------------CACTTTTCGCAC------CATCAGGACCAT---ACGGCCCTCCATCTCGG-------GTACGAAACCAAAGCTGATCCCACAGAA------------------------------------
Asparagus_v_AvAG2         ------------------------------------------------------------------------------------------------------------------------------------------------CGAGAACCAAAAATGGGAAGAGGAAAGATTGAGATCAAGAGGATTGAGAACACAACGAATCGCCAAGTGACTTTCTGCAAGAGGAGGAATGGCCTCTTGAAGAAAGCTTATGAACTCTCGGTATTGTGTGATGCAGAGGTTGCGCTTATCGTCTTCTCCAGCCGCGGACGCCTCTATGAATACGCAAACAAC---AG-------CATAAAATCAACCATTGAGAGGTACAAGAAAGCATGTGCTGATAGTTCCAATTCAAATGCA---GTTATA---------GAGGTCAATTCTCAG-------CAGTATTATCAGCAAGAAGCAGCAAAGTTACGCCATCAGATACAGATTTTACAAAATGCTAACAG-------GCACTTAATGGGTGATTCT------CTGAGTTCTTTGACTGTGAAAGAGCTCAAACAGCTCGAGAACCGACTTGAAAGGGGCATTACCAGGATCAGGTCAAAGAAG-------CATGAGCTCTTGTTTGCGGAAATTGAATACATGCAGAAAAGG-------------GAAGCGGAACTTCAGAATGACAACATGTACCTCAGAGCTAAG-------ATATCAGAGAAT---------GAGCGAGCA------------------CAT---CAAGTAAGT------GTTGTACAGCCT---------------------------------------------GGG------CCTGAGTTT---GAC---ACTCTTCCA---------------------ACATTCGACTCAAGG------------AACTACTAC---AAT------------GTT---CATATGCTTGAG---------------------------------------GCTGCACCT------------------CACTATTCTCAT------CATCAAGATCAA---ACAGCTCTTCATCTTGG-------GTATGAAAACAAAGCTGATCCTGCTGCA------------------------------------
Musa_a_MaAGL11            ------------------------------------------------------------------------------------------------------------------------------------------------------------ATGGGAAGGGGTAAGATTGAGATCAAGAGGATCGAGAACACCACCAATCGCCAAGTCACATTCTGCAAGCGGAGGAACGGGTTGCTGAAGAAAGCTTATGAATTGTCTGTGCTTTGTGATGCCGAGATCGCCCTGATCGTGTTCTCCAGTCGCGGCAGACTTTACGAGTACTCCAACAAC---AA1:182:7CATAAAATCAACAATTGAGAGGTACAAGAAGGCATGTGCTGATAGTTCAAATTCAGATGCC---ATTGTA---------GATGTCAATTCCCAA2:264:7CACTATTATCAGCAAGAATCTGCAAAACTGCGCCACCAGATCCAAATATTACAAAATGGAAACCG3:329:7GAACTTAATGGGTGACTCT------CTAAGTTCTCTAAGTGTCAAGGAGCTTAAGCAACTAGAAAACCGACTCGAAAGAAGCATCACAAGGATCAGATCAAAAAAG4:429:7CATGAGTTGCTGTTTGCAGAAATTGAGTATATGCAGAAAAGG------5:471:7GAATCGGAGCTACAAAGTGACAATTCCTACCTGAGAGCCAAG6:513:7ATAGCAGAGAAT---------GAACGAGCG------------------CAG---CAGCTAAGC------ATTATGCAAGCG---------------------------------------------GGG------ACCGAGTAT---TAT---ACTCTTCCA---------------------ACGTTTGATCCCAGG------------AACTACTAC---CAC------------ACA---AATATGTTGGAG---------------------------------------GCAGCAGCC------------------GATTACTCGCAT------CACCAAGACCAA---ACAACTCTCCATCTTGG-------CTATGACACTAAAACTGATTCTGCTGCA-----------------------------7:702:7
Dendrobium_n_MADS2        ------------------------------------------------------------------------------------------------------------------------------------------------------AGAGAGATGGGGAGGGGAAAAATTGAGATCAAGAGGATCGAGAATACCACGAACCGCCAGGTGACCTTCTGCAAGCGTAGGAATGGTCTTTTAAAGAAAGCCTACGAACTTTCCGTTCTCTGTGATGCAGAAATAGCCCTAATTGTCTTCTCCACTCGAGGTCGCCTCTACGAGTACTCCAATCAC---AG-------CATAAAAGCAACCATTGAAAAGTATAAGAAGGCTTGTGCTGATAGTTCAAACCCAGGATCT---CTTGTG---------GAGGTTAACTCACAG-------CAATACTATCAACAAGAATCAGCAAAACTACGCCACCAAATTCAGCTTTTACAAAATTCAAACAG-------GCATTTAATGGGGGAAGGT------TTGAGTTCTCTTACTTTAAAGGAGCTCAAGCAACTTGAAAACCGACTTGAAAGAGGCATTACAAGGGTCAGATCAAAGAAG-------CATGAGCTGCTCTTTGCAGAAATTGAGTATATGCAGAAACGA-------------GAAGTGGAGCTTCAAAATGACAATATGTACCTTAGGGCCAAG-------ATAAACGATAAT---------GAAAGAGCG------------------GAG---CATGCAAAT------ATCGTTCAAGCA---------------------------------------------GGG------ACTGATTTT---GAC---ACCCTTCCA---------------------AACTTCGACTCCAGG------------AATTACTAT---CAC------------TTA---AACATATTGGAA------------------------------------ACAGCA---CCT------------------CATTACTCACAC------CATCAAGATCAA---ACTGCCCTTCATCTTGG-------GTACGAAACAAAAGCTGATCATTCTGCA------------------------------------
Lilium_l_MADS2            ---------------------------------------------------------------------------------GATCTGAGTAGCCGGAGAACGCAAGGACTCGTGCAGAATTCGGGATCGTTTTCTTCACGAAAATATTTGGATAAAATGGGGAGGGGAAAGATTGAGATAAAGAGGATTGAGAACACTACTAACAGGCAAGTCACCTTTTGCAAGAGGAGGAATGGTCTGCTGAAGAAAGCTTATGAACTCTCAGTCCTCTGTGATGCGGAAGTCGCGCTAATTGTCTTCTCCAGCCGCGGCCGCGTCTACGAGTACTCCAACAAC---AG-------CATCAAACAAACTATCGATAGGTACAAGAAAGCTTGT---GATAGTTCAAATTCAAATTCC---CTGATA---------CAGGTCAATTCTCAA-------CAATACTTTCAGCAAGAATCAGCAAAGCTGCGTCATCAGATTCAGATTTTAACTAATGCAAACAG-------GCACCTAGTGGGAGAAGCT------CTGAGTTCTCTGACTGTGAAGGAGCTCAAGCAATTGGAAAACAGACTTGAAAGAGGGCTCACAAGGATTAGATCAAAAAAG-------CATGAGTTGCTGTTTGCAGAAATTGAGTTCAGTCAGAAAAGG-------------GAGGTGGAGCTTCAAAGTGACAACATGTACCTGAGAGCTAAG-------ATAGCGGAGAAT---------GAGCGAACT------------------------CAAGCAGCT------ATCGTGCAAGCA---------------------------------------------AGG------GCTGAGTTC---GAT---GCGCTTCCA---------------------ACATTTGATTCCAGA------------AACTTCTAC---CAG------------GTCAACAACATGCTGGAG---------------------------------------GCT---CCACCC---------------CACTAT---CAT------CATCAGGATCAG---ACAGCCCTTCATCTTGG-------CTACGAAGCCAAAGACGATTCAGTTCCA------------------------------------
Nuphar_p_NupuSTK.1        ------------------------------------------------------------------------------------------------------------------------------------------------------------ATGGGGAGAGGGAAGATCGAGATCAAGCGGATCGAGAACACGACGAACCGGCAGGTGACCTTCTGCAAGCGAAGGAACGGCTTGCTCAAGAAGGCCTACGAGCTATCGGTGCTATGCGACGCCGATGTCGCGCTCATCGTCTTTTCCAGCCGAGGCCGCCTCTACGAGTACGCCAACAAC---AG-------CATTAAAGGCACGATCGAAAGGTACAAGAAGGCATGTGCTGAGAGCTCAAACGCCAACTCG---GTTTCC---------GAGGCAAATGCTCAG----------TATTATCAACAAGAATCGACCAAGTTGAGGCAGCAGATACAAATTCTTCAAAATGCAAACAG-------GCACTTGATCGGAGATTCT------TTGAGCAACCTCAGCGTGAAGGAACTGAAGCAGCTGGAGAACAAAATAGAACGGGGCATAACAAGGATCAGATCGAAGAAG-------AACGAACTTCTGTTCGCAGAAATTGAATATATGCAGAAAAGG-------------GAACTGGAACTTCAAAGTGATAACATGTATCTTCGAGCTAAG-------GTTGCCGAGAGT---------GAACGAGCA------------------CAG---CAGTCAAAC------ATGTTG---CCA---------------------------------------------GGA------TCCGATTAC---GAA---GCCATGAAT---------------------ACGTTTGATTCCCGC------------AACTTCTTT---CCA------------GTG---AACATGATCCAC---------------------------------------------------------------------TACTCC---------AACCAGGACCAA---ACTGCCCTGCACCTTGG-------G---------------------------------------------------------------
Nuphar_p_NupuSTK.2        ------------------------------------------------------------------------------------------------------------------------------------------------------------ATGGGGAGAGGAAAGATCGAGATCAAGCGGATCGAGAATACGACGAACCGGCAGGTGACCTTCTGCAAGCGGAGGAACGGCCTGCTCAAGAAGGCCTACGAGCTATCGGTGCTCTGCGATGCCGAGGTTGCGCTCATCGTCTTCTCCAGCCGAGGCCGCCTCTACGAGTACGCCAACAGC---AG-------CATTAAAGGCACGATTGAAAGGTACAAGAAGGCATGTGCTGAGAGCTCAAACGCCAACTCG---GTTTCA---------GAGGCAAATGCTCAG----------TATTATCAACAAGAGTCGACGAAGTTGAGGCAGCAGATACAAATTCTTCAAAATGCAAACAG-------GCACTTGATGGGAGAATCT------TTGAGCAACCTCAGCGTGAAGGAGCTGAAGCAGTTGGAGAGCAAGATAGAACGAGGCATAACAAGGATCAGATCGAAGAAG-------AATGAACTTCTGTTCGCAGAAATTGAATATATGCAGAAAAGG-------------GAACTGGAACTTCAAAGTGATAACATGTATCTTCGAGCTAAG-------GTTGCAGAGAGT---------GAACGAGCA------------------GAG---CAGTCAAAC------ATGTTG---CCA---------------------------------------------GGA------TCCGACTAC---GAA---GCGATGCAG---------------------ACGTTTGATTCCCGC------------AACTTCTTT---CCA------------GTG---AACATGCTCCAT---------------------------------------------------------------------TACTCC---------AACCAGGACCAA---ACCGCCCTGCACCTTGG-------G---------------------------------------------------------------
Nymphaea_o_NoAG3          ------------------------------------------------------------------------------------------------------------------------------------------------------------ATGGGGAGAGGGAAGGTTGAGATCAAGCGGATCGAGAACACGACGAATCGTCAGGTGACCTTCTGCAAGCGGAGGAATGGACTGCTGAAGAAGGCGTACGAGCTGTCTGTGCTGTGCGACGCGGAGGTCGCGCTGATCGTCTTCTCGAGCCGAGGCCGTCTTTTCGAGTACGCAAACAAC---AA-------CATCAAGGCCACCATTGATAGGTACAAGAAGGCGTGCGCTGAGAGCTCAAACGCAAACTCG---GTGACC---------GAGGCCAACGCTCAG----------TATTATCAACAAGAGGCTACCAAAGTGAGGCAGCAGATACAAATCCTTCAGAATGCGAACAG-------GCATTTGATGGGTGAATCT------TTAAGTAACCTCAGTGTGAAGGAGCTAAAGCAGCTGGAGAATAAAATAGAGCGGGGCATAACCAGGATCAGATCGAAGAAG-------AACGAACTGCTGTTTGCAGAAATCGAGTACATGCAGAAACGG-------------GAACTGGAACTACAAAGTGATAATATGTATCTTCGAGCCAAG-------GTTGCTGAGAGC---------GAGCGAGCA------------------CAG---CATTCAAAC------ATGTTA---CCG---------------------------------------------GGA------TCCGACTAC---GAA---ACAATGCAG---------------------ACGTTTGATTCCCGC------------AACTTCTTT---TCG------------GTG---AACATGCTCCAG---------------------------------------------------------------------TACTCC---------AACCAGGACCAA---ACTGCCCTGCACCTCGG-------G---------------------------------------------------------------
Nymphaea_e_NymAG3         ------------------------------------------------------------------------------------------------------------------------------------------------------------------------------------------------------------------------------AAGCGGAGGAATGGACTGCTGAAGAAGGCGTACGAGCTGTCTGTGCTGTGCGACGCGGAGGTCGCGCTGATCGTCTTCTCGAGCCGAGGCCGTCTTTTCGAGTACGCAAACAAC---AA-------CATCAAGGCCACCATTGATAGGTACAAGAAGGCGTGCGCTGAGAGCTCAAACGCAAACTCG---GTGACC---------GAGGCCAACGCTCAG----------TATTATCAACAAGAGGCTACCAAATTGAGGCAGCAGATACAAATCCTTCAGAATGCGAACAG-------GCATTTGATGGGTGAATCT------TTAAGTAACCTCAGTGTGAAGGAGCTAAAGCAGCTGGAGAATAAAATAGAGCGGGGCATAACCAGGATCAGATCGAAGAAG-------AACGAACTGCTGTTTGCAGAAATCGAGTACATGCAGAAACGG-------------GAACTGGAACTACAAAGTGATAATATGTATCTTCGAGCCAAG-------GTTGCTGAGAGC---------GAGCGAGCA------------------CAG---CATTCGAAC------ATGTTA---CCG---------------------------------------------GGA------TCCGACTAC---GAA---ACAATGCAG---------------------ACGTTTGATTCCCGC------------AACTTCTTT---TCG------------GTG---AACATGCTCCAG---------------------------------------------------------------------TACTCC---------AACCAGGACCAA---ACTGCCCTGCACCTCGG-------G---------------------------------------------------------------
Amborella_t_AMtrSTK       ------------------------------------------------------------------------------------------------------------------------------------------------------------ATGGGGAGGGGTAAGATAGAGATAAAGAGGATCGAGAACACGACGAATAGGCAGGTGACGTTTTGCAAGAGGAGGAACGGTTTGCTCAAGAAAGCTTATGAGCTCTCTGTGCTGTGCGATGCGGAAGTAGCCCTCATTGTTTTCTCAAGCCGCGGCCGTGTCTACGAGTATGCGAACAAC---AA1:182:7CATAAAAACAACCATTGAGAGGTACAAGAAGGCTTCTGCTGACAGTTCAAGCGCAACATCG---ATTTCA---------GAGGCCAATTCCCAA2:264:7---TACTATCAGCAAGAAGCAACCAAACTGCGCCAACAGATACAACTCCTCCAAAATGCCAATAG3:326:7GCACTTCATGGGCGATGGC------TTGAGTGCTCTGACTATCAAAGAACTCAAGCAATTGGAGGGCAGATTGGAGCGAGGGCTCACCCGAATCAGATCAAAGAAG4:426:7AACGAGTTGTTGTTCGCAGAAATTGAGTACATGCAAAACAAG------5:468:7GAAGCTGAACTGCAAAAGGATAACATGTACCTTCGGGCTAAG6:510:7ATAGCCGAGCAA---------GATAGGACC------------------CAA---CAGTCTAAC------ATGTTG---CCG---------------------------------------------GCA------CCAGAATTC---GAT---GCAATTCCG---------------------ACTTTTGACTCTCAA------------AATTACTAC---CAA------------GTG---AATCTCATGGAG---------------------------------------GGC---GCA---------------CACCACTACCGT---------AATCAAGACCAA---ACTGCCCTTCATCTCGG-------A--------------------------------------------------------7:666:7
Picea_a_DAL2              ------------------------------------------------------------------------------------------------------------------------------------------------------------ATGGGCCGTGGGAAGATTGAGATAAAGAGGATTGAGAATACTACGAACCGACAGGTCACTTTCTGTAAGCGCCGAAATGGTTTATTGAAGAAGGCGTATGAATTATCAGTTCTTTGTGATGCAGAAGTGGCCCTCATCGTCTTCTCCAGCAGAGGGAGACTTTATGAGTTTGCCAACCAC---AG-------CGTGAAGAGAACGATTGAGAGGTACAAGAAGACTTGCGTTGACAACAACCACGGAGGGGTG---ATTTCG---------GAGTCCAATTCTCAG----------TATTGGCAACAGGAGGCTGGTAAACTCAGACAACAGATTGAAATTTTGCAAAATGCAAATAG-------GCACTTGATGGGTGACGGG------CTTACAGCTTTAAACATCAAGGAACTCAAGCAGCTTGAGGTTCGACTTGAAAAAGGAATCGGCCGAGTACGATCCAAGAAG-------AACGAGATGTTGCTTGAGGAGATCGACATCATGCAGAGAAGG-------------GAACACATTCTTATCCAGGAGAATGAGATTCTTCGCAGCAAG-------ATAGCCGAGTGC---------CAGAATAGC------------------CAC---AACACGAAC------ATGCTA---TCA---------------------------------------------GCT------CCCGAATAT---GAT---GCATTGCCA---------------------GCATTCGATTCTCGA------------AATTTCCTA---CAT------------GCA---AATCTAATCGAT---------------------------------------GCG---GCC---------------CATCACTATGCA---------CATCAGGAGCAA---ACAACGCTTCAGCTTGG-------C---------------------------------------------------------------
Picea_m_SAG1              ------------------------------------------------------------------------------------------------------------------------------------------------------------ATGGGCCGTGGGAAGATTGAGATAAAGAGGATTGAGAATACTACGAACCGACAGGTCACTTTCTGTAAGCGCCGAAATGGTTTATTGAAGAAGGCGTATGAATTATCAGTTCTTTGTGATGCAGAAGTGGCCCTCATCGTCTTCTCCAGCAGAGGGAGACTTTATGAGTTTGCCAACCAC---AG-------CGTGAAGAGAACGATTGAGAGGTACAAGAAGACTTGCGTTGACAACAACCACGGAGGGGCG---ATTTCA---------GAGTCCAATTCTCAG----------TATTGGCAACAGGAGGCTGGTAAACTCAGACAGCAGATTGAAATTTTACAAAATGCAAATAG-------GCACTTGATGGGTGATGGG------CTTACAGCTTTAAACATCAAGGAACTCAAGCAGCTTGAGGTTCGACTTGAAAAAGGAATCGGCCGAGTACGATCCAAGAAG-------AACGAGATGTTGCTTGAGGAGATCGACATCATGCAGAGAAGG-------------GAACACATTCTTATCCAGGAGAATGAGATTCTTCGCAGCAAG-------ATAGCCGAGTGC---------CAGAATAGC------------------CAC---AACACGAAC------ATGCTA---TCA---------------------------------------------GCT------CCCGAATAT---GAT---GCATTGCCA---------------------GCATTCGATTCTCGA------------AATTTCCTA---CAT------------GCA---AATCTAATCGAT---------------------------------------GCG---GCC---------------CATCACTATGCA---------CATCAGGAGCAA---ACAACGCTTCAGCTTGG-------C---------------------------------------------------------------
Gnetum_g_GGM3             ------------------------------------------------------------------------------------------------------------------------------------------------------------ATGGGACGCGGCAAGATCGAGATAAAGAGGATCGAGAACACAACCAACAGACAGGTAACTTTCTGCAAGCGCAGGAATGGCCTGCTGAAGAAGGCCTACGAGTTATCGGTTCTCTGCGATGCTGAGGTCGCCCTCATCGTTTTCTCCAGCCGAGGCCGTCTCTATGAATTCGCCAACAAC---AG-------TGTCAAGAGAACGATCGAGAGGTATAGAAAGACTTGTGCGGACAACAATCAGGGAGGAGCA---ATTGCA---------GAATCCAACGCACAG----------TATTGGCAGCAGGAAGCTGTGAAACTGAAGCAGCAAATAGACGTCCTCAACAACCAGATCCG-------ACACTACATGGGAGAATGC------CTTCAGTCCATGACAATCAAAGAACTGAAGCAGCTGGAGGGTAAACTCGAGAAAGGACTTGGTAGAGTTCGATCCAAAAGG-------AATGAGAAACTGCTGGAGGACATAGACACCTTGCAGAGAAGG-------------GAAGATAACCTGATTCGAGAGAATGAGTACATTCGGAACAAG-------ATAGCAGAATGC---------CAGAGCCAT------------------CAG---CATGCAAAC------ATGTTG---ACTGCAGCT---------------------------------------GCT------GTAGAGTAT---GAT---GCCATACCT------------------GCAGCATATGATTCCAGG------------AACTTCATG---CAT------------GCA---AACCTGATAGAA---------------------------------------GCA---GCAGCTGCTCAT------CATCATTATGCT---------CAACAAGAGCAA---ACTGCGCTTCATCTTGG-------ATCAGAACACAAATATTCAGTTCATTACCCCGATCCTCAGGCCCACAAATTTCAGAC-------
Ginkgo_b_GBM5             ------------------------------------------------------------------------------------------------------------------------------------------------------------ATGGGCCGTGGGAAGATTGAGATAAAGAGGATTGAGAACACTACAAACCGACAGGTCACTTTCTGCAAGCGTCGAAATGGTCTGTTGAAGAAAGCGTATGAATTATCCGTGCTTTGTGATGCGGAAGTGGCTCTCATCGTCTTCTCCAGTCGCGGGAGACTCTATGAGTTTGCTAATAAC---AG-------TGTGAAGAGAACAATCGACAGATACAAGAAGACTTGCGCTGACAACTCTCAGGGTGGAGCC---ATTTCA---------GAGTGTAATTCTCAG----------TACTGGCAACAGGAGGCAGGAAAACTGAGACAGCAAATTGATATTCTGCAAAATGCAAATAG-------ACACTTGATGGGGGACGCG------CTTACATCTTTAAGTGTAAAGGAGCTTAAGCAGCTAGAAATTCGACTTGAGAGGGGCATTAGCAGGGTTCGATCAAAGAAG-------AATGAAATGTTGCTTGAGGAGATAGAGATTATGCAAAGAAGG-------------GAACACATATTACTGGCGGAGAACCAGTTTCTTCGCACTAAG-------ATAGCTGAATGT---------GAAAGCAGC------------------CAA---AATGCAAAT------ATGCTG---CCG---------------------------------------------GGT------CCCGAATTC---GAT---GCATTGCCT---------------------GGATTTGATTCTCGA------------CATTTCCTA---CAT------------GCA---AGTATAATGGAT---------------------------------------GCT---------------------CACCATTATGCA---------CAACAGGATCAA---ACGGCCCTTCAACTTGG-------A---------------------------------------------------------------
Cycas_e_CyAG              ------------------------------------------------------------------------------------------------------------------------------------------------------------ATGGGCCGAGGAAAAATTGAGATAAAGAGGATCGAGAATACTACTAACCGGCAAGTGACGTTCTGTAAACGTCGAAATGGTTTGCTGAAGAAGGCATACGAATTATCGGTGCTATGTGATGCAGAAGTGGCTCTTATTGTCTTCTCCAGCCGAGGAAGGCTGTATGAGTTTGCTAATAAC---AG-------CGTGAAGAGAACAATCGAGAGGTACAAAAAGACTTGCGCTGACAACACGCAGGGAGGAGCC---ATTTCA---------GAGTCCAATTCTCAG----------TACTGGCAACAGGAGGCAGGAAAACTCAGGCAGCAGATTGACATTCTACAAAATGCTAACAG-------ACACCTAATGGGAGATGCA------CTCACATCTTTAAGCGTAAAGGAACTTAAGCAGCTTGAAATTCGACTAGAAAGAGGCCTCAGCCGAGTACGATCAAAGAAG-------AATGAAATGCTGCTCGAAGAGATCGAGATTATGCAAAGAAGG-------------GAACACATATTACTAGCCGAGAATCAGTTTCTTCGCACTAAG-------ATTGCGGAATAT---------GAAAGCAAC------------------CAGAATACAAATGTC------CTAATC---CCG---------------------------------------------GGA------CCTGAATTT---GAT---GCATTGCCT---------------------GCATTTGATTCTCGA------------AACTTTCTT---CAT------------GCA---AATCTAATCGAG---------------------------------------GCC---GCAGCT------------CATCATTACACG---------CAGCAGGACCAA---GCGGCCCTTCAGCTTGG-------A---------------------------------------------------------------
o_Vitis_v_VvAGL12         ------------------------------------------------------------------------------------------------------------------------------------------------------------ATGGCACGAGGGAAAATTCAGATGAAGCGTATTGAGAACCCAGTACACAGGCAGGTTACCTTCTGCAAGCGCCGAGCAGGGCTTCTTAAGAAGGCTAAGGAGCTCTCTGTGTTGTGTGATGCTGAAATTGGGATTTTCATTTTCTCCGCCCATGGAAAGCTCTATGAACTAGCCACCAAA---GG1:182:7AACCATGCAAGGGCTTATTGAGAAGTACATGAAGTCTAGTTGCGGGTCTCAGGATGACCAA---GCCAAA---------GAAGCACAACTTCTG2:264:7---GACACAAAAGAGGAGATTAACATGCTAAAGCATGAGATTGAATTACTTCAGAAAGGCCTCAG3:326:7GTATATGTTGGGAGGTGGG------GCTGGAACAATGACACTGGATGAACTACATATCTTTGAAAAACATCTTGAAATTTGGATCTATAACATCCGTTCAGCAAAG4:426:7ATGGAGATCATGTTTCAAGAAATCCAGCTATTGAAGAATAAG------5:468:7GAGGGAATACTGAAAGCAGCAAACAATTATCTCCAAGAAATG6:510:7ATAGACGACCAA---------ACTGGAATT---------------ACCAAC---ATTGCACCA------ATGATA---AAT---------------------------------------------------------CCATAT---CCA---CTAACTACA---------------------CAAAATGAAATATTT------------CAAACT---------------------------------------------------------------------------------------------------------------------------------------------------------------------------------------------------------------------------7:594:7
o_Solanum_l_TAGL12        ------------------------------------------------------------------------------------------------------------------------------------------------------------ATGGCTCGTGGTAAGGTTCAAATGAAGAGGATAGAGAATCCAGTTCATCGACAAGTCACTTTCTGCAAACGTCGAGCAGGCCTTCTTAAGAAGGCCAAAGAGCTCTCCGTTTTGTGCGATGCTGAAATTGGTCTTTTCATTTTCTCCGCTCACGGAAAGCTCTATGAACTTGCTACTAAA---GG1:182:7AAGCATGCAAGGGCTGATTGAGAGGTACATCAAGTCAACCAAGGGAGTTGAGGTGGCTGAG---GAAGCC------AAAGATACACAACCTCTG2:267:7---GACCCAAAAGAGGAGATCAACATGCTGAAGAATGAGATTGACGTACTCCAGAAAGGCTTAAG3:329:7CTACATGTATGGGGGAGGC------GCAGGAACAATGACACTAGATGAACTTCATTCACTTGAAAAGTACCTTGAAATTTGGATGTATCATATTCGTTCAGCAAAG4:429:7ATGGATATCATGTTTCAAGAGATCCAACTGTTGAAGAATAAG------5:471:7GAAGGGATACTGGAAGCTGCAAACAAATATTTACAGGATAAG6:513:7ATAGATGAGCAA---------TACACTGTG---------------ACTAAC---ATGACCCAG------AATTTG---ACT---------------------------------------------GAC------TTTCAATGC---CCA---CTAACTGTA---------------------CAAAATGAGATATTT------------CAGTTT---------------------------------------------------------------------------------------------------------------------------------------------------------------------------------------------------------------------------7:603:7
o_Mimulus_g_Migut.C01339  ------------------------------------------------------------------------------------------------------------------------------------------------------------ATGGCGCGTGGAAAGATTCAGATGAGGAGGATAGAGAATCCGGTGCACAGGCAGGTGACGTTCTGCAAGAGGCGCGCAGGTCTTCTAAAGAAGGCTAAGGAGCTCTCTGTGCTTTGCGATGCTGAAATCGGTCTTTTCATTTTCTCCGCCCACGGCAAGCTCTATGAACTCGCCACCAAA---GG1:182:7AAGCATGCCAAGTTTGATTGAGAAGTACATGAAGTATAACCGTGAAATCCCTGCAGCAGCT---CAACACCCCAAAGGCAAGCAAATTAACACG2:273:7---GAAGCAAAAGAAGAGATTAGCATGCTTAAGCATGAGATTGAGATACTGCAGAAAGGATTGAG3:335:7GTACATAGCTGGAGGGGGA---TCAGCTGATCCAATGACTTCGGTCGAACTGAATGTTCTTGAGAAATATCTCGAGATATGGATATATCATGTTCGTTCCGCAAAG4:438:7ATGGATATCATGGCTCAAGAAATCCAGCTACTCAAGTATAAG------5:480:7GAAGAGATACTCCAGGAAGCAAACAAACATCTTCAAGAGAAG6:522:7ATCGATGCGCAA---------TATGGGATG---------------GTTGAA---TTGGGACCA------ATGTTG---ACTAATTTTGACCAGTACCCACTTATAACCACTAACAACATT------AAT------CATCAGTAC---CCA---CTAACAATA---------------------CCAAATGAAATATTT------------CAGTTT---------------------------------------------------------------------------------------------------------------------------------------------------------------------------------------------------------------------------7:651:7
o_Cucumis_s_CsAGL12       ------------------------------------------------------------------------------------------------------------------------------------------------------------ATGGCTCGTGGGAAAGTTCAAATGAAAAGGATTGAGAATCCAGTGCACAGACAAGTTACTTTCTGCAAGCGTCGAGCTGGGCTCCTCAAGAAGGCTAAGGAGCTCTCTGTGCTTTGCGATGCTGAAATTGGACTCTTCATTTTCTCCGCTCATGGAAAGCTCTATGAACTCGCCACTAAA---GG1:182:7AACCATGCAAGGGCTTATTGAAAGGTACATGAAGCACACCAATGGGAATCAGCCACCAGAC---CCACCA------ATTCATCACCAAACTTTG2:267:7---GAAGTAAAAGAGGAGATCATCAGGCTGAAACAAGAAATTGAAGTCCTA---AAGGGTCTCAG3:326:7GAATGCTTTGGGAGGAGGAGGAGGGGAAGGAATAATGACATTGGATGAGCTTGATATCTTTGAGAAGCAACTTGAGATTTGGATTTGTCAAGTGCGTTCTACAAAG4:432:7ATGAAGTTCATGTGTGAAGAGATTGAAGCACTGAGGAACCAG------5:474:7GAATTCATACTGACAGCTGCCAACAAATATCTTCATGATAAG6:516:7ATGGAGGCCGAAAACATTAGCAACACAACT---------------AACATG---GAACCTGTG------AATATT---ACT---------------------------------------------AAC------TGTCAATAT---CCA---CTAACTATA---------------------CAGGATGAGCTATTT------------CAGCTTTGCACT---------------------------------------------------------------------------------------------------------------------------------------------------------------------------------------------------------------------7:621:7
o_Nicotiana_t_TAGL12      ------------------------------------------------------------------------------------------------------------------------------------------------------------ATGGCTCGTGGAAAGGTTCAGATGAAGAGGATAGAGAACCCGGTTCATAGGCAGGTGACCTTCTGCAAACGGCGAGCAGGGCTTCTTAAGAAGGCGAAGGAGCTGTCCGTGTTGTGCGATGCTGAAATTGGTCTTTTCATTTTCTCCGCCCATGGCAAGCGCTATGAACTCGCCACTAAA---GG-------GACCATGCAAGGGCTGATTGAGAAGTACCTGAAGTCAACCAGGGGAGCTGAGGTGGCTGAG---GAAGCC------AAAGATAAACAAACTCTG----------GATCCAAAAGGGGAGATCAACATGCTGAAGCATGAGATTGAAGTACTCCAGAGAGGCTTAAG-------CTACATGTATGGAGGAGGA------GCTGGAACAATGACACTGGATGAATTGCATTCACTTGAAAAATACCTTGAACTTTGGATGTTTCATATTCGTTCAGCAAAG-------ATGGATATGATGTTTCAAGAGATCCAGTTGCTGAAAAATAAG-------------GAAGGGATACTACAAGCTGCAAACAAATATTTACAGGATAAG-------ATAGAAGAACAA---------TACCCTGTC---------------ACTAAC---ATGACATCG------ACTTTG---ACT---------------------------------------------GAC------TTTCAATGC---CCA---CTAACTGTA---------------------CAAAATGAGATATTC------------CAGTTC----------------------------------------------------------------------------------------------------------------------------------------------------------------------------------------------------------------------------------
o_Nelumbo_n_NEnuAGL12     ------------------------------------------------------------------------------------------------------------------------------------------------------------ATGGCACGGGGAAAGGTTCAGATGAAGAGGATCGAGAACACAGTTCACAGGCAGGTTACCTTCTGCAAGCGCAGAGCTGGACTTCTGAAGAAGGCTAAGGAATTATCTGTGCTGTGTGATGCTGATGTAGGGATCATCATTTTCTCCACTAAAGGAAAACTCTATGAACTCGCCACAAAG---GG-------AAACATGCAAGGGCTGATTGAGAGGTACATGAAATCCACACGGGCGGTTCAAATTGAAGAT---ACTGGA------------GGAAGACTTACT----------CTGGAATCAGAGGAAATAACTAGTTTGAAAGAAGAGATTCAATTACTCCAAAAGGGTCTTGG-------GTATACGTTTGGAGGGGGA------GTGGAAACTATGTCACTAGATGAATTGCATGCCTTAGAAAAACATCTTGAAGTTTGCATATGCCATATACGCTCAATAAAG-------ATGCAAATTATGTTTGAAGAGATTGAAGTATTGAAGAATAAG-------------GAGGGAATATTGAAAGCTGCCAATGAATATCTTCACGGAAAG-------ATTCAAGAACAAAAT------GGGATGTTT---------------GACTTA---CCGTCGCCA------ATGATA---ACT---------------------------------------------GGA------TTTCCATAT---CCA---CTAACCATA---------------------CAAAATGAGATATTT------------CAATTT----------------------------------------------------------------------------------------------------------------------------------------------------------------------------------------------------------------------------------
o_Magnolia_p_MpMADS5      ------------------------------------------------------------------------------------------------------------------------------------------------------------ATGGCGAGGGGGAAGATCCAGATGAAGCGGATTGAGAACTCGGTCCACCGCCAGGTCACCTTCTGCAAGCGCCGGGCTGGGCTGCTCAAGAAGGCTCGTGAVCHATCTGTGCTCTGCGACGTTGATATCGGCCTCATGATATTCTCCACCCATGGCAAGCTTTATGAGCTAGCCACCAAA---GG-------GACTATGGAAGGATTGATTGAGAGGTATTTGGGAACATCTCGAGGAGCACAGATTGAAGGT---GGTCCT---------GCGAASSAACCTCCG----------GAATCGGACCAAGAGGTATTCATGCTGAAACAAGAGATCGAATTACTTCAAAAGGGTCTCAG-------GAATAGTATTGGAGGGGGG------ATGGGAAATATGACAATGGACGAGTTACATGCATTAGAAAGGCATCTTGAACTTTGGATATATCACATTCGCTCTACAAAG-------ATGCGGATCATGATTCAAGAGATCCAGTCACTGAAAGATAAT-------------GAGGGAATCCTCAAATCAGCGAATGAGTTTCTCCAAGGAAAG-------ATAGAGGAGCAA---------AATGTGATT---------------TTTGAC---ATGCCTCCA------ATGATA---GGA---------------------------------------------GGA------ATACCATAT---CCA---CTAACAATA---------------------CCAAATGAGATATTCTTGGAAGAATTGAATTAT----------------------------------------------------------------------------------------------------------------------------------------------------------------------------------------------------------------------------------
