# Supplementary material for: Prevalent Exon-Intron Structural Changes in the APETALA1/FRUITFULL, SEPALLATA, AGAMOUS-LIKE6, and FLOWERING LOCUS C MADS-Box Gene Subfamilies Provide New Insights into Their Evolution
Source: Front Plant Sci. 2016 May 2;7:598. doi: 10.3389/fpls.2016.00598 (PMC4852290; doi:10.3389/fpls.2016.00598)
Supplement: Dataset S9 — Matrices for phylogenetic construction and exon-intron structural change inference among subfamilies. (A) The matrix of alignment I and the resulting maximum likelihood tree. (B) The matrix of alignment II and the resulting maximum likelihood tree. The simplified trees are shown in Figure S8. (C) The matrix of alignment III. The resulting tree is shown in Figure 5. (D) The matrix for exon-intron structural change analysis among different subfamilies. [file DataSheet9.FASTA]

# (A) Matrix for phylogenetic reconstruction (alignment I)

# 792 sequences

# Total sites: 606
# Informative sites: 588

A_Panax_g_PgMADS3                ATGGGGAGAGGGAAAGTGGAGTTGAAGCGAATAGAGAACAAGATCAACAGACAGGTAACTTTCTCTAAGAGGAGAGGTGGGCTGGTGAAGAAAGCTCATGAGATCTCTGTGCTTTGTGATGCTGAGGTCGCTCTTATTGTCTTCTCCGCCAAAGGAAAGCTCTTTGAGTATACCGACTCCTCCATGGAAAACATCCTTGAGCGATACGAAAGGTACGCGGAGAGACAACTAGTTCCAAATGATACTGCTTCACCTACTTTTGAATACACCAAACTTAAGGCTAGGATTGAGCTTTTGCAAAGAAATCATCAGCACTATATGGGAGAGGATCTAGACTCCCTGACTCTAAAAGAGATACAGAATTTGGAGCAGCAGCTTGATACTGCTCTCAAACACATTCGGTCGCGAAAAAACCAACTCATGCATGAGTCCATTTCTGAGCTCCAGAAAAAGGAGAAGGCAATACAAGAGCAAAATAGCATGCTAACAAAGAAGATCAAGGAAGAGAAGACAAAGCAACAGGAGCACCAAGCTTATATGCAGCCCTGTCTAAATATTGGTTACCGAGCTCGAAACTGATTA---TTCTTGCCACCTCGGATGTTT
A_Daucus_c_DcMADS1               ATGGGGAGAGGGAAGGTTCAATTGAAGAGAATAGAGAACAAGATCAACAGACAGGTGACGTTTTCTAAGAGGAGAGGTGGCTTGTTGAAGAAAGCTCATGAGATCTCAGTTCTGTGTGATGCTGAGGTTGCCCTTATTGTCTTCTCCAACAAAGGGAAGCTCTTTGAGTACACCGACTCTTCCATGGAGGAGATCCTGGAGCGGTATGAAAGATACGCCGAGAGGCAGGTTATTGCAAATGATCCTGAATCAACTACTCTCGAGTACACGAAACTGAAGGCTAGAATTGATCTCTTACAAAGAGACCATAGGCACTATATGGGAGAGGATCTGGATTCCTTAACTCTGAAAGAGATTCAGAATTTGGAGCAGCAGCTTGACACTGCTCTGAAACACATTCGGTCCCGAAAGAACCAACTCATTTTCGAGTCCATCTCTGATCTTCAGAAAAAGGAGAAGGCTATACAAGAGGAAAATGGCAAATTAACGAAGAAGATCAAGGAAGAGAAGACAATGCAGCAGGAGAAGCAATCTAATTTGCAGCCCTTTCTTAACATCGGTTTCTGACCTAGATACTGACTA---TCCCTGCAACCTCAGATGTTT
A_Helianthus_a_HAM75             ATGGGGAGAGGAAAGGTACAACTAAGGAGGATAGAGAACAAGATCAACAGGCAGGTAACTTTCTCAAAGAGGAGAGGTGGCTTATTGAAGAAAGCCCATGAAATTTCAGTTCTTTGTGATGCTGAAGTTGCTTTAATTGTCTTCTCCAACAAAGGAAAGCTCTTTGAGTTTACTGACTCTTGCATGGACAGCATCTTGGAGCGATATGAGCGATATACTGAGAGACAGCTAGTTGCAGCGGATGCTACTCCGAGAACCCTAGAGTACAATAAACTGAAATCTAGGGCTGAGCTTTTGCAAAGAAATCACAGGCACTATATGGGTGAGGATATTGAGTCACTGAGCTTGAAAGAAATCCAAAATCTGGAGCAACAGCTTGACACTGGTCTCAAGAACATTCGAACAAGAAAGAACCAACTCCTGCATGAATCAATCTCCGAGCTTCAGAAAAAGGGAAAGGCCATACAGGAGCAAAACACTACTTTGACAAAGAAGATCAAGGAGGAGAAAACAATACAAAACGAGATGCACGTCCACGACCCCCCCGCTCTCAATATGGGGTACTGAGCTTGAAAGGCAATA---TTCTTGCCACATGAGGTGCTT
A_Helianthus_a_HAM92             ATGGGTAGAGGGAAGGTACAACTAAGGAGGATAGAGAACAAGATAAACAGGCAGGTAACTTTCTCAAAGAGGAGAGGTGGCTTATTGAAGAAAGCCCATGAGATTTCAGTTCTTTGTGATGCTGAAGTTGCCTTAATTGTCTTCTCCAACAAAGGAAAACTATTTGAGTTTACTGACTCTTGCATGGAGAGCATCTTGGAGCGATATGAGAGATATTCCGAAAGACAACTAGTCGCAACAGATGCTACTCCGAGAACCCTAGAATACAACAAACTTAAATCTAGGGCTGAGCTATTACAAAGAAATCACAGGCACTATATGGGTGAAGATATCGAGTCACTGAGCTTGAAAGAAATCCAAAATTTGGAGCAACAGCTTGATACTGGACTTAAGAATATTCGTGCAAGAAAAAACCAACTCCTGCATGAATCAATCAATGAGCTCCAGAAAAAGGGAAAGGCCATACAGGAGCAGAACACTACTTTGACAAAGCAACTCAAGGAGGAGAAAACCATACAAAACGAACAACATGTGCATGATCAGCCCGCTCTCAACATCGGATACCCAGCTGGACAGGCAATA---TTCGCACCACCTAAGGTGCTT
A_Chrysanthemum_m_CDM111         ATGGGAAGAGGTAAGGTACAGTTAAGGAGGATAGAGAACAAGATAAACAGACAAGTAACTTTCTCAAAGAGGAGAGGTGGTTTATTGAAGAAAGCCCATGAAATTTCTGTTCTTTGTGATGCTGAAGTTGCTTTAATTGTCTTCTCCAACAAAGGAAAACTATTTGAGTTTACTGACTCATGTATGGAAAGCATCTTGGAGCGCTATGAGAGATATACAGAGAGGCAGCTTGTTGCAACAGATGCTACGCCGAGAACCCTAGAGTACAACAAACTAAAATCAAGGGCTGACCTATTGCAAAGAAATCACAGGCACTATATGGGTGAAGATATAGAGTCATTGAGCTTGAAAGAAATCCAAAATTTGGAGCAACAGCTTGATACTGGTCTCAAGAATATTCGCACAAGAAAGAACCAACTCCTGCATGAATCAATCTCCGAGCTTCAGAAAAAGGGAAAGGCCATACAGGAGCAGAACACTACTTTGACAAAGAAAATCAAGGAGGAGAAAACAATTGAAAACGAACAGCATGTCCATGATCAACCCGGTCTCAACATGGGATACTGAGCTTGACAGTCAATA---CTCATGCCACATGAGGTGCTT
A_Gerbera_h_GSQUA3               ATGGGGAGAGGAAAGGTACAGCTAAGGAGGATAGAGAACAAGATAACCCGGCAGGTAACTTTCTCAAAGAGGAGAGGAGGTTTGTTGAAGAAAGCTCATGAGATCTCAGTTCTTTGTGATGCTGAAGTTGCCTTAATTGTCTTCTCCAACAAAGGAAAGCTCTTTGAGTTTACTGACTCTTGCATGGAGAGTATCTTGGAGCGATACGAGCGGTATACGGAGAGACAACTAGTTTCAGCCGACACTGCACCGAGAACCCTAGAGTACAACAAACTTAAATCTAGGGCTGAGCTTTTACAAAGAAACCACAGGCACTATATGGGTGAAGATATAGAGTCGTTGAGCTTGAAAGAAATCCAAAATTTAGAGCAACAACTGGATACTGGGCTCAAGAACATTCGATCAAGAAAGAACCAACTACTGCATGAATCCATCTCTGAGCTTCAAAAAAAGGGGAAGGCCATACAGGAGCAGAACACTACACTGACAAAAAAGATCAAGGAGGAGAAAACAATACAAAACGAACACCATGTCCACGATCCACCCACTATGAACATCGGATACCGAGCTTGACAGCCAATA---CTCGTGCCACCTAAGATGCTT
A_Antirrhinum_m_SQUA             ATGGGGAGAGGGAAAGTACAACTGAAGAGGATAGAGAACAAGATCAATAGACAGGTGACTTTCTCAAAGAGGAGAGGTGGATTGTTGAAAAAAGCTCATGAGCTCTCTGTGCTTTGTGATGCTGAAGTGGCTCTTATTGTCTTCTCTAATAAGGGGAAGCTATTTGAGTATACTGATTCTTGCATGGACAGGATCCTGGAGAAGTATGAAAGGTATGCAGAAAGACAGTTAGTTTCAAATGAACCTCAGTCACCTACCCTCGAATACAGCAAACTGAAGGCAAGAATTGAGCTCTTGCAAAGAAACCATAGGCACTATATGGGAGAAGATCTGGACTCCATGAGCCTCAAAGAGATTCAGAGTCTAGAACAACAGCTGGACACTGCTCTTAAGAACATTCGGACCAGAAAAAACCAGCTCTTGTACGATTCAATCTCTGAATTGCAGCATAAGGAGAAGGCAATACAAGAGCAAAACACCATGCTGGCAAAGAAGATCAAAGAGGAGAAGGAAATTCAACAGGAGCATCGCAATTCGATTCCTCCCTGCATAAATGTCGGATATTGAGCTTGACACTGACTA---TTCATGCCATCTTGGATGCTT
A_Misopates_o_MoSQUA             ATGGGGAGAGGGAAAGTACAACTGAAGAGGATAGAGAACAAGATCAATAGACAGGTGACTTTCTCAAAGAGGAGAGGTGGATTGTTGAAAAAAGCTCATGAGATCTCTGTGCTTTGTGATGCTGAAGTGGCTCTTATTGTCTTTTCTAATAAGGGGAAGCTATTTGAGTATACTGATTCTTGCATGGACAGGATCCTTGAGAAGTATGAAAGGTATGCAGAAAGACAATTAGTTTCAAATGAACCTCAGTCACCTACCCTCGAATACAGCAAACTGAAGGCGAGAATTGAGCTCTTGCAAAGAAACCATAGGCACTATATGGGAGAAGATCTGGACTCCATGAGCCTCAAAGAGCTTCAGAGTTTAGAACAACAGCTGGATACTGCTCTTAAGAACATTCGGTCCAGAAAAAACCAGCTCTTGTACGATTCAATCTCTGACTTGCAGCGTAAGGAGAAGGCAATACAAGAGCAAAACACCATGCTGGCAAAGAAGATCAAAGAGGAGAAGGAACTTCAGCAGGAACATCGCAATTCTATTCCTCCCTGCATAAATGTCGGATATTGAGCTTGACACTGACTA---TTCGTGTCATCTTGGATGCTT
A_Mimulus_g_Migut.E00037         ATGGGAAGGGGAAAGGTGCAGTTGAAGAGGATAGAGAACAAGATAAACAGACAGGTGACTTTCTCAAAGAGGAGAGCTGGTTTGCTGAAGAAAGCTCATGAGATCTCTGTTCTCTGCGATGCTGAGGTCGCTTTGATTGTCTTTTCTCACAAGGGCAAGCTCTTTGAGTACACTGATTCTTGCATGGACAGTATACTGGAGAAGTACGAAAGATATGCAGAAAGACAATTAGTTGCTCATGAGCCTGACTCACCTACACTTGAGTACAGCAAACTGAAGGCAAGAATTGAGCTCTTGCAACGAAATCATAGGCACTATATGGGAGAAAATCTGGAAAGCATGAGCCTGAAAGATCTTCAGAACCTGGAACAACAACTTGACACTGCTATCAAGAACATTCGCTCTAGAAAAAATCAGCTCTTGTACGATTCCATTTCTGAGTTGCAGAGAAAGGAGAAAGCCATACAAGAGCAAAACAGCATGCTTGTAAAGAAGATCAAAGAGGAGAAGGAAATGCAACAGGACCAGCAAAACGCCGACTCTCCTTGCCTAAATATCGGGTATCGAACTTGAGACCGAGTA---TTCATGCCACCTAGGATGCTT
A_Syringa_v_SvAP1                ---------------------------------------------------------------------------------------------------------------TTGTGCGATGCAGAAGTGGCTTTGATTTGTTTTTCCTATAAGGGGAAGCTCTTTGAGTATACTGATTCTTGCATGGACAGGATCCTTGAGAAGTATGAAAGATATGCAGAGAGGCAATTAGTTACAAATGAACCTCAGTCACCAACCCTAGAGTACTCCAAACTTAAAGCTAGAATTGAACTTCTGCAAAGGAACCACAGCCACTACATGGGAGAAAATCTTGACTCCATGAGCCTGAAAGAACTTCAAAATTTGGAGCAACAGATTGACACTGCTCTTAAGAATATTCGATCTAGAAAAAATCAACAGTTGCACGAGTCGATCTCTGAGATGCAGAAAAAGGAGAAGGCATTACGGGAACAGAACAACATGCTGGAAAAGAAGATCAAAGAGGAGAAGGAAATGGTACAAGGACCTAATAAT------CCTCCTGGCCTAAACATCGGTTATTGAACTTGATACTGATTA---CAACTGCAA---GGGCGAATT
A_Ipomoea_n_InAP1                ATGGGGAGAGGAAAGGTGGAACTGAAGAGGATAGAGAATAAGATAAACAGACAAGTTACGTTCTCAAAGAGGAGAGGTGGATTGGTGAAGAAAGCTCATGAAATCTCTGTGCTCTGTGATGCAGAAGTGGGCTTGATTGTCTTCTCCCATAAGGGAAAGCTTTTTGAATACACTGATTCCTGCATGGAGAAGATTCTGGAGCGATATGAACGATATGCAGAGAGACGCTTGCTTGCTAATAACTCTGAATCATCGACGTTGGAATACGCTAAGCTGAAGGCCAAGGTTGAGCTTCTGAAAAGGAATCACAAGCACTACATGGGAGAAGATCTTGACACATTGAGCTTGAAAGATCTGCAGAATTTGGAGCAGCAACTTGATTCTTCTCTTAAACTAATTCGATCCAGAAGAAACCAATTGCTGTACGAATCGCTTTCTGAGCTTCAAAAAAAGGAAAGGGCGATTCGCGAGGAAAATAACATGCTAGCAAAGAAGATCAAGGAGGAGAAGAGTGCTCCACAGGAGCAGCAAGTCGGCTCACAGCCAGGCTTAAACATTGGGTACTGACCTAGATAATGATCC---TCCATGCCATCTTGGATGCTT
A_Nicotiana_t_NtMADS5            ATGGGGAGAGGGAAAGTACAATTAAGGCGTATAGAAAATAAGATTAACAGGCAAGTAACGTTTTCAAAGAGGAGGGGAGGTTTAGCGAAGAAAGCACATGAAATCTCAGTGCTTTGTGACGCTGAAGTTGCTTTGATTGTTTTTTCACATAAGGGAAAAATCTTTGAGTACTCTGATTCTTGTATGGAACAGATTCTTGAACGATATGAGAGATACGCAGAGAGACGCTTGCTTTCAAGTAATTCTGAATCTCAGAGTCTGGAATATGCTAAACTCAAGGCTAAGATTGATCTCCTACAAAGGAACCACAAGCATTATATGGGAGAAGATCTTGACTCATTGAACCTAAAGGACCTGCAAAACTTGGAACAACAACTTGATACTTCTCTTAAGCTTATTCGATCAAGAAAGAACCAACTCATGCATGAGTCAATCTCTATGCTACAGAAAAAGGAAAAGGCAATCCAGGAGGAGAATAACATGCTATCCAAGAAGATTAAGGAGGATAAGACAGTAAAGCAACATCAGCAAGTTAATTCACAACCTTGCCTAAATATTGGATACTGAGCTTGAAAATGAGTA---CCCATGCCATATGGGATGCTT
A_Nicotiana_t_Ntsqua15           ---------------------------------------------------------------------------------------------------------------------------------------------------------------------------ACTGATTCTTGTATGGAACAGATTCTTGAACGATATGAGAGATACACAGAGAGACGTTTGCTTGCAAGTAATTCTGAATCTCAGAGCCTGGAATATGCTAAACTCAAGGCTAAGATTGATCTCCTACAAAGGAACCACAAGCATTATATGGGAGAAGATCTTGACTCATTGAACCTAAAGGACCTGCAAAACTTGGAACAACAACTTGATACTTCTCTTAAGCTTATTCGATCAAGAAAGAACCAACTCATGCATGAGTCAATCTCTATGCTACAGAAAAAGGAAAAGGCAATCCAGGAGGAGGATAACATGCTATCCAAGAAGATTAAGGAGGATAACACAGTACAGCAACATCAGCAAGTTACTTCACAACCATGCCTAAATATTGGATACTGAGCTTGAAAATGAGTA---TCCATGCCATATGGGATGCTT
A_Solanum_l_LeMADS_MC            ATGGGAAGAGGAAAAGTTGAATTAAGAAAAATAGAGAATAAAATAAATAGACAAGTAACATTTTCAAAGAGAAGAGGTGGATTAGTGAAAAAAGCTCATGAAATTTCAGTTTTATGTGATGCTGAAGTTGCTTTAATTGTTTTCTCTCAAAAGGGAAAAATCTTTGAGTATTCTGATTCATGTATGGAACAAATTCTTGAACGATATGAAAGATACGCAGAGAGACGTTTGCTTGCAAATAATTCTGAATCACAGAGCTTGGAATATACTAAACTCAAGGCTAGGATTGATCTCCTTCAAAGGAACCACAAGCATTATATGGGAGAAGATCTTGATTCAATGAGCTTGAAGGACTTGCAAAACTTGGAACAACAGCTTGATTCTGCTCTTAAGCTAATTCGATCGAGAAAGAACCAACTCATGCATGAATCAATCTCTGAACTGCAGAAAAAGGAAAGAGCTATCCTAGAGGAGAATAACATGCTAACCAAGAAGATTAAGGAGGATAAGATAGTACAGCAACACCAAACTGTTACTTCACAACAATGCCTAAATATGGGATACTGAGCTTGAAAATGAATA---TCCACTTTACAACATGAATAA
A_Coffea_a_CaSQUA                ATGGGGAGAGGAAAGGTACAGTTGAAGAGAATAGAGAACAAGATTAACAGGCAAGTGACATTTTCAAAGAGAAGAGCTGGATTGTTGAAGAAAGCTCATGAAATATCAGTACTTTGTGATGCTGAAGTGGCTTTGATCGTCTTCTCTCACAAAGGGAAGCTCTTTGAATACTCTGATTCTAGCATGGAGAATATCCTGGAACGATATGAAAGATATGCAGAAAGGCGATTAGTTGCAAATGATCTAGAATCCGAGACTCTGGAATACACCAAACTCAAGGCCAAGATTGAGCTGTTGCAAAGAAATCATAGGCACTACATGGGTGAGGACCTTGATGCAATGAGCTCGAAAGACCTCCAGAATTTGGAGCACCAGCTTGACACGGCTCTGAAACAAATCCGAACTAGAAAGAACCAACTCATGTACGAGTCAATCTCTGAGCTGCAGAGAAAGGAAAAAGCAATTCAACAGCAAAACAGCATGCTCGCAAAGAAGATAAAGGAGGAGAAGTTAATGCAACAGGAGCAGCAAGGCAGTTCAGAACCTTGCATCAATGTCAGTTATTGACCTTGATACAGAGTT---TCCCTGCCATCTTGGATGCTT
A_Cyclamen_p_CpAP1               ATGGGGAGGGGAAGGGTGGAAATGAAGAGGATTGAGAACAAGATTAATAGGCAAGTGACTTTCTCAAAGAGGAGAGGAGGGCTTCTCAAAAAAGCAAATGAGATATCAATTTTGTGTGATGCTGAGGTGGGTTTGATTGTTTTTTCCCATAAAGGGAAGCTATTTGAGTATTCTGATTCTTGCATGGAAAAGATCCTGGAGCGATACGAGAGGTACAGCGAGAGGCAATTGGTTATC---GACCCACAAACGCCGAACATGGAATGCACCAGGCTTAGAGGAAAGATTGAGGTTTTACAGAGAAACTGCAAGCAATATATGGGAGAAGGTTTGGACACTTTAAGTGTGAAAGATATACAGAATTTGGAGCACCAGCTTGATGCTTCTCTTAAACAAGTTCGAGCTCGAAAGAACGAACTTATTTACAAGTCGATTTCAGAGCTTCAGAAGCAGGAGAAGGCAATCCAGGAGCAAAATAACATCCTGGCAAAGCAGATCAAGGAGGAGAAACAGATACAGCAAGAGCACAACGGCGCCACTCAACCTGGACTTAACATCGGGTACTGATCTCGACACCGAATA---TTCTTGCAACCTTGGATGCTT
A_Silene_l_SLM4                  ATGGGGAGAGGAAGGGTTCAACTAAAGATGATAGAAAACAAGATCAATAGACAAGTAACATTCTCAAAGAGAAGAAGTGGAATTATTAAGAAAGCTCATGAAATTTCTGTTCTTTGTGATGCTGAAGTTGCTCTTATCATTTTTTCTCATCGCGGAAAACTCTTTGATTTCTCCGATTCTTGCATGGAGAAGATTTTAGAAAGGTATGAGAGATATGCAGAGAAGCAACTAGCATCAAATGATCCGGACGCCCAGACATTTGATTATGCCAAACTTAAGGCCAAGCTTGACCTACTACAAAGAAACCATAGGCAGTACCTAGGACAAGATTTGGACGCACTGAATTTGAAAGAACTTCAAAGTCTTGAACAACAACTTGACGTTGGTCTCAAACACATACGATCAAAGAAGAATCAACTAATGCATGACTCCATCTCTGAACTTCAAAAGAAGGAAAGATCAATGGAGGAGCAAAATAAGATGTTGACAAAGAAGATAAAGGAGGGAAAAGCCGCTCAACAACAGCAGAATGATGCTACTCCTCCT---TTGAACATGAGCTATTGATCTTAATACGGATTG---TTGGGCACATCATTCGCTATT
A_Arabidopsis_t_AP1              ATGGGGAGGGGTAGGGTTCAATTGAAGAGGATAGAGAACAAGATCAATAGACAAGTGACATTCTCGAAAAGAAGAGCTGGTCTTTTGAAGAAAGCCCATGAGATCTCTGTTCTCTGTGATGCTGAAGTTGCTCTTGTTGTCTTCTCCCATAAGGGGAAACTCTTCGAATACACTGATTCTTGTATGGAGAAGATACTTGAACGCTATGAGAGGTACGCCGAGAGACAGCTTATTGCACCTGAGTCTGATGTCAATTCGATGGAGTATAACAGGCTTAAGGCTAAGATTGAACTTTTGGAGAGAAACCAGAGGCATTATCTTGGGGAAGACTTGAATGCAATGAGCCCTAAGGAGCTTCAGAATCTGGAGCAGCAGCTTGACACTGCTCTTAAGCACATCCGCACTAGAAAAAACCAACTTATGTACGAATCCATCAATGAGCTCCAAAGAAAGGAGAAGGCCATACAGGAGCAAAACAGCATGCTTTCTAAACAGATCAAGGAGGAAAAAATTCTTCAACAAGATCAGCAGGGCAATATGCAGCCTTTTCTTAACATGGGTTATCGAACTCGAGACTGATTA---CAACTGCAACCTTGGCTGCTT
A_Capsella_r_AP1                 ATGGGAAGGGGTAGGGTTCAATTGAAGAGGATAGAGAACAAGATCAATAGACAAGTGACATTCTCGAAAAGAAGAGCTGGTCTTTTGAAGAAAGCTCATGAGATCTCTGTTCTCTGTGATGCTGAAGTTGCCCTTGTTGTCTTCTCCCATAAGGGGAAACTCTTCGAATACACTGATTCTTGTATGGAGAAGATACTTGAACGCTACGAGAGGTACGCCGAGAGACAGCTTATTGCACCTGAGTCCGACGTCAATTCGATGGAGTATAACAGGCTTAAGGCTAAGATTGAGCTTTTGGAGAGAAACCAGAGGCATTATCTTGGGGAAGACTTGCAAGCAATGAGCCCAAAGGAACTTCAGAATTTGGAGCAGCAGCTTGACACTGCTCTTAAGCACATCCGCTCCAGAAAAAACCAACTTATGTACGAGTCCATCAATGATCTCCAAAGAAAGGAGAAAGCCATACAGGAGCAAAACAGCATGCTTTCCAAACAGATTAAGGAGGAAAAGATTCTTCAACAAGATCAGCAGGGCAATGTGCAGCCTTTTCTCAACATGGGTTACCGATCTCGAGTCTGATTA---CAACTGCAACCTTGGCTGCTT
A_Brassica_r_Brara.G02489.1      ATGGGAAGGGGTAGGGTTCAGTTGAAGAGGATAGAGAACAAGATCAATAGACAAGTGACATTCTCGAAAAGAAGAGCTGGTCTTATGAAGAAAGCTCATGAGATCTCTGTTCTGTGTGATGCTGAAGTTGCGCTTGTTGTCTTCTCCCATAAGGGGAAACTCTTTGAATACACTGATTCTTGTATGGAGAAGATACTTGAACGCTATGAGAGATACGCCGAGAGACAGCTTATAGCACCTGAGTCCGACTCCAATTCGATGGAGTATAATAGGCTCAAGGCTAAGATTGAGCTTTTGGAGAGAAACCAGAGGCACTATCTTGGGGAAGACTTGCAAGCAATGAGCTCTAAGGAGCTCCAGAATCTAGAGCAACAGCTTGATACTGCTCTTAAGCACATCCGCTCTAGAAAAAACCAACTTATGTACGACTCCATCAATGAGCTCCAAAGAAAGGAGAAAGCCATACAGGAACAAAACAGCATGCTTTCCAAGCAGATTAAGGAGGAAAAGGTTCTTCAACAAGACGAGCAGGGCAATATGCAGCCTTTTCTCAACATGGGGTATCGATCTCGAGTCTGATTA---CAACTGCAACCTTGGCTGCTT
A_Sinapis_a_SaAP1                ATGGGAAGGGGTAGGGTTCAATTGAAGAGGATAGAGAATAAGATCAATAGACAAGTGACATTCTCTAAAAGAAGAGCTGGTCTTCTGAAGAAAGCTCATGAGATCTCTGTTCTATGTGATGCTGAAGTTGCCCTTGTTGTCTTCTCCCATAAGGGGAAACTCTTTGAATACACTGATTCTTGTATGGAGAAGATACTTGAACGCTATGAGAGGTACGCAGAGAGACAGCTTATTGCACCTGAGTCCGACGTCAATTCGATGGAGTATAACAGGCTTAAGGCCAAGATTGAGCTTCTGGAGAGAAACCAGAGGCACTATCTTGGGGAAGACTTGCAAGCAATGAGCTCTAAGGAGCTCCAGAATCTGGAGCAGCAGCTTGACACTGCTCTTAAGCACATCCGCTCTAGAAAAAACCAACTTATGCACGACTCCATCAATGAGCTCCAAAGAAAGGAGAAGGCCATACAGGAACAAAACAGCATGCTTTCCAAACAGATCAAGGAGGAAAAGATTCTTCAACAAGACCAGCAAGGCAATATGCAGCCTTTTCTCAACATGGGTTATCGACCTTGAGTCTGATTA---CAACTGCAACCTTGGCTGCTT
A_Arabidopsis_t_CAL              ATGGGAAGGGGTAGGGTTGAATTGAAGAGGATAGAGAACAAGATCAATAGACAAGTGACATTCTCGAAAAGAAGAACTGGTCTTTTGAAGAAAGCTCAGGAGATCTCTGTTCTTTGTGATGCCGAGGTTTCCCTTATTGTCTTCTCCCATAAGGGCAAATTGTTCGAGTACTCTGAATCTTGCATGGAGAAGGTACTAGAACGCTACGAGAGGTATGCCGAGAGACAGCTGATTGCACCTGACTCTCACGTTAATTCAATGGAGTATAGCAGGCTTAAGGCCAAGATTGAGCTTTTGGAGAGAAACCAAAGGCATTATCTGGGAGAAGAGTTGGAACCAATGAGCCTCAAGGATCTCCAAAATCTGGAGCAGCAGCTTGAGACTGCTCTTAAGCACATTCGCTCCAGAAAAAATCAACTCATGAATGAGTCCCTCAACCACCTCCAAAGAAAGGAGAAGGAGATACAGGAGGAAAACAGCATGCTTACCAAACAGATAAAGGAGGAAAACATCCTAAAACAAGAGCAGCTGAGCGACGATCAGCCTTTCCTAAATATGGGTTACCAATCTGGAGACTGATTA---CAATTA---CCTTGGCTGTTA
A_Capsella_r_CAL                 ATGGGAAGGGGTAGGGTTGAATTGAAGAGGATAGAGAACAAGATCAATAGACAAGTGACATTCTCGAAAAGAAGAGCTGGCCTTTTGAAGAAAGCTCAGGAGATCTCTGTTCTTTGTGATGCTGAGGTTTCCCTTATTGTCTTCTCCCATAAGGGGAAACTCTTCGAGTACTCTGAATCTTGCATGGAGAAGGTCCTAGAACGCTACGAGAGGTACGCTGAGAGACAGCTGACTGCGCCTGACTCTCACGCTAATTCAATGGAGCATAGCAGGCTTAAGGCTAAGATTGAGCTTTTGGAGAGGAACCAAAGGCATTATCTGGGAGAAGACTTGGAAGCAATGAGCCTTAAGGAGCTCCAGAATCTGGAACAGCAGCTTGACACTGCTCTTAAGCACATTCGCTCCAGAAAAAATCAACTAATGTACGAGTCCCTCAACCACCTCCATAGAAAGGAGAAGGAGATACAGGACGAAAACAGCATGCTTACCAAACAGATAAAGGAGGAAAACATCCTACAACAAGAGCAGCAGGATCCACCACAGCCTTTCCTAAATATGGGTTACCAATCTGGAAACTGATTA---CAATTGCAACCTTGGTTGTTA
A_Brassica_r_Brara.H02134.1      ATGGGAAGGGGTAGGGTTGAAATGAAAAGGATAGAGAACAAGATCAATAGACAAGTGACATTTTCGAAAAGAAGAGCTGGTCTTTTGAAGAAAGCCCATGAGATCTCGATTCTTTGTGATGCTGAGGTTTCCCTTATTGTCTTCTCCCATAAGGGGAAACTGTTCGAGTACTCTGAATCTTGCATGGAGAAGGTACTAGAACGCTACGAGAGGTACGCCGAGAAACAGCTAAAAGCTCCAGACTCCCACGTCAATTCAATGGAATATAGCAGGCTTAAGGCTAAGATTGAGCTTTTGGAGAGGAACCAAAGGCATTATCTGGGAGAAGATTTAGAATCAATCAGCATAAAGGAGCTACAGAATCTGGAGCAGCAGCTTGACACTTCTCTTAAACATATTCGCTCCAGAAAAAATCAACTAATGCACGAGTCCCTCAACCACCTCCAAAGAAAGGAGAAAGAAATACTTGAGGAAAACAGCATGCTTACCAAACAGATAAAGGAGGAGAGTATCCTACATCAAGAGCAGCAACATGCTCCTCAGCCTTTCCTAAATATGGGTTACCCGTCTCGAGACTGATTA---CAACTGCAACCTTGGTTACTT
A_Tropaeolum_m_AP1               ---------------------------------------------------------------------------------------------------GAGATCTCCGTGCTCTGTGATGCTGAGGTGGCACTCATTGTCTTCTCTCACAAAGGAAAACTCTTTGAGTACACTGATTCTTGCATGGAAAAGATCTTGGAACGCTATGAAAGATATGCAGAGAGACAACTTATTGCACCCGACTGTGAATTACAGTCCTTGGAGTATAATAGGCTTAAGGCCAAGACTGAGCTTTTACAAAGGAACCACAGGCACTATATGGGAGAAGAATTGGATTCAATGAGTCTGAAAGAGCTTCAGAGCCTTGAGCAACAGCTTGATACTGCTCTTAAGCAAATCCGACTGAGAAAAAATCAAATCATGTATGAATCAATCTCTGAGCTTCAAAGAAAGGAGAAGGCAATACAAGAGCAAAACAGTATGCTAGCAAAGCAGATCAAGGAGGAGAAGAGTATTCAGCAGGGGCAGCAAGGCAATACCCAACCCTGCTTAAACATGGGTTACTGAACTGGAGACTGAATA---TTCGTGCCATCTTGGGTGCTT
A_Carica_p_AP1                   ATGGGGAGAGGTAGGGTTCAGTTGAAGAGGATAGAGAACAAGATCAACCGCCAGGTGACCTTCTCCAAAAGGAGAGCTGGCTTGTTGAAGAAAGCTCATGAGATCTCTGTCTTGTGCGATGCTGAGGTTGCATTGATCGTCTTTTCTCACAAAGGAAAACTCTTCGAGTACACTGATTCCTGCATGGAAAAAATCCTGGAACGTTACGAGCGCTATGCAGAAAGACAGCTTGTTGCACCCGACTCTGAACTGCAGTCTCTGGAGTACAACAGGCTGAAGACTAAGATTGAGCTTCTACAAAGAAACCACAGGCACTATATGGGTGAAGATCTTGAATCACTTAGTCTCAAAGAAATTCAAAATCTTGAGCAGCAGCTGGATACTGCTCTTAAGCACATTCGATCAAGAAAAAACCAACTCATGTATGAGTCCATTTCTGAGCTTCAGAGAAAGGAGAAGGCAATACAGGAGCAAAACACCATGCTCGCCAAGCAGATCAAGGAGGAAAAGACGCTGCAGCAGGGGCAGCAAGGAAGCACTCAGCCCTGTTTAAACATCGGTTACCGATCTGGAGACTGAATA---TTCAACCCACCTTGGATGCTT
A_Gossypium_r_GrMADS4_2          ATGGGAAGAGGTAGGGTTCAATTAAAAAGGATTGAAAACAAGATCAACAGACAAGTTACTTTTTCCAAAAGAAGAGCTGGTTTATTGAAGAAAGCTCATGAGATCTCTGTTCTTTGTGATGCTGAAGTTGCTTTAATTGTCTTCTCCCATAAAGGCAAACTCTTTGAGTACACTGATTCCTGTATGGAAAAGATACTTGAACGCTATGAAAGGTATGCTGAGAGACAGCTTGTTGCTACTGAATCTCAACCTCAGTCCATGGAGTATAATAGACTTAAGGCTAAGGTTGACCTCTTGCAGAAAAATCACAGGCACTATATGGGAGAAGATTTGGACTCACTGAGTCTCAAGGAGCTACAGAATTTGGAACAACAGCTTGATACTGCTATTAAACACATTCGATCTAAAAAAAACCAACTCATCTCCGAGTCAATCTCTGAGTTGCAGAGAAAGGAGAAGGCAATACAGGAGCAAAACGCCATGCTAGCAAAGCAGATCAAGGAAGAGAAAACGGTGCAGCAGGGGCAGCAAGGCAACACACAGCCTTGTTTGAATATCGGTTACTGAACTTGATACTGATTA---TACCTGCCATCTGGGATATTT
A_Gossypium_r_GrMADS4_1          ATGGGGAGAGGTAGGGTTCAGTTGAAGAGGATTGAGAACAAGATCAACAGGCAAGTTACTTTCTCCAAAAGGAGAGCTGGGTTGTTGAAGAAAGCTCATGAGATCTCCATCTTGTGTGATGCTGAGGTCGCTTTGATTGTCTTCTCCCACAAAGGGAAGCTCTTTGAATACACTGATTCCTGCATGGAGAAGATCCTTGAACGCTATGAAAGGTATGCTGAGAGACAACTTGTTGCTACTGAGCCTGAATCTCAGTCCATGGACTATAATAGACTTAAAGCTAAGGTTGAGCTCTTGCAGAGAAATCACAGGCATTACATGGGAGAAGAATTAGAGTCATTGAGTCTCAAGGAGCTGCAGAATTTGGAGCAGCAGCTTGATACTGCTCTTAAACTTATTCGTTCAAAAAAAAACCAACTCATGTATGAGTCAATATCAGAGCTTCAGAGAAAGGAGAAGGCAATACAGGAGCAAAACACCATGCTAGCAAAGCAGATCAAAGAGGAGAAGACAGTGCAGCAGGGGCAGCAAGGCAACACACAGCCCTGTTTGAATATCGGTTACTGAACTAGATACGGATTA---CTCATGCCATTTGGGATGCTT
A_Citrus_c_Ciclev10032490m       ATGGGAAGAGGTAGGGTTCAGCTGAAGAGAATAGAGAACAAGATCAATCGCCAAGTTACCTTTTCCAAACGGAGAGCTGGCTTCTTGAAGAAAGCTCATGAGATCTCTGTGTTATGTGATGCTGAAGTTGCTGTTATTATCTTCTCTCACAAAGGGAAGCTCTTTGAATACACTGGCTCTTGCATGGAAAAGATACTGGAACGCTATGAGAGGTACGCTGAGAGACAGCTGATTGCCCCTGATCCTGAATCACAGCCCCTGGAGTGCAACAACCTTAAGGCTAAGATAGATCTTCTGCAGAAAGACCAAAGGCACTATTTGGGAGAAGATTTAGAGTCTCTGTCCCTCAAAGACATCCAACAGTTGGAGCAACAGCTGGACACCGCTCTCAAACACATCAGATCAAGAAAAAATCAACTTATGCAAGAGTCCATCTCTGAGCTTCAGAAAAAAGAAAAGTCTATAGAGGAGCAAAACAACTTGCTGGTAAAGCAGATTAAGGAGGAGAAGGCTGCACAACAAGGGCAACAAGTTAACACACAGCCTTGCTTAAGACTTGGCTACCGAGCTTAACACTGAATG---TTCGTGTAGCCTTGGATGCTT
A_Mangifera_i_MSAP1_2            ATGGGAAGAGGTAGGGTTCAGCTGAAGAGAATAGAGAACAAGATCAACCGTCAAGTCACTTTCTCCAAAAGGAGAGTTGGATTGTTGAAGAAAGCTCATGAGATCTCTGTTCTTTGTGATGCTGAAGTTGCTCTGATTGTCTTCTCTCACAAAGGGAAGCTCTTTGAGTACACTGATTCATGCATGGAAAGGATACTAGAACGCTATGAGAGGCACGCAGAGAAACAGCACATTGATCCTGATCCTATATCATCGTCTCTGGATTATCACAAACTCAAGTGCAAAATTGAAGTTTTGGAAAGGAACCAAAGGCACTATCTGGGAGAAGATCTGGAGTCGCTGAGTAGGAGAGAGATCCAAAATTTGGAGCAGCAGCTTGAAAATGCCGTCAAACAGATTAGATCAAGAAAAAATCAGCTCGTGCATGAGTCCATCTCTGAGCTTCAGAGAAAGGAAAAGGCAATAGAGGACCAGAACAACATGCTTGCTAAGAAGATCAGGGAGGAGAAGACTATGCAGCAACGGCAGCAAGGCAATACACAGCCTTCCATAGAAATTAGTTCTCAGGCTGGACACTGAGTA---TTCGTGCCATCTTGGATGCTT
A_Mangifera_i_MSAP1_1            ATGGGAAGAGGTAGGGTTCAGCTGAAGAGAATAGAGAACAAGATCAACCGTCAAGTCACTTTCTCCAAAAGGAGAGGTGGGTTATTGAAGAAAGCTCATGAGATCTCTGTTCTTTGTGATGCCGATGTTGCCCTGATTGTCTTCTCTCACAGAGGGAAACTCTTTGAGTATACTGATTCAAGCATGGAAAGGATCCTTGAACGCTATGAGAGGTACGCAGAGAGACAGCTCGTTGATCCTGGTCCTGAATCAACGTCTCTGGAGTTTCACAAACTTAAGTCCAAAATTGAACTTTTGCAAAGGAGCCAAAGGCACTATTTGGGAGAAGACTTGGACTCACTGAGTGTGAGAGATATCCAGAATTTGGAGCAGCAGCTTGACACTGCTCTCAAACACATCAGATCAAGAAAAAATCAGCTCATGTATGAGTCCATCTCTGAGCTCCAGAGAAAGGAAAAGGCAATACAGGAGCAGAACAACATGCTTGCTAAGGAGATCAAGGAGGAGAAGACTATGCAGCAAGGGCAGCAAGGCAATACACAGCCTTGCATGAAGATTGGTTATCGGGCTTGACACTGAGTA---TTCGTGCCACCTTGGATGCTT
A_Betula_p_BpMADS3               ATGGGGAGGGGTAGGGTTCAGCTGAAGCGGATAGAGAATAAGATCAACCGCCAGGTTACGTTTTCCAAAAGGAGAGGTGGGCTTCTGAAGAAAGCCCATGAGATCTCTGTTCTGTGTGATGCTGAGGTTGCTGTTATTGTCTTCTCCCACAAGGGCAAGCTCTTTGAGTACACAGATTCTAGCATGGAGAAAATACTTGAACGCTATGAGAGATATGCAGAGGCACAGCTAGTTGCAGCTGATTCTGAAGGACAGACCATGGAGTTTGCTAGACTTAAGGGTAAGGTCGAGCTTTTGCAAAGAAACCACAGGCACTATTTGGGAGATGATCTGGAATCATTAAGTCACAAGGAGCTACAAAATCTGGAGCAACAGCTTGATACTGCTCTTAAACACGTTCGAACAAGAAAAAACCAACTTATGTACGAGTCAATCTCGCAGCTTCAGAAAAAGGAGAAGGCAATACAGGAGCAGAATACCATCCTAGCAAAGAAGATCAAAGAAGAGAAAACTGTGCAGCATGAGCAGCAGGGCAATGGACAGCCCTGCTTAAACATTGGTTACCGAGCTGGACACTGATTA---TTCATGTCACCTTGGATGCTT
A_Taihangia_r_TrAP1              ATGGGAAGGGGTAGGGTTGAGCTGAAGAGGATAGAGAACAAGATCAACAGGCAGGTAACATTTTCGAAACGAAGAACTGGGTTACTTAAGAAGGCGCATGAGATCTCTGTATTGTGCGATGCTCAGGTTGGCCTGATAGTGTTCTCTAACAAAGGGAAGCTCTTTGAGTACTCGGATTCGTGCATGGAAAATATGCTTGAACGCTATGAGAGGTACGCAGAGAGACGGCTAATGGAACCTGACTTTGAATCACAGACCTTCGAATATGCTAGACTGAAGGTGAAAGTTGAACTTCTGCAAAGAAACCTTAGCCACTATTTGGGAGATGATTTGGATTCCTTGAGTGTCAAGGAGATTCAAAGTTTGGAGCAACAGCTTGACACAGCCCTTAAGCAAATTCGATCAAGAAAAAACCAACTGATGAATGAGTCCATCTCTGAGCTGCAGAGAAAGGAGAAGGCAATGCAGGTGCAAAACAACTTGCTTACAAAGAAGATTCAGGAGGAGAAGGTAGCGCAAGAGGAGCAGCAAGGC------CAGCCTTGTTTGAATATGGGGCATCCAGCTGGATACTGAGTA---TTCATTCAACCTTGGATGCTT
A_Fragaria_a_AP1                 ATGGGAAGGGGTAGGGTTCAGCTGAAGAGGATAGAGAACAAGATCAACAGGCAGGTGACGTTTTCGAAACGAAGAACTGGGTTGCTGAAGAAGGCGCATGAGATCTCTGTCATGTGCGATGCTCAGGTTGCTTTGATTGTCTTCTCTAACAAAGGGAAGCTCTTTGAATACACTGATTCATGCATGGAGGATATACTTGAACGCTATGAGAGGTACGCAGAGAGACAGCTAGTGGAACCTGATTTTGATTCACAGCCCTTCGAACATGCTAGGCTGAAGGTGAAAGTTGAGCTTCTGCAGAGAAACCTAAGGCACTATTTGGGAGAAGATCTGGATTCATTGAGTATCAAAGAGATCCAAAGTTTGGAGCAACAGCTTGAAACTGCTCTTAAGCAAATTCGATCAAGAAAAAACCAACTCATGCATGAGTCGATCTCTGAGCTACAGAGGAAGGAGAAGGCAATCAAGGAGCAGAACAACTTGCTTTCAAAGAAGATTAAGGAGGAGAAGGTAGCGCAGGAGGAGCAGCAAGGC------GGTCCATGTTTGAACATGGGGCAGCCAGCTCGATACCGAGTA---TTCATGCCACCTTGGATGCTT
A_Prunus_s_AP1                   ATGGGGAGGGGTAGGGTTCAGCTGAAGCGCATAGAGAACAAGATCAACAGACAGGTGACTTTTTCCAAAAGAAGAACTGGGTTGCTCAAGAAGGCTCATGAGATCTCTGTCTTGTGCGATGCTCAGGTTGGTCTGGTTGTCTTCTCCAACAAGGGCAAACTCTTTGAGTACACAGATTCATGCATGGATCAAATACTTGACCGCTATGAGAGATACGCAGAGAGACAGCTAGTCGAACCCGATTTTGAATCACAGACCTTCGAATATTCTAGACTAAAGGCTAAAGTCGAGCTTTTGCAAAGAAATCAGAGGCACTATTTGGGAGAAGATCTCGATTCGTTGACTCTGAAAGAGATCCAAAGTTTGGAGCACCAGCTTGAGACCGCTCTTAAACAAATTCGATTAAGAAAAAACCAACTCATGCATGAGTCCATCTCTGAGCTTCAGAAAAAGGAAAGGGCGATGCAGGAGCAAAATAACTTGCTGGCAAAGAAGATCAAGGAGGAGAAGGCCGCAGAGGAGGAGCAGCAAGGC------CAGCCATGTCTAAACATGGGGCAGCCAGCTGGATACGGAATA---TTCATGCAACCTCGGATGCTT
A_Prunus_p_PpMADS1               ATGGGAAGGGGTAGGGTTCAGCTGAAGCGCATAGAGAACAAGATCAACAGACAGGTGACTTTTTCCAAAAGAAGAACTGGGTTGCTCAAGAAGGCTCATGAGATCTCTGTCTTGTGCGATGCTCAGGTTGCTCTGGTTGTCTTCTCCAACAAGGGCAAACTCTGTGAGTACACGGATTCATGCATGGATCAAATACTTGACCGCTACGAGAGATACGCAGAAAGACAGCTAGTCGAACCCGATATTGAATCACAGACCTTCGAATATTCTAGACTAAAGGCTAAAGTTGAGCTTTTGCAAAGAAATCAGAGGCACTATTTGGGAGAAGATCTCGATTCGTTGACTCTGAAAGAGATCCAAAGTTTGGAGCACCAGCTCGAGACCGCTCTTAAACAAATTCGATCAAGAAAAAACCAACTCATGCATGAGTCCATCTCTGAGCTTCAGAGAAAGGAAAGGGCGATGCAGGAGCAAAATAACTTGTTGGCAAAGAAGATCAAGGAGGAGAAGGCYGCAGAGGAGGAGCAGCAAGGC------CAGCCATGTCTAAACATGGGGCAGCCAGCTGGATACGGAATA---TTCATGCAACCTCGGATGCTT
A_Malus_d_MdMADS5                ATGGGGAGAGGTAGAGTTCAGCTTAAGCGCATAGAGAACAAGATCAACAGGCAGGTGACTTTTTCCAAAAGAAGAACTGGGCTGCTGAAGAAGGCTCATGAGATCTCTGTCTTGTGTGATGCTCAGGTTGCTTTGATTGTCTTCTCCAACAAGGGCAAGCTCTTTGAGTACACAGATTCATGCATGGAGCAAATCCTCGAACGCTATGAAAGATACGCCGAAAGACAGCTAGTCGAACCAGATTTTGAGTCACAGACCTTTGAATATTCCAGACTAAAGGCTAAGGCTGAGGTTTTGCAAAGAAACCATAGGCACTATTTGGGAGAAGACCTGGATTCCTTGACTCTCAAGGAAATCCAAAATTTGGAGCAACAGCTTGACACCGCTCTTAAACAAATTCGATTAAGAAAAAACCAACTCATGAATGAATCCATCTCTGAGCTTCAGAGAAAGAGAAAGGCGATACAGGAGGAAAATAACTTGCTAGCAAAGAAGATAAAGGAGGAGAAGGCTGCACCCCAGGAGCAGCAGGGC------CAGCCATGTCTAAACAATGGGCAGCCAGCTGGAGACGGAATA---TGAATGCCATCTCGGATGCTT
A_Eriobotrya_j_EjAP1             ATGGGGGGAGGTAGAGTTCAGCTTAAGCGCATAGAGAACAAGATCAACAGGCAGGTGACTTTTTCCAAAAGAAGAACTGGGCTGCTGAAGAAGGCTCATGAGATCTCTGTCTTGTGTGATGCTCAAGTTGCTGTGGTTGTCTTCTCCAACAAAGGCAAGCTCTTTGAGTACACAGATTCATGCATGGAGCAAATCCTCGAACGCTATGAAAGATACGCCGAAAGACAGCTAGTCGAACCAGAATTTGAGTCGCAGACCTTTGAATATTGCAGACTAAAGGCTAAGGTTGAGGTGTTGCAAAGAAACCATAGGCACTATTTGGGAGAAGACCTGGATTCCTTGACTCTCAAGGAAATCCAAAATTTGGAGCAACAGCTTGACACTGCTCTTAAACAAATTCGATTAAGAAAAAACCAACTCATGCATGAATCCATCTCTGAGCTTCAGAGAAAGAGAAAGGCGATACAGGAGGAAAATAACTTGCTAGCAAAGAAGATAAAGGAGGAGAAGGCTGCACCCCAGGAGCAGCAGGGC------CAGCCATGTCTAAACAATGGGCAGCCAGCTGGAGACGGAATA---TTCATGCCATCTCGGATGCTT
A_Ziziphus_j_AP1                 ATGGGTAGAGGTAGGGTTCAGTTGAAACGAATAGAGAACAAGATCAACAGGCAGGTTACTTTTTCAAAAAAAAGAGCTGGTCTGTTGAAGAAAGCTCATGAGATCTCTGTTCTTTGTGATGCCGAGGTTGCTCTCATTGTTTTCTCTCACAAAGGGAAGCTCTTTGAATACACAGATTCTTGCATGGAGAAGATACTTGAACGCTATGAAAGATATGCAGAGAGACAGTTAGTGGAACCAGAGGCT---GTCCAGACCCTCGAGTTTTCAAGGCTTAAGGCTAAAATAGAGCTTTTACAGAGAAACCGAAGACACTACTTCGGAGAAGATCTGGATTCACTGAATCTGAAAGAGCTTCAGAACTTGGAGCAACAACTTGATACTGCTCTTAAACAAATTCGATCGAGAAAAAATCAACTCATGTACAATTCAATCTCTGAGCTCCAGAGAAAGGAGAAGGCTATGCAGGAGCAAAACAACTTACTTGCAAAGGAGATCAAGGAAGAGAAATTGGTGCAGCAGGAGCAGCAATGCGCTTCGCAGCCCTGCTTAAATATTGGGTATCGAGCTGGAGACTGAATA---CACATGCCACCTTGGGTGTTT
A_Medicago_t_MtPIM               ATGGGAAGGGGTAGGGTTCAGTTGAAGAGGATAGAAAACAAGATCAATCGTCAGGTTACTTTCTCTAAAAGGAGAGCTGGACTTCTCAAGAAAGCTCATGAGATCTCTGTTCTTTGTGATGCTGAAGTTGCTTTGATTGTCTTCTCCCACAAAGGAAAGCTCTTTGAATATACTGATTCTTGCATGGAGAAGATATTGGAGCGCTATGAAAGGTACGCAGAGAGACAGCTAGTTGCAAATGATTCTGAGTCACAGACTATTGAGTATACGCGACTGAAGGCAAAGATTGATCTTTTGCAAAGAAACTATAGGCACTACATGGGAGAAGATTTGGGATCAATGAGCCTCAAAGAGCTTCAAAGTTTGGAACAGCAGTTAGATACTGCTCTCAAACTCATTGCTACACGCAGAAACCAAGTCATGTACGAGTCCATTTCAGAGCTTCAGAAGAAGGAGAAAGTGATTCAGGAGCAGAATAACATGCTTGCTAAAAAGATCAAGGAGGAAAAGATTGCACAGCAGGAGCACCCACATGTTAATCAGCCAACTTTGAACATGGGTTACTGAACTTGATACGGAGTA---TACCTGCCATCTTGGATGCTT
A_Pisum_s_MADS4                  ATGGGAAGAGGTAGGGTTCAGTTGAAGAGGATAGAAAACAAGATCAATCGTCAGGTTACTTTCTCTAAAAGGAGAGCTGGACTTCTCAAGAAAGCTCATGAGATCTCTGTTCTTTGTGATGCTGAAGTTGCTTTGATTGTTTTCTCCCACAAAGGAAAACTCTTTGAATATACTGATTCTTGCATGGAGAAGATTCTGGAGCGCTATGAAAGGTATGCAGAGAGACAACTAGTTGCAAATGATTCTGAGTCACAGACCATTGAGTATACGAGACTGAAGGCAAAGATTGATCTTTTGCAAAGAAACTATAGGCATTACATGGGAGAAGATTTGGGTACAATGAGCCTCAAAGAGCTTCAGAGTTTGGAACAGCAGTTAGATACTGCTCTCAAACTCATTCGTACACGCAGAAACCAACTCATGTACGAGTCCATTTCAGAGCTTCAGAAAAAGGAGAAAGTGATTCAGGAGCAGAATAACATGCTTGCAAAAAAGATCAAGGAGGAAAAGATTGCACAGCAGGAGCACCCACATGTCAATCAGCCAAGCTTGAACATGGGTTACTGAGCTTGAGACTGAGTA---TACCTGCCACCTTGGATGCTT
A_Lotus_j_LjAP1a                 ATGGGAAGGGGTAGAGTTCAGCTGAAGAGGATAGAGAACAAGATCAATCGGCAGGTAACTTTCTCCAAAAGGAGAGCTGGGCTTCTCAAGAAAGCTCATGAGATCTCTGTTCTCTGCGATGCTGAGGTCGCTTTGATTGTCTTCTCCCACAAAGGAAAGCTCTTTGAATATACCGATTCTTGCATGGAGAAGATACTGGAGCGCTATGAAAGGTATGCAGAGAGACAGCTAGTTGCAAATGATTCTGAATCACAGACTATTGAGTATACTAGACTCAAGGCAAAGATTGACCTTTTGCAGAGGAACCACAGGCACTATATGGGAGAAGATTTGGGTTCAATGAGTCTCAAAGAACTTCAGAGTCTGGAGCAGCAGTTAGATACTGCTCTCAAGCACATTCGTACACGCAGAAACCAACTCATGTACGAGTCCATTTCGGAGCTTCAGAAAAAGGAGAAAGTGATTCAGGAGCAGAATAACATGCTTGCAAAAAAGATCAAGGAGGAAAAGATTGCACAGCACGATCATCCACATGTTAATCAGCCAACTTTGAACATGGGTTACTGAGCTTGAGACGGAGTA---TTCCTGCCACCTTGGATGCTT
A_Vigna_u_VuAP1                  ATGGGAAGAGGAAGGGTTCAGCTGAAGAGGATAGAGAACAAGATCAATCGCCAGGTAACCTTCTCCAAAAGGAGAGCTGGGTTACTCAAGAAAGCACACGAGATCTCTGTGCTCTGTGACGCTGAAGTCGCTTTGATTGTCTTCTCCCACAAAGGAAAGCTCTTTGAATATACCGATTCTTGCATGGAGAAGATACTGGAACGCTATGAAAGGTATGCTGAGAGACAACTTGTTGCCAATGATTCTGAATCACAGACCATTGAGTATACCAGACTCAAGGCAAAGATCGACCTTTTGCAGAGAAACCATAGGCACTATATGGGAGAAGATTTAGGTTCAATGAGTCTGAAAGAGCTTCAGAGTCTGGAGCAGCAGTTAGATACTGCTCTCAAACAAATTCGTACCCGCAGAAACCAACTCATGTACGAATCGATCTCGGAGCTTCAGAAGAAGGAGAAAGTGATACAGGAGCAGAATAACATGCTTGCAAAGAAGATAAAAGAGGAAAAGGTTGCACAGCATGAGCATCCACATGTTAATCAG------CTGAACATGGGTTATTGAACTTGACACGGAGTA---TTCCTGCCACCTTGGATGCTT
A_Lotus_j_LjAP1b                 ATGGGAAGGGGTAGGGTTGAACTGAAGAGGATAGAGAACGTGATCAATCGGCAGGTGACTTTCTCCAAAAGGAGAGGTGGGTTGCTTAAGAAAGCTCATGAGATCTCTGTGCTATGTGATGCTGAGGTTGCTTTGATTGTCTTCTCCCACAAAGGAAAGCTCTTTGAGTATACTGATTCATGCATGGAGAAGATTCTGGAACGCCATGAAAGGTACGCAGAGAGACAGCTAGCAGGAAATGATTCTGATGAACAGACTATAGAATATACTAGACTCAAGTCAAAGATTGACCTCTTGCAGAGAAACCACAGGCACTATGTTGGAGAGGATTTGGATACAATGAGTCTCAAAGAGCTTCAATGCCTGGAGCAGCAGTTAGATACTGCTCTCAAGAACATCCGTACACGCAGAAATCAAGTGATGTACGATTCTATTTCTGACCTTCAGAAAAAGGAGAAAGTGATTAAAGAGCAGAACAACATGCTTGCAAAGAAGATCAAGGAGGAGAAAGCTGTACAGGAGGAGCAGCCATACGTTGATCAACCCACTTTGAACATGGGTTACCGATCTTGACACGGACTA---TTCTTGTCACCTTGGGTGCTT
A_Populus_t_PTAP1_1              ATGGGAAGAGGTAGGGTTCAGTTGAAGAGAATAGAGAACAAGATCAACCGGCAGGTTACATTTTCCAAAAGAAGAACTGGATTGTTGAAGAAAGCTCATGAAATCTCAGTCCTATGTGATGCCGAGGTTGCCTTGATCGTCTTCTCTCATAAAGGGAAGCTCTTTGAATACACCAATGCTTGCATGGAAAAGATACTTGAACGCCACGAGAGGTATGCAGAGAGGCAATTAGTCGCAACTGATCTTGATTCGCAGACCCTAGAGTATAACAGGCTCAAGGCAAAGGTTGAACTTCTACAGAGAAACCACAGGCACTATTTGGGGGAAGATCTGGACTCCGTGAGTCTCAAAGAGCTTCAAAACTTGGAGCAACAGATTGATACCGCCCTTAAACTCATTCGGGAAAGAAAAAACCATCTGATGTATCAGTCGATTTCTGAGCTGCAGATAAAGGAGAAGGCAATTAAAGAGCAAAATAACATGTTAGTGAAGCAGATCAAGGAGGAGAAAGCACTGCAGCCGGATCAGCAAGGCAATGCTCAGCCTTGTTTAAACATCAG-TACTGAACTTGACACGGATTA---TTCGTGTCACCTTGGATGCTT
A_Populus_t_PTAP1_2              ATGGGAAGGGGTAGGGTTCAGTTGAAGAGAATAGAGAACAAGATCAACCGGCAGGTAACATTTTCCAAAAGGAGAACTGGATTGTTGAAGAAAGCTAATGAAATCTCAGTCCTGTGTGACGCTGAGGTTGCTTTGATTGTCTTCTCTCACAAAGGGAAGCTCTTTGAATACACAGATGATTCCATGGAAAAGATACTTGAACGCTACGAGAGATATGCAGAGAGGCAACTAGTTGCCACTGATCTTGATTCACAGACCCTGGAGTATAACAGGCTCAAGGCAAAGGTTGAACTTCTACAGAGAAACCATAGGAACTATTTGGGGGAGGATCTAGACTCCATGAGTCTCAAAGAGCTACAGAACTTAGAGCAACAGATTGATACCGCCCTTAAACACATTCGGGCGAGAAAAAACCATCTGATGAGTCAGTCGATTTCTGAGCTGCAGAGAAAGGAGAAGGCAATTCAAGTGCAAAACAACATGTTAGTGAAGCAGATCAAGGAGGAGAAGGCGCTGCAGCCGGATCTGCAAGGCAATGCTCAGCCTTGCTTAAACATCGGTCACTGAGCTTGGTACGGATTA---TTCTTTTCACCTTGGAGGTTA
A_Salix_d_SAP1_1                 ATGGGAAGAGGTAGGGTTCAGCTGAAGAGAATAGAGAACAAGATCAACAGGCAGGTAACGTTTTCCAAAAGGAGAACTGGGTTGTTGAAGAAAGCTCATGAAATCTCAGTCCTCTGTGATGCTGAGGTTGCTTTGATTGTCTTCTCTCACAAAGGGAAGCTCTTTGAATACACAGATGACTGCATGGAAAAGATACTTGAACGCTACGAGAGGTATGAAGAGAGGCAACTAGCTGCAACTGATTTTGATTCACCGACCCTGGAGTATAACAGGCTCAAGGCAAAGGTTGAACTTCTGCAGAGAAACCATAGGAACTATTTGGGGGAGGATCTAGACTCCATGAGTCTCAAAGAGCTACAGAACTTAGAGCAACAGATCGATACTGCCCTTAAACACATCAGGGCTAGAAAAAACCATCTGATGAGTCAGTCGATTTCCGAGCTGCAGAGAAAGGAGAAGGCAATTCAAGTGCAAAATAACATGCTGGTGAAGCAGATCAAGGAGGAGAAGGCAGTGCAGCCGGATCAGCAAGGCCATGCTCAGCCTTGTTTAAACATCGGTTACCGAGCTTGATGCGGATTA---TTCTTTTCACCTTGGAGGCTA
A_Salix_d_SAP1_2                 ATGGGAAGAGGTAGGGTTCAGCTGAAGAGAATAGAGAACAAGATCAACAGGCAGGTAACGTTTTCCAAAAGGAGAACTGGGTTGTTGAAGAAAGCTCATGAAATCTCAGTCCTCTGTGATGCTGAGGTTGCTTTGATTGTCTTCTCTCACAAAGGGAAGCTCTTTGAATACACAGATGACTGCATGGAAAAGATACTTGAACGCTACGAGAGGTATGAAGAGAGGCAACTAGCTACAACTGATTTTGATTCACAGACCCTGGAGTATAACAGGCTCAAGGCAAAGGTTGAACTTCTGCAGAGAAACCACAGGAACTATTTGGGGGAGGATCTAGACTCCATGAGTCTCAAAGAGCTACAGAACTTAGAGCAACAGATTGATACCGCCCTTAAACACATCAGGGCAAGAAAAAACCATCTGATGAGTCAGTCGATTTCCGAGCTGCAGAGAAAGGAGAAGGCAATTCAAGTGCAAAATAACATGCTGGTGAAGCAGATCAAGGAGGAGAAGGCAGTGCAGCCGGATCAGCAAGGCCATGCTCAGCCTTGTTTAAACATCGGTTACCGAGCTTGATGCGGATTA---TTCTTTTCACCTTGGAGGCTA
A_Vitis_v_VvAP1                  ATGGGAAGAGGTAGAGTTCAGCTGAAGCGCATAGAGAACAAGATCAATCGCCAAGTCACCTTCTCCAAGAGGAGGACTGGGTTGCTGAAGAAAGCTCATGAGATCTCGGTCTTGTGTGATGCAGAGGTTGCTTTGATTGTCTTCTCCACTAAAGGAAAGCTGTTTGAGTACACTGATTCTTGCATGGAGAAGATCCTTGATCGCTATGAAAGATATGCAGAGAGGCAGCTGACTGCAACTGATCCTGAATCACAGTCCCTTGAGTACTCCAAACTTAAGGCAAAGATTGAGCTTTTACAAAGAAGCCAAAGGCACTTTTTGGGGGAAGATCTGGATTCACTGAGTCTGAAAGAGCTCCAAAATTTGGAACAGCAGCTTGATACCGCTCTTAAACACATTCGATCAAGAAAAAACCAGCTAATGTATGAGTCAATTTCTGAACTTCAGAGGAAGGAAAAGGCAATGCAGGAGCAAAATAACATGCTAGCTAAGGAGATCAAGGAGGAGAAGACTGTGCAGCAGGAGCAGCAAGGTAATACACAGCCCTGTCTAAACATGGGTTACTGAGCTGGATACTGAATA---TCCCTCCCACCTTGGATGCTT
A_Heuchera_a_HeaAP1              ---------------------------------GAGAACAAGATCAACAGACAAGTGACATTCTCAAAGAGGAGAGGTGGGCTGGTGAAGAAAGCTCATGAGATCTCAGTGTTGTGTGATGTTGAGGTTGCTTTGATTGTCTTCTCTAATAAAGGAAAGCTTTTTGAGTACACTGATTCTTGCATGGAGAAGATCCTAGAGCGATACGAGAGATATGCAGAGAGACGGCTAGTTGCAACTGGTTCTGAATCACAGTCCTTGGAATACACAAAACTCAAGGCTAAAATTGAGTTGTTGCAAAGAAGTCAGAGGCAATTTATGGGAGAAGATCTAGACTTATTGAGTCTGAGAGAGCTTCAAAATTTGGAGCAACAGCTTGATACCGCTCTTAAACACATAAGATCAAGAAAAAACCAACTCATGAACCAGTCAATATCTGATCTTCAAAAGAAAGAGAAGGCAATACAAGAGCAGAATAACTTGCTAGCAAAGAAGATCAAGGAGGAGAAGGCAATGCAACAGGAGCAGCAAGGAAGCACACAGCCCTGTCTTAACATCAGTTACCGAGCTCGACACCGACTA---TTCATGCCATCTTGGATGCTT
A_Corylopsis_s_CsAP1             ------------------------------------------------------------------------------GGGCTGGTGAAGAAGGCTCATGAGATCTCRGTGCTGTGTGATGCTGAGGTTGCTTTGATTGTCTTCTCCACAAAAGGAAAGCTCTTTGAGTACACTGATTCTTGCATGGAGAAGATCCTTGAACGGTACGAGAGATATGCAGAGCGACAGCTTGTCGCAACTGATCCTAACTCACAGTCCCTGGAATACTCAAGACTTAAGGCTAAGGTTGAGCTTTTGCAAAGAAATCAGAGGCATTTTTTGGGAGAAGATCTGGACTCATTGAGTCTTAGAGAGCTACAAACTATGGAGCAACAGTTAGATACTGCTCTTAAACGCATACGATCAAGAAAAAACCAACTCATGTATGAATCAATTTCTGAGCTTCAGAAAAAGGAGAAGGCAATGCAAGAGCAAAATAACATGCTAGCAAAGAAGATTAAGGAGGAGAAGACAATGCAGCAGGAGGAGCAAGACGGTGCACAGCCCTGCCTAAACATTGGCTACCGAACTCGACACCGAATA---TCCATGCCATATTGGATGCTT
A_Antirrhinum_m_AmFUL            ---------------------------------------------------------------------------------------------------------TCGGTGCTGTGCGATGCTGATGTGGGTTTGATTGTGTTCTCTACTAAAGGGAAATTGTTTGAATATACTGATTCATGCATGGAAAGGATCCTCGAACGATATGAAAGATGTGCTGAAAGGCAGCTGCAAGCACCTGACCTCGAATCACCGAGTTTGGAACATGCAAAGCTGAAGGCGAGAATGGAGGTTCTGCAAAGAAATCAAAAGCATTACATGGGAGAGGACTTGGAACTCTTGTGTTTGAAGGAGCTGCAGAATGTGGAACGTCAACTTGATGCTTCTCTTAAAAACATTCGATCACGCAAGAACCAACTCATGCATGAAACTATTTCTGAGCTTCAAAAAAAGGACAAAGCGTTGCAGGAGCAAAACAACCTTCTTGCCAAGAAGATCAAAGAGGAACAAGAATTCCGAACACAGCAACAAAACACCTCCCAAAGCTCCTTGAGTCTCAGTTGCGGA---AGTAACAATAAG---ATATTGCCCCCCTGGATG---
A_Solanum_l_LYesFUL2             ATGGGTAGAGGAAGAGTACAATTGAAGAGAATTGAGAACAAAATTAATCGTCAAGTTACTTTTTCAAAGAGGCGATCTGGTTTGCTTAAAAAAGCTCATGAGATCTCTGTGCTTTGCGATGCTGAAGTTGGACTCATTGTTTTCTCAACTAAAGGAAAACTCTTTGAGTATACTGACTCTTGCATGGAAAGGATTCTTGAAAGGTATGAAAGGTACGCTGAAAGGCAGCTTAATGCTACTGATATTATAACCCCGACTTTGGAACATGCTAAGCTTAAGGCCAGACTTGAGGTTTTGCAAAGAAACCAAAAGCATTATGCAGGAGAAGAGTTGGACACATTGAGTATGAAAGAGCTTCAGAATCTGGAACACCAGCTCGATTCTGCTCTTAAGCACATTCGCTCTAGAAAGAACCAATTGATGCATGAATCCATTTCTGAGCTTCAAAAGAAGGACAAGGCATTGCAAGAACAAAACAACAATCTTTCAAAGCAGGTTAAGGAAGAGAAAGAGATGCAACAGGAGCAACAGGATAATTCACACAACAATCTTCACATAGGGTACGGATCATCGCAACAATCT---GTGGTGCCTCCATGGATGCTT
A_Solanum_t_StAP1                ATGGGTAGAGGAAGAGTACAATTGAAGAGAATTGAGAACAAAATCAATCGTCAAGTAACTTTTTCAAAGAGGCGATCTGGTTTGCTGAAAAAAGCTCATGAGATCTCTGTGCTTTGCGATGCTGAAGTTGGACTCATTGTTTTTTCAACTAAAGGAAAACTCTTTGAGTATACCGACTCTTGCATGGAAAGGATTCTTGAAAGGTATGAAAGGTACGCTGAAAGGCAGCTTAATGCTACTGATATTGAAACCCCGACTTTGGAACATGCTAAGCTTAAGGCCAGACTTGAGGTTTTGCAAAGAAACCAAAAGCATTATGCAGGAGAAGAGTTGAACACATTGAGTATGAAAGAGTTTCAGAATCTGGAACACCAGCTCGATTCTGCTCTTAAGCACATTCGATCAAGAAAGAACCAATTGATGCATGAATCCATTTCTGCGCTGCAAAAGAAGGACAAGGCATTGCAAGAACAAAATAACAATCTTTCAAAGCAGGTGAAGGAAGAGAAAGAGATGCAACAGGAGCAACAGGATAATTCACACAACAACCTTCACATGGGGTACGGATCATCGCAGCAATCT---GTGATGCCTCCATGGATGCTT
A_Nicotiana_t_NtMADS11           ATGGGGAGAGGAAGAGTGCAACTGAAGAGAATTGAGAACAAGATCAATCGACAAGTCACCTTCTCAAAAAGACGATCTGGTTTGCTCAAGAAAGCTCATGAGATCTCTGTACTTTGTGATGCTGAGGTTGGTTTAATTGTTTTTTCTACAAAAGGCAAACTCTTTGAGTATACCGATTCTTGCATGGAAAGGATTCTTGAAAGGTATGAAAGGTACGCTGAGAGGCAGCTTACTGCTACTGATCATGAAACCCCGACTTTGGAACATGCTAAGCTTAAGGCAAGATTTGAGGTTTTGCAAAGAAACCAAAGGCATTATGCAGGAGAAGATTTGGACTCATTAAGTATGAAAGAGCTGCAGAATCTTGAGCACCAGGTCGATTCTGCTTTAAAGCACATTCGATCAAGAAAGAATCAATTGATGCATGAATCCATTTCTGAGCTGCAAAAGAAGGACAAGGCATTGCAAGAGCAAAACAACAAGCTCTCGAAGCAGGTGAAAGAAGAGAAAGAGCTGCAGCAGGAGCAACAGGATAACTCACAGAGCTCTCTTCACCTTGGGTACGGATCATCGCAACAAACT---GTAATGCCGCCATGGATGCTT
A_Petunia_h_FBP26                ATGGGGAGAGGAAGAGTGCAACTCAAGAGAATTGAAAACAAAATCAATCGACAAGTTACGTTTTCGAAACGACGATCTGGGTTGTTGAGGAAAGCTCATGAGATTTCTGTGCTTTGTGATGCTGAAGTTGGACTAATTGTTTTCTCCACTAAAGGCAAACTCTTTGAGTATACTGATTCTTGCATGGAAAGGATTCTTGAAAGGTATGAAAGATACGCTGAGAGGCAGCTTAGTGCCACTGATAATGATACTCCGACTCTGGAACATGCTAAGCTTAAGGCCAGGCTTGAAGTTTTGCAAAGAAACCAAAAGCATTATGCGGGAGAAGACTTGGATTCCTTAAGCATGAAAGAGCTTCAAAATTTGGAGCAGCAGCTCGATTCTGCTCTTAAACAGATTCGATCAAGAAAGAACCAATTGATGCATGAGTCTATTTCTGAGCTGCAAAAGAAGGACAAGGCATTGCAAGAGCAAAACAACAAGCTCTCGAAGCAGGTGAAGGAAGAGAAAGAGCTACAGCAGGAACCACAGGATAACTCACAGAACTCTCTTCACCTTGGGTACGGGTCTTCACAGCCAACT---GTGATGCCCCCATGGATGCTT
A_Solanum_l_TDR4                 ATGGGAAGAGGAAGAGTCCACTTGAAGCGAATAGAGAACAAAATTAACCGTCAAGTTACCTTCTCGAAACGTCGATCTGGTTTGCTGAAGAAAGCCCATGAGATCTCTGTGCTTTGTGATGCTGAGGTTGGTTTGATTGTTTTTTCTACTAAAGGAAAACTCTTTGAATATAACGATTCCTGCATGGAGAGGATACTTGAAAGATATGAAAGATACGCTGAGAAACAGCTTGTTCCTACTGATCATACCTCCCCGACCCTTGAACATGCAAAACTTAAGGCCAGACTTGAGGTTCTGCAGAGGAACCAAAAGCATTATGTGGGAGAAGATTTGGAGTCCTTAAGTATGAAGGAACTTCAGAATCTGGAGCACCAGCTTGATTCAGCTCTTAAACACATTCGATCAAGAAAGAATCAATTGATGCATGAGTCCATTTCTGTGCTTCAAAAAAAGGACAGAGCATTGCAGGAGCAAAACAACCAGCTTTCGAAGAAGGTGAAGGAGGAGAAAGAGGTGCAGCAAGAA---------AACTCACAAGACTCTCCTCACCTTGGGTACGGATCTTCACAGGGTACT---GTGATGCCACAATGGATGCTT
A_Solanum_t_StPOTM1_1            ATGGGAAGAGGAAGAGTCCAGTTGAAGCGAATAGAGAACAAAATTAACCGTCAAGTGACTTTCTCGAAACGTCGATCTGGTTTGCTGAAGAAAGCTCATGAGATCTCTGTGCTTTGTGATGCTGAGGTTGGTTTGATTGTTTTTTCCACTAAAGGAAAACTCTTTGAATATAATGATTCATGCATGGAGAGGCTACTTGAAAGATATGAAAGATACGCTGAGAGGCAGCTTGTTCCTACTGATCATACATCCCCGACTCTGGAACATGCAAAACTTAAGGCCAGACTTGAGGTTCTGCAGAGGAACCAAAAGCATTATGTGGGAGAAGATTTGGAGTCGTTAAATATGAAAGAACTTCAGAATCTTGAACACCAGCTTGATTCTGCTCTTAAACACATTCGATCAAGAAAGAACCAATTGATGCATGAGTCCATTTCTGTGCTTCAAAAACAGGACAGAGCATTGCAGGAGCAAAACAACCAGCTTTCCAAGAAGGTGAAGGAGGAGAAAGAGGTGCAGCAAGATCAGCAGGAAAACTCACAAGACTCTCCTCACCTTGGGTACGGATCTACACAGGGTACT---GTGATGCCACAATGGATGCTT
A_Nicotiana_t_NtFUL              ATGGGAAGAGGAAGGGTGCAGTTGAAGAGAATTGAGAACAAAATTAATAGGCAAGTTACTTTCTCAAAACGTCGATCTGGTTTGCTTAAGAAAGCTCATGAGATCTCTGTGCTTTGTGATGCTGAGGTTGGTTTGATTGTTTTTTCTACAAAAGGCAAACTCTTTGAATATACTGATTCTTGCATGGAGAGGATCCTTGAAAGATACGAAAGATACGCTGAGAGGCAACTTGTTACTACTGATCATAGCTGCCCGACCCTGGAACATGCAAAACTTAAGGCTAGACTTGAGGTTTTGCAGAGAAACCAAAGGCATTATACGGGAGAAGATTTGGACTCGTTAAGTACGAAGGAACTTCAGAATTTGGAACACCAGCTGGATTCTGCTCTTAAACACATTCGCTCAAGCAAGAACCAATTGATGCATGAGTCTATTTCTGAGCTTCAAAAAAAGGACAAAGCACTGCAGGAGCAAAACAACCAGCTTTGCAAGAAGGTGAAGGAGGAGAAAGAGTTGCAGCAAGAGCAGCAGGAAAACTCACAGGACTCTCCTAACCTTGGGTATGGAGGTTCGCAGACTACT---GTGATGCCCCCATGGATGATT
A_Petunia_h_PFG                  ATGGGAAGAGGAAGAGTGCAGATGAAGAGAATTGAGAATAAAATTAATAGACAAGTTACTTTTTCAAAACGTCGATCTGGATTATTGAAGAAAGCTCATGAAATCTCTGTGCTTTGTGATGCTGAAGTTGGTTTAATTGTTTTTTCTACTAAAGGCAAACTCTTTGAGTATACTGATTCTTGCATGGAGAGGATTCTTGAAAGATATGAAAGATACGCTGAGAGGCAGCTTGTTTCTACTGATCATAGCTCCCCGAATCTGGAACATGCAAAACTTAAGGCCAGAATTGAGGTTGTGCAGAGAAACCAAAGGCATTATATGGGAGAAGATTTGGACTCGTTAAGTATGAAAGACCTTCAGAATTTAGAACAACAGCTGGATTCTTCTCTTAAACACATTCGATCAAGAAAGAACCAATTGATGCATGAGTCCATTTCTGAGCTTCAAAAAAAGGACAAATCATTGCAAGAGCAAAACAACCTTCTTTCAAAGAAGGTGAAGGAGGAGAAAGAGTTGCAACAAGAGCAGCAGGAGAACTCACAGGACTCTCCTCACCTAGGGTACGGAGCTTCACAGCCTACA------ATGCCACCATGGATGCTT
A_Chrysanthemum_m_CDM8           ATGGGTAGAGGAAGAGTTACTCTGAAGAGGATAGAGAACAAGATCAACCGACAAGTGACTTTCTCCAAACGCCGCTCCGGATTGTTGAAGAAAGCTCATGAGATCTCCGTTCTGTGTGATGCTGATGTTGCACTGATCGTGTTTTCCACAAAAGGAAAGCTTTGCGAATACACGGATTCATCAATGGACAGGATCCTTGAGAGGTATGAAAGATACGCAGAGATGCAACTTACTTCAACCCATAACGAATCACAAACTCTGGAACACGCCAAGCTCAAAGCTAGAATTGAGCTTTTGCAGAAATCAAAAAGGCATTTGATGGGAGAAGAACTTGATTCCTTGACTCTCAAAGAGCTTCAAGGTTTGGAGCAGCAACTTGATACAGCTCTTAAACACGTTAGGTTGAGAAAGAATCAGCTGATGTTTGAATCAATTTCCGCCCTCCAAAAGAAGGACAAGGATATGCAAGAACGAAACAACATACTCTCTAAGCAGATTAAGGAAGAGAAAGATGCAAAAGAGCATGCTGCC---------------TCGCTTCACCTGGGCGATGATATCCCGCCACAAACT---TTCATGCCCCCATGGATGGTT
A_Gerbera_h_GSQUA5               ATGGGGAGGGGAAGAGTGATGTTGAAGAGGATCGAGAACAAAATCAATCGGCAAGTCACTTTCTCGAAACGGAGATCGGGATTGTTGAAGAAAGCTCACGAGATCTCGGTTCTCTGCGACGCCGATGTCGCTCTCATCGTCTTCTCCACCAGAGGAAAGCTCTGCGAGTATACAGATGCCTCCATGGAAAGGATTCTTGAGAGGTATGAACGATATGCAGAAAGGCAGCTTACTGCAACCGATAACGAATCACATACCATGGAACATGCCAAGCTCAAGTCTAGAACTGAGCTTTTGCAGAAAACCCAAAGGCATTTCATGGGGGAAGAACTTGATTCCTTGAGTCTGAAAGAGCTTCAAAATCTGGAGCAGCAACTTGATACAGCTCTTAAACATATTAGGTTGAGAAAGAACCAGCTGATGTTTGAATCGATTTCTGTGCTTCAAAAGAAGGACAAGGCATTGCAGAATCAAAATAACTTTCTCTCAAAGAAGGTCAAGGAAGAGAAAGAACTGCAACAAGAGCAGCAAGAAATG---GCCAGT---------ATTGGGGAAAAA------CAACAAACA---TCAATGCCGCCATGGATGCTT
A_Camellia_j_APL1                ATGGGGAGAGGAAGAGTCCAGCTGAAGAGGATCGAGAACAAGATCAACAGACAAGTTACTTTCTCAAAACGCCGTTCTGGACTTCTCAAAAAAGCTCACGAGATCTCAATCCTCTGCGATGCTGAGATCGCTCTCATCATCTTCTCCACCAAAGGAAAGCTCTTCGAATACACGGATTCCTGCATGGAAAGGATTCTTGAGCGATATGAGAGGTACGCAGAAAGGCAGCTTATTGCCACTGATACTGAATCACAGACTCTGGAAAATGCTAAGCTCAAGGCTAGGTTGGAGGTTCTACAAAAAAATCAAAGGCATTTGATGGGAGAAGACATCGATACCTTGAATCTTAAAGAGCTTCAGAATTTGGAGCACCAGCTCGACTCTGCTCTTAAACATATAAGGACAAGAAAGAACCAACTAATGTACGAATCCATCTCTGAGCTTCAAAAAAAGGATAAGGCATTGCAGGAGCAAAACAACTTGCTTACAAAGCAGATTAAGGAAGAGAAGGAA---CAGCAGGAGCAGCAAGATAATTCACAGCACTCCTTGAACATTGGTTACGGAGCTCCGCAACAAGCA---GTAATGCCACCATGGATGATT
A_Actinidia_c_FUL                ATGGGGAGAGGGAGAGTGCAGCTGAAGAGGATAGAGAACAAGATCAACAGGCAAGTGACCTTCTCGAAGAGGCGTTCTGGCTTGCTCAAGAAAGCTCGCGAGATCTCCATCCTCTGCGATGCCGAAGTCGGTCTCATCATCTTCTCCACCAAAGGCAAGCTCTTCGACTACTCCGATTCCTGCATGGAAAGGATTCTTGAACGATATGAGAGATACGCACAAAGGCAGCTTATTGCCCCTGATCTACAGTCACAGAATCTTGAAATTGCCAAGCTCAAGGCTAGGCTGGAGGTTCTACAAAGAAACCAAAGGCATTTTATGGGAGAAGAGCTTGATAGCTTGAGTCTGAAAGAGCTTCAAACCTTGGAGCACCAGCATGACACTGCCCTCAAACATATAAGGTCAAGAAAGAACCAACTAATGCATGAATCCATCTCCCAACTTCAGAAAAAGGATAAGGCATTGCAGGAGCAAAATAACTTGCTTGCAAAAAAGATCAAGGAAAAGAAGGAACAACAACAGGAGCAGCAAGAAAGTTCACAGCAGTCCTTCAACATTGGT---GAAGCTCCAGAGCAACCA---ATGATGCCACCATGGATGTTT
A_Arabidopsis_t_FUL              ATGGGAAGAGGTAGGGTTCAGCTGAAGAGGATAGAGAACAAGATCAATAGGCAAGTTACTTTCTCAAAGAGAAGGTCTGGTTTGCTCAAGAAAGCTCATGAGATCTCTGTTCTCTGCGATGCTGAGGTTGCTCTCATCGTCTTCTCTTCCAAAGGCAAACTCTTCGAATATACCGACTCTTGCATGGAGAGGATACTTGAACGCTATGATCGCTATTCAGACAAACAACTTGTTGGCCGAGACGTTTCACAAAGTGTTCTAGAACATGCTAAGCTCAAGGCAAGAGTTGAGGTACTTGAGAAGAACAAAAGGAATTTTATGGGGGAAGATCTTGATTCGTTGAGCTTGAAGGAGCTCCAAAGCTTGGAGCATCAGCTCGATGCAGCTATCAAGAGCATTAGGTCAAGAAAGAACCAAGCTATGTTCGAATCCATATCTGCGCTCCAGAAGAAGGATAAAGCCTTGCAAGATCACAACAATTCGCTTCTCAAAAAGATTAAGGAGGAGAAGAAAACGCAGCAA---CAATTATGCAACTCTCCTTGCGTAACCTCCTCCAGATTTGGTGCATCGTTGGAATCT---CTGCTTCCGGCTTGGATGTTA
A_Capsella_r_FUL                 ATGGGGAGGGGTAGGGTTCAGCTGAAGAGGATAGAGAACAAGATTAATAGGCAAGTTACTTTCTCCAAGAGAAGGTCTGGTTTGCTCAAGAAAGCTCATGAGATCTCTGTTCTCTGCGATGCTGAGGTTGCTCTCATCGTCTTCTCTTCCAAAGGCAAACTCTTCGAATATACCGACTCTTGCATGGAAAGGATACTTGAACGCTATGATCGCTATTCAGACAAACAACTTGTTGGCCGAGAAGTTTCGCAGAGTGTTCTAGAACATGCTAAGCTCAAGGCAAGAGTTGAGGTACTTGAGAAGAACAAAAGGAATTTCATGGGGGAAGATCTCGATTCGTTGAGCTTAAAGGAGCTTCAAAGCTTGGAGCATCAGCTCGATGCTGCTATCAAGAGCATTAGGTCAAGAAAGAACCAAGCAATGTTCGAATCCATATCTGCGCTTCAGAAGAAGGATAAGGCTTTGCAAGATCATAACAATTCGCTTCTCAAAAAGATTAAGGAGGAGAAGAAAACGCAGCAA---CAATTATGCAACTCTCCCTGCTTAAGCTCCTCCAGATTTAGTGCACCGTTGGAATCT---CTTCTTCCGGCTTGGATGTTA
A_Brassica_r_Brara.B03740.1      ATGGGAAGGGGTAGGGTTCAGCTGAAGAGGATAGAGAATAAGATCAATAGGCAAGTTACTTTCTCAAAGAGAAGGTCTGGTTTGCTCAAGAAAGCTCATGAGATCTCTGTTCTCTGCGATGCTGAGGTTGCTCTCATCGTCTTCTCTTCCAAAGGCAAACTCTTCGAATATACAGACTCTTGCATGGAAAGGATACTTGAACGCTATGATCGCTATTCAGATAAACAACTTGTTGGCCGAGACATTTCACAGAGTGTTCTAGAACATGCTAAGCTCAAGGCAAGAGTTGAGGTACTTGAGAAGAACAAAAGGAATTTTATGGGGGAAGATCTTGATTCATTGAGTTTAAAGGAGCTTCAAAGCTTGGAGCATCAGCTCGATGCTGCTATTAAGAGCATTAGGTCAAGAAAGAACCAAGCTATGTTCGAATCCATATCAGCGCTCCAGAAGAGGGATAAGGCCTTGCAAGATCACAATAATACGCTTCTCAAAAAGATTAAGGAGGAGAAGAAAACGCATCAA---CAATTATGCAACAATCCCTGTTTAACCTCCTCCAGATTTGGTGCATCGTTGCAATCT---CTTCTTCCGGCTTGGATGTTA
A_Sinapis_a_SaMADSB              ATGGGAAGGGGTAGGGTTCAGCTGAAGAGGATAGAAAACAAGATCAATAGGCAAGTTACTTTCTCAAAGAGAAGGTCTGGTTTGCTCAAGAAAGCTCATGAGATCTCTGTTCTCTGCGATGCTGAGGTTGCTCTCGTCATCTTCTCTTCCAAAGGCAAACTCTTCGAATATACCGACTCTTGCATGGAAAAGATACTTGAACGCTATGATCGCTATTCAGACAAACAACTTGTAGGCCGAGACATTTCACAGAGTGTTCTAGAACATGCTAAGCTCAAGGCAAGAGTTGAGGTACTCGAGAAGAACAAAAGGAATTTTATGGGGGAAGATCTTGATTCGTTGAGCTTAAAGGAGCTCCAAAGCTTGGAGCACCAGCTCCATGCTGCTATCAAGAGCATTAGGTCAAGAAAGAACCAAGCTATGTTCGAATCCATATCAGCGCTCCAGAAGAAGGATAAGGTCTTGCAAGATCACAACAATGCGCTTCTCAAAAAGATTAAGGAGGAGAAGAACACGCATCAA---CAACTATGCAACAATCCCTGCTTAACCTCCTCCAGATTTGGTGCATCGTTGGAATCT---CTCCTTCCAGCTTGGATGTTA
A_Lepidium_a_FUL                 ATGGGAAGAGGTAGGGTTCAGCTTAAGAGGATTGAAAACAAGATCAATAGACAAGTTACTTTCTCAAAGAGAAGGTCTGGTTTGCTCAAGAAAGCTCATGAGATCTCTGTTCTTTGTGATGCTGAGGTTGCTCTCATCGTCTTCTCTTCCAAAGGCAAACTCTTCGAATATACTGACTCTTGTATGGAGAGGATACTTGAACGCTATGATCGTTATTCAGACAAACAACTTGTTGGTCGTGACGTTTCGCAGAGTGTACTAGAACATGCCAAGCTCAAGGCAAGAGTTGAGGTACTTGAGAAGAACAAAAGGAATTTTATGGGGGAAGATCTTGATTCATTGAGCTTAAAGGAGCTTCAAAGCTTGGAGCATCAGCTTGATGCTGCTATCAAGAACATTAGGTCAAGAAAGAACCAAGCTATGTTGGAATCCATATCTGCCCTTCAGAAGAAGGATAAGGCCTTGCAGGATCACAATAATTCGCTTCTTAAAAAGATAAAGGAGGAGAAGAAAACGCAGCAA---CAATTTTGTAACTCTCCCTGCGTTACCTCCTCCAGATTTGGTGCACCGTTAGAATCT---CTTCTTCCGGCTTGGATGTTA
A_Theobroma_c_TcAP1_1            ATGGGGAGGGGTAGGGTTCAGCTGAAGAGAATAGAGAACAAGATCAACAGGCAAGTGACTTTTTCAAAGAGAAGGTCCGGTTTGTTGAAGAAAGCCCATGAGATCTCTGTCCTTTGTGATGCTGAGGTTGCTCTGATTGTCTTCTCAACTAAAGGGAAGCTCTTTGAATACACAGATTCTTGCATGGAGAGGATCCTTGAACGGTATGAAAGATATGCAGAGAGGCAACTTGCTGGGAATGAAGTTGACCAAAATACTCTAGAACATGCAAAACTTAAAGCCAGAATGGAGGTTTTACAAAGAAACCAAAGGCATTTCATGGGAGAAGATCTTGACAATTTAAGTCTTAGAGAGCTTCAAAATTTGGAGCAACAGCTTGATTCTGCCCTTAAACACGTACGCTCAAGAAAGAATCAGCTCATGTTTGAATCAATTTCTGAGCTTCAGAAAAAGGATAAAGCATTGCAAGAGCAGAATAACATGCTTGCAAAGAAGGTGAAAGAAGAGCAGGCAGTACAGCAGGAGCAGCAATGCGACACACAG---------------AGTTATAATCCAGCACATGGAGCG---CTCTTGCCACCTTGGATGATT
A_Litchi_c_AP1                   ATGGGAAGAGGTAGAGTTCAGCTGAAGAGGATAGAGAACAAGATCAACAGACAGGTGACTTTCTCTAAGAGAAGGTCTGGCTTGTTGAAGAAAGCTAATGAGATCTCTGTGCTTTGTGATGCTGAGGTTGCTTTGATCGTCTTCTCTACCAAAGGAAAGCTCTTTGAATACACCGATTCTTGCATGGAAAGAATCCTTGAAAGGTATGAGAGATATAATGATAGGCAGCTTATCGCTAATGAGGTGGAACAGAATACTCTGGAACATGCAAAGCTGAAAGCAAGGGTGGAGGTTTTGCAAAGAAATCAAAAGCATTACATGGGTGAAGATCTTGACTCCCTTAGTCTCAAAGAACTTCAAAGTTTGGAGCAGCAGCTTGATTCTGCTCTTAAACACATTCGGACAAGAAAGAACCAACTCATGTTTGAATCCATTTCGGACCTTCAGAAAAAGGACAAATTATTGCAAGAGCAAAATAACTTGCTTGCTAAAAAGGTGAAGGAAGAGAAGACAATCCAACAAGAGCAGCAAGGCAACTCGCAGCAGTCCTTAAACAATAGTTACACTCCA---AAT---ACA---ATCTTGCCCCCATGGATGCTT
A_Betula_p_BpMADS5               ATGGGGAGAGGAAGGGTTCAGTTGAAAAGGATCGAGAACAAGATCAACAGGCAGGTCACTTTCTCCAAGAGACGGTCAGGTTTGCTGAAGAAAGCCCATGAGATCTCTGTGCTTTGTGATGCTGAGGTGGCCTTGATTGTCTTCTCCACCAAAGGGAAGCTCTTTGAGTATACTGATTCTTGTATGGAAAGGATCCTTGAACGGTATGAGAGATATGCAGACAGGCAGCTTCTTGCAAATGATCTTGAACAAAATACTCTGGAACATGCAAAGCTCAAGGCTAGGATTGAGGTTTTGCAAAGAAATCAGAAGCATTTCGTGGGAGAAGATCTCGATTCCTTGAGTCTTAAAGAGCTTCAAAATTTGGAGCAACAGCTTGATTCTGCTCTCAAACACATCAGGTCAAGAAAGAACCAACTTATGTACGAATCGATTTCAGAGCTTCAGAGAAAGGATAAGGCATTGCAGGAGCAAAACAACGTGCTTGCAAAGAAGGTGAAGGAAGAAAAGGAATTACAACAGGAGCAGCAGACCGATTCACCGTCGTCGTTGAACATTGGCCAGACTCCACCTCAT---GCA---CTCCTGCCCCCTTGGATGCTT
A_Cucumis_s_CsAP1_1              ATGGGGAGAGGGAGAGTGCAATTGAAGAGAATAGAGAACAAAATTAATAGACAAGTGACTTTCTCTAAAAGAAGGTCAGGTTTATTGAAGAAAGCTCATGAAATTTCAGTTCTTTGTGATGCTGAAGTTGCTCTTATTGTTTTCTCCACCAAGGGGAAGCTCTTTGAATACACTGATTCTTGCATGGAGAAAATTCTTGAGCGTTATGAAAGGTACGCAGAGAGGAGACTTGTTGCAAATGATAGCCAACCAAATACACTTGAACATGCAAAGCTTAAAGCCAGAATAGAGGTTTTACAGAAAAACCACAGGCATTTCATGGGGGAAGATCTCGACTCATTGAGTCTAAAAGAGCTCCAAAATATTGAGCAACAACTTGATTCTGCACTCAAGCATATAAGAGCTAGGAAGAACCAACTCATGCATGAATCCATTACAGAGCTACAGAAAAAGGGCAAAGTACTACAAGAGCATAATAACATCTTAGGCAAAAAGATAAAGGAGGAGAAATCACGACACAATGAGCAGCAGCACAATAGTCCACCATTTCAATCTCTTAGGTATGCTCCCAATGAA---ACC---CTCCTTCCGCCGTGGATGCTC
A_Juglans_r_AP1                  ATGGGACGAGGGAAGGTCGAGTTCAAGCGGATAGAGAACAAGATCAACAGGCAGGTCACTTTCTCAAAGAGAAGGTCTGGCTTGCTGAAGAAAGCCCACGAGATCTCTGTGCTTTGTGATGCCGAAATTGCCCTTATTGTTTTCTCTACCAAAGGGAAGGTCTTTGAGTATACCTCTAGGTGCATGGAAAGAAATCTCGAACGGTACGAGAGATATGCGGACAGGCAACTTCTTGCGAATGCTCTTGAACCAAATACTCTGGAGCATGCTAAGCTCAAGGCTACGATTGAAGTGGGAGAAAGGACCTCTTGGCATTTAATGGGAGAAGATCTCGACTCCTTGAGTCTTAAAGAGCTTCAAAATTTGGAGCAACAGCTTGATTTTGCTCTCAAACACATAAGGTCGAGAAAGAACCAAGTTATGCACGAATCCATTTCGGCGTTTCAGAAAAAGGATAAGGCATTGAAGGAGCAAAACAACGTGCTTGCCAAGAAGGTGAAGGAGGAAAAGGAACTTGAACAGGATCAGCAGTCACACACACCGCCCTTGGACAATATTGGTTACAGTCCATCTAAT---ACAGTACTCCTGCCCCCTTGGATGCTT
A_Prunus_p_PpMADS6               ATGGGGAGGGGAAGCGTGCAGCTGAAGAGGATTGAAAACAAGATCAACAGGCAGGTGACCTTCTCAAAGAGAAGGTCTGGGTTGCTGAAGAAAGCCCAAGAGATTTCTGTGCTTTGTGATGCTGAGGTTGCTTTGATTGTCTTCTCCACCAAAGGCAAGCTCTTTGAGTACACTGACTCCTGCATGGAAAGGATCCTGGAAAGGTACGAAAGATACTCAGAGAAGCAGCTTCTTGCAAATGATCATGAATCAACTACTCTGGAACATGCGAAGCTCAAGGCTAGGGTGGAGGTTTTACAAAGAAATTGCAGTCATTTTATGGGGGAAGATCTCCAATCTTTAAGTCTGAAAGAGCTTCAGAATTTGGAGCAACAGCTTGATTCTGCACTGAAGCACATAAGGTCAAGAAAGAACCAGGTTATGTACGAATCGATTTCAGAGCTGCAAAAGAAGGATAAGGCATTGCAGGAGCAAAACAACTTGCTGGCAAAGAAGGTAAAGGAGGAGAAAGCACTACAGGCAGAGCAGCAGGGCGACTGCGCATCCTTG---AATTTCGGCTACACCCCGACAAAT---ACT---CTCCTTCCCCCATGGATGCTC
A_Prunus_p_PpMADS2               ATGGGGAGGGGAAGGGTGCAGCTGAAGAGGATTGAAAACAAGATCAACAGGCAGGTGACCTTCTCAAAGAGAAGGTCTGGGTTGCTGAAGAAAGCCCAAGAGATTTCTGTGCTTTGTGATGCTGAGGTTGCTTTGATTGTCTTCTCCACCAAAGGCAAGCTCTTTGAGTACACTGACTCCTGCATGGAAAGGATCCTGGAAAGGTACGAAAGATACTCAGAGAAGCAGCTTCTTGCAAATGATCATGAATCAACTACTCTGGAACATGCGAAGCTCAAGGCTAGGGTGGAGGTTTTACAAAGAAATTGCAGTCATTTTATGGGGGAAGATCTCCAATCTTTAAGTCTGAAAGAGCTTCAGAATTTGGAGCAACAGCTTGATTCTGCACCGAAGCACATAAGGTCAAGGAAGAACCAGGTTATGTACGAATCGATTTCAGAGCTGCAAAAGAAGGATAAGGCATTGCAGGAGCAAAACAACTTGCTGGCAAAGAAGGTAAAGGAGGAGAAAGCACTACAGGCAGAGCAGCAGGGCGACTGCGCATCCTTG---AATTTCGGCTACACCCCGACAAGT---ACT---CTCCTTCCCCCATGGATGCTC
A_Malus_d_MdMADS2                ATGGGGAGGGGAAGGGTGCAGCTGAAGAGAATTGAGAACAAGATCAACAGGCAGGTGACCTTCTCAAAGAGAAGGTCGGGGCTGATGAAGAAAGCTCATGAGATTTCTGTGCTTTGTGATGCTGAGGTTGCTTTGATTATCTTCTCCACCAAGGGCAAGCTCTTTGAGTACAATGATTCCTGCATGGAAAGGATCCTGGAAAGGTACGAAAGATACACAGAGAGGCAGCTTCTTGCAAATGATAATGAATCCACTACTCTGGAACATGCAAAGCTCAAGGCTAGGGTGGAGGTTTTACAAAGAAATCAAAGACACTATATGGGAGAAGATCTCCAATCCTTAAGTCTCAAAGAGCTTCAAAATTTAGAGCAACAGCTTGATTCTGCACTGAAGCACATAAGGTCAAGAAAGAACCAAGTTATGTACGAATCGATTTCTGAGCTCCAGAAGAAGGATAAGGCATTGCAGGAGCAAAACAACTTGCTGGCAAAGAAGGTGAAGGAGGAGAACGCAGTACAACAGGAGCATCAGAGGAACTCCGCATCCTTG---AATTTCGGCTACACCCCAACTCAT---ATG---CTGCTGCCCGCTTGGATCGTC
A_Pisum_s_PEAM2                  ATGGGGAGAGGAAGGGTGCAATTGAAGAGGATTGAGAACAAGATCAATAGGCAAGTGACATTTTCAAAGAGAAGATGTGGTCTGTTGAAGAAAGCTCATGAGATCTCTGTGCTCTGTGATGCTGAGGTTGCTCTTATTGTCTTCTCCAACAAAGGAAAACTCTATGAATATAGCGATCCCTGTATGGAAAGAATTCTAGAACGATATGAAAGGTATGCGGAGAGGCAACATGTTCCAAATGATCAGCCCCAAAATATTATAGAACATGCAAAGTTGAAGGCAAGGTTGGAAGTCATACAGAAAAATCAAAGGAATTTTATGGGTGAAGAACTTGATGGCTTAAGTATGAAAGAGCTTCAGAATTTGGAGCATCAACTTGATTCAGCTCTCAAACAGATTAGATCAAGAAAGAACCAAGTTGTGTATGAATCCATTTCAGAGCTCCAAAAAAAGGATAAGGCCCTTCAAGAAAAAAACAATCTGCTCACAAAAAAGATAAAGGAGGAGAAGGCATTA------GAGCTACACGATGATTCTCAAGAGACACCGAATATTGGACCTGGAAGC---CAACAAGCC---CTTCTTCCACCATGGATGCTT
A_Phaseolus_v_AP1_2              ATGGGGAGAGGAAGGGTGCAGTTGAAGAGGATCGAGAACAAGATCAATAGGCAAGTAACGTTCTCCAAGAGAAGGTCTGGTTTGCTCAAGAAAGCTCATGAGATCTCTGTGCTTTGTGATGCTGAAGTCGCCCTCATAGTCTTCTCCACCAAAGGCAAACTCTTTGAGTACAGCGATCCATGTATGGAAAGAATTCTTGAACGGTATGAGAGGTATGCAGAGAGGCAGCTTGTTGTAAGTGATCAACCACAAAGTACTCTAGAACATGCAAAGCTCAAAGCAAGGTTGGAAGTTCTACAGAAAAATCAAAGGAATTTTATGGGACAAGATTTGGATGGTCTAAGTATCAAAGAGCTTCAGAATTTGGAGCATCAGCTTGATAGTGCTCTCAAACACATTAGATCACGGAAGAACCAACTCATGTATGAATCTATTTCAGAGCTTAATAAAAAGGATAAGGCCCTACAAGAACAAAACAACACTCTCGCAAAGAAGATAAAGGAAGAGAAGGCACTACAACAAGAGCGACAAGAAGCCTCCCAAGAGACATCTAATATTAGATCAGGAAGTACACCACGAGCC---ATTCTTCCACCTTGGATGCTT
A_Pisum_s_FULb                   ATGGGGAGAGGAAGAGTGCAGTTGAAGAGGATTGAGAACAAAATCAATAGACAAGTAACTTTTTCGAAAAGACGGTCTGGTTTGTTGAAGAAAGCTCATGAGATCTCTGTTCTTTGTGATGCTGAAGTTGCTCTCATAGTTTTCTCTACTAAAGGCAAGCTTTTTGAATACAGCGATCCTTGTATGGAAAGAATTCTTGAACGATATGAGAGATATACGGAGAGACAGCTTGTTGCAAATGATCAATCACCAAATGTTCTAGAACATGCAAAACTGAAAGCTAGGGTGGAAGTACTTCAGAAAAATCAAAGGAATTATATGGGAGAAGAGTTGGATGGGTTAAGTCTCAAAGAGCTTCAGAGTTTGGAACAACAACTTGATTCTGCTCTCAAACACATTAGGTCACGGAAGAATCAAGTCATGTATGAATCTATTTCAGAACTTCAGAAAAAGGATAAGGCACTCCAAGAACATAACAACTTGCTCGCCAAGAAGATAAAGGAAGAGAAAGAACTT------GAGGAGGTGAGCGCT---CAAGAATCCATGATTGCAGGATTAGAA---------CGAGCC---GTTCTTCCGCCGTGGATGATT
A_Glycine_m_GmFUL                ATGGGGAGGGGAAGAGTGGAGTTGAAGAGGATCGAGAACAAGATCTTTATGCAAGTGACGTTCTCAAAGAGAAGGTCTGGTTTGCTGAAGAAAGCGCGCGAGATCTCTGTGCTGTGCGATGCTGATGTGGCTCTCATCGTCTTCTCCACCAAAGGCAAGCTTTTGGACTACAACCAACCTTGTACGGAAAGAATTCTTGAACGGTATGAGAGGTATGCGGAGAGGCAACTTGTTGGAGATGATCAACCACCAAATGTTATAGAACATGAAAAGCTCAAGGCTAGGGTGGAGGTACTACAGAGAAATCAAAGGAATTTTATGGGAGAAGATCTGGACAGCTTAAATCTTAGAGGACTTCAGAGTTTGGAGCAACAACTTGATTCCGCTCTCAAACACATTAGATCACGAAAGAACCAAGCCATGAATGAATCTATTTCTGAGCTTCAGAAAAAGGATAGGACACTCCGTGAACACAACAACTTGCTCTCCAAGAAGATAAAGGAAGAGAAGGAGCTGCAAGAGGAAGGACTGAACAGCTCTCAAGAGTCCCTGACTATTGGACCA---CCA---TCACGAACC---ATTCTTCCCCCTTTGATGCCT
A_Medicago_t_MtFUL               ATGGGGAGAGGAAGGGTGCAATTGAAGAAGATTGAGAACAAGATCAATAGGCAAGTAACTTTTTCAAAGAGAAGATCTGGTTTACTCAAGAAAGCTCATGAGATCTCTGTGCTTTGTGATGCTGAAGTTGCTCTTATTGTCTTCTCCAACAAAGGAAAGCTCTATGAGTATAGCGACCCCTGTATGGAAAAAATTCTAGAACGCTATGAAAGGTATGCAGAGAGGCAGCATGTTGCAAATGATCAGCCACAAAATATTATAGAACATGCAAGGTTGAAGACAAGGTTGGAAGTCATTCAGAAAAATCAAAGGAATTTTATGGGTGAAGAACTTGATGGCCTAAGTATGAAAGAGCTTCAGCATTTGGAGCATCAACTTGATTCTGCTCTCAAACAGATTAGATCAAGGAAGAACCAACTCATGTATGAATCCATTTCAGAGCTCAGTAAAAAAGATAAGGCCCTCCAAGAAAAAAACAAATTGCTTACAACAAAGATGAAGGAGGAGAAGGCACTGCTTGAGGAGGATATG---GCCTCCCAAGAGACATTGAATATTGGACTTGAAGAA---CAACATGCC---CATCTTCCACCTTGGATGCTT
A_Acacia_m_AmMADS1               ------------------------------------------------------------------------------------------------------------GTTCTCTGCGACGCCGAGGTTGCTCTCATCGTCTTCTCGACCAAGGGCAAGCTCTCTCACTACAGCGACCCCTGCATGGAAAAAATTATTGAACGCTATGAGAGGTATGCAGAAAGGCCGCAAGCTGCACCTGATCGTTCACCAACTACTCTAGAGCACGCAAAGCTTAAGGCTAGGATGGAGGTCCTGCAAAGAAATCAAAAGCATTACAGGGGAGAAGATCTGGAAGGCCTAAGTCTCAAAGAGCTTCAGAATTTGGAGCATCAACTAGACAGTGCTCTCAAACACGTCAGATCGCGCAAGAACCAACTCATGTATGAATCAATTTCTGAGTTTCAGAAAAAGGATAAGAAGCTGCAGGAACAAAACAACTTGCTGGCTAAGGAGATAAAAGAGGAGAAGGCCTTG---GAAGAGGAAAAGGAT------CCACCACCCTCCAATATTGGAGTAGAACAT---CAGCGACCG---TTGCTTCCCTCATGGATGCTT
A_Hevea_b_MADS3                  ATGGGGAGGGGTAGGGTTCAGCTTAAGAGAATTGAGAACAAGATCAATAGGCAAGTGACTTTTTCCAAGAGAAGGTCTGGCTTGTTGAAGAAAGCCCATGAGATCTCTGTGCTTTGTGATGCTGAGGTTGCTTTGATCGTCTTCTCCACCAAAGGGAAGCTCTTTGAATACACTGATTCCTGCATGGAAAGGATCCTCGAACGTTATGAGAGATATGCAGACAGGCAGCTTGTTGCGACTGGTAGCGAAACAAATACTCTGGAACATGCAAAGTTGAAGGCTAGGATGGAGGTTCTCCAGAGAAACCAAAGGCATTTCATGGGAGAAGATCTTGATACCTTAAGCCTCAAAGAGCTTCAGAGCGTGGAGCAGCAGATTGATTCTGCTCTTAAGCACATAAGGTCAAGAAAGAACCAATTGATGTATGAATCCATTGCAGAATTGCAGAAGAAGAGCAAGGCATTGCAGGAGCAAAACAACCAATTTGCAAAGACGGTCAAGGAGGAGAAGGAAATACAGCAGGAGCAACAA---ATAGATCCACAGTCTTTGAACATAAGA---GAACCA---CAACTAGCA---GTCTTGCCATCTTGGATGATT
A_Eucalyptus_g_EAP2              ATGGGGAGGGGGAGGGTGCAGCTGAAGAGGATAGAGAACAAGATAAACAGGCAAGTGACGTTCTCGAAGCGGAGATGCGGGCTGCTGAAGAAGGCCCACGAGATCTCCGTCCTCTGCGACGCCGACGTCGCCCTCATCGTCTTCTCCACCAAGGGCAAGCTCTTCGAGTACACCGACTGTTGCATGGAGAGGATCCTCGAGCGTTATGAGAGATATGCAGAGAGCCAGGTTCTCACAAACAATGCCGAAACCAATACTTTGGAACATGCAAAACTCAAGGCCAGGATGGAGATTCTGCAGAAAAATCAAAAGAATCTGATGGGAGAAGAACTCGATTCTCTAAGCCTCAAAGAGCTTCAGAATTTGGAGCATCAGCTTGACACTGCTCTTAAGCACATTCGGTCTAGAAAGAATCAACTCATGTATGAATCCATCTCTGAGCTTCAGAGAAAGGATAAGGCGCTGCAAGAACAAAACAACATGCTGGCAAAGAAGGTGAAAGAGGAGAAGGCACTGCAGCAAGACAACCAAGGCACCTCTCAACAGCCTGTCAACATTGGGTACCTCGGTCCACAACGTACC---CTTCTTCCTTCATGGATGCTT
A_Eucalyptus_g_EAP1              ATGGGGAGGGGGAGACTGCAGCTGAAGAGGATAGAGAACAAGATCAACCGGCAAGTCACCTTCTCCAAGAGGAGGGCGGGTCTGCTCAAGAAGGCCCACGAGATCTCCGTACTCTGCGACGCCGAGGTCGCCCTCATCATCTTCTCCGCCAAGGGCAAGCTCTTCGAGTACACCGATTCCTGCATGGAGAGAATTCTCGAACGCTATGAAAGATACTCGGAGCACCAAGTTCTTGCAAGTGAGACAGAATCGATTACTTTGGAGCATGCTAAGCTCAAGGCCAGACTTGAAGTTTTACACAGAAATTATAGGCATTTCATGGGAGAAGATCTTGATTCTTTGAGTCTCAAGGACCTCCAAAATTTGGAGCAGCAACTGGAGTCTGCTCTTAAACACATAAGATCGAGAAAGAATCAGCTCATGCATGAATCAATCTCAGTGCTTCAGAAAAAGGATAGGGCATTGCAGGAGCAAAACAACCTGCTTACAAGGAAAGTAAAGGAGGAGAGGGCACTACAGCAAGAGCAGCAA---CTTGACCACCCATCTCTCGACATCAATTATGAGAACCTGCAGCGGACA---CTTCTTCCTCCGTGGATGCTC
A_Linum_u_AP1_1                  ATGGGGAGAGGGAGAGTGCAGCTGAGGAGGATCGAGAACAAGATCAACAGGCAAGTGACGTTCTCCAAGAGGAGGTCAGGTCTTCTGAAGAAGGCTCATGAGATCTCTGTACTCTGTGATGCTGAAGTGGCTCTCATCGTCTTCTCCACCAAGGGCAAGCTCTTTGAATACACTGATTCCTGTATGGAGAGGATCCTGGAACGTTATGAGAGATACGCTGAGAGGCAGCTTCTTGCCAATGATACTGAGACATGCACTCTAGAATATGCCAAGCTCAAGGCTAGGATTGAAGTCCTACAAAAGAACCTAAGGAACTACAACGGCCAAGACCTTGATTCCTTGAGCCTTAGGGAGCTTCAGAACCTGGAACAACAACTTGATTCTGCTCTTAAACATATCCGCTCCAGAAAGAACCAACTGATGTATGAATCCATCTCGGAGCTTCAGAAAAAGGACAAGGCATTGCAGGACCAAAACAACCAACTGGCAAAAAAGGTTAAAGAAGAGAAGGAAATAGAGCAAGAGCAACAACCAGAGGACCAGCAGCCTCTAGACATAAGTTATACGTCGTCGCAGCGAGCA---GTGCTGCCTTCATGGATGGGA
A_Heuchera_a_HeaFUL              ---------------------------------------------------------------------------------------------------------TCAGTTCTTTGTGATGCTGAAGTCGCCTTAATCGTCTTCTCCACCAAAGGAAAGCTCTCCGAGTACACTGACGCTTCCATGGAAAGAATCCTTGAACGATACGATAGGTATGCGGAGAAGCAGATTGCAGGAACTGATGCTGAAGCACATACTCTTCAGTATGCAAAGCTCAAGGCTAGAATGGAGGTTTTAGACAAAAACCTAAGGCATTATAGGGGGGAAGATCTCGATTCCTTAAACCTTAAGGAGCTTCAAACTTTTGAGCATCAGCTTGATGTTGCCCTTAAACACGTAAGGTCAAGAAAGAACAATCTAATGCATGAATCCATATCTGAGCTTCAGAGGAAGGATAAAGCAATACAGGAGCAGAACAACTTGCTGACAAAGAAGATAAAGGAGGAGAAGGAGTTGGAACTGGAGCAGCCTGGCGAGTCTCAACAATCGGTAGACACTGGCTTCACTAGTACTCTGCGATCA---CTCCTGCCCCACTGGATGGTT
A_Gerbera_h_GSQUA2               ATGGGAAGAGGGAGGGTGCAGTTGAAGAGGATCGAGAACAAGATAAGCAGGCAGGTGACATTCTCCAAGAGAAGAACAGGCCTGTTGAAGAAAGCTCATGAGATCTCTGTGTTGTGTGATGCTGATGTTGCTCTCATTGTTTTCTCTACTAAAGGCAAACTCTTTGAGTACACTCACTCCAGTATGGATGCAATTCTTGAAAGGTACGAAAGATACGCAGAGAAGCTCCTCACCGCACCCGAAACAGAAACACAGACACTTGAGTCCTCAAAGCTTAGAGCAAAGATTGAGGTGCTAGAAAAGAACATAAAGCACTATGTCGGGGAAGATCTTGAACCCTTGAACCTTAGAGAGCTTCAAAGTGTCGAACAACAAATTGAGACTGCTCTCAAACGAGTACGGACAAGAAAGAATCAAGTCATGCATGAATCCATCTCTGAGCTTCATAAAAAGGAGAGATCTCTTCAAGAGCAAAATAATACACTCTCCAAGAAGTTAAAAGGGCAGAAGACC---------GAGCAACAAGGG------CCACACCATTTAGCTATTGGATTCTATTCACAACATATCACA---ATGATGCCACCATGGTTGTTT
A_Chrysanthemum_m_CDM41          ATGGGTAGAGGAAGAGTTCAGATGAAGCGGATCGAAAACAAGATTAGCAGACAAGTAACATTTTCCAAAAGAAGAACAGGTTTGCTTAAGAAAGCACATGAGATCTCTGTCTTGTGTGATGCTGATGTTGCTCTCATAGTTTTTTCCACTAAAGGCAAACTCTTTGAGTACACTCACTCCAGTATGGAATCGATTCTTGAGAGGTATGAGAGGTATGCAGAGAAATTGCTTACTGCTCCTGAAAACGAGACACAGACTCTTGAATCCTCGAGGCTAAAAGCAAAGATTGAAGTTCTTGAAAGGAACATAAGGCATTATGGTGGGGAAGACCTAGAACCATTAAGCCTTAGGGATCTTCAGAGTGTGGAGCAACAGCTAGATACAGCTCTTAAGCGAATAAGAACAAAGAAGAACCAACTCATGCATGAATCTATTTCCGAGCTTCATAAAAAGGAAAAGACATTACAAGAACGAAACAACTCGCTCTCCAAGAAGTTGAAAGAGGAGAAAAGT---------GAGCAACAACCA------CCACAGCCATATTCATTTGCACCATTAGCTCGACATGTCACC---ATGATGCCACTGTGGATGATT
A_Panax_g_PgMADS1                ATGGGGAGAGGAAGGGTACAGTTGAAGCGGATCGAGAACAAGATAAGCCGGCAAGTGACATTCTCAAAGCGCCGGTCGGGATTGCTGAAGAAAGCTCACGAGATCTCAGTTCTGTGCGATGCCCAAGTTGCCCTTATTGTCTTCTCTACTATGGGAAAGCTCTGCGAGTACACTGATTCAAGTATGGAAACAATTCTGGAAAAGTATGATGGGTATGCCGAGAAACAGCTTACTGCAACTGATACTGAACCTCAGTCTCTTGAATTCCCAAAGCTCAAGGCTAAGATTGAAATCCTACAAAGAAACTTAAGGCATTATGCTGGAGAAGACCTGGATCCCTTAACCCTTAGAGAGCTTCAAAGTTTGGAGCAACAGCTAGACACTGCTCTCAAACGAATACGAACAAGGAAGAACCATCTTATGCAAGAATCAATTTCCAACCTTCAAAAAAGGGAGAAGGCGCTGCAGGGGCAAAACAATGAACTTGCGAAAATGCTCAAGGAAGAGAAGACAATGGAGCGTGAGTACCAAGGTACCTCACCAACTTCTTTAACAATGGGTTTCGGATATCAACCATGTTCA---AACATGCCGCCTTGGATGCTT
A_Panax_g_PgMADS2                ATGGGGAGGGGTAGGGTTCAGCTGAAGCGGATCGAGAACAAGATTAGTCGGCAAGTGACCTTCTCCAAACGCCGATCCGGATTGTTGAAGAAGGCTCATGAGATCTCCGTTTTGTGCGATGCTCAAGTCGCTCTCATTGTCTTCTCTACTAAGGGAAAGCTCTTTGAGTACACTGATTCCAGTATGAATACAATTCTGGAAAGGTACGAGAGGTACGCTGAGAAACAACTTGGTGCAACTGATGCTGAACCTCAGTCCCTTGAATTCGCCAACCTCACAGCTAAGATTGAAGTCCTACAAAGAAATATAAGGCATTATGCGGGAGAAGAACTGGATCCCTTAAACCTTCGAGAGCTTCAATGTTTAGAGCAACAGCTTGACACTGCTCTCAAACGAATACGAACAAGAAAGAACCAACTTATGCATGAATCAATTTATGAGCTTCAGAAAAAGGAGAAAGCATTGCAGGGCCACAACAACCAGCTTGCCAAAAAGATCAAGGAGGAGAAAACAATGGAGCGTGAGCAACAAGGCTCCTCACCACCTTCTTTAACAATAGGTTTCGGGGCTCAACCATGTTCT---CTCATGCCGCCGTGGATGCTT
A_Mimulus_g_Migut.H00589         ATGGGTCGAGGTAGGGTTGAGTTGAAGCGGATCGAGAACAAGATAAGCAGACAAGTGACGTTTTCGAAGAGGAGGTCTGGTTTGTCTAAAAAGGCTAAAGAGATCTCTGTGCTTTGTGATGCTGAGGTTGCTTTGATTGTTTTTTCCACCAAAGGCAAGCTCTTTGAGTTTTCTGATTCTAGCATGGGAAGAATTCTTGAAAGATATGAACAATCCTCTCAGAAAAAAATC---GGCACCAATTACGAACCCAAGTCCCTTGAATACCCAAAACTCGTCGCTCGTATTGAACTTCTACAAAGAAATATGAGGAACTATGAGGGAGAGGAACTGGACCCACTCAACTTGAGAGAGCTTCAGAGTTTGGAGCAACAGCTCGACACCGCTCTTAAGCGAATTCGAACGAAGAAGAATCAAGTCATGCACGAGTCCGTTTCTCAGCTTCAGAAAAAGGAGAGATCACTGCAGGATCAGAACAACATATTAGCAAAGCAGGTGAAGGAAGAGAAGCAAATTGAGATCGAACAT---------------CCTTCCTTAACTATTGGTTGCGGCAATACTCTGGAAGCC---GTCATTCCACCGTGGCTCCTC
A_Antirrhinum_m_DEFH28           ATGGGGAGAGGTAGGGTTCAGCTGAAACGGATCGAGAACAAGATTAGCAGACAAGTTACCTTCTCAAAGAGAAGATCAGGTTTGCTAAAAAAGGCTCATGAGATTTCAGTCTTGTGTGATGCTGAGGTTGCCTTGATTGTTTTTTCCACTAAAGGGAAGCTCTTTGAATACACTGAATCCAGCATGGAAAGAATTCTCGAAAGATACGAACGATATGCTGAGAAGAAACTTACTTCTGATTCTCATGAACCCGAGTGTCTTGAGTACCCAAAACTCGTGGCTCGGATTGAACTTCTAGAAAGAAATATAAGGAACTATGTAGGAGAAGATTTAGACCACTTAAGCATGAGAGAGCTTCAGAGTTTGGAGCAACAACTTGACACTGCTCTGAAGCGAACTCGTACGAGGAAGAACCAACTCATGCACGAGTCAATTTCTCAGCTTCAGAAAAAGGAGAGATCACTGCAGGATCAGAACAACATTTTAGCAAAGAAGATTAAGGACGAGAAGCAGCAAGAGAAGGTGCATGAGGCTAGTTCGCAACCTTGTCTACCAATTAGTTTTCGAACTCGCGCA---AGC---CACATTCCGCCGTGGCTCCTC
A_Solanum_l_LYesFL1              ATGGGAAGAGGTAGGGTAGAGTTGAAACGGATCGAGAACAAAATAAGCAGACAAGTAACATTCTCAAAGAGACGATCTGGATTATTGAAGAAAGCTAATGAGATCTCAGTATTATGTGATGCTGATGTTGCATTGATTGTGTTTTCTACCAAAGGCAAACTTTTCGAGTATTCAGACTCAAGTATGGAAAGTATTCTTGAAAGATATGAAAGATGCGCAGAGAGACAGATGAATGCTAATGATTCTGATCCCAAGAGTGTGGAGTATCCGAAGCTCATGTCAAGAATTGAACTTTTACAAAGAAATATAAGGCATTACATGGGTCAGGATCTGGACCCTCTCAGTTTGCGTGAGCTCCAGAGTATAGAGCAACAGATTGATACTTCATTAAAGAGAATTAGAAGCAGGAAGAATCAACTGATGCACGAGTCCATTTCTGAGCTGCAGAAAAAGGAGAAAGCGCTCCAAGAACAAAACAACTTGATTACTAAGAAGCTAAAAGAAGAGAAGACACAA---------CCCAACGGCAACTCATCTCCTAACCTTACAATTGGGTTTCAGGCTCATTATGGTTCA---TTGATACCGCCATGGATGCTC
A_Petunia_h_FBP29                ATGGGGAGGGGTAGGATTCAGTTGAAGCGAATCGAAAACAAGATCAGTAGGCAAGTTACCTTCTCAAAGAGACGCTCTGGATTGTTAAAGAAAGCACATGAGATCTCCGTTTTATGTGATGCTGATGTTGCTTTAATAGTTTTTTCTACCAAAGGCAAGTTATTTGAGTACACTGAGTCCAGCATGGAAAGTATACTGGAAAGGTACGAAAGATACGCAGAGAGAAAGCTGAATGCTAATGACTCTGATCCCAAGACACTGGAGTACCCGAAGCTCATGTCAAGAATTGAACTTATACAAAGAAATATAAGGCATTATATGGGTCAGGATCTGGACCCTCTCAGTTTGCGAGAGCTGCAGAGTTTAGAGCAACAAATTGACACAGCATTAAAGCGAATACGAAGCAGGAAGAACCAACTGATGCACGAGTCCATTTCTGAGCTGCACAAAAAGGAGAGAGCGCTGCAAGAACAAAATAACTTGATGACTAAGAAGCTGAAAGAAGAGAAGACGCAAGGGCAA---CCCATC---AACGACTCAGCTAACCTAACAATTGGCTTTGTTCAA------GCTTCT---CAGATGCCGCCATGGATGATC
A_Gentiana_t_GtMADS1             ATGGGAAGAGGAAGGGTTCAGTTGAGAAGAATAGAGAACAAAATAAGCAGGCAGGTCACTTTTTCTAAAAGAAGGAATGGATTGCTGAAGAAAGCACATGAGATCTCTGTGCTTTGTGATGCTGAAGTTGCTTTAATTGTCTTCTCTAGCAAAGGAAAGCTCTTTGAATACACTGATTCCAGCATGGAAAGTATTCTAGAAAGATATGAGAGATACGATGAGAAAAGGATCAATGGCACTGAATCTCAAGCTAAGTCAATGGAGTACCCTAAACTCGTCTCCAGGATTGAACTTCTTCAAAAGAACATAAGGCATTATGAAGGAGAGGATCTGAATCCCCTAAACATGAGAGAGCTACAAAGTTTGGAGCAGCAGCTTGACACTGCTTTAAAAAAAATCAGAACCAGGAAGTCACAACTTATGCATGATTCTGTATCTGAGCTTCAGAAGAAGGAAAAAGCTTTGCAGGAGCAAAATAACTTGTTGGCAAAGAAGCTGAAAGAAGAGAAGAATATACAACAG---CAATCC---CACCGTCAGACAAGTGAGACAATCGGCGGAGCTGCC------GGAACA---CACATGCCTCCTTGGATGGTC
A_Vaccinium_m_TDR4               ATGGGGAGAGGGAGGGTGCAGATGAAGAGGATAGAGAACAAGGTGAGCAGACAAGTGACGTTTTCGAAGCGGCGGAGCGGGCTGTTGAAGAAAGCGCATGAGATTTCAGTGCTGTGTGATGCTGAGGTTGCTTTGATTGTCTTCTCTACTAAAGGGAAGCTCTTTGAGTACACACACTCCAGTATGGAAAGCATCTTGGAAAAATATGAGAGTTACGCAGAGAGACAACTTGTAGCAACTAATTCCGAGTCACAGAACCTGGAATACCCGAAGCTCAAAGCTAGGATTGAAGTCCTACAAAGGAACATAAGGCACTATGTGGGTGAAGATCTTGACACCTTGACCCTGAGAGAGCTTCAAAGTGTGGAGCAACAGATTGACACTGCTCTCAAAAGAATAAGATCAAAGAAGAACCAACTTGTGCATGAATCTATCTCTGACCTTCAGAAAAAGCAAAAGTTATTACAAGAGCAAAACAACCAGCTTGCAAAGAAGATCAAGGAAGAGAAGACACTGCAACAA---GGTGGA---TCCACCCCGCATTCCCTAACCATTGGTTTCGGAGCTCAACATCCTACT---TTGATGCCGCCGTGGATGCTC
A_Hydrangea_m_FUL1               ATGGGTAGGGGTAGGGTTCAGCTGAAGCGGATCGAGAACAAGATTAGTGGACAAGTCACGTTTTCGAAACGCAGGTCTGGGTTGTTGAAGAAAGCTCATGAGATCTCAGTTCTGTGCGATGCTGAGGTTGCTTTGATTGTGTTCTCAACAAAAGGAAAGCTCTTTGAGTACACTGTATCCAGTATGGGAAGCATCCTGGAAAGATATGAGAGATACGCAGAGAGTCAGCTTGTTGCAAATAATTCTCAACCACAGTCTCTTGAACACCCCAAGCTCATGGCTAAGATTGAAGTTCTACAGAGGAACATAAGGCACTATGTGGGAGAAGATCTTGACCCATTAAGCCTGAGAGAGCTTCAAAGTTTGGAGCAACAGATTGATACTGCCCTCAAACGTATTCGGACAAGAAAGAACCAACTCATGCATGAATCTGTTTCTGACCTGCAGAAAAAGGAGAGGGCATTGCAGGAACAAAACAACTTACTAGCAAAGAAGCTCAAAGACGAGAAGACAGTGCAGCAA---CCCCAC---ACATTCCCGCATTCTCTAACAATTGGTTTCGGAGCCCAACGCAATCCA---CTCATGCCACCTTGGATGCTC
A_Hydrangea_m_FUL3               ---------------------------------------------------------------------------------------------------------------------------------------------------ACCAAAGGGAAGCTCTTCGAGTATACTGATTCCAGTATGGAAAAGATTCTGGAAAGATATGAGAGATACGCAGAGAGACAGCTTGCTACAAATGATTCTGACCCCCAGACTTTTGAATGCCCCAAGCTGATGGCTAAGATTGAAGTCCTACAAAGAAACATAAGGCACTATGTGGGAGAAGATCTTGATCCCTTGAGCCAGAGAGAACTTCAAAGTTTGGAGCAACAGATTGACACTGCCATCAAGCGTATACGAACAAGGAAGAACCAACTCATGCACGAAACAATTTCTGAGCTGCATAAAAAGGAAAAGGTGTTGCAGGAGCAAAACAACTTACTATCAAAGAAGCTCAAGGACGAGAATGCACTGCAAGAG---GGCCAA---AACTTCCTACATTCCCTAACAATTGGTTTT------------------------------------------
A_Phytolacca_a_PaFL1             ---------------------------------------------------------------------------------------------------------TCAGTGCTTTGTGATGCTGAAGTCGCTTTGATTGTCTTCTCCACTAAAACCAAGCTCTTTGAATATACTCACTCCAGCATGGAGAGAATCCTGGAAAGGTATGAAAGTTACGCAGAGAAACAGCTTGTTGCAACTGATTCTGAGTCACAGGCTATGGAATACCCAAGACTTGTCTCTAAACTTGAAGTTCTGCAAAAGAACATGAGGCACTATGTGGGAGAAGGTATTGAGTCTTTGACCCTGAGGGAACTCCAGCATTTGGAGCCACAACTTGACACTGCTCTGAAGCGAATAAGAACCAGGAAAAATCAACTTATGCATGAATCCATATCACAGCTCCAGAAAAAGCAAAAGACAATGCAGGAGCACAATAACTTACTAGTTAAACTGGTGAAGGAGGACAAGACACAA---------ACACAA---AGGGAACTTCCTTCTCTATCCATTGGATATATTCATCAAGAAAACAGT---GCCATGCCCCACTGGATGCTT
A_Phytolacca_a_PaFL2             ------------------------------------------------------------------------------------------------------------GTGCTTTGTGATGCTGAAGTTGCTTTGATCGTTTTCTCTACTAAAGGCAAGCTCTTTGAGTACACTGAATCCAGCATGGAGGCAATCCTGGAAAGGTATGAAAGGTACGCAGAGAAACAACTTGTTGCAACTGATTCTGAGTCACAGGCTATGGAATACCCAAGACTCATCTCTAAACTTGAAGTTTTGCAAAGAAACATGAGGCACTATGTAGGTCAAGATATTGATTCTTTGGCCCTGAGGGAACTCCAGCACTTAGAACAACAGATTGACACTGCTCTTAAACGAATAAGAAACAGGAAGAATCAAGTTATGCACGAATCCATATCTCAGTTCCAGAAGAAGGAAAAAGCGATGCAGGAGCAGAACAACTTATTAGTCAAACTGGTGAAGGAGGGCAAGACACAA---------ATAGAA---AGTCAACTTCCTTCTCTATCCATTGGATATCATCAAGTTCCAAACACC---ACAATGCCCCCCTGGATGCTT
A_Arabidopsis_t_AGL79            ATGGGAAGAGGAAGGGTTCAGCTACGGCGGATCGAGAATAAGATAAGGAGACAAGTGACATTTTCAAAGCGAAGGACCGGTTTGGTAAAGAAAGCTCAAGAGATCTCAGTGTTATGTGATGCTGAAGTTGCTTTGATTGTTTTCTCCCCCAAAGGCAAACTCTTTGAGTACGCTGGTTCCAGCATGGAGAGAATTCTTGATCGATATGAGAGGTCTGCCGGTCAAGATATTCCTACACCAAATTTGGATTCACAGTCAACAGAATGTTCAAAGCTCTTGAGGATGATTGATGTCCTGCAAAGAAGCCTGAGGCACTTAAGAGGAGAAGAGGTGGATGGTCTAAGTATCAGAGACCTTCAAGGTGTGGAGATGCAACTTGATACTGCCCTCAAGAAAACTCGCTCTAGAAAGAACCAGCTCATGGTAGAGTCCATAGCACAGCTTCAGAAAAAGGAGAAGGAACTAAAAGAACTGAAGAAACAGCTAACAAAGAAGGCTGGTGAAGAAGACTTTCAA------------CAAAGCGACTTATTTCCCCCTTTATCTTCGGGGTCAGCCGGAACCATTAGGGCA---ACGTTGCCTCATTGGATGCCC
A_Capsella_r_AGL79               ATGGGAAGGGGAAGAGTTCAGCTAAGGCGGATCGAGAACAAGATAAGGAGACAAGTAACATTTTCGAAGCGAAGGGCGGGTTTGGTGAAGAAAGCTCAAGAGATCTCAGTCTTATGTGATGCTGATGTTGCTTTGATTGTCTTCTCCCCTAAAGGCAAACTCTTTGAGTACGCTGGTTCCAGCATGGAGAGAATTCTAGATCGATATGAGAGATCTGCCGGTCAAGAAACTCCAACACCAAATCTAGACTCACAGTCAACAGAATGTTCTAGGCTCTTGAGGATGATTGATGTCATGCAAAGAAGCGTAAGGCATTTAAAAGGGGAAGAGGTGGATGCTCTAAGTATCAGAGAGCTTCAGGGTCTGGAGATGCAACTTGATACTGCCCTAAAAAAAACTCGCTCTAGAAAGAACCAGCTCATGATAGAGTCCATAGCACAACTTCAGAAAAAGGAAAAGGAACTAAAAGAACTGAAGAAACAACTAACAAAGAAGGCTGGTCAAGAAGACTTTGAG------------CAAAGGGACTTGCCA---CCTATATCTTTTGGGTCAGCCGGAACCATTAATACA---ACGTTGCCGCATTGGATGCCC
A_Brassica_r_Brara.I00352.1      ATGGGAAGGGGAAGGGTTCAGCTACGGCGGATCGAGAACAAGATAAGGAGACAAGTGACATTTTCAAAGAGAAGAACGGGTTTGGTGAAGAAAGCTCAAGAGATCTCAGTGTTATGTGATGCTGATGTTGCTTTGATTGTCTTCTCCCCTAAAGGCAAGCTCTCTGAGTACGCTGGTTCCAGCATGGAGAGAATTCTCGAACGGTATGAGAGATGTGCCGGTCAAGATATTACTACACCAAGTTTGAATTCACAGTCAACAGAATGTTCGAAGCTTTTGAGGATGGTTGATGTTATGCAAAGAAGCCTAAGGCACTTAAATGGAGAAGAGGTGGATGCTCTAAGTATCAGAGAGCTTCAGGATCTGGAGATGCAACTTGATACTTCCCTCAAGAGAACTCGCTCTAGAAAGAACCAGCTCATGGTAGAGTCCATAGCACAGCTCAAGAAAAAGGAAAAGGAACTCAAAGAACTGAAGAAACAGCTAACAAAGAAGGCTGATCCAGAAGACTCTGAG------------CAAAACGGATTATGCCCGCCTCTATCTCTTGGGTCGGCCGGAACCATTGTGACA---ACGTTGCCGCACTGGATGCCC
A_Theobroma_c_TcAP1_2            ATGGGGAGAGGTAGGGTTCAGCTAAGGCAGATCGAGAACAAGATTAGCAGGCAAGTAACGTTTTCAAAGAGAAGAACTGGTCTGCTAAAGAAAGCTCACGAGATCTCAGTGTTATGTGATGCTGAGGTAGCTTTGATTGTTTTCTCTAACAAAGGGAAGCTCTTTGAGTTCACTGATTCGAGCATGGAGAGGATCCTAGATCGCTATGAACAACAAGCAGAGAGACAGCTTGTCCCAACTGGTTCTGAATCACAGTCTTTGGAATGCCCCAAACTCATGTCAACTATTGAAGCTTTACAAAGGAACTTGAGGCACTTCCTGGGAGAAGAGCTTGATCCCTTGAGTCTAAGGGACCTGCAACTTTTGGAACAACAAATTGATACTTCTCTGAAGCGCATACGAACTAGAAAGAATCAACTCATGCATGAGTCCATTTCAGAGCTGCAGAAGAGAGAAAGGGCACTGCAAAACCAGAACAACATGCTAGCGAAAAAACTCAAAGAAGAGAAGACACAGGAGCATGAGCAGCAATCCAACTCAATACCTTCTTTGACCATTGGATTCACTCAACCCCAGAGTACT---GTAATCCCGCCCTGGATGCTT
A_Citrus_c_Ciclev10012594m       ATGGGCAGAGGTAGGGTTCAGTTGAAGCGGATCGAGAACAAGATTAGCAGGCAAGTAACTTTCTCCAAGAGAAGAGCTGGTTTGTTGAAGAAAGCTCATGAGATCTCTGTGTTATGTGATGCTGAGGTTGCTTTGATTGTCTTCTCAACAAAAGGGAAACTTTATGAGTACACTGAATCAAGCATGGAGAGGATCCTAGAACGGTATGAGAGAAATGTGGAACAACAGCTTGTTACAAATGACGCTGAACCCCAGTCTCTGGAATACCCCAAGCTCAAGAGTAGGATTGAAGTATTGGAAAAAAATATAAGGAACTTCATGGGAGGAGACCTGGAACCACTAAGTCTTCGAGAGCTTCAGTATTTGGAGCAGCAAATTGATACTTCTCTAAAGCGCCTTCGAAATAGAAAGAACCAACTGATACATGAATCAATTTCTGATCTACAAAAAAGGGAGAGGGCATTGCAGGATCAAAACAACATGCTTGCAAAGAAGCTCAAGGAAGAGAGGACAGTGGAGCAG---CAGAACGCAAACTCA---CCTTCTCTGACTATTGGGATCAATCAAACTAGGAATACA---GTTGTACCTTGGTGGATGCAT
A_Betula_p_BpMADS4               ATGGGGCGAGGTAGGGTTCAGCTTAAGCGAATCGAGAACAAGATCAGCCGGCAAGTGACGTTCTCCAAGCGCCGGACTGGGTTGCTCAAGAAAGCTCATGAGATCTCGGTGCTTTGCGATGCCGAAGTTGCTTTGATTGTCTTCTCCACCAAAGGGAAGCTCTTTGAGTTTTCCGATTCCAGCATGGACAGGATTCTGGAACGATATGAAAGGTACGCCGACCGACACCTTATGGCAACTGAATCGGAGTCACAGTCTCTGGAATTCCCCAAGCTTTCGGCTAGAATTGAAGTTTTAGAAAGGAACATAAGGAACCTCTTGGGAGAAGATCTGGACCCCTTAAGTTTGAGAGAGCTTCAAAATATGGAGCAACAGCTTGATACAGGTCTGAAACGCCTACGAACAAGAAAGAACCAAGTTATGCATGAATCCATTATGGAGCTGCAGAAGAAGGAAAAAGCCTTGCAGGAGCAAAACAACTTGCTATCGAAAAAGATCAAGGAAGAGAAAGCAGTGGAGCATGAGCAACCAGGCAACTTACTACCTTCTCTAACTATTGGATTCGCCCAGACTCGGAGTAGG---CTCATGCCACCTTGGATGCTT
A_Taihangia_r_TrFUL              ATGGGAAGAGGCAAGGTTCAGCTGAAGCGGATCGAGAACAAGATCAGCAGACAAGTAACATTCTCGAAGCGACGGACTGGATTGCTTAAGAAAGCTCATGAGATCTCAGTTCTCTGTGATGCTGAGGTAGCTTTGATTGTCTTCTCCACCAAAGGCAAGCTCTTTGAGTACACGAACTCCAGCATGGAGGCTATCTTGGAGCGATATGAACAATATGCAGAAAGGCAGAGCATGGGTACTGATCCAGAATCACAGTCTATGGAATATCCCAAGCTTGCGGCAAGGATTGAAATCTTACAGAGGAAAATAAGGAATTACACGGGTGAGGATTTAGACCCCTTGAGCTTGAGGGAGCTTCAAAGTTTGGAGCAACAGATTGATACAGCTCTTAAGCGTGTTCGAGTAAGAAAGAACCAAGTAATGCACGATTCCATTTCGGAGATTCAGAAAAAGCACAGGGCACTGCAGGAGCAAAATAACCAGATGTCAAAGAAGCTGAAGGAGGAGAAGCAGTCGGCAGTA------AATCAGAACTCCGCACCTGCTCTAACTATTGGTTTCGATCAAACTCGGGTCACA---GGCATGCCACTATGGATGGTT
A_Rosa_h_RhFUL                   ATGGGAAGAGGCAAGGTTCAGCTGAAGCGGATCGAGAACAAGATCAGCAGACAAGTAACATTCTCGAAGCGAAGGACAGGATTGCTCAAGAAAGCTCATGAGATCTCAGTTCTGTGTGATGCTGAGGTAGCTTTGATTGTCTTCTCCACCAAAGGCAAGCTCTTTGAGTACACCGATTCCAGCATGGAGGGGATCCTGGAGCGATATGAACAATACGCAGAAAGGCAGAGCATGGGCGTTGCTTCTGAATCACAGTCCATGGAATTTCCCAAGCTTACGGCAAGGATTGAAATCTTACAAAGGAAAATAAGGAATTACACGGGAGAGGATTTAGACCCCTTAAGCTTGAGGGAGCTTCAAAGTTTGGAGCAACAGATTGATACAGCTCTTAAGCGCGTGCGAGCAAGAAAGAACCAAGTAATGCATGAATCCATTTCAGAGATGCAGAAAAAGCACAGGACACTGCAAGAGCAAAACAACTCGCTAGCAAAGAAGCTGAAGGAGGAAAAGCTTCTGGAAGAA---AATAATCAGAACCCCGCCTCTTCTCTAACTATTGGTTTCGATCAAACTCGGGCCACA---CTCATGCCACCATGGATGGTT
A_Malus_d_MdMADS12               ATGGGAAGAGGTAAGGTGCAGATGAAGCGGATCGAGAACAAGATAAGCAGGCAAGTAACGTTTTCAAAGAGGAGGAGTGGATTGCTCAAAAAAGCTCATGAGATCTCTGTTCTGTGTGATGCTGAGGTGGCAGTTATTGTCTTCTCCACCGTAGGGAAGCTCTTTGAGTATACTGATTTCAGCATGGTGAGGATTCTGGATCGATACGACCAATATGCAGAACGGCAACGCACCGGAGCTGATTCTGAATCACAGCCGGTGGAATACCCCAAGCTTGCGGCAAGGATTGAAGTCTTACAAAGGAAACTAAGGAATTTGGTGGGAGAAGATTTAGACCCCTTAAGCTTGAGAGAGCTTCAAGATTTGGAGCAACAGCTTGATACAGCTCTTAAGCGCATACGAGCAAGAAAGAACCAACTCGTGCATGAATCCATTTCAGAGATGGACAAGAAGCGAAAGGCTCTACGGGAACTAAACAAGTCGCTAGCAAAGAAGGTGAAGGAGAAAACGATGCTTGAAGAACAAACTAACCGCAACTCACCACCTACTTTTCGATGCAGTGTCGATCCACCTCGAGCTACA---CGCATGCCACTGTGGATGCTT
A_Populus_t_PtFL2                ATGGGGAGAGGCAGGGTTCAGCTGAAACGGATCGAGAACAAGATTAACAGGCAAGTGACGTTCTCTAAGAGAAGAACTGGTTTACTCAAGAAGGCTCATGAGATCTCTGTTCTTTGTGATGCTGATGTGGCTTTGATTGTTTTCTCAACTAGAGGGAAGCTTTTTGAGTACACTGACTCAAGCATGGAATCAATCCTTGAAAGATACGAGAGATGCCTAGAGCAACAGCTTGTACCAAATGGTTCTGAACATCAGTCTCTGGAGCACCCCAAGCTCATGGCTAGGGTTGAAATCTTGCAAAGAAACCTAAGGAACTATGCAGGACAGGAATTGGATCCTTTAAGTCTGAAAGAACTTCAATATTTGGAGCAACAAATAGATACTGCTCTTAAGCGCATACGATCAAGAAAGAACCAACTCATCCATGAATCCCTTAATGAGCTGCGGAAAAAAGAAAAGGAACTGCAGGAGCAGAACAACATACTGGCAGAACAGGTAAAGGAAGAGAAGTCACTGGAACAAGAGCAGCGAGGCAACTCAATGCATCCTTTAACTATAGGTTTCGTTGAGGTTCAAACTAGC---ACCATGCCATCTTGGATGCTT
A_Populus_t_PtFL1                ATGGGGAGAGGTAGGGTTCAGTTGAAGAGGATCGAGAACAATATTAGCAGGCAAGTGACATTCTCCAAGAGAAGAACTGGTTTACTAAAGAAAGCTCATGAGATCTCTGTTCTCTGTGATGCTGATGTCGCTGTGATTGTTTTCTCTACAAAAGGGAAGCTCTTTGAGTACACTGACTCCAGCATGGAATCGATCCTTGAAAGATACGAAAGATGCGCAGAGCAGCAGTTTGTACCACATGGCCCTGAACATCAGTTTTTGGAGCACCCGAAGCTCAGGGCTAGGGTTGAACTCTTGCAGAGAAACCTAAGGAACTATACAGGACAAGATTTGGACCCTTTAAGTTACAAAGAACTTCAACACCTGGAGCAAAAAATAGATACTGCTCTTAAGAGCGTACGATCAAGAAAGAACCAACTCGTCCATGAATCCCTTGCAGAAATGCAGAAAAAAGAAAAGGCACTTCAGGACCAGAACAACATACTAGTAGAACAGGTCAAGAAACTGAAGGCGCTAGAGCAAGAGCAGCAAGGCAACTCAATGCATCCACCAACTATAGGTTTCGTTGAAGTTCAAACTAGC---ACCATGCCACATTGGATGCTT
A_Vitis_v_VvFUL_L                ATGGGGAGAGGAAGGGTTCAGTTGAAGCGGATCGAGAACAAGATCAGTCGGCAAGTAACTTTCTCCAAGAGAAGATCTGGCCTGCTGAAGAAAGCTCATGAGATTTCTGTGCTGTGCGATGCTGAGGTAGCTTTGATCGTCTTCTCTACTAAAGGGAAGCTCTTCGAGTACAGTGATTCCAGCATGGAAAGGATCCTTGAACGATATGAAAGATATTCGGAGAGACAGCTTCTCTCAACAGATCCTGACCCACAGTCGATGGATTACCCTAAACTCACTGCTAGGATTGAAGTTTTACAAAGGAACCTGAGGCACTTTGTGGGAGAAGATCTGGATCCCTTAAGTCTGAGAGAGCTACAAAATTTGGAGCAACAGCTTGATACAGCTCTTAAGCGCATCAGAACAAGAAAGAACCAGCTTATGCATGAATCGATTTCGGAGCTTCAGAAGAAGGAGAAATCACTGGTGGAGCAAAACAACGCATTAGCAAAGAAGGTGAAGGAGGAGAAGGTCGAAAATAATGAGCAGCAAGGCAACTCACCACTCTCACTCACCATTGGTTTTGCTGAAGCTCGAAGTACC---CTCATGCCACCATGGATGCTG
A_Trochodendron_a_FUL2           ATGGGGAGAGGTAGAGTTCAGCTGAAGCGGATCGAGAACAAGATCAACCGTCAAGTGACGTTTTCGAAGCGGAGATCGGGATTGCTGAAGAAAGCTCATGAGATCTCAGTTCTCTGTGATGCTGAGGTTGCTTTGATAGTCTTCTCCACTAAAGGGAAACTCTTCGAGTACACGGATTCCAGCATGGAAAGGATCCTCGAACGATATGAGAGATATGCAGAGCGCGAGCTTGTCGCAATTGATGCTGAATCACAGTCTCTGGAATACACCAAACTTAAGGCTAGATTTGAGGTTTTACAGAGAAACCAAAGGCACTTTCTTGGAGAAGACCTTGGCTCCTTGAGCCTCAGAGAGCTTCAAAATTTCGAGCAGCAGCTTGATTCTGCTCTTAAGCTCATCAGGTCAAGAAAGAGCCAGCTCATGTACGAGTCCATTTCCGAGCTTCAGAGAAAGGAGAAGGCATTGCAGCAGCAAAACAACTTGCTAGCAGAGAAGCTCAAGGAG---AAGGCACTGCAACAGGAGCAGGGAGTTAACCCACAGCCCTCTCTGAACATTAGTTACGGATCTCAACATCGAACG---CTCATGCCACCTTGGATGCTT
A_Trochodendron_a_FUL1           ---------------------------------------AAGATCAACCGTCAAGTGACGTTTTCAAAGCGGAGGTCAGGATTGTTGAAGAAAGCTCATGAGATCTCAGTTCTCTGTGACGCTGAGGTCGCTTTGATCGTCTTCTCCACGAAAGGGAAACTCTTCGAGTACACCGATTCTAGCATGGAAATGATCCTCGAACGATACGAGAGATACGCWGAGCGCGAGCTTGTTGCAACTGATCCTGAATCACAGTCGCTGGAATACACCAAACTTAAGGCTAGGATCGATCTTTTACAAAGAAACCAAAGTCACTTCCTGGGAGAAGAACTTAGTTCTTTGAGCCTTAAAGAGCTCCAAAATTTGGAGCAGCAGCTTGATAATTCTCTTAAGCACATCCGATCAAGAAAGAACCAACTCATGTATGAATCCATTTCCGAGCTTCAGAAAAAGGAGAAGGCATTGCAGCAGCAAAACAACTCGCTAGCAGAGAAGCTCAAGGAG---AAGGCACTGCAACAGGAGCAGCAAGTTAACTCACAGCCCTCTCTCAACATTGGTTACGGACCTCGACAGCGAACG---CTCATACCACCTTGGATGCTG
A_Buxus_s_BUsiFL1                ---------------------------------------------------------------------------------------------------------------------------GAGGTTGCTTTGATCGTCTTCTCCACTAAAGGGAAGCTCTTTGAGTACACTGATTCTTGCATGGATCAGATCCTAGAACGATACGAGAGATACGCGGAACGAGAGCTTGGTGCGGCTGATACTGAATCACAGACTCAGGAATACACAAAACTAAAGTCTACGATTGAGGTTTTACAGAAAAATCTAAGGCACCTTAAGGGAGAAGACCTCGAGTCCTTGAGGCTCAAAGAGCTTCAAAATTTGGAACAACAGCTTGATAATTCTCTCAAGCATGTACGATCAAGAAAGAACCAACTCATGCATGATTCCATCTCCGAGCTTCAGAAGAAGGAAAAGGAGTTGCAGGAGCAAAACAACATGCTAAATAAGAAGCTCAAGGAAGAGAGAGCAAAACAGCAAGAGCAGCAAGGCAATTCACAACCCTTTCTTAACATTGGTTACGGAGGTCGTCATCGAGCA---CTGATGCCACCATGGATGCTT
A_Pachysandra_t_PAteFL1          ---------------------------------------------------------------------------------------------------------------------------GAGGTTGCTTTGATCGTCTTCTCCACTAAAGGGAAGCTCTTTGAGTACACTGATTCTTGCATGGATCAGATCCTAGAACGATACGAGAGATACGCGGAACGAGAGCTTGGTGCGGCTGATACTGAATCACAGACTCAGGAATACACAAAACTAAAGTCTACGATTGAGGTTTTACAGAAAAATCTAAGGCACCTTAAGGGAGAAGACCTCGAGTCCTTGAGGCTCAAAGAGCTTCAAAATTTGGAACAACAGCTTGATAATTCTCTCAAGCATGTACGATCAAGAAAGAACCAACTCATGCATGATTCCATCTCCGAGCTTCAGAAGAAGGAAAAGGAGTTGCAGGAGCAAAACAACATGCTAAATAAGAAGCTCAAGGAAGAGAGAGCAAAACAGCAAGAGCAGCAAGGCAATTCACAACCCTTTCTTAACATTGGTTACGGAGGTCGTCATCGAGCA---CTGATGCCACCATGGATGCTT
A_Buxus_s_BUsiFL3                ---------------------------------------------------------------------------------------------------------------------------GAGGTTGCTTTGATCGTCTTCTCCACCAAAGGGAAGCTCTTCGAGTACACTGATTCCTGCATGGATCAGATACTTGAACGATATGAGAGATACACAGAACGAGACCTTATTGCAGCTGATACAGGATCACAGACACTGGAATGTGCAAAACTGAAGTCTAGGATTGAGGTCTTGCAGAGAAGTCAAAGGCACCTCATGGGGGAAGACCTTGAATCCTTGAGGCTCAAAGAGCTTCAGAATTTGGAACAACAGCTTGATACTTCTCTGAGGCATGTACGGTCAAGAAAGAACCAACTCATGCATGAATCCATTTCCGATCTCCAGAAGAAGGAAAAGGAGTTACAGGAGCAAAACAATATGCTAATCAAAAAGCTCAAAGAAGAAAAAACCATACAGCAAGAGCAGCAAGGCAATTCGCAGCCCAGTCTCACCATTGGTTACGAAAATCATCGCCGAGCA---CTTATGCCACCATGGATGGCT
A_Pachysandra_t_PAteFL3          ---------------------------------------------------------------------------------------------------------------------------GAGGTTGCTTTGATCGTCTTCTCCACTAAAGGGAAGCTCTACGAGTACACTGATTCTTGCATGGATCAGATCCTAGAACGATACGAGAGATACGAGGAACGACAGCTTGGTGTGGCTGATACTGAATCACAGACTCTGGAATACACAAAACTAAAGTCTAAGATTGAGGTTTTGCAGAAAAATTTAAGGTACCTTATGGGAGAAGACCTTGAGTCCTTGAGGCTCAAAGAGCTTCAAAATTTGGAACAACAGCTTAATAATTCTCTCAAGCATGTACGGTCAAGAAAGAACCAACTCATGCATGATTCCATCTCCGAGCTTCAGAAGAAGGAAAAGGTGTTACAGGAGCAAAACAACATGCTAAATAAGCAGCTCAAGGAAGAGAAAGCAAAACAGCAAGAGCAGCAAGGCAATTCACAGCCCTCTCTTAACATTGGTTACGGAGGTCGTCGTCGAGCA---CTGATGCCACCATGGATGCTT
A_Buxus_s_BUsiFL2                ---------------------------------------------------------------------------------------------------------------------------GAGGTTGCTCTAATCATCTTCTCTCATAATGGGAAGCTCACTCAGTACTCAAATTCCCGCATGGAAAGCATCCTCGAGCGTTACGAGAGCTATGCCGAAAGGGAGCTCATTCCAGCTGATCCCAATTCACAGTCTCAGGAGTACACAAAACTTAAGTCCAGGATTGAAGCTTTACAGGGAAGCCAAAGGAAACTCATGGGAGAAGATCTTGACTTCTTGAGTCTCAAAGAGCTCCAATATATTGAACAACAGATTGATAGTTCGCTGAAGCATATAAGAACAAGAAAGAACCAACTCTTGTGTGACTCCATTTCTGAGCTTCAGAGGAAGGAGAAGGCATTGCAGGAGCAAAACAACAAACTCGATAAGGAGCTCAAAGAGGATAAAGCATTGCAGTACAAGCAG---GGCAACCCACAGCCCTCCCTGAACATTGAATTCGGAACCGAGCACAAAGGG---TTCATGCCGCCATGGATGCGT
A_Pachysandra_t_PAteFL2          ---------------GTGCAGCTGAGAAGGATGGAAAATAAGATCAATCGACAGGTTACGTTTTCAAAGCGAAGGACTGGATTGCTGAAGAAAGCTCATGAGATATCCGTTCTTTGTGATGCTGAGGTTGCTTTGATCGTCTTCTCCACCAAAGGGAAGCTCTCTCAGTACTCGAATTCCAGCATGGAGACGATCCTCGATCGTTACGAGAGATACGCAGAAAGAAAGCTCATGGCAGGTGATCTTGATTCACAGCCTCTGGAGTACACAAAACTAAAGTCTAAGATTGAGGTTTTACAGAGAAACCAAAGGCATTTTATGGGAGAAGAACTTGACTCCTTGAGTCTCAAAGAGCTCCAGTATATGGAGCACCAGCTTGATACTTCTCTGAAGCATATAAGATCAAGAAAGAACCAACTCATGAATGATTCCATCTATGATCTTCAGAAGAAGGAGAAGGCGTTGCAGGAGCAAAATAGCACTCTAATTAAGAAGCTCAAAGAGGAGAAAGCACCGCATCAAGAGCAG---GGCAACTTACAGCCCTCTCTGAACATTGGATACGGAGCTCAACATAGACCC---ATCATGCCCCCCTGGATGCTT
A_Nelumbo_n_NEnuFL1              ------------------------------------------------------------------------------------------------------------------------------GTCGCTGTGATCGTCTTCTCCACCAAGGGAAAGCTCTTCGAGTACACTGATTCCGGCATGGAAAGGATCCTTGAACGTTATGAAAGATATGCAGAGCGAGAGCTTATTGCTGCTGATTCCGAATCACAGTCTCTAGAGTACACAAAGCTTAAGAATAAAATTGAGATTTTACAGCGGAACCAAAGGCATTATGTTGGAGAAGACCTCGAGTCCTTGAGTCTGAAGGAGCTCCAGAATTTAGAGCAACAGCTTGACACTGCTCTCAAACAAATACGAACAAGAAAGAACCAACTCATTTACGACTCTATTTCAGAACTTCAGAAAAAGGAGAAAGCGTTGCAGGAGCAAAACAACATACTGACTAAAAAGCTCAAGGAGGAGAAGGCTCTGCAGCAGGACCAACAAGGAAGCTCACAGCCCTCACTTGCTATAAGTTACGAAGCTCGCCATCGGTCA---CTTATGCCGCCTTGGATGCTC
A_Berberis_b_FUL                 ---------------------------------------------------------------------------------------------------GAGATCTCTGTGCTCTGTGATGCGGAGGTTGCTTTGATTGTTTTCTCCACCAAAGGAAAGCTCTTTGAATACACTGATTCCGGTATGGACAGGATCCTTGAGCGGTACGAGAGATATGCAGAAAGGGAGCTTGTGGCAACCGATGCTGAATCACAGTCCCTGGAATATAGCAAACTTAAGGCTAAGATTGAAGTTTTGCAAAAAAACCAAAGGCATTTTTTGGGAGAAGGCCTTGATGCAATGAGTCTGAAAGAGCTGCAGAATCTGGAACAACAACTTGATGTTGCTTTAAAGCAAATACGTTCAAGAAAGAACCAACTGATGTATGAATCAATTTCTGAGCTTCAGAGAAAGGAGAAGGCATTGCAGGAGCAGAATAACCAGCTAGGGAAGAAGCTTAAGGAGGAAAAGGCACTACAGCACGAACTACAGGGGAACTCCAAGCCCTCCCTAAACATCGGTTATGCAGCACGACAGCGAACT---CTGATGCCACCTTGGATGCTT
A_Epimedium_s_EsFUL              ATGGGGAGAGGTAGGGTTCAACTGAAGCGGATCGAGAACAAAATCAATCGACAAGTTACCTTCTCCAAACGAAGGTCTGGATTGCTCAAGAAAGCTCATGAGATCTCCGTTCTCTGCGACGCTGAGGTTGCTTTGATTGTCTTCTCAACCAAAGGAAAGCTCTTCGAGTATACTGATTCCGGCATGGATAGGATTCTTGAGCGGTATGAGAGATACGCAGAGAGGGAGCTGGTGGCAACTGATGTTGAAACACAGTCTCTGGAATATAGCAAACTCAAGGCAAAGATCGAAGTTTTACAGAAAAACCAAAGGCATTTTCTGGGAGAAGGGCTCGACGCCATGAGTCTTAAAGAGCTTCAGAATTTGGAACAACAGCTTGATAGTGCTCTGAAGCAGATTCGTACGAGAAAGAACCAACTAATGTATGAATCCATTTCTGAGCTTCAAAGAAAGGAGAAAGCATTGCAGGAACAGAATAACCAGCTTGGGAAGAAGTTGAAAGAGGAAAAGGCACTTCAGCAGGATAACCAAGACACCTCCCAGCCCTCCCTAAACATTGGGTACGCAGCACGACAGCGAACCTCCCTGATGCCTCCTTGGATGCTT
A_Dysosma_p_FUL                  ---------------------------------------------------------------------------------------------------------------------------GAGGTTGCGTTGATTGTCTTCTCAACTAAAGGCAAGCTGTTTGAATACACTGATTCCGGTATGGATAGGATTCTTGAGCGGTATGAGAGATATGCGGAAAGGGAGCTTGTTGCAACTGATGCTGAAGCACAGTCTTTGGAATATAACAAACTGAAGGGAAAAATTGAAGTGCTACAGACAAATCAAAGGCACTTTCTGGGAGAAGGTCTTGATGCCATGAGTCTTAAAGAGCTTCAGAATTTAGAGCAACAGCTTGATGCTGCTCTCAAGCAGATACGATCAAGAAAGAACCAGCTCATGTATGAATCGATTTCCGAGCTTCAGAGAAAGGAGAAGGCATTACAGGAGCAAAACAATCAGCTAGGAAAGAAGCTTAAGGAGGAGAAGGCTCTTCAGAATGAAAGCCAAAGCAATTCACAGCCTTCCCTAAACATTGGTTACGGAGCACGACAGCGAACT---CTGATGCCACCGTGGATGCTT
A_Ranunculus_s_RascFUL2          ---------------------------------------------------------------------------------------------------------------------------GAAGTTGCTTTGATTGTTTTCTCTACTAAAGGGAAACTCTTTGAATACACTGATTCCGGCATGGATAAGATTCTCGAGAGATATGAGCGGTACGCAGAGAGGGAACTTGTGACAAATGACATCGACGCACAGTCTTTGGAATATACCAAACTCAAAGCTAAAGTTGAGATCTTACAGAAGAATCAAAGGCATTTTAGGGGTGAAGACATTGATAACTTGGGTCTCAAAGAGCTCCAAAACTTGGAACAACAGCTTGATACTGCTCTGAAGCTGATAAGAGCAAGAAAGAACCAACTCCTGTTTGAATCCATTTCCGAATATCAGAAGAAGGAGAAAGCTTTGCATGAGCAGAATAATCAGCTAGAGAAGCAGCTCAAGGAGGAGAAGGAACTGAAACTCGAACAGCCCGGCACTTCACAACCCTCCCTGAACATTGGGTACGTACCTCAACAACGGATT---CTCATGCCGCCATGGATAATT
A_Ranunculus_s_RascFUL4          ---------------------------------------------------------------------------------------------CGGCATGAAATGTCCGGTGTGTGCGATGCTGAAGTTGCTTTGATTGTCTTCTCCACTAAAGGAAAGCTTTTCGAATACACTGATTCCGGCATGGATAAGATTCTCGAGCGATATGAGAGATACGCAGAAAGGAAACTTGGGGCAAGTGATACCGACTCACAGTCTTTGGAATATACAAAACTCAAAGCTAAAGTTGAGATCTTACAGAAGAATCAAAGGCACTTTAGAGGTGAAGACATTGCAAACATGAGTCTCAAGGAGCTCCAAAACTTGGAACAACAGCTTGATTCTGCTTTGAAGCTGATAAGAGCAAGAAAGAACCAACTCACATATGAATCCATTTCCGACCTTCAGAAGAAGGAGAAGGTMTTGCAGGAGCAGAATAATCAGCTAGAGAAGCAGCTTAAAGAGGAGAAGGAATTGAAACGAGAACAACCCGGCACCTCACAATCCTCCCTGAACATAGGGTATGGATTTCAGCAACGAATT---CTGATGCCCCCCTGGATGCTT
A_Aquilegia_c_AcoFL1             ATGGGTAGAGGTAGGGTTCAGTTGAAGAGGATTGAAAACAAAATCAATCGACAAGTTACCTTCTCAAAAAGAAGGTCTGGATTGTTGAAGAAAGCTCATGAGATCTCAGTTCTTTGTGATGCTGAAGTTGCTTTGATTATTTTCTCTACTAAAGGAAAGCTTTTTGAGTACACAGATTCCGGCATGGATAACATTCTTGAGCGATATGAGAGATATGCGGAGAGAGAACTTGCAGGAACTGATTCGGAATCACAGTCTCTGGAATATGTGAAGCTCAAAGCTAAGATAGAGATATTACAGAAAAATCAACGGCATTATAATGGAGAAGATCTTGAAAAGATGAGTCTTAAAGAACTCCAGAACTTGGAACAACAGCTTGATTCTGCTCTAAAGCAGATAAGAGCAAGAAAGAACCAACTCATGCATGAATCCATTTCTGAGCTTCAGAAGAAGGAGAGGGCATTAACGGAACAGAATAATCAGCTAGGGAAGAAGCTTAAGGAGGAGAAGGAACTGCAACAGGAGCAACCAGGCAACTCACAACCCTCCCTAAACATTGGTTATCAACCTCAGGCTCGAACG---CTCATGCCACCCTGGATGCTT
A_Nigella_d_NdFL1                ATGGGTAGAGGTAGGGTTCAGTTGAAACGGATCGAAAACAAGATCAATCGTCAAGTTACTTTTTCAAAGAGAAGATCAGGTTTACTCAAGAAAGCTCATGAGATCTCTGTTCTTTGTGATGCTGAAGTTGCTTTGATTGTTTTCTCTACCAAAGGAAAACTCTTTGAATACACTGATTCCTGCATGGACAAGATCCTTGAACGGTACGAGAGATACGCAGAGAGAGAACTTGTAGCAAACGATCCTGAATCACAGTCCTTGGAATATACCAAACTTAAAACTAAGGTGGAGATTTTACAAAAAAATCAAAGGCATTACATGGGGGAAGACCTTGAGAACATGAGTCTTAAGGAGCTTCAAAACCTGGAACAACAGCTTGATTCTGCCCTGAAGCAGATAAGATCGAGAAAGAACCAGCTCATGCATGAATCTATCTCTGACCTTCAGAAGAAGGAGAAGACATTGCAGGAGCAGAATAACCAGCTAGGGAAGAAGCTGAAGGAGGAGAAGGAAATACAACAGGAGCAACCAAGTAGCTCACAACCCTCTCTAAATATTGGGTATGCATCAGCACAGCGAAGT---CTGATGCCACCCTGGATGCTT
A_Eschscholzia_c_EcFUL2          ---------------GTGCAGTTGAGGCGGATGGAGAACAAGATCAATAGGCAAGTTACTTTCTCAAAGAGAAGGTCAGGGTTACTAAAGAAAGCTCATGAGATCTCAGTTTTATGTGATGCTGAAGTTGCTTTAATTGTCTTCTCTACTAAAGGAAAGCTATATGAATACACTGATTCTGGTATGGACAGAATCCTCGAGCGATATGAAAGATACTCTGAACGTGAAGTTGTTGCAACTGATATTGATTCACAGTCCCTGGAGTATCACAAGCTGAAAGCTAAGGTTGAACTCTTACAGAGAAACCAAAGGCATTTTATGGGTGAAGACTTGGAGTCTGTGAGTCTAAAAGAACTCCAAATCTTAGAGCAACAGCTTGATACTGCTCTCAAGCAGATAAGATCAAGAAAGAACCAACTAATGTATGAATCAATTGCTGCGCTTCAGAAAAAGGAAAAACTTTTGCAAGAACAAAATAACCAACTAGGAAAGAAGCTCAAGGAAGAGAAGGAAATACAGCAGGACCAGCAAACTTCTTCCCAACCCTCACTAAACATTGGTTATGGAGCACAACATAGGACA---GTTATGCCCCCCTGGATGCTT
A_Eschscholzia_c_EcFUL1          ---------------------------------------------------------------------------------------------------------------------GATGCTGAAGTTGCTTTGATTGTTTTCTCTACTAAAGGAAAACTCTTTGAATACACTGATTCCAGCATGGATAGGATCCTCGAGCGATATGAGAGATACGCAGAACGAGAGCTTGTTGAAACTGATCTTGATTCACAGTCTCTGGAGTATACCAAGCTTAAGGCTAAGATTGAAATTTTACAGAGAAACCAAAGGCACTTTATGGGTGAAGACCTCCAGTCCATGAGTCTGAAAGAACTCCAAAGCTTAGAACAACAGCTTGATACTGCTCTGAAGCAGATAAGATCAAGAAAGAATCAGCTCATGTATGAATCAATTGCTGAGCTTCAAAAAAAGGAAAAAGCTCTGCAGGAGCAGAATAACCAACTAGGAAAGAAGCTGAAGGAAGAGAAGGAAGCACAKCAGGACCAGCAAGGCTCTCCCCATCCCTCCCTAAATATTGGTTACGGGGTTCGACAGAGAACA---CTTATGCCCCCCTGGATGCTT
A_Papaver_s_PapsFL2              ---------------------------------------------------------------------------------------------------------TCGGTGTTGTGTGATGCTGAAGTTGCTTTGATTGTTTTCTCTACTAAGGGAAAACTCTTTGAATATACTGATTCCGGCATGGATAGGATCCTTGAGCGCTATGAGAGGTACGCTGAACGGGAGCTTGTCACAACTGAAATTGAT---CAGTCCCTAGAGTATAGCAAGCTTAAATCAAAGATTGAAATCTTACAGAAAAACCAGAGGCATTTTATGGGGGAAGACTTACAATCCATGAGTCTTAAAGAGCTCCAAAATCTAGAACAACAGCTAGATGTTGCACTGAAACAGATTAGGTCAAGAAAGAACCAACTCATGTATGAATCCATTTCTGAGCTTCAGAAAAAGGARAAAGCACTGCAGGAGCAGAAYAACAAACTAGGAAAGCAGCTCAAAGAAGAGAAGGAAGTAGCACAGTCGCAGTTTGGCTCCTCTCAGCCTTCCTTAAATATTGGCTACGAAGGGAATCGACAGACC---AACACTGCTACWCTTATGCCC
A_Chelidonium_m_CmFL2            ------------------------------------------------------------------------------GGGTTGGTGAAGAAGGCTCATGAGATCTCAGTTYTWTGTGATGCTGARGTTGCTTTGATTGTCTTCTCAACTAAAGGAAAGCTCTTTGAATATACCGATTCCGGCATGGAAAGGATCCTTGAACGATACGAGAGATACGCCGAGCGGGAGCTTGTTGCATCTGAACTTGAT---CAGTCCCTGGAGTATACCAAGCTTAAGGCTAAGATTGAAATTTTACAAAAGAACCAAAGGCATTTTATGGGGGAAGACCTGGAGTCAATGAGTCTCAAAGAGCTCCAAAATTTAGAGCAACAGCTTGATACTGCTCTGAAGCAGATAAGATCAAGAAAGAACCAACTGATGTATGAATCCATTTCTGAGCTTCAGAAAAAAGAAAAGGTGTTGCAGGAGCAGAATAACCAACTAGGAAAGAAGCTTAAGGAAGAGAAGGAAGTACAGCAGGACCAGCAAGGCAGTTCTCAACCTTCCCTAAACATTGGTTATGGAGTTCGACAAAGAACG---CTTATGCCCCCCTGGATGGTT
A_Akebia_t_AktFL1                ATGGGGAGAGGTAGGGTTCAATTGAAGCGGATCGAAAACAAGATCAATCGACAAGTGACGTTCTCAAAAAGGAGATCAGGATTGCTGAAGAAAGCTTATGAGATCTCAGTTCTCTGCGATGTTGAGGTTGCTTGTATCGTCTTCTCCGATAAAGGGAGATTGTATGAGTTCACTGAATCCAGGATGGAAAGAATCCTTGAGCGATACGAGAGGTGTGCAGCAGAGGAGATTGCTACGATTGATCCTCAATCACAGCCTCTGGAATCTAGAAGACTTAAGGCTAGGCTTGATGTTTTACAGAAAACCCAAAGGCGTTTTATGGGAGAAGACCTTGATTCCATGAGTATCAAAGAGATACAAAATTTAGAGCAACAGCTTGATGCTTCTCTGAAGCAGATAAGATTAAGAAAGAACCAGCTCATGTATGAATCTATTTGTGAGCTCCAGAAAAAGGAGACAGCATTGCAGGAGCAGAATAACCAGCTAGGGAAGAAGATCAAGGAGGAGAAGACCCTGCAGCAGGAGCAGCCAGGCAACTCACAGGTGTCCCTAAACATTGGTTATCGAGTGCAACATCAAACA---GTCTTGCCACCTTGGATGCTT
A_Euptelea_p_EUplFL1             ATGGGGAGAGGTAGGGTTCAGTTGAAGCGGATCGAGAACAAAATCAATCGCCAAGTGACGTTCTCGAAGCGGAGGTCCGGTTTGCTGAAGAAAGCTCATGAGATCTCAGTTCTCTGCGACGCTGAGGTAGCTTTGATCGTCTTCTCCACTAAAGGAAAGCTCTTCGAGTACACCGATTCCGGCATGGATATGATCCTTGATCGATACGAGAGATACGCAGAACGAGAGCTTGTTGCACATGATCCTGAATCACAGTCTCTGGAATATGCCAAACTTAAGGCTAAGCTTGAGGTTTTACAGAGAAACCAAAGGCATTTTATGGGAGAAAACGTGGATTCTTTGAGCTCCAAAGAGCTCCAAAATTTAGAGCAACAGCTTGATTCTGCTTTGAAACATATAAGAACAAGAAAGAACCACCTCATGTATGAATCCATTGCTGAGCTTCAGAGAAAGGAGAAGACATTGCAGGAGCAGAATAACCAGCTAGAGAAGAAGCTGAAGGAGGAG------CTACAGCAGGAGCAC------AGCTCACAGCCCACCCTCAACATTGGTTACGTTGCTCAACACCGAACT---CTCATGCCACCTTGGATGCTT
A_Ranunculus_s_RascFUL1          ---------------------------------------------------------------------------------------------GCTCATGAGATCTCTGTTCTTTGTGACGCTGATGTTGCTCTTGTCATCTTCTCTATCAAAGGAAAACTCYTCGAATACACCAATGACCGCATGGAAGGAATCCTTGAACGTTATGAAAGATACACCTCTACAGAGCTAGTGGCTGCTGATCCTGAATCACAGTCAATGGAATACAAMAAGMTCAAGTCTAAGGTTGAGGCCTTGCAAAGAAGTCAAAGGTATTTCATGGGAGAAGATATTGGCAGCWTGGGTGTTAAAGAGCTTCAAGCTTTAGAGCAACAACTTGACACTTCTCTGAGGCAAATAAGATCAAGAAAGAACCAACTCATGGCTGGTTCCATCACTGAGCTTCAGAAAAATGAGAAGGCACTTCTGGAGGAGAATATCAAWYTAAAGAAGCAGGCCAAGGAGGAGCTTGCATTG------GAGCAACTCGTCAGGTCTGACCCTGCTCTAAACACCAGTAATGTGGCTCAATCT---ACT---CTGATGCCCCCCTGGATGCTT
A_Ranunculus_s_RascFUL3          ---------------------------------------------------------------------------------------------------------------------------GATGTTGCGCTTATTGTTTTCTCCATTAAAGGAAAGCTTTTCGAGTATACAAACGACAGCATGGAAAGAATCCTTGACCGTTATGAGAGATACGGCTCTAAGGAGCTTGTGGAGGCAGATCCTGAATCTCAGTCTACAGAATACAACAAGCTTAAGTCAAAGGTCGAGTCTTTACAAAGAAGTCAAAGGCATTTCATGGGAGAAGACATTAGTGGCTTAGCTCTTAAAGAGCTTCAAAGTTTAGAGCAACAACTTGACACTGCCCTTAGGAACATAAGATCACGGAAGAACCAACTCATGTATGGTATAATCACCGAGCTTCAGAGAAATGATAGGGCGCTTGTGGAAGAGAACAGCAATCTAAAGAAGCAGGTTAAGGAGGAGCTTACATTG------GAGCAACAAGTTAGCTCAGAGCCCGCTATAAACACCAGTAGTGTAGTTCAATCT---TCT---TTGATGCCACCATGGATGCTT
A_Aquilegia_c_AcoFL2             ATGGGAAGAGGTAGAGTTCAACTGAAAAGGATCGAAAACAAGATTAATCGACAAGTTACCTTTTCAAAAAGAAGATCAGGATTGTTGAAAAAAGCTCATGAAATCTCAGTTCTTTGCGATGCTGACGTTGCGTTAATCGTCTTCTCCATTAAAGGAAAACTCTTCGAGTATACTAACGACAGCATGGAAAGTATCCTTGAACGCTACGAAAGATATACTTCTAGGGAACCTGTTGCAAGTGATCCTGAATCACAGTCTTTGGAATACAACAAGCTGAAAACTAAAGTTGAAGCTTTACAAAGAAGCCAAAGGCATTTCATGGGTCAAGACATTGATATCTTGAGTTTTAAAGAACTACAAAATTTGGAGCAGCAACTTGACAGTGCTCTGAGGCAAATAAGATCAAGAAAGAACCAACTCATATATGGATCTATCACAGAGCTTCAGAGAAAGGAGAAAGCACTACAGGAGGAGAATAACAGCCTAAGGAAGAAGATCAAGGAGGAGCTGGAATTA------GAGCATATCGTTACCTCAGAGCCTGTTCTCAACATCAGTCATGGAGTTATGCAACCGACT---CCCCTTCCTCCCTGGATGATT
A_Nigella_d_NdFL2                ATGGGTAGAGGTAGAGTTCAACTCAAAAGAATCGAAAACAAGATTAATCGACAAGTCACCTTCTCCAAAAGAAGATCAGGTTTGCTCAAGAAAGCTCATGAAATCTCAGTTCTATGCGATGCTGATGTCGCTTTGATCGTTTTCTCCATCAAAGGAAAGCTCTTTGAGTACACCAATGATAGCATGGAACAGATACTTGAACGCTATGAAAGATACACGTCTAGAGAGGTTGTTGCAACTGATGCTGAATCACAGTCCTTGGAATACAACAAACTCAAGTCTAAGGTTGAAACTTTACAGAAAAGTCAAAGGCATTTCCTGGGACAAGACATCGATACTTTGAATTATAAAGAGCTCCAAAGCTTAGAGCAACAGCTTGATAATGCTTTGCGGCAAATAAGGTCAAGAAAGAACCAACTAATGTATTCATCCATCACAGAGCTTCAGAGAAAGGAGAAGGAACTTCAGGAGGAAAATAGCAAACTAAGGAAGAAGATCAAGGAGGAAGTGACACTG------GATCAACACCTTAACTCAGAGCCTGTTCTAAATATAAGCTGTGGCACTACACAACCTAGT---CTAATACCTCCTTGGATGCTT
A_Akebia_t_AktFL2                ------AGAGGTAAGGTTCAGTTGAAGCGGATCGAAAATAAGATCAATCGACAAGTTACGTTTTCGAAACGAAAGTCAGGATTAATGAAGAAAGCTCATGAGATCTCAGTTCTATGCGATGCTGATGTCTCGTTGATTGTTTTTTCAAGTAAAGGAAAACTCTACGAGTACACTGATTCCGGCATGGATAGAATCCTTGAGCGATACGAGAGATATGCTGAGAGGGAGCTTGTTGCAACTGAAATTGAATCACAGTCTCTGGAATATACCAAACTAAAGGCTAAGATTGAGGTTTTACAGAAAAACCAAAGGTATTATATGGGAGAAGAACTTAGCTCAATGAGTCTCAAAGAGCTTCAAAATTTAGAACATCAGCTCGATAATGCTCTGAAGCATATAAGATCAAGACGGAACCAACTCATGTATGAATCCATTTCTGAGCTTCAGAGAAAGGAGAAGGCACTGCAGGAGCAGAATAACCAGCTAGGGAAGAAGCTCAAGGAGGAGAAGGCACTGCAGATGGAGCATCCAGGCAACGGGCAGCCCTCCCTAAACATTGGCCATAGTGCTCGAGAACGAACA---CTCATGCCACCTTGGATGCTT
A_Eschscholzia_c_EcFUL3          ATGGGAAGGGGTAGGGTTGAATTGAAGAGAATTGAAAACAAGATCAATAGACAAGTTACTTTTTCTAAAAGAAGGTCTGGGTTATTAAAGAAAGCTCATGAAATTTCTGTTCTTTGTGATGCTGAAGTTGCTCTTATTGTCTTCTCTACTAAAGGAAAACTATTTGAATACACTGATACCAGTATGGAGAATATCCTTGAGAGATACGAAAGACAAGTCGAGGAAAATCTCGTTGTGACCAACCCGGAATCACAGTCTTTGGAACACACTAGACTTAAGGCTAAAATCGACATGCTACAACAATCCCAGAGGCATTTCATGGGAGAAGATCTTGAACCTTTGAGTCTTAGAGAAATACAAAACTTGGAGCAAGAGCTTGATTCTGCTCTCAAGCATATAAGATCAAGAAAGAACCAACTCATGTCTGCATCAATTGCTGATCTTCAGAGAAAGGAGAAGGTGTTGAAGGAACAAAATATGGGACTAATGAAGAAGTTCAAGGAGGAAGATGAAGTA------AGGGAAGAAAAAGGCAGCCAGCCTTCACTTGCCATTAGTTATAGAGTTCAACAA---ATG---ATTGTGCCACGTTGGATGTTA
A_Papaver_s_PapsFL1              ---------------------------------------------------------------------------------------------------------TCAGTGCTTTGTGATGCTGAAGTTGCTTTGATTGTTTTCTCAACCAAAGGAAAACTATTTGAATATACCGATGCTTGCATGGACGCCATCCTTGAGCGATATGAAAGACAAGTTGAGGAAGAGCTTGTTGGAACTGATCAGGAATCACAGTCCTTGGAACATGCCAAGCTTAAGGCCAAAGTTGAGGTTCTGCAAAGAACCCAAAGGCATATGATGGGAGAAGATTTAGAATCCTTCAATGTGAAAGAGCTACAAAATTTGGAGCACCAACTTGATACTTCCTTGAAGCATATTAGATCAAAAAAGAACCAACTCTTGTATGCATCCATTTCTGAGCTTCAGAGAAAGGAAAAAGCTTTACAAGAGCAGAATACTATTCTAGGGAAGAAGATCAAGGAGGAACAAGAAATG------CAGGCTCAAGCTAACTCACAGCCTTCCCTAACCATTTGTTACAGACCCATAGCA---ACA---GTTATGCCCCCCTGGATGCTT
A_Euptelea_p_EUplFL2             ATGGGGAGAGGTAGGGTACAGTTGAAGAGGATCGAGAACAAGATCAGTCGGCAAGTGACGTTCTCGAAGCGGAGGTCAGGGTTGCTGAAGAAAGCCCATGAGATCTCAGTTCTTTGCGAAGCTGATGTCGCCGTGATTGTCTTCTCCACTAAAGGAAAGCTCTTTGAGTACACTAACTCCGGCATGGAAGGGATCCTGGAACGATATGAAAGATATGCCGAGCAAGAGGTTGTTGCGACTGATCCTGAATCACTGTCTATGGAATATGCCAAACTTAAGGCTAAGGTTGATGTTTTACAAAGAACCCAAAGGCATTTTATGGGAGAAGACCTTGACTCCTTGAGTCTCAAAGAGCTCCAACATTTGGAACAACAGCTTGATACTGCAATGAAGCAGATAAGATCAAGAAAGAACCAACTCATGTATGAATCCGTTGTCGAACTCCAGAGAAAGGATAAGGTTTTGCAGGAGCAGAATAGCATGTTAGAGAAGAAGATCAAGGAGGAGAAATCAATACAGCAGGAGCAGCAAGGCAACTCACAGCCCTCCCTAACCATTGGTTATGAAGCTCGACAACGAACG---CACATGCCACCTTGGATGCTT
A_Chloranthus_s_CsAP1            ATGGGAAGGGGTAGGGTTCAGTTGAAGAGGATCGAGAACAAGATCAATCGCCAGGTCACTTTCTCCAAGCGACGGTCAGGATTGCTTAAGAAAGCTCATGAGATCTCCGTTCTCTGCGATGCTGAGGTCGCTTTGATTGTTTTTTCTGCTAAGGGGAAGCTCTCTGAGTATACTGATTCACGCATGGATAGAATTCTTGAGCGATACGAGAGAATTGCAGAGAGGGAGCTCCGATCAACAGATCATCGACCAGATAACCTAGAATACAGCAAACTCAAGGCTAAGCTTGAGGGTTTACAAAGAARCCAAAGGCATTATATGGGAGAAGACCTTGAAAAGTTGAGCCTCAAAGAGCTGCAACCACTGGAAAATCAGCTTGATAATGCTTTGAAGCATATAAGAACAAGAAAGACACAAGTCATGATGGATTCCATTGCTGAGCTTCAGGCAAGGGAGAAATTGTTGCAGGAGCAAAATTCCATGCTTGAAAAGAAGATCCAAGAGAAT---GCACTGCACCAGGAGCAGCAAACCAGCCCACACCCGACTATAAACAACAGTTATAGGGTT------CGGAGC---CTCATGCCACCTTGGATGCTT
A_Magnolia_p_MpMADS15            ATGGGGAGAGGCAGGGTCCAGCTGAAACGGATCGAAAACAAGATAAACAGGCAAGTGACCTTCTCCAAGCGTCGTATGGGCCTCCTCAAGAAAGCTCACGAGATCTCCGTCCTCTGCGACGCTGAGGTCGCTGTCATCGTCTTTTCCACCAAAGGAAAGCTCTACGAATACACTGATTCCAGAATGTCAAGGATACTGGAGCGCTATGAAAGATATGCTGAGAGAGAGCTTGTTTTGTCGGGTCCTGAATCAGAGTGCCTTGAATATGGCAAGCTTAAGGCTAAGGTGGAATCTTTGCAAAGAAACCTCAGGCATTTTACAGGGGAAGACCTCGACACCTTAAGCCTCAAAGAGCTGCAACAGTTAGAACACCAGCTTGATGCTGCTTTGAAACATATAAGATCAAGAAGA------CCAATCATGTTGATTCATTGCGGAGCTTCAAAGAAGGAGAAGTCGCTGAGGGAGCAGAATAACATGCTAGAGAAGGAGATTCAAGAGGAGAAGGCAATGCAGCAGGAGCAGCAATCCAGCTCAAGCCCCACTCTAAACATTGGCTATGGGGCTCGGCCACGGAGC---CTCATGCCACCTTGGATGCTA
A_Michelia_f_MfFL                ------------------------------------------------------------------------------GGGCTGGTGAAGAAMGCTCATGAGATCTCCGTCCTCTGTGATGCGGAGGTCGCTGTCATCGTCTTTTCCACCAAAGGAAAGCTCTACGAATACACTGATTCCAGAATGTCAAGGATTCTGGAGCGCTATGAAAGATATGCAGAGAGAGAGCTTGTTTTGTCGGGTCCTGAATCAGAGTGCCTTGAATATGGCAAGCTTAAGGCTAAGGTGGAATCTTTGCAAAGAAACCTCAGGCATTTTACAGGGGAAGACCTCGACACCTTGAGTCTCAAAGAGCTGCAACAGTTAGAACACCAGCTTGATGCTGCTTTGAAACATATAAGATCAAGAAAGAACCAAATCATGTTTGATTCCATTGCGGAGCTTCAAAGAAAGGAGAAGTCGCTGAGGGAGCAGAATAACATGCTAGAGAAGGAGATTCAAGAGGAGAAGGCAATGCAGCAGGAGCAGCAATCCAGCTCA---CCCACTCTAAACATTGGCTATGGGGCTCGACCACGGAGC---CTCATGCCATCTTGGATG---
A_Eupomatia_b_EbAP1              ------------------------------------------------------------------AAGCGGCGGATGGGTCTCCTCAAGAAGGCCCACGAGATTTCCGTCCTCTGCGATGCTGAGGTCGCTCTCATCGTCTTCTCTACCAGAGGCAAGCTCTACGAGTACACCGATTCCTGCATGTCAAGGATTCTGGATCGGTATGAGAGAGACGCAGAGAGGGAGCTCGTAGTATCTGGTCTGGAATCAGAGTGCCTAGAATATAGCAAGCTTAAGGCTAAGGTGGAAGCCTTGCAGAGAAACCTCAGGCATTTTACTGGGGAAGACTTGGAAACCTTGAGTCTCAAAGAGCTACAACAATTGGAGCACCAGCTTGATGCTGCTTTGAAACATATAAGATCTAGAAAGAACCAAATCATGTCAGAGTCCATTGCGGAGCTCCAAAGAAAGGAGAGGTTGCTGCAAGAGCAGAATCAGATGCTAGAGAAGAAGGTGCAAGAGGAAAAGGCAATGCAGCAGGATCACCAGTCGAGCTCAACCCCCACTCTAAACATTGGCTATGGAGCCCGGTCACGGAGT---CTCATGCCACCATGGATGCTA
A_Persea_a_PEamAP1               ATGGGGAGAGGGAGAGTTCAGCTCAAGCGGATCGAGAACAAGATCAACCGTCAAGTCACCTTCTCCAAGCGTAGGATGGGGCTTCTCAAGAAGGCTCATGAGATTTCTGTGCTCTGCGACGCAGAGGTCGCTCTCATCATCTTCTCCACCAAAGGGAAGCTCTATGAGTACACCGATTCCAGCATGTCAAAGATTCTTGAACGATACGAGAGATACGCAGAACGGGAGCTTGTTCTTCCTGGTCAAGCTTCTGAGTGCCAAGAATATGGGAAACTTAAGGCCAGGGTTGAGGCTTTGCAGAGAAACTTGAGGCATTTTATGGGAGAGGACCTAGATTCCCTGAGTGTAAGAGAGCTTCAACAGCTGGAACAACAGCTTGATGTTGCTCTTAGGCATGTTAGGTCAAGAAAGATCCAAGTAATGTTTGATTCCATTTCTGAGCTTCAAACAAAGGAGAAGGCATTGCAGGAGCAGAACATTATGCTTGAGAAGAAGCTACAAGAGGAGAAAGCAGCTCAGCAG------------CATTCAACGCCCACTCTAAATATCGGGTATGGTGCTCGCCTTAGGAGC---CTTGTCCCACCTTGGATGCTT
A_Saururus_c_ScMADS669           ATGGGGAGGGGGAGGGTGCAGCTGAAGAGGATAGAGAACAAGATAAACAGGCAGGTGACCTTCTCCAAGAGGAGGACGGGCCTGCTCAAGAAGGCTCACGAGATATCGGTGCTGTGCGATGCCGAGGTGGCGCTCATCGTCTTCTCCACCAAGGGAAAGCTCTACGACTACACCAACGCCGGTATGGCAAGGATTCTTGAGCGATATGAGAGATACGCGGAGAGAGAAGTTGCTGTCACCAGTCCTGACTCAGAGTGGCTTGAATATGGCAAACTTAAAGCCAGGATCGAGGCTCAACAAAGAATTCAAAGGCAGTTGATGGGTGAAGACCTTGATGCTTTAACCCCCAAAGAACTCCAACAGTTGGAAAACCAGCTTGAGTCTGCTCTGAAGCATGTAAAATCAAGAAAAAATCAGGTGATTTATGATTCAATGGTGGAGCTTCGGAGAAAGGAGAAGTTGCTTCGAGACGAAAACACCATGATGGAAAAAAAGATCCAGGAGAAGAAGGAGAGGCAACAGGAACAACAATCCAATTCA---CCAACTCTTAACATTGGCTATGAAGAAGCCCCCCACACT---GTCATGCTAGCTTGGCTGCTC
A_Peperomia_c_PcFL2              ------------------------------------------------------------------------------------------------------------GTGCTTTGTGATGCCGAGGTGGCCGTCATCGTCTTCTCCACCAAAGGCAAGCTCTACGAGTATACCGATGCCGGAATGGCAAGAATATTGGATCGCTACGAGAAACACTCTAATAGAGAGCTTGAATTGACAAATTTGGAATCGGAGTCTCTGGAGTATGGTAAACTCAAGGCCAGATTTGAGCTATTGCAAAAGAGTCACAGGCATTATCTTGGTGAGGACCTTGGCGCTTTAAACATGAAGGAACTTCAACACATAGAGCATCAACTTGATTCTGCTCTGAGGCATGTCCGGTCACGAAAGAATCAAATCCTGTCTGATACCATATCTGATCTTCAGACAAAGGAAAAGTTAATACATGAGCAGAATAAAATACTCCAGAAGAGGATTCAAGAAGAGAGAGAGATAGGGCAGGAGCAAGAGAACCAACCA---CATACCCTATCAATTGGATGTGAAAATGAACGCCTTCAG---AAGATGCCCCCCTGGATGCTT
A_Peperomia_c_PcFL1              ---------------GTGCAACTGAAAAGGATGGAAAACAAGATCAATAGGCAGGTGACGTTCTCCAAGAGGAGGACCGGGCTGCTGAAGAAGGCGCACGAGATCTCGGTGCTTTGCGACGCCGAGGTCGCGCTGATAGTCTTCTCCACCAAAGGCAAGCTCTATGAGTACACCTCAAGCAGCATGCCAGGAATATTGGACCGATATGAAAGGCACACCGACAAAGAGTTCTTTATCAAGGAGGGTGAGCCAGAGACTTTAGAGTATGCTAAACTCAAAGCCAGATATGAACTTTTGCAAAAAAACTACAGGCATTATCTTGGAGAGGACCTTGGATCCTTGAGTGGCAAAGAGCTTCAACAATTGGAGGGTCAACTCGATGCCTCTTTGAAGAATGTTCGATCGCGGAGGACACAAGCCCTCTTTCATACCATCTCTGATCTTCAAAAAAAGGAAAAGTCACTATTGGAGCAGAATAGCGTAATGATAAAGAAGCTCCAAGATGAGAAGGAGAAGCAACAGGAAATGCAAACTAATCAGCTCCCTGCTCTGAGCMTCGGATTCGCAGCTCCAGTGCAGAGC---CTTTTGCCCCCCTGGATG---
A_Houttuynia_c_HcAP1             ATGGGGAGGGGACGGGTGCAAATGAAGAGGATAGAGAACAAGATCAACAGGCAGGTGACCTTCTCCAAGAGGAGGATGGGTCTGCTGAAGAAGGCTCATGAGATATCGGTGCTTTGCGATGCAGATGTGGCACTCATCGTCTTCTCCACCAAGGGCAAGCTCTACGAGTATACCGACTCCAGCATGACAAAAATCTTGGAGCGGTACGAGAGATATGCTGAGAGAGAATTTGCTCTAGCAGATAACGAATCAGAGTCTCTGGAATTTGGTAAGCTCAAAGCCAGAGTTGAAGCTTTACAAAAGACTCACAGGCACTATCTGGGAGAAGACCTTGATTCCCTGAAAGTCAAGGAGCTTCAACACTTGGAGCAGCAACTTGATTCTGCTCTCAAGCATGTAAGATTGCGGAAGAATCAGGTCATCCAAGAGACAATATCCGAGCTTCAGAAAAAGGAGAAGGCCCTGCAAGAGCAGAATAACATGCTGGAAAAGAAGGTTCAGGAACAGAAGGCAAAACAGCAGGAAAATCAAAATAACTCACTCCCTAACCTAAACATGGGATATGCAGCTCGACTTCACAGC---CAAATGCCGGCTTGGATGCTT
A_Asarum_c_AcMADS600             ATGGGAAGAGGGAGAGTTCAGCTAAAGAGGATCGAGAACAAGATCAATCGGCAGGTGACCTTCTCCAAACGCAGAACGGGATTGCTGAAGAAAGCACATGAAATCTCCGTTCTCTGCGACGCCGACGTTGCGCTCATCGTCTTCTCCGCGAAAGGGAAGCTTTACGAGTACACGAATTCCAGTATGGAAACGATTCTTGAACGATACGAGAGATACGCAGAGAGGGAACTT---GTAGCAGATCCTGAATCAGAGTGCCTGGAATACGGTAAACTCAAGGCTAGAGTCGATGCGCTGCAAAAAAGTCACAAGCATATTATGGGGGAAGACCTTGACTCCTTGAGCATCAAAGAGCTCCAGCACTTGGAGCAGCAACTTGATGTTGCTCTGAAGCATATCCGATCTCGAAAGAACCAGGTCATGCTCGACACAATTTCTGAGCTTCAAAGAAAGGAAAAAATGTTGCTTGAACAGAACAAAGCGCTGCAGAAGACGATGCGGGAAGAGAATGCGATGCGACAAGAGCAAGATCCCGCCTCTCGCCCAACTCTTCACATTGGCTACGGAGACAGGCACCGAAGT---GGCATACCAGCTTGGATGCTT
A_Avena_s_AsFUL1                 ------------------------------------------------------------------------------------------------------ATCTCCGTGCTCTGCGATGCCGAGGTCGGACTCATCATCTTCTCCACCAAGGGAAAGCTCTACGAGTTCACCGACTCATGTATGGACAAAATTCTTGAACGTTATGAGCGCTACGCAGAAAAGGTTCTCATTTCGACTGAGTCAGAAATTCAGTGTCATGAATATAGGAAACTGAAGGCGAAGGTTGAGACAATACAAAAATGTCAAAAGCATCTGATGGGAGATGATCTCGAATCTTTGAATCTTAAAGAGTTGCAGCAACTAGAGCAGCAGCTAGAAAGTTCACTAAAACATATCAGATCCAGAAAGAGCCAGCTTATGCACGAATCCATTTCCGAGCTTCAAAAGAAGGAGAGGTCATTGTTGGAGGAGAATAAAATTCTCCAGAAGGAACTCGTGGAGCAGAAGGCCCATCAGCAAGAGCAACATACCTCTTCTGAACCAGCAACAAATACCAGCCAAGCTGCAGAGCCTGCCTCA---GGGCTTCCACCATGGATGCTG
A_Lolium_p_LpMADS1               ATGGGGCGCGGCAAGGTGCAGCTCAAGCGGATCGAGAACAAGATCAACCGCCAGGTCACCTTCTCCAAGCGCCGCTCGGGGCTGCTCAAGAAGGCGCACGAGATCTCCGTGCTCTGCGACGCCGAGGTCGGGCTCATCATCTTCTCCACCAAGGGAAAGCTCTACGAGTTCACCGACTCATGTATGGACAAAATTCTTGAGCGGTATGAGCGCTACGCAGAGAAAGTGCTCATTTCAACCGAATCTGAAATTCAGTGTCATGAATATAGGAAACTGAAGGCGAAGGTTGAGACAATACAGAGATGTCAAAAGCATCTAATGGGAGAGGATCTTGAATCATTGAATCTCAAGGAGTTGCAGCAACTAGAGCAGCAGCTGGAAAGTTCACTGAAACATATTAGAGCCAGAAAGAACCAGCTTATGCACGAATCCATATCTGAGCTTCAAAAGAAGGAGAGGTCACTGCAGGAGGAGAATAAAATTCTCCAGAAGGAACTCATAGAGCAGAAGGCCCACCAGCAAGAGCAACAGACCTCTTCCGAACCAGCAACAAATTGCAGTCCCGCGACGGGGCCTGCTACG---GTGCTTCCACCATGGATGGTG
A_Festuca_a_VRN1                 ATGGGGCGCGGGAAGGTGCAGCTCAAGCGGATCGAGAACAAGATCAACCGCCAGGTCACCTTCTCCAAGCGCCGCTCCGGCCTGCTCAAGAAGGCGCACGAGATCTCCGTGCTCTGCGACGCCGAGGTCGGGCTCATCATCTTCTCCACCAAGGGAAAGCTCTACGAGTTCACCGACTCATGTATGGACAAAATTCTTGAGCGGTATGAACGCTACGCAGAGAAAGTGCTCATTTCAACCGAATCGGAAATTCAGTGTCATGAATATAGGAAACTGAAGGCGAAGGTTGAGACAATACAGAGATGTCAAAAGCATCTAATGGGAGAGGATCTTGAATCATTGAATCTCAAGGAGTTGCAGCAACTAGAGCAGCAGCTGGAAAGTTCACTGAAACATATTAGATCCAGAAAGAGCCAGCTTATGCACGAATCCATATCTGAGCTTCAAAAGAAGGAGAGATCACTGCAGGAGGAGAATAAAATTCTCCAGAAGGAACTCATAGAGCAGAAGGCCCACCAGCAAGAGCAACAGACCTCTTCCGAACCAGCAACAAATCGCAGTCCCGCGACGGGGCCTGCTACG---GGGCTTCCACCATGGATGGTG
A_Hordeum_v_HvM5                 ATGGGGCGCAGGAAGGTGCAGCTGAAGCGGATCGAGAACAAGATCAACCGCCAGGTCACCTTCTCCAAGCGCCGCTCGGGGCTGCTCAAGAAGGCGCACGAGATCTCCGTGCTCTACGACGCCGAGGTCGGCCTCATCATCTTCTCCACCAAGGGAAAGCTCTACGAGTTCACCGAGTCATGTATGGACAAAATTCTTGAACGGTATGAGCGCTACGCAGAAAAGGTTCTCGTTTCAAGTGAATCTGAAATTCAGTGTCACGAATATAGGAAACTGAAGGCGAAGGTTGAGACAATACAGAAATGTCAAAAGCATCTCATGGGAGAGGATCTTGAATCTTTGAATCTCAAGGAGTTGCAGCAACTGGAGCAGCAGCTGGAAAGCTCACTGAAACATATCAGAGCCAGGAAGAACCAACTTATGCACGAATCCATTTCTGAGCTTCAGAAGAAGGAGAGGTCACTGCAGGAGGAGAATAAAGTTCTCCAGAAGGAACTTGTGGAGCAGAAGGCCCAG------GATCAACAGACCTCTTCTGATCCTGTCGCAGATACCAGCCACGTGGCAGTGCCTGTCACG---GCGCTTCCACTGTGGATGGTG
A_Triticum_m_TrmAP1              ATGGGGCGCGGGAAGGTGCAGCTGAAGCGGATCGAGAACAAGATCAACCGGCAGGTGACCTTCTCCAAGCGCCGCTCGGGGCTTCTCAAGAAGGCGCACGAGATCTCCGTGCTCTGCGACGCCGAGGTCGGCCTCATCATCTTCTCCACCAAGGGAAAGCTCTACGAGTTCACCGAGTCATGTATGGACAAAATTCTTGAACGGTATGAGCGCTATGCAGAAAAGGTTCTCGTTTCAAGTGAATCTGAAATTCAGTGTCACGAATATAGGAAACTGAAGGCGAAGGTTGAGACAATACAGAAATGTCAAAAACATCTCATGGGAGAGGATCTTGAATCTTTGAATCTCAAGGAGTTGCAGCAACTGGAGCAGCAGCTGGAAAGCTCACTGAAACATATCAGATCCAGGAAGAACCAACTTATGCACGAATCCATTTCTGAGCTGCAGAAGAAGGAGAGGTCACTGCAGGAGGAGAATAAAGTTCTCCAGAAGGAACTCGTGGAGCAGAAGGCCCAT------GATCAACAGACCTCTTCTGATCCTGCCGCAAATACCAGCCATGCGGCAGTGCCGGCCACG---GGGCTTCCACCGTGGATGGTG
A_Zea_m_ZmM4                     ATGGGGCGCGGGAAGGTGCAGCTGAAGCGGATCGAGAACAAGATCAACCGCCAGGTGACATTCTCCAAGCGCCGCTCGGGGCTACTCAAGAAGGCGCACGAGATCTCCGTGCTCTGCGACGCCGAGGTCGCGCTCATCATCTTCTCCACCAAGGGCAAGCTCTACGAGTACACCGATTCATGTATGGACAAAATTCTTGAACGGTATGAGCGCTACGCAGAAAAGGTTCTCATTTCCGCAGAATATGAAACTCAGTGCCATGAATATAGAAAACTAAAGGCGAAGGTCGAGACAATACAGAAATGTCAAAAGCACCTCATGGGAGAGGATCTTGAAACTTTGAATCTCAAAGAGCTTCAGCAACTAGAGCAGCAGCTGGAGAGTTCACTGAAACATATCAGAACAAGGAAGAGCCAGCTTATGGTCGAGTCAATTTCAGCGCTCCAACGGAAGGAGAAGTCACTGCAGGAGGAGAACAAGGTTCTGCAGAAGGAGCTCGCGGAGCAGAAAGACCAGCAGCAAGACCAACAAACCTCGTCTGAACCAACAACAAATGTCAGCTTCGCAGCAGCGCCGGCTGTT---GGACTGCCACCATGGATGCTT
A_Setaria_i_SiFUL1               ------------------------------------------------------------------------------------------------------ATCTCCGTGCTCTGCGACGCGGAGGTCGCACTCATCATCTTCTCCACCAATGGGAAGCTCTACGAATTCACCGACTCATGTATGGACAAAATTCTTGAACGATATGAGCGCTACGCAGAGAAGGTTCTCATTTCAGCAGAATCTGAAACTCAGTGCCACGAATATAGGAAACTAAAGGCGAAGGTTGAGACGATACAGAAATGTCAAAAGCATCTCATGGGAGAGGATCTTGAAACTTTGAATCTCAAGGAGCTTCAGCAACTAGAGCAGCAGCTGGAGAGTCCACTGAAACATATCAGATCCAGAAAGAGCCAGCTTATGATGGAGTCAATTTCAGAGCTTCAAAGGAAGGAGAAGTCACTGCAGGAGGAGAACAAGGTCCTGCAGAAGGAGCTCGTGGAGCAGAAAGGCCAGCAGCAAGACCAACCAACCTCGTCTGAACCAGCAACAAATATCAGCTACGCGCAGCCGCCGGCTATA---TGGCTGCCACCATGGATGCTG
A_Pennisetum_g_PgFUL1a           ------------------------------------------------------------------------------------------------------ATCTCCGTGCTCTGCGACGCCGAGGTCGCGCTCATCATCTTCTCCACCAAGGGGAAGCTCTACGAATTCACCGACTCATGTATGGACAAAATTCTTGAACGATATGAGCGCTATGCAGAAAAGGTTCTCGTTTCAGGAGAATCTGAAACTCAGTGCCACGAATATAGGAAACTAAAGGCGAAGGTTGAGACGATACAGAAATGTCAAAAGCATCTCATGGGAGAGGATCTTGAAACTTTGAATCTCAAGGAGCTTCAGCAACTGGAGCAGCAGCTGGAGAGTTCACTGAAACATATCAGAACCAGAAAGAGCCAGCTTATGATGGAGTCAATTTCAGAGCTTCAAAAGAAGGAGAAGTCACTGCAGGAGGAGAACAAGGTTCTGCAGAAGGAGCTCGTGGAGCAGAAAGCCCAGCAGCAAGACCAACCAACCTCGTCTGAACCAGCAACAAATATCAGCTACGCGCAGCCGCCGGCTATT---GGACTGCCACCATGGATGCTG
A_Chasmanthium_l_ClFUL1          ------------------------------------------------------------------------------------------------------ATCTCCGTGCTCTGTGACGCCGAGATCGCGCTCATCATCTTCTCCACCATTGGCAAGCTCTACGAGTACACAGACTCATGTATGGATAAAATTCTCGAACGGTATGAGCGCTACGCGGAAAAGGTTCTCATTTCAGCTGAATCTGAAACTCAGTGCCACGAATATAGAAAACTAAAGGCGAAGATTGAGACAATACAGAAATGTCAAAAGCACCTCATGGGAGAGGATCTTGGAACTTTGAATTTCAAGGAGCTTCAGCAACTAGAGCAGCAGCTGGAAAGCTCACTGAAACATGTCAGATCCAGAAAGAGCCAGCTTATTCTAGAGTCCATTTCAGAGCTTCAACGGAAGGAGAGGTCACTGCAGGAGGAGAACAAGGTCCTGCAG---GAACTGGCGGAGCAGAAGGTCCATCAGCAAGACCAACAAACCTCGTCTGAACCATCAACAAATATCAGTTATGCAGCAGAACCGGTTATT---GGACTGCCACCATGGATGCTA
A_Eragrostis_p_EpFUL1            ------------------------------------------------------------------------------------------------------ATCTCCGTGCTCTGCGACGCCGAGGTCGGCCTCATCATCTTCTCCACCAAGGGCAAGCTCTACGAGTATACCGACTCATGCACGGACAGAATTCTTGAACGTTATGAGCGCTACGCCGAAAAGGTTCTCATTTCAGCCGGATCTGAAACTCAGTGCCACGAATATAGAATACTTAAGGCGAAGGTCGAAACAATACAGAAATGTCAAAAGCACCTCATGGGAGAGGAACTTGAAACTTTGAACCTAAAGGAGCTTCAGCAACTAGAGCAGCAGCTGGAAAGCTCACTAAAACATATCAGATCCAGAAAGAGCCAGCTTATGCTCGAGTCAATTTCAGAGCTTCAACGGAAGGAGAGGTCACTGCAGGAGGAGAACAAGGTTCTGCAGAAAGAGCTTACGGGGGAGAAGGCCCACCAGCAAGATCACCAAACCTCGTCTGAACCAGCCGTAAATGCCAGTTACCCAGCAGAGACGATTGTA---GGATTGCCACCATGGATGCTG
A_Eleusine_i_EiFUL1a             ------------------------------------------------------------------------------------------------------ATCTCCGTGCTCTGCGACGCCGAGGTCGCGCTCATCATCTTCTCCACCAAGGGCAAGCTCTACGAGTACACCGACTCATGTATGGACAAAATTCTTGAACGGTATGAGCGCTACGCTGAAAAGGTTCTCATTTCAGCTGAATCTGAAACTCAGTGCCACGAATATAGAAAACTAAAGGCAAAGGTCGAGACAATACAGAAATGTCAAAAGCACCTCATGGGAGAGGAACTTGAAACTTTGAACCTAAAGGAACTTCAGCAGCTAGAACAGCAGCTGGAAAGTTCGCTAAAACATATCAGATCCAGAAAGAGCCAGCTTATGCACGAGTCAATATCAGAGCTTCAACGGAAGGAAAGGTCACTGCAGGAGGAGAACAAGGTTCTGCAAAAAGAACTGGCGGAGCAGAAGGCCCACCAGCAAGACCACCAGACCTCGTCTGAACCAACAGCAAATATCAGTTACGCAGCAGATCCGGTTATT---GGACTGCCACCATGGATGCTG
A_Fargesia_n_MADS1               ATGGGGCGCGGGAAGGTGCAGCTGAAGCGGATCGAGAACAAGATCAACCGGCAGGTGACCTTCTCCAAGCGCCGGTCGGGGCTGCTCAAGAAGGCGCATGAGATCTCCGTGCTCTGCGACGCCGAGGTCGGGCTCATCGTCTTCTCCGCCAAGGGCAAGCTCTACGAGTACACGGACTCATGTATGGACAAAATTCTTGAACGGTATGAGCGCTACGCAGAAAAGGTTCTTATTTCAGCCGGATCTGAAACTCAGTGTCACGAAAATAGGAAACTGAAGGCGAAGATTGAGACGATACAGAAATGTCAAAAACACCTCATGGGAGAGGATCTTGAATCTTTGAATCTCAAGGAGCTTCAGCAGCTAGAGCAACAACTGGAAAATTCACTGAAACATATCAGATCCCGAAAGAGCCAGCTTACGCTCGAGTCCATTTCCGAGCTTCAAAAGAAGGAGAAGTCACTGCAGGAGGAGAATAAGGTTCTGCAGAAGGAACTCGTGGAGCAGAAGGTCCGTCAGCAAGACCAGCATACTTCCTCTGAACCAACAGCGAATATCAGTTACGCAGCAGTGCCCGTTATG---GGGCTGCCACCATGGATGGTG
A_Dendrocalamus_l_DlMADS1        ATGGGGCGCGGGAAGGTGCAGCTGAAGCGGATCGAGAACAAGATCAACCGGCAAGTGACTTTCTCCAAGCGCCGGTCGGGGCTGCTCAAGAAGGCGCATGAGATCTCCGTCCTCTGCGACGCCGAGGTCGGCCTTATCATCTTCTCCACCAAGGGCAAGCTCTACGAGTACACCGACTCATGTATGGACAAAATTCTTGAACGGTACGAGCGTTACGCAGAAAAGGTTCTTATTTCAGCCGAATCTGAAACTCAGTGTCACGAATATAGGAAACTGAAGGCGAAGGTTGAGACGATACAGAAATGTCAAAAGCACCTCATGGGAGAGGATCTTGAATCTTTGAATCTCAAGGAGCTGCAGCAACTCGAGCAGCAGCTGGAAAGTTCAGTGAAACATATCAGATCCAGAAAGAGCCAGCTTATGCTCGAGTCCATTTCCGAGCTTCAAAAGAAGGAGAAGTCACTGCAGGAGGAGAACAAGGTTCTGCAGAAGGAACTCGTGGAGCAGCAGGTCCATCGGTTAGACCAACAGACTTCCTCTGAACCAACAACAAATATCAGTTACGCAGCAGGGCCTATTATT---GGGCTGCCGCCATGGATGGTG
A_Dendrocalamus_l_DlMADS2        ATGGGGCGCGGGAAGGTGCAGCTGAAGCGGATCGAGAACAAGATCAACCGGCAAGTGACTTTCTCCAAGCGCCGGTCGGGGCTGCTCAAGAAGGCGCATGAGATCTCCGTCCTCTGCGACGCCGAGGTCGGCCTTATCATCTTCTCCACCAAGGGCAAGCTCTACGAGTACACCGACTCATGTATGGACAAAATTCTTGAACGGTACGAGCGTTACGCAGAAAAGGTTCTTATTTCAGCCGAATCTGAAACTCAGTGTCACGAATATAGGAAACTGAAGGCGAAGGTTGAGACGATACAGAAATGTCAAAAGCACCTCATGGGAGAGGATCCTGAATCTTTGAATCTCAAGGAGCTGCAGCAACTCGAGCAGCAGCTGGAAAGTTCAGTGAAACATATCAGATCCAGAAAGAGCCAGCTTATGCTCGAGTCCATTTCCGAGCTTCAAAAGAAGGAGAAGTCACTGCAGGAGGAGAACAAGGTTCTGCAGAAGGAACTCGTGGAGCAGCAGGTCCATCGGTTAGACCAACAGACTTCCTCTGAACCAACAACAAATATCAGTTACGCAGCAGGGCCTATTATT---GGGCTGCCGCCATGGATGGTG
A_Leersia_v_LvFUL1               ------------------------------------------------------------------------------------------------------------------------------GTCGCGCTCATCATCTTCTCCACCAAGGGCAAACTCTACGAGTACACGGACTCATGTATGGACAAAATTCTTGATCGTTATGAGCGCTACGCGGAAAAGGTCCTTATCTCAGCAGAATCTGAAATCCAGTGCCACGAATATAGGAAACTGAAGGCTAAGGTTGAAACGATACAGAAATGTCAAAAGCATCTCATGGGAGATGATCTTGAATCTTTGAATCTCAAAGAGCTGCAGCAACTGGAGCAGCAGCTGGAAAATTCACTGAAACATATCAGATCCAGAAAGAGCCAACTTATGCTCGAGTCGATTAACGAGCTTCAACGGAAGGAGAAGTCACTGCAGGAGGAGAATAAAGTTCTGCAGAAAGAACTTGTGGAGCAGAAAGTCCAGCAACAGGACCGGCAAACATCCTCTGAACCAGCAACTAATATCAGTTATGTAGCAGGGCCGGTTATT---GGG---CCTGCCACCATG---
A_Oryza_s_OsMADS14               ATGGGGCGGGGCAAGGTGCAGCTGAAGCGGATCGAGAACAAGATCAACCGGCAGGTGACCTTCTCCAAGCGCAGGTCGGGGCTGCTCAAGAAGGCGAATGAGATCTCCGTGCTCTGCGACGCCGAGGTCGCGCTCATCATCTTCTCCACCAAGGGCAAGCTCTACGAGTACACCGACTCATGTATGGACAAAATCCTTGAACGTTATGAGCGCTACGCAGAAAAGGTCCTTATTTCAGCTGAATCTGACACTCAGTGCCACGAATATAGGAAACTGAAGGCTAAGGTTGAGACAATACAGAAATGTCAAAAGCACCTCATGGGAGAGGATCTTGAATCTTTGAATCTCAAAGAGCTGCAGCAGCTGGAGCAGCAGCTGGAAAATTCGTTGAAACATATCAGATCCAGAAAGAGCCAACTAATGCTCGAGTCCATTAACGAGCTTCAACGGAAGGAAAAGTCACTGCAGGAGGAGAATAAGGTCCTACAGAAAGAACTGGTGGAGCAGAAAGTCCAGCAACAAGACCAGCAAACATCCTCAGAACCAACAACTAATATCAGTTACGTAGCAGGGCCAGTTATT---GGGCTGCCACCATGGATGCTG
A_Avena_s_AsFUL2                 ------------------------------------------------------------------------------------------------------ATCTCCGTGCTCTGCGATGCCGAGGTCGCCGTCTTCGTCTTCTCCCCGGAAGGGAAGCTCTACGAGTACACCGACTCCAGCATGGACAAAATTCTTGAACGTTACGAGTGCTACGCTGAAAAGGCTTTAATTTCAGCTGAATCTGAAAGTGAGTGCCACGAATACAGGAAACTGAAGGCGAAAATTGAGACTATACAAAAATGTCACAAGCACCTCATGGGAGAGGATCTGGACTCTCTAAACCTCAAAGAGCCCCAACAACTGGAGCAGCAGCTGGAGAGTTCACTGAAGCACATCAGATCGAGAAAGGGCCACCTTATGATGGAGTCCATTTTTGAGCTACAAAAGAAGGAGAGGTCACTGCAGGAGGAGAACAAGGCTCTACAGAAGGAACTGGTGGAGCAGAAGGCAGCCCAGCAGGACCAACAAACGTCATCAGATGCTCCACAAAACATCTGTTACGTGGGGCAGGGGCTTATCGGAGGCCTGCCCCCATGGATGCTG
A_Lolium_p_LpMADS2               ATGGGTCGCGGCAAGGTGCAGCTGAAGCGGATAGAGAACAAGATAAACCGTCAGGTGACCTTCTCCAAGCGCCGCAACGGGCTACTCAAGAAGGCGCACGAGATCTCCGTCCTCTGCGACGCCGAGGTCGCCGTCGTCGTCTTCTCCCCGAAAGGGAAGCTCTATGAGTACACTGACTCCAGCATGGACAAAATTCTTGAACGTTATGAACGCTACGCTGAAAAGGCTTTGATTTCAGCTGAATCTGAAAGTGAGTGCCATGAATACAGGAAACTGAAGGCGAAGATTGAGACTATACAAAAATGTCACAAGCACCTCATGGGGGAGGATCTGGAGTGTCTAAACCTGAAAGAGCTCCAACAACTAGAGCAGCAGCTGGAGAGTTCATTGAAGCACATCAGATCGAGAAAGAGCCACCTTATGATGGAGTCCATTTCTGAGCTACAGAAGAAGGAGCGGTCACTCCAGGAGGAGAACAAGGCTCTACAGAAGGAACTGGTGGAGCAGAAGGCGGCCCAGCAGGACCAACAGACGTCATCAGATGCTCAACAAAACATCTGTTACGTGGGGCAGGGGCTTATCGGAGGCCTGCCACCATGGATGCTG
A_Hordeum_v_HvM8                 ATGGGTCGCGGTAAGGTGCAGCTGAAGCGGATAGAGAACAAGATAAATCGGCAGGTGACCTTCTCCAAGCGCCGCAACGGGCTCCTGAAGAAGGCGCACGAGATCTCCGTCCTCTGTGACGCAGAGGTCGCCGTCATCGTCTTCTCCCCCAAAGGCAAGCTCTATGAGTACACCGACTCCAGCATGGACAAAATTCTTGAACGTTATGAGCGCTACGCTGAAAAGGCTCTTATTTCAGCTGAATCTGAAAGTGAGTGTCATGAATACAGGAAACTTAAGGCGAAGATTGAGACCATACAGAAGTGTCACAAGCACCTCATGGGAGAGGATCTGGATTCTCTGAACCTCAAAGAACTCCAACAACTGGAGCAGCAGCTGGAGAGTTCATTGAAGCACATCAGATCGAGAAAGAGCCATCTTATGATGGAGTCCATTTCTGAGCTACAGAAGAAGGAGAGGTCACTGCAGGAGGAGAACAAGGCCCTACAGAAGGAACTGGTGGAGCAGAAGGCGGCCCAGCAGGAGCAGCAAACTTCATCAGATCCTCAACAGAACATTTGTTACACGGAGCAGGCTCTTATA---TGCCTACCGCCATGGATGCTG
A_Triticum_a_TaAGL29             ATGGGTCGCGGCAAGGTGCAGCTGAAGCGGATAGAGAACAAGATAAATCGGCAGGTGACCTTCTCCAAGCGCCGCAACGGGCTCCTGAAGAAGGCGCACGAGATCTCCGTCCTCTGTGACGCGGAGGTCGCCGTCATCGTCTTCTCCCCCAAAGGCAAGCTCTATGAGTACACCGACTCCAGCATGGACAAAATTCTTGAACGTTATGAGCGCTACGCTGAAAAGGCTCTTATTTCAGCTGAATCTGAAAGTGAGTGCCACGAATACAGGAAACTTAAGGCGAAGATTGAGACCATACAAAAATGTCACAAGCACCTCATGGGAGAGGATCTGGATTCTCTGAATCTCAAAGAACTCCAACAGCTGGAGCAGCAGCTGGAGAGTTCATTGAAGCACATCCGATCGAGAAAGAGCCATCTTATGATGGAGTCCATTTCTGAGCTACAGAAGAAGGAGAGGTCACTGCAGGAGGAGAACAAGGCCCTACAGAAGGAACTGGTGGAGCAGAAGGCGGCCCAGCAGGAGCAACAAACCTCATCAGATCCTCAACAGAACATTTGCTACGCAGGGCAGGCTCTTATTGGAGGGCTGCCTCCATGGATGCTG
A_Zea_m_ZAP1                     ATGGGGCGCGGCAAGGTACAGCTGAAGCGGATAGAGAACAAGATAAACCGGCAGGTGACCTTCTCCAAGCGCCGGAACGGCCTGCTCAAGAAGGCGCACGAGATCTCCGTCCTCTGCGATGCCGAGGTCGCCGTCATCGTCTTCTCCCCCAAGGGCAAGCTCTACGAGTACACCGACTCCCGCATGGACAAAATTCTTGAACGCTATGAGCGATATGCTGAAAAGGCTCTTATTTCAGCTGAATCTGAAAGTGAGTGCCACGAATACAGGAAACTGAAGGCCAAAATTGAGACCATACAAAAATGCCACAAGCACCTGATGGGAGAGGATCTAGAGTCTTTGAATCCCAAAGAGCTCCAGCAACTAGAGCAGCAGCTGGATAGCTCACTGAAGCACATCAGATCAAGGAAGAGCCACCTTATGGCCGAGTCTATTTCTGAGCTACAGAAGAAGGAGAGGTCACTGCAGGAGGAGAACAAGGCTCTGCAGAAGGAACTTGCGGAGCAGAAGGTCGCGCAGCAGGACCATCAGACATCATCAGATCCTCCACACAACATCTGCCCGCTGGGGCAGCAACTCATCGCAGGTCTGCCACCATGGATGCTG
A_Setaria_i_SiFUL2               ------------------------------------------------------------------------------------------------------ATCTCCGTGCTCTGCGATGCCGAGGTCGCCGTCATCGTCTTCTCCCCCAAGGGGAAGCTCTACGAGTACACCGACTCCCGCATGGACAAAATTCTTGAACGTTATGAGCGCTATGCTGAAAAGGCTCTTATTTCAGCTGAATCTGAAAGTGAGTGCCATGAATACAGGAAGCTGAAGGCCAAAATTGAGACCATACAAAAATGCCACAAGCACCTGATGGGAGAGGGTCTAGAGTCTCTGAATCTCAAAGAACTCCAACAACTAGAGCAGCAGCTGGAGAGCTCATTGAAGCACATCAGATCAAGAAAGAGCCACCTTATGGTCGAGTCCATTTCTGAGTTACAGAAGAAGGAGAGATCACTGCTGGAGGAGAACAAGGCTCTACAGAAGGAACTTGCCGAGCAGAAGGCCGCCCAGCAGGACCAGCAGGCATCATCAGATCCTCCACAAAACATCTGGCCAGCCGGGCAGCAGCTTATCGGTGGCCTGCCGCCATGGATGCTG
A_Eleusine_i_EiFUL2              ------------------------------------------------------------------------------------------------------ATCTCCGTCCTCTGTGACGCGGAGGTCGCTGTCATCGTCTTCTCCCCCAAGGGGAAGCTCTACGAGTACACCGACTCGCGCATGGACAAAATTCTTGAGCGTTATGAGCGCTATGCTGAAAAGGCTCTTATTTCAGCTGAATCTGAAAGTGAGTGCCATGAATATAGGAGACTGAAGGCGAAGATTGAGACCATACAAAAATGCCACAAGCACCTAATGGGAGGGGATCTTGAGTCTCTGAACCTAAAGGAGCTCCAGCAACTAGAGCAGCAGCTGGAGAGTTCATTGAAGCACATCAGATCAAGAAAGAGTCACCTTATGGTCGAGTCCATCTCTGAGCTGCAAAAAAAGGAGAGGTCATTGCAGGAGGAGAACAAGGCTCTACAGAAGGAACTGGTGGAGCAGAAGATGGCCCAGCAGGATCCACAAACCTCATCGGACCCTCCATCAAACATCTGCACGTTCCAGGTGGCGCTTATTGGAGGCCTGCCACCATGGATGCTG
A_Oryza_s_OsMADS15               ATGGGGCGGGGGAAGGTGCAGCTGAAGCGGATAGAGAACAAGATCAACAGGCAGGTGACGTTCTCCAAGAGGAGGAATGGATTGCTGAAGAAGGCGCACGAGATCTCCGTCCTCTGCGACGCCGAGGTCGCCGCCATCGTCTTCTCCCCCAAGGGCAAGCTCTACGAGTACACTGACTCCAGGATGGACAAAATCCTTGAACGTTATGAGCGCTATGCTGAAAAGGCTCTTATTTCAGCTGAATCCGAGAGTGAGTGCCATGAATACAGGAAACTTAAGGCAAAGATTGAGACCATACAAAAATGTCACAAACACCTCATGGGAGAGGATCTAGAATCCCTGAATCTCAAAGAACTCCAACAGCTAGAGCAGCAGCTGGAGAGTTCATTGAAGCACATAATATCAAGAAAGAGCCACCTTATGCTTGAGTCCATTTCCGAGCTGCAGAAAAAGGAGAGGTCACTGCAGGAGGAGAACAAGGCTCTGCAGAAGGAACTGGTGGAGCAGAAGAATGTGGGCCAGGACCAACAAACATCCTCCGATCCACCACAAAATATCTGCCCGGCGCAGGGCGTGCTCATCGGAGGTCTTCCGCCATGGATGCTG
A_Streptochaeta_a_SaFUL2         ------------------------------------------------------------------------------------------------------ATCTCCGTGCTCTGCGACGCCGAGGTCGCCGTCATCATCTTCTCCCCAAAGGGCAAGCTCTACGAGTACACCGACTCACGCATGGACAAAATTCTTGAACGTTATGAGCGCTACGCTGAAAAGGCTCTTATTTCAGCTGAATCTGGCATTCAGTGTCACGAGTACAGGAAACTGAAGGCGAAGGTTGAGACCATTCAAAAATGCCAAAAGCACCTCATGGGGGAGGATCTTGACTCATTGAACCTCAAAGAACTCCAGCAGCTGGAGCAGCAGCTGGAAAGTTCATTGAAGCACATCAGATCTAGAAAGAGCCACCTTATGATGGAGTCCATTTCTGAACTTCAAAGAAAGGAGAAGAACTTGCAGGAGGAAAACAAGGTGCTGCAGAAGGAACTCGTGGAGCAGAAGGTGCTGCAGCAGGACCAACAAACATCCTCCGACCCACCTCCAAACATTGGTTACGCGGGAGGGGCGCTGATCGGAGGGCTGCCGCCATGGATGCTG
A_Zingiber_o_TA4487              ATGGGGCGGGGGAGGGTGCAGCTGAAGCGGATCGAGAACAAGATAAATCGGCAGGTGACCTTCTCCAAACGCAGATCCGGATTGCTCAAGAAGGCGCACGAGATCTCCGTTCTCTGCGACGCCGAAGTCGCCCTCATCATCTTCTCCACCAAGGGCAAGCTCTACGAGTACACCGATTCCAGTATGGAAAAGATTCTCGAACGATACGAGCATTACGCAGAAAAGACTCTCAAATCACCTGATCTTGAGTCTCAGTGTCAAGAATATAGCAAACTCAAGGCCAAGGTTGAAAGTTTAAGTAAAAGTCAAAGGCATCTAATGGGAGAACAACTGGATTCCTTGAATCTCAAAGAACTCCAACAGTTAGAGCATCAGCTGGAAATTTCTCTAAAGCATGTCAGGTCGAGAAAGAGCCAAGTCATGTTTGACTCCATTGCTGAGCTTCAACGGAAGGAGAGAGCACTTCGCGAGCAGAACAAAAATTTAGAGCAAGAGCTGACGGAGCAGCGAGCTCACGAACAA---------ACGCCCGTAGAGCCCACGCTAATCATGGGGCACCAGCAGACTGTTATCGGTAGCTTGTTGCCGCCATGGATGCTC
A_Tradescantia_v_TvFL1           ---------------------------------GAGAACAAGATTAACAGGCAGGTGACGTTTTCTAAACGTCGAGGAGGGCTGCTGAAGAAAGCTCATGAGATCTCTATTCTATGTGATGCTGAGATTGCTCTTATTATTTTCTCTACTAAAGGGAAGCTCTATGAGTATACCAATTCCAAAATGGACAATATTCTTGAACGCTATGAGCGTTACGCTGAAAAGGCTCTAACTTCATCAGATCCTGATATACAGTGCCAAGAGTATGCTAAACTTAAGTCTAAGGTTGAGGCTTTATGTAAAAGCCAAAGGCATCTTATGGGAGAGCAGCTTGAAACATTGAATCTCAAAGAATTGCAGCAACTAGAGCAACAGCTCGAAGGTTCTCTAAAGCATGTCAGGTCAAGAAAGACTCAAGTTATGCTGGACTCTATTTCTGAACTTCAGAGGAAGGAAAAGTCACTAGAGGAGCAAAACAAGAACCTAGAGAAGGAGATTTTGGAGCAGAAAGCTCTTCAGCAGGAACAAGCAGGTCCTCCTGAGCCGACACTAAATATTGGATTCAATCAGCCTATGATTAGTAGCCTCCTGCCCCCCTGGATGCTT
A_Tradescantia_v_TvFL4           ---------------------------------GAAAATAAGATCAACAGGCAAGTCACTTTCTCAAAACGTCGAACCGGGTTGCTTAAGAAAGCTCATGAGATCTCRGTGCTTTGTGATGCTGAAGTTGGGCTTATAATCTTCTCTACTAAAGGGAAGCTTTACGAGTATACCGATAATAGCATGGCAAAGATTCTCGAGCGTTATGACCGATATGCAGAAAGAGCTGTGTTAGAGGCAAATTTGAACTTGGAGCATTATGAATATCGAAAGATAAAGGCCAAGGTTGATGCTCTCCAGAAGAGTCAAAGGCATCTTATGGGTGAACAACTTGATACAATGACAAACAAAGAACTTCAACAACTAGAGCAACAACTTGAAACTGCATTGAAGCACATAAGGTCAAGAAAGAACCAGATGATGCTCGAATCAGTTGCAGCACTACAGAAGAAGGAGAAGGCATTGAGAGAGCAAAAGTCTATTTTGGAGAAGAAGTTGATAGAGCAGAAGGAGATACAGATC---CAACATAATTCACCGAATCCAACCTTAAACACCAATTGCCATCCAACACCGACAAACAATAATTTGCCCCCCTGGATGGTT
A_Phalaenopsis_a_ORAP13          ATGGGTCGCGGGAGGGTGCAGCTGAAGCGAATAGAGAACAAAATAAACCAGCAAGTTACGTTCTCTAAGCGAAGATCCGGGCTGCTGAAGAAGGCGCACGAGATCTCGGTGCTGTGCGATGCAGATGTCGCTCTCATCATTTTTTCAAACAAGGGAAAGCTCTGCGAGTACACTGATTCCAGCATGGAGAAGATTCTTGAACGTTATGAACACTACACTGAAAGAGCACTATATTCCAATGAAGACAACCCCCAGCGCCTTGAATATAACAAAATGAAGGCAAAGGTTGAAAGCTTACAAAAGAGCCAACGGCACCTTATGGGGGAGCAACTCGACTACTTGAGCATTAAAGAGCTCCAACACCTTGAGCAGCAGCTTGAAAGTTCTTTGAAGCATATAAGATCAAGAAAGACACAGCTCATGGTAGATTCAATTTCTGAGCTACAAAAAAAGGAAAAATTGTTGCTGGAGCAAAACAAGACCTTGCAGGATATGGCTAAAGCGGCCAAAGCTTTGCAGAATGAGAAACAGTCTCCTCCTGATCCAACTCCTACCAGCAGATTTCCTCAGCCGTTATTAAACAGTTTACTTCCACCATGGATGCTC
A_Dendrobium_t_DthyrFL1          ------------------------------------------------------------------------------------------AAGGCGCACGAGATCTCCGTGCTCTGTGATGCTGAGGTTGCTGTGATCGTTTTTTCCAATAAGGGAAAGCTCTATGAGTATACCGATTCCAGCATGGAGAAAATTCTTGAACGGTATGAGCGTTATGCTGAAAGAGCGTTATTTTCCAATGAGGCCAACCCCCAGCGCCTTGAATATAACAAACTGAAGGCAAGGGTTGAAAGCCTACAGAAGAGCCAGAGGCACCTTATGGGGGAGCAACTCGATTCCTTGAGCATTAAAGAACTCCAACATGTAGAGCAACAGCTTGAAAGTTCCTTGAAGCATATACGATCTAGAAAGGCACAGCTCATCCTAGATTCAATTTCCGAGCTACAAAAAAAGGAAAAAATATTGCTGGAGCAAAACAAGACCTTAGAGAAGGAGATTAAAGAGGCCAAAGCATTGCAGAATGAGCTGCGGTCTCCCTTGGATCCAACTCCTACCAGCAGATTTCCTCAGGCATTAGTAAATACTTTACTGCCCCCATGGATGCTC
A_Cymbidium_f_CfMADS1            ATGGGAAGAGGGAGGGTTCAGTTGAAGCGAATTGAGAATAAAATTAACCGGCAGGTGACTTTCTCTAAGCGAAGATCGGGGTTGCTTAAGAAGGCGCACGAGATATCGGTGCTCTGCGACGCTGAGGTCGCTCTAATCGTGTTTTCTAACAAGGGAAAACTCTATGAGTATACCGAAGCCAGTATGGAGAAGATTCTTGAACGGTATGAGCGCCATGCTGAAAAAGCATTATTTTCCAATGAGGCCAACTTACAGCGCCTTGAATATAATAAATTGAAGGCAAGGGTCGAAAGCTTACAGAAGAGCAAACGGCACCTTATGGGGGAGCAACTTGATTCCTTGAGCACTAAAGAACTTCAACATCTAGAGCAACAGCTTGAAAGTTCCTTGAAACATATACGATCTAGAAAGAACCAGCTCATGCTCGATTCAATTTCCGAGCTACAAAAAAAGGAAAAATTATTGCTGGATCAAAACAAGACCTTAGAGAAAGAGATTAAAGAGGCCAAAGCTTTGCAGAATGAACAACAGTCTCCATCTAATTCAACTCCTGCCAGCAGACTTCCCCAGCCATTATTAAACACTTTACTGCCGCCATGGATGCTC
A_Narcissus_t_NtAP1              ATGGGGAGAGGGAGAGTGCAGATGAAGAGGATTGAGAATAAGATAAATCGGCAAGTAACATTCTCCAAGAGGAGATCTGGCTTGTTGAAGAAAGCTCATGAGATTTCGGTGCTTTGCGATGCCGAGGTGGCGCTCATTGTCTTCTCTGCGAAAGGAAAGCTGTGTGAATACACTGATTCAAACATGGAAAAGATTCTAGAACGATACGAACGTTATGCAGAAAGAGCACTTACATTAACAGACCTCCAATCACAGGTTGTTGAATTTAACAAGCTGAAGGCGAAGACTGAGAATTTACAGAAAAGCCAAAGGCATCTCATGGGAGAACAGCTTGATTCTTTGAATCTCAAGCAAATTGGACAGCTGGAACAACAACTTGAGAGTTCATTGAAGAATGTTCGGTCAAGACAGAGCCAACTCATGCTTAATTCAATTGCCGAACTTCAGAAAAAGGAAAAGGCACTCAGGGATCGGAATAAAGTTCTGGAGGAGGAGTGCAAAGCCGCCAGAGCTACTCAAGAGGAACAAACTTCTCCATCGGATCCATCTCTCAACATTGGATACGCACAGCAAGTAATTAGCAGCTTGCTGCCCCCTTGGATGCTT
A_Triticum_a_TaAGL10             ATGGGGCGCGGGCCGGTGCAGCTGCGGCGGATCGAGAACAAGATAAACCGGCAGGTGACCTTCTCCAAGCGCCGCAGCGGGCTGCTCAAGAAGGCGCACGAGATCTCCGTGCTCTGCGACGCCGAGGTCGCGCTCATCGTCTTCTCCACCAAGGGCAAGCTATACGAGTACAGCGACAGTAGCATGGATGTGATTCTTGAACGTTACCAACGTTACGAAGAAAGGGCTGTACTGGATCCAAGTATTGGAAACCAGGGAGATGAATATGGAAGTTTGAAGATAAAACTCGATGCATTCCAGAAGAGTCAAAGGCAACTCTTGGGTGAACAATTGGGCCCACTCACCACAAAAGAACTCCAACAGTTGGAACAACAGCTTGATAGTTCTTTGAAGCACATAAGGTCAAGAAAGAATCAACTTCTCTTTGAGTCTATATCTGAGCTTCAAAAGAAGGAGAAGTCATTAAAAGATCAGAATGGCGTCCTGCAGAAGCACCTCACAGAAGAGAAAAATAACAATATCGAGGGAGCAAGCCCGTCAGATGCGACTCCAAATATTGGGTATCCTCAGCCGCCAAACAGCAAT---CTACCACCGTGGATGCTC
A_Hordeum_v_HvM3                 ATGGGGCGCGGGCCGGTGCAGCTGCGGCGGATCGAGAACAAGATAAACCGGCAGGTGACCTTCTCCAAGCGGCGCAGCGGGCTGCTTAAGAAGGCGCACGAGATCTCCGTGCTCTGCGACGCCGAGGTCGCGCTCATCGTCTTCTCCACCAAGGGCAAGCTATACGAGTACAGCGACAGTAGCATGGATGTGATTCTTGAACGTTACCAACGTTACGAAGAAAGAGCTGTACTGGATCCAAGTACTGGAGACCAGGGAGACGAATATGGAAGTTTGAAGATAAAACTCGATGCACTCCAGAAGAGTCAAAGGCAACTCTTAGGTGAACAATTGGACCCACTCACCACAAAAGAACTTCAACAGTTGGAACAACAGCTTGATAGTTCTTTGAAGCACATAAGGTCAAGAAAGAATCAACTTCTCTTTGAGTCAATATCTGAGCTTCAAAAGAAGGAGAAATCATTAAAAGATCAGAATGGCGTCCTGCAGAAGCACCTCACAGAAGAGAAAAATAACAATATTGAGGGAGCAAGCCCGTCAGATGCACCTCCAAATATTGGGTATCCTCAGCCGCCAAACAGCAAT---CTGCCACCGTGGATGCTC
A_Lolium_p_LpMADS3               ATGGGGCGCGGGCCGGTGCAGCTGCGGCGGATCGAGAACAAGATAAACCGCCAGGTCACCTTCTCCAAGCGCCGGAGCGGGCTGCTCAAGAAGGCGCACGAGATCTCCGTGCTCTGCGACGCTGAGGTCGCGCTCATCGTATTCTCCACCAAGGGAAAGCTCTACGAGTACAGCGACAGTAACATGGATGTCATTCTTGAACGTTACCAGCGTTACGAAGAAAGAGCTATAGTGGATCAAAATATTGGAGGCCAGGGAGATGAATTTGGAAGTTTGAAAATTAAACTCGATGCACTCCAGAAGAGTCAAAGGCAACTCTTAGGTGAACAATTGGACCCACTGACCACAAAAGAACTTCAACAATTGGAACAGCAGCTAGATAGTTCTTTGAAGCACATAAGGTCAAGAAAGAATCAGCTTCTGTTTGAGTCAATATCTGAGCTTCAGAAGAAGGAGAAGTCACTTAAAGATCAGAATGGCGTCCTGCAGAAGCACCTCACAGAAGAGAAAAGTAACCATATTGAGGGAGCAAGCCCGTCAGATGCAACTCTAAATATTGGGTCTTCTCAGCCGCCGAACGGCAAG---CTACCACCATGGATGCTC
A_Zea_m_ZmM28                    ATGGGGCGGGGGCCGGTGCAGCTGCGCCGGATCGAGAACAAGATCAACCGCCAGGTGACCTTCTCCAAGCGCCGGAACGGGCTGCTGAAGAAGGCCCACGAGATCTCCGTGCTCTGCGACGCAGAGGTCGCGCTCATCGTCTTCTCCACTAAGGGGAAGCTCTACGAGTACAGCCATTCCAGCATGGAAGGCATTCTTGAGCGTTACCAGCGTTACGAAGAAAGGGCAGTACTTAACCCAAGTATTGAAGACCAGGGAGATGAATATGTCCGGTTAAAATCCAAACTTGATGCACTTCAGAAGAGTCAAAGGCAGCTGTTAGGAGAACAATTGAGTTCACTGACCATAAAAGAACTCCAGCAACTGGAGCAACAACTGGACAGTTCTTTGAAGCATATTAGGTCAAGAAAGAATCAGCTCATGTTCGATTCAATTTCCGCGCTTCAGAAAAAGGAGAAAGCACTTACAGATCAAAACGGTGTCCTGCAAAAG---TTCGCAGAGGAGAAAGCTTTGAACGCGGAGGGAGCAAGCCCATCAGATCCAACTCTAAATATAGGGTGTCCGTCTCCTCCTAACGGCAAC---CTGCCACCATGGATGCTC
A_Oryza_s_OsMADS18               ATGGGGAGAGGGCCGGTGCAGCTGCGGCGGATCGAGAACAAGATAAACAGGCAGGTGACCTTCTCCAAGCGGAGGAACGGGCTGCTGAAGAAGGCGCACGAGATCTCCGTGCTCTGTGACGCCGACGTCGCGCTCATCGTCTTCTCCACCAAGGGCAAGCTCTACGAGTTCAGCCACTCCAGTATGGAAGGGATCCTTGAACGCTACCAGCGTTACGATGAAAGAGCCGTACTGGAGCCAAATACTGAGGACCAGGGTGATGAATATGGAATTTTGAAGTCCAAACTGGATGCACTTCAGAAGAGCCAAAGGCAACTCTTAGGTGAACAATTGGACACACTAACAATAAAAGAACTCCAGCAATTGGAACATCAACTGGAATATTCTCTGAAGCATATAAGATCAAAAAAGAATCAGCTTCTGTTTGAATCAATTTCTGAGCTTCAGAAGAAGGAAAAGTCACTTAAAAACCAGAATAATGTTCTGCAAAAG---CTCACAGAAGAGAAAGCTATAAACACTGAGGGAGCAAGCTCATCAGATCCGACAACAAATAACAGTAGCCCGTCTCCGCAAGGCAGCAAG---CTTCCGCCATGGATGCTC
A_Oryza_s_OsMADS20               ATGGGGAGGGGGAAGGTGCAGGTGCGGCGGATCGAGAACGAGGTGAGCCGGCAGGTGACCTTCTCCAAGCGGCGGCCGGGGCTGCTCAAGAAGGCCCACGAGATCGCCGTCCTCTGCGACGTCGACGTCGCCGCCATCGTCTTCTCCGCCAAGGGCAACCTCTTCCACTACTCCTCCCACACTATGGAGCGAATCCTTGAGAAGTATGACAGATTAGAAGGAAATAATGTGATTGAAGAGTTCCCTGAGCTGGAGAGCTATGACCACATCAAGCTGAGGGGCAGGATTGAAGCTCTAAAAAAGAGCCAAAGGAATCTTATGGGGCAGGAACTTGACTCGCTGACACTGCAAGATATCCAGCAGCTTGAGAACCAGATAGACACTTCTCTGAATAACATAAGATCAAGAAAGAACAATCTCTTGCTCAAGTCGATCGCCGAGCTCCGACAGAAGGAAAAGTTGCTGATGGAGAAAAACACTATTCTGGAGAAGAAAATTCTGGAGCTGCATACATGC------TCAAAAGCTCCTGCCTGCGCACCCAACCTCAACATCTGCTGCCCACTTGGCACCAGCAATGGC---TTGCCATGGTGGATGCTC
A_Elaeis_o_EoAP1                 ATGGGGAGAGGTAGAGTGCAGCTGAAGAGGATCGAGAACAAGATAAACCGGCAGGTGACGTTCTCCAAGCGGCGGTCGGGGCTGTTGAAGAAGGCGCACGAGATCTCGGTGCTCTGCGATGCGGAGGTCGCTCTCATCGTCTTCTCCACCAAGGGCAAGCTCTACGAATACACCAACGCCAGCATGGAAAATATTCTTGAACGCTACCAGTGTTATGCAGAAAGAGCCCTTGTGGAAGCAGATCCTAAGTCACAGTGCCATGATTATGGTGAACTAAGGTCTAAGGCCGAAGCTCTACAAAAAAGTCAGAGGCATCTCATGGGAGAACAACTTGAATCTTTGACACTTAAAGAACTTCAACAGCTGGAGCTTCATCTTGATGGTGCTTTGAGACATATAAGATCCAGAAGGAACCAGCTCCTATTTGATTCAATTGCTGAGCTTCAGAGAAAGGAGAAGGCGTTGCATGAGCAAAACAGCATACTGGAGAGGAGGCTCAGTAATGCGATGGCTTTGGAGCACGAACAACCCAGCTCGTCAGACCCCACCCTAAGCATTGGA---CAAGTCATACCGGAGAACAGGAGTTTGCCTGCCTGGATGCTT
A_Dendrobium_t_DthyrFL2          ------------------------------------------------------------------------------------------AAGGCGCACGAGATCTCTATCCTTTGCGACACCGAGGTGGCGCTTATCATCTTCTCCACGAAGGGAAAGCTCTATGAGTACACTGATTCCTGCATGGATAGGATTCTTGAACGTTATGAACGGTACGCTGAAAAAGCACTCCAGAATACAGAACCTGAGTCACAGAGTCAGGAATACGGAAAACTTAAGAATAAGATTGAAGCCTTGCAGAAAAGCCGAAGCCATCTCATGGGTGAGAATCTGGACACTCTAAGTTTGAAAGAGCTTCAACACTTGGAGCAACAACTTGAAACTGCTTTGAAGCATATAAGATCCCAAAGGACTCAGCTACTCCTTAATTCCATAGCAGAGCTTCAGAGAAAGGAGAAATCTCTACTGGAACATAACAGTCTTTTGGAGAAGAAGATCGAGAAT------TCAACC------ACAAGACAGTCCCCACCTAACCCGACCTTGAATTTAGGGTACGAG---CCTCTTATGAGCAACAGCCTGCCGCCATGGATGCTT
A_Phalaenopsis_a_ORAP11          ATGGGTCGGGGGAAGGTGCAGCTGAAGCGGATCGAGAACAAGATAAATAGGCAGGTGACGTTCTCGAAGAGGCGATCGGGGTTGCTCAAGAAGGCCCACGAGATATCCGTCCCCTGCGACGCCGAGGTGGCGCTCGTCATTTTCTCCGCGAAGGGGAAGCTCTATGGGTACACTGACTCCTGCATGGATAGGATTCTTGACCGTTATGAGCGGTACGCCGAAAAAGCGCTCCAGATTACAGAACCGGAGTCACAGTGCAATGAATACGGAAAGCTTAAGAATAAGATTGAAGCATTGCAGAAAAGCCGAAGCCATCTCATGGGTGAGCAGCTAGACAGTCTAAGCATTAAAGAGCTTCAACACTTGGAGCAGCAGCTTGAAACTGCTCTGAATCATATAAGAACCCAAAGGATCCAGCTACTCCTTAATTGCATAACAGAGTTTCAGAGAAAGGAGAAATCTCTGCTGGAACATAACAGTCTTCTGGAGGCGAAGTTGGATCCG------ATCACC------ACCAAACAATCCCCGTCTAACCCAACCCTGAATTTAGGATACGAT---CCTCTTATGAGCATCAGCCTGCCGCCATGGATGCTT
A_Oncidium_G_MADS10              ATGGGGAGGGGGAGAGTTCAGCTGAAGCGGATCGAGAACAAGATAAATAGACAAGTAACTTTCTCGAAGAGGCGCTCGGGATTGCTCAAGAAGGCGCACGAGATCTCAGTCCTCTGCGATGCAGATGTGGCGCTTATCATCTTCTCCACCAAAGGAAAACTCTATGAGTATACTGAATCCTGCATGGAAAGGATTCTTGAACGTTATGAACGGTACGCTGAAAAAGCACTCCAGACTGCAGAACCGGAGTCACATTGTCGTGAATACGGAAAACTTAAGAGTAAGATTGAAGCATTGCAGAAAAGCCGAAGCCATCTCATGGGTGACAAACTAGACACTCTAAGCACGAAAGAGCTTCAACACTTGGAACAACAACTTGAAACTGGTCTCAAGCATATAAGAGCCCAAAGGACCCAGCTACTGCTTAATTCCATAGCAGAGCTTCAGAGAAAGGAGAAATCCCTATTGGAACAAAACAGTCTTCTAGAGAAGAAGATCGAGAAC------TTAACT------AAACAACCATCCCCTCCTAACCCAACTCTGAATTTAGGGTACCCT---ACTATGAACAACAGC---CTGCCGCCATGGATGCTT
A_Cymbidium_e_AP1                ATGGGGAGGGGGAGAGTTCAGCTGAAGAGGATCGAGAACAAGATAAATAGGCAGGTGACGTTCTCGAAGAGGCGCTCGGGGTTGCTCAAGAAGGCGCATGAGCTCTCCATCCTCTGCGACGCAGAGGTGGCGCTTATCATCTTCTCAACCAAGGGAAAGCTCTATGAGTACACTGACTCCTGCATGGATAGGATTCTTGAACGTTATGAACGGTACGCTGAAAAAGCACTCCAGGTTACAGAACCGGAATCACAGTGTCATGAATACGGAAAACTTAAGAATAAGATTGAAGCTTTGCAGAAAAGCCGAAGCCATCTCATGGGTGAAAAGCTAGACACTCTAAGCTTGAAAGAGCTTCAACACTTGGACCAACAACTTGAAACTGCTCTCAAGCATATAAGATCCCAAAGGACCCAGCTACTCCTTAATTCCATAGCAGAGCTCCAGAGAAAGGAGAAATCCCTATTGGAACATAACAGTCTTCTAGAGAAGAAGATCGAGAAC------CTAGCT------AAACAACAATCCCCACCTAACCCAACCCTGAATTTAGGGTACCCT---ACTATGAGCGGC------CTGCCCCCATGGATGCTT
A_Crocus_s_CsAP1a                ATGGGCAGAGGACGAGTCCAGCTGAAGCGGATCGAGAACACGATCAACCGCCAGGTCACCTTCTCCAAGCGCCGCGCCGGCCTCCTCAAGAAAGCCAACGAGATATCCGTACTGTGCGACGCGGAGGTCGCTCTCATCATTTTCTCCACCAAGGGCAAGCTGTCCGAATACACCGACGCCAGAATGGAAAGCATTCTTGAGCGCTACGACCGATATGCTGAGAGGGCGATCGTGGCCCCTGATCCTGACTCACAGCGAGATGAATATGGTAGGCTCAAAGCTAAGCTTGAAGCTTTGCAGACGAGTCAGAGGCATCTCATGGGGGCGCAACTTGACATGTTAAGTGTGAAAGAGCTGCAACAACTGGAGCAGCAACTTGAGAATGCTCTGAAAAATATAAGAACAAGGAAGAACCAATTAATGTTTGATTCTATATCTGAGCTTCAGAAAAAGGAAAAGACTCTGGTATCCCAAAATAAGGACTTGGAGAAGAAGCTCAAGGAGGGAAAGGCAATGCAGCAGGATCAACAATCCCCACCTGATCCCTCCTTAACTATCGGAAACGAAGCGCGACTAGCCAGCAACAGGCTTCCACCATGGATGATC
A_Crocus_s_CsAP1b                ATGGGTAGGGGACGAGTGGAGCTGAAGCGGATCGAGAACACGATCAACCGCCAGGTCACCTTCTCGAAGCGCCGCGGCGGCCTCCTCAAGAAAGCCAACGAGATATCCGTACTGTGCGACGCCGATGTCGCTATCATCATCTTCTCCACCAAGGGCAAGCTCTCCGAATACACTGACGCCAGAATGGAAAGCATTCTTGAACGCTACGATCGATATGCTGAGAGAGACATCGTGGCACCTGACCCTGACTCACAAAGAGATGAATATGGTAGGCTCAAAGCTAAGCTTGAAGCTTTACAAACTAGCCAGAGGCATCTCATGGGAGCGCAACTTGACATGCTGAGTGCCAAAGAGCTGCAACAACTGGAGCAGCAACTTGAGAATGCTTTGAAAAATATAAGATCAAGGAAGAACCAATTACTGTTTGATTCCATATCCGAGCTTCTGAAAAAGGAAAAGACTCTGACAACCCAAAATAAGGACATGGAGATGAAGCTCAAGAAGGTAAAGAGCATGCGGCAA---CAACAATCCCCTCCTGATCCCTCCTTAACTATTGGAAACGAAGCGCGCCTAGTCCGAAACAGGCTGCCACCATGGATGGTC
A_Crocus_s_CsAP1c                ATGGGAAGGGGTAGGGTACAGCTCAAGCGGATCGAGAACACCATAAACCGACAGGTCACCTTCTCGAAGCGCCGTGGCGGACTGCTGAAGAAGGCCAACGAGATATCGGTGCTGTGTGATGTCGACGTGGCACTCATCATCTTCTCCACCAAGGGAAAGCTCTCCGAGTACACCGATGCGAGAATGGAAACTATTCTTGAACGCTACGAGCGATATGCTGAGAGCGCGATTGCAGTACCAGAGGCTGAATCACAGCTTAATGAATATGGTAGGCTGAAAGCTAGGATTGAATCTTTACAGACTAGTCAGAGGCATCTCACTGGAGTTCAACTTGACATGTTAAATGTGAAAGAGATGCAAGAACTGGAGCAGAAACTTGAGAGTGCTATGAAAAATATAAGGTCAAGGAAGAGCCAGTTATTGTTTAATTCCATATCCGATCTTCAGACAAAGGAAAAGGCTCTTGTAGACCGAAATAATGATCTGAAGAAGAAGATCAAGGAGAAAAGGACTTCGCAACAGGATCAACAAACCCCGCTCGATCCTTCCTTAACCATGGGAAACGAT---CGGCTGGTCAGCAGCAAGTTGCTCCCATGGATGATT
A_Alstroemeria_l_AlsSQb          ATGGGGAGGGGTCGGGTGCAGCTGAGGAGGATCGAGAACAAGATCAACCGGCAGGTGACGTTCTCGAAGCGGCGGTCGGGGCTGCTGAAGAAGGCGCACGAGATCTCCGTCCTCTGCGATGCCGAGGTCGCGCTCATCGTCTTCTCCACCAACTGCAAGCTCTACGAATACACCGACTCCAGCATGGAAAGGATTCTTGAAAGATATGAGCACTATGCAGAGAAAGGGGCCATAGAAGTGGATACTGAATCACAGTGCCATCAATACAGCAAACTGAAGTCTAAGGTTGAGATATTGCAGAAAAACCAAAGGCACCTCATGGGAGAACAGCTCGATTGCTTGTGCCTTAAAGAGCTACAACATCTAGACCAACAGCTGGAAATTGCTTTGAAGAATATAAGATCAAGAAAGAGCCAACTATTATGCGACTCAATTACCGAGCTCCAGCAGAAGGAGAAATCCCTGCGGGAGCAAAACAGCATTCTCGAGAAGAAGCTCAAGGAAACAAATTCTTTGCAGCAAGAGCAGCAAAGCAACTCAGATCCCAATCTAAACATAGGCTACGATGGCACTCAGTTAACCTGCAACTTCCCTCCATGGATGCTT
A_Lilium_l_MADS5                 ATGGGTCGAGGCAAGGTCCAGCTGAAGCGAATCGAGAACAAGATCAGCCGCCAAGTCACCTTCTCCAAGCGCCGACCGGGGCTGCTGAAGAAGGCGCACGAGATCTCGGTGCTCTGCGATGCAGAGGTCGCACTCATCGTCTTCTCCACCAGGGGAAAGCTGTACGAATACGCCGACTCCAGCATGGAAAGGATTCTCGAACGTTACGAGCTTTATGCAGAAACTGTAGTGACAGACACATATCCTGAAGCACAGTGCCAAGAGTACGGGAGACTGAAGGCTAAGGTTGAAACCTTGCAGAAAAGCCAAAGGCATCTCATGGGGGAGCAGCTTGAGGACTTGACTCTGAAACAACTCCAACAACTAGAGCAGCAGCTCGAAGTATCTTTCAAGCATGTAAGATCAAGGAAGCACCAACTATTGTTTGATTCGATTACCGAGCTCCAGCGAACGGAGAAATTACTGCGGGAACAAAACACTATAATGGAGAAAAAGCTCTTCCAGATGGAGGCTTTGCAGCAAGATATACGACCCACAAGGCATCCCGTCCAAAACGCAGGATACGGGGGAGCTCAGCTGAGCAGCTCACTACCGCCATGGATGCTT
A_Tulipa_g_TGSQA                 ATGGGGAGAGGGAGGGTGCACCTGAGGCGGATCGAGAACAAGATCAGCCGCCAGGTTACGTTCTCGAAGCGGCGTCCGGGGTTGCTGAAGAAGGCGCATGAGATCTCTGTGTTGTGCGATGCGGAGGTTGCGCTCATCGTCTTCTCCACCAGGGGGAAGATGTACGAGTACACCGACTCCAGCATGGAAAGGATTCTTGAACGCTATGAGCTTTATCCAGAAACACCAGTTACTGACGCATATCCTGAGTCACAGTTCGAAGAGTATGGCAGACTGAAGGCTAAGGTTGAAGCCTCGCAGAAAGGCCAAAGGCATCTCATGGGGGAGCAGCTTGAGTGCTTGACTCTGAAACAACTCCAGCAACTAGAGCAGCAGCTTGAATATGCTTTCAGGCGTGTAAGATCTAGAAAGAACCAACTATTATTTGATTCGATTGCCGATCTTCAACGAGCAGAGAAGTCGCTTCAGGAGCATAATAACATCCTGGAGAAGAAGCTCATCCAGCCAGAATCTTTGCAGTTTGAGCAACAACCCACAACCCATTCCAACCAAAACATAGGATACGAGGGGACACAGCTGAGCAGCACACTGCCTCCATGGATGGTT
A_Lilium_l_MADS6                 ATGGGCCGGGGGCGAGTGCAGCTGAAGCGGATAGAGAACAAGATCAACCGGCAGGTCACCTTCTCGAAGCGGCGGTCGGGGCTGCTGAAGAAGGCGCATGAGATCTCTGTCCTCTGCGACGCAGAGGTCGCTCTTGTTGTATTCTCCGCCAAGGGCAAGCTGTTCGAGTATACTGACGCTAGCATGGAAAGAATTCTCGAACGCTATGAGCGTTATGCAGAAAGGGCGGTCAAACAAGGTGATACTGAATCACAGTGCCTTGAATATAGTAGACTGAAGGCAAAGATTGATGTTCTGCAGAAAAGGCAAAGGCAACTCATGGGAGAACAACTTGACAGCTGCACTTTGAAAGAAATTCAACAACTAGAGCAACAACTTGAAACTGGATTAAAACATATTAGATCAAGAAAGAACCAACTTTTATTTGATTCGCTTACGGAGCTACAGAGAAAGGAAAGGTCGCTTCAGGAAGAAAATAAAGCACTTGAAAAGGTTCTTGAGCATGCGAAGGCTTTG------GAGCAGCAACCTACAAGCGAACCTACCCTAAACATAGGGTACGGAGCAGAACAAATGAGCAACAAGCTGCCCCCATGGATGCTT
A_Tulipa_g_TGSQB                 ATGGGAAGGGGAAGAGTGCAGCTGAAGCGGATCGAGAACAAGATCAACAGGCAGGTCACCTTCTCAAAGAGGCGATCTGGGCTGCTCAAGAAGGCGCATGAGATCTCTGTTCTCTGCGATGCCGAGGTTGCGCTTGTTGTCTTCTCTGCTAAGGGCAAGCTATATGAGTACACCGACGCCAGCATGGACAGAATTCTTGAACGCTACGAGCGTTATGCAGAAAGAGCTGTCACAGAAGCCGATCCTGAATCGCAGTGCCTTGAATATGGCAGACTGAAGGCTAAGATTGAGGTCTTGCAGAAAAGGCAAAGGCATCTCATGGGAGAACAGCTTGAAAACTGTACTTTGAAAGAAATCCAACAACTAGAGCAGCAGCTGGAAACTGCTTTAAAACATATAAGAACAAGAAAGAACCAACTATTATATGATTCGATTACGGAGCTGCAGCAAAAGGAGAGGACGTTGCAGGAACAAAATAAGACTCTCGAGAAGCTTCTGGAGCAGTCCAAGGCTTCG------GAGCAGCAACCCGCAAACGACCCCACCCTAAACATGGGATATACAGCACAGCAACTGAGCAACAAGTTACCACCATGGATGCTT
A_Amborella_t_AMtrAP1            ATGGGGAGAGGAAGAGTCCAGTTGAAGAGGATAGAGAACAAGATCAATCGGCAGGTAACGTTTTCGAAGAGGAGGAGCGGTCTGTTGAAGAAAGCACACGAGATTTCGGTTCTCTGTGATGCAGAGGTTGCTTTGATCGTGTTCTCTACGAGAGGGAAATTGTATGAGTATACTGATTCCAGCATGATCAAGATTCTCGAGCGGTATGAGAGATATGCAGAGAGACGTGCTACTGGGGCTGATCATGAATCACAGAGCCTAGAATATGCCAAACTGAGGGCGAAGGTTGAGCTTCTACAGAAAAGTCAAAGACATTACATGGGGGAAGGCCTTGAGGTCCTAAATCTTAGGGAGCTCCAACAATTGGAGCAACAACTTGATGTTGCTTTGAAGCATGTTAGAGGAAGAAAGACACAAATCATGTTGGATTCAATAGTTGAGCTTCGTAGAAAGGAGAAGTCACTGCAGGAGCAAAATGATACTCTCCAGAAGAAGATAAAGGAGGCCTTGGCTGCCGCCACTGAG------GAAGCCCATCACCCTGCTCTGAATGTCAGGTCAGATCACCATTCCACTAGCAATGTAGTGCCCCCTTGGCTGTTT
A_Cabomba_c_AP1                  ---------------------------------------------AACCGGCAGGTCACCTTCTCCAAGCGCCGGACTGGACTCATCAAGAAAGCCCACGAGATCTCGGTGCTTTGTGATGCTGAGGTAGCCGTCATCGTCTTCTCCACCAAGGGAAAACTCTACGAATACTCAGACTCCAGCATAATGAATATTCTTGAGCGGTATGAGAGGCACGAAGAGAGGAACCCTTTGGTAGCAAACGTTGAATCGCAGGGCATAGAGTACAAGAAGCTAAAGTCAAAATTTGAGCTTCTGCAGAAAACCAAAAGGCATTACATAGGAGAAGACCTTGACCCATTGAGTGCGAGGGAGCTTCAACATTTAGAACATCAACTTGATTACGCATTGAAACACATTAGGACAAGAAAGACTCAGCTGATGCAGGAGTCTATTTCGAAGCTTCGCAAACAGGAGAAGTCCCTGCACGAGCAGAATGGAGCTCTCCAAAAGATGATCGAGCAGGCTGTGCGCTGTTCCTCGGAT------GAAGCTCAAGGTCCTTCTGTAGATATTGGGAGTGCCCAGCGATCGAAGAACCGCTCCATGCCTCCGTGGATGCTT
A_Magnolia_g_MagrAP1             ------------------CAGCTGAAACGGATCGAGAACAAGATCAATCGCCAGGTGACCTTCTCCAAGCGTCGTATGGGCCTCCTCAAGAAAGCTCACGAGATCTCCGTCCTCTGCGACGCTGAGGTCGCTGTCATCGTCTTTTCCACCAAAGGAAAGCTCTACGAATACACTGATTCCAGAATGTCAAGGATTCTGGAGCGCTATGAAAGATATGCAGAGAGAGAGCTTGTTTTGTCGGGTCCTGAATCAGAGTGCCTTGAATATGGCAAGCTTAAGGCTAAGGTGGAATCTTTGCAAAGAAACCTCAGGCATTTTACAGGGGAAGACCTCGACACCTTGAGTCTCAAAGAGCTGCAACAGTTAGAACACCAGCTTGATGCTGCTTTGAAACATATAAGATCAAGAAAGAACCAAATCATGTTTGATTCCATTGCGGAGCTTCAAAGAAAGGAGAAGTCGCTGAGAGAGCAGAATAACATGCTAGAGAAGGAGATTCAAGAGGAGAAGGCAATGCAGCAGGAGCAGCAATCCAGCTCAAGCCCAACTCTAAACATCGGCTATGGGGCTCGGCCACGGAGC---CTCATGCCGCCTTGGATGGTA
A_Nuphar_a_NuadAP1               ---------------------------------------------------------------------------------------------------------------------GACGCCGAGGTCGCTCTCATCGTCTTCTCCACCAGAGGCAAGATCTACGAATACTCCGATTCCAGCATAACAAGGATCCTTGAACGGTATGAGAGATTTGCAGAGAGGGATCCTTCAGTAACTGACCTTGACTCACAGTGTGTAGAGTACAAGAAGCTGAAGTCCAAGTTTGAGCAACTTCAGAAAACTCAAAGGCGTTACATGGGTGAAGATCTCGAGCCATTGAGTGTGAAGGAGCTTCAACAATTAGAACATCATCTTGATTCTTCTCTCAAAGACATTAGATCAAGAAAGATACAGCTCTTGTTGGATTCCATTTCTGAACTTCGCAGAAAGGAGAAGTCACTGCAGGAGCAAAATGAGGCTATCCAAAAGAAGCTTGAGCAGGCTCTGAATTGCCAATCAGAA------CCAAGCCGAAGCCCAACTCCAGATAGTGGATATCATCAACACCAACAGATCAATAACATGCCTCCATGGACTCTT
F_Arabidopsis_t_MAF2             ATGGGTAGAAAAAAAGTCGAGATCAAGCGAATCGAGAACAAAAGTAGTCGACAAGTCACTTTCTCCAAACGACGCAATGGTCTCATCGAGAAAGCTCGACAACTTTCAATTCTCTGTGAATCTTCCATCGCTGTTCTCGTCGTCTCCGGCTCCGGAAAACTCTACAAGTCTTCCGGTGACAACATGTCAAAGATCATTGATCGTTACGAAATACATGATGAACTTGAAGCC---------------------TTA---GAAAAAACTCGGAATTATCTGCCACTCAAAGAGTTACTAGAAATAGTCCAAAGCAAGCTTGAAGAATCAAATGTCGATAATGCAAGTGTGGATACTTTAATTTCTCTGGAGGAACAGCTCGAGACTGCTCTGTCCGTAACTAGAGCTAGGAAGACAGAACTAATGATGGGGGAAGTGAAGTCCCTTCAAAAAACGGAGAACTTGCTGAGAGAAGAGAACCAGACTTTGGCTAGCCAGGTGGGG------AAGAAGACGCTGGTTGGTGACAGATCAAATGGC---CCGCTGCTCAAG---------------------------------------------------
F_Arabidopsis_t_MAF3             ATGGGAAGAAGAAAAGTCGAGATCAAGCGAATCGAGAACAAAAGCAGTCGACAAGTCACTTTCTCCAAACGACGCAAAGGTCTCATCGAAAAAGCTCGACAACTTTCAATTCTCTGTGAATCTTCCATCGCTGTTGTCGCCGTCTCCGGTTCCGGAAAACTCTACGACTCTTCCGGTGACAACATGTCAAAGATCATTGATCGTTATGAAATACATGATGAACTTAAAGCC---------------------TTA---GAAAAAATTCGGAATTATCTTCCACACAAGGAGTTACTAGAAATAGTCCAAAGCAAGCTTGAAGAATCAAATGTCGATAATGTAAGTGTAGATTCTCTAATATCTATGGAGGAACAGCTCGAGACTGCTCTGTCAGTAATTAGAGCTAAGAAGACAGAACTAATGATGGAGGATATGAAGTCACTTCAAGAAAGGGAGAAGTTGCTGATAGAAGAGAACCAGATTCTGGCTAGCCAGGTGGGG------AAGAAGACGCTGGTTGGTGACAGATCAAATGGC---TCGCTGCTCAAG---------------------------------------------------
F_Capsella_g_Cagra.0450s0030.1   ATGGGAAGAAGAAAAATCGAGATAAAGCGAATCGAGAACAAAAGCAGTCGACAAGTCACTTTCTCCAAACGACGCAATGGTCTCATCGACAAAGCTCGACAGCTTTCAATTCTCTGTGATTCCTCCGTCGCCGTTGTTGTTGTCTCTGCCTCCGGAAAACTCTACAACTCTTCCGGTGACGACATGTCCAAGATCATCGAGCGTTATGAAATACAAGATGAACTTAAAGCC---------------------TTA---GAAAAAACTCGGAATTATCTTCCACACAAGGAGTTACTAGAAATAGTCCAAAGCAACCTTGAAGAAACAAATATCAATAACCTAAGTGTAGATTTTCTAATTTCTCTGGAGGAACAGCTCGAGAATGCTCTGTCCGTAAGTAGAGCTAGGAAGACAGAACTGATGATGGAAAGTCTGAAGTCCCTTCAAGGAGAGGAGAATTTGCTGAGAGAAGAGAACCAGGTTCTGGCTAGCCAGATGGGG------AAGAAGACGCTGGCAGATGAGAGATCAAATAGC---CCGCTGCTCAAG---------------------------------------------------
F_Arabidopsis_t_MAF1             ATGGGAAGAAGAAAAATCGAGATCAAGCGAATCGAGAACAAAAGCAGTCGACAAGTCACTTTCTCCAAACGACGCAATGGTCTCATCGACAAAGCTCGACAACTTTCGATTCTCTGTGAATCCTCCGTCGCTGTTGTCGTCGTATCTGCCTCCGGAAAACTCTATGACTCTTCCGGTGACGACATTTCCAAGATCATTGATCGTTATGAAATACAAGATGAACTTAGAGCC---------------------TTA---GAAAAAATTCAGAATTATCTTCCACACAAGGAGTTACTAGAAACAGTCCAAAGCAAGCTTGAAGAACCAAATGTCGATAATGTAAGTGTAGATTCTCTAATTTCTCTGGAGGAACAACTTGAGACTGCTCTGTCCGTAAGTAGAGCTAGGAAGGCAGAACTGATGATGGAGTATATCGAGTCCCTTAAAGAAAAGGAGAAATTGCTGAGAGAAGAGAACCAGGTTCTGGCTAGCCAGATGGGA------AAGAATACGCTGGCAGATGAGAGATTTAGTAGC---CCGCTGCTCAAT---------------------------------------------------
F_Eutrema_s_Thhalv10005413m      ATGGGAAGAAGAAAAGTAGAGATCAAAAGAATCGATAACAAAAGCAGTCGACAAGTCACCTTCTCTAAACGACGCAATGGTCTGATCGAGAAAGCTCGACAACTCTCAATTCTCTGTGAATCATCCATTGCTGTTCTCGTCGTTTCGGCCTCCGGCAAGCTCTACAACTCCTCCGGCGACAGCATGACCAAGATCATCGATCGCTATGACATACAAGATGATCTTAAAACC---------------------TTG---GAAAAAACTCGGAACTATCTTCCACACAAGGAGTTACTAGAATTAGTCCAAAGCAACCTTGAAGAACCGAATGTTGATAATGTAAGTGTAGATTCTCTAATTTCGGTGGAGGATCAGCTCGAGACTGCTATGTCCGTAACTAGAGCTAGAAAGACAGAACTGATGATGGAGTTTGTGAAGACGCTTCAGGAAAAG------------------------------------------TTGGGG------AAGAACACGCTGGTAGATGAGAGATCAAGTAAC---TCGCTGCTCAAG---------------------------------------------------
F_Capsella_g_Cagra.0917s0081.1   ATGGGAAGAAGAAAGGTCGAGATCAAGCTAATCGAGAAGAAAAGCAGTCGACAAGTCACTTTCTCTAAAAGACGCAATGGTCTCATCGAGAAAGCTCGACAACTCTCGATTCTCTGTGAATCCTCCATCGCTGTTCTCGTCGTCTCCGGCTCCGGCAAACTCTACAACTCTTCCGGCGACAACATGGCCAAGATCATCGATCGTTACGAGATACAAGATGAACTTAAAGTC---------------------TTA---GAAAAAACTCGGAATTATCTTCCACACAAGGAGTTACTAGAAATGGTCCAAAGCAAGCTTGAAGAACCA---GTCGATAATGTAAGTGTAGATTCCTTAATTTCTCTGGAGGAACAGCTCGAGACTGCTCTATCCGTAACTAGAGCTAAGAAGACAGAACTGATGATGGAGGATGTGAAGTCCCTTCAAGAAACGGAGAGGCTGCTGAGAGAAGAGAACCAGTATCTGACTAGCCAGATGTGG------AAGAAGACGCTGGTAGGTGGGAGGTCAAATAGC---CCGCTGCTCAAG---------------------------------------------------
F_Capsella_g_Cagra.0917s0080.1   ATGGGAAGAAGAAAAGTTGAGATCAAACGAATTGAAGACAAAAGCAGTAGACAAGTCACTTTCTGTAAACGACGCAATGGTCTTATGGAGAAAGCTCGTCAGCTCTCAATTCTATGTGAATCTTCAGTTGCTCTTGTCATCGTCTCTTCCACCGGAAAACTCTACAGCTTCTCCGGCGATAGCATGGCCAAGATTCTTAGTCGTTTCGAAGTACAGGATGATACTAAAACC---------------------TCG---GAAACAAGTAGGAATTATCTTTCACACAAGGAGTTACTAGAAATAGTCCAATGCAAGCTTGAAGAAGCTAAAAGCGATAATGTAAGTATAGATTTTCTAAAGTCCCTGGAAGAGCAGCTCAAGACTGCTCTGTCTGTAACTAGAGATAGGAAGACAGAACTAATGATGGAGTTTGTGAAGACCCATAAAGAGAAGGAGAAGCTGCTAAGAGAAGAGAACCAGATTTTGACTAGCCAGCTTTCA------AAGAAGAAGCTGGAAGATGTAAGATCAAGAAGC---CTGCTTCTCAAG---------------------------------------------------
F_Capsella_g_Cagra.0917s0079.1   ATGGGAAGAAGAAAAGTTGAGATCAAACGAATTGAAGACAAAAGCAGTAGACAAGTCACTTTCTGTAAACGACGCAATGGTCTTATGGAGAAAGCTCGTCAGCTCTCAATTCTATGTGAATCTTCAGTTGCTCTTGTCATCGTCTCTTCCACCGGAAAACTCTACAGCTTCTCCGGCGATAGCATGGCCAAGATTCTTAGTCGTTTCGAAGTACAGGATGATACTAAAACC---------------------TCG---GAAACAAGTAGGAATTATCTTTCACACAAGGAGTTACTAGAAATAGTCCAATGCAAGCTTGAAGAAGCTAAAAGCGATAATGTAAGTATAGATTTTCTAAAGTCCCTGGAAGAGCAGCTCAAGACTGCTCTGTCTGTAACTAGAGATAGGAAGACAGAACTAATGATGGAGTTTGTGAAGACCCATAAAGAGAAGGAGAAGCTGCTAAGAGAAGAGAACCAGATTTTGACTAGCCAGCTTTCA------AAGAAGAAGCTGGAAGATGTAAGATCAAGAAGC---CTGCTTCTCAAG---------------------------------------------------
F_Arabidopsis_t_MAF4             ATGGGAAGAAGAAAAGTAGAGATCAAACGAATTGAGAACAAAAGCTCTCGACAAGTTACTTTCTGTAAACGACGAAATGGTCTCATGGAGAAAGCTCGTCAACTCTCAATTCTTTGTGAATCCTCCGTCGCTCTTATCATCATCTCTGCCACCGGAAGACTCTACAGCTTCTCAGGTGATAGCATGGCCAAGATCCTCAGTCGTTATGAATTAGAAGATGATCTTAAAACC---------------------TTG---GAAAAAACTCTTAATTATCTTTCGCACAAGGAGTTGCTAGAAACAATCCAATGCAAGATTGAAGAAGCGAAAAGCGATAATGTAAGTATAGATTGTCTAAAGTCCCTGGAAGAGCAGCTCAAGACTGCTCTGTCTGTAACTAGAGCTAGGAAGACAGAACTAATGATGGAGCTTGTGAAGACCCATCAAGAGAAGGAGAAGCTGCTGAGAGAGGAGAACCAGAGTTTGACTAACCAGCTTATA------AAGAAGAAGGTGGAAGATGCAAGATCAAGTAGC---CTGCTTCTCAAG---------------------------------------------------
F_Eutrema_s_Thhalv10004949m      ATGGGAAGAAGAAAAGTGGAGATCAAACGAATTGAGAACAAAAGTAGTCGACAAGTCTCTTTCTGTAAAAGACGAAATGGTCTCATGGAGAAAGCTCGTCAGCTCTCAATTCTCTGTGATTCTTCCGTCGCTCTTCTCATCGTCTCCTCTACAGGAAAACTCTACAGCTCCTCCGGCGATAGCATGGCCAAGATCCTCAAGCGTTATGAAATACAAGATGAACTTAAAACC---------------------TTG---GAAAAAACTAGGAATTATCTTTCACATAAGGAGTTACTGGAAATAGTCCAATGCAAGCTTGAAGAAACGAATGGCGATAATATAAGCATAGAGTCTCTAATTTCCCTGGAAGAGCAGTTCAAGACTGCTCTGTCTGTAACTAGAGCTAGGAAGAACGAGCTAATGATGGAGCTTGTGAAGACCCTTCAAGAAAAGGAGAAGATGTTGAGAGCAGAGAACCAGGTTTTGGTTAGCCAGCTAACA------AAGAAAAGGTTGGAATATGAGAGATCAAATAGC---CCGCTTCTCAAA---------------------------------------------------
F_Capsella_g_Cagra.0917s0078.1   ATGGGAAGAAGAAGAGTTGAGATCAAACGAATTGAGGACAAAAACAGTAGACAAGTCACTTTCTGTAAACGACGCAATGGTCTCATGGAGAAAGCTCGCCAGCTCTCAGTCCTCTGTGGATCCTCCGTTGCTCTTTTCATCGTCTCTTCCACCGGTAAACTCTACAGCTTCTCCGGCGACAGCCTGGCCAAGACCCTTAGTCGTTATGAAATACAAGATGACCATACAACA---------------------TTG---GAAAAAACTCAGGATCATATTTCAAACAAGGAGTTACTAGAAATAATTCAATGCAAGCTTGAAGAAGTGAAAAGTGATAATGTAAGTGTAGAATCTCTAATTTCCATAGAAGAGCAGCTCAAGAAAGCTCTTTCTGTAACCAGAGCTAGGAAGACAGAGCTAATAATGGAACATGTGAAGACCCTTCAGGATAAGGAGAAGTTGCTGGAAGAAGAAAACCAGGTTCTCGCTAGACAGATGAGG------GAGAAGAAACTTGGAGATGAACTATCGAATAGT---CGGCTTCTCAAG---------------------------------------------------
F_Arabidopsis_t_MAF5             ATGGGAAGAAGAAGAGTAGAGATCAAACGAATTGAGAACAAAAGCAGTAGACAAGTCACTTTCTGTAAGAGACGAAATGGTCTCATGGAGAAAGCTCGTCAACTCTCAATTCTCTGTGGATCCTCCGTCGCTCTTTTCATCGTCTCTTCCACCGGCAAACTCTACAACTCCTCCGGCGACAGCATGGCCAAGATCATCAGTCGTTTTAAAATACAAGATGATCCTGAAACC---------------------TTG---GACAAAACTCAGGATTATCTTTCACACAAGGAGTTACTAGAAATAGTTCAAAGAAAGATTGAAGAAGCAAAAGGGGATAATGTAAGTATAGAATCTCTAATTTCCATGGAAGAGCAGCTCAAGAGTGCTCTGTCTGTAATTAGAGCTAGGAAGACAGAGTTATTGATGGAGCTTGTGAAGAACCTTCAGGATAAGGAGAAGTTGCTGAAAGAAAAGAACAAGGTTCTAGCTAGCGAGGTGGGG------AAGAAGAAATTGGAAGATGAAAGATCAAATAGC---CCGCTTCTCAAG---------------------------------------------------
F_Sinapis_a_SaFLC                ATGGGGAGGAAGAAACTTGAAATCAAGCGAATTGAGAACAAAAGTAGCCGACAAGTTACTTTCTCTAAACGACGCAACGGTCTCATCGAGAAAGCTCGTCAGCTTTCCGTTCTCTGTGACGCATCCGTCGCTCTTCTTGTCGTCTCCGCCTCTGGAAAACTCTACAGCTTCTCCGGTGATAACCTGGTCAAGATTCTTGATCGATATGGAAAGCAAGATGATCTTAAAGCC---------------------TTG---TCAAAACCTCTGAACTGTGGTTCACACCATGAGCTACTGGAACTTGTGGAAAGCAAGCTTGAGGAATCAAATGATAATAATGTAAGTGTCGGTTCCCTCGTTCAGCTGGAGGAAAACCTTGAGAGCGCCCTCTCGGTAACAAGAGCTAGGAAGACAGAACTAATGTTGAAGCTGGTCGAGAACCTTAAAGAAAAGGAGAAATTGCTGGAAGAGGAGAACCATGTTTTGGCTAGCCAGATGGAG------AAGAATCTTAGAGCTGATAATATGTCACAAATC---CCACTACTTAAT---------------------------------------------------
F_Brassica_r_Brara.J02336.1      ATGGGGAGGAAGAAACTTGAAATCAAGCGAATTGAGAACAAAAGTAGCCGACAAGTTCCCTTCTCCAAACGACGCAACGGTCTCATCGAGAAAGCTCGTCAGCTTTCCGTTCTCTGTGACGCATCCGTCGCTCTTCTTGTCGTCTCCGCCTCCGGGAAACTCTACAGCTTCTCCGGTGATAACCTGGTCAAGATCCTTGATCGATATGGAAAGCAAGATGATCTTAAAGCC---------------------TTG---TCAAAAGCTTTGGACTGTGGTTCACACCATGAGCTACTGGAACTTGTGGAAAGCAAGCTTGAGGAATCAAATGTCGATAATGTAAGTGTGGGTTCCCTGGTTCAGCTGGAGGAACACCTTGAGAACGCCCTCTCCGTAACAAGAGCTAGGAAGACAGAACTAATGTTGAAGCTTGTCGAGAACCTTAAAGAAAAGGAGAAGTTGCTGGAAGAGGAGAACCATGTTTTGGCTAGCCAGATGGAG------AAGAATCTTCGAGCCGATAATATGTCACAAATC---CCACTGCTTAAT---------------------------------------------------
F_Eutrema_s_Thhalv10014738m      ATGGGAAGGAAAAAACTAGAAATCAAGCGAATTGAGAACAAAAGTAGCCGACAAGTCACCTTCTCCAAACGACGCAACGGTCTCATCGAGAAAGCACGTCAGCTTTCTGTTCTCTGCGATGCATCCGTCGCTCTTCTCGTTGTCTCCGCCTCCGGCAAGCTCTACAGCTTCTCCGGCGATAACCTGGTCAAGATCCTTGATCGATATGGAAAACAAGATGATCTTAAGGCC---------------------TTG---TCAAAAGCTCTGAGCTATGGTTCACACCATGAGCTACTAGAACTTGTGGAAAGCCAGCTTGTGGACTCAAGTGTCGATAATGCCAGTGTCGATTCCCTCGCTCAGCTGGAGGATCACCTTGAGACTGCCCTCTCCGTAACTAGAGCTAGGAAGACAGAACTAATGTTGAAGCTTGTTGATAGCCTCAAAGAAAAGGAGAAATTGCTGAAAAGAGAGAACCAGGTTTTGGCTAGCCAGATGGAG------AAGCAACATGGAGCAGATAATATGTCGCAAATC---CCACTGCTTAAT---------------------------------------------------
F_Raphanus_s_RsFLC               ATGGGAAGAAAAAAACTAGAAATCAAACGAATTGAGAAAAAAAGTAGCCGACAAGTTACCTTCTCCAAACGACGCAGTGGTCTCATTGAGAAAGCTCGTCAGCTTTCTGTTCTCTGCGATGCATCCGTTGCTCTTCTCGTTGTCTCCTCCTCCGGCAAGCTCTACAGCTTCTCCGGCGATAACCTTGTCAGGATCCTTCATCGATATGAAAAACAAGATGATCTTAAAGCC---------------------CTG---TCAAAATCTCTGAGCTATGGTTCACACAATGAGTTACTTGAACTTGTGGAAAGCAAGCTTGTGGAATCAAACGTTGGT---GTAAGCGTGGACGCCCTCGTTCAGCTGGAGGGTCACCTTGAGACTGCACTATCTCTAACTAGAGCTAGGAAGACAGAACTAATGTTGAAGCTTGTTGATAGCCTCAAAGAAAAGGAGAAGCTGCTGAAAGAAGAGAACAAGGTTTTGGCTAGCCAGATGGAG------AAGAATCTTGGAGCCGATAATATGGCACAAATC---CCACTACTTAAT---------------------------------------------------
F_Brassica_r_Brara.C00804.1      ------------------------AAGCGAATTGAGAACAAAAGTAGCCGACAAGTCACCTTCTCCAAACGACGCAGCGGTCTCATTGAGAAAGCTCGTCAGCTTTCTGTTCTCTGCGATGCATCCGTCGCGCTTCTCGTTGTCTCCTCCTCCGGAAAGCTCTACAGCTTCGCCGGTGATAACCTGGTCAGGATCCTTGATCGATATGGAAAACAGGGTGATCTTAAAGCC---------------------CTG---TCAAAAGCTCTGAGCTATGGTTCACACAATGAGTTACTTGAACTTGTGGATAGCAAGCTTGTGGAATCAAATGTCGGTGGTGTAAGCGTGGACACCCTCGTTCAGCTGGAGGGTGTCCTTGAAAATGCCCTCTCTCTAACTAGAGCTAGGAAGACAGAACTAATGTTGAAGCTTGTTGATAGCCTCAAAGAAAAGGAGAAGCTGCTGAAAGAAGAGAATCAGGCTTTGGCTGGCCAGAAGGAG------AAGAATCTTGGAGCCGATAATATGTCACAAATC---CCACTGCTTAAT---------------------------------------------------
F_Capsella_g_Cagra.1085s0045.1   ATGGGGAGAAAAAAACTAGAAATCAAGCGAATTGAGAACAAAAGTAGCCGACAAGTCACCTTCTCCAAACGTCGCAACGGTCTCATCGAGAAAGCTCGTCAGCTTTCTGTTCTCTGTGACGCATCCGTCGCTCTTCTCGTCGTCTCCGCCTCCGGCAAGCTCTACAGCTTCTCCGGTGATAACTTGGTGAAGATCCTTGATCGATATGGCAAACAAGATGATCTTAAAGCC---------------------TTG---TCAAAATCTCTGAACTATGGTTCACACCATGAGCTACTAGATCTTGTGGAAAGCAAGCTTGTGGAATCAAATGTCAGTAATGTGAGTGTTGATTCTCTCGTTCAACTGGAGGAACACCTTGAGACCGCCCTTTCTGTAACTAGAGCCAAGAAGACGGAACTAATGTTGAAGCTTGTTGAGAACCTTAAAGAAAAGGAGAAATTGCTGAAAGAAGAGAACCAGGTTTTGGCCAGCCAGATGGGG------AAGCATGTTGGAGCAGAGATGATGTCACAAATC---CCGCTGCTTAAT---------------------------------------------------
F_Arabidopsis_t_FLC              ATGGGAAGAAAAAAACTAGAAATCAAGCGAATTGAGAACAAAAGTAGCCGACAAGTCACCTTCTCCAAACGTCGCAACGGTCTCATCGAGAAAGCTCGTCAGCTTTCTGTTCTCTGTGACGCATCCGTCGCTCTTCTCGTCGTCTCCGCCTCCGGCAAGCTCTACAGCTTCTCCGGCGATAACCTGGTCAAGATCCTTGATCGATATGGGAAACAGGATGATCTTAAAGCC---------------------TTG---TCAAAAGCTCTGAACTATGGTTCACACTATGAGCTACTTGAACTTGTGGATAGCAAGCTTGTGGGATCAAATGTCAAAAATGTGAGTATCGATGCTCTTGTTCAACTGGAGGAACACCTTGAGACTGCCCTCTCCGTGACTAGAGCCAAGAAGACCGAACTCATGTTGAAGCTTGTTGAGAATCTTAAAGAAAAGGAGAAAATGCTGAAAGAAGAGAACCAGGTTTTGGCTAGCCAGATGGAG------AATCATCATGGAGCAGAG---ATGTCACAAATC---CCACTACTTAAT---------------------------------------------------
F_Arabis_a_PEP1                  ATGGGTAGAAAAAAACTCGAAATCAAACGAATTGAGAACAAAAGTAGCCGACAAGTCACCTTCTCTAAACGTCGCAACGGTCTCATCGAGAAAGCTCGTCAGCTTTCTGTTCTATGTGATGCCTCCGTAGCTCTCCTTGTCGTCTCCTCCTCTGGCAAACTCTACAGCTTCTCCGGTGATAACCTGGTCAAGATCCTTGATCGATATGGAAAACGAGATGATCTCAAAGCC---------------------CTGTCCTCAAAAGCTCTGAACTATGGTTCACACCATGAGCTACTAGAAATTGTTGAAAGCAAGCTCGTGGCACCAAATGTCAATAACGTAAGTTTCGACACTCTCGTTCAGCTGGAAAAACACCTTGAAACTGCTCTCGCCGTAGTTAGAGCTAAGAAGACAGAACTAATGTTGAAGCTTCTTGAGAGCCTTAAAGAAAAGGAGAAATTGCTGAAAGAAGAAAACCAGGTTTTGGCTAGCCAGATGGAG------AAGACTCTTGGAGCAGATAATATGTCAGAAATC---CCACTACTCAAT---------------------------------------------------
F_Theobroma_c_Thecc1EG008716t2   ATGGGGAGGAGGAAGGTGCAGATGAAGCGAATCGAAGATAAGAGCAGTCGCCAAGTCACCTTTTCGAAACGCCGCTCCGGCTTGATCAAGAAGGCTCGTGAACTCTCCGTTCTCTGCGACGTCGAGATCGCTCTCGTTATCTTCTCCAGCCGCGGCAGGCTCTACGAGTTCAGCGCCGACGGTTTGACCAAGATTCTTGAACGTTATCGATGTCACCAGGAATCTGAGGCTTCTAAAGAA------------GCC------------------CTCCGTTCACATACAGAGCTACTGCATATAGTGCAAAGCCAACTGGAAGAACCAAATGTTGAGCAGCTGAGTCTGATGGACCTTGTAAACTTGGAGAAACAACTTGATATGGCACTTTCCGAAACAAGAGCTAGAAAGACACAATTGATGATGGAGTCCATAATGACCCTCCAGGAAAAGGAAAAGTTGCTGAGAGCAGAAAATGAACTTTTAGAAAGAGAGATGGAG------AAGGAAGATGGGAATTTCAGCAATTATAATCTT---ACCCGCTTG------------------------------------------------------
F_Shorea_b_SbFLC                 ATGGGGAGGCGGAAGCTGCAGATGAAGCGAATCGAGGACAAGAGTAGCCGTCAAGTCACCTTTTCCAAACGCCGCTCCGGATTGATCAAGAAGGCGCGCGAGCTCTCCATTCTCTGCGACGTGGATACCGCCGTCATCATATTCTCCAGCCACGGCAAGCTCTTCGAATTCAGCACTAACAGTTTGGGTAACATGCTTGAACGTTATAGGAGTCACGAGAAATATGAGACTTCAAAGCCA------------GCA------------------CTCATTTCACATGCAGAGCTATTAAATATGATCCAAAGCCAACTTGAAGAACAAAAAGTGGAGCAGCTGACTCTGACTGACCTTGTAAAACTAGAGAAACAACTCACTATGTCACTTTCAGAAACTAGGGCTAGAAAGACAGAACTGATGATGGAATACATAATGAGCCTCCGTGAAAAGAAAAGGTTGCTGGGAGAAGAATATAAGCTTCTTCAGAAAGAGATGGAG------ATAAATACTGGAAATGTTGATCCAGAG---------CTTCAG---------------------------------------------------------
F_Citrus_s_CsFLC                 AATGGGCCCGAAAAGCTTCAACTACAGCGAATTGAAAACAAAAGCCGATGTCAAGTAACGTTCTCAAAGCGGCGTAGCGGATTGATCAAGAAGGCTCGTGAGCTCTCCGTCCTCTGCGACGTCGACTTGGCGCTCGTCATCTTCTCCAGCCGCGGTAGGCTTTACGAGTTCAGCGCCGACAGTTTGGCCAGCATCCTTGAGCGCTACCAGAGTCGCGAGGAAGCTGTAGCTTCAGGAGCA------------GAG---GCTGGATATTCGAGCCTGCATGTGCATGATGAACTGCTGAAAATAGTTCAAAGGCAACTTGAAGGTCCAAACTTTGAGCAGTTCACTGCAACTGATCTTCTGCAGTTAGAGAATCTACTCAACGATACACTGACAGAAATTAGAGCTGTGAAGACACAACTGATGATGGGATCCATTAGAACACTCCAAGCGAAGGAAAAGCTGCTGAGAGAAGAGAAAAAGCTTCTAGAGGGAAAGATTGCA------GCA------------------------GAGAAG---CCTTTGCTTAGA---------------------------------------------------
F_Poncirus_t_PtFLC               ATGGGCCGGAGAAAGCTTCAACTGCAGCGAATCGAAGACAAAAGCCGATGTCAAGTAACTTTCTCAAAGCGGCGTAGCGGATTGATCAAGAAGGCTCGTGAGCTCTCCGTCCTCTGCGACGTCGACTTGGCGCTCATCATCTTCTCCAGCCGCGGTAGGCTTTACGAGTTCAGCGCCGACAGTTTGGCCGGCATCCTTGAGCGCTACCAGAGTCGCGAGGAAGCTGTAGCTTCAGGAGCA------------GAG---GCTGGATATTCGAGCCTGCATGTGCATGATGAACTGCTGAAAATAGTTCAAAGGCAACTTGAAGGTCCAAACTTTGAGCAGTTCACTGCAACTGATCTTCTGCAGTTAGAGAATCTACTCAACGATACACTGACAGAAATTAGAGCTGTGAAGACACAACTGATGATGGGATCCATTAGAACACTCCAAGAGAAGGAAAAGCTGCTGAGTGAAGAGAAAAAGCTTCTAGAGGGAAAGATTGCA------GCA------------------------GAGAAG---CATTTGCTTAGA---------------------------------------------------
F_Dimocarpus_l_FLC               ATGGGCCGGAGGAAGTTGCAGCTGAAGCGAATCGAGAACAAGAGCAGCCGCCAGGTCACCTTCTCCAAGCGCCGTACTGGATTGATCAAGAAGGCTCGCGAGCTCGCCGTCCTCTGCGACGTCGATGTCGCTCTCGTCATCTTCTCCAGCCGCGGCAAGCTCTACGAGTTCAGCGCCAACAGTTTGCCCAGCATCCTGGACCGCTATCGGAGTCGCGAGGAAGCTCTGGCTGTGAACGCA------------GAG---TCTAAACATTCAAGTCTGCATTCACATGCTCAGTTGTTGCAAATAGTTCAAAGGCAACTTGAAGGGCAAAACTTTGAGCAGATGACTGTGACCTGTCTTGTCCAACTGGAGAAACAACTTGATGCTGCACTGACACAAACCAGAGCTAGAAAGACACAACTGATGATGGAATCAATAGTGACCCTCCATGAGAAGGAAAGGGCACTTAGAGAGGAAAAAGAGCGTCTAGAAAGCGAGATTGCA------GCA------------------------AAGAAT---TCCTTGCTAAAA---------------------------------------------------
F_Quercus_r_QrFLC                ATGGGGCGGAAGAAGGTGGTTCTGAAGCGAATTGAGGACAAGAGCAGTCGACAAGTGACTTTCTCGAAGAGGCGAAGTGGGTTAATCAAGAAGGCTCGAGAGCTCTCTGTTCTCTGCGACGTCGAGATTGCGCTCTGCGTCTTCTCCAGCCGCGGCAAGCTCTACGAATTCAGTGGCAACAGCTTGTCCAAGATCCTCGACCGTTATCAGAGTCGCGTGGAAATGAAGGAATCCAAAGAC------------ATACACCTGGAGGATGTGAGTCTACCATCACATGCAGAGCTACTAGAAATAGTTCAAAGTCAGCTCGAAGGGCCAAATGTTGAGCAGTTGAGTGTGACTGACCTTGTGAAACTAGAGAGACAATTCAATGCTGCACTTTCACAAACCAGATCCAGGAAGACACAGCTGATGTTGGAGTCCATAATGAGCCTTCATGAAAAGGAAAGGATGCTGAGAGAAGAAAAGAAGCTATTACAGAGGAAGATC------------------------------------------------------------------------------------------------------------
F_Eucalyptus_g_Eucgr.H04618.1    ATGGGGCGGAGGAAGGTGGAGATTCGGAGGATCGCCGACAAGAGCAGCCGGCAGGTGACCTTCTCGAAGCGCCGGGGCGGGCTGATGAAGAAGGCGCGGGAGCTCGCGGTGCTCTGCGACGTCGACGTCGCCCTCGTCGTCTTCTCCAGCCGCGGCAAGCTCTACGAATTCAGCGGCGACAGCTTTACCGACATCCTCGAGCGATATCAGAAT---GGAGAAGCAGAGACCTCCAAAACGGTT---------GAGGGATCTGAAGATGCGGTTTACTGGTCACATCCTGAGATTGTTCAGATAGTTCAAAGATACTTGAGAGGGCCAGATATTGAGAAGATGAGTGTGACCGACTTAGTACAACTAGAGAAGCAACTAGATTCTGCACTGAGACAAACTAGATCTAGAAAGACAAAACTAATGTTGGAGTTCAAAACTACCTTGCAGGAACAGGAAAAGATGATGAGAGAGGAGCGTGAGTCTCTGAAGAAGGAGATTGCT------TCCGTGAGCGATGATAATAAGGTTGGGGAAATG---CACTTACTCCGA---------------------------------------------------
F_Fagus_s_FsFLC                  ATGGGGCGGAGGAAGGTGGTGCTGAAGCGAATCGAGGACAAGAGTAGTCGTCAGGTGACTTTCTCGAAGAGGCGGAGCGGGTTAATGAAGAAGGCTCGAGAGCTCTCTGTTCTCTGCGATGTCGAGGTTGCTCTCCTCGTCTTCTCCAGCCGCGGCAAGCTCTACGAGTTCGGTGGCAACAGCTTGTCCAAGATCCTCAAACGTTATCAGAGTCGCGAGGAAATGAAGGAATCCAGAAAC------------ATACACTCAGATGATGTGAGTCTACCATCACATGCAGAGCTACTAGAAATAGTTCAAAGTCAGCTCGAAGGGCCAGGTATGGAGCAGTTGACCGTGACTGACCTTGTGCTACTAGAGAAACAGTTAAATGCTGCTCTTACAGAAACCAGATCTAGAAAGACACAGCTGATGTTGGAGTCCATAATGAGCCTTCACGAAAAGCAT------------TGTCCAATTCCTTTGCTA------------------------------------------------------------------------------------------------------------------------
F_Castanea_m_CmFLC               ------CGGAAGAAGGTGGTTCTGAAGCGAATCGAGGGCAAGAGCAGTCGACAAGTGACTTTCTCGAGGAGGCGAAGTGGGTTAATCAAGAAGGCTCGAGAGCTCTCTGTTCTCTGCGACGTCGAGATTGCGCTCTTTGTCTTCTCCAGCCGCGGCAAGCTCTACGAATTCAGTGGCAACAGCTTGTCCAAGATCCTCGACCATTATCAGAGTCGCGTGGAAATGAACGAATCCAAAGAC------------ATACTCCTAGAGGATGTGAGTGTACCATCACATGCAGAGCTACTAGAAATAGTTCAAAGTCAGCTTGAAGGGCCAAATATTGAGCAGTTGAGTGTGACTGACCTTGTGAAATTAGAGAAACAATTCCATGCTGCACTTACACAAACCAGATCCAGAAAGACACAGCTGATGCTGGAGTCCATAATGGGCCTTCATGAAAAGGAAAGGATGCTGAGAGAAGAAAAGAAGCTATTACAGAGGAAGATCAGA------GCACAGGATAAAGACACTGAGGTGGGGAAAAAT---AGTTTGCTTCCA---------------------------------------------------
F_Betula_p_BpFLC                 ATGGGGCGCAAGAAAGTGCTGCTGAAGCGGATCGAGGACAAGAGCAGTCGCCAGGTGACCTTCTCGAAGAGGCGGAACGGCTTGATGAAGAAGGCTCGCGAGCTCTCCATTCTCTGCGACGTCCAGGTCGCCCTCATCGTCTTCTCCAGCCGTGGCAAGCTTTACGAGTACAGCGGCAACAGCTTGGGCAAGATCCTTGAGCATCATCGGAGTCGCGGAGAAATGAAGGCATCCGAAGAC------------ATACACCCAGAATCTGCAAGTCAACAGTCACATGTGGAGATACTAAAACTTGTACAAAAGCAGCTCGAAGGGCCAAATATTGAGCAGTTGAATGTGACTGACCTTGCGCAACTGGAGACACAGTTTAATGCTGCGCTTACATACACGAGATCTAGAAAGACGCAGCTGATGATGGAGTCCATAATTAGCCTTCATGAAAAGGAAAGGATGCTGAGAGAAGAAAACGAGCTATTAGAGAGGGAGATTGCA------TCGAAGAATGAAGGCACTGAGGTGGGGATGAAC---AGTTTGCTTCCA---------------------------------------------------
F_Juglans_r_FLC                  ATGGGAAGGGGAAAGGTGCAGCTGAAGAGAATCGAGGACAAGAGCAGTCGACAAGTGACTTTCTCGAAGCGGAAGGGCGGGCTGATGAAGAAGGCTCGAGAGCTCGCAGTGCTGTGCGACGTGGAGGTGGCGCTCATGATCTTCTCCGACCGAGGCAGGCTCTATGAGTTCAGCGCTGAGAGTCTTGGAAAAATCCTCGAGCGGTATAGGACACATGAAGAAATC---GCTGTCCGCTCTGAG---------CTACATGCTGACTGCCCTGGTCTTCAGATGGGCGCTAGGCCACTGGAAATGATACAAAGGTACCTTGAAGAACAGAATATTCAAGAGAAAACCTTGATAGAACTCACTCACTTAGAGATAGAACTGGATGTGATATTGAGACAAACCAGATTCAGAAAGACGCAGCTAATGATTGAAGCTATAAAAGCGCACTACGAAGAGGAAAAGCAGCTGAGAGAAGAGAAGACACTGATGGAGGAGGAGATGGCA------GCAATGAGTGACCAT---------AGACTGAAC---CTTAATCTGTTT---------------------------------------------------
F_Alnus_g_AgFLC                  ATGGGGAGAAAGAAAGTGGTGCTGAAGCGGATCGAGGACAAGAGCAGTCGCCAGGTGACCTTCTCGAAAAGGCGGAACGGGTTGATGAAGAAGGCTCGCGAGCTCTCCATTCTCTGCGACGTCCAGGTCGGCCTCATCGTCTTCTCTAGCCGTGGCAAGCTCTACGAGTTCAGCGGCAACAGCTTGGCCAAGATCCTTGAGCGTCATTGGAGTCGCGAGGGAACAAAGGCGTCTAACGAG------------ATACAACCAGAATATGCAAGTCAACATTCACAAGTGGAGCTACTAAAACTAGTACAACAGGAGCTCAAAGGGCCAAATATGGAGCAGTTGAGTGTGACTGACCTTGCGCAACTGGAGAAAAAGCTTAATGCTGCGCTCATGTACACAAGAACTAGAAAGACACAGCTGATGATGGAGTCCATAATTAGCCTTCATGAAAAGGAAAGGATGCTAAGAGAAGAAAACGAGCTATTAGAGAGGGAGATTGCA------GCGAGGAATGAAGGCACTGAGGTGGGGATGAAC------------------------------------------------------------------
F_Taihangia_r_TrMADS3            ATGGGACGGGGGAAGGTGCAACTGAAGCGAATCGAGAACAAGATCAGGAGGCAAGTGACTTTCTCGAAGCGGAGGAGTGGGTTGATCAAGAAAGCTAAAGAGCTCTCTGTTCTGTGCGGCGTTGAAGTTGGGCTCATCATCTTCTCCGCCAGGGGTCGACTTTACGAGTTCAGCGGCGATAGCTTGGAGAATGTTCTTGAGCGCTACCAGATACATGAAGAAGCTGGTAATTCCAAAAATGGC---------AAGTCGGAATCAAGTACTTCTGGAACAGGTGCTAATAAATCACTGAAAATGATCCAAAGTGAACTGGAAGCACATAACATTCAGAATCTGGATGTTACAGAGCTTGCTCAACTAGAGAAGCAACTCGACGCAACATTAAGGCAAACAAGAACAAGAAAGACACAGCTCATGATGGAAGCTATATCATCTCTCGTCGACAAGGAAAAGAAGCTGGGAGAAGAGAAGGACCTCATGGAAAAAGAGATTGCA------GTTGAAGGAGAAGGTGATGAA---------CAC---TTCTTT---------------------------------------------------------
F_Malus_d_MdFLC                  ATGGGGCGAGGGAAGGTAGAGCTGAAGCTAATCGACGACAAGCTCAGGCGGCAAGTGACGTTTTCCAAGCGGAGAAGCGGGCTGATCAAGAAGGCACGTGAGCTGTCCGTGCTCTGCGGGGTGGAGGTGGGCCTCGTCATCTTCTCCGCCAAGGGGAGGCTCTACGAGTTCAGCGGCGAGAGTTTGGGAAAGCTTCTGGAGCGTTACCAGATGCATGAGGAAATTGGTGCTTCCAAGAATGCTGGTGGTGACAAGGCGGAATGTAGTGATCTCAGCGCAGGCGCTAACCGATCTCTGAAAATGATTCAAAGTGGTATGGAGGCACAAGACCTTGATCATCTAGATGTTCCAGAGCTCACCCAGCTTGAGAAGGAATTGGATGCACTTTTAAGACAAACAAGATCAAGAAAGACGCAGCTGATGATGGAAAACCTTACAGCTCTTATCGAGACGGAAAAACAG------------------------------------------------------------------------------------------------------------------------------------------------
F_Pyrus_p_PpFLC                  ATGGGGCGAGGGAAGGTAGAGCTGAAGCTAATCGACAACAAGCTCAGGCGGCAAGTGACGTTTTCCAAGCGGAGAAGCGGGCTGATCAAGAAGGCACGTGAGCTGTCCGTGCTCTGCGGGGTGGAGGTCGGCCTCGTCATCTTCTCCGCCAAAGGGAGGCTTTACGAGTTCAGCGGCGAGAGTTTGGGAAAGCTTCTGGAGCGTTACCAGATGCATGAGGAAATTAGTGCTTCCAAGAATGCTGGTGGTGACAAGGCTGAATGTAGTGATCTCCGCGCAGGCGCTAACCTCTCTCTGAAAATG---AGTCAAAGTATGGAGGCACAAGACCTTGATAATCTAGATGTTCCAGAGCTCACCCAGCTTGAGAAGGAATTGGATGCACTTTTAAGACAAACAAGATCAAGAAAGACGCAGCTGATGATGGAAACCCGTACAGCTCTTATCGAGACGGAAAAACAGCTGAAAGAAGAGAAGCGTCTCATAGAAAATGAGATTGCA------GCAAAGCTGGAGCAAGAGCAAGCACGAACCGCA------------------------------------------------------------------
F_Glycine_m_Glyma.05G148700.2    ATGGGGAAGAAGAAGCTGGAGATAAAGCGAATCGAGAACAAAAGCAATCGGCAGATAACATTCTCCAAGAGGCGCAAAGGATTGATGAAGAAAGCCCGCGAGTTATCCATTCTCTGCGATGCGAAGTTGGCGCTGCTCATCTTCTCCAGCACCGGCAAGCTCTACGAGCTTAACGGTGACAGTTTGGCCGAGGTCGTGCAGCGATATTGGGATAACGCGAGCGGTACTGACACA------------------AAGTTT---GAAATTGCAGATATCTGGTCTGATGAAGCGTTTTCTCAATTGGTCCAAAGCCACTTTGGTGTTTCTGAACTTGAGCATCTGAGTGTGACTGACCTTATGGAACTAGAGAAACTGGTTCATTCTGCTCTTTCGCGAATCAGATCAGCAAAGATGCGATTGATGATGGAATCTGTAGAGAATCTTAAGAAAAAGGAACATATCTTGAGAAATGAAAATGAGCTTTTGGAGAAACAGATTGAG------GCAAAAAAAGATGACAATAACGTGTTTACAGTG------------------------------------------------------------------
F_Glycine_m_GmAGL3L              ATGGGGAAGAAGAAGGTGGAGATAAAGCGAATCGAGAACAAAAGCACTCGGCAGATAACATTCTCCAAGAGGCGCAATGGATTGATGAAGAAAGCTCGCGAGCTATCCATTCTCTGCGATGCGAAGGTGGCGCTGCTCATCTTCTCCAGCACCGGAAAGCTCTACGAGCTCAACGGTGACAGTTTGGCCGAGGTCGTGCAGCAATATTGGGATCATGCGAGCGGTACTGACACA------------------AAGTTT---GAAATTGCAGATATCTGGTCTGGTTCAGCGTTTTCTCAAATGATCAAAAGGCACTTCGGTGTTTCTGAACTTGAGCATCTGAGTGTGTCTGACCTTATGGAACTAGAGAAACTGACTCATGCTGCTCTTTCGCGAATCAGATCAGCAAAGATGCGATTGATGATGGAATCTGTAGTGAATCTTAAGAAAAAG------------------------------------------ATTGAG------GCAGAAAAAAATGACAATAACGTGTCTACAGTG------------------------------------------------------------------
F_Glycyrrhiza_u_GuFLC            ATGGGGAAAAAGAAGGTGGAGATGAAGCGAATCGAGGACAAGAGCAGTCGCCAAGTAACATTTTCGAAGAGGCGCAAGGGATTGATGAAGAAAGCTAGCGAGTTAGCCGTTCTCTGCGATGCGAATGTGGCGCTCATCATCTTCTCCAACCCCGGGAAGCTCTACGAGTTCAACGGTGACAGTTTGGCCAAGATCTTCCAGCGATACAATGATCATGCAAGCGGTTTTGACTCA------------------AAGTTT---GAAATTGCTGATATATGGTCTGGGGAAGCGTTTTCTCAATTGGTCAAAAGGCACTTTGGTGTTTCCGAACTCGAGCATCTGAGTGCGACTGACCTAATGGAACTAGAGAAATTGATTCATACTGCCCTTTCACAAATCCGATCAGCAAAGATGCGATTGATGATGGAGTCGGTAACGAAC---------------------------------------------------------------------------------------------------------------------------------------------------------------------
F_Populus_t_Potri.003G169700.1   ATGGGGAGAAAGAAAGTGGAGCTAAAGCGAATCGAAAAGAAGATCTGTCGACAAATCACTTTCTCGAAGAGGCGAAATGGACTGATCAAGAAAGCACGCGACCTCTCTCTTCTCTGTGACGTCCAAGTCGCTCTCCTCGTCTTCTCCAGCAGTGGCAAGCTGTATGAATTCAGCGCCGGCAGTTTGGCCAAAATCCTGAAACGTTATTTCGAAGAGACTGCATTGTCT---AATGGTGCG------------GAGGGTAAATATGAAAAAAAAATCAAGTCGTTTGCAGAGCTGTTGCAAACAGTACAAAGGCAAGTTGGGAATTCAAACTTCGAGGAGCTGACCTTAAGCGACCTAGAACAAACGGAGATGCAACTTGATGCTGCACTGAGACGTACGAGAGCTAGAAAGACGGAACTGATGTTGGAAACAATTAATGCCCTCAATGACAAGGAAAAGACACTAAGGGAGGAAAATCAACGTCTACAGACGCAGCTTCTC------TCTGGGAAA------------------------------------------------------------------------------------------
F_Salix_p_SapurV1A.0173s0300.1   ATGGGGAGGAAGAAAGTGGAGCTAAAGCGGATCGAAAAGAAGATCTGTCGTCAAATCACTTTCTCAAAGAGGCGAAATGGACTGATCAAGAAAGCTCGCGACCTCTCTGTTCTCTGTGACGTCCAACTCGCTCTCCTCGTCTTCTCCAGCACCGGCAAGCTGTATGAATTCACCGCCGGCAGTGTGGCCAAAATCCTGAAACGTCATTTCGAAGAGACTGCGTTGTCT---AGTGGTGCA------------GAGGGTAAATATGAAAAAACATTTAAGTCGTGTGCAGAGCTGTTGCAAATAGTACGCAGGTCATTTGAGGATTCAAACTTCGAGGAGCTGACCTTAAGCGACCTAGAACAAACGGAGATGCAAATTGATGCTGCACTGAGACATACGAGAGCTAGAAAGATGCAACTGATGTTGGAATCAATGAATGCCCTCCATGAAAAGGTATGGTTATTTCTTTATCAAACATTACTTCGCAACTATCAATATTCT------GTCACTGTTCCATTCTTTCGAGGAGGAACTGTT---CCAATAGTTCCC---------------------------------------------------
F_Salix_p_SapurV1A.0173s0350.1   ATGGGTCGGAAGAAAGTGGAGCTCAAACGAATCGAAAACAAAAGCAGTCGCCTGGTTACTTTCTCCAAGAGGCGAAATGGACTGTTCAAGAAAGCTCGTGAGCTCTCCGTTCTTTGTGACGTGCAAATCGCCCTCCTCATCTTTTCAAGTCGCGGCAAGCTCTATGAATTCGGCGTTGACAGCACAGCCAGTATCCTCAAGCGTCGTTTTGAAAAGACT------------------GCA------------GAGGGTAAACAT---GCGAACTTCAAATCACATGCAGAGCTACTGCTAATGATTGAAAGGAACCTTGAAGGTCCGCATGCAATGGAGCTTACCTTGAGTGACCTGGTGGAACTAGAGAAACAACTGGATGCTGCACTAACACATGTCAGAGCGAGAAAG---GATTTGAGCTTGGCT---------------------------------------------------------------------------------------------------------------------------------------------------------------------------------
F_Vitis_v_GSVIVG01033067001      ATGGGGAGAGGAAAGTTCCAGCTGAAACGAATCGAGAACAAGAACAATCGGCAGGTGACTTTCTCAAAGCGACGAAGCGGAATGATGAAGAAAGCTCACGAACTATCTATTCTATGTGACGTTGATCTTGCTCTGATCATCTTCTCCGCCAGAGGCAGGCTTTACGAATTCAGTGGCAATAGCTTGAGAAACATTATCGAGTCTTACCTACAGATAGATGCAGAAGCAAATGTTGGCTCTCATGAAGCC---AAG---AAGCGTTATCCAGTTCGATGGGCAGGTGCTGACCTACTTAAAATAGTTGAAAGTCAGGTTGAAGGGCCACGCATCGAGCAACTAAGGTTGTCAGAGCTCAGCCAACTAGAGCAAAAACTGGATGGCATGCTGAGACAAACTAGGCGACGGAAGACACAGCTGATGATGGAAGCCATAGCATGCCTCAAAGAAAAGGTAAAGGAGCTGAACGAACAAAAACAGCAAATGGAGAAGATGATTGCA------GCAAAAGACCTCCAGGACCTGGTGCAAAACAAC---CTGCAGTTGCTT---------------------------------------------------
F_Cichorium_i_CiFLC2             ---------GGGAAGGTCGAACTGAAGCGGATCGAAGACAAGAGCAGCCGTCAAGTCTCGTTCTCCAAGCGACGGAATGGATTGATGAAGAAATCTCATGAGCTGGCGGTGCTGTGCGACGTCGTCGTCGCTCTCTTCATCTTTTCAGGCGGAGGCAGACTCTATGAGTTTACCGGTGAAAGCATGGCTAGGATTCTCGCCAGCTATAGCAGCTATACAGAGGAACTTACCCGTATAAAC------------CTACTTTCAGAATATGGGGACGTGTCTGCAGCTGATGAGCTGACAGAGATAATCCAACGCCACCTGGAAGAGAAGAATCTCAAACAGCTAGATATAACTAGTCTCAATCAGCTCGAACGCCATTTGCATAATTTCCTCCGCCAAGTCAGAATCAGGAAGACACAGCTAATGATGGGAGTTGTCAAGGGCCTGCAACAACAGGAAATGGAACTGAAGAAAGAGAAAAAAATCATGATGGAGGAGATTGAG------GCAATGAATGATTCTGATGCTGCACCAGATTTT------------------------------------------------------------------
F_Cichorium_i_CiFLC1             ------------------------------GGGGATGAGACAGAGCAGCCGTCAGTCTCGTTCTCCAAGCGACGGAATGGATTGATGAAGAAATCTCATGAGCTGGCGGTGCTGTGCGACGTCGACGTCGCTCTCTTCATCTTTTCAGGCGGAGGCAGACTCTATGAGTTTACCGGTGAAAGCATGGCTAGGATTCTCGCCAGCTATAGCAGCTATACAGAGGAACTTACCCGTATAAAC------------CTACTTTCAGAATATGGGGACGTGTCTGCAGCTGATGAGCTGACAGAGATAATCCAACGCCACCTGGAAGAGAAGAATCTCAAACAGCTAGATATAACTAGTCTCAATCAGCTCGAACGCCATTTGCATAATTTCCTCCGCCAAGTCAGAATCAGGAAGACACAGCTAATGATGGGAGTTGTCAAGGGCCTGCAACAACAGGAAATGGAACTGAAGAAAGAGAAAAAAATCATGATGGAGGAGATTGAG------GCAATGAATGATTCTGATGCTGCACCAGATTTT------------------------------------------------------------------
F_Cichorium_e_CeFLC              ---------------------CGGGGAGCGGATCGAGACAAGAGCAGCCGTCAAGTCTCGTTCTCCAAGCGACGGAATGGATTGATGAAGAAATCTCATGAGTTGGCGGTGCTGTGCGACGTCGACGTCGCTCTCTTCATCTTTTCAGGCGGAGGCAGACTCTATGAGTTTACCGGTGAAAGCATGGCTAGGATTCTCGCCACCTATCGCAGCTATACAGAGGAACTTACACGCATAAAC------------CTACTTTCAGAATATGGGGACGTGTGTGCTGCTGATGAGCTGACAGAGATGATCCAACGCCACCTGGAAGAGAAGAATCTCAAACAGCTAGATATAACTGGTCTCAATCAGCTGGAACGCCATTTGCATAACTTCCTTCGCCAAGTCAGAATGAGGAAGACACAGCTAATGATGGGAGTTGTCAAGGGCCTGCAACAACAGGAAATGGAACTGAAGAAAGAGAAAAAAATCATGATGGCGGAGATCGAG------GCAATGAATGATTCTGATGCAGCACCAGACTTT------------------------------------------------------------------
F_Lactuca_s_LsFLC                ATGGGAAGAGGAAAGGTCGAATTGAAGCGGATCGAAGACAAAAGCAGCCGTCAAGTCTCCTTCTCCAAACGACGGAATGGATTGATGAAGAAATCTCATGAGTTGGCCGTGCTTTGCGACGTCGACGTCGCTCTTTTCATCTTTTCCGGCAGAGGCAGGCTCTATGAGTTTACCGGTGAAAGCATGAGCAAGATTCTGAGCAGCTATCAAAGCTACACAGAAGAAATTACCCGCATGACC------------CTACTTTCAGAATATGGGGATGCGTGTACTGTTGATGAGCTGACACATATAGTCCAACGCCATCTGGAAGAGAACAATATCAAACATCTAGATATAGCTGGTTTCAATCAGCTGGAACGACATTTGAGTAACTTTCTCCGCCTAGTCAGAATCAGGAAGACACAGCTAATGATGGGAGTTGTCAAGGACCTGCAAGAGAAGGAAACACAGCTGAAAAAAGAGAACAGCATTATAATGAAGGAGATTGAA------GCAATGAATGATTCTGATGCTGCACCGGACTTT------------------------------------------------------------------
F_Centuarea_s_CsFLC              ATGGGGAGAGGGAAGGTCGAACTGAAGCGGATCGAAGACAAGAGTAGCCGGCAAGTCTCCTTCTCGAAGCGCCGGAATGGATTGATGAAGAAGACTCATGAGCTCGCCGTGCTGTGCGACGTCGATGTTGCTCTTTTCATCTTCTCCGGCCGAGGAAGGCTCTACGAGTACACCGGTGAAAGCATGATTAAACTTCTCACCCGCTACCAAAGCTATACAGAGGAACTTACGCGAGTAAGT------------CTACAGCTTGATTCCGAAAATGTGTGTACCGCTGATGAGCTGACGCAGATGATCAAATGGCAGCTCGAAGAGAACAATATTAAACTGCTAGATACAACCGATCTCAATCAGCTGGAGCAGCAATTGGATAGCCTTCTCCACCAAGTCAGAACCAGGAAGAGACAGCAAATGATGGGAGTTGTGAAGGCCCTACAAGAGGAGGAAATGCAACTGAAGAAAGAAAGAAACTTTATGATGAAGGAGATTATG------GCA------GACTCTGACCCATCACCAGATCCC------------------------------------------------------------------
F_Helianthus_a_HaFLC             ATGGGGAGAGGGAAGGTTGAACTGAAGCGGATCCAAGACAAAGTGAGCCGCCAAGTCTCCTTCACCAAGCGCCGGAACGGACTGATGAAGAAGGCTCGCGAGCTATCCGTGCTGTGCGACGTTGATCTCGCCGTTTTCGTCTTCTCTGGGAGAAACAAGCTCTATGAGTTTACCGGTGACAGCATGCCTGATATCCTTAAGCGCTACGAGGACCACGCAGATGAAGCAGTCCGCAGAACT------------GTACTCTTACAATATAGGAATGTACGCACCGCTAATGAGTTAACAGAGATGACCCAAAGGCACCTCAATGAGCACAAGGTTCAACAGGCAGATGTCAGCGAGCTCTTTCAGTTAGAGAAACAAATCGAGGCCAATCTCCAACAAGTCAGAACCATAAAAACAAAGTTGATGTTGGGAGTTGTGAAAAACCTGCAAGAGGAGCAAAAACAACTGAGACAAGATAAGCGGTTGATGGAAGGAAAGGTAGCA------------------------------------NAT---AAC------------------------------------------------------------
F_Carthamus_t_CtFLC              ATGGGGAGAGGGAAGGTCGAACTGAAGCGGATCGAAGACAAGAGCAGCCGGCAGGTCTCCTTCTCCAAGCGCCGGAACGGACTGATGAAGAAGACTCACGAGCTGGCTGTGCTGTGCGACGTCGATGTCGCTCTTTTCATCTTCTCCGGCCGAGGAAGGCTCTACGAGTACACCGGTGAAAGCATGGTTGAGCTTCTCACCCGCTACCAAAGCCATACAGAGGAACTTGCGCTCGTAAGT------------CTACAGCTTGATTCTGAAAATGTGTGTACCGCTGATGAGCTGACACGGATGATCAAATGGCACCTCGAAGAGAACAATATTAAACTGCTAGATACAACCGGTCTCAATCAGCTGGAGCAGCAACTGGATAGCCTTCTCCACCAAGTCAGAACCAGGAAGAGACAGAAAATGGTGGGAGTTGTGAAGGCCCTACAAGAGGAGGAAATGCAACTGAAGAAAGAAAGAAACTTTATGTTGAAGGAGATTATG------GCA------GGCTCTGATCCCTCACCGGACGCT------------------------------------------------------------------
F_Mimulus_g_mgv1a014510m         ATGGGGAGAAAGAAGCTGGAGATGAAGCGAATCGAGGAGAACAGTGCGAGAATGGTTTGTTTCTCGAAGCGAAGAAATGGTCTGATTAAGAAAGCTAAGGAATTATCTGCTCTCTGCGATGTCGATGTGGCCGCTGTCATCTTCTCCAACAGGGGAAAGCTTTATCAGTATAGCGCCGATAGCATGGCGCAGGTCCTGCAAGAATATCAAAGTCGAAGTGACAAAGATGGTTGCGATACA------------GAG---TCCAAAAATGGCGATTATCTTACATATGGTGAGCTTCTCAAAACTGTTGGAAGTGAACTTAAGGAGCCACGTGTTGAGCAGCTAAGTGTGGCGGACCTTGGGCTCATGCAGAAACAACTTGAGACTGCATTAATGGAGATACGTTCGACTAAGACAAAAATGATGACGGATGCTCAGTCAAGCCTTCAGGAAAAGGAAAAGATTCTGGAAGAAGAAAAAAAGCATCTCAACGAGATT---GTT------GAA---------GACAACTGCGCTGTGGATCTC------------------------------------------------------------------
F_Mimulus_g_mgv1a014491m         ATGGGGAGAAAGAAGCTGGAGATGAAGCGAATCGAGGAGAACAGTGCGAGAATGGTTTGTTTTTCGAAGAGAAGAAACGGTTTGATTAAGAAAGCTAAGGAATTATCTGCTCTCTGCGATGTCGACGTGGCCGCTGTCATCTTCTCCAACAGGGGAAAGCTTTATGAGTATAGCGCCGATAGCATGGCGCAGGTCCTGCAAGAATATCAAAGTCGAAGTGACAAAGATGGTTGCGATACA------------GAG---TCTAAAAACGGTGATTATCTTACATATGGTGAGCTTCTCAAAACTGTTGGAAGTGAACTAAAGGAGCCACGTGTTGACCAGCTAAGTGTGGCGGAGCTTGGGCTCATGCAGAAACAACTTGAGACTGCAATAATGGAGATACGTTCGACTAAGACAAAATTTATGACGGATGCTCAGTCAAGCCTTCAGGAAAAGGAAAAGATGCTGGAAGAAGAAAAAAAGCATCTCAAC---GAGATTGTT------GAA---------GACAACTGTGCTGTGGATCTC------------------------------------------------------------------
F_Mimulus_g_mgv1a014464m         ATGGGGAGAAAGAAGCTGGAGATCAAGCGAATTGAGGAGAACAGCGCTCGGATGGTTTGTTTTTCGAAGAGAAGAAATGGTCTGATTAAGAAAGCAAGGGAGTTATCTGTTCTTTGCGATGTCGACGTGGCCGCCATTATCTTCTCCAAGAGGGGAAAACTTTACCAGTATAGCGCCGATAGCATGGCGCAGGTCCTGCAACAATATCAACGTCGAAGTGAGAAAGATGGTTGCGATACA------------GAG---TCCAGAAACGGTGATTATCTTACATATAGTGAGCTTCTCAAAACTGTTGGAAGTGAACTTAAGGAGCCACGTGTTGAGCAGCTAAGTGTGGCGGACCTTGGGCTCATCCAGAAACAACTTGAGACTGCATTAATGGAGATACGCTCGACTAAGACAAAATTGATGACGGATGCTCAGTCAAGCCTTCAGGAAAAGGAAAAGATGCTGGAAGAAGAAAAAAAGCATTTCAAC---GAGATTGTT------GAA---------GGCAACAGTGCTGTGGATCTC------------------------------------------------------------------
F_Nicotiana_t_NtFLC              ATGGGAAGGAAGAAAGTGGAAATAAAGCGAATCGAAGACAGGAGTAGTAGGCACGCGACTTTCTCGAAACGGAGAAACGGACTGATGAAGAAAGCCAAACAGCTCTCTATTCTCTGTGACGTTGATGTCGCCGTCATCGTCTTCTCTAGCCGTGGACGCCTCTTTGAATTCAGTACTAACAGTTTGACAGGAATAACTCAACGATATCACAGAAACGCAGAAGATAAGGTCTCTGCAGAA------------GTTGAGTCAAAATATGCAAGTTTCATGACAATGGAAGAAGTGCTACAGACGGTAGAAAAGCAACTCGAGGAGCCTGATGTTGATGATCTCAGCATTACTGATCTTGTCCATTTGGAGAACCAATTTGAGACTGCTCTTACACAAACCAGATTTAGAAAGACACACTTGTTGATTGAATCAATTAAGAATCTTCATGACAAGGAGAAGCTGCTGATAGAAGAAAACAAAGTTCTGGATGACGAGATAGGT------AGCAAGAAAGCAAATATGGCAGTGATTACCCCT---CTGTACCTTCTC---------------------------------------------------
F_Solanum_t_StFLC                ATGGGAAGGAAGAAAGTGGAAATAAAGCGAATTGAAGATAAGAGCAGTAGGCAAGCAACTTTCTCCAAACGAAGAAATGGACTCATGAAGAAAGCCAAACAGCTCTCTATTCTCTGCGATGTTGATGTCGCCGTCCTCGTCTTCTCCAGCCGTGGACGCCTCTTTGAATTCAGTACCAACAGTCTGACAGGAGTTATTCACCGATATAACACCCACGCAGAAGATAAGGTCTCTGCAGAA------------GTCGAGTCAAAATATGCAAGTTTCATGAGAATGGAAGAACTGCTACAGACGGTAGAAAAGCAACTCAAGGAGCCTGATGTTGATGATCTCAGCATTACTGATCTTGTCCATTTGGAAAACCAAGTCGAGACTGCTCTGACACAAACCAGATTTAGAAAGACACACTTGTTGATTGAATCAATTAAGAATCTTCATGACAAGGAAAAGCAGCTGATAGAAGAAAACAAAGTTCTGGAGGATGAGATAGGT------ACCAACACAGAAAATATGGCAATGATTACCCAT---ACAGAGGGTGAC---------------------------------------------------
F_Petunia_h_PhMADS15             ATGGGGAGGAAGAAGGTTGAAATAAAGCTAATCCAAGACAAGAACAGTAGACAAGTGACATTTTCAAAAAGAAGGAAAGGGCTCATAAAGAAAGCCAAAGAACTCTCTATTCTTTGTGATGCAGATGTTGCTGTTGTTGTCTTCTCTAACCGTGGCAGACTCTACGATTTCAGCAATAACAGTCTGACGGAGATTGTTCAACGATACCACAGCCACGCAGAAAAAGAGATCTCTGCTGAA------------GCTGAGTCTAAGTATGCAAGCATCATGACAATAGGAGAAATGCTGCAAACAATACAAAGACAACTCGAGGAACCTGATGTTGATGATCTCAATGTGACTGATCTTGTCCATTTGGAAAACCAAATACAAACTGCTCTAATGGAAGCTAGATCCAGGAAGACACATTTGATGATGGAATCCCTCAAGAGTCTTCATGAAAAGGAAAATCTGCTGAGAGAAGAAAACAGAATTCTGGCAGACAAGATATCT------ATGAACACTGAAAATATGGATTTGCTTATCCAA---CTGAATTTTTTC---------------------------------------------------
F_Ipomoea_b_IbFLC                ------CGGAGAAAGGTAGCGATAAAGCGAATCGAAGACAAGAGTAGCCGGCAAGTGACCTTCTCGAAGCGCCGGAGCGGATTGATAAAGAAGGCGAAGGAGCTCTCCGTGCTGTGCGACGTTGACGTCGCCGTCGTCGTCTTCTCCAGCAGCGGCAAGCTCTACGACTTCAGCACTAACAGTTTGACAGGGGTCCTACAAAGATACAACAGCCATACAGAGGAAAAGCAA---------------------------TCTAATTACGCGCGATACATGACAATTGGAGAACTGGTACAGACTCTGGAAAGTGACATTGAGGAACCT------GACCAGCTTAGTGTGACTGACCTTGTCCATTTGGAGCAGCAGATTGGGAGTGCACTTCTAGAAACAAGATCTAGGAAGAATTGTTTGCTGATGGAATCTATCGCGCATCTACATGAAAAGGAGAAGATGTTGGAAGAAGAAAAAAGGCATCTTGAGGAACAAATAAGT------GGAGATAGTGAAAATATGGGTGTGCTTACGTCG---CTCAATTTACTT---------------------------------------------------
F_Eustoma_e_EgFLC1               ATGGGGCGACGGAAGTTGGAGATCAGGAGAATCGAGGACAAAAACAGCAGGCAAGTCACTTTCTCCAAGCGGAGGACTGGACTCATGAAGAAGGCCAAAGAGCTCGGCGTTCTCTGCGACGTCGACGTCGCTGTCGTCATCGTCTCCAGCCACGGCAAACTCTACGATTTCAGCAATAACAGTTTGGTGCAATTGCTTCAAAAGTATCAAAGTTACTGCAAAGGAAACAACAGTGCAGAA------------GTTCAGAGCCAGACTATGAGCCTCCCAGTGATGAAAGAGCTGCTACATACAGTTGAAAGGGATCTCGAGGAACCA---------AACTTTGAACTGACAAAGATTTTGCAGCTCGAGAAAAACCTCCAGACTGCACTGATAGAAACAAGATCTATAAAGACTCATTTGATGATGGATACCATAACTAGCTTACGTCAAATGGAAAATAATCTGATAGAAGAAAACAAGTTTCTGCAAACCAAGATACCC------GATGACGCTACGCCTCTTGGTAATTGCCTAATG---CTTAATTTACTC---------------------------------------------------
F_Coffea_a_CaFLC                 ATGGGGCGGAGGAAGGTGGAGATTAAGAAAATCGAGGACAAGAACAGCAGGCAAGTCACGTTTTCCAAGCGGAGAAGCGGACTGATGAAGAAAGCCAAGGAACTTTCCGTTCTCTGCGACGTGGATGTTGCTGTCCTCATCTTCTCTGGTCGCGGCAAGCTCTACGACTTCAGCACCAACAGTTTGGCCAAGATCCTACAACGATATCGCAACTACGCAGAAGACGGGTCTGCAAGAATT------------AGCCGTCCTGAAGGCAGAAATGTCGTGACAATCAGAAAGCTGCTGGAAAAAGTTGAAAGGGATCTAGAGGAGCCAGATGTTGACCACCTTAACCTGAGTGAACTAGTGCAATTGGAAGAACAACTTGAAGATGCACTCATTCAAACAAGATCTAGGAAGACACGATTACTGATGGAATCAATAACCAGTCTAAGTGAAGTGGAAAAGATGCTGAGGGAAGAAAACAAGCTTCTGCAAAATAAGGTAGCT------GCAAATAATTTGCTTTTTGGGGACGTT---ATG---GCTATGCTTGAA---------------------------------------------------
F_Cyclamen_p_CpMADS3             ATGGGTCGGAGGAAGCTGGAGATAAAGAGGATAGAAGACAAGAGCAGCAGGCAAGTCACCTTCTCAAAGAGACGCAACGGACTTATCAAGAAAGCTCGGGAGCTCTCCGTCCTTTGCGAAGCCGACGTCTCGCTCCTCGTCTTCTCCGCTCGCGGCAAGCTCTACGAGTTCAGTTCCCAAAGTTTGGACCAGATTATTCAACGCTACAAAAGCAGCGCAGTGGCAGATGGA------ATT------------GCCGTGAATATATTTGGAAATTTTGGGACAAGTTCGGAGCTCTTAGAAGGAGTTGAAAGGTACTTGGAGGAGGCACACCTGGAGAAGCTTAGTGTGACTGACCTGGTTCAACTGGAGAGCGAAGTTGATGCAGCACTAAGGCAGATCAAATCAAGAAAGACACAACTACTGTTGCAGTCCATAACGGCCCTTAACCAAGAGGAAACTAGGCTGACGGAACAAAACAAGCGTCTAGTGGCAGAGGTAGCT------GGTGATCATGCGAAT---------------------ATGCTTCTTTTG---------------------------------------------------
F_Mesembryanthemum_c_MEcrFLC     ATGGGGAGGAAGAAGATACAGATGAAGAGGATTGAAGATAAGAGCAGTCGTCAAGTGACGTTCTCGAAGCGTCGTTCTGGATTAATCAAGAAGGCTCGAGAACTTTCTGTGCTCTGCGATGTCGAGGTTGGACTCGTCGTCTTCTCCAGTCGTGGTCGTCTCTACGAATTCAGTAGCTCCAGTTTGCCCCAGGTTCTTAAGCGATACCAAGATTGCGTCAAGGAACAGACTTCAACCATC------------AGCAAAAATCTTCATTCTAGTTTCGAAACGTGTTCTGATCTACTGAAAACAGTTGAAAGTTGTCTGGACAGCTCA------GAGCAGCTTGGCTTGTATGACTGTATGCAGCTTGAAACGGAACTTGATGCAGCCCTCTCACAGACCAGGACACGGAAGACTGAGTTGATGCTAGAGTCTGTGATCTCTCTAAAGAAACAGGAGAGGACACTGATACAAGATAATGAGCGGTTGAAG---GAGGTTGCT------ACTGATGACACC------------------------TTGAAGGGTGAT---------------------------------------------------
F_Beta_v_BvFLC                   ATGGGAAGAAGGAAGATAGAGATGAAAAGAATTGAAGATAAAAGTAGTCGTCAAGTTACATTTTCAAAGCGGCGTTCTGGTCTTATCAAAAAAGCTCGCGAACTCTCTATCCTTTGTGATGTCGATGTTGCTGTTCTTGTTTTCTCTAATCGTGGTCGTCTTTACGAATTCAATAGTTCCAGTTTGTCTCAGATTCTTAAGCGCTATCAAGATTCCGCAGACGGGAAAGCTTCAATAGCT------------GCTCAGAGTTCACCTTCTAGTTGTCAAACATGTGGTGAGCTAGTAAAATCAGTTGAAAGGTACCTAGAAGGACCAGAGCTTGAAAATCTTAGGCTTGAGGACTTCATGAGGCTGGAGAGGCAACTAGCTGATGCCCTTGTACAGACCAGAACCCGAAAGACTCAACTTATGCTAGAATCTATCGGAACACTAAGTGAACAGGAGAAGCTGTTGAAACAAGAGAATGAACAGTTGAAGGATGAGGTAGCA------AATATTCCCAGCCGACATAAGGATAACTTGATG---CTTCCACTGCTG---------------------------------------------------
F_Oryza_s_OsMADS51               ATGGCGCGGAGGAGAGTGCAGCTGAGGCGGATCGAGGACAAGGCGAGCCGGCAGGTGCGGTTCTCCAAGAGGAGGGCGGGGCTGTTCAAGAAGGCGTTCGAGCTCGCCCTGCTCTGCGACGTGGAGGTGGCGCTCCTCGTCTTCTCCCCCGTCGGCAAGCTCTACGAGTACTCC---TCCAGCATTGAAGGTACCTATGATCGCTATCAGCAATTCGCCAGGAGAGACCTGAACGAAGGAAGTACAAGCAACAGTAATGCA---------------AGTATACACTCCAGGCTTAGGGACATAACGGCCTGGTCTCTCCAAAACAATGCT---GACGAGTCGGATGCTAATCAGCTAGAGAAACTGGAGAAACTGCTGACAAATGCTTTGAGGGATACGAAATCAAAGAAGATGTTGGCAAAACAAAATGGTGAAGGGAGTAGGAGCAGAGCAAACTCCAGTGGCTCTAGGGGGCAGGAGGAAGGAAGTGCA------------------------------------------------------------------------------------------------------------------
F_Sorghum_b_SbFLC2               ATGGCGCGGCGCCGCGTGGAGCTGCGGCGGATCGAGGACAAGGCGAGCCGACAGGTGCGCTTCTCCAAGCGCCGCGCGGGGCTGTTCAAGAAGGCCTTCGAGCTGGCCCTGCTCTGCGACGCCGAGGTCGCGCTCCTCGTCTTCTCCCCCGGCGGCAAGCTCTACGAGTACTCC---ACCAGCATAGAAGATACATATGACCGCTATCAGCAATTTGCAGGAAGAAATGTGAAT---GGAGAT---AACAACGATGCTTCA---------------GATTTACAGTCGAGACTTAAGGAGATCGCAACATGGTCTGAACAACACAATGCT---GAGGAGTCAGATGCCAATGAACTCGAGAAACTAGAGAAACTCCTGGCAAATGCTTTGAGGAACACGAAAACCAAAAGGATGTTGGCAAAACAAAACAATGGTGGTGGTACAAGTACAGGCAACCAGAACAGCAAC---GGACCTAGTAGTCACGAG---------------------------------------------------------------------------------------------------------------------
F_Panicum_v_PvFLC2               ATGGCACGACGCCGCGTGGAGCTGCGGCGGATCGAGGACAAGGCGAGCCGGCAGGTGCGCTTCTCCAAGCGCCGCTCGGGGCTGTTCAAAAAGGCGTTCGAGCTCGCCCTCCTCTGCGACGCCGAGGTCGCGCTGCTCGTCTTCTCCCCCGCCGGCAAGCTCTACGAGTACTCC---ACCAGCATAGAAGATACATATGAGCGTTACCAGCGATTTGCAGGAAGAAATGCGAATGAAGGAGACCAAAATAACGATGCTTCA---------------GATTTACAGTCCAAGCTTAGGCAGATCTCAACATGGTCAGAACGAAACAATGCT---GACAAGTCAGATCCCAATGAACTAGAGAAACTGGAGAAACTCCTGACAAATGCTTTGAGGGATACCAAAACCAAAAAGATGTTGGCAAAACAAAATAAAGGTGGTGGGGCAAGTACAAGCAGCCAGAACAGCAAT---GGACCTACGAGACAGGAT---------------------------------------------------------------------------------------------------------------------
F_Cynodon_d_CdFLC                ATGGCGCGGCGCCGCGTGGAGCTGCGGCGGATCGAGGACAAGGCCAGCCGCCAGGTGCGCTTCTCCAAGCGCCGCTCGGGGCTGTTCAAGAAGGCCTTCGAGCTCGCCCTCCTCTGCGACGCCGAGGTCGCGCTTATCGTCTTCTCCCCCGCCGGCAAGCTCTACGAGTACTCC---ACCAGCGTAGAAGGAACATATGAGCGATATCAGCAATTTTCAGGAAGAAACGTTAATGATGCGGATCGAAGCAACGATTCTTCT---------------AATTTGCAGTCGAGGCTTACAGAGATCACAGCCTGGTCCACCCAGAATAATGCT---GACGAGACAACTACCAGTGAACTGGAGAAACTGGAGAAACTCCTGACAAATGCTTTAAGGGACACAAAAACCAAAAAGATGCTGGCTAAAAATGGTAGTGGCTGTGGCGCAAGCACAAGCAACCAGAACAGGGAT---GGACCAATGAGT---------------------------------------------------------------------------------------------------------------------------
F_Hordeum_v_ODDSOC1              ATGGCGCGGCGCCGGGTTGAGCTGCGGCGGATCGAGGACCGGACGAGCCGGCAGGTGCGCTTCTCCAAGCGCCGCGCGGGGCTCTTCAAGAAGGCCTTCGAGCTCTCGCTCCTCTGTGACGCCGAGGTCGCGCTGCTCGTCTTCTCCCCCGCCGGCAAGCTCTACGAGTACTCA---GCCAGCATTGAAGGTACATATGACCGGTATCAGCAATTTCCTGGAAGGACCCTGGATCAAGAAGATGCAACTAGCAATCCTTCA---------------AATATGCAGTCAAGGCTTAGCGAGATTGCTGCCTGGTCTCTCGATAATAATGCT---GACAACTCAGATGCCAGTAGTTTGGAGAAACTGGAGAAACTACTAAAAGATGCTCTGAGAATTACAGAATCTAAGAAGACGTTGGCAAAACAAAATAGTGGCGGGAGCACGAGCGAGAGAGCTCCAACGGACCTAGGGGGCATGAGAATGGGAGGAAGGCTT---GAG---------------------------------------------------------------------------------------------------------
F_Triticum_a_TaAGL41             ATGGCGCGGCGCCGTGTGGAGCTGCGGCGGATCGAGGACCGGACGAGCCGGCAGGTGCGATTCTCCAAGCGCCGCGCGGGGCTCTTCAAGAAGGCGTTCGAGCTCGTGGTCCTCTGCGACGCCGAGGTCGCGCTGCTCGTCTTCTCCCCCGCCGGGAAGCTCTACGAGTACTCC---TCCAGCATCGAAGGTACATATGATCGCTATCAGAGATTTGCTGGAACGAACGTGAATGGAGGCGATGCAAGTAGCAACCCTTCA---------------AACATACAGTCAACGCTTAAAGAGATCGCTTCCTGGTCTATTCAAAACAATGCT---GATGTCTCAGATGCTAATAAGCTAGAGAAACTGGAGAAACTCCTGACAGATGCTTTGAGGAATACAAAATCCAAGAAGATGTTGGTGCAACAAAATAGCGGCGCAAGCACGAGGGGGTGG---------------------------------------------------------------------------------------------------------------------------------------------------------
F_Triticum_a_TaAGL33             ATGGCGCGGCGCCGTGTGGAGCTGCGGCGGATCGAGGACCGGACGAGCCGGCAGGTGCGCTTCTCCAAGCGCCGCTCGGGGCTCTTCAAGAAGGCCTTCGAGCTCGCGGTCCTCTGCGACGCCGAGGTCTCGCTGCTCGTCTTCTCCCCCGCCGGCAGGCTCTACGAGTACTCC---TCCAGCATAGAAGGTACATATGACCGCTATCAGGCATTTGCCGGAAAGGACGTGAATGAACCCGGTGCAAGTAACAACCCTTCA---------------AATATACAGTCAAGGCTTGAAGAGATTACTACCTGGTCTCTTCAAAACAATGCT---GATGACTCAGATGCTAATGAGCTAGAGAAACTGGAGAAACTACTGACAGATGCTTTGAAGAATACAAAATCGAAGAAGATGTTGGCGCAACGAAATAGTGGTGCAGGAACGAGTGCAAGCGGCGAGAACTCCAGTCGTCCTAGGGGACAGAAGGGAGGAAGG---ACT---------------------------------------------------------------------------------------------------------
F_Avena_b_AbFLC                  ---ACGCGGCGGCGGGTGGAGCTGCGGCGGATCGAGGACAGGACGAGCCGGCAGGTGCGCTTCTCCAAGCGCCGCTCGGGCCTCTTCAAGAAGGCCTTCGAGCTCTCCCTCCTCTGCGACGCCGAGGTCGCGCTGCTCGTCTTCTCCCCCGCCGGCAAGCTCTACGAGTTCTCC---GACAGCATAGAAAGTACATATGACCGATATCAGAGATTTGCCGGCGAGAACCTGAATGAAGGAGATGCAAGTGGCAACACTTCA---------------AATATACAGTCGAGGCTTAGAGATATTGCTTCCTGGTCTCTTGAAAATGATGCT---GAGGATTCAGATGTTAATAAGCTAGAGAAACTGGAGAAACTCCTGACACATGCTTTGAGGAACACAAAAACCAAGAAGATGTTGGCGCAACAAAACGGTGGCGCAAGCACGAGCGCGAGCGGCAAGAGGTCCAAAAGGCCCAGGGGACAGGAGGAAGGAAGG---GCC---------------------------------------------------------------------------------------------------------
F_Dactylis_g_DgFLC               ATGACACGGCGGCGGGTGGAGCTGCGGCGGATCGAGGACCGGACGAGCCGGCAGGTGCGCTTCTCCAAGCGCCGGTCGGGGCTCTTCAAGAAGGCCTTCGAGCTCTCCCTCCTCTGCGACGCCGAGGTTGCGCTGCTCGTCTTCTCCCCAGCCGGCAAGCTCTACGAGTACTCC---TCCAGCATAGAAGGTACATATGACCGATATCAGAGCTTTGCCGGAACTAACCTGAATGAGGGCGATGCAAGTAGCAACCCTTCA---------------AATATACAGTCAAGGCTTAGAGAAATTGCTTCCTGGTCTCTTCAAAATAATGCT---GATGAGTCGGATGCTAATAAGCTAGAGAAACTGGAGAAACTCCTGACACATGCTTTGAGGAACACAAAATCCAAGAAGGTGTTGGCTCAACAAAATGGCGGCGCTAGCACGAGCGGGAGCGGCGAGAACACCAATGGGCCTAGGGGACAGGAGGAAGGAAGT---GCT---------------------------------------------------------------------------------------------------------
F_Hordeum_v_ODDSOC2              ---GCGCGGCGCCGCGTGGAGCTGCGGCGGATCGAGGACCGGACGAGCCGGCAGGTGCGCTTCTCCAAGCGCCGCTCGGGGCTCTTCAAGAAGGCCTTCGAGCTGTCGGTCCTCTGCGACGCCGAGGTCGCGCTGCTCGTCTTCTCCCCCGCCGGCAGGCTCTACGAGTACTCC---TCCAGCATAGAAGGTACATATGACCGCTATCAGGCATTTGCCGGAAAGGATGTGAGTGAAGGCGGTGCAAGTAACAACCCTTCA---------------AATATACAGTCAAGGCTTAAAGATATTACTTCCTGGTCTCTTCAAAACAATGCT---GATGACTCAGATGCTAATGAACTGGTGAAACTGGAGAAACTATTGACAGATGCTTTGAAGAAGACAAAATCCAAGAAGATATTGGCGCAACGAAATAGCGGTGCGGGCACGAGTGCGAGCGGCGAGAACTCCAGA---AGGTTT---------------------------------------------------------------------------------------------------------------------------------
F_Triticum_a_TaAGL42             ATGGCGCGGCGCCGGGTTGAGCTGCGGCGGATCGAGGACCGGACGAGCCGGCAGGTGCGCTCCTCCAAGCGCCGAGCGGGGCTCTTCAAGAAGGCCTTCGAGCTCTCGCTCCTCTGCGACGCCGAGGTCGCGCTGCTCGTCTTCTCCCCCGCCGGCAAGCTCTACGAGTACTCC---TCCAGCATTGAAGGTACATATGACCGGTATCAGCAATTTCCCGGAAGGAATCTGATTCAAGAAGATGCAACTTGCAATCCTTCA---------------AATATGCAGTCAAGGCTTGGCGGGATTGCTGCCTGGTCTCTCGATAATAATGCT---GACAACTCAGATGCCAGTAGTTTGGAGAAACTGGAGAAACTACTAAAGGATGCTCTGAGAATTACAGAATCTAAGAAGGCTTTGGCGAAACAAAATAGTGGCGGGAGCACGAGCGGAGAGAGCCCCAACGGACCTACGGGGCAGGAGAATGGG---AGGAAT---GCT---------------------------------------------------------------------------------------------------------
F_Oryza_s_OsMADS37               GGAGGGAAGAGGAAGGTGGAGCTGCGGCGGATAGAGGACCGGACGAGCCGGCAGGTGCGATTCTCGAAGCGGCGGAGCGGGCTGTTCAAGAAGGCGTACGAGCTGTCCGTGCTCTGCGACGCCCAGGTCGCCCTCCTCGTCTTCTCCCCCGCCGGCCGCCTCTACGAGTTCTCTTCCTCCAGCATTGATACAATTTTTGGTCGGTATTGGGACCTTACAATTGATCTCAATATTGAAGCAAGGGAATCTGTTGAT---CAG---------------CTTCGTCAGAAAGAGCGTTCAGATGACCCGGTGCCTAAGATAAACCACATTACT---CAATGTGTGTTGGAATCAAATGTCAACGAGCTGAACATCGCTCTAAGAGGTTTGGAGGAAGCGATGACTAATGCTTTGACAGTTGTTAAGAACAAACTGATGATGAAGGTGGCTAGTGTGCTCCCCCAAAGCGAGAAGAAGAGGAAGAGTTGCTCGATTTCA---------CCAAGATCAGGAAGCTCT------------------------------------------------------------------------------------
F_Sorghum_b_SbFLC1               AAGGCGAAGCGCCCGGTGGAGCTGCGGCGGATCGAGGACCGGACGAGCCGGCAGGTGCGCTTCTCCAAGCGCCGGAGCGGGCTGTTCAAGAAGGCCTACGAGCTCTCCGTGCTGTGCGACGCCCAGGTCGCGCTCGTCGTCTTCTCCCCCGCCGGCCGCCTCTACGAGTTCTCCGCCTCCAGCATTGAAAAAGTATTCGGTCGATACTGGGACCTTACAATTGATCTCAATATTGAGGCACGAGAGTCAGTCAACCTTCAG---------------AATGAGGAGCCAATTGGAGGCTCGTTAGCTGACCTGCTAATTATGATCGCTCAA---GGGGATAAGAGGCTTGGAGGAAGCACTAGGCGACGCTCTAGCTATCAGGAACAAACTGACGATGAAGGTGACTGGGTGCCTGGGTGGCCC---------------------------------------------------------------------------------------------------------------------------------------------------------------------------------------
F_Setaria_i_Si014540m            AAGGGGAAGCGCCGGGTGGAGCTGCGGCGGATCGAGGACCGGACCAGCCGGCAGGTGCGCTTCTCCAAGCGGCGGTGCGGGCTGTTCAAGAAGGCCTACGAGCTCTCCGTGCTCTGCGACGCACAGGTCGCGCTCGTCGTCTTCTCCCCCGCCGGCCGCCTCTACGAGTTCTCCGCCTCCAGCCTTGGAGAAGTTTTGGATCGATATTGGGACCTCACAAATGATCTCAACATTGAAGCACGAGACTCAGTTGACGAGCAG---------------CAGTCATCTGTTGGCTCTTTACCTGATCAGCTGAATATCGTTGCTCAACGGGCC---ATGGAAGCAAGTGTGGACGAGCTGAGCATG------GCCGAGATAAGAAGCTTGGAGGAAACAGTAACCGACGCTCTGGCAGCTATCAGGGTCATACTG------CACTGCACACATTTCTTC------------------------------------------------------------------------------------------------------------------------------------------------------
F_Musa_p_MpFLC                   ATGGCGCCGCGAAGGGTGGAGCTGCGACGGATCGAGAACCGCATCAGCCGCCAGGTGCGCTTCTCTAAGCGCCGGGGCGGCCTCTTCAAGAAGGCCTACGAGCTTGCCGTCCTCTGCGACGCCGAGGTCGCCCTCGTGGTCTTCTCCCCCGCGGGGAAGTTGTACGAGTTCAGCGTCCTCAGCCTGGAGAAGACTATTGACCGCTACCAGAATTTTGAAGATAGATATGTTGGCAAGGACCCAAAGCAGAATGAACATTCA---------------GAAGGCAATTCCAAACTACTGGAGATTGTTGAAAGGGTTTTTGGAACAGATTTT---GACAAGCTGAACATGGATGACCTCGACAGGCTGGAGAATGATATATGCGTTGCACTAAAATGGATAAGATCTAGAAAGGATCAGTCGATGATGGATTCATTAGCCAACCTTTCTGCGAAGGAGAAATCATTACTTGAGGAGAGAAGACTTTTGCAATCTGCGTTAATCATGGAGAGAAGCGACAAGAAGGACAACAGCGCGGCAGCG---CCC------------------------------------------------------------
F_Musa_a_MaFLC                   ---------------------------------------------------------------------------------------------------------------------------------------------------------------------------------------------------------------------------------------------ATGCCA---CAGAATGAACATTCA---------------GAAGGCAATTCCAAACTACTGGAGATTGTTGAAAGGGTTTTTGGAACAGATTTT---GACAAGCTGAACATGGATGACCTCGACAGGCTGGAGAATGATATATGCGTTGCACTAAAATGGATAAGATCTAGAAAGGATCAGTCGATGATGGATTCATTAGCCAACCTTTCTGCGAAGGAGAAATCATTACTTGAGGAGAGAAGACTTTTGCAATCTGCGTTAATCATGGAGAGAAGCGACAAGAAGGACAACAGCGCGGCAGCG---CCCTAC---------------------------------------------------------
E1_Brassica_r_Brara.E03583.1     ATGGGAAGGGGAAGAGTGGAGCTAAAGAGGATTGAGAACAAAATTAACAGACAAGTCACGTTTGCTAAGCGCAGGAACGGTTTGCTGAAAAAAGCTTATGAGCTTTCTGTTCTCTGCGATGCTGAGGTTTCTCTCATCGTCTTCTCCAACCGTGGCAAGCTCTACGAGTTCAGCACCTCCAACATGCTCAAGACACTGGACAGGTACCAGAAGTGTGGCTCAGTTGAAGTCAACAAACCTGCCAAAGAACTCGAGTACAGAGAGTATTTAAAACTGAAAGGTAGATATGAAAATCTGCAACTTCAGCAGAGAAATCTACTTGGAGAGGATCTTGGACCTTTGAACTCAAAGGAGCTAGAGCAGCTTGAGCGTCAACTAGACGGTTCTCTGAAGCAAGTTCGCTGCATCAAGACACAGTATATGCTTGACCAGCTCACTGACCTCCAAGGCAAAGAGCATATTTTGCTTGAAGCCAATAGAGCTTTGTCAATTAAGCTGGAAGACATCGGCAGGAGTCATGGGGAAGGTGGTCAA---CCTGATCCCACGTTGCAAATTGGGTATGCTGTAACACAGCAAAACGGCTACATCCCTGGCTGGATGCTG
E1_Capsella_r_SEP2               ATGGGAAGAGGAAGAGTAGAGCTGAAGAGGATAGAGAACAAAATCAACAGACAAGTGACGTTTGCTAAGCGTAGGAACGGTCTGTTGAAAAAAGCTTATGAGCTTTCTGTTCTCTGCGATGCTGAGGTCTCTCTCATCGTTTTCTCCAACCGTGGCAAGCTCTACGAGTTCAGCACCTCCAACATGCTTAAGACACTGGAAAGGTACCAGAAGTGCGGCTCCATTGAAGTCAACAAACCTGCCAAAGAACTTGAGTACAGAGAGTATTTGAAGCTGAAAGGTAGATATGAAAATCTGCAGCGTCAGCAGAGAAACCTACTTGGAGAGGACCTTGGACCTCTGAATTCAAAGGAGCTAGAGCAGCTTGAGCGTCAACTAGACGGCTCTCTGAAGCAAGTTCGCTGCATCAAGACGCAGTATATGCTTGACCAGCTCTCTGATCTTCAAGGTAAAGAGCATATCTTGCTTGAAGCCAACAGAGCTTTGTCAGTGAAGCTGGAAGATATCGGCAGACATCATGGAGAAGCCGGTCAT---TCTGATCCCACTTTGCAAATTGGGTATGCTGTAGCGCATCAAAACGGCTACATCCCTGGCTGGATGCTA
E1_Arabidopsis_t_SEP2            ATGGGAAGAGGAAGAGTAGAGCTCAAGAGGATAGAGAACAAAATCAACAGACAAGTGACGTTTGCTAAACGTAGAAATGGTTTGCTGAAAAAAGCTTATGAGCTTTCTGTTCTCTGCGATGCTGAAGTCTCTCTCATCGTCTTCTCCAACCGTGGCAAGCTCTACGAGTTCAGCACCTCCAACATGCTCAAGACACTGGAAAGGTATCAGAAGTGTGGCTCCATTGAAGTCAACAAACCTGCTAAAGAGCTTGAGTACAGAGAGTACTTGAAGCTGAAAGGTAGATATGAAAATCTGCAACGTCAGCAGAGAAATCTTCTTGGAGAGGATCTTGGACCTCTGAATTCAAAGGAGCTAGAGCAGCTTGAGCGTCAACTAGACGGCTCTCTGAAGCAAGTTCGCTGCATCAAGACACAGTATATGCTTGACCAGCTCTCTGATCTTCAAGGTAAGGAGCATATCTTGCTTGATGCCAACAGAGCTTTGTCAATGAAGCTGGAAGATATCGGCAGACATCATGGAGAAGGTGGTCAT---TCTGATCCCACTTTGCAAATTGGATATGCTGTGACGCAGCAAAACGGCTACATCCCTGGCTGGATGCTG
E1_Capsella_r_SEP1               ATGGGAAGAGGAAGAGTAGAGCTGAAGAGGATAGAGAACAAAATCAACAGACAAGTAACGTTTGCAAAGCGTAGGAACGGTTTGTTGAAGAAAGCTTATGAATTGTCTGTTCTTTGCGATGCTGAGGTTGCTCTCATCATCTTCTCCAACCGTGGAAAGCTCTATGAGTTTAGCTCCCCCAACATGCTCAAGACATTGGATCGGTACCAGAAATGCGGCTCTATTGAAGTCAACAAACCTGCCAAAGAACTAGAGTACAGAGAGTATCTGAAGCTTAAGGGTAGATATGAGAACCTTCAGCGTCAACAGAGAAATCTTCTTGGGGAGGATTTAGGACCTCTTAATTCAAAGGAGCTAGAACAGCTTGAACGTCAACTTGACGGCTCTCTCAAGCAAGTTCGGTCCATCAAGACACAGTACATGCTTGATCAGCTCTCTGATCTTCAAAATAAAGAGCAAATGCTGCTTGAGACCAATAGAGCTTTGGCAATGAAGCTGGATGACATTGGTAGAACTCATGGAGATGGGGGTCAA---TCTAATCCAACTCTACAAATCGGGTATACTGCAACACAGCAGAATGGTTACATCCCAGGGTGGATGCTT
E1_Arabidopsis_t_SEP1            ATGGGAAGAGGAAGAGTAGAGCTGAAGAGGATAGAGAACAAAATCAACAGACAAGTAACGTTTGCAAAGCGTAGGAACGGTTTGTTGAAGAAAGCTTATGAATTGTCTGTTCTCTGTGATGCTGAAGTTGCTCTCATCATCTTCTCCAACCGTGGAAAGCTCTATGAGTTTAGCTCCTCAAACATGCTCAAGACACTTGATCGGTACCAGAAATGCGGATCCATTGAAGTCAACAAACCTGCCAAAGAACTTGAGTACAGAGAATATCTGAAGCTTAAGGGTAGATATGAGAACCTTCAACGTCAACAGAGAAATCTTCTTGGGGAGGATTTAGGACCTTTGAATTCAAAGGAGTTAGAGCAGCTTGAGCGTCAACTGGACGGCTCTCTCAAGCAAGTTCGGTCCATCAAGACACAGTACATGCTTGACCAGCTCTCGGATCTTCAAAATAAAGAGCAAATGTTGCTTGAAACCAATAGAGCTTTGGCAATGAAGCTGGATGATATTGGTAGAAGTCATGGAGAAGGTGGTCAG---TCTAATCCAACTCTGCAAATGGGGTATACTGCGACACAGCAGAACGGTTACATCCCGGGGTGGATGCTC
E1_Brassica_r_Brara.C00694.1     ATGGGAAGGGGAAGAGTAGAGCTGAAGAGGATAGAGAACAAGATCAACAGACAAGTAACGTTTGCAAAACGTAGGAACGGTTTGCTGAAGAAAGCTTATGAATTGTCTGTTCTTTGTGATGCCGAGGTTGCTCTCATCATCTTCTCCAACCGTGGCAAGCTCTATGAGTTTAGCTCCTCTAACATGATCAAGACACTGGAACGGTACCAGAAATGCGGTTCTATTGAAGTCAACAAACCTGCCAAAGAACTTGAGTACAGAGAGTATCTGAAGCTCAAGGGTAGATATGAGGGCCTTCAGCGTCAACAAAGAAATCTTCTTGGAGAGGATTTAGGACCTCTGAATTCAAAGGAGTTAGAGCAGATTGAGCGTCAACTAGATGGCTCTCTCAAGCAAGTTCGCTCCATCAAGACACAGTACATGCTTGACCAGCTCTCTGACCTTCAAACCAAAGAGCAAATGTTGCTTGAAACCAATAGAGCTTTGGCTATGAAGCTGGATGATATTGGTAGAAGTCATGGAGAAGGCAATCAG---TCTAATCCAACTCTTCAGATGGGGTATACTGCAACACAGCAG---GGTTACATTCCAGACTGGATGCTC
E1_Tarenaya_h_ThMADS1            ATGGGGAGGGGTAGGGTTGAGCTGAAGAGGATAGAGAACAAGATCAACAGACAAGTGACGTTCGCTAAGCGTCGAAACGGGCTGTTGAAGAAAGCTTATGAACTCTCTGTTCTTTGCGATGCCGAGGTTGCTCTCATCATCTTTTCCAACCGTGGCAAGCTCTACGAGTTCAGCTCCTCCAACATGCTCAAGACACTCGAACGGTACCAGAAGTGCGGCTCCATTGAAGTGAACAGACCTGCAAAAGAACTCGAGTACAGGGAGTATCTGAAGCTGAAGTCCAGATATGAGGGTCTGCATCGTCAACAGAGAAATCTCCTTGGAGAGGATTTGGGACCTCTGAACTCAAAGGAGCTTGAGCAGCTTGAGCGTCAACTAGACAGCTCTCTTAAGCAAGTTCGCTCCATTAAGACACAGTCCATGCTTGACGAACTTTCTGATCTCCAAAACAAGGAACAAATGTTGCTTGAAGCCAATAGAGCCTTGTCAATGAAGCTGGAAGAAGTCGGAAGAACTCAAGGGGAAGGGAGTCAG---TCAAATCCGACTTTGCAAATCGGATACGCTGCAACACCTCAAAACGGCTACATCCCTGGTTGGATGCTC
E1_Tarenaya_h_ThMADS2            ATGGGGAGGGGTAGGGTTGAGCTGAAGAGGATAGAGAACAAGATCAACAGACAAGTGACCTTCGCTAAGCGTCGAAACGGTCTGTTGAAGAAAGCTTATGAACTCTCTGTCCTTTGCGATGCCGAGGTTGCTCTCATCATCTTCTCCAACCGCGGCAAGCTCTACGAGTTCAGCTCCCCCAACATGCTCAAGACACTTGAACGGTACCAGAAGTGCGGCTCCATTGAAGTGAACAAACCTGCCAAAGAACTCGAGTACAGGGAGTATCTGAAGCTAAAGTCCAGGTTTGAGGGTCTGCAACGTCAACAGAGAAATCTCCTTGGAGAGGATTTGGGGCCTCTGAACTCAAAAGAGCTTGAGCAGATTGAACGTCAACTAGACGGCTCTCTTAAGCAAGTTCGCTCCATCAAGACACAGTACATGATCGACCAGCTTTCTGAGCTCCAAAGCAGGGAACAGATGTTGCTTGAAGCCAATAGAGCCCTTTCAATGAAGCTGGATGAGGTTGGACGAACTCACGGGGAAGGGAGTCAG---CCTAATCCGACTTTGCAAATCGGATACACTGCAACACCTCAAAATGGTTACATCCCCGGTTGGATGCTC
E1_Linum_u_SEP1                  ATGGGAAGGGGGAGAGTGGAGCTGAAGAGGATAGAGAACAAGATAAACAGGCAGGTGACGTTTGCTAAGAGGAGGAATGGTTTGCTCAAGAAAGCTTATGAGCTGTCCGTACTCTGTGATGCTGAGGTTGCTCTCATCATCTTCTCCAACCGTGGCAAGCTCTATGAGTTCAGCACCAATAACATGCTCAAGACACTGGAAAGGTATCAAAAGTGCGGTGCAGTTGAAGTCAACAAACCTGCTAAAGAGCTCGAGTACCGTGAGTACTTGAAACTGAAGGGTAGATATGAAGCCCTACAACGAACCCAAAGGAACCTTCTGGGGGAGGATCTAGGTCCTCTGAACACAAAGGAACTGGAGCAGCTTGAGCGCTCTTTGGAAGGTTCACTGAAGCAAGTCCGCTCCACTAAGACTCAGTACATGCTTGACCAGCTATCTGATCTTCAAAACAAGGAGCAGCTGCTGCTTGAAGCCAATAGAGCATTGGCAATAAAGCTGGATGAAAGTTCAAATAATCGACAGGAAGGAGGGCAA---TCCAACCCAACTTTGCAAATCGGGTATATGACAGAACATCAGAATGGGTTTATTCCTGGATGGATGCTC
E1_Populus_t_PtAGL4              ATGGGGAGAGGTAGGGTGGAGCTGAAGAGGATAGAGAACAAGATAAACAGGCAGGTGACGTTTGCGAAGAGAAGAAATGGGTTGTTGAAGAAAGCTTATGAGCTATCTGTACTTTGTGAAGCTGAGGTTGCTCTCATCATCTTCTCCAACCGTGGCAAGCTCTTTGAGTTTAGCACATCTAACATGCTCAAGACCCTGGAAAGGTATCAGAAGTGCGGGGCAGAAGAAGTCAACAAACCAGCCAAGGAGCTCGAGTACAGGGAGTACCTGAAAGTGAAAGCAAAATTTGAGACCCTACAAAGAACGCAGAGGAACCTTCTTGGAGAGGACCTCGGACCTCTGAATACAAAAGAGCTCGAGCAGCTCGAGCGTCATTTAGAGTCGTCATTGAAGCAAGTTCGGTCAACTAAGACCCAGTATATGCTCGACCAACTTGGTGATCTTCAAAATAAGGAACATATGTTGCTGGAAGCAAACAGAGCTTTGACAATAAAGCTGGATGAAAGTGCAAATAACCGACCAGAAGGTGATCAG---TCTAATCCCACTTTGCAAATAGGCTATGCTGCAACAGCCCAGCATGGGTTCATTCCAGGGTGGATGCTT
E1_Pisum_s_PEAM6                 ATGGGAAGAGGAAGAGTTGAGTTGAAGAGGATAGAAAACAAGATAAACAGACAAGTAACATTTGCAAAGAGAAGAAATGGTCTTCTTAAAAAAGCTTATGAACTTTCTGTTCTCTGTGATGCTGAGGTTGCTCTTATCATCTTCTCTACTCGTGGAAAACTCTATGAGTTTAGCACTTCTAACATGCTCAAAACTCTTGATAGGTACCAGAAATGCGGAGCTGTAGAGGTTAGCAAACCTGCGAAAGAACTCGAGTACCGGGAATACTTGAAGCTGAAGCAACGATTTGAGAATCTTCAACGAACACAGAGAAATCTTTTAGGGGAAGATTTAGGTCCATTGAGTTCTAAAGATCTTGAGCAGCTTGAAAGGCAATTGGATTCATCTCTGAAGCATGTTAGGTCAACAAAGACACAATTCATGCTGGATCAATTAGCTGATCTTCAAAATAAGGAACATATGTTGGTAGAAGCAAACAGATCCTTGTCAATGAAGTTGGACGAAAACTCGAATCAGAGGCAAGAAGCAGGCCAC---TCTAATCCAACCTTGCAAATCGGTTACGCTTCCACACAACAAAATGGATTTGTTCCTGGATGGATGCTT
E1_Medicago_t_MtMADS2            ATGGGAAGAGGAAGAGTTGAGTTGAAGAGGATAGAGAACAAGATAAACAGACAAGTTACATTTGCTAAGAGAAGAAATGGTCTTCTTAAGAAAGCTTATGAACTTTCTGTTCTTTGTGATGCTGAGGTTGCTCTTATCATCTTCTCCACTCGTGGAAAGCTTTATGAATTTAGCACATCTAACATGCTCAAAACCCTTGATAGGTACCAGAAGTGCGGTGCTGTAGAAGTTAGCAAACCTGCTAAAGAACTTGAGTACCGTGAATACTTGAAGCTGAAACAAAGATTTGAAAATCTTCAAAGAGCACAGAGAAATCTTTTAGGTGAAGATTTGGGTCCACTAAGTTCTAAGGATCTTGAGCAGCTTGAAAGGCAATTGGATTCATCTCTCAAGCAAGTGAGATCAACAAAGACACAATTCATGCTGGACCAATTAGCTGATCTTCAAAATAAGGAACATATGTTGGTTGAAGCAAACAGATCCTTGTCAATCAAGTTGGAGGAAAATTCTAATCACAGGCAAGAAGCCAGTCAC---TCTAATCCTACATTGCAGATTGGTTACGCTTCAACACAACAAAATGGATTTGTTCCTGGATGGATGCTA
E1_Phaseolus_v_PvSEP1            ATGGGGAGGGGAAGAGTGGAGTTGAAGAGGATAGAGAACAAGATAAACAGGCAAGTCACGTTTGCAAAGAGGAGAAATGGCCTTCTCAAGAAAGCCTATGAGCTATCTGTTCTCTGTGATGCTGAGGTTGCCCTCATCATCTTCTCCAACCGTGGCAAGCTTTATGAGTTCAGCAGCACTAGCATGCTCAAAACACTTGAAAGGTACCAGAAATGCGGAGCTGTGGAAGTTAGCAAACCTGCTAAAGAGCTCGAGTACCGTGAATACTTGAAGCTGAAAGCAAGATTTGAATCACTTCAAAGAACTCAAAGAAATCTTCTAGGAGAAGACTTGGGTCCACTGAATACCAAAGAACTTGAGCAGCTTGAACGGCAATTGGATTCTTCTCTAAAGCAAGTGAGGTCCACCAAGACGCAGTTCATGCTGGATCAGTTGGCTGACCTTCAAAACAAGGAACAGATGTTGGTAGAAGCAAACAGATCCTTGACAATGAAGCTGGACGAAAACTCAAATCACAGGCAAGAAGCTGGTCAC---TCTAATCCCACTTTGCAGATTGGTTACACTGCAACACCACAAAGTGGTTTTATTCCAGGGTGGATGCTA
E1_Glycine_m_GmMADS29            ATGGGGAGGGGAAGAGTGGAACTGAAAAGGATAGAGAACAAGATAAACAGGCAGGTAACGTTTGCAAAGAGGAGAAATGGGCTTCTCAAGAAAGCCTATGAGCTTTCTGTTCTCTGTGATGCTGAGGTTGCCCTCATCATCTTCTCTACCCGCGGCAAGCTTTATGAATTCAGCACCAATAGCATGCTCAAAACACTTGAAAGGTACCAAAAGTGCGGTGCAGTTGAAGTCAGCAAACCTGGCAAAGAGCTTGAGTACCGTGAGTACTTGAAGCTGAAAGCAAGATTTGAATCTCTTCAAAGGACCCAAAGGAACCTTCTTGGTGAAGACTTGGGCCCACTAAATACCAAAGATCTTGAGCAGCTTGAGCGGCAACTGGATTCATCTCTCAAGCAAGTGAGGTCAACGAAGACTCAGTTCATGCTGGACCAGTTAGCTGATCTTCAGAATAAGGAGCATATGTTGGTGGAAGCAAACAGATCTTTGACCATGAAGCTGGAAGAAAATTCAAACCAGAGGCAAGAAGCTGGTCAC---TCTAACCCCACATTGCAGATAGGTTACGCTGCCACACAACAAAATGGATTTATTCCTGGATGGATGCTT
E1_Cucumis_s_CsSEP2              ATGGGAAGAGGAAGAGTAGAGTTGAAGAGGATAGAGAACAAAATAAACAGACAAGTAACATTTGCAAAGAGAAGAAATGGGCTTTTGAAGAAAGCTTATGAACTTTCTGTTCTTTGTGATGCTGAAGTTGCTCTTATCATCTTCTCAAATCGTGGCAAGCTCTATGAATTCAGTACTTCCAATATGCTTAAAACGCTGGAGAGGTACCAAAAATGCGGAGCGGTGGAGGTTACAAAACCGGCTAAAGAACTCGAGTATAGAGAGTACTTGAAGCTGAAGTCTAGGTTTGAGTCTCTACAAAGAACTCAGAGAAACCTTCTTGGGGAGGACTTGGGTCCATTGAACTCAAAAGAGCTTGAGCAGCTGGAGCGTCAGCTTGAGTCTTCTTTGAAGCAAGTTAGGTCTACCAAGACTCAGTACATGCTGGACCAACTATCTGATCTTCAGAACAAGGAACAAATGCTGATTGAAACTAACAGAGCTCTGCAAATAAAGCTGGAAGAAAGTTCAAATAATAGGCTTGATGGTGGACAA---ACTAACCCCACTTTGCAAATTGGGTACACAAGCACTCATCAAAATGGCTTCCTCCCTGGTTGGATGCTT
E1_Malus_d_MdMADS1               ATGGGGAGAGGAAGAGTGGAGCTGAAGAGGATAGAGAACAAGATAAACAGGCAAGTCACATTTGCAAAGAGAAGAAATGGGCTTCTGAAGAAAGCTTATGAGCTCTCCGTTCTCTGTGATGCTGAGGTTGCTCTCATCATCTTCTCCAACCGTGGCAAGCTCTATGAGTTTAGCAGCTCTAGCATGCTCAAAACACTAGACAGGTACCAAAAATGCGGTGCAGTGGATGTTAATAGACCTGCAAAGGAACTTGAGTATCGTGAGTACATGAAACTCAAAGGTAGATATGAGTCCCTACAACGAACTCAGAGAAACCTTCTTGGTGAGGACTTGGGTCCATTAAACACAAAGGAACTTGAGCAGCTTGAGCGTCAACTTGAGGGCTCCTTGAAGCAAGTTAGGTCCACTAAGACCCAGTATATGCTGGACCAACTTTCTGACCTTCAGAACAAGGAACAACTGTTAATAGAAGCCAACAGGGATTTGACAATGAAGTTGGATGAAAGTTCAAATCAAAGACAAGAAGGTGGTCAA---TCCAATCCCACTTTGCAAATGGGGTACAGTGCTACAAATCAGAACTGTTTCATCCCTGGATGGATGCTT
E1_Malus_d_MdMADS9               ------------AGAGTGGAGCTGAAGAGGATAGAGAACAAGATAAACAGGCAAGTCACATTTGCAAAGAGAAGAAATGGGCTTCTGAAGAAAGCTTATGAGCTCTCCGTTCTCTGTGATGCTGAGGTTGCTCTCATCGTCTTTTCCAACCGTGGCAAGCTCTATGAGTTTAGCAGCCCTAGCATTCTCCAAACCGTAGACAGGTACCAAAAGTGCGGTGCGGTGGATGTCAACATACCTGCAAAGGAACTTGAGTATCGTGAGTACATGAAACTCAAAGGTAGATGTGAGTCCCTACAACGAACTCAGAGAAATCTTCTTGGTGAGGAATTGGGTCCATTAAACACAAAGGAGCTTGAGCAGCTTGAGCGCCAACTTGAGGCCTCCTTGAAGCAAGTTAGGTCCACTAAGACCCAGTATATGCTGGACCAACTTTCTGCCCTTCAGAACAAGGAACAACTGTTAATCGAAGCCAACAGGGATTTGACAATGAAGTTGGATGAAGGTTCAAATCAAAGACAGGAAGGAGGTCAA---TCCAATCCCACTTTGCAAATAGGGTACGGTGCCACACATCAAAACTGTTTCATCCCCGGATGGATGCTT
E1_Prunus_p_PpMADS7              ATGGGGAGGGGAAGAGTGGAACTCAAGAGGATAGAGAACAAGATAAACAGGCAAGTCACATTTGCAAAGAGAAGAAATGGGCTTCTGAAGAAAGCCTATGAGCTCTCTATTCTCTGTGATGCTGAGGTTGCTCTCATCATCTTCTCTAACCGTGGCAAGCTCTATGAGTTCAGCAGCAGCAGCATACTCAAAACACTGGAAAGGTACCAGAAGTGCGGTCAAGTGGAAGTCAACAAACCTGCCAAGGAACTTGAGTACCGCGAGTACTTGAAACTGAAAGGTCGATTTGAGTCCCTACAACGAACTCAGAGAAACCTTCTTGGAGAAGACTTGGGTCCCTTAAACACAAAGGAGCTTGAGCAGCTTGAGCGTCAACTGGAGTCCTCCTTGAAGCAAGTTAGGTCCACTAAGACTCAGTATATGCTGGACCAACTTTCTGACCTTCAAAATAAGGAACAAATGTTAATAGAAGCAAACAGGGATTTGTCATTGAAGTTGGATGACAGTTCAAACCAAAGACAAGAAGGTGGACAA---TCTAATCCCACCTTGCAAATAGGGTACAGTGCCACACATCAAAACGGTTTCATCCCTGGATGGATGCTG
E1_Fragaria_v_FvMADS_RIN         ATGGGGAGGGGAAGAGTGGAGCTGAAGAGAATAGAGAACAAGATAAACAGGCAAGTCACATTTGCAAAGAGAAGAAATGGGCTCTTAAAGAAAGCTTATGAGCTCTCTATTCTCTGTGACGCTGAGGTTGCTCTCATCATATTCTCTAACCGTGGGAAGCTCTATGAGTTCAGCAGCTCCAGCATGCTCAAAACCCTTGAAAGGTACCAAAAATGTGGTGCAATGGAAGTCCAAAAACCTGCCAAGGAACTTGAGTATCGTGAATACTTGAAGCTGAAAACTAGATGCGAGTCTCTTCAACAAACTCAGAGAAACCTTCTTGGAGAAGACTTAGGGCCATTAAACACGAAGGAGCTTGAGCAGCTTGAGCGTCAGCTAGAGTCCTCCTTGAAGCATGTTAGGTCTACTAAGACCCAGCATATGATTGATCTGCTTTCTGACCTTCAGAGCAAGGAACATATGCTAATTGAAGCCAACAGAGATTTGAAAACGAAGTTGGATGAAGATTCAACTCAAAGACAAGAACATGGTCAG---ACAAATCCCACCTTGCAAATAGGGTACCCTGCAGCCCATCAAAATGGTTTCATTCCTGGTTGGATGCTC
E1_Rosa_r_MASAKOS1               ---------------------------------------------------------------------------AATGGGCTCTTAAAGAAAGCTTATGAGCTCTCTATTCTCTGTGATGCTGAGGTTGCTCTCATCATCTTCTCTAACCGTGGCAAGCTCTATGAGTTCAGCAGCTCCAGCATACTCAAAACCCTTGAAAGGTACCAAAAATGTGGTGCAATGGAAGTCAACGAACCTGCCAAGGAACTTGAGTATCGTGAATACTTGAAACTGAAAACTAGATGCGAGTCTCTTCAACGAACTCAGAGAAACCTTCTTGGAGAAGACTTGGGCCCATTAAACACGAAGGAGCTTGAGCAGCTTGAGCGTCAGCTAGAGTCCTCCTTGAAGCATGTTAGGTCTACAAAGACCCAGTATATGCTCGATCAGCTTTCTGACCTTCAGAGCAAGGAACATATGCTAATAGAAGCCAACAGAGATTTGACAATGAAGTTGGATGAAAATTCAACTCAAAGACAAGAACGTGGTCAA---ACCAATCCCACCTTGCAAATAGGGTACACTGCAGCCCCTCAAAATGGTTTC------------------
E1_Vitis_v_VvMADS2               ATGGGGAGGGGAAGAGTGGAGCTGAAGAGGATAGAGAACAAAATAAACAGACAGGTGACATTTGCAAAGAGAAGAAATGGACTTCTCAAGAAAGCTTATGAGCTCTCAGTCCTTTGTGATGCTGAGGTCGCTCTCATCATCTTCTCCACCCGTGGAAAGCTCTATGAGTTCAGCAGCTCAAGCATGCTCAAGACACTCGAAAGATACCAAAAATGCGGTGCAGTGGAAGTCAGCCGACCCTCCAAGGAGCTTGAGTATAGGGAGTACCTGAAACTGAAATCTAAGTTTGAGTCCCTTCAACGAACTCAGAGAAACCTTCTTGGGGAAGACTTGGGTCCATTGAACACAAAAGAGCTTGAGCAGCTTGAACGTCAACTTGAGACATCCTTGAAGCAAGTCAGGTCTACTAAGACCCAATTCATGCTTGATCAGCTTTCTGATCTTCAGAACAAGGAACAAGTTTTGGTTGAATCTAACAAGGCTTTGACGAGGAAGCTGGATGAAAGTGTCAATCACCAATTAGAAAGTGGTCAG---TCTAATCCCACATTGCAAATAGGATATTCTGCTCCGAATCAAAATGGATTTATCCCTGGGTGGATGCTT
E1_Heuchera_a_HeaSEP1            ---------------------------------------------------------------------------------------------------------TCAGTGCTTTGTGATGCTGAAGTTGCTCTCATCGTTTTCTCTAACCGTGGCAAGCTCTATGAGTTCAGCACCTCCAACATGCTCAAAACCCTTGAGAGGTACCAAAAATGCGGTGCAGTGGAAGTTAACCGACCTTGCAAGGAACTTGAGTACCGTGAATACTTGAAACTGAAGGGAAAATTCGAGGGCCTACAACGAACTCAGAGAAACCTTCTTGGAGAAGACTTGGGCCCTTTAAACACAAAGGAGCTGGAGCAGCTAGAGCGTCAACTAGACTCGTCCTTGAAGCTCATTAGGTCCACAAGGACCCAATTCATGCTTGATCAGCTTTCTGATCTTCAAAACAAGGAACAAGTATTGATGGATTCTAACAGAAGTTTGGCAAGGAAGCTGGATGAAAGTGCAAACAACCGACTAGAAGGTGGTCAA---CCTAACCCCACATTGCAAATAGGGTACGACTACCNAATGAGAACGGGGTTCATGCCATCTTGGATGCTT
E1_Petunia_h_PMADS12             ATGGGTAGAGGAAGAGTAGAGTTGAAGAGGATAGAAAATAAGATAAATAGGCAAGTGACTTTTGCAAAGAGAAGAAATGGGTTGCTTAAAAAAGCTTATGAATTATCTGTGCTTTGTGATGCTGAAGTTGCTCTCATCATTTTCTCTAATCGTGGCAAGCTCTATGAATTCAGCTCCAACAATATGTTCAAAAGCCTTGAAAGGTACCAAAAGTGCGGTACATTGGAAGTCAACCAATCAAGCAAAGATAATGAGTATAGGGAATACCTAAAACTCAAAGCCAAATATGAGTCACTGCAGCGATATCAAAGACACCTTCTTGGAGAAGACTTGGGGCCTCTTAATATAGATGATCTTGAGAATCTTGAAGTCCAACTAGATACTTCCCTCAAGCACATTAGGTCCACCAGGACACAACTGATGCTTGACCAGCTTTCTGATCTTCAAACTAAGGAGAAATTATGGGTTGAGGCCAACAAGGTACTTGAAAGAAAGCTGGAAGAATATGCTAACAGCCAACAAGGAGGTGGCCAA---TCTAACTCTACTTTGCAAATAGGGTACACAGCAGTAAATCAAAATGGTATGGTGCCTGGCTGGATGCTG
E1_Solanum_l_TM29                ATGGGTAGAGGAAGAGTTGAGCTGAAGAGGATAGAAAACAAGATAAATAGACAAGTCACTTTTGCAAAGAGGAGAAATGGATTGCTCAAAAAAGCTTATGAACTATCTGTGCTTTGTGATGCTGAAGTTGCTCTACTCGTTTTCTCTAATCGTGGAAAACTCTATGAATTCAGCACAAACAATATGCTCAAAACACTTGATAGGTACCAAAAGTGCGGAACATTGGAAGTCAATCGATCAATCAAAGATAATGAGTATAGGGAATACTTGAAACTCAAAGCCAAATATGAGTCGCTGCAGCGATATCAAAGACACCTTCTTGGAGATGAGTTGGGGCCTCTGACTATAGATGATCTTGAGCATCTTGAAGTCCAACTAGATACTTCCCTCAAACACATTAGGTCCACCAGGACACAAATGATGCTTGATCAGCTTTCTGATCTTCAAACTAAGGAGAAATTGTGGAATGAGGCTAACAAGGTTCTTGAAAGAAAGATGGAAGAATATGCTAACAACCAACAAGGTGGTGGTCAA---TCTAACTCTTCCTTGCAAATTGGGTACACAGCAGTAAATCAAAATGGTATGATACCTGGTTGGATGCTG
E1_Petunia_h_FBP5                ATGGGAAGAGGAAGAGTAGAGTTGAAGAAGATAGAAAACAAGATTAATAGACAAGTTACTTTTGCAAAGAGAAGAAATGGACTTCTTAAGAAAGCTTATGAATTGTCTGTACTTTGTGAAGCTGAAGTTGCTCTTATCATTTTCTCTAATCGTGGCAAACTTTATGAGTTCAGCACTTCCAACATGGTCAAGACCCTTGATAGGTACCAAAAATGTGGCACATTGGAAGTCAACAGATCTGTCAAAGATAATGAGTATAGGGAGTACTTGAAGCTTAAGGCCAAATATGAGTCGTTACAACGATATCAAAGACAACTTCTTGGAGATGAACTAGGGCCTTTAAACATAGATGAGCTTGAGCATCTTGAGCTTCAACTAGATTCTTCCCTGAAACTTATTAAATCCACCAGGACACAATTGATGCTTGATCAGCTTTCTGATCTTCAAACTAAGGAGAAGTTATGGGTTGAGGCAAACAAGGTTCTTGAAAGAAAGCTGGAACAATATGCTAACAACCAGCAAGGAGGTGGTCAA---ACTAACTCTACCTTGCAAATAGGGTATACAGCTGTAAGTCAGAATGGCATAATCCCAGGTTGGATGCTG
E1_Antirrhinum_m_DEFH49          ATGGGGAGAGGGAGAGTGGAGCTGAAGAGAATAGAGAACAAAATAAATAGGCAGGTGACATTTGCAAAGAGGAGAAATGGTTTGCTGAAAAAAGCTTATGAGCTATCTGTGCTGTGTGATGCTGAGGTGGCGCTTATTATCTTCTCTAACCGTGGAAAGCTCTATGAGTTTAGCTCATCCAACATGCTCAAAACAATTGAAAGGTATCAAAAGAGCGGTTCACTTGAAGTCAATCATCAAGCAAAGGATATTGAGTATAAGGAATATTTAAAGTTAAAATCCAAATATGAGTCTCTCCAGGGTTATCAAAGGCATCTTCTTGGGGATGACTTGGGACCCCTAAATATGAATGATCTTGAGCACCTTGAGCATCAACTGGAGACATCATTGAAGCATATTAGGTCTACTAGGACACAGGTTATGCTTGATCAACTTTCTGATCTTCAAACAAAGGAGAAGATGATGGTTGATGCTAACAAAGCTTTGGAAAGAAAACTGGAAGAATATGCTAATCACCAGCAAGGAGGAGGACAA---TCTAATTCTACTCTCCAGATTGGGAATACTGCACCAGATCAACATGGATTGGTCCCCGGTTGGATGCTC
E1_Nyssa_s_FBP9                  ATGGGGAGAGGGAGAGTGGAGCTGAAGAGAATAGAGAACAAAATAAATAGGCAGGTGACATTTGCAAAGAGGAGAAATGGTTTGCTGAAAAAAGCTTATGAGCTATCTGTGCTGTGTGATGCTGAGGTGGCGCTTATTATCTTCTCTAACCGTGGAAAGCTCTATGAGTTTAGCTCATCCAACATGCTCAAAACAATTGAAAGGTATCAAAAGAGCGGTTCACTTGAAGTCAATCATCAAGCAAAGGATATTGAGTATAAGGAATATTTAAAGTTAAAATCCAAATATGAGTCTCTCCAGGGTTATCAAAGGCATCTTCTTGGGGATGACTTGGGACCCCTAAATATGAATGATCTTGAGCACCTTGAGCATCAACTGGAGACATCATTGAAGCATATTAGGTCTACTAGGACACAGGTTATGCTTGATCAACTTTCTGATCTTCAAACAAAGGAGAAGATGATGGTTGATGCTAACAAAGCTTTGGAAAGAAAACTGGAAGAATATGCTAATCACCAGCAAGGAGGAGGACAA---TCTAATTCTACTCTCCAGATTGGGAATACTGCACCAGATCAACATGGATTGGTCCCCGGTTGGATGCTC
E1_Gerbera_h_GRCD2               ATGGGGAGAGGAAGAGTTGAGTTGAAGAGGATAGAAAACAAGATAAACAGGCAGGTGACTTTTGCTAAAAGAAGAAATGGCCTTCTCAAGAAAGCTTATGAACTCTCTGTTCTTTGCGATGCCGAGGTTGCTCTCATCATCTTCTCCAATCGCGGCAAGCTCTTTGAATTCAGCACCTCCAACATGCTCAAGATGCTTGAAAGGTACCAGAATTGCGGTTCAATGGAAGTCGATAGATCAACCCCCAACGCCGAGTACAAGGAGTACATGAAACTCAAAGCCAAATACGAGTCTCTACAACAATACCAAAGGCAACTCTTCGGGGAGGACCTGGGCCCGCTAAGTCTCAAAGAACTTGAACAACTAGAGCGACAACTAGATTCTACTTTAAGGCAAATCCGATCAATAAGGACACAATCAATGCTGGATCGGCTTTCTGAACTTCAAGTTAAGGAAAGAATGTGGGTTGAAGCTAACAAAGCCTTGCAGAATAAGTTGGAAGAATATGCCAATCAAGGACCTGCAGCAGGTCAA---TCTAACTCTAATTTGCAAATTGGGTATACTGCTTCAAATCAGAATGGATTAATCCCTGGATGGATGCTT
E1_Diospyros_k_DkMADS1           ATGGGGAGGGGAAGAGTGGAGCTGAAGAGGATAGAGAACAAGATAAACAGGCAGGTGACGTTCGCAAAGAGGAGGAATGGGTTGCTCAAGAAGGCTTACGAGCTCTCTGTTCTGTGCGATGCCGAGGTTGCTCTCATCATCTTCTCCAATCGTGGCAAGCTCTATGAGTTCAGCATCAACAATATGCCCAAAACACTTGAAAGGTACCAAAAATGCGGCACATTGGAAGATAACCGATCAGCCAAAGAGATGGAGTACAGAGAGTACTTGAAACTGAAAGCTAAATATGAAGAACTGCAACATTTTCAAAGGCACCTTCTTGGCGAAGACCTTGGCCCTCTAAACCTGAAGGATCTTGAGCATCTTGAGCATCAACTAGAGACTTCATTGAAGCAAATTAGGTCAACAAAGACCCAGTCTATGCTTGATCAGCTCTGTGATCTTCAAAACAAGGAAAAGATGTGGATTGAGGCTAACAAAGCTCTGGAGAGAAAGCTGGATGAGTACAGAAATCAGCAATCAGGCGGCGGCCAT---TCTAATCCCACTTTGCAAATAGGGTACACTGCTGCACATCAAAATGGATTGGTTCCTGAGTGGATGCTC
E1_Clethra_t_AGL2                ------------------------------------------------CGGCAGGTGACGTACTCGAAGCGGAGGAATGGTTTGCTGAAGAAAGCCTATGAGCTCTCTGTGCTCTGTGATGCTGAGGTGGCACTCATCATCTTCTCCAACCGGGGCAAGCTCTATGAGTTCAGCACTTCCAACATGCCCAAAACACTCGAAAGGTACCAAAAGTGCGAGACGCCGGAAGTTAACAATGCTGCCCAAGAGATGGAGTACAGGGAATTCTTGAAACTGAAAGGTAAACATGAGGCACTGCAACGTTATCAAAGGCAACTTCTTGGGGAGGACTTGGGCCCACTAAGTATTAAGGAGCTTGAAAATCTTGAGCATCAACTGGAGACTACACTGAAGCAGATTAGGTCAATAAAGACTCAATCTATGCTGGATCAGCTCTATGATCTTCAAACCAAGGAACAACTCTGGATTGAGGCTAACAAGGGTTTAGAGAGGAAGCTGGATGAATACAGAAATCACCGA---GCTAATGGGCAA---TCTAATTCCACTTCGCAGATAGGGTATACTGCTGCACAACAAAATGGCATAATCCCAGGGTGGATGCTT
E1_Gunnera_m_GmAGL2              ------------------------------------------------CGGCAGGTGACGTTCTGCAAGCGGAGGAATGGATTGTTGAAGAAGGCTTATGAACTCTCTGTTCTCTGTGATGCGGAGGTTGCTCTCATCGTCTTCTCCACCCGTGGAAAGCTCTATGAGTTTAGCAGTCCAAGCATGCTTAGGACTCTTGAACGGTACCAAAAATGCGGAACAACTGAAGTCAGCCGACCCGCCAAGGAGAACGAGTACAGGGAATATTTGAAACTGAAAGCGAGGTTTGAGGCCTTGCAGCGATCCCAGAGAAACTTTCTCGGGGAAGATTTGGGCCCTCTAAATTCAAAGGAGCTTGAGCAGCTTGAGCGCCAACTGGAGACGACCCTGAAACAAATTAGGTCCACAAAGACCCAGTTTGTGCTTGATCAGCTTTCAGATCTCCAAAGCAAGGAACACATGTTAATTGAGGCTAACAAAGCTTTAAGGACAAAGTTGGATGAAGGTACAAATCACAGACCAGAAGGCGGTCAA---TCTAATCCCACGTTGCAGATTGGGTACAATGCTTCGCATCAAAACAGTTTTATTCCGGGGTGGCTT---
E1_Solanum_l_SlMADS1             ATGGGAAGAGGAAGAGTTGAGCTTAAGAGAATAGAAAATAAAATAAATAGGCAAGTCACTTTTGCTAAGAGAAGAAATGGACTTCTTAAAAAAGCTTATGAACTTTCTGTTCTTTGTGATGCTGAAGTTGCCCTTATAATCTTCTCTAATAGGGGTAAACTCTATGAATTTAGCACTTCAAGCATGGTGAAAACAATTGAAAAGTACCAACGTTGCGCTACTTTGGAAGCCAACCAATCAGTTACTGATACTCAGTACCACGAATATCTGAGGCTAAAAGCTAGAGTTGAGCTCCTCCAACGATCTCAGAGAAACTTTCTTGGTGAAGATTTGGGCACGTTAAGCTCGAAGGACCTTGAGCAGCTTGAGAATCAATTAGAGTCTTCCTTAAAGCAAATCAGGTCAAGGAAGACACAATTCATGCTGGATCAGCTTGCAGATCTTCAACAAAAGGAGCAAATGCTTGCAGAATCTAATAGATTACTCCGTAGAAAGTTAGAAGAAGTAGCTTTTCCACGATTGGAAGATGGAAAC---ACATCTTCTTCTCCACATTTTGGGTACAATGCAGCGACTCACAATGGATTTATTCATGGATGGATGCTT
E1_Capsicum_a_CaMADS1            ATGGGAAGAGGAAGAGTTGAGTTGAAGAGAATAGAAAACAAAATAAACAGACAAGTCACTTTTGCTAAGAGAAGAAATGGACTTCTTAAGAAAGCTTATGAACTTTCTGTTCTTTGTGATGCTGAAGTTGCTCTTATCATTTTCTCAAATCGTGGTAAACTCTATGAATTCAGCACTTCAAGCATGGTGAAAACAATTGAAAAGTATCAGCGTTGCGCTACTTTGGAAGCTAACCAATCAGCTACTGATACTCAGTACCACGAGTATCTGAGGCTAAAAGCAAGAGTTGAGCTCCTCCAACGATCTCAGAGAAACTTTCTTGGGGAAGATTTGGGGACATTAAGCACAAAGGACCTGGAGCAGCTTGAGAATCAATTAGAGTCCTCCTTAAAGCAAATCAGGTCAAGGAAGACACAATTCATGCTGGATCAGCTTGCAGATCTTCAACAAAGGGAGCAAATGCTGGCAGAATCTAATAGATTACTCCGCAGAAAGCTAGAAGAAACAGCTTTTCCACGATTGGAAGATGGACAC---ACTTCTTCTCCTCCACATTTTGGGTACAATGCAGCAACTCACAATGGATTTATTCATGGATGGATGCTT
E1_Petunia_h_FBP23               ATGGGAAGGGGAAGAGTTGAGCTGAAGAGAATAGAAAACAAAATAAACAGGCAAGTTACTTTTGCTAAGAGAAGAAATGGACTTCTCAAGAAAGCCTATGAACTTTCTGTTCTCTGTGATGCTGAAGTTGCACTTATTATCTTCTCTAATCGGGGTAAACTCTATGAGTTCAGCACTTCAAGCATGACGAAAACAATTGAAAAATATCAACGTTGCGCGACTTTGGAAGCCAACCAATCAGCTACTGATAATCAGTACCACGAGTATCTGAGGCTAAAAGCTAGAGTTGAGCTCCTTCAACGATCTCAGAGAAACCTTCTTGGGGAAGATTTGGGGACACTAAGCACGAAGGACCTTGAGCAGCTTGAGAATCAATTAGAGAGTTCCTTAAAGCAAATCAGGTCAAGGAAGACACAATTCATGTTGGATCAGCTTGCTGACCTACAACAAAGGGAGCAAATGCTGGCAGAATCAAATAAACAACTCCGTCAAAAGCTGGAAGAAGTAGCAATTCCACGATTGGAAGATGGACAA---ACATCTAATTCTCCACAATTTGGATACAATGCAGCAACCCACAATGGATTTATTCATGGGTGGATGCTC
E1_Nicotiana_t_NtMADS4           ATGGGAAGAGGAAGAGTTGAACTTAAGAGGATAGAAAATAAAATAAACAGGCAAGTTACTTTTGCAAAGAGAAGAAATGGACTTCTCAAAAAAGCTTATGAACTTTCAGTTTTATGTGATGCTGAAGTTGCTCTTATAATCTTCTCTAGCCGTGGCAAACTCTCTGAATTCAGCACCTCGAGCATGATGCAAACACTTGAAAAGTATCAACAGTGCGCCTCTTTGGACCCGATGCAATCAGCTAGTGATCATACTTACCATGAGTATCTGAGGCTAAAAGCTAGAGTTGAGCTTCTTCAACGATCTCAGAGAAATCTTCTTGGGGAGGATTTGGGCACACTAAATTCGGGGGAACTTGAGCATCTTGAGCACCAATTGGATTCGTCCTTGAAGCAAATCAGGTCAAGGAAGACTCAAAACATGCTGGATCAGCTCGCAGACCTTCAGCAAAAGGAGCAAATGCTGGCTGAAGCAAATAAACAACTCAGAAGGAAGTTGGAAGAAGCAGCTGTTCCACGATTGGATAATGGACAA---ACTAATTCATCTCCTCAATTTGGATATAATGCAGCAACTAACAATGGATTTATTCCAGGATGGATGCTG
E1_Petunia_h_FBP9                ATGGGAAGGGGAAGAGTAGAGCTAAAGAGGATAGAGAACAAAATAAACAGGCAAGTTACTTTTGCTAAGAGAAGAAATGGACTTCTCAAGAAAGCTTATGAGCTCTCTGTGTTATGTGATGCTGAAGTTGCTCTTATCATTTTCTCTAGCCGTGGCAAACTCTATGAATTCAGCACTTCCAGCATGATGAAAACACTTGAAAAGTATCAACAGTGCGCTTCTTTGGACCCCATGCAATCAGCTAATGATACTCAGTACCATGAGTATCTGAGGCTAAAAGCAAGAGTTGAGCTCCTTCAACGATCTCAGAGAAATCTCCTTGGGGAGGATTTGGGCTCACTAAATTCGAAGGAACTTGAGCAGCTTGAGCACCAATTGGATTCATCCTTAAAGCAAATCAGGTCTAAAAAGACACAACACATGCTGGATCAGCTCGCAGACCTTCAGCAAAAGGAGCAAATGCTGGCAGAAGCAAATAAACAACTCAGGAGGAAGCTGGAAGAAGCAGCTATTCCACGATTGGACAATGGACAA---ACTTCTTCATCTCCACAATTCGGGTATAATGCAGTAACTCAAAATGGATTTATTCCAGGATGGATGCTG
E1_Passiflora_e_SEP3             ---------GGTAAAGTTGAGCTGAAGAGGATAGAGAATAAAAGTAACAGGCAAGTGACTTTTTCCAAGAGAAGAAATGGGCTGCTCAAGAAAGCTTTTGAACTCTCAGTTCTCTGCGATGCTGAGGTTGCCCTCATTATTTTCTCTGGCCGTGGCAAGCTCTATGAATTCAGCAGTTTAAGCATGATGAAAACGCTTGAAAGGTACCAAAGATGCAGTTCCCTGGACGCCAACCGACCTGCCAACGAGACTCAGTATCAGGAGTATTTGCAGCTGGAGACAAGAGTTGAGGCCCTCCAACAATCTCAAAGAAACCTTCTTGGGGAAGATTTGGCCACCCTGAACACAAAGAAGCTTGAGGAGCTTGAGCATCAACTAGAGACCTCCTTGAACAAAATTAGGTCAACAAAGACTCAATTTATGCTTGATCAGCTTTCTGATCTTCAAAACAGGGAACAAATGCTAGTTGAAGCTAATAAAGCCTTGAGGAGGAAGCTGGAAGAAAGTGTGGCTCCATTTATGGAAGCTGCTAAC---TCAAACTCCACTTCCCAAATTGGATACGATGTTGGACCGCAGAATGGATACATTCCTGGGTGGATGCTT
E1_Malus_d_MdMADS6               ---------GGTAAAGTTGAGCTGAAGAGGATAGAGAATAAAAGTAACAGGCAAGTGACTTTTTCCAAGAGAAGAAATGGGCTGCTCAAGAAAGCTTTTGAACTCTCAGTTCTCTGCGATGCTGAGGTTGCCCTCATTATTTTCTCTGGCCGTGGCAAGCTCTATGAATTCAGCAGTTTAAGCATGATGAAAACGCTTGAAAGGTACCAAAGATGCAGTTCCCTGGACGCCAACCGACCTGCCAACGAGACTCAGTATCAGGAGTATTTGCAGCTGGAGACAAGAGTTGAGGCCCTCCAACAATCTCAAAGAAACCTTCTTGGGGAAGATTTGGCCACCCTGAACACAAAGAAGCTTGAGGAGCTTGAGCATCAACTAGAGACCTCCTTGAACAAAATTAGGTCAACAAAGACTCAATTTATGCTTGATCAGCTTTCTGATCTTCAAAACAGGGAACAAATGCTAGTTGAAGCTAATAAAGCCTTGAGGAGGAAGCTGGAAGAAAGTGTGGCTCCATTTATGGAAGCTGCTAAC---TCAAACTCCACTTCCCAAATTGGATACGATGTTGGACCGCAGAATGGATACATTCCTGGGTGGATGCTT
E1_Malus_d_MdMADS3               ATGGGCAGAGGCAGAGTTGAGCTGAAGAGGATAGAGAATAAAATTAACAGGCAAGTGACTTTTGCCAAAAGAAGAAATGGGCTGCTCAAGAAAGCTTATGAGCTCTCAGTTCTCTGCGATGCTGAGGTTGCCCTCATTATTTTCTCTAGCCGTGGCAAGCTCTATGAATTCAGCAGTTTCAGCATGATGAAAACGCTTGAAAAGTACCAAAGTTGCGGTTCCCTGGAAGCCAACCTACCAGCCAACGAGACCCAGTATCAGGACTATTTGATGTTGAAGGCAAGAGTTGAGGTCCTCCAACAATCTCAAAGAAACCTTCTTGGGGAAGATTTGTCCCACCTGAACACAAAGGAGCTTGAGCATCTTGAGCATCAATTGGAGACCTCTTTGAAGCAAATTAGGTCAAGAAAGACTCAGTTTATTCTCGATCAGCTTTCTGATCTTCAAAACAGGGAACAGATGCTAGTTGAAGCTAACAAAGCCTTGAAGAGGAAGCTGGAAGAAAGTGTGGCTCCAGGAATGGAAGCTGCTCAC---TCAAACTCCAGTTCCCAAATTGGATACAATGTTGGACCGCAGAATGGATATATTCCTGGGTGGATGCTT
E1_Taihangia_r_TrSEP1            ---------------------------------------------------------------------------------------------------GAGATCTCTGTCCTCTGTGATGCTGAGGTTGCTCTCATTATTTTCTCTGGCCGTGGAAAGCTCTATGAGTTCAGCAGCTTAAGCATGATGAAAACGCTTGAGAAGTACCAAAGGTGTGGAGACCTGGATGCCAATCAACCTGTAAATGAAACTCAGTATCAGGAATATATGAAGCTCAAAGCAAGAGTGGAGGTCCTCCAACGATCTCAGAGAAACCTTCTTGGGGAAGATCTGGGTCCACTTAACACAAAGGAGCTTGAGCTGCTTGAGCATCAGCTAGAGTCATCACTGAAGCACATCAGGTCAACAAAGACTCAGTTTATGCTCGACGAGCTTTCTGATCTCCAGAACAGGGAACAAATGCTTGTTGAAACCAACAAGACCTTGAGGAGGAAGCTGGAAGAA------GCTCCGCGACTGGACGGCGGCCAG---TCAACCTCCCCTATGCCAATTGGATATAATGTGGGACCACAGAATGGATTCGTTCCTGGGTGGATGCTT
E1_Dianthus_c_CMB1               ATGGGAAGAGGGAAAGTAGAGCTGAAGAGGATAGAGAACAAAATCAACAGGCAAGTAACATTTGCGAAGAGAAGAAATGGGCTTCTCAAGAAAGCTTATGAGCTCTCTGTTCTCTGTGATGCTGAGGTTGCGCTCATCATTTTCTCCAACCGTGGCAAGCTCTATGAATTCAGCAGTTCTAGCATGATGAAAACAATTGAGAAGTACCAGAAGTGCGGTTCACTTGAGACCAACTGCTCCATCAATGAGATGCAGTACCAGGATTATTTGAAGCTAAAAGCAAGAGTGGAGGTCCTCCAACGATCTCAGAGAAACCCTCCTTGGGAAGAGTTGGGTCCCCTAAACTCGAAGGAGCTGGAGCAACTTGAGCACCAGTTGGAGAATTCTCTGAAGCAAATTCGGTCTGCAAAGACCCAATTCATGTTTGATCAACTGGNTCATCTTCAGCACAAGGAACAAATGCTGGTTGAAGCTAACAGAGAATTATGGAAGAAGTTGGAAGAGAATACAATCCCTCGCCTTGAAGCTGAGCAG---TCGAACCCGACATTGCAGATCGGGTACAATGTTTCGGCCCAAAACGGATTCATTCCCGGATGGATGCTC
E1_Passiflora_e_SEP1             ATGGGAAGAGGGAAAGTAGAGCTGAAGAGGATAGAGAACAAAATCAACAGGCAAGTAACATTTGCGAAGAGAAGAAATGGGCTTCTCAAGAAAGCTTATGAGCTCTCTGTTCTCTGTGATGCTGAGGTTGCGCTCATCATTTTCTCCAACCGTGGCAAGCTCTATGAATTCAGCAGTTCTAGCATGATGAAAACAATTGAGAAGTACCAGAAGTGCGGTTCACTTGAGACCAACTGCTCCATCAATGAGATGCAGTACCAGGATTATTTGGAGCTAAAAGCAAGAGTGGAGGTCCTCCAACGATCTCAGAGAAACCTCCTTGGGGAAGAGTTGGGTCCCCTAAACTCGAAGGAGCTGGAGCAACTTGAGCACCAGTTGGAGAATTCTCTGAAGCAAATTCGGTCTGCAAAGACCCAATTCATGTTTGATCAACTGGCTCATCTTCAGCACAAGGAACAAATGCTGGTTGAAGCTAACAGAGAATTAAGGAAGAAGTTGGAAGAGAATACAATCCCTCGCCTTGAAGCTGAGCAG---TCGTACCCGAACATGCAGATCGGGTACAATGTTTCGGCCCAAAACGGATTCATTCCCGGATGGATGCTC
E1_Eucalyptus_g_EGM3             ATGGGAAGAGGGAAAGTAGAGCTGAAGAGGATAGAGAACAAAATCAACAGGCAAGTAACATTTGCGAAGAGAAGAAATGGGCTTCTCAAGAAAGCTTATGAGCTCTCTGTTCTCTGTGATGCTGAGGTTGCGCTCATCATTTTCTCCAACCGTGGCAAGCTCTATGAATTCAGCAGTTCTAGCATGATGAAAACAATTGAGAAGTACCAGAAGTGCGGTTCACTTGAGACCAACTGCTCCATCAATGAGATGCAGTACCAGGATTATTTGAAGCTAAAAGCAAGAGTGGAGGTCCTCCAACGATCTCAGAGAAACCCTCCTTGGGAAGAGTTGGGTCCCCTAAACTCGAAGGAGCTGGAGCAACTTGAGCACCAGTTGGAGAATTCTCTGAAGCAAATTCGGTCTGCAAAGACCCAATTCATGTTTGATCAACTGGNTCATCTTCAGCACAAGGAACAAATGCTGGTTGAAGCTAACAGAGAATTATGGAAGAAGTTGGAAGAGAATACAATCCCTCGCCTTGAAGCTGAGCAG---TCGAACCCGACATTGCAGATCGGGTACAATGTTTCGGCCCAAAACGGATTCATTCCCGGATGGATGCTC
E1_Eucalyptus_g_EGM1             ATGGGAAGAGGGAGGGTTCAGCTGAAGAGGATAGAGAACAAAATTAACAGGCAAGTGACCTTTTCCAAGAGAAGGAATGGGCTCCTCAAGAAGGCTTATGAGCTCTCGCTCCTCTGTGATGCTGAGGTCGCTCTCATCATCTTCTCCAGCCGGGGCAAGCTTTACGAGTACAGCAGCTCTAGCATGATGAAAACACTTGAAAGGTACCAAAAGTGCGGTGCTCTCAACCCAAGCCGCTCAATCGATGAGACACAGTACCAGGAATACTTGAGGCTGAAAGCAAGAGCTGAGGTCCTCCTGCAATCTCAAAGGAACCTGCTTGGGGAAGATTTGGGTTCACTCGACAGTAAAGAGCTTGAGCATCTGGAGAGTCAACTGGAGAGTTCATTGAAGAACATTCGGTCGACAAAGACCCAGTCCATGCTTGATCAGCTCTTTAATCTTCAAAACAGGGAGCAGGTGCTACTGGAGACCAACAAAATCCTTAGCAGGAAGCTGGAAGAAAGTCCGATTCCCCAACTTGAAGTCGGACAA---TCGAACCTCTCATTGCAAATCGGATACAATGCTTCGTCGCAAGCCGGATTCATTCCGGGATGGATGCTT
E1_Mangifera_i_MADS1             ATGGGAAGAGGAAGAGTTGAACTGAAGAGGATAGAGAACAAAATTAATAGGCAGGTTACATTTGCTAAGAGAAGAAATGGGTTGCTTAAAAAAGCTTATGAACTCTCTGTTCTTTGTGATGCTGAAGTTGCTCTCATCATTTTCTCCAACCGGGGGAAACTATATGAATTTAGCAGTTCTAGCATGATGAAAACTCTTGAGCGATACCAAAGGTGTGGTGCACTGGATACTAACCGTACAGGGAATGAGTCACAGTACCAGGAGTATTTGAAGCTGAAAACAACAGTTGAGGTCCTGCAGCGATCTCAAAGAAACCTTTTGGGAGAAGATCTGGGTCCATTGAGCACAAAAGAGCTTGACCAACTTGAGAATCAGCTAGAGACATCCTTGAAGCATATCAGAACTACAAAGACCCAATTTATGGTTGATCAGCTTTCCGAACTTCAAAAGAGGGAACAAATGCTTGTTGAAACTAACAAGGCTCTGAGAAAGAAGTTTGAGGAAGGTGCTGTTCCTCGACTGGATGCTGGACAT---TCAAACTCCACCATTAACATGGGATACGTGAGTTTCCAACAGAATGGATACATTCCAGGATGGATGCTT
E1_Davidia_i_FBP9_1              ------------------------------------------------------------------------------------------------------------------TGTGACGCGGAGGTTGCTCTCATCATCTTCTCTAATCGTGGCAAGCTCTATGAGTTCAGCAGCTCTAGCATGCAGAAAACACTTGAAAGGTACCAAAGGTGCGGTTCACTGGAAGCCAGCCAACCAGTAAATGATAATCAGTACCATGGATATATGAGGCTCAAGGCAAGAGTTGAAGTCCTACAACAATCTCAGAGAAACCTTCTTGGGGAAGATTTGGGCCCGTTAAACACAAAAGATCTTGAGCAGCTTGAACACCAACTGGAGATGTCCTTGAAGCAAATCAGATCAACAAAGACTCAATTTATGCTCGATCAGCTTTCTGATCTTCAAAGGAGGGAACAAATACTAGTTGAATCCAACAAATCCTTAAGGAGGAAGTTGGATGAAACTGTCATTCCACAGCTAGAAGCTGGACAA---TCAAATTCCACATTGCCAACTGGAAACAATGTTGCACCTCAAAATGGCTCTATTCCTGGTTGGATGCTG
E1_Davidia_i_FBP9_2              ---------------------------------------------------------------------------------------------------------------------GATGCGGAGGTTGCTCTCATCATGTTCTCTACACGTGGCAAGCTCTCTGAGTTCAGCAGCTCTAGCATGCTGGAAACACTTGAGAAGTACCAAAGGTGCGGTTCACTGGAAGCCAGCCAACCAGTCAATGATAACCCGTACCATGAATATCTGAGGCTTAAGGGAAGAGCTCAAGTCCTGCAACAATCTCAGAGAAACCTTCTTGGGGAAGATTTGGAGCAGTTAAATACAAGGGAGCTCGACCAGCTTGAGCACCAGCTAGGGATGTCCTTGAAGCAAGTCAGATCAACAAAGACTCAATTTATGCTGGATCAGCTGGCTGGTCTTCAAAGAAGGGAACAAATGCTAGCTGAGTCCAACAGAGCCTTAAGAACAAAGTTGGAAGAAATTATGATTCCACGGCTAGAAGCTGGACAA---TCAAACTCCGCATTGCAAACTGGATACAATGTTGCACCTCAAAATGGCTCCATCCCTGGTTGGATGCTG
E1_Clethra_t_FBP9                ------------------------------------------------CGGCAGGTGACGTATTCGAAGCGGCGGAATGGGCTTCTCAAGAAGGCTTATGAGCTCTCAGTCCTTTGTGATGCTGAGGTTGCTCTCATCATGTTTTCCAATCATGGCAAACTCTATGAGTTCAGCAGCTCTAGCATGCAGAAAACACTTGAAAAGTACCAGAGGTGCGGTTCACTGGAAGCCAGTCAATCGGTCAATGAGACCCAGTACCATGAATATATGAAGCTCAAGACAAGAGTTGATATCCTACAACAGTCTCAGAGAAACCTTCTTGGGGAAGATTTGGAACCATTGAGCACAAAGGAGCTTGACCAGCTTGAGCACCAACTTGAGAGCTCCTTGAAGCAAATCAGATCTACTAAGACTCAAGCTATGCTTGATCAGCTTTCTGATCTTCAAAGGAGGGAACAAATGCTGGTTGAATCTAACAAAGCATTAAAAAGGAAGTTGGAAGCAACGACCTTCCTCAGTCGG---------CAG---TCGAATTCCACTCTGCAAATCGGATACGCT------CCTCAAAATGGATTCATCCCTGGGTGGATGCTC
E1_Gunnera_m_GmAGL9              ------------------------------------------------CGGCAAGTGACCTTCTGCAAGCGAAGGAATGGGCTTTTGAAGAAGGCTTATGAGCTCTCCATTCTTTGCGACGCAGAAGTCGCTCTCATCATCTTCTCCAACCGAGGCAAGCTCTATGAATTCAGCACTTCCAGCATGGCAAAGACACTTGAAAGGTACCACAAGTGCGGTAGATTGGAAGCTAGCAGACCAGTCAATGAGACACAGTACCAAGAGTATTTGAAGCTAAAGGGAAGAGTTGAAGTTCTCCAGCAGTCTCAGAGAAACCTTCTTGGGGAAGATTTGGGACCCCTGAACACGAAGGAGCTCGAACAGCTTGAGAGTCAATTAGAGGCTTCCTTGAAGCAAATCAGGTCCACTAAGACTCAACTTATGCTTGATCAACTATTTGAACTTCGAATGAAGGAAGAGATGCTACTGGAAGCTAACAGGGCTCTATGGATGAAGTTGGAAGAAAGCATTAATCCT---ATAGAAGCAGAACAT---TCGAATTCCACACAACAACTCGGATACCGCATGGCAACACAAAATAGATTCATTCCTGGGTGGATGCTC
E1_Capsicum_a_CaMADS_RIN         ATGGGTAGAGGGAAAGTAGAATTGAAGAGAATTGATAATAAAATAAATAGACAAGTGACTTTTGCAAAGAGAAGAAATGGACTCCTCAAGAAAGCTTATGAACTTTCTGTTCTTTGTGATGCTGAAATTGCTCTTATTATTTTCTCTAGTCGTGGCAAGCTTTATGAATTTAGCAGCTCAAGTATGTCCAAGACATTGGAGAGATACCACAAACATGGTGCACTTGAAGGAACCCAACCATCAGCAGATTCACAGTACCAAGAGTATTTGAAGCTTAAAACAAGAGTGGAAGTGTTACAACAATCTCAAAGGCATATGCTTGGAGAGGATTTGGGAGAATTGAACACAAAAGACTTGGAACAACTTGAACGTCAATTGGATTCATCATTGAGGCAAATAAGGTCAACTAAGACACAACACATGTTTGATCAACTTGCTGAACTTCATCAAAAGGAACAATCTCTTACTGAAATGAACAAATCTTTGAAGACAAAGTTGGAAGAAGGTGTT---GCCCAAACACACTCTGGGCAG---CCTAATAATACAGTGCCTTACGGATACTATGCAGCCTCACAACTTGGAGTTGTACCTGGATGGATGCTT
E1_Solanum_l_SlMADS_RIN          ATGGGTAGAGGGAAAGTAGAATTGAAGAGAATTGAGAACAAAATAAATAGACAAGTTACCTTTGCAAAGAGAAGAAATGGACTCCTAAAGAAAGCTTATGAACTTTCTATACTTTGTGATGCTGAAATTGCTCTTATTATTTTCTCTAGTCGTGGCAAGCTTTATGAATTTAGCAATTCAAGTATGTCCAAGACATTGGAGAGATACCACAGATACGGTACACTTGAAGGAACCCAAACTTCATCAGATTCACAGTACCAAGAGTATTTGAAGCTTAAAACAAGAGTGGAAATGTTACAACAGTCTCAAAGGCATTTGCTAGGTGAGGATTTGGGACAATTGGGCACAAAAGACTTGGAACAGCTTGAACGTCAATTGGATTCATCATTGAGGCAAATTAGGTCAACAAAGACACAACACATTCTTGATCAACTTGCTGAACTTCAACAAAAGGAACAATCTCTTACTGAAATGAACAAATCTTTGAGAATAAAGTTGGAAGAAGGTGTT---ACCCAAACACATTGTGGTCAT---CATAATAATACATTGCCTTACGGATACAATGCAGCATCACATACTGGAGTTGTACCTGGATGGATGCTT
E1_Petunia_h_FBP4                ATGGGAAGAGGGAAGGTAGAACTGAAGAGAATTGAGAACAAAATAAATAGACAAGTGACTTTTGCAAAGAGAAGAAATGGACTTCTCAAGAAGGCTTATGAACTTTCTGTTCTTTGTGATGCTGAGGTTGCTCTTATTATCTTTTCAAACCGTGGCAAACTCTATGAATTTAGCAGCTCAAGTATGTCCACTACATTGGAGAAATACCATAGATACGGTGCACTTGAAGGAAGCCAACCTTCAACAGATTCACAGTACCAGGAGTATCTGAAGCTTAAAACAAGAGTGGAAGCTTTACAACAGTCTCAAAGGCATATGCTAGGAGCGGATTTAGGACAATTAGGCACAAAAGACCTTGAACAGCTCGAACGTCAACTGGACTCATCATTGAGACAAATAAGGTCAACAAGGACACAAAACATGCTTGATCAACTGTCCGAACTTCAAGAAAAGGAACAATCTCTTATTGAAATGAACAAATCTTTGAGGATGAAGTTAGAAGAAGGTGTT---GCCCAGACACATTCAGGAGAG---CCTAATAATTCACTGCCTATCAGGTACCATGTTGTATCACAAACAGGAGTTCTACCTGGATGGATGCTT
E1_Gentiana_t_GtMADS4            ATGGGAAGGGGTAAAGTGGAGCTGAAGAGAATAGAGAACAAGATAAATAGACAGGTAACCTTTGCAAAAAGAAGGAATGGTCTGCTGAAGAAGGCCTATGAACTCTCCATCCTATGTGATGCTGAGGTTGCTCTCATCGTATTCTCCAATCGTGGCAAACTCTATGAGTTCAGCAGCTCTAGTATGTCCAAAACGCTGGAGAGGTATCACAGATGCGCTGATGCTGGAATGAACCAATCCTCCAAGGATCCACAGTACCAGGAGTATCTGAAGCTTAAAGCAAAAGTGGAGGTATTACAACAATCTCAGAGGCATCTTCTGGGGGAAGACTTGGCTCAGCTGGGTGCAAAGCAGCTCGATCAGCTCGAGCGTCAGCTTGATGCATCTTTGCGGCAAATTAGGTCGACAAAGACTCAGCATATGCTGGATCAACTCTCAGATCTTCAGCAAAAGGAAAGATCACTGATGGAAGTAAACAAGGCCTTGAGGAACAAGTTAGAAGAAACTGCA---GCACAGTTAGACGTCTCACAT---CCTAACAGCTCCATC---ATGAACTACGCTGAGGCACCACAAAGTGGAATCCTACCAGGATGGATGCTT
E1_Nyssa_s_AG3                   ---------------------------------------------------------------------------AATGGCTTTTTGAAGAAGGCCTATGAACTCTCTGTTCTTTGTGATGCTGAGGTTGCTCTCATCATCTTCTCCAACCGGGGGAAACTTTTTGAGTTCAGCAGCTCTAGCATGACAAAAACACTGGAGCGGTACCAAAGATGCAGTACACTGGAAGCTAGGCAACCTGAAAATGACACACAGTACCAGGAATATCTGAGCCTTAAAGCAAAAGTAGAGATCTTACAACAATCTCAGAGGCATTTTCTTGGGGAAGATTTGGGGCAGATGGGAACAAAGGAGCTTGATCAGCTTGAGCGTCAACTGGAAACATCCTTGAAGCAAATCAGAGCCACAAAGACCCAATTTATGTTCGATCAACTTTCTGATCTTCAAAAGAAGGAACAAAAGCTACAGGAAGTTAACAGATCCTTAATGAAAAAGTTGGAAGAAACAGCA---GCACAGTCAGATGCTGGGCAG---TCTAATAATACATTGCAAATTGGTTACCATGTTGGATCACAAAATGGAATTATCCCGGGGTGGATGCTT
E1_Arabidopsis_t_SEP4            ATGGGAAGAGGGAAAGTTGAGCTGAAGAGGATAGAGAACAAGATCAATAGACAAGTTACTTTTGCAAAGAGAAGAAATGGTTTGCTCAAGAAGGCTTATGAGCTTTCTGTCCTTTGTGATGCTGAGATTGCTCTTCTCATTTTCTCTAACCGTGGCAAGCTCTACGAATTCAGCAGCCCTAGTATGGCGAGGACGGTTGATAAGTATAGAAAACATGCAACAATGGATCCAAATCAATCAGCTAAAGACTTGCAGTATCAAGACTACTTGAAGCTTAAATCAAGAGTTGAGATCCTTCAACATTCACAAAGGCATTTGCTAGGTGAAGAGCTATCCGAGATGGATGTGAATGAGCTTGAGCATCTCGAACGCCAAGTAGATGCATCACTAAGACAAATAAGATCTACCAAGGCTCGGTCTATGCTTGATCAACTATCTGACCTCAAAACTAAGGAGGAAATGTTATTGGAAACCAATAGAGATCTTAGGAGAAAGTTGGAGGACGATGCAGCACTTCAATCGGGAAGTTCTCAG---GAAAATGTAGCATTGCAAATGAGCTACAACTCTGCAACACAGAATGGATTCTTCCCTGGATGGATGGTC
E1_Capsella_r_SEP4               ATGGGAAGAGGCAAAGTAGAGCTGAAGAGGATAGAGAACAAGATCAATAGACAAGTTACTTTTGCAAAGAGAAGGAATGGTTTGCTTAAGAAGGCTTATGAGCTTTCTGTCCTTTGTGATGCTGAGATTGCTCTTCTCATTTTCTCTAACCGTGGCAAGCTCTACGAATTTAGCAGCCCTAGTATGGCGAAGACGGTTGATAAGTATAGAAAACATGCAACAATGGACCCAAATCAATCAGCTAAAGACTTGCAGTACCAAGACTACTTGAAGCTCAAATCAAGAGTTGAAAACCTTCAACATTCACAAAGGCATTTGCTTGGTGAAGAGCTAGCCGAGATGGGAGTGAATGAGCTTGAGCAGCTTGAACGCCAAGTAGATGCATCACTAAGACAAATAAGATCAACCAAGGCTAGGTCAATGCTTGATCAACTATCTGATCTCAAAACAAAGGAGGAAATGTTATTGGAAACCAACAGAGACCTTAGGAAAAAGTTGGAGGAAGATGCTGCGCTTCAATCGGGAGCTTCTCAA---GAAAATGTAGCATTGCAAATGAGCTACAACTCTGCAACACAGAACGGATTCTTCCCAGGGTGGATGGTC
E1_Brassica_r_Brara.F03360.1     ATGGGAAGAGGAAAAGTTGAGTTGAAGAGGATAGAGAACAAGATCAACAGGCAAGTTACTTTTGCAAAGAGAAGGAATGGTTTGCTTAAAAAGGCTTATGAGCTTTCTGTGCTTTGTGATGCTGAGATTGCTCTTCTCATTTTCTCTAACCGTGGCAAGCTCTACGAATTCAGCAGCCCTAGTATGGCCAAGATGGTTGAGAAGTATAGAAAACACGCAACAATGGATCCAAATCAATCAGCTAAAGACTTGCAGTACCAAGACTACTTGAATCTCAAATCAAGAGTTGAGGTCCTTCAACATTCACAAAGGCATTTGCTAGGTGAAGAGATAGCCTGGATGGGAGTGGATGAGCTTGAGCAGCTAGAACGTCAAGTAGATACATCACTGAGGCAAATAAGATCCAGAAAGGCCCGGTCGATGCTTGATCAACTATCTGACCTCAAAAGCAAGGAGGAAATGTTACTGGAAACCAACAGAGATCTTAAGAGAAAGTTGGAGGAAGATGCAACCCTTCAAACAGGAGCTTCACAA---GAAAATGTAGCATTGCAGATGAGTTACAACTCTGCAACACAGAATGGGTTCTTCCCTGGATGGATGGTC
E1_Theobroma_c_TcSEP1            ATGGGGAGAGGAAGAGTGGAGTTGAAGAGGATCGAGAACAAGATAAACCGACAGGTGACATTTGCAAAGAGAAGGAATGGTTTGCTAAAGAAGGCTTATGAGCTCTCAATTCTTTGTGATGCTGAGGTTGCGCTCATCATTTTCTCTAACCGTGGCAAGCTCTATGAGTTTAGCACTTCTAGCATGGCTAAGACACTTGAGAGGTACCATAGGTGCGGAACATTGGAACCTGGTCAAACAGAAAGTGACACACAGTATCAGGAATATTTGAAGCTCAAAGCAAAAGTTGAGGTCCTTCAACGTTCACAGAGACATTTTCTTGGGGAAGATTTAGGAGACTTGGGCAGTACGGAACTGGAGCAGCTAGAGCATCAGCTGGACTTCTCATTGAAGCAACTCAGGTCAACCAAGATGCATTCTATGCTTGATCAACTCGCTGAACTTCAAAGAAAGGAAGAAATCCTACTGGAAACCAACAGAAACCTGAGAAGGAAGTTGGAGGAAACTTCA---ACGCGATCAGAAACCGGGCAG---CCAAGCAGTTCCATGCAGATAGGTTAC------GCCGCATCTAATGGATTCATCCCTGGTTGGATGCTT
E1_Malus_d_MdMADS4               ATGGGAAGAGGGAAGGTGGAGTTGAAGAGGATCGAGAATAAGATAAATCGACAGGTAACATTTGCAAAAAGAAGGAATGGGCTGCTAAAGAAGGCGTACGAACTCTCAGTTCTCTGTGATGCTGAGGTTGCTCTCATCGTCTTCTCCACCAGCGGAAAGCTCTATGAGTTCAGCGGCCCTAGCATAGCGAAGACGCTTGAGAGGCATCAAAGATGCGGAGAACTGGGAGCAAGTCAATCTGCTGAGGACGAACAGTACCAAGAATACTTGAAGCTAAAAACGAAAGTAGAGGCCCTACAACGCACGCAGAGACATCTTCTTGGGGAAGATTTGGTTCATTTAGGCACGAAGGAGCTTCAGCAGCTTGAGAATCAACTAGATGTGTCGATGAAGAAAATCAGGTCAACGAAGACCCAATTTATGCATGTTCAGATTTCTGAGCTTCAAAGGAAAGAAGAAATGCTACTGGAAGCAAACACTGGACTGAGAAGGAAGTTGGAAGAAACTGCT---GGCCAACGAAAT---GGCCAA---TTAAACAATGCATTGCAGATCGGTACTAATGTAGCATCACAAACGGGATTCTTCCCCGGTTGGATGCTC
E1_Pachysandra_t_PAteSEP1        ---------------GTGCAGCTGAGACGGATGGAGAACAAGATAAATCGGCAGGTAACGTTTGCGAAGAGAAGGAATGGACTTCTTAAGAAGGCTTACGAGCTTTCTGTTCTCTGCGATGCTGAGGTTGCTCTTATCATCTTCTCGGCCCGTGGCAAGCTTTATGAGTTCAGCAGCTCCAGCATGCAAAATACGCTCGAAAGGTACCAGAAATGCGGTCCACTGGAACCTAGCCAACCAGCCAAGGAGACACAGTATCTGGAGTATATGAGGTTAAAAGCAAGAGTGGAGGGCCTACAACGATCTCAGAGAAACCTTTTTGGGGAAAACTTGGGCCCATTGAGCACAAAAGAGCTTGAGCAGCTTGAACATCAACTTGAGATGTCGTTGAACCAAATAAGGTCGACAAAGACCCAATTTATGCTTGATCAGCTTTCTGATCTTCAAAGAAAGGAACAAATGCTGCAAGAAGCTAACAGATCCTTAAAAAGGAAGTTGGAAGAAAATGCAAATTCCGGACCAGAATCCGGTCAA---TCAAATTCTACATTGCAAATTGGGTACAGCATCACCCCACAAAATGGATTTGTTCCTGGTTGGATGGTT
E1_Trochodendron_a_MADS3         ---------------------------------------AAGATCAATCGTCAGGTCACGTTCGCAAAGAGAAGGAATGGGATGCTGAAGAAGGCGTACGAGCTCTCAGTTCTCTGCGATGCTGAGGTTGCTCTCATCATCTTCTCTAATCGAGGCAAGCTTTATGAGTTCAGCACCTCTAGCATGCTAAAGACACTTGAAAGGTACCAAAAGTGCGGTGCCCTGGAAGCCAGCCAGCCAGCCATTGAGACACAGTACCAGGAATATTTGAAGCTAAAAGGAAGAGTTGAGGTCTTACAACGATCTCAGAGAAACCTTCTTGGTGAAGACTTGGGCCCGTTAAATACAAAGGAGCTTGAGCAGCTTGAGCAGCAACTAGAGATGTCCTTGAAGCAAATCCGGTCGACAAAGACCCAATTTATGCTTGATCAGCTTTCTGATCTTCAAAGAAAGGAACAAATGCTACAAGAAGCTAACAGAGCCTTAGGAAGGAAGTTGGGTGAAAGTGCAAATACCCGCCTAGAAGCTGGTGAA---CCAAATTCTTCAATGCACATTGGATACACCGTTGCACCACAAAATGGATTCATTCCTGGGTGGATGCTC
E1_Nelumbo_n_NEnuSEP1            ---------------------------------------AAGATAAATCGTCAGGTTACGTTCGCAAAAAGAAGGAACGGCCTTCTTAAGAAGGCTTACGAGCTCTCTGTTCTCTGTGATGCCGAGGTTGCTCTCATCATCTTCTCTAACCGAGGCAAACTTTATGAGTTCAGCAGCTCTAGCATGCTCAAGACCCTCGAACGTTACCAAAAATGCGGTGCACTGGAAGCTAGCCAGCCAGCCAAGGAGACACAGTACCAGGAATATTTGAAGCTGAAAGCAAGAGTTGAGGTCCTACAACGATCTCAGAGAAACCTTCTTGGAGAAGACTTGGGTCCACTAAGCACAAAAGAGCTTGAACAGCTTGAGCATCAGCTTGAGATGTCTTTGAAGCAAATCAGATCAACAAAGACCCAATTAATGCTTGATCAGCTGTCTGATCTCCAAAGAAAGGAACAAATGCTCCAAGAAGCTAACAGAGACCTAAAAAGGAAGCTGGATGAAAGTTCTAATCCTCGGCTGGAAGCTGGTCAA---TCAAATTCAACTTGGCAAATTGGATATACTGTTGCTTCACAAAATGGTTATATTCCTGGGTGGATGCTT
E1_Aquilegia_c_AcoSEP1           ATGGGGAGAGGGAAAGTAGAGTTGAAGAGAATAGAAAACAAGATAAATCGACAAGTAACATTTGCTAAGAGAAGAAATGGACTGTTAAAGAAAGCTTATGAACTTTCTGTTCTTTGTGATGCTGAAGTTGCTCTTATTATTTTTTCTAGTAAAGGCAAGCTTTGTGAGTTCAGCAGCTCAAGCATGTTAAAGACACTTGAGAGGTACCGAAGAAGCGGGGCGTTAGAAGATACTCCACCTGCAAATGATACTGAGTATCAGGAATATGTGAGGCTAAAAGGAAAGTATGAAGTTCTACAACAGTGTCAAAGAAATCTGCTTGGTGAAGACTTGGATCCATTAAGTATAAAGGAACTTGATCAGATTGAGCATCAACTGGAGTCATCTCTTAAAGTAATCAGATCAACAAGGACCCATTTCATGTTTGATCAGCTTATGGAGCTTCAAAAGAAGGAACAGATGCTGCGAGAAGCTAACAAAACGTTGAAAAAGAAGTTGGATGAAGCTGCAAGTCACCAACTCGAAGCAGGACAA---CCAAATTCAACAATGCAAATACGATACAATGTTCTGCGACAAAATGGCTTCATCCCTGGATGGATGCTC
E1_Nigella_d_NdSEP1              ATGGGAAGAGGGAAAGTTGAACTGAAGAGGATAGAAAACAAGATAAACCGTCAGGTTACCTTTGCAAAGAGAAGAAATGGACTGTTGAAGAAGGCTTATGAACTTTCTGTTCTTTGTGATGCTGAAGTTGCTGCTATCATCTTCTCTAGTAGAGGAAAGCTTTATGAGTTCAGCACCTCTAGCATGCTAAAGACAATTGAAAGGTACCAAAAAACCGATGCATTAGAAGCTAATCCACCAGTGAACGATACTCAGTATCAGGAATATTTGAGGCTAAAAACTAGGGTTCAAGTTCTACAACAATCTCAAAGAAACCTACTTGGGGAAGACTTGGAGAACTTAACTCTACAAGAGCTTGAGCAGCTTGAGCATCAGCTAGATGCATCTCTAAGGCAAATCAGATCTATTCAGAATGACCACATGTTTGATCAGCTTTCCGAGCTTCAGAGCAAGGAAATTACGTTACGGGAAACTAATAAAATGCTAAGAAGGAAGTTGGATGCAGCCATTAATCGTCAGCTG---------CAA---CCAAACTCGACACTGCAATTAGGATACGGTATTCCACAACAAAATGGATTCTTTCCTGGGTGGATGCTC
E1_Eschscholzia_c_EcAGL2         ATGGGTAGAGGAAGAGTTGAACTGAAGAGGATTGAAAACAAGATTAATCGTCAAGTAACATTTGCTAAGAGAAGAAATGGGATTTTGAAGAAAGCTTTTGAGCTTTCAGTTCTTTGTGATGCTGAGGTTGCTCTTATCATCTTCTCTAGCCGTGGAAAGCTTTATGAGTTTAGCAGCTCTAGCATACTGAAGACGCTCGAGAGGTATCAAAGGTGCAATGCATCACAAGCTAGCAGGTCAATCAAAGACAATGATTACCAGAACTATTTGAAGCTAAAATCAAGAGTTGAGGTTTTACAACAAAACCAGAGAAACTTGCTTGGGCTAGACTTGGAGCCCTTGAGTCTGAAGGAACTTGACCAGCTTGAGAGTCAATTAGAGGTTTCATTAAAACAAGTTACATCAACAAAGACTCAGTTTATGCTCGATAATCTCTCCGACCTTCAAACAAAGGAAGAAGTGCTGCAAGAAGCCAATAGATCCTTGAACAGAAAGATGGAAGAAATGGCAATTCCTCAACTAGAAGCCGGAATA---ACGAACCCAACTTTTCAAATTGGAAGCACTGATCCTACTCAACTTGGATACTTCCCTTCATGGAGCTTT
E1_Epimedium_s_EsAGL2_1          ATGGGAAGAGGAAGAGTGGAACTAAAGAGGATTGAGAACAAGATAAATCGGCAAGTCACTTTTGCTAAGAGAAGAAATGGTCTTCTCAAAAAGGCTTACGAACTCTCTGTTCTCTGTGATGCTGAGGTTGCTGTCATCATCTTCTCCAGTAGAGGAAAGCTTTATGAGTTCAGCGGTTCTAGCATGCTAAAGACCCTCGAGAGATACAACCAATGCAATCCTTTGGAAGCAAACGCCCCGGACAAGGAGACAGAGTACCATGAATATATGAAGCTAAAAGGAAGACTTGAACTTCTACAGCAAAATCAGAGAAATCTGCTCGGAGAAGACCTGGATTCGTTAACTACAAATGAGCTTGATCAGCTTGAGAATCAACTCGAGACGTCGTTAAAGCAGATTAGATCAACAAAGACTCAGTATATGCTTGATCAACTTTCTGATCTTCAACAAAAGGAACAAATGCTGAAAGAAGCTAACGCAACCTTAAGAACAAAGTTGGATGGAAGTGCAATTCCCCAACTACAACTAGCCCAA---CCAAATCCCACTAATCAAATGGGATATACTAACCAGCCACAGAATGGCTTCATTCCTGGATGGATGTTG
E1_Nigella_d_NdSEP2              ATGGGAAGAGGGAAAGTTGAGCTGAAGAGAATTGAAAACAAGATAAATCGTCAGGTTACTTTTGCTAAGAGAAGAAATGGTCTTCTCAAGAAAGCTTATGAACTCTCTCTTCTTTGTGATGCTGAAGTTGCTCTTATTATCTTCTCTCCTGCTGGAAAACTCTATGAGTTCAGTAGTTCTAGCATGTTGAAGACACTACAGAGGTACCAAAAGAGTGAAGAAATGGAAAATAGCACATCTAACCAAGTGACTCAGTATCGGGACTATTTGAGCCTCAAAGGAAAAGTTGAGTTTCTGCAGCAAACACAAAGGAACCTTCTTGGAGAAGAGTTGGCTCCCTTGAATACCAGAGAGCTTGAGCAGCTCGAAACTAAATTGGAGATGTCATTGAAGCAAGTCAGGTCCACTAAGAACCGTTGTATGAATGATCAGCTTTCTGATCTTCGAAGGCAGAAAGAAGTTCTAGAGGAGGCAAACCGATTATTAAAAAGCCAG---GATGAGAGTATGAATGTGAGACAACAAGACGGTCGA---ACTAATACGACATTGGGTGTTCAATGCCCAGTTGCAACACCTGATTGCTGCATTCCTAGATGGATGCTC
E1_Aquilegia_c_AcoSEP2A          ATGGGGAGAGGAAAAGTAGAGTTGAAGAGAATTGAAAACAAGATAAATCGTCAAGTAACATTTGCAAAAAGAAGAAATGGATTATTGAAGAAAGCTTATGAATTATCAGTGCTTTGTGATGCTGAAGTTGCTCTCATTATCTTCTCTACTCGTGGTAAACTCTATGAGTTCAGTACTTCAAGCATGTTGAAGACACTTGATAAGTACCAAAAATCCGCAGCATTGGAAACGAGCACATCAGCCAAAGAAACACAGTACCAAGAATATTTGAGGCTAAAAGCAAGAGTCGAAATTCTACAACAATCTCAGAGGAACCTTCTTGGGGAAGAGTTGGGCTCATTAAGTACTAAGGAGCTTGATCAACTTGAGCATCAACTGGATATGTCGCTAAAACAAATTAGGTGTACCAAGACTCAATTTATGCTCGATCAGCTTTCTGATCTTCAAGGGAAGGAGCAAGTTTTAGAAGAGGCAAACAGTTCTTTAAGAAGAAAGCTAGATGAGATTGCAAATGCCAGACTAGCATCTGGTCAA---TCTAATTCAACATTGCATGTTGGTTACACAGTTGCACCACAAAATGGTTTCATCCCTGGTTGGATGGTT
E1_Epimedium_s_EsAGL2_2          ATGGGGAGGGGGAGAGTGGAGTTGAAGAGAATCGAAAACAAGATAAATCGACAAGTAACGTTTGCTAAACGAAGGAATGGACTTCTCGAAAAGGCCTATGAGCTCTCTGTCCTCTGCGATGCTGAGGTTGCTCTTATTATCTTCTCTGCTCGTGGAAAACTTTATGAGTTTAGCAGTTCCAGCATGTACAAGACATTGGAGAGGTATCAAAGGTGCGTTGCATCACAAGCTAGCTCGTCCGCAAACGAGCCAGAGTATCAGGAATATTTGAGGCTCAAGGCAAGAGTTGATTTTCTACAGCAATCTCAAAGAAACCTTCTGGGCGAGGAGTTGGGCTCACTTAATACAAAGGAACTTGACCAGCTTGAACATCAACTGGAGATATCCTTGACGCAAGTCAGATCCACAAAGACTCAAGGTATGCTTGATCAGCTTTCGGATCTTCAAAAGAAGGAAGAAATGCTGCATGAAGCTAACAATTCTTTGAAAAAGGAGTTGGACGAAAGGGCAAATCCCCGACCAGAAACTGGTCAA---ACAAATTCAAACTTGCGAATGGGATTACAAGTTGCACCACAAAATGGATTCATTCCAGGTTGGATGCTC
E1_Akebia_t_AktSEP1_2            ATGGGGAGAGGAAGAGTAGAGCTGAAGAGGATCGAAAACAAGATAAATCGACAGGTCACGTTCGCAAAGAGAAGAAACGGTCTTCTCAAGAAAGCTTACGAGCTTTCCATTCTCTGCGATGCTGAGGTTGCTGTCATCATCTTCTCTTCTCGAGGCAAGCTCTTTGAGTTCAGCAGTTCTAGTATGTCCAAGACGCTAGAAAGGTACCAACAATGTCGTGCAGTGGAAGCAAGCACATCGGCCAACGAGACGGAGTACCAGGACTATTTAAGGCTGAAAGCAAGAGTAGAGGTTCTGCAGCAATCTCAGAGAAACCTTCTCGGGGAAGAGTTGGGCTCACTAGGTACAGGAGAGCTAGAACAACTTGAGCATCAACTTGAGATGTCTTTGAATCAAGTCAGATCCACGAAGACTCAGTTTATGCTTGATCAACTTACTGATCTTCAAAGGAAGGAACAAATGCTACAAGAAGCCAACAGAACCTTAAGAAGAAAGTTGGATGAAAGTACAAATCCCACACTAGAAGCTGGTCAA---TCAAATTCAATGCTGCAAATTGGATACACTGTTGCGCCACAAAATGGCTTCATTCCTGGGTGGATGCTC
E1_Euptelea_p_EUplSEP1           ATGGGAAGAGGGAGAGTAGAGCTGAAGAGGATTGAGAACAAGATTAATCGTCAGGTCACGTTCGCTAAGAGAAGGAATGGTCTTCTTAAGAAGGCTTATGAGCTTTCCATTCTCTGCGATGCTGAGGTTGGTCTCATCATCTTCTCTAACCGGGGCAAGCTCTATGAGTTCAGCAGCAATAGCATGCTCAAGACGCTCGACAGGTACCAAAAATGCGGGGCATTGGAAGCTAGCATGCCACCAAAGGATACACAGTACCATGAATACTTGAAGCTCAAAGCAAGGGTTGAGGTTCTACAACGATCTCAAAGAAATCTACTTGGGGAAGACTTGGGCTCATTAAATACGAAGGAGCTCGAGCAGCTAGAGCATCAGCTGGAGATGTCCCTGAAGCAAATAAGATCGACAAAGACTCAGCTTTTGCTCGATCAGCTTTCTGATCTTCAAAGACAGGAACAACATCTACAAGAAACTAATAGAGCATTAAGAAGGAAGTTGGATGAAAGTGGAATTCCCCAACTAGAAACTGGTCAA---TCAAATTCCACATTGCAGATTGGATACAACATTGCACCACAAAATGGCTTCATTCCTGGATGGATGCTC
E1_Akebia_t_AktSEP1_1            ATGGGGAGAGGAAGAGTAGAGCTGAGGAGGATCGAAAATAAGATAAATCGTCAGGTGACATTCGCAAAGAGAAGAAACGGTCTTCTAAAAAAAGCTTATGAGCTCTCTGTTCTTTGCGATGCTGAGGTTGCTCTCATCATCTTTTCTAGCCGAGGCAAGCTTTATGAGTTCAGCAGCTCTAGCATGCTAAAGACACTTGACAGGTACCAAAAGTGCGGCACATTGGAAGCTAGCATGCCACCCAAGGACACACAGTACCAGGAATATTTGAGGCTCAAGGCAAGAGTTGAGGTTCTGCAACAAACTCAAAGAAACCTGCTTGGGGAGGACTTGGGCCCACTAAATACTAAGGAACTTGATCAGCTTGAGAATCAACTGGAGACATCCTTAAGGACAATCCGATCAACAAAGACTCAGTTTTTGTTTGATCAGCTTTCTGATCTTCAAAGAAAGGAACAAATGCTACATGAAGCAAATAGAACCTTGCGAAGGAAGTTGGATGAAAGTACAATCCCTCAACTGGACGCTGGTCCG---TCAAATTCCACACTGCAAATTGGATACAATAATGGCTCACAAAATTGCTTCATTCCTGGGTGGATGCTT
E1_Zea_m_ZMM8                    ATGGGTCGCGGCAAGGTGGAGCTGAAGCGGATCGAGAACAAGATCAGCCGGCAGGTGACGTTCGCCAAGCGCAGGAACGGGCTGCTCAAGAAGGCGTACGAGCTGTCGCTGCTGTGCGACGCCGAGGTCGCGCTCATCATATTCTCCGGCCGCGGCCGCCTCTTCGAGTTCAGCTCCTCATGCATGTACAAAACACTCGAGAGATACCGCAGCTCCAGCACACAGGAAGTAAAAGCTCCACTGGAGAGT---GAATACCAGGACTACTTGAAGTTGAGGACCAGAGTTGATTTTCTCCAGACTACACAAAGAAACATCCTTGGCGAAGATCTGGGCCCACTCAGCATGAAGGAGCTCGAGCAGCTGGAGAACCAGATAGAGGTATCCCTGAAGCATATCAGGTCAAGAAAGAATCAGATGCTACTCGACCAGCTCTTTGATCTCAAAAGCAAGGAACAAGAGTTGCAGGATCTCAACAAAGACCTAAGGAAAAAGCTGCAAGAAAGTCCGAATGTGCACGTCGAGGAAGGCCCG---TTCGATCCTTCCCTGCAGACACGGTACAACGAGGACGCGCCTCACGGTCGG---TCTGGATGGATA---
E1_Zea_ZmM14                     ATGGGTCGCGGCAAGGTGGAGCTGAAGCGGATCGAGAACAAGATCAGCCGCCAGGTGACGTTCGCCAAGCGCCGCAACGGACTGCTCAAGAAGGCGTACGAGCTGTCGCTGTTGTGCGACGCGGAGGTCGCGCTCATCATCTTCTCCGGCCGCGGCCGCCTCTTTGAGTTCAGCTCCTCATGCATGTACAAAACACTCGAGAGATACCGCAGCTCC---TCACAAGAAGTAAAAACTCCACTGGACACT---GAATACCAGGATTATCTCAAGTTGAGGACAAGGGTTGAATTCCTCCAAACTACACAAAGAAATATTCTTGGGGAGGATCTGGGTCCACTTAGCATGAAGGAGCTCGAGCAGCTGGAGGACCAAATAGAGATATCTCTGAAGCATATCAGCTCAAGAAAGAATCAAATGCTACTTGATCAGCTCTTTGACCTCAAAAGCAAGGAACAAGAATTGCTGGATCTCAATAAAGACCTAAGGAAGCAGCTGCAAGAAAGGCCAAACGCGCGTGTCGAGGAAGGTCCT---TATGATCCTTCCCTGCAGTTCGGGTACAACGAGGACGTGCCGCATGGTCGA---TCTGGATGGATA---
E1_Sorghum_b_SbLHS1              ATGGGTCGCGGCAAGGTGGAGCTGAAGCGGATCGAGAACAAGATCAGCCGGCAGGTGACGTTCGCCAAGCGCCGGAACGGGCTGCTCAAGAAGGCGTACGAGCTGTCGCTGCTGTGCGACGCCGAGGTCGCGCTCATCATCTTCTCCGGCCGCGGCCGCCTCTTCGAGTTCAGCTCGTCATGCATGTACAAAACACTCGAGAGATACCGCAGCTCCAGCTCACAGGAAGTAAAAGTTCCACTGGACAGT---GAATACCAGGATTATCTGAAGTTGAGGACAAGAGTTGAATTTCTTCAAACTACACAAAGAAATATTCTTGGTGAGGATCTGGGTCCACTTAGCATGAAGGAACTTGAGCAGCTGGAGAACCAAATAGAGACATCCCTGAAGCAGATCAGGTCAAGAGAGAATCAAATGTTACTTGATCAGCTCTTTGATCTCAAAAGCAAGGAACAAGAATTGCAGGATCTCAATAAAGACCTAAGGAAAAAGCTGCAAGAAAGTCCAAATGTGCATGTTGAGGAAGGTCCT---TATGATCCTTCCCTGCAGATTGGGTACAACGAGGACGCGCCACACGGTCGA---TCTGGATGGATA---
E1_Pennisetum_g_PgLHS1           ------------------------------ATCGAGAACAAGATCAGCCGGCAGGTGACGTTCGCCAAGCGCCGGAATGGGCTGCTCAAGAAGGCGTACGAGCTCTCCCTGCTGTGCGACGCCGAGGTCGCGCTCATCATCTTCTCCGGCCGCGGCCGCCTCTTCGAGTTCAGCTCCTCATGCATGTACAAAACACTCGAGAGATACCGCAGCTCCGGCTCACAGGAAGTAAAAACTCCATCAGACGGT---GAGTACCAGGATTATTTGGAGTTGAAGACCAGAGTTGAATTTCTTCAAACTACACAAAGAAATATTCTTGGTGAGGATCTGGGTCCACTTAGCATGAAGGAGCTTGAGCAGGTTGAGAACCAAATTGAGATATCCCTGAAACATATCAAGGACAAGAAGAACCAGATGTTGCTTAATCAGCTCTTTGATCTGAAAAGTAAGGAGCAAGAACTACAGGACCTTAACAAGGACCTCAGGAAAAAGTTGCAAGAAAATGCAAGTGTGCATCTTGAAGAAGGTCCT---TATGATCCTTCCCTGCAGATCGGGTACAACAACGAGATGGAC---------------------------
E1_Setaria_i_SiLHS1              ------------------------------ATCGAGAACAAGATCAGCCGGCAGGTGACGTTCGCCGAGCGCCGGAACGGGCTGCTCAAGAAGGCGTACGAGCTCTCGCTGCTGTGCGACGCCGAGGTCGCGCTCATCATCTTCTCCGGCCGCGGCCGCCTCTTCGAGTTCAGCTCGTCATGCATGTACAAAACACTCGAGAGATATCGCAGCTCCGGCTCACAGGAAATAAAAACCCCATTGGACGGT---GAATACCAGGATTATTTGAAGTTGAAGACCAGAGTTGAATTTCTTCAAACTACACAAAGAAATATTCTTGGTGAGGATCTGGGTCCACTTAGCATGAAGGAGCTTGAGCAGCTTGAGAACCAAATAGAGATATTCCTGAAACATATCAGGACAAGAAAGAATCAAATGTTGCTTGATCAGCTCTTTGATCTGAAAAGTAAGGAGCAAGAACTACAGGACCTTAACAAGGACCTCAGGAAAAAGTTGCAAGAAAATGCAAGTGTGCATGTTGAAGAAGGTCCT---TATGATCCTTCCCTACAGATTGGGTACAACAACGAAATGGAC---------------------------
E1_Urochloa_m_UmLHS1             ---------------------------------------------------------------TCCAAGCGCAGGAACGGACTGCTCAAGAAGGCGTACGAGCTCTCGCTGCTGTGCGACGCCGAGGTCGCGCTCATCATCTTCTCCGGCCGCGGCCGCCTCTTCGAGTTCAGCTCGTCATGCATGTACAGAACACTCGAGAGATACCGCAGCTCCACCACACAGGAAGTAAAAACTCCATTGGATGGT---GAATACCAGGATTATTTGAAGTTGAAGACTAGAGTTGAATTTCTTCAAACTACACAAAGAAATATTCTTGGTGAGGATCTGGGTCCACTTAGCATGAAGGAGCTTGAGCAGCTTGAGAACCAAATAGAGGTTTCCCTGAAACATATCAGGACAAGAAAGAATCAAATGTTACTTGATCAGCTCTTTGATCTGAAAAGCAAGGAGCAAGAATTACAGGACCTTAACAAGGACCTCAGGAAAAAGTTGCAAGAAAATGCAAATGTGCATGTTGAAGAAGGTCCT---TATGACCCTTCCCTGCAGATTGGGTACAACGAGGACGCGCCC---------------------------
E1_Chasmanthium_l_ClLHS1         ------------------------------ATCGAGAACAAGATCAGCCGGCAGGTGACGTTCGCGAAGCGCCGGAACGGGCTGCTCAAGAAGGCGTACGAGCTCTCGCTGCTGTGCGACGCCGAGGTTGCGCTCATCATCTTCTCCGGCCGCGGCCGCCTCTTCGAGTTCAGCTCATCATGCATGTACAAAACACTCGAGAGATACCGCAGCTCCAACTCACAGGAAGTAAAAGCTCCTTTGGACAGT---GAATACCAGGAGTATTTGAAGTTAAGGACCCGAGTGGAATTTCTTCAAACTACACAAAGAAATATTCTTGGTGAGGATCTGGGTCCACTTAGTATGAAGGAGCTTGAGCAGCTCGAGAACCAAATAGAGATATCCCTGAAACATATCAGGACAAGAAAGAGTCAAGTGTTGCTTGATCAGCTCTTTGATCTGAAAACTAAGGAACAAGAATTGGAGGATATTAGCAAAGGCCTGAGGAAAAAGTTGCACGAAAGTGGAAATGCACATATTGAAGAAGGTCCT---TATGAATCTTCCCTGCAGATAGGGTACAACAACGAAATGGAC---------------------------
E1_Eleusine_c_EcLHS1             ------------------------------CTCGAGAACAAGATCAGCCGGCAGGTGACGTTCGCCAAGCGCCGGAACGGGCTTCTCAAGAAGGCGTACGAGCTCTCGCTGCTGTGCGACGCCGAGGTCGCCCTCATCATCTTCTCCGGCCGCGGCCGCCTCTTCGAGTTCAGCTCATCTTGCATGTACAAAACACTCGAGAGATACCGCACCTGCAACTCACATGAAGTAAAGGCCCCACTGGACAGT---AAGTACCAGGACTATTTGAAGTTGAAGACCAGAGTTGAATTTCTTCAAACTACACAAAGAAATATTCTTGGTGAGGATCTGGGCCCACTTAGCAATAAGGAGCTTGAGCAGCTTGAGAAACAGATAGAGATATCTCTAACACAGATCAGATCAAGAAAGAACCAAATGTTACTTGTTCAGCTCTTAGATCTGAAAAGTAAGGAGCAAGAGTTGCAGGATCTTAACAAAGACCTGAGGAAAAAGTTGAAGAAATGTGGAAATGCGCATATTGAGGAAGGCCCT---AATTATTCTTCCCTGCAGATCGGGTATAACAACCAAATTGCAAAC------------------------
E1_Eleusine_i_EiLHS1             ---------------------------------------------------------------TCCAAGCGCCGGAACGGACTGCTCAAGAAGGCGTACGAGCTCTCGCTGCTGTGCGACGCCGAGGTCGCCCTCATCATCTTCTCCGGCCGCGGCCGCCTCTTCGAGTTCAGCTCATCTTGCATGTACAAAACACTCGAGAGATACCGCACCTACAACTCACATGAAGTAAAGGCTCCACTGGACAGT---GAGTACCAGGACTATTTGAAGTTGAAGACCAGAGTTGAATTTCTTCAAACTACACAAAGAAATATTCTTGGTGAGGATCTCGGCCCACTTAGCAACAAGGAGCTTGAGCAGCTTGAGAACCAGATAGAGATATCTCTAAAACAGATCAGATCAAGAAAGAACCAAATGTTACTTGATCAGCTCTTTGATCTGAAAAGTAAGGAGCAAGAGTTGCATGATCTTAACAAAGGCCTGAAGAAAAAGTTGAAGGAATGTGGAAATGCGCATATTGAGGAAGGCCCT---TATAATTCTTCCCTGCAGATCGGGTATAACAACCAAATTGCGAACCCCAAT------GAA---------
E1_Danthonia_s_DsLHS1            ------------------------------ATCGAGAACAAGATCAGCCGGCAGGTGACGTTCGCCAAGCGCCGGAACGGGCTACTCAAGAAGGCGTACGAGCTCTCGCTGCTGTGCGACGCCGAGGTCGCGCTCATCATCTTCTCCGGCCGCGGCCGCCTCTTCGAGTTCAGCTCATCATGCATGTACAAAACCCTTGAGAGATACCGCACCTGCAACTCACAGGAAGCAAAAGCTCCTTTGGACAGT---GAATACCAGGAGTATCTGAAGTTGAAGACAAGAGTTGAATTTCTGCAAACCACACAAAGAAATATTCTTGGCGAGGATCTGGGCCCACTCAGCAGTAAGGAGCTTGAGCAGCTTGAGAACCAAATAGAGATATCCCTGAAACATATCAGGACAAGAAAGAATCAAGCATTACTTGATCAACTCTTTGATCTGAAAAGTAAGGAACAAGAATTACAGGATCTTAACAAGGACCTGAGGAAAAAGTTGCAAGAAAGCGGAAATGCGCATATTGAAGAAGGCCCT---TCTGATTCTGACTTGCATATGGGGTATAACAACGAGATGGCGCAC------------------------
E1_Aristida_p_AlLHS1             ------------------------------ATCGAGAACAAGATCAGCCGGCAGGTGACGTTCGCGAAGCGGCGGAACGGGCTGCTCAAGAAGGCGTACGAGCTCTCGCTGCTGTGCGACGCCGAGGTCGCGCTCATCATCTTCTCCGGCCGCGGCCGCCTCTTCGAGTTCAGCTCCTCATGCATGTACAAAACCCTCGAGAGATATCGTAGCTGCAACCCGCAAGAAGCAAAAGCACCCCAAGAAAGT---GAATACCAGGAGTACTTGAAGTTGAAGACCAGAGTCGAATTTCTTCAAACCACACAAAGAAATATCCTTGGTGAGGATCTAGGTCCACTTAGCATGAAGGAGCTTGTGCAGCTAGAGAACCAAATAGAGATATCCCTGAAACAAATCAGATCAAGAAAGAATCAAATGTTACTTGACCAGCACTATGATCTGAAAAATAAGGAGCAAAAATTGCAGGATCTTAACAAAGACTTGAGGAAAAAGCTGCAAGAAAGTGGAAATGCGCATATTGAAGAAGGTCCT---AATGATTCTTCCCTGCAGATTGGGTACAGCAACGAAATGGCT---------------------------
E1_Hordeum_v_HvM7                ATGGGTCGTGGGAAGGTGGAGATGAGGCGGATCGAGAACAAGATAAGCCGGCAGGTGACCTTCGCCAAGCGCCGGAACGGGCTGCTCAAGAAGGCCTACGAGCTCTCGCTGCTCTGCGACGCCGAGGTCGCCCTCATCATCTTCTCCGGCCGCGGCCGCCTCTTCGAGTTCAGCTCCTCATGCATGTACAAAACTCTTGAGAGGTACCGCACCTGCAACTCACAGGAAGCAACACCTCAGGTAGAAAAT---GAGTACCAGGAATATTTAAAGCTGAAGACAAGAGTTGAATTTCTTCAAAGTTCACAAAGAAATATTCTCGGTGAGGATCTGGGCCCACTTAGCATGAAGGAGCTTGACCAGATAGAGAACCAAATAGATGCATCCCTCCAGCATATCAGGTCAAAAAAGAATCAAGTATTACTCGATCAGCTATTTGAACTGAAAAGTAAGGAGCAAGAATTGCAGGATGAAAACAAAGACTTGAGGAAGAAGCTGCAAGACTGCGGAAATGCGCATATGCAAGACGGTCCT---TACGATACCTCCATGCAAATTGGGTATAACAACAGACACGCTGGTGGACAT---CCTGGATGGATA---
E1_Avena_s_AsLHS1                ------------------------------ATCGAGAACAAGATAAGCCGGCAGGTGACCTTCGCCAAGCGCCGGAACGGGCTGCTCAAGAAGGCGTACGAGCTCTCGCTGCTCTGCGACGCCGAGGACGCCCTCATCATCTTCTCCGGCCGCGGCCGCCTCTTTGAGTTCAGCTCCTCATGCATGTACAAAACACTTGAGAGATACCGCACCTGCAACTCACAGGAAGCAGCACCTCTCGTGGAAAAT---GAATACCGGGAATATTTGAAGCTGAAGACCAGAGTTGAATTTCTTCAGAGCTCACAAAGAAATATCCTCGGTGAAGATCTGGGTCCACTTAGCATGAAGGAGCTTGATCAGATTGAGAGCCAAATTGATGTATCCCTGAAGCATATCAGGTCAAGAAAGAATCAAGTATTACTTGATCAGCTATTTGACCTGAAAAGCAAGGAGCAAGAATTGCAGGATCAAAACAAAGACTTGAGGAAGAAGTTGCAAGAATGTGGAAATGCTCATATGCAAGACGGACCA---TATGATTCCTCCATGCAAATAGGGTACRACAACGAACACGCTAATGCACAG---CCTGGATGGATA---
E1_Lolium_p_LpMADS9              ATGGGTCGCGGGAAGGTGGAGATGAGGCGGATCGAGAACAAGATAAGCCGGCAGGTGACCTTCGCCAAGCGCCGGAACGGGTTGCTCAAGAAGGCGTACGAGCTCTCGTTGCTTTGCGACGCCGAGGTTGCGCTCATTATCTTCTCCAGCCGCGGTCGCCTCTTCGAGTTCAGCTCATCGTGCATTTATAAAACACTTGAAAGGTACCGCACTTGCAACTCACAGGAAGCAAACCCTCCACTGGAAAAC---GAATACCAGGAATATTTAAAGCTGAAGACCAGAGTCGAATTCCTTGAAAGTTCACAGAGAAATATTCTCGGTCAAGATCTGGGTCCACTTAGCATTAAGGAGCTTGATCAGATTGAGAACGACATAGATGTATCCCTCAAGCATATCAGGTCAAGAAAGAGTCAAGTATTAGTTGACCAGCTATCTGACCTGAAAAATAAGGAGCAAGAACTGCAGGATCAAAACAAAGACTTGAGGAAGAAGTTGCAAGACCTTGAAAACGCACACATGCAAGATGGACCC---TATGGTTCCTCCATGCAAATTGGCTATAACAACAAAATATCTAATGGAGAA---CCTGGATGGATA---
E1_Lithachne_h_LhLHS1            ------------------------------ATCGAGAACAAGATCAGCCGGCAGGTGACGTTCGCCAAGCGGCGGAACGGGCTGCTGAAGAAGGCATACGAGCTGTCGCTGCTCTGCGACGCCGAGGTCGCGCTCGTCATCTTCTCCGGCCGCGGCCGCCTCTTCGAGTTCAGCTCCTCATGCGTGCACAAAACGCTCGAGAGGTACCGTAGCTGCAACACACAGGAAGCAAATGCTCCGGTGGAAAAT---GAATATCATGAATACTTAAAGCTGAAGACCAGGGTTGACTTTCTTCAGACCAATCAAAGAAACATTCTTGGTGAGGATCTGGGCCCACTTAGCATGAAGGAGCTTGAGCAGCTTGATAACCAGATAGAAACATCACTCAAACAAATCAGGTCAAGAAAGAATCAAGTATTACTTGATCAGCTATTTGATCTGAAAAGCAAGGAGCAAGAATTGCAGGATATTAACAAAGATTTGAGGAAGAAGTTGCAAGAAGGTGATAAAGTGCATATTCAAGACGGACCT---TATGATCCATCCATGCAAATTGCGTACAACCACGAAATGGCT---------------------------
E1_Dendrocalamus_l_DlMADS13      ATGGGCAGGGGTAAGGTGGAGCTGAAGCGGATCGAGAACAAGATAAGCCGGCAGGTGACGTTCGCCAAGAGGAGGAACGGGCTGCTCAAGAAGGCGTACGAGCTCTCACTGCTGTGCGACGCCGAGGTCGCGCTCATCATCTTCTCCGGCCGCGGCCGGCTCTTCGAGTTCAGCTCGTCATGCATGTACAAAACACTCGAGAGATACCGCACCTGCAACTCACTGGAAGCAAATGCTCCGGTGGAAAAT---GAATACCAGGAATATTTGAAGCTGAAGACCAGAGTTGAGTTTCTTCAAACCACACAAAGAAATCTTCTTGGGGAGGATCTGGGCCCACTTAGCATGAAGGAGCTTGAGCAGCTTGGTAACCAAATAGAGACATCCCTCAAACAAATCCGGTCAAGAAAGAATCAAGTATTACTTGATCAGCTATTTGATCTGAAAAGTAAGGAGCAAGAATTGCAGGATCTTGGCAAAGATTTGAGGAAGAAGCTGCAAGAAAGTGGAAATGCACATATTCAAGATGTACCT---TGTGAATATTCCATGCAAATTGGGTATAACAACGAAGCTCAAAATGGACAC---ACTGGGTGGATG---
E1_Leersia_v_LvLHS1              ------------------------------CTCGAGAACAAGATCAGCAGGCAGGTGACGTTCGCTAAGCGGAGGAACGGGCTGCTCAAGAAGGCGTACGAGCTGTCGCTGCTCTGCGACGCCGAGGTCGCCCTCATCATCTTCTCCGGCCGCAGCCGCCTCTTCGAGTTCAGCTCATCATGCATGTACAAGACACTGGAGAGGTACCGCAGCTGCAACTCACAGGATGCAGCAGCTCCA---GAAAAC---GAATACCAAGAATACTTGAAGCTGAAAACAAGAGTTGAATTTCTTCAAACCACACAAAGAAATATTCTTGGTGAGGATCTGGGCCCACTAAGCATGAAAGAGCTTGAGCAACTTGAGAATCAAATAGAGGTCTCCCTCAAACAAATCAGGACAAGAAAGAGCCAAGCACTACTTGATCAGCTTTTTGATCTGAAGAGCAAGGAGCAACAACTGCAAGATCTTAACAAAGACCTGAGGAAAAAGTTACAGGAAAGTGCAAATGTGTATATGCAGGATGGTCCT---CATGACCACTCCCTGCAGATTGGGTATAACAATGAAATGGCT---------------------------
E1_Oryza_s_OsMADS1               ATGGGGAGGGGGAAGGTGGAGCTGAAGCGGATCGAGAACAAGATCAGCCGGCAGGTGACGTTCGCCAAGCGCAGGAACGGCCTGCTCAAGAAGGCCTACGAGCTCTCCCTCCTCTGCGACGCCGAGGTCGCCCTCATCATCTTCTCCGGCCGCGGCCGCCTCTTCGAGTTCAGCTCATCATGCATGTACAAAACCTTGGAGAGGTACCGCAGCTGCAACTCACAGGATGCAGCAGCTCCA---GAAAAC---GAATACCAAGAATACCTGAAGCTGAAAACAAGAGTTGAATTTCTTCAAACCACACAGAGAAATATTCTTGGTGAGGATTTGGGCCCACTAAGCATGAAGGAGCTGGAGCAGCTTGAGAACCAGATAGAAGTATCCCTCAAACAAATCAGGTCAAGAAAGAACCAAGCACTGCTTGATCAGCTGTTTGATCTGAAGAGCAAGGAGCAACAGCTGCAAGATCTCAACAAAGACTTGAGGAAAAAGTTACAGGAAAGTGCAAATGTGCATATGCAAGATGGTCAC---CATGACCATTCCCTGCAGATTGGGTAT------CAGTACGACAATGAACAC---ATCCCATGGATA---
E1_Ehrharta_e_EeLHS1             ------------------------------ATCGAGAACAAGATCAGCAGGCAGGTGACGTTCGCCAAGCGCAGGAACGGGCTGCTCAAGAAGGCGTACGAGCTCTCGCTGCTCTGCGACGCCGAGGTCGCGCTCATCATCTTCTCCGGCCGCGGCCGCCTCTTCGAGTTCAGCTCCTCATGCATGTACAAAACACTCGAGAGGTATCGCAGCTGCAACTCACAGGAGGCA---GCTCCA---GAAAAC---GAATACCAAGAATATTTGAAGCTCAAGACCAGAGTTGAATTTCTTCGGACCACACAAAGAAATATTCTTGGTGAGGATCTGGGCCCACTGAGCATGAAGGAGCTTGAGCAGCTTGAGAACCAAATTGTGGTATCCCTTAAGCAGATCAGGGACAAGAAGAATCAAGCACTACTTGACCAGCTCTTTGAACTGAAGAGTAAGGAGCAAGAACTGCGAGATCTTAACAAAGACTTGAGGAAAAAGTTACAAGAAACTGGGAACGTGCACATGCAAGATGGTCAT---CATAACCACTCCCTGCAGATTGGGTATAACAACGAAATGGGC---------------------------
E1_Pharus_l_LHS1                 ATGGGTCGSGGGAAGGTGGAGCTGAAGCGGATAGAGAACAAGATAAGCCGTCAGGTGACGTTCGCGAAGCGGCGGAATGGGCTGCTGAAGAAGGCGTACGAGCTCTCGCTGCTCTGCGACGCCGAGGTCGCCCTCATCATCTTCTCCAGCCGCGGCCGCCTCTTCGAGTTCAGCTCCTCATGCATGTACAAAACCCTCGAGAGGTACCGCAGCAGCAACTCACAGGAAGCAGCAGCTCCTATAGAAACT---GAATACCAGGAATATTTGAAGCTAAAGACTAGAGTTGAATTTCTTCAAACCACTCAGAGAAATATTCTTGGCGAGGACTTGGGTCCACTTAGCATGAAGGAGCTGGAGCAGCTTGAGAACCAAATTGAGACATCCCTCAAGCAAATCAGGTCAAGAAAGAACCAAGCATTACTTGATCAGCTTTTTGATCTGAAACATAAGGAGCAACAATTGCAAGATCTTAACAAGGACTTAAGAAAGAAGTTGCAAGAAAGTGAGAATGTGCATATGGAAGATGGTCCT---CAC---GATCCTTTACAGATGGGGTATAACCATGAAATGCATGGTGGGCAT---CCTGGTTGGATA---
E1_Streptochaeta_a_SaMADS1       ------------------GAGATGAGGCGGATCGAGAACAAGATCAGCCGGCAGGTGACGTTCGCCGAGCGCCGCAACGGGCTGCCGAAGAAGGCCTACGAGCTGTCGCTGCTCTGCGACGCCGAGGTCGCCCTCATCATCTTCTCCAGC---GGCCGCCTCTTCGAGTTCAGCGCCTCGTGCATGTACAGAACGTTGGAGAGATACCGCACCTGCAGATCACATGAGGCAGCTGCTCCAATCGAAACT---GAATACCAGGAGTATCTGAAGCTGAAGACCAGAGTTGAATTTCTTCAGACCACTCAAAGAAATCTTCCGGGCGAGGATTTGGGTCCGCTTAACATGAAGGAGCTTGAACAGCTTGAGAACCAGATTGAGTCATCCCTCAAAAATATCAGGTCAACCAAGAATCAAACATTACTTGATCAATTATTCGATCTCAGACATAAGCAGCAGCAATTGCAAGATCTTAACAAAGACTTGAGAAGAAAGTTGCAAGAAGGTGGTGACAATCTCCAGGAAGATGGTCAT---CTTGACCCCTCCCTGCAAATAGGGTATAACAATGGAATTCAGCACCTCCCA---TCTGCATGGATA---
E1_Zea_m_ZMM3                    ---------------------------------------AAGATCAGCCGGCAGGTGACGTTCGCCAAGCGCCGGAACGGGCTGCTCAAGAAGGCGTACGAGCTGTCGGTGCTCTGCGACGCCGAGGTCGCCCTTATCATCTTCTCCAGCCGCGGCCGCCTCTTCGAGTTCACCTCCTCATGCATCTACAAGACGCTGGAGCGATACCGCAGCTGCGCATCC---GAAGCATCAGCTCCACTAGAGGCTGAATTATATCAGGAGTACTTGAAGTTAAAGACAAGAGTTGAGTTCTTACAAACAACTCAGAGAAATCTACTTGGTGAGGACTTGGGTCCACTTAGCGTGAAGGAGTTAGAGCAACTTGAGAACCAAATTGAGATATCTCTCAAGCAAATCCGATCATCAAAGAACCAGCAGATGCTCGACCAGCTCTTTGATCTCAAGCGCAAGGAACAACAACTGCAAGATGCTAACAAAGATTTAAGAATGAAGATAGAAGAAAGTGAAAATGTGCGACTGCAGGATATTGCC---AACGATCCTTCGCTGCATATAGGGTATAACAATGAT---------------------------------
E1_Sorghum_b_SbMADS3             ATGGGGCGCGGCAAGGTGGAGCTGAAGCGGATCGAGAACAAGATCAGCCGGCAGGTGACGTTCGCCAAGCGCCGGAACGGGCTGCTCAAGAAGGCGTACGAGCTGTCGGTGCTCTGCGACGCCGAGGTCGCCCTCATCATCTTCTCCAGCCGCGGCCGCCTCTTCGAGTTCACCTCCTCATGCATGTACAAGACGCTGGAGCGATACCGCAGCTGCGCATCC---GAAGCATCAGCTCCACTAGAGGCTGAATTATATCAGGAGTACTTGAAGTTAAAGACAAAAGTTGAGTTCTTACAAACAACTCAGAGAAATCTACTTGGTGAGGACTTGGGTCCACTTAACGTGAAGGAGCTAGAGCAACTTGAGAACCAAATTGAGATATCTCTCAAGCATATCCGGTCATCAAAGAACCAGCAGATGCTCGACCAACTCTTTGATCTCAAGCGCAAGGAACAACAACTGCAAGATGCTAACAAAGACTTAAGAAGGAAGATACAAGAAAGTGAAAATGTGCGACTGCAGGACATTGCC---AACGATCCTTCCCTGCATATAGGGTATAACAATGAT---------------------------------
E1_Pennisetum_g_PgMADS1          ------------------GAGATGAGGCGGCTCGAGAACAAGATCAGCCGGCWGGTGACGTCCGCCAAGCGCCGGAACGGGCTTCTCAAGAAGGCGTACGAGGTGGCCGTGCTCTGCGACGCCGAGGTCGCCCTCATCATCTTCTCCAGCCGTGGACGCCTCTTCGAGTTCACCTCCTCATGCATGTACGAGACACTGGAGCAATACCGCAGCTGTACATCTGAAGCATCATCAGCTCCAATCGAGGCTGAACTATACGAGGAGTATTTGAAGCTAAAGACAAGGATTGAGTTCCTACAGACGACTCAGAGAAATCTTCTTGGTGAGGACTTGGGTCCACTTAGCACAAAGGAGCTTGAGCAACTTGAGAATCAAATTGAGATATCTCTCAAGCATATCAGATCATCAAAGAATCAGCAGATGCTCGATCAACTCTTTGAGCTCAAGCGTAAGGAACAACAACTTCAAGATTCTAACAAGGACTTAAGAAAGAAGATACAAGAAAGCGAGAATGTGCGTCCGCAGGACCTTGCC---AACGATCCCACCCTGCGTATAGGGTATAGCAATGAA---------------------------------
E1_Lolium_p_LpMADS6              ATGGGTCGTGGTAAGGTTGAGCTGAAGCGGATCGACAACAAGATCAGCCGGCAGGTGACGTTTGCCAAGCGCCGGAACGGGCTGCTCAAGAAGGCGTACGAGCTGTCGGTGCTCTGTGACGCCGAGGTCGCCCTCATCATCTTCTCCACCCGCGGCCGCCTCTTTGAGTTCACCTCATCATGCATGTATAAGACGCTTGAGAGGTACCGCAGCTGCAACTCCAAAGCAACAGCAACTCC---GGAGACTGAATTATACCAAGAGTATTTAAAGATGAAGACAAGAGTTGAGTTCCTACAGACAACTCAGAGAAATCTTCTTGGTGAAGACTTGGGCCCACTTAGCATTAAGGAGCTTGAGCAACTTGAGAACCAAATTGAGATATCTCTCAAAAATATAAGGTCGACAAAGAGCCAGCAGTCACTTGATCAGCTCTTTGAGCTCAAGCGTAAGGAACAACAACTGCAAGATGTTAACAAAGACTTAAGAAGGAAGATACAAGAAAGTGCAAATGTGCATATGCAGGATGTTGCG---AACGACCCGACTCTGCATATAGGGTTTAACAATAAC---------------------------------
E1_Dendrocalamus_l_DlMADS16      ATGGGGAGGGGGAAGGTCGAGCTGAAACGGATCGAGAACAAGATCAGCCGGCAGGTGACGTTCGCGAAGCGGCGTAACGGCCTGCTGAAGAAGGCGTACGAGCTGTCGGTGCTCTGCGACGCCGAGGTCGCCCTCATCATCTTCTCCAGCCGCGGCCGCCTCTTCGAGTTCACATCCTCATGCATGTACAAGACACTAGAGCGATACCGCAGCAGCAACTCATCCGAAGCATCTGCTCCAATGGAGACTGACTTGTACCAGGAGTACTTGAAGTTAAAGACAAGAGTTGAGTTCCTACAAACCACTCAGAGAAATATTCTTGGTGAAGACTTGGGTCCACTTAGCATGAAAGAGCTTGAGCAACTTGAGAGCCAAATTGAGATATCCCTCAAGCATATCAGGTCGACAAAGAACCAGCAGTTACTTGATCAGCTCTTTGAGCTCAAGCGTAAGGAACAGCAACTGCAAGATGTTAACAAAGACTTAAGAAGGAAGATACAAGAAAGTGAAAATGTGCATATGCATGATGTTGCT---AACGATCCTTCAATGCATATAGGGTATAGCAATGAA---------------------------------
E1_Oryza_s_OsMADS5               ATGGGGCGAGGGAAAGTAGAGCTGAAGCGGATCGAGAACAAGATAAGCCGGCAGGTGACGTTCGCGAAGAGGAGGAACGGGCTGCTGAAGAAGGCGTACGAGCTGTCCGTGCTCTGCGACGCCGAGGTCGCCCTCATCATCTTCTCCACCCGCGGCCGCCTCTTCGAGTTCACCTCCTCCTGTATGTACAAGACACTGGAGCGATACCGCAGTTGCAACCTTTCAGAAGCATCTGCTGCACTGGAAACTGAACTATACCAAGAGTACTTAAAGTTAAAGACAAGAGTTGAGTTCCTACAAACAACTCAGAGAAATCTTCTTGGCGAGGACTTGGTTCCACTTAGCTTGAAGGAGCTCGAGCAACTTGAGAACCAGATCGAGATATCCCTCATGAATATCAGGTCATCAAAGAATCAACAGTTGCTTGATCAAGTATTTGAGCTCAAACGTAAGGAACAACAACTTCAAGATGCTAATAAAGACTTAAAAAGGAAGATACAAGAAAGTGGAAATATGCATATACAAGAT------------GACCCTTCCCTGCATATAGGGTATAACCAA------------------------------------
E1_Lolium_p_LpMADS7              ATGGGTCGCGGCAAGGTGGTGCTGCAGCGGATCGAGAACAAGATCAGCCGGCAGGTGACCTTCGCCAAGCGCCGCAACGGCCTGCTCAAGAAGGCCTACGAGCTCTCCATCCTCTGCGACGCCGAGGTCGCGCTCGTCCTCTTCTCCCACGCCGGCCGCCTCTACCAGTTCTCATCCTCCAACATGCTTAAGACCCTTGAGAGGTATCAGAGGCACGCTTCGCAAGATGCCGTGGTGCCGACAAGCGATGAGATGTATCTGGAATATATGGAGCTGAAGGCAAGAGTTGAGGTTTTACAACACTCTCAAAGGAATCTACTAGGCGATGATTTGGCTCCACTCAATACATCCGAGCTGGATCAGCTTGAGAGTCAAGTAGGCAAGACCTTGAGGCAAATAAGGTCAAGAAAGACTCAGGTACTACTCGATGAGCTCTGCGACCTGAAGAGGAAGGAACACATGTTAGAGGACGCAAACTTGACCCTGAAAAGGAAGCTGGACGAGGAGGTGGCGCAGCAGCTGCAGAACGACCAC------AGCCCGTCCCTGCAGCCTGCATTTAACCAGCCG---------------CCGCCCGCATGGATGGCA
E1_Triticum_m_PAP2               ATGGGTCGCGGCAAGGTGGTGCTGCAGCGGATCGAGAACAAGATCAGCCGCCAGGTGACGTTCGCCAAGCGCCGCAACGGCCTGCTCAAGAAGGCCTACGAGCTCTCCCTCCTCTGCGACGCCGAGGTCGCGCTCGTCCTCTTCTCCCACGCCGGCCGCCTCTACCAGTTCTCCTCCTCCAACATGCTTAAGACCCTCGAGAAGTACCAGAGGTACGCTTCCCAAGATGCTGCCGTGCCGACTACCGATGAGATGTATCTGGAGTATATGGAGCTGAAGGCAAGAGTTGAGGTTTTACAACGCTCACAAAGGAATCTCCTAGGCGAGGATTTGGCTCCACTGAGTACAATCGAGCTTGAACAGCTTGAGGGTCAAGTAGGCAAGACCTTGAGGCAAATAAGGTCAAGAAAGACTCAAGTACTGCTGGATGAAATGTGCGACCTGAAGAGAAAGGAGCAAATATTGCAGGATGCAAACATGACCCTGAAAAGAAAGCTGGGCGAGGAGCTGGCGCAGCAGCAGCAGGGCGACCAC------TATCCTTCCCTGCAGCCAGTATTTAACCAGCCGCCTTGG---------------------------
E1_Zea_m_ZmM31                   ATGGGGCGCGGCAAGGTGGTGCTGCAGCGGATCGAGAACAAGATCAGCCGCCAGGTCACCTTCGCCAAGCGCCGGAACGGCCTGCTCAAGAAGGCGTACGAGCTCTCCATCCTCTGCGACGCCGAGGTCGCGCTCGTCCTCTTCTCCCACGCCGGCCGCCTCTACCAGTTCTCCTCCTCCGATCTGCTTAAGACTCTAGAGCGGTACCAGAGGCACGCTTCAGCTGATGCTGCAGTGCCATCTAGCGATGAGATGTATCAAGAATATGTGAAGCTGAAAGCACGAGTTGAGGTTTTACAACACTCGCAAAGGAATCTTCTTGGTGAAGAACTGGCTCCACTTAGCCCAAGTGAACTTGACCAGCTTGAGAGTCAAGTAGACAAGACCTTGAAGCAAATAAGATCAAGAAAGACTCAGGTGTTACTTGATGAACTTTGCGACTTAAAGAGAAAGGAACAAATGCTGCAAGACGCTAACAGGGTTCTGAAAAGGAAGCTGCACGAGGAGGCAGCTCCCCAATTGCAAGGAGGCCAC------AACGCGCCTCTGCAACCTACATACAACCAGCAGGAGGCGGGCTGCTACCCTCCTGCGTGGATGGCT
E1_Zea_m_ZmM24                   ATGGGGCGCGGGAAGGTGGTGCTGCAGCGGATCGAGAACAAGATCAGCCGGCAGGTGACCTTCGCCAAGCGCCGGAACGGCCTGCTCAAGAAGGCGTACGAGCTCTCCGTCCTCTGCGACGCCGAGGTCGCGCTCGTCCTCTTCTCCCACGCCGGCCGCCTCTACCAGTTCTCCTCCTCCAATCTGCTTAAGACTCTAGAGCGGTACCAGAGGTACGCTTCAGCCGATGCTGCAGTGCCATCTAGCGATCAGATGTATCAAGAATATGTGAAGCTGAAGGCACGAGTTGAGGTTTTACAGCACTCACAAAGGAATCTTCTTGGTGAAGATCTGGCCCTACTTAGCCCAAGTGAACTTGACCAGCTTGAGAATCAAGTAGACAAGACCTTGAAGCAAATAAGATCAAGAAAGACTCAAGTGTTACTTGATGAACTTTGTGACTTAAAGAGAAAGGAACAAATGCTGCAAGATGCAAACAGGGTTCTGAAAAGGAAGCTGGGCGAGGAGGCAGCGCCCCAGTTACAAGAAGGCCAC------AACCCATGTCTGCAACCTACATACAACCAGCAGGTGGCGGGCTGCTAT---CCTGCATGGATGTCT
E1_Oryza_s_OsMADS34              ATGGGGCGAGGCAAGGTGGTGCTTCAGCGGATCGAGAACAAGATCAGCCGGCAGGTGACGTTCGCCAAGCGGCGGAACGGCCTGCTCAAGAAGGCCTACGAGCTCTCCATCCTCTGCGACGCCGAGGTCGCCCTCGTCCTCTTCTCCCACGCCGGCCGCCTCTACCAGTTCTCCTCATCCAACATGCTTAAGACGCTTGAGAGATACCAGAGGTACGCTTCGCAAGATGCTGCCGCACCAACTAGCGATGAGATGTATCAGGAATATGTGAACTTGAAGGCACATGTTGAGATTCTGCAACAATCACAAAGGAACCTTCTAGGTGAGGATTTAGCTCCACTGGCTACAAATGAACTTGAGCAGCTTGAGAGTCAAGTAGTCAGAACCTTGAAGCAAATCAGATCAAGAAAGACTCAGGTACTACTTGATGAACTCTGCGACCTAAAGAGAAAGGAACAAATGCTACAAGATGCAAACAGGGTCCTGAAAAGGAAGCTTGACGAGGACGTAGCACCCCAGCCTAACGGCGGCCAC---------------------------CTTAACCAGCCGGCGCCAGGT---TATCCTCCTGAGTGGATGGCC
E1_Elaeis_g_EgAGL2_4             ATGGGGAGGGGAAGGGTGGAGCTGAAGAGGATCGAGAACAAGATAAACAGGCAGGTGACGTTCGCCAAGCGGCGGAACGGGTTGCTGAAGAAGGCCTTCGAGCTCTCCGTCCTCTGCGACGCCGAGGTCGCCCTCATCATTTTCTCCAGCCGCGGCCGCCTCTTCGAATTCAGCAGCTCCAGCATGCTTAAGACACTCGAAAGGTACCAAAGATGCAGTGCATCAGAAGCTGCTGCTCCGTCAAGTGAGATACAGTACCAAGAGTACGTGAGGCTGAAGGCAAGAGTTGAGTTTCTGCAGCACTCACAGAGAAATCTCCTTGGTGAGGACTTGGACCCACTAAGTACAAATGAACTTGATCAACTTGAGAATCAACTAGAGAAATCTTTAAAGCAGATCAGATCAGCAAAGACCCAATCAATGCTCGATCAGCTTTGTGATCTTAAAAGAAGGGAACAAGAGATGCAGGAAACAAACAGATCACTAAACAGGAAGTTGCGAGAAGCTTCAAATCCCCAATTGGCACATGCTGCT---GCTCACCCTCCTGAGCAAATTGGGTACAACGGAGGAATGCACAATGGCTACCTTCCTGCATGGATGGGA
E1_Elaeis_g_EgAGL2_5             ATGGGGAGGGGGAAGGTGGAGCTGAAAAGGATTGAGAACAAGATAAACAGGCAGGTTACCTTTGCAAAGCGACGGAACGGATTGCTGAAGAAGGCTAACGAGCTCTCTGTCCTCTGCGACGCCGAGGTCGCCCTCATCATCTTCTCCAGCAGCGGCCGCCGCTTCGAGTTCAGCTGCTCCAGCGTGCTTAAGACAATCGAGAGGTACCAAACATACGCTGCATCAGAAGTTGTTGCCCCACCAAGCGAGACACAGTATCAGGAATATGCGAAGCTGAAGGCAAGAGTTGAGTTTCTGCAACGTTCGCATAGAAATCTCCTAGGTGAGGACTTGGACCCATTAAGTACAAATGAACTTGAGCAACTTGAGAATCAAGTAGAGAAGTCTTTAAAGCAGATCAGTTCAGCAAAG------------------------------------------GAACAAGTGTTGCAAGAAGTAAATAGAGAACTAAAAAGAAAGTTACAAGAAATTCCAAATCCCCAGTGGATATCCGATGAA------CACCCT---CTACAAGTTGGGTACAACAAAGGAATGCACAATAGCTACTTTCCTGAATGGATG---
E1_Lilium_l_LFMADS3              ---------------------------------------------------------------------------------------------------GAGCTGTCCGTGCTCTGTGATGCGGAGGTGGCACTCATAATCTTCTCAAATCACGGCCGTCTCTCGGAGTTCAGCTCCTCCAGTATGATGAAGACACTTGAGAGGTACCATAAGTGCAATGCAACAGAGGATATTATTCCATCAAAGGAAACTGAGTATCATGAATATTTGAAGCTAAAAACAAGGGTTGACTATCTGCAACGCTCCCAAAGGAATCTCCTTGGTGAGGATCTTGGTCCTCTAAGCACAAAGGAACTTGAGCAACTTGAGAATCAATTGGAAATTTCTTTGAAACATATCCGATCTACAAAGACCCAGTTAATGCTTGATGAGTTAAGTGACCTTAAAGGAAAGGAGCATATGCTGCAGGATGCTAATCAATTACTAAGAAGGAAG---------------------------AAATGCAGCCAG---CCTGACTCCTCGCTTCAAATTGGTTTTAATAATGGATCTCAGGATGACTATGCTCCAGCATGGATG---
E1_Houttuynia_c_HcSEP2           ATGGGAAGAGGGAGGGTGGAGCTGAAGAGGATTGAGAACAAGATAAACAGGCAGGTGACCTTTGCCAAGAGGAGGAATGGACTGCTGAAGAAGGCCTACGAGTTGTCGGTCCTCTGCGATGCCGAGGTTACTTTGATCATCTTCTCCAACAGTGGGAAGCTCTATGAGTTTAGCTCTTCCAGCATGATGAAGACCCTGGAGAGGTACCAGAAATGTAGCATGCCAGAAGCTACCGGCCCATCAAGGGAGACAGAGTATCAGGAATACTTGAAGTTGAAAGGGAAAGTTGAGCATTTGCAACGCATTCAAAGAAATCTACTGGGTGAAGACTTGGGCCCATTAAGTAGCAAGGAGCTGGAGCAGCTTGAGAATCAGCTCGAGCAGTCACTGAGGCAAATTAGATCTACCAAGACTCAGTCCCTGCTTGACCAACTTTCTGATCTTAGAAGGAAGGAGCAACAGTTACTAGAATCTAAAAAGATCCTGAATAAGAAATTGGCAGAAGGTCCGAATCCACAGCTCCAAAGC---CAG---CCTAATCCAACATTACAGATTGGTTACATGGCAGCTGCACAGAATGGCTTTATTCCTGGCTGGTTGGTA
E1_Houttuynia_c_HcSEP3           ATGGGGAGAGGGAGGGTGGAGCTGAAGAGGATTGAGAACAAGATAAACAGGCAGGTGACCTTTTCTAAGAGGAGGAATGGACTGCTTAAGAAGGCCTACGAGTTGTCGGTCCTCTGCGATGCTGAGGTTGCCTTGATCATCTTCTCCAACAGAGGGAAGCTCTATGAGTTTAGCTCTTCCAGCATGATGACGACCCTGGAGAGGTACCAGGAATGTAGCATGCCAGAAGCTACCGGCCCAACAAGAGAGACAGAGTATCAGGAATACTTGAAGTTGAAAGGGAAAGTTGAACTTTTGCAACGCACTCAAAGAAATCTACTGGGTGAAGACTTGGGCCCATTAAGTAGCAAGGAGCTAGAGCAGCTTGAGAATCAGCTTGAGCACTCACTGAGGCAAATTAGATCTACCAAGACACAGGCCCTGCTTGACCAACTTTCTGATCTTAGAAGGAAGGAGCAACAGATGTTAGAATCAAATAAGATCCTGAAAAAGAAATTGGCAGAAGGTCCTAATCTCCAACTCCAAAGC---CAG---CCTAATCCAACATTACAGATTGGTTACATGGCAGCTCCACAGAATGGCTTCATTCCTGGCTGGATGGTA
E1_Magnolia_p_MpMADS14           ATGGGAAGAGGGAGGGTGGAGCTGAAGAGGATTGAGAACAAGATAAACAGGCAGGTGACCTTTGCCAAGAGGAGGAATGGACTGCTGAAGAAGGCCTACGAGTTGTCGGTCCTCTGCGATGCCGAGGTTACTTTGATCATCTTCTCCAACAGTGGGAAGCTCTATGAGTTTAGCTCTTCCAGCATGATGAAGACCCTGGAGAGGTACCAGAAATGTAGCATGCCAGAAGCTACCGGCCCATCAAGGGAGACAGAGTATCAGGAATACTTGAAGTTGAAAGGGAAAGTTGAGCATTTGCAACGCATTCAAAGAAATCTACTGGGTGAAGACTTGGGCCCATTAAGTAGCAAGGAGCTGGAGCAGCTTGAGAATCAGCTCGAGCAGTCACTGAGGCAAATTAGATCTACCAAGACTCAGTCCCTGCTTGACCAACTTTCTGATCTTAGAAGGAAGGAGCAACAGTTACTAGAATCTAAAAAGATCCTGAATAAGAAATTGGCAGAAGGTCCGAATCCACAGCTCCAAAGCTGTCAT---TCAAATCCAACATTACAGATTGGTTACATGGCAGCTGCACAGAATGGCTTTATTCCTGGCTGGTTGGTA
E1_Magnolia_g_MagrAGL2           ------------------------------------------------------------------AAGCGAAGGAACGGATTGCTGAAGAAAGCATACGAGCTTTCAGTTCTCTGCGATGCTGAGGTCGCTCTTATCATCTTCTCCACCAGAGGCAAGCTCTATGAATTCAGCAGTCCCAGCATGCTCCAGACCCTCGAGAGGTATCAAAAATGCAGCACATTGGAAGTTAGCGCTCCAACAAATGAGACACAGTATCAGGAATATCTGAAGTTGAAAGCGAGGGTCGAGATTCTGCAACGTACTCAAAGGAACCTTCTCGGCGAAGACTTGGGCCCATTGAGCACCAAGGAGCTTGAGCAACTCGAGAATCAACTCGAGATGTCATTGAAGCAAATCAGATCGACAAAGACCCAGTTCATGCTGGATCAGCTTTCTGATCTTAAAAGAAAGGAACAAATGCTGGTGGAAGCCAACAAGGCCTTGAAAAGGAAGTTGGAGGAAGGTAGAAATCTTCAGCTGGACACAGGTAAT---TATCAACCAACACTTCAGATGGGATACACCGTTGCAGGAAACCATGGTTTCATGCCTGGATGGATGACC
E1_Nuphar_a_NuadAGL2             ------------------------------------------------------------------------------------------------------------------------------------------------------------------GATGAATTCAGCACCTCCAGTATGCTAAAAACATTAGAGAGGTACCAAAAATGCGGATCAATAGAAGCTAGTGTACCATCAAGAGAGACACAGTATCAGGAATACTTAAAACTAAAGTCCAAGGTTGAGGCACTGCAACATTCACAAAGGAACCTTTTGGGTGAAGATTTGGGTCCGCTCAACTCAAAGGAGCTTGAACATCTTGAGCAGCAGCTAGAGGTTTCATTGAAGCATGTTAGATCAACAAAGACGCAATTCATGCTTGATCAGCTTTCAGATCTTAAAGGAAAGGAACAAATTCTCCAAGATGCTAACATGGCCCTAGTGAGGAAGCTTGAGGGAGGGTCAAATCATCAGCTGGAGAAT---CAG---AAGGACTCAACTCTCCAAATTGGGTATACTGTTGCACCTCATAATGGCTTTATCCCTTCATGGTTAGTG
E1_Nuphar_p_NupuAGL2.2           ATGGGGAGGGGGAGGGTGGAGTTGAAGAGGATCGAGAACAAGATAAACCGACAGGTGACTTTTTCCAAGAGAAGGAACGGCTTGCTCAAGAAGGCATACGAGCTCTCCGTCCTCTGCGATGTCGAGGTCGCCCTCATCGTCTTCTCCAACAGAGGCAGGCTCTATGAATTCAGCACCTCCAGTATGCTAAAAACATTAGAGAGGTACCAAAAATGCGGATCAATAGAAGCTAGTGTACCATCAAGGGAGACACAGTATCAGGAATACTTAAAACTAAAGTCCAAGGTTGAGGCACTGCAACATTCACAAAGGAACCTTTTGGGTGAAGATTTGGGTCCGCTCAACTCAAAGGAGCTTGAGCATCTTGAGCAGCAGCTAGAGGTTTCATTGAAGCATGTTAGATCAACAAAGACGCAATTCATGCTTGATCAGCTTTCAGATCTTAAAGGAAAGGAACAAATTCTCCAAGATGCTAACATGGCCCTAGTGAGGAAGCTTGAGGGAGGGTCCAATCATCAGCTGGAGAATGGTCAG---AAGGACTCAACTCTCCAAATTGGGTATACTGTTGCACCTCATAATGGCTTTATCCCTTCATGGTTAGTG
E1_Nuphar_p_NupuAGL2.1           ATGGGGAGGGGGAGGGTTGAGTTGAAGAGGATAGAGAACAAGATAAACAGACAGGTGACTTTTGCAAAGAGAAGGAATGGCTTACTCAAGAAGGCATACGAGCTCTCTGTCCTCTGTGATGCTGAGGTTGCCCTTATCATCTTCTCCAACAGAGGCAAACTCTATGAGTTCAGTAGCTCTAGCATGCTAAAAACACTGGAGAGGTACCAAAAATGCGGATCAATAGAAGCTTGTGTGCCATCAAGAGAGACACAGTACCAGGAATACCTGAAGCTAAAGTCCAAGGTAGAATCATTGCAACATTCACAAAGGAACCTTCTAGGTGAAGATTTGGGCCCCCTCAACTCGAAGGAGCTTGAACAACTGGAGCAACAGCTAGAGGTTTCACTGAAACATGTTAGATCAACAAAGACACAATTCATGCTCGATCAGCTTTCAGATCTTAAAAGGAAGGAGCAAATGCTGCAAGAAGCTAACAGGGCCCTAGTACGGAAGCTTGAGGGAGCTTCTAATCATCAACTCGAAAATGGCCAG---AATGATTCAACACTTCAGATTGGGTATACTATTGCACCTCAAAATGGCTATGTCCCTACATGGTTGATA
E1_Nymphaea_o_NoSEP1             ---------------------------------------------------------------------------------------------------------------------------GAGGTCGCCCTTATCATCTTCTCCAACAGAGGCAAGCTCTATGAGTTCAGCAGCACTAGCATGCTAAAAACATTGGAGAGGTATCAAAAGTGCGGATCAATAGAAGCTACTGTGCCATCTCGAGAGACACAGTATCAAGAGTACCTGAAACTTAAGTCCAAGGTAGAGGCACTGCAACGCTCACAAAGGAACCTTCTTGGAGAAGATCTGGGGCCCCTCAACTCGAAGGAGCTGGAACAACTCGAACAACAGCTAGAGGTTTCATTGAAGCATGTTAGATCAACAAAGACACAATTCATGCTTGATCAACTCTCCGACCTTAAAAGGAAGGAACAAATGCTGCAAGAAGCTAACAGGGCCTTGGTAAGAAAGCTTGAGGGAGGGACGAATCATCAACTGGATAACAGTCAG---AGTGATTCAACTCTTCAGATTGGGTATACCATGGCACCTCAGAATGGCTTTGTCCCTCCGTGGCTAGTA
E1_Cabomba_c_SEP1_2              ------------------------------------------------CGGCAGGTGACCTTTTCCAAGAGGAGGAACGGTCTTCTGAAGAAGGCCTACGAGCTCTCCGTTCTCTGCGATGCTGAGGTCGCCCTCATCATCTTCTCTAACCGAGGAAAACTCTATGAGTTCAGTAGCTCTGGCATGCTAAAAACACTTGAGAGGTACCAAAAGTGCGGCACAATTGAGGCTACTGTGCCATCAAGAGAAACACAGTACCAAGAGTATTTGAAGCTCAAATCCAAGGTCGAAGCACTTCAACGAACACAAAGGAATTTGCTTGGTGACGATTTGGGACCTCTCAACTCGAAGGAACTAGAACACCTTGAGCAGCAACTGGAAGTCTCCCTGAAACACGTCAGGTCTACCAAGACACAGTATATGCTTGGTCAACTTGGAGAACTTAAACAAAAGGAACAAAACCTGCAGGAAGTTAATAGAGCCCTGATAAGGAAGCTGGAGGGA------GGTCACCAGATTGAGAGCAGTCAG---AGCGATCCGACGCTCCAGATCGGGTATACAATTGCATCTCAGAATGGCTATTTACCCACCTGGCTGGGA
E1_Cabomba_c_SEP1_1              ------------------------------------------------AGGCAGGTGACCTTCTCGAAGAGGAGGAACGGTCTTCTGAAGAAGGCCTACGAGCTCTCCGTTCTCTGCGATGCTGAGGTCGCCCTCATCATCTTCTCTAACAGGGGAAAACTCTACGAGTTCAGCAGCTCTGGCATGCTAAAGACACTTGAAAGGTACCAGAAGTGTGGCACAGTTGAGGCTACTGTGCCATCAAGAGAAACACAGTACCAAGAGTACTTGAAGCTCAAATCCAAGGTTGAAGCACTTCAACGAACACAAAGGAACTTGCTTGGTGACGATTTGGGACCCCTCAACTCAAAGGAACTCGAACACCTCGAGCAACAACTCGAAGGCTCCCTAAAGCACGTCAGGTCTACCAAGACACAGTATATGCTTGATCAACTTGGAGAGCTGAAACAAAAGGAACAAAACCTGCAGGAAGTTAACAGAGCCCTGATAAGAAAGCTGGAAGGA------AGCCACCAAATTGAGAGCAGTCAA---AGCGATCCGACGCTCCAGATCGGGTATACTATTTCATCTCAGAATGGCTATTTACCCACCTGGCTGGGA
E1_Cabomba_c_SEP1_3              ------------------------------------------------CGGCAGGTGACCTTTTCGAAGAGAAGAAATGGACTCCTCAAGAAGGCGTACGAACTCTCCGTTCTTTGCGATGCGGAGGTCGCCCTCATCATCTTCTCTAACAGGGGAGAACTCTACGAGTTCAGTAGCTCTAGCATGCTGAAAACACTCGAGAGGTACCAAAAATGCGGTTCGTTGGAGACTACACTGCCCTCTCTAGAGACACAGTACCAGGAGTATCTGAAGCTCAAGTCTAAGGTTGAAGCCTTGCAACTGTTCCAAAGGAACCTTCTTGGTGAAGATTTGGGACCTCTTAACTCAAAGGAACTGGAACAGCTGGAGCAACAGCTGGAGGGCTCATTGAAGCATGTCAGATCAACAAAGACCCAATTATTGCTTGATCAACTTGCTGACCTCAAGCGAAGGGAGCTGTCTCTGCAAGAAACAAACAGGGCTCTCATGAGGAAGCTGGAAGGTGAGGCCAGCCATCAACTCGACAACGGTCAG---AATGATTCTACTCTGCAGATTGGGTATACAATTGCACCTAATAATGGCTATGCCCCCACATGGCTGGTA
E1_Amborella_t_AMtrAGL2          ATGGGAAGAGGTAGAGTTGAGCTCAAGAGGATAGAGAACAAGATCAACAGGCAGGTGACCTTTGCGAAGAGGAGGAATGGTCTTTTGAAGAAGGCTTATGAACTCTCTGTTCTCTGTGATGCTGAGGTTGCCCTAATCATTTTCTCCAATAGAGGGAAGCTTTACGAGTTTAGCACCTCTAGCATGGTGAAGACATTAGAGAGGTACCAAAAATGCGGAGCATTAGAAACTAATGTACCGACCAGGGAGACACAGTATCAAGAATATTTAAAGCTGAAAGCGAGGGTGGAGTCTCTACAACGATCCCAGAGGAACCTTCTTGGTGAAGACTTGGGCCCCTTAAGTTCAAAAGAGCTTGAACAACTTGAGCAGCAACTGGAGATGTCTTTGAAGCAGATAAGGTCTACTAAGACACAATGCATGTTTGATCAACTTGCTGACCTTAGGAGGAGGGAACTAGCTCTCCAAGAGACCAACAAAGCTTTGAAACGTAAGTTGGAGGGAAGCGCTAACCCCCAACTTGAAAACAATCAT---ACTGATTCGACATTGCAAATTGGATACCCTGTGGCCCCTCAGAATGCATTTCTCCCTGGTTGGTTAGTA
E3_Medicago_t_MtMADS1            ATGGGAAGAGGAAGAGTTGAGTTGAAGAGAATTGAGAACAAAATCAACAGACAAGTTACCTTCGCTAAACGAAGGAACGGTCTTTTGAAAAAAGCTTATGAACTTTCTGTTCTTTGTGATGCTGAAGTTGCTCTTATCATCTTCTCCAACAGAGGAAAACTCTATGAGTTTAGCAGTTCAAGCATGCTGAAAACGCTAGAGAGGTATCAGAAATGCGGTGCGCCTGAGACTAATGTGTCTGCACGAGAAGCCTTGCAACAAGAATATTTGAAGCTGAAGGCACGTTATGAAGCATTGCAACGATCCCAGAGGAACCTTATGGGAGAAGATCTTGGCCCTCTGAGCAGCAAAGAGCTCGAGTCGCTTGAAAGGCAGCTAGATTCATCCTTGAAGCAAATAAGATCCACAAGGACCCAATTCATGCTGGACCAGCTCTCTGATCTTCAACGCAAGGAACATATGCTAAGTGAGGCTAACAGGTCTCTCAGACAAAGGCTG---GAATATCAATTGAATCTCCAAAATGCATGTCAACAGGGTGAGCCAACTTTACAAATTGGCTATTCAGTCTGTGCACCAAGTAATTACATGGGAGGATGGTTACCA
E3_Pisum_s_MTF1                  ATGGGAAGAGGAAGAGTGGAACTCAAGAGAGTTGAGAACAAGATCAACAGACAAGTTACCTTTGCGAAACGAAGAAATGGTCTTTTGAAAAAAGCTTATGAGCTTTCTGTTCTTTGTGATGCTGAGGTTGCTCTTATTGTCTTCTCCAATAGAGGAAAACTCTATGAGTTTAGCACTTCAAGCATGCTGAAAACGCTTGAGAGGTATCAGAAGTGCGGAGCACCTGAGGGTAATGTGACATCAAAGGAGGCTTTGCAACAGGAATACTTGAAGCTGAAGGCACGTTATGAGTCTCTACAACGCTCTCAGAGGAACCTTATGGGAGAAGATCTTGGCCCTCTAAGCAGCAAAGATCTTGAAACTCTTGAAAGGCAGCTAGATTCTTCCTTGAAGCAAATCAGATCCACAAGGACCCAATTCATGCTGGATCAGCTCGGAGATCTTCAACGTAAGGAACACTTGCTATGTGAGGCAAACAGAGCTCTCAGGCAAAGGATG---GAATATCAAATAAATCTCCAAAATCTGAGTCATCATGGTGAACCAACTTTACAAATTGGATATTCAGTGGTGGCACCAAATAACTATATGGGTGGATGGTTACCA
E3_Arachis_h_AhMADS1             ATGGGAAGGGGAAGGGTAGAGTTGAAGAGAATTGAGAACAAGATCAACAGGCAAGTGACCTTTGCAAAGAGAAGAAACGGGCTTCTGAAGAAGGCGTATGAGCTTTCAGTTCTATGTGATGCTGAGGTTGCTCTCATCATCTTCTCCAATAGGGGAAAACTGTACGAGTTTAGCAGTTCAAGCATGCTGAAAACACTAGAGAGGTGCCAGAAATGTGGAGCACCGGAAACTAATGTGTCAACTAGGGAAGCCTTGCAACAAGAATACTTGAAGCCGAAGGCACGTTATGAAGCCCTACAAAGGTCCCAGAGAAACCTGATGGGAGAAGATCTTGGCCCTCTAAGCAGCAAAGAGCTGGAATCACTGGAAAGGCAGCTAGATTCGTCGTTGAAGCTAATCAGATCCACAAGGACCCAATTCATGCTGGATCAGCTATCGGAACTTCAACGTAAGGAACACTTGCTAAGTGAGGCTAACAGGGCTCTCAGACAAAGGTTG---GAATATCAAATAAATATGCAGAATCCTGGTCAACAGCCCGAGCCTACCTTACAAATTGGATATTCAGTGGTGGCACCAGGCAATTACATGGGAGGATGGCTACCA
E3_Phaseolus_v_PvSEP3            ATGGGAAGGGGAAGAGTGGAGTTGAAGAGAATTGAGAACAAGATCAACAGGCAAGTTACCTTCGCTAAACGAAGGAACGGGCTTTTGAAGAAAGCTTACGAGCTTTCCGTTCTTTGTGATGCCGAGGTTGCTCTCATCATCTTCTCCAATAGAGGAAAGCTGTACGAGTTTAGCAGTTCAAGCATGCTCAAAACGCTAGAGAGGTACCAGAAATGTGGTGCACCTGAGGCTAATGTGTCTACACGGGAAGCCTTGCAACAGGAGTATTTGAAGCTGAAGGCACGTTATGAGGCCCTACAACGGTCTCAGAGGAACCTTATGGGAGAAGATCTTGGCCCTCTTAGCAGCAAAGAGCTCGAATCTCTCGAAAGGCAGCTAGATTCGTCCTTGAAGCAAATAAGATCAACAAGGACGCAGTTCATGCTGGATCAGCTCTCTGATCTTCAGCGTAAGGAACACTTGCTAAGTGAGGCTAACAGGTCTCTCAGACAAAGGTTG---GAATATCAAATAAATCTCCAAAATCCTGGACAACAGGGTGAGCCAACGTTACAAATTGGGTATTCAGTGGTGGCACCAAGCAATTACATGGCAGGATGGTTACCA
E3_Glycine_m_GmMADS28            ATGGGAAGGGGAAGAGTGGAGTTGAAGAGAATTGAGAACAAGATCAACAGGCAAGTGACCTTTGCAAAACGAAGGAACGGGCTTTTGAAGAAAGCTTATGAGCTTTCCGTTCTTTGTGATGCCGAGGTTGCTCTCATCATCTTCTCCAATAGAGGAAAGCAGTACGAGTTTAGCGGTTCAAGCATGCTCAAAACGCTGGAGAGGTACCAGAAATGCGGAGCGCCTGAGGACAATGTGGCAACAAAGGAAGCCTTGCAACAAGAATACTTGAGGCTGAAAGCACGTTATGAAGCTCTACAACGTTCTCAAAGGAACCTTATGGGAGAAGATCTTGGCCCTCTAAGCAGCAAAGAGCTTGAATCACTTGAAAGGCAGCTAGATTCGTCTTTGAAGCAAATCAGATCAATAAGGACCCAATTCATGCTGGATCAGCTTTCTGATCTACAACGTAAGGAACACTTTCTAGGTGAGTCAAACAGAGATCTCAGACAAAGGTTGGAAGAGTTTCAAATAAATCTCCAAAATCCCAGTCAGCAAGGCGAGCCAACCTTACAAATTGGATATTCAGTGGTGGAACCAAATAATTACATGGCAGGATGGTTACCA
E3_Cucumis_s_CsSEP3              ATGGGAAGAGGGAGAGTAGAACTGAAGAGAATAGAGAACAAGATCAATAGACAAGTGACATTCGCTAAACGAAGAAATGGTCTATTGAAGAAAGCATATGAACTTTCAGTTCTATGTGATGCTGAAGTTGCTCTCATCATCTTCTCTAATAGAGGCAAACTCTATGAGTTTAGCAGTTCAAGCATGCTCAAAACTCTAGAGAGATACCAGAAATGCGGAGCACCAGAGCCCAATGTCTCCACAAGAGAAGCCTTGCAGCAGGAGTATTTGAAACTTAAAGCTCGCTATGAAGCTCTGCAACGATCCCAAAGGAACCTTTTGGGAGAAGACCTTGGCCCATTGAGTAGCAAAGAACTTGAATCTCTTGAAAGGCAACTTGATATGTCACTCAAGCAAATCAGATCAACAAGGACTCAGTATATGTTAGATCAGCTCACTGATCTTCAACGTAAGGAACATCTTCTTAATGAAGCAAACAAGACTCTGAAACAAAGGTTAGTAGAATATCAAGTAAATCTTCAAAACCAAAGTCAGCCTGGTGAACCCACCCTACAAATTGGGTATACAGTGGTCGCTCCAAATAATTTCCTGCCAGGATGGTTGCCT
E3_Taihangia_r_TrSEP3            ATGGGAAGAGGACGGGTTGAGCTGAAGAGAATCGAGAACAAGATCAACAGGCAAGTGACCTTTGCAAAACGAAGGAACGGGCTATTGAAGAAAGCTTATGAGCTTTCCGTTCTTTGCGATGCAGAGGTTGCTCTCATCATCTTCTCCAATAGAGGAAAGCTGTACGAGTTTAGTAGTTCAAGCATGCTCAAAACTCTTGAGAGGTACCAGAAGTGCAGCACACCTGAGACACATGTATCTACAAGGGAAGCTCTGCAACAGGAGTATTTGAGGCTTAAGGCACGTTATGAAGCCCTACAAAGAAACCAAAGGAATCTTCTTGGAGAAGATCTTGGTCCTTTGAACAGCAAAGAGCTCGAATCACTTGAAAGGCAGCTGGATATGTCATTGAAGCAGATTAGATCAACACGGACACAGTGCATGCTGGATCAGCTCACAGATCTTCAGCGAAAGGAACAGATGCTTAATGAAGCAAACAGGTCCCTAAAACAAAGGTTGTTTGAGTACAATGTGAATCTCCAGAATGCAAATCAACACAGTGAGCCAACATTACAAATTGGGTATCAAGTTGTGGCACCAAGCAATTTCATGGGAGGATGGTTGCCA
E3_Rosa_h_RhSEP3                 ATGGGGAGGGGGAGAGTTGAGCTGAAGAGGATTGAGAACAAGATCAACAGGCAGGTGACCTTTGCAAAGAGAAGGAACGGACTATTGAAGAAAGCCTACGAGCTTTCCGTTCTTTGCGATGCCGAGGTTGCTCTCATCATCTTCTCCAATAGAGGAAAGCTGTACGAGTTTAGTAGTTCAAGCATGCTCAAAACACTTGAGAGGTACCAGAAGTGCGGAGCGCCGGAGACAAATGTATCTACAAGGGAGGCCTTGCAGCAGGAGTATTTGAAGCTCAAGGCACGTTATGAAGCCCTACAAAGAAACCAAAGGAATCTTCTTGGAGAAGATCTTGGCCCTTTAAGTAGCAAAGAGCTTGAATCACTTGAAAGGCAGCTGGATATGTCATTGAAGCAGATCAGATCAACACGGACCCAATGCATGCTGGATCAGCTCACAGATCTTCAGCGAAAGGAACACATGCTTAATGAAGCAAACAGGACACTGAAACAAAGGTTGTTTGAGTACAATGTACATCTCCAAAATGCAAATCATCAGGGCGAGCCCACGTTACAAATTGGGTATCAAGTTGTGGCCCCGAAT---TACATGGGAGGATGGCTGCCA
E3_Prunus_p_PpMADS5              ATGGGGAGGGGGAGAGTGGAGCTGAAGAGGATTGAGAACAAGATCAACAGGCAGGTGACCTTTGCGAAGCGAAGGAACGGGCTTTTGAAGAAAGCCTACGAGCTTTCCGTTCTTTGCGAGGCTGAGGTTGCTCTCATCATCTTCTCCAATAGAGGAAAGCTGTACGAGTTTAGTAGCTCAAGCATGCTCAAAACTCTTGAGAGGTACCAGAAGTGCGGAGCACCAGAGACAAATGTATCTGCAAGGGAGGCCTTGCAGCAGGAGTATTTGAAGCTCAAGGCACGTTATGAAGCCCTACAACGAAACCAAAGGAATCTTCTTGGAGAAGATCTTGGCCCTTTAAGCAGCAAAGAGCTTGAATCACTTGAAAGGCAGCTGGATATGTCTCTGAAGCAGATCAGATCGACACGGACCCAATGCATGCTGGATCAGCTCACAGATCTTCAGCGAAAGGAGCACATGCTAAATGAAGCAAATAAGACCCTGAAACAAAGGTTGTTTGAGTACCATGTAAATCTCCAAAATCCAAATCAACATGGCGAGCCGACGTTACAGATTGGATACTCAGTGGTCGCACCAAGTAATTACATGGCAGGATGGTTGCCA
E3_Betula_p_BpMADS1              ATGGGGAGGGGGAGAGTGGAGCTGAAGAGGATCGAGAACAAGATCAACAGGCAGGTGACCTTCGCTAAGCGAAGGAACGGGCTTTTGAAGAAAGCCCACGAGCTTTCCGTGCTTTGCGATGCAGAGGTTGCTCTCATCATCTTCTCCAATAGAGGAAAGCTGTGCGAGTTTAGCAGTCCAAGCATGCTCAAAACGCTAGAGAGGTATCAGAAATGCGGAGCACCAGAGCCAAATGTTTCCGCAAGGGAGGCCTTGCAGCAGGAATACTTGAAGCTTAAGGCACGTTATGAAGCCCTGCAAAGAACCCAAAGGAATCTCATGGGAGAAGATCTTGGCCCTTTAAGCAGCAAAGAGCTCGAATTACTAGAAAGGCAGCTGAATATGTCACTGAAGCAGATCAGATCGATACGGACACAGTGCATGCTGGATCAGCTCACTGATCTTCAACGTAAGGAACACATGCTTAATGAAGCAAATAGGACACTGAAACAAAGGTTGGTGGATTACCACATAGACCTCCAAGATCAAAGTCAACAGGATGAACCCACGTTGCAAATTGGATATTCAGTCGTCGCACCAAATAACTATATGTCAGGGTGGATGCCA
E3_Populus_t_PtM6                ATGGGGAGAGGTAGGGTTGAGTTGAAGAGAATTGAGAACAAGATCAACAGGCAAGTAACATTTGCAAAGAGAAGGAATGGACTTTTGAAGAAAGCCTATGAGCTTTCCGTTCTTTGTGATGCAGAGGTTGCTCTCATCATCTTCTCCAATAGAGGAAAGCTGTACGAGTTTAGTAGTTCAAGCATGCTCAAAACTCTTGAGAGGTACCAGAAGTGCGGAGCACCAGAGCCAAATGTGTCTGCAAGGGAGGCCCTGCAGCAGGAATATCTGAAGCTTAAAGCACGTTATGAAGCCCTGCAAAGAACCCAAAGGAATCTTTTGGGAGAAGAACTTGGCCCTCTAAGCAGCAAAGAGCTAGAATCACTTGAAAGGCAGCTTGATATGTCATTGAAGCAGATCAGATCAACAAGGACCCAATACATGCTGGATCAGCTCCATGACCTACAGCATAAGGAGCACATGCTGACTGCAGCTAATAAGTCCCTGAAAGAAAGGTTGATGGAATACCAATTAAATCTCCAGAATCCAAGTCAACAGGGTGAACCTACACTACAAATTGGGTATACAATGGTCGCTCCAACTACTTACATGCCAGGTTGGTTAGCA
E3_Arabidopsis_t_SEP3            ATGGGAAGAGGGAGAGTAGAATTGAAGAGGATAGAGAACAAGATCAATAGGCAAGTGACGTTTGCAAAGAGAAGGAATGGTCTTTTGAAGAAAGCATACGAGCTTTCAGTTCTATGTGATGCAGAAGTTGCTCTCATCATCTTCTCAAATAGAGGAAAGCTGTACGAGTTTAGTAGTTCGAGCATGCTTCGGACACTGGAGAGGTACCAAAAGTGTGGAGCACCAGAACCCAATGTGCCTTCAAGAGAGGCCTTACAGCAGGAGTATCTCAAGCTTAAGGAGCGTTATGACGCCTTACAGAGAACCCAAAGGAATCTGTTGGGAGAAGATCTTGGACCTCTAAGTACAAAGGAGCTTGAGTCACTTGAGAGACAGCTTGATTCTTCCTTGAAGCAGATCAGAGCTCTCAGGACACAGTTTATGCTTGACCAGCTCAACGATCTTCAGAGTAAGGAACGCATGCTGACTGAGACAAATAAAACTCTAAGACTAAGGTTAGCTGATTATCAGATG---CTCCAGAACCCTAACCAACACTCCGAACCCATTCTTCAGATCGGGTAT---GGAATGGCACCAAATAATTACATGTTGGGTTGGTTACCT
E3_Capsella_r_SEP3               ATGGGAAGAGGGAGAGTGGAATTGAAGAGGATAGAGAACAAGATCAATAGGCAAGTGACGTTTGCAAAGAGAAGGAATGGTCTTTTGAAGAAAGCATACGAGCTTTCAGTTCTATGTGATGCAGAGGTTGCTCTCATCATCTTCTCTAATAGAGGCAAGCTGTACGAGTTTAGTAGTTCGAGCATGCTTCGGACACTGGAGAGGTACCAAAAGTGCGGAGCACCAGAACCCAATGTGCCTTCAAGAGAGGCCTTACAGCAGGAGTATCTCAAGCTTAAGGAGCGTTATGACGCCTTACAAAGAACCCAAAGGAACCTATTGGGAGAAGATCTTGGGCCTCTAAGTTCAAAGGAGCTTGAGTCACTCGAGAGACAGCTTGACTCTTCCTTGAAGCAGATCCGAGCTCTCCGGACACAGTTTATGCTCGACCAGCTCAACGATCTACAGAGTAAGGAACGCATGCTGACTGAGACAAATAAAACTCTAAGACTAAGGTTGGCTGATTATCAGATG---CTCCAGAACCCTAACCACCACTCCGAACCCATTCTTCAGATCGGGTATCATGGAATGGCACCAAATAATTACATGTTGGGTTGGTTACCT
E3_Brassica_r_Brara.I03027.1     ATGGGAAGAGGGAGAGTGGAGTTGAAGAGGATAGAGAACAAGATCAATAGGCAAGTGACGTTTGCAAAGAGAAGGAATGGCCTTTTGAAGAAAGCATACGAGCTTTCCGTTCTATGTGATGCAGAGGTTGCTCTCATCATCTTCTCTAGTAGAGGAAAACAGTACGAGTTTAGTAGTTCGAGCATGCTTCGGACTCTAGACAGGTACCAAAAGTGCGGAGCTCCAGAGCCCAATGTGCCTTCAAGAGAGGCCTTACAGCAGGAGTATCTCAAGCTTAAGGAGCGTTACGATGCCTTACAGAGAACTCAGAGGAATCTATTGGGAGAAGATCTTGGACCTCTTAGTACAAAAGAGCTTGAGTCACTTGAGAGACAGCTTGATTCTTCTTTGAAGCAGATCAGAGCTCTCCGGACACAGTTCATGCTAGACCAGCTCAATGATCTTCAGAGTAAGGAACGCATGCTGGCTGAGACAAATAAAACTCTAAGGCTAAGGTTGGCCGATTATCAGATG---CTCCAAAACCCGAACCATCATTCTGAACCCATTCTTCAAATGGGCTATCATGGAATGGCACCAAATAATTACATGTTGGGTTGGTTACCT
E3_Sinapis_a_SaMADSD             ATGGGAAGAGGGAGAGTAGAATTGAAGAGGATAGAGAACAAGATCAATAGGCAAGTGACGTTTGCAAAGAGAAGGAATGGTCTTTTGAAGAAAGCATACGAGCTTTCGGTTCTATGTGATGCTGAGGTTGCTCTCATCATCTTCTCTAATCGAGGCAAACTGTACGAGTTTAGTAGTTCCAGCATGATCCGGACACTGGAGAGATACCAAAAGTGCGGACCTCCAGAGCCCAATGTACCTTCAAGAGAGGCCTTACAACAAGAGTATCTCAAGCTTAAGGAGCGTTACGATGCCTTACAAAGAACCCAAAGGAACCTATTGGGAGAAGATCTAGGACCTCTTAGTACAAAAGAGCTTGAGTTACTTGAGAGACAGCTTGACTCTTCTTTGAAGCAGATCAGAGCTCTCCGGACACAGTTCATGCTCGACCAGCTCAATGATCTCCAAAGTAAGGAACGCATGTTGAATGAGACAAATAAAACTCTCAGACTAAGGTTAGCTGATTACCAGATG---CTCCAAAACCCGAACCAAAACTCTGAACCCATTCTTCAAATGGGGTATCATGGAATGGCACCAAATAATTACATGTTGGGTTGGTTACCT
E3_Carica_p_SEP3                 ATGGGGAGAGGTAGGGTTGAGTTGAAGAGGATAGAGAACAAGATCAACAGGCAAGTAACGTTTGCAAAGAGAAGAAATGGTCTGTTGAAGAAAGCTTATGAACTTTCCGTTCTTTGCGATGCGGAGGTTGCTCTCATCATCTTCTCTAATAGAGGAAAGCTGTACGAGTTTAGTAGTTCAAGCATGCTCAAAACACTTGAGAGGTACCAGAAGTGCGGAGCACCGGAGACTAATGTGTCCACAAGAGAAGCACTGCAGCAGGAATACTTGAAGCTGAAAGCACGTTATGAAGCCCTACAAAGATCCCAAAAGAATCTTCTTGGGGAAGATCTTGGTCCTTTAAGCAGCAAGGAGCTTGAGTCACTAGAAAGGCAGCTCGATATGTCACTGAAACAAATAAGATCGACGCGGACCCAGTACATGCTGGATCAGCTCACTGACCTCCAACGTAGAGAACACATGCTCAATGAAGCTAATAAAACGTTGAAACAAAGGTTAGTGGAGTACCAAGTTAGTCTCCAAAATCCAAATGTACAGCCTGAGCCTACATTACAAATCGGATATTCAGTGGTGGCACCAAATAATTACATGCCAGGTTGGTTGCCA
E3_Linum_u_SEP3                  ATGGGGAGAGGTAGAGTGGAACTGAAGAGGATCGAAAACAAGATCAACAGACAAGTAACGTTTGCAAAGAGAAGGAATGGGCTGCTGAAGAAAGCTTATGAGCTTTCCGTGCTTTGTGATGCTGAGGTTGCTCTCATCATCTTCTCCAATAGGGGAAAACTGTACGAGTTTAGTAGTTCAAGCATGCTGAAAACATTGGAGAGGTACCAGAAATGCGGAGCACCTGAGTCCAATATCTCAGCGAGGGAAGCCCTGCAGCAGGAGTATCTGAAGCTGAAAGCACGCTATGAGGCCCTACAGAGGTCCCAAAGGAACTTGTTGGGAGAAGACCTCGGCCCTCTTAGCACGAAAGAGCTCGAGTCACTCGAAAGGCAGCTTGACATGTCTCTGAAGCAGATCCGATCAACTCGGACGCAATACATGTTGGATCAGCTCAATGATTTGCAGCGCAAGGAAAACTTGCTGAATGAAGCAAATAATAACTTGAAACAAAGGCTGATGGAATACCAGATAAACCTACAGAATAGCGGTCAGCAGGATGAACCATCTTTGCATATTGGATACATGACGGCAGCTCCAAATAACTACATGCCAGGATGGCTTCCA
E3_Citrus_u_CitMADS3             ATGGGAGGGGGTAGGGTTGAGTTGAAGAGGATAGAGAACAAGATCAACAGGCAAGTGACCTTTGCAAAGAGAAGAAATGGCCTATTGAAGAAAGCTTATGAGCTTTCCGTTCTTTGTGATGCTGAGGTTGCTCTCATCATTTTCTCCAATAGAGGAAAGCTGTACGAGTTTAGTAGTTCAAGCATGCTCAAAACGCTTGAGAGGTACCAGAAGTGCGGAGCACCAGAACCGAATGTGTCCGCAAGGGAGGCCCTGCAGCAAGAATATCTGAAGCTTAAAGCACGATATGAAGCCCTACAGAGATCCCAAAGGAATCTCCTTGGAGAAGAACTTGGCCCTCTAAACAGCAAAGAGCTTGAGTCACTTGAAAGGCAGCTTGATATGTCATTGAAGCAGATCAGATCAACAAGAACTCAGTACATGCTGGATACCCTTACTGAACTGCAACATAAGGAACAGTTGCTGAGCGAAGCAAATAAGACCCTCAAACAAAGGTTGATGGAGTACCAAGTGAACCTTCAAAATCCTAGTCAACAGGGCGAACCCACATTGCAAATTGGATACTCGGTTGTCGCACCGAATAATTACATGCAAGGATGGCTACCA
E3_Mangifera_i_MSEP3             ATGGGAAGAGGTAGGGTTGAGTTGAAGAGAATAGAGAACAAGATCAACAGGCAAGTGACCTTTGCAAAGAGAAGGAATGGACTTTTGAAGAAAGCTTATGAGCTTTCAGTTCTTTGTGATGCTGAGGTTGCTCTCATCATCTTCTCTACTAGAGGAAAATTGTACGAATTTAGTAGTCCAAGCATGCTCAAAACACTGGAGAGGTACCAGAGGTGTGGAGCACCAGAACCAAATGTGTCCACAAGAGAGGCCCTGCAGCAGGAATATCTGAAGCTGAAAGCACGTTATGAAGCCTTGCAAAGATCCCAAAGGAACCTCCTTGGAGAAGAACTTGGCCCTTTAAGCAGCAAAGAGCTTGAATCACTTGAAAAGCAGCTTGACATGTCTTTGAAACAGATCAGATCCACGCGGACTCAATATATGCTGGATCAGCTTATGGAGTTACAACATAAGGAGCAGGTGCTCAGCGAAACAAATAAGACCCTGAAACAAAGGTTGATGGAATACCAAGTAAGCCTCCAGAATCCAAGTCAACATGGAGAGCCTACATTGCAAATCGGATATACAGCAGTGGCACCCAATAACTACATGCCAGGATGGTTGCCA
E3_Gossypium_r_GrMADS1           ATGGGAAGAGGTAGGGTTGAACTTAAGAGGATTGAAAACAAGATCAACAGGCAAGTCACTTTTGCAAAGAGAAGAAATGGTCTTTTGAAGAAAGCTTATGAGCTTTCTGTTCTTTGTGATGCTGAAGTTGCTCTCATCATCTTCTCCAATAGAGGAAAGTTGTACGAATTTAGCAGCTCAAGCATGATCAAAACATTGGAGAGGTACCAAAAATGCGGAGCTCCTGAGCCAAACGTGTCATCTAGGGAGGCTTTGCGACAGGAATATTTGAAGCTTAAAGCACGTTACGATGCCTTACAAAGGTCCCAAAGGAATTTACTAGGAGAAGATTTGGGACCTTTGAGCAGCAAAGAGCTCGAGTCACTTGAGAAACAACTTGATTCATCATTGAAGCTAATCAGATCAACACGGACCCAATACATGCTTGATCAGCTCAATGATCTCCAAAGAAAGGAACATCTTCTTAATGAAGCCAATAAGACCCTAAAACAAAGGTTGGTGGAATACCAAGTAAACTTACAAAATCCAAATCATCAGGGCGAGCCAACTTTACAAATCGGATATTCAGTGGTGGCACCAAATAATTATATGACAGGTTGGTTACCA
E3_Theobroma_c_TcMADS2           ATGGGGAGAGGTAGGGTTGAGTTGAAGAGGATTGAAAACAAGATCAACAGGCAAGTAACTTTTGCTAAGAGAAGGAATGGACTTTTGAAGAAAGCCTATGAGCTTTCCGTTCTTTGTGATGCCGAGGTTGCTCTCATCATCTTCTCCAATAGAGGAAAGCTGTACGAGTTTAGCAGTTCAAGCATGATCAAAACTTTGGAGAGGTACCAAAAGTGCGGAGCTCCAGAGACAAATGTGTCAACTAGGGAGGCTCTGCAGCAGGAGTATCTGAAGCTTAAAGCCCGTTATGAAGCCCTACAAAGGTCCCAAAGGAATTTACTAGGAGAAGATCTGGGCCCTTTAAGCAGCAAAGAGCTTGAGTCTCTTGAGAGGCAGCTCGATTCATCATTGAAGCAGATCAGATCGACGCGGACCCAATACATGCTGGATCAGCTCACTGATCTCCAACGGAAGGAACATCTACTTAATGAAGCCAATAAGACCCTAAAACAAAGGTTGGTGGAATACCAAGTAAATCTCCAAAATCCGAATCAGCAGGGCGAGCCAACATTACAAATTGGATATTCAGTGGTCGCGCCAAATAATTACATGACAGGATGGCTACCA
E3_Vitis_v_VvMADS4               ATGGGGAGAGGTAGGGTTGAGTTGAAGAGGATTGAGAACAAGATCAACAGGCAAGTGACCTTCGCTAAGAGAAGAAATGGCCTTCTCAAGAAGGCGTACGAACTTTCGGTGCTCTGCGACGCCGAGGTTGCTCTCATCATCTTCTCCAATAGAGGAAAACTCTACGAGTTCAGTAGCTCGAGCATGCTCAAAACCCTTGAGAGGTATCAGAAGTGCGGAGCACCGGAGACAAATGTATCCACAAGGGAGGCCCTGCAGCAGGAATATTTGAAACTTAAAGCACGTTATGAAGCCCTACAACGATCCCAGAGGAATCTTCTTGGGGAGGATCTTGGCCCTTTGAGCACGAAGGAACTTGAGTCACTGGAAAGGCAGCTTGATGTATCACTGAAGCAGATCAGGTCAACGCGAACACAGTACATGCTGGATCAACTCACCGATCTTCAGAGAAAGGAACACATGCTCAATGAAGCAAACAAGACCCTGAAGCAAAGGTTGTTGGAAACACAGGTAAACCTCCAGAATCCAAATCAGCAGGGCGAGCCCACGTTACAAATCGGATACACGGTTGCAGCACCCAATAACTACATGCCGGGATGGTTGCCA
E3_Paeonia_l_SEP3                ATGGGGAGAGGTAGGGTTGAATTGAAGAGAATTGAGAACAAGATCAACAGGCAGGTGACCTTCGCCAAGAGAAGAAATGGACTTTTGAAGAAAGCTTACGAGCTTTCCGTCCTTTGCGATGCGGAGGTTGCTCTCATCATCTTCTCCAATAGAGGAAAGCTGTACGAGTTTAGTAGCTCAAGCATGCTCAAAACGCTTGAGAGGTATCAAAAGTGCGGAGCTCCAGACACAACTGTATCTGCAAGGGAGGCCCTGCAGCAAGAGTATTTAAAGCTGAAACAACGTTATGAAAGCTTGCAACGAAATCAAAGGAATCTTCTTGGTGAGGACCTTGGACCTTTAAGTAGCAAGGACCTGGAGCTACTCGAAAGGCAGCTTGATTCATCACTAAAACAGATCAGATCCACTCGGACTCAATCCATGCTGGACACTCTCACTGATCTACAAAGAAAGGAGCACATGCTTAATGAAGCAAATCAAAGCCTCAAACAAAGGTTAATGGAAAACCATGTAAATCTTCCAAACCCGAATCAACAGGGTGAACCTACATTACAAATTGGGTATGGAGTAGCAGCACCAAATAATTACATGGGAGGATGGTTACCC
E3_Antirrhinum_m_AmSEP3B         ------------------------------------------------------------------------------------------------------------------TGTGATGCTGAGGTTGCTCTCATCATCTTCTCCAATAGAGGAAAGCTGTACGAGTTTAGTAGCTCTAGCATGCTCACAACCTTGGAAAGGTATCAAAAGTGTGGAGCTCCAGATGCAAACATATCAACAAGGGAGGCAATGCAGCAGGAGTATTTGAAACTTAAAGCACGCTATGAAGCCCTACAGCGCTCACAAAGGAATCTTCTTGGTGAGGAACTTGGTCCATTGAACAGCAAGGAACTGGAATCACTTGAAAGGCAGCTTGATATGTCGCTGAAGCAGATCCGATCAACACGGACCCAAGCAATGCTGGATACCCTCACAGATCTTCAGCGAAAGGAGCATGCCCTCAATGAAGCAAACAGGAATTTGAAACATCGGTTGATGGAAAGTCAAATAGGTCTTCAAAACCTAAATCAACAGGGTGAACCCACTCTACAAATGGGGTTCAGTGTGGCAGCACCAAATAACTACATGTCAGGGTGGTTGCCG
E3_Antirrhinum_m_DEFH72          ATGGGAAGAGGGAGAGTTGAGTTGAAGAGAATAGAGAACAAGATCAACAGGCAAGTGACTTTTGCTAAACGAAGGAATGGGCTTTTGAAGAAAGCTTATGAGCTATCTGTTCTTTGTGATGCTGAGGTTGCTCTCATCATCTTCTCCAATAGAGGAAAGCTGTACGAGTTTAGTAACTCTGGCATGCTCAAAACACTGGAAAGGTATCAGAAGTGCGGAGCTCCTGAGGCTAATGTATCCACCAGGGAGGCACTGCAGCAGGAGTATTTGAAGCTTAAAGCACGCTATGAAGCCCTGCAGCGTTCACAAAGGAACCTTCTTGGTGAGGATCTAGGTCCATTAAACAGCAAGGAGCTTGAATCATTGGAGAGGCAGCTTGATATGTCCCTCAAACAGATCCGATCAACACGGACCCAGGCAATGCTGGACACCCTCACAGATCTTCAGCGAAAGGAGCATGCCCTCAATGAAGCTAACAGGAGTCTAAAACACCGGTTGATGGAGAGTCAGATAAGTCTTCAGAACCCAAATCAACAGGGTGAACCTACTCTACAAATGGGGTTCACAGTTGGAGCACCTAATAACTACATGACGGGGTGGCTGCCC
E3_Antirrhinum_m_DEFH200         ATGGGAAGAGGGAGAGTTGAGCTGAAGAGAATAGAGAACAAGATCAACAGGCAAGTGACTTTTGCAAAACGAAGGAATGGGCTTTTGAAGAAAGCTTATGAGCTATCTGTTCTATGTGATGCTGAGGTTGCCCTCATCATCTTCTCCAATAGAGGAAAGCTGTACGAGTTTAGTAGCACTAGCATGCTGAATACACTGGAAAGGTATCAAAAGTGCGGACCTCCAGAGACTAATGTATCCACAAGGGAAGCACTGCAGCAGGAGTATTTGAAACTTAAAGCACGCTATGAAGCTCTACAGCGTTCACAAAGGAATCTTCTTGGTGAGGATCTTGGTCCTCTGAACAGCAAAGAGCTTGAATCACTTGAGAGGCAGCTTGATATGTCACTCAAGCAAATTCGATCAACACGGACTCAAGCAATGCTGGATACCCTCACAGATCTTCAGAGAAAGGAACACGCCCTCAATGAAGCTAACAGAAGTTTGAAACATCGGTTGATGGATAGTCAAATAAGTCTCCAAAACCCAAATCAATCGGCTGAACCCACTCTGCATATTGGGTTCACGGTTGCAGCTCCTAATAACTACATCTCAGGCTGGCTTCCA
E3_Mimulus_g_Migut.K00969.1      ATGGGGAGAGGGAGAGTTGAGCTGAAGAGGATAGAGAATAAGATAAACAGACAAGTGACTTTTGCGAAGAGAAGGAATGGTCTTTTGAAGAAAGCTTACGAGCTTTCTGTTCTTTGTGATGCTGAGGTTGCCTTGATTATCTTCTCCAATAGAGGAAAGCTGTACGAGTTTAGTAGCTCTAGCATGCTGAAAACACTGGAAAGGTATCAAAAGTGCGGAGCACCAGAGACTAATGTATCTGCCAGAGAGGCCCTGCAGCAGGAGTACTTGAAGCTTAAAGCTCGTTACGAAGCCCTACAGCATTCTCAGAGAAACCTTCTCGGAGAGGATCTCGGGCCATTGAACAGCAAGGAGCTTGAATCACTTGAGAGGCAACTTGACATGTCACTTAAGCAGATCAGATCAACTAGGACCCAAGCAATGCTGGATACCCTCACAGATCTTCAGAGGAAGGAGCATGCACTGAATGAGGCTAACAGGAGTCTGAAACACCGGTTGATGGAAAGTCAAATAAGTCTGGAAAACCATAATCCTCAGCCC------GGTCTGCAAATCGGGTACACAGGA---GCACCAAATAACTACATAACAAGCTGGCTCCAG
E3_Syringa_v_SvSEP3              ---------------------------AGGATGGARAACAAGATCAATAGGCAAGTCACCTTTGCCAAGAGAAGGAATGGATTATTGAAAAAAGCTTATGAACTTTCTGTTCTTTGTGATGCTGAAGTAGCGCTGATCATCTTCTCCAATAGAGGAAAACTTTACGAATTTAGCAGCTCTAGCATGCTCAGAACATTGGAGAGGTATGAAAAGTGCGGAGCACCAGAGCCACATGTATCCTCAAGAGAGGCACTGCAGCAGGAATATCTGAAGCTGAAAGCACGTTATGAAGCCCTACAGCGTTCACAAAGGAACCTTCTTGGTGAGGATCTCGGTCCATTGAACAGCAAGGAACTTGAATCACTAGAGAGACAGCTCGATATGTCTCTTAAGCAAATCAGATCAACAAGAACACAAGCTATGCTGGATACTCTCACAGATCTTCAAAGAAAGGAGCATGCACTAAATGAAGCCAACCAAAGTTTGAAACAAAGGTTGATGGAAAATCACATTAGTCTGCAGAATCAAGATCAACAACCTGAACCCACTTTACAAATTGGATAC------GCAGCACCCAATAATTTCATGTCAGGATGGTTGCCC
E3_Petunia_h_FBP2                ATGGGAAGAGGTAGAGTTGAGCTTAAGAGAATAGAGAACAAAATCAATAGACAAGTTACCTTTGCTAAGAGAAGAAATGGACTATTGAAAAAAGCTTATGAACTTTCTGTTCTTTGTGATGCTGAAGTTGCTCTTATTATTTTCTCTAATAGGGGAAAATTGTACGAGTTTAGTAGCTCTAGCATGCTCAAGACCTTAGAGAGGTACCAGAAGTGTGGAGCACCAGAGACTAATATATCCACACGAGAAGCACTGCAACAAGAGTACTTGAAGCTTAAAGCACGTTACGAAGCATTACAGCGATCACAGAGGAATCTTCTTGGTGAAGATCTTGGCCCTTTGAACAGCAAAGAACTTGAATCACTTGAAAGGCAGCTTGATATGTCACTGAAACAAATCAGATCAACTCGGACTCAGCTGATGTTGGATCAACTTCAAGATCTTCAGAGAAAGGAACATGCATTAAACGAAGCAAACAGAACCTTGAAACAAAGGTTGATGGAAAGCACACTAAATCTGCAGCAGCAAAATCAACAGGGAGAACCCACTTTACAAATTGGGTATACAGTAGGAGCACCAAATAACTACATGGCTGGCTGGTTGCCT
E3_Nicotiana_s_NsMADS3           ATGGGAAGGGGTAGGGTTGAGCTTAAGAGAATAGAGAACAAGATCAACAGGCAAGTGACCTTCGCTAAGAGAAGAAATGGACTTTTGAAAAAAGCTTATGAGCTTTCTGTTCTTTGTGATGCTGAGGTTGCTCTCATCATCTTCTCCAATAGGGGAAAACTGTACGAGTTCAGTAGCTCTAGCATGCTCAAGACATTAGAGAGGTACCAGAAGTGCGGAGCACCAGAGACCAATATATCCACACGAGAAGCACTGCAACAAGAATACTTGAAGCTTAAAGCACGTTACGAAGCATTACAGCGATCACAGAGAAATCTTCTTGGTGAAGATCTTGGCCCTTTGAATAGCAAGGAACTTGAATCACTTGAGAGGCAGCTTGATATGTCACTGAAACAGATTCGATCAACTCGGACTCAGTTAATGTTGGATCAACTTACAGATCTTCAGAGAAAGGAACATGCATTAAACGAAGCAAACAGAACCTTGAAACAAAGGTTGATGGAAAGCCAACTAAATCTGCAGCAACAAAATCAACAGGGCGAACCCACTTTGCAAATTGGGTATACAGTAGGAGCACCCAATAACTACATGGCTGGCTGGTTGCCT
E3_Solanum_t_StAGL9              ATGGGAAGGGGTAGGGTTGAGCTAAAGAGAATAGAGAACAAGATCAACAGGCAAGTGACCTTTGCTAAGAGAAGAAATGGACTTTTGAAGAAAGCTTATGAGCTTTCTGTTCTTTGTGATGCTGAGGTTGCTCTCATCATCTTCTCTAATAGGGGAAAACTCTATGAGTTCAGTAGCTCTAGCATGCTAAAGACGTTGGAGAGGTACCAGAAGTGCGGAGCACCTGAACCGAATATATCCACACGAGAAGCACTGCAGCAGGAGTACTTGAAGCTTAAAGGACGTTACGAAGCATTGCAGCGATCACAGAGGAATCTTCTTGGTGAAGATCTTGGTCCTTTGAACAGCAAAGAACTTGAATCACTTGAGAGGCAACTTGATATGTCGCTCAAACAGATCAGATCAACTCGGACTCAGTTAATGTTGGATCAACTTACAGATCATCAGAGAAAGGAACATGCATTGAACGAAGCCAACAGAACCCTGAAACAAAGGTTGATGGAAAGCCAACTAAATCTGCAGCAGCCAAATCAACAGGGCGAACCTACTTTGCAAATTGGGTATACAGTAGGAGCACCGAATAACTACATGGCTGGCTGGTTGCCT
E3_Solanum_l_LeMADS5             ATGGGAAGGGGTAGGGTTGAGCTAAAGAGAATAGAGAACAAGATCAACAGGCAAGTGACCTTTGCTAAGAGAAGAAATGGGCTTTTGAAGAAAGCTTATGAGCTTTCAGTTCTTTGTGATGCTGAGGTTGCTCTAATCATCTTCTCTAATAGGGGAAAACTCTATGAGTTCAGTAGTTCTAGCATGCTAAAGACGTTGGAGAGGTACCAGAAGTGCGGAGCACCTGAACCGAATATATCAACACGAGAAGCACTGCAGCAGGAGTACTTGAAGCTTAAAGGACGTTACGAAGCATTGCAGCGATCACAGAGGAATCTTCTTGGTGAAGATCTTGGTCCTTTGAACAGCAAAGAACTTGAATCACTTGAGAGACAACTTGATATGTCGCTCAAACAGATCAGATCAACTCGGACTCAGTTAATGTTGGATCAACTTACAGATTATCAGAGAAAGGAACATGCATTGAACGAAGCCAACAGAACCTTGAAACAAAGGTTGATGGAAAGCCAACTAAATCTGCAGCAGCCAAATCAACAGGGCGAACCTACTTTGCAAATTGGGTATACAGTAGGAGCACCTAATAACTACATGGCTGGCTGGTTGCCT
E3_Impatiens_h_IhSEP3            ATGGGAAGGGGCAGAGTTGAGCTAAAGAGGATAGAGAACAAGATCAACAGACAAGTAACCTTTGCAAAACGAAGAAACGGTCTGTTGAAGAAAGCTTATGAGCTTTCTGTCCTTTGTGATGCCGAGGTAGCTCTCATCATCTTCTCCAACCGAGGCAAGCTCTATGAGTTTAGCAGTCCCAGCATGCTAAAAACACTAGAGCGATACCAAAAGTGTGGCGCACCCGAGGCAAACATTTCGTCTAGGGGAGCCCTGCAACAAGAATATTTGAAGCTCAAACAACGTTACGAGACCTTACAAAGAACTCAAAGGAATCTTTTGGGAGAGGATCTCGGTCCTTTAGATGGCAAAGAACTCGATACAATTGAAAGACAACTCGACACGTCCCTCAAACATATCAGATCAACACGTACACAACATATGGTTGACCAACTTGAGGACTTGCAAAGGAAGGAGCAAATCCTTAATGAAGCAAACAGGGCCTTGAAACAAAGGCTATTGGAA------------TTCAATATGCAAAATCCCGNAGATGAGCCCACTTTACAAATGGGTTATAGTGTGGAAGCTCCAAACAACTACTTTCCAGGATGGCTTTCA
E3_Chrysanthemum_m_CDM44         ATGGGAAGAGGTCGAGTTGAGCTAAAGCGAATCGAAAACAAGATTAACCGACAAGTTACTTTTGCGAAAAGAAGAAACGGGTTGTTGAAAAAAGCTTACGAGCTTTCGGTTCTTTGTGATGCTGAAGTTGCTTTGATCATCTTTTCAAACCGCGGGAAATTGTATGAGTTTAGTAGCTCAAGCATGCTGAAGACACTCGAGAGGTATCAAAAATGCGGAGCACCTGAGACAAATGTGTCCGCAAGGGAGGCGCTGCAGCAGGAGTACTTGAAACTTAAAGCACGTTATGAAGCGCTACAACGGTCCCAGAGGAATCTTTTGGGTGAGGATCTTGGCCCATTGAACTGCAAAGAGCTCGAGTCACTTGAAAGGCAACTCGATACATCTCTAAAGCAGATCAGATCAGCCCGGACTCAGTTCATGCTGGATACACTCACAGATCTTCAAAAAAAGGAGCACGCACTAAACGATGCCAATAGGACCTTGAAGCAAAGGTTGATGGAACATCAAGTAACTCTCCATAATCCACATCATAACGGCGGACCCACTTTACAAATGGGGTATACGGCAGAAGCACCAAGTAATTATATGCCAGGATGGTATCAG
E3_Chrysanthemum_m_CDM77         ATGGGAAAAGGAAGGCTAGAGTTGAAGAGAATAGAGAACAAAATAAACAGACAAGTTACATTTGCAAAGAGAAGAAATGGTCTTCTTAAAAAAGCTTATGAACTTTCTGTTCTTTGTGATGCTGAAGTTGCTCTTATCATCTTCTCTACTAGGGGTAAACTCTATGAGTTCAGCACTTCAAGCATGCTGAAAACACTAGAGAGGTACGAGAAATCTGGACCACCTGAACAACGAAGGCCGGCTAAGGAAGATCAGTACCAGGAATACATGAGGCTAAAAGAACGCTATGACGCCTTGAAACAACTTGAAAGGAATTACTATGGTGAGGAGATTGACAATTTGAGTACCAACGAGCTTGAGTCGCTTGAAAGGCAGCTTCATTGTTCATTGAAACAGATCAGAACAATAAGGACTCAGTCGCTAGTTGATAGGCTTTATGAACAACAGAAGATGGAACACCACCTCTACGAGTCCAACAAGACACTTCGACTCAAGTTTGAAGAAAGCCAAGCAGAACTCCAGGAGGCACATCTGCAAACAGAAACCACTTTGCAAATCGGGTACTCGGCAGTGTCTACAAACCATCAAATGCAGGGTTGGCCAGCA
E3_Helianthus_a_HAM137           ATGGGAAAAGGAAGGTTAGAGTTGAAGAGAATTGAGAACAAGATAAACAGGCAGGTTACCTTTGCCAAGAGAAGAAATGGTCTTCTCAAGAAAGCTTATGAACTTTCTGTCCTTTGTGATGCTGAAGTTGCTCTCATCATCTTCTCCACTCGTGGCAAACTCTATGAGTTCAGCACCTCTAGCATGCTGAAAACACTTGAGAGGTATGAGAAGTGTGGGCCACCAGAACAAAGAAAGCCAGCCAAGGAGGATCAGTACCAGGAATACATGAGGCTTAAAGAACGCTACGATGCTTTGAAACAACTCGAAAGGAATTACTATGGTGAGGAGATTGACTCGTTGACTACCAACGAGCTCGAGTCGCTTGAAAGGCAGCTTCATTGTTCATTGAAACAGATTAGGACAATAAGGACTCAGTCGCTGATCGATAAGCTTTACGAACAACAAAAGATGGAACACCAACTTTACGAGTACAACAAGACGCTTCGACTCAGATTAGATGAAAGCCAAGCAGAGCTCCAAGATGTACACGTGCATCCTGAAACCACATTGCAAATCGGGTACTCGGGAGCGTCGTCGAGCCATCAAATGCAGGGTTGGCCTGCA
E3_Gerbera_h_GRCD1               ATGGGAAAAGGAAGGTTAGAGTTGAAGAGAATAGAGAACAAAATAAACAGGCAAGTCACTTTTGCCAAGAGAAGAAATGGTCTCCTCAAGAAAGCTTACGAGCTTTCTGTTCTCTGCGATGCCGAAGTTGCTCTCATCGTCTTCTCCACTCGCGGCAAGCTCTATGAATTCAGCACTTCCAGCATGTTGAAGACACTCGAGAGGTATGAGAAATGCGGGCCACCGGAGCAAAGAAGACCGGCGAAGGAAGATCAGTATCAAGAGTACATGAGGCTCAAAGAACGTTATGATGCCCTGAAACGACTCGAAAGGAATTACTACGGAGAGGAGATCGACTCGCTGACCACGAGCGAGCTTGAGTCACTCGAAAGACAACTTCATTGTTCATTGAAACAGATCAGAACGATAAGGACTCAGTCGTTGCTCGATAAGCTCTATGAACAACAAAAAATGGAACACCAGCTTTACGAGTCCAACAAAACCCTTCGACTCAGATTAGACGAGGGCCAAGCAGAGCTCCAAGATGCACACGTGCAACCTGAAACCACTTTGCAAATCGGGTACTCAGCAGTG------AACCATCAAATGCAGGGTTGGCCAGCA
E3_Actinidia_c_SEP3              ATGGGGAGAGGTCGGGTTGAGCTGAAGAGGATAGAGAACAAAATCAACCGGCAAGTGACCTTCGCCAAGCGAAGAAACGGCCTTCTCAAGAAGGCCTACGAGCTCTCAGTTCTCTGCGACGCCGAGGTCGCTCTCATCGTCTTCTCCAATCGGGGAAAGCTCCACGAGTTCAGTACGTCGAGCATGCTCAAAACCCTTGAAAGGTACCAAAAGTGCGGAGCACCAGAACCAAATGTATCTGCAAGAGAGGCCCTGCAGCAAGAGTATTTGAAACTTAAAGGACGCTACGAAGCCCTCCAACGATCCCAAAGGAATCTTCTGGGCGAGGATCTTGGCCCCCTAAATAGCAAGGAGCTTGAGTCGCTAGAAAGGCAGCTTGACATGTCATTGAAGCAGATCAGATCTACACGGACCCAGTACATGCTTGATCAGCTCACAGATCTTCAAAGAAAGGAACATGCACTTAATGAAGCAAACAAGACTCTCAAACAAAGGCTGTGGGGAAGTCAAGTAAACCTCCAGCATCCAAATCAACAGGGTGAACCCTCATTACAAATCGGGTACACAGTGGGAGCACCCAATAATTACATGCCAGGGTGGTTGCCA
E3_Silene_l_SlSEP3               ATGGGAAGAGGAAGAGTAGAGTTGAAGAGGATAGAAAACAAGATAAACAGGCAAGTAACCTTCGCAAAGAGAAGAAATGGTCTTTTGAAGAAAGCTTATGAACTTTCTGTCCTTTGTGATGCTGAAGTTGCTCTTATCATCTTCTCCAATCGTGGCAAACTCTATGAGTTTAGTAGCCCTAGCATGCTGAAGACACTTGAGAGGTATCAGAAGAGCGGACCTCCGGACAACACTGTTTCTTCAAGAGAAGCCCTGCATCAAGAGTATATAAGGCTGAAAGCACGCTATGAAGCCCTTCAAAGGACACACAGAAATTTAATGGGAGAGGATCTAGGGCCACTAAGCAGCAAGGAACTTGAATCACTTGAGAGGCAGCTTGATATGTCTTTGAAGCATATCAGATCAACTAGGACTCAATACATGCTTGATCAACTAGCTGATCTCCAAAGGAAGGAACATGTTCTCAATGAAGCAAACATTACTCTTAAACAAAGGTTAATTGAAGATCAGGTAAGTGCTCAATAT------GCTGCTGATGAACCAACACTTCAAATCGGTTATAACGTTACAGCCCCAAACAATTTCATGACCGGTTGGTTGCCC
E3_Trochodendron_a_MADS2         ATGGGGAGAGGTAGGGTTGAGTTGAAGAGGATCGAAAACAAGATCAACAGGCAAGTGACCTTCGCTAAACGAAGAAATGGCCTTTTGAAGAAAGCTTATGAGCTTTCTGTTCTTTGCGATGCTGAGGTTGCTTTGATCGTCTTCTCCACTAGAGGAAAACTGTACGAGTTTAGCAGTTCTAGCATGTTCAAAACACTTGAGAGGTATCAGAAATGCACAGCACCAGAGACAGATATATCGGCAAGGGAGACCCTGTACCAGGAGTATTTGAAGCTTAAAGCACGCTACGAGGCGCTACAAAGATCACAAAGGAACCTTCTTGGGGAGGATCTTGGGCCGCTAAGCGGCAAGGAGCTTGAGTCACTTGAAAGGCAGCTTGATGTGTCATTGAAGCAGATCAGATCTATACGGACCCAGTGCATGCTCGATCAGCTCACTGATCTTCAAAGAACGGAACAAATGCTCAGCGAATCTAACAAGAACCTGGCAAGAAGGTTGGAGGAAAGCCAAGCAAATCACCAGGATCCAAATCATCAGGGCGAGCCCACATTACAAATCGGGTACGCTGTTATGCCTCCGAATAATTACATGCCAGGATGGTTAGCA
E3_Trochodendron_a_MADS4         ---------------------------------------AAGATCAACAGGCAAGTAACCTTCTCTAAACGAAGAAATGGCCTTTTGAAGAAAGCTTACGAGCTTTCTGTCCTTTGCGATGCTGAGGTTGCTCTGATCGTCTTCTCCACTAGAGGAAAGCTGTACGAGTTTAGCAGCTCAAGCATGTTCAAAACGCTTGAGAGGTATCAGAAATGCGCAGCACCAGAGACAAATGTATCTACAAGGGAGACCCTGTACCAGGAGTATTTGAAGCTTAAAGCACGCCATGACGACCTACAACGAACACACAGGAATTTTATGGGCGAGGATCTTGGCCCGCTAAGTGGGAAGGAGCTTGAGTCACTTGAAAGACAGCTTAATGTGTCATTGAAGCAGATCAGATCGATACGGACCCAGTACATGCTCGATCAGCTCACCGATCTTCAAAGAAGGGAACAAATGCTCAGTGAATCAAACAAGACCCTGGCAAGAAGGCTGGAGGAAAACCAAGCAAATCTTCAAGATCCAAATCATCAGGGCGAGCCCACATTACAAATCGGGTATGCGGGAATGCCTCCGAATAATTACATGGCAGGATGGTTAGCA
E3_Pachysandra_t_PAteSEP3_1      ATGGGAAGAGGTAGGGTTGAGTTGAAGAGGATCGAAAACAAGATCAACAGGCAAGTCACCTTTGCTAAACGAAGGAATGGACTTTTGAAGAAAGCTTACGAGCTTTCCGTTCTTTGCGATGCCGAGGTTGCTCTGATCATCTTCTCCAATAGAGGAAAGCTCTACGAGTTCAGCAGTTCAAGCATGCTGGAAACGCTCGAGAGGTACCAGAAATGCGGAACTCCAGAGCCAAATGTATCCGCAAGAGAGACCTTGCAACAGGAGTATTTGAAGCTTAAAGCACGTTTTGATTCCCTACAGCGATCCCAGAGAAATCTTATGGGCGAGGATCTTGGGCCATTAAGCAGCAAGGAGCTTGAGTCACTCGAAAGGCAGCTAGATATGTCATTGAAGCAGATCAGATCCACACGGACTCAATACATGCTTGATCAACTCACTGATCTTCAAAGAAGGGAACAGATGCTTGCCGAAGTTAACAACACCTTGAAAAGAAGGTTGGATGAAAGCCAAGTCAATCATGAAGATCCAAATCAACATGGTGAGCCCACATTACAAATTGGGTATACGGTCGTGCCTCCAAATAATTACATGCCAGGGTGGTTAGCA
E3_Pachysandra_t_PAteSEP3_2      ATGGGGAGAGGTAGGGTTGAGCTGAAGAGGATAGAGAACAAGATCAACAGGCAAGTCACCTTCGCCAAACGAAGAAATGGACTTTTGAAGAAAGCTTATGAGCTTTCCGTTCTTTGCGATGCCGAGGTTGCTCTCATCGTCTTCTCCAATAGAGGAAAGCTTTACGAGTTCAGTACTTCAAGCATGTTCAAAACTCTTGAGAGGTATCAGAAATGCGGAGCACCAGAGCCAAATGTATCTGCGAGGGAGACCCTGCAACAGGAGTATTTGAAGCTTAAAGCTCGTGTAGAGGCACTACAACGATCCCAAAGGAATCTTATGGGCGAGGATCTTGGCCCCTTAGACAGCAAGGATCTGGAATCACTTGAAATGCAACTTGACATGTCACTGAAGCAGATCAAATCAATAAGGACTCAGTACATGCTAGATCAACTCACTGATCTTCAAAGAAGGGAACAAGTGCTTACCGAAGCTAACAAGACCCTGAAGAGAAGGTTAGATGAAAGCCAAGTAAATCAACAAGATCTAAGTCAGCATGGCGAGCCCACATTACAAATTGGGTACACGGTTGCAGCTCCTAATAATTTTATGCCAGGGTGGTTAGCC
E3_Platanus_a_SEP3               ATGGGGAGAGGTAGGGTTGAGTTGAAGAGGATCGAGAACAAGATCAACCGGCAAGTCACCTTTTCGAAACGAAGAAATGGCATTCTGAAGAAAGCTTACGAGCTGTCCGTGCTTTGCGATGCCGAAGTTGCTCTGATCATCTTCTCTAATAGAGGAAAGCAGTCTGAGTTCAGCAATTCGAGCATGTATAAAACGCTTGAGAGGTACCAAAAATGCGGAGCACCGGAAAAAAATGCATCCACAAGGGAGACACAGTACCAGGAGTATTTGAGGCTTAAAGCACGATTTGAGGCCCTACAACGGTCCCAAAGGAATCTCCTCGGAGAGGATCTAGGCCCACTCAGCGGCAAGGAGCTTGATTCACTTGAAAGGCAGCTGGGCATGTCTCTGAAGCATATCAGATCAACACGGACCCAGTATATGCTCGATCAGCTCACCGATCTTCAAAAAAGGGAACAAACGCTTACCGAAGCTAACATGACATTGAAAAGAAGGTTGGAGGAAAGCCAAGCAACA------AACCCAAGTCAACACAGCGAGCCCACGCTACAAATCGGGTACGCAGTCACACCTCCAAATAATTACATGCCAGTATGGTTAGCT
E3_Nelumbo_n_NEnuSEP3            ---------------------------------------AAGATCAATCGGCAGGTCACCTTTGCAAAACGAAGAAATGGTCTTTTGAAGAAAGCTTACGAGCTTTCCGTTCTTTGTGATGCTGAGGTTGCTCTGATAATCTTCTCCAATAGAGGAAAGTTGTACGAGTTCAGCAGTTCGAGCATGATCAAGACTCTCGAAAGATATCAAAAATGCGGAGCGCCAGAGACAACTATATCCACAAGGGAGTCAGAGCAACAGGAATATCTGAAACTTAAAGCACGAGTTGAGGCCCTACAGCGGTCACAGAGGAATCTCTTGGGAGAAGACCTGGGCCCACTAAGTGGCAAGGAGCTTGAGTCACTGGAGAGGCAGCTGGATATGTCGTTGAAGCAGATCAGATCAACACGGACCCAATACATGCTTGATCAGCTTGCAGATCTTCAAAGAAGGGAGCAAATGCTTAGCGAAGCTAACAGGGCATTGAAACGGCGGTTTGAAGAAAGCCAGGCAAATCATCAGGACCCCAATCAACAAGGCGAGCCCACGCTACAAATTGGGTACACGGTTGCACCACCAAGT---TATATGCCTGGGTGGCTGGCA
E3_Aquilegia_c_AcoSEP3           ATGGGAAGAGGAAGAGTTGAGTTGAAGAGAATTGAAAACAAGATCAACAGACAAGTTACCTTCGCTAAACGTAGAAATGGTCTTTTGAAGAAAGCTTATGAACTTTCTGTTCTTTGTGATGCTGAAGTTGCTCTTATTATTTTCTCTAATAGAGGAAAGCTTTATGAGTTTAGTAGTTCAAGCATGCTTAAAACTCTCGAGAGGTACCAGAAATGTGGAGGACCAGAGCCCAATGTATCTGCACGGGAGGCACAGCATCAAGAATATCTGAGGCTCAAAGGAAAAGTAGAGTCCCTACAACGTACTCAAAGGAACCTTCTGGGTGAGGATTTGGGACCATTGAGTGGAAAGGAGCTGGAGACACTCGAGAGGCAGCTGGACTCGTCTTTGAGGCAAATCAGATCAACTAGGACGCAGTACATGTTAGATCAGCTTACTGACCTTCAGAGAAGGGAACAAATGCTCAGTGAAGCAAACAAAAACTTGAGAAGAAGGTTGGAGGAAACCCAACCAAATCATCATGACCCAAACCAGCAGGGTGAACCCACATTACAGATTGGATATAGTGTTGCCGCCCCAAATAATTACATGCAAGGTTGGTTGGGT
E3_Nigella_d_NdSEP3              ATGGGTAGAGGAAGAGTTGAGTTGAAGAGGATTGAAAACAAGATCAACAGACAAGTTACCTTCGCTAAACGTAGAAATGGCCTTTTGAAGAAAGCTTACGAGCTTTCTGTCCTTTGTGATGCTGAAGTTGCTCTCATCATCTTCTCTAATAGAGGCAAACTCTATGAGTTTAGTAGCTCCAGCATGCTTAAAACACTGGAGAGGTACCAGAAATGCGGAGGACCAGAGCCCAATGTATCTGCAAGGGAAGCCCAGCATCAGGAATACTTAAGACTCAAAGCAAGAGTAGAAGCCCTACAACGTTCCCAAAGGAACCTTCTAGGTGAAGATTTGGGACCATTAAGTGGAAAAGAGTTGGAGGCCCTTGAGAGGCAATTAGACTCCTCATTGAAGCAAATTAGATCAACTCGGACACAATACATGCTAGATCAGCTCACAGATCTTCAACGAAGGGAACAAATGCTTAGTGAAGCAAACAAGACTTTGAGGAGAAGGTTGGAGGAGAGTCAAACAAACCATCATGACCCCAACCAACAGGGTGAACCCACACTCCAAATTGGATACAATGTTGCAGCGACAAATAATTATATGCAAGGATGGTTAGCT
E3_Akebia_t_AktSEP3_1            ATGGGGAGAGGAAGAGTTGGGTTGAGGAGGATCGAGAACAAGATTAACAGGCAAGTCACCTTCGCCAAACGTAGAAATGGACTTTTGAAGAAAGCTTACGAGCTTTCCGTTCTTTGTGATGCCGAGGTTGCTCTCATAATCTTCTCCAATAGAGGAAAACTGTACGAGTTCAGTAGCTCCAGCATGTTCAAGACTCTTGAACGATATCAGAAATGCGGAGCACCAGAGCCGAATGTATCCACAAGGGAGGCCCTGCACCAGGAGTACTTGAAACTTAAAGCACGAGTCGAGGGCCTACAACGATCCCAACGGAACCTTCTGGGTGAAGATTTGGGACCCCTAAGCGGAAAGGAGCTTGAAACCCTCGAGAGGCAACTTGATATGTCACTCAAGCAGATTCGATCGACTCGGACTCAGTACATGCTTGATCAGCTCTCTGATTATCAAAGAAGGGAACAAATGCTTAGCGAAGCTAACAAGGCCTTGAGAAGAAGGTTAGAGGAAAGCCAACCAAATCACCAAGACCCAAATCCACAGGGTGAACCCACCCTACACATCGGGTACACTGTGGCTGCTCCAAATAATTACATGCAAGGATGGATAGGT
E3_Eschscholzia_c_EcAGL9         ATGGGAAGAGGAAGAGTTGAGTTGAAGAGAATAGAGAACAAGATTAACAGACAAGTAACGTTTGCAAAACGTAGAAATGGACTTTTGAAGAAAGCTTATGAACTTTCTGTTCTTTGTGATGCTGAAGTTGCTCTCATCATCTTCTCTAATAGAGGAAAATTGTACGAGTTTAGTAGTTCCAGCATGTTCAAAACCCTAGAACGATATCAAAAGAGCGGAGCACCAGAAACAAATGTGTCTGTAAGAGAGAGCCAGCACCAGGAGTATTTGAAACTTAAAGCACGAGTTGAGGCCTTGCAACGATCACAAAGGAATCTTCTGGGCGAGGATTTGGGACCTTTAAGTGGGAAGGAACTCGAATCGCTTGAAAGACAGCTTGATATGTCACTAAAGCAAATTAGATCAACTCGGACCCAGTATATGCTCGATCAGCTTACCGATCTTCAACGAAGAGAACAAATGTTGAGTGATGCTAACAAGACCTTAAGGAGAAGGTTGGAAGAA---ACTGTAACACATCAAGAGCAAAACCATCAGGGTGAACCAACGCTCCAGATGGGGTACACAGTAGCACCAATGAATAGTTACATGCCAGGATGG------
E3_Euptelea_p_EUplSEP3           ATGGGTAGAGGAAGGGTTGAGTTGAAGAGGATCGAGAACAAAATCAACCGGCAAGTCACCTTCGCAAAACGTAGAAATGGCCTTTTGAAGAAAGCTTACGAGCTTTCTGTTCTTTGTGAGGCTGAGGTTGCTCTCATCATCTTCTCCAATAGAGGAAAGCTGTACGAGTTCAGTAGCACCAGCATGTTCAAAACGCTTGAGAGGTATCAGAAGTGCGGTGCACCGGAAACAACTGTATCCACAAGGGAGCTCCAGCAGCAGGAGTATTTGAAACTTAAGGCACGAGTCGAGGCCCTACAACGATCCCAAAGGAATCTTCTGGGTGAGGATTTGGGACCCTTAAGCGGCAAGGAGCTTGAGTCACTTGAAAGACAGCTTGACATGTCACTGAAGCAGATCAGATCAACTCGGACCCAATACATGCTTGATCAGCTCACCGATCTTCAACGAAGAGAACAAGTGCTTAGCGAATCTAACAAGAACTTAAGAAGAAGGTTGGAGGAAAGCCAAGCAAATCACCAAGACCTAAGTCAACAGGGCGAGCCCACGCTACAAATCGGGTACACGGTTGCACCTCCAAATAATTACATGCCAGGATGGTTAGCA
E3_Chloranthus_s_CsSEP3          ---------------------------------------------------------------------------------------------------------------CTTTGTGATGCTGAAGTTGCTCTCATCGTCTTCTCCAATAGAGGAAAGCTGTACGAGTTTAGCAGCTCTAGTATGTTAAAAACTCTTGAGAGGTACCAAAAATGCGGAGCACCAGACACAACAGTGTCCACAAGGGAGATGCAGCAACAGGAGTATTTGAAACTTAAAGCTCGTGTTGAAGCTCTACAACGATCCCAAAGGAATTTTTTGGGGGAGGATTTGGGCCCACTGAGTGGCAAGGAGCTGGAGCAACTTGAAAGGCAGTTGGACATGTCACTGAAGCAGATCAGATCAACCCGGACCCAGTACATGCTTGATCAGCTGACAGATCTTCAACGAAGGGAACAAATGCTTTGTGAAACTAATAAGGCCCTGAAGAGAAGGTTGGACGAAACTCCGGCAAATCACCAAGACCCAAACCAACAGGGCGAACCCACCTTACAGATCGGGTACACCATAGCCCCTCCAAGTAACTACATGCCAGGATGGCTTGCA
E3_Persea_a_PEamAGL9_1           ATGGGAAGAGGAAGGGTTGAGTTGAAGCGGATCGAGAACAAGATCAACAGGCAAGTGACCTTTGCCAAAAGAAGAAATGGTCTCTTGAAGAAAGCTTACGAGCTTTCGGTTCTCTGCGATGCTGAAGTCGCTCTGATCGTCTTCTCCACTAGAGGGAAGCTCTATGAGTTCAGCACCGCTAGCATGCTGAAAACACTAGAGAGGTATCAGAAGTGCGGTGCCCCTGAGACGACTGTATCGTCAAGAGAATTACAGCACCAGGAATATATGAAACTTAAGGCGCGGGTCGAAGCTTTACAACGATCACAAAGAAATCTTTTGGGCGAGGACTTGGGCCCTTTAACTGGGAAGGAACTAGACACACTTGAAAAGCAGTTGGATGTATCTTTGAAGCATATCAGATCAACACGGACTCAGTACATGCTCGATCAACTTGGAGATCTTCAACGAAGGGAGCATATGCTTAGTGAAGCTAACAAGAGCCTAAGAAGAAGGTTGGAAGAAATGCAGGAAAACAACCATGATCCAAATCCACAGAGTGAACCCACTCTCCAAATTGGGTACACAATCGCTCCCCCCAATAACTACATGCCGGGATGGCTTGCA
E3_Persea_a_PEamAGL9_2           ATGGGGAGAGGAAGGGTGGAGCTGAAGAGGATTGAGAACAAGATCAACAGGCAAGTGACCTTTGCCAAACGGAGAAACGGACTTCTTAAGAAAGCTTACGAGCTTTCCGTTCTCTGCGATGCTGAGGTTGCTCTCATCATCTTCTCCAATAGAGGAAAGCTCTATGAGTTCAGCAGCTCTAGCATGCTGAAAACGCTCGAGAGGTATCAGAAATGCGGTGCACCTGAGACAACTGTTTCAACAAGAGAAACTCAGCACCAGGAGTATTTGAAACTCAAGGCACGTGTTGAAGCTTTACAGCGATCACAAAGAAATCTGCTGGGCGAAGACTTGGGCCCTCTGACGAGCAAGGAGCTCGACACTCTTGAAAAACAGTTGGATGCATCTTTGAAGCAGATCAGATCAACAAGGACTCAGTACATGCTCGATCAACTTGCAGATCTCCAACGAAGGGAACAAATGCTTAGTGAAGCCAACAAGAACCTGAAAAGGAGGTTGGAGGAAATGCAGGCAAATCAA---GATCCTAATCCACAGAGCGAACCCACTCTCCATATCGGGTACACGATTGCCCCTCCGAATAACTACATGCCAGGATGGCTTGCA
E3_Persea_b_SEP3.2               ------------------------AAGAGGATTGAGAACAAGATCAACAGGCAAGTGACCTTTGCCAAACGGAGAAACGGACTTCTTAAGAAAGCTTACGAGCTTTCCGTTCTCTGCGATGCTGAGGTTGCTCTCATCATCTTCTCCAATAGAGGAAAGCTCTATGAGTTCAGCAGCTCTAGCATGCTGAAAACGCTCGAGAGGTATCAGAAATGCGGTGCACCTGAGACAACTGTTTCAACAAGAGAAACTCAGCACCAGGAGTATTTGAAACTCAAGGCACGTGTTGAAGCTTTACAGCGATCACAAAGAAATCTGCTGGGCGAAGACTTGGGCCCTCTGACGAGCAAGGAGCTCGACACTCTTGAAAAACAGTTGGATGCATCTTTGAAGCAGATCAGATCAACAAGGACTCAGTACATGCTCGATCAACTTGCAGATCTCCAACGAAGGGAACAAATGCTTAGTGAAGCCAACAAGAACCTGAAAAGGAGGTTGGAGGAAATGCAGGCAAATCAA---GATCCTAATCCACAGAGCGAACCCACTCTCCATATCGGGTACACGATTGCCCCTCCGAA-------------------------
E3_Eupomatia_b_EbAGL9            ------------------------------------------------------------------------AGAAATGGACTTCTGAAGAAAGCGTACGAGCTCTCCGTTCTTTGCGATGCTGAGGTAGCTCTCATCATCTTCTCCAACAGAGGCAAGCTCTATGAGTTCAGCTCCTCCAGCATGTTCAAGACTCTTGAGAGGTATCAGAAATGCGGGGCACCGGAGACAGTTGTGACAACAAGAGAGATTCAGCATCAGGAGTATTTGAAACTTAAAGCCCGCGTTGAGGCTCTACAGCGTTCCCAAAGGAATCTTCTTGGTGAGGACCTGGGCCCGTTGAGTGGCAAGGAACTAGACACACTTGAAAGGCAGCTTGACATGTCACTGAAACAAATAAGATCGACTCGGACGCAATACATGCTCGATCAGCTCACAGATCTTCAAAGACGGGAACAAATGCTTAGTGAAGCTAATAAGACTCTGAAAAGGAGGCTGGAAGAAATGGAGGCGAATAACCATGATCACAATCCACAGGATGAACCTACCCTCCAGATTGGGTATCAGATGACACCTCCAAATAATTACATGCCGGGATGGTTAGCA
E3_Liriodendron_t_LItuAGL9       ATGGGGAGAGGAAGGGTAGAACTGAAGCGGATCGAGAACAAAATCAACAGGCAAGTAACATTCGCCAAACGCAGAAACGGCCTTCTCAAGAAAGCCTACGAGCTCTCTGTTCTCTGCGATGCTGAGGTTGCTCTGATCATCTTCTCCAACAGAGGAAAGCTGTACGAGTTCAGCACCTCCAGCATGTTCAAGACACTAGAGCGATATCAGAAGTGCGGAGCACCAGAGGCAGCTGTGACAACAAGAGAGATTCAGCATCAAGAGTATTTGAAACTTAAAGCACGTGTAGAGGCCCTACAACGTTCACAAAGAAATCTTCTGGGTGAGGACCTGGGCCCGTTGAACGGCAAGGAGCTTGACACACTTGAAAGGCAGCTAGACGTGTCACTGAAACAGATAAGATCCACTCGGACCCAGTACATGCTTGACCAGCTCACAGATCTTCAAAGAAGGGAACAAATGCTTAGTGAAGCTAACAAGGCCCTGAAAAGAAGGCTGGATGAAATGCAGGCAAATCACCAAAATCACAATCCACAAGGCGAACCTACTCTCCAAATCGGGTACACGATGACTCCTCCCAATAACTACATGCCGGGGTGGCTCGCA
E3_Magnolia_g_MagrAGL9           ------------------------------------------------------------------AAACGCCGAAACGGGCTTTTGAAGAAAGCCTACGAACTCTCAGTTCTCTGCGATGCTGAGGTGGCTCTCATCATCTTCTCCAATAGAGGAAAGCTCTACGAGTTTAGCGGCTCCAGCATGTTAAAAACATTGGAGAGGTATCAGAAATGTGGAGCACCAGAACTTCCTGTCTCAACAAGGGAGACTCAGCATCAGGAGTATCTGAAGCTTAAGGCCCGCGTGGAGGCACTACAACGGTCCCAAAGGAATCTTCTAGGTGAGGACTTGGGCCCACTAAGCGGCAAGGAGCTCGAGACACTTGAAAGGCAGCTGGATATCTCGTTGAGGCAAATCAGATCAACCCGGACGCAATGCATGCTCGATCAGCTTGGAGATCTTCAAAGAAGGGAACATATGCTTAGTGAAGCGAACAAGACACTGAGACGAAGGTTAGAGGAAGCACAGGCAAATAATCAGGAACCAAATCAACAAGGCGAGCCCACTCTCCATATCGGGTATACGATAGCA---------------------------------
E3_Magnolia_p_MpMADS13           ---------------------------------GAAAATAAGATTAATCGGCAGGTGACTTTCGCCAAACGCCGAAACGGGCTTTTGAAGAAAGCCTACGAACTCTCAGTTCTCTGCGATGCTGAGGTGGCTCTCATCATCTTCTCCAATAGAGGAAAGCTCTACGAGTTTAGCAGCTCCAGCATGTTAAAAACATTGGAGAGGTATCAGAAATGCGGAGCACCAGAACTTCCTGTATCGACAAGGGAGACTCAGCATCAGGAGTATCTGAAGCTTAAGGCCCGCGTGGAGGCACTACAACGGTCCCAAAGGAATCTTCTAGGTGAGGACTTGGGCCCACTAAGCGGCAAGGAGCTCGAGACACTTGAAAGGCAGCTGGATATCTCGTTGAGGCAAATCAGATCAACCCGGACGCAATGCATGCTCGATCAGCTTGGAGATCTTCAAAGAAGGGAACATATGCTTAGTGAAGCGAACAAGACACTGACACGAAGGTTAGAGGAAGCACAGGCAAATAATCAGGAACCAAATCAACAAGGCGARCCCACTCTCCATATCGGGTATACGATAGCACCACCGAATAATTACATGCCAGGATGGCTTGTA
E3_Saruma_h_DT591557             ATGGGGAGAGGAAGAGTTGAGCTGAAACGAATCGAGAACAAGATCAACAGGCAAGTTACCTTTGCGAAACGAAGAAATGGACTGCTGAAGAAAGCCTACGAGCTATCTGTTCTTTGCGATGCGGAGGTGGCTCTGATTGTCTTCTCCAATAGAGGAAAGCTCCACGAATTTAGCACCTCCAGCATGATAAAGACACTTGATAGGTATCAAAAATGCGGTCCACCAGAGCCAACTGTAACATCAAGGGAGACTCAGCGCCAGGAGTATTTGAAACTAAAAGCACGCGTAGAGGCCCTACAACAATCCCAAAGGAATATTTTGGGCGAGGATTTGGGCACACTATCCGGGCAAGAACTTGAGCAACTTGAGAGGCAATTGGATGTGTCATTGAAGCAGATCAGATCCACACGGACCCAGTACATGCTCGACCAGCTTAGTGATCTTCAAAGAAAGGAACAATTGTTGAACGAGACTAACAGGGCCATGAAGAGAAGGTTAGGGGTAGAACAGGTGCATCATCAAGATACCAAT---CAAGGCGAGACGACGCTCCATATCGGGTACAATGTTGATTCACCAGAT---TAT------------------
E3_Saruma_h_DT585205             ------------------------------ATCGAGAACAAGATCAACCGGCAAGTCACTTTCGCAAAGCGAAGAAATGGACTGCTGAAGAAAGCTTACGAGCTCTCGGTTTTGTGCGACGCCGAGGTCGCTCTCATCATCTTCTCAAACAGAGGGAAGCTTTACGAGTTCAGCAATTCCAGTATGTTCAAGACACTAGAGAGGTATCAGAAATGTGGAGCACCAGAGACAACCATATCAACGCGGGAGACACAGTATCAGGAATATCTGAAACTTAAAGCACGCGTTGAGGCTCTACAACGATCTCAGAGGAATCTTTTGGGTGAGGACTTGGGCCCCCTATCCGGCAGGGAGCTTGAGCAACTTGAAAGGCAGTTGGATGTCTCCTTGAAGCAGATCAGATCAACAAGG------TATATGCTTGATCAACTCGGCGATCTTCAAAGAAGGGAACAGATGCTCAGTGAGGCAAACAAGACCCTAAAGAGAAGATTGGAAGAAAGCCAGGGGAATCACCAGGATCCAAATCCCCAGGGCGAACCAACGCTTCAGATTGGGTACACAATGGCTCCACCAAATAATTACATTCCCGGGTGGCTGGCC
E3_Houttuynia_c_HcSEP1           ATGGGGAGGGGAAGGGTGGAGCTGAAGAGGATCGAGAATAAGATTAACCGGCAGGTGACCTTTGCCAAACGCAGGAACGGGCTCATGAAGAAAGCTTTCGAGCTTTCCGTTCTCTGCGATGCTGAGGTCGCTCTCATCGTCTTCTCCAGCCGCGGCAAGCTCTACGAGTTCAGCAGCTCCGGCATGATGAAGACAATTGAGAGGTATCAGAAATGCGGAGCACCGGAGGCAACAGTATCCACAAAGGAAATTCAGTATCAGGAATACATGAAACTTAAAGCACGCGTTGAGTCACTACAACGATCCCAGAGGAATTTGTTGGGTGAGGATTTGGGCCCACTGACTGGCAAAGAGCTTGAACAACTCGAAAGACAATTGGATATGTCTTTGAAGCAGATCAGATCAACGCGGACTCAATGTATGCTTGATCAGCTTTCTGATCTTCAAAGAAGGGAACAAATGCTCAGCGAAGCTAATAAAGCACTGAGGAGAAGGTTGGATGATAGCCAAACAAACCACCACGATCCAAATCAGCAGGGTGAACCCACGCTTCATATAGGCTATACAATAGCTCCACCAGGCAATTACATGCAAGGGTGGCTTCCA
E3_Zea_m_ZmM27                   ATGGGGAGGGGTCGGGTGGAGCTCAAGCGGATCGAGAACAAGATCAACCGCCAGGTCACCTTCGCCAAGCGCCGCAACGGCCTGCTCAAGAAGGCGTACGAGCTCTCCGTGCTCTGCGACGCCGAAGTCGCGCTCATCATCTTCTCCAACCGCGGCAAGCTCTACGAGTTCAGCGGACAGAGCATCACCAAAACACTTGAGAGGTATGAAAAAAACGGAGGACCAGATACTGCTGTACAGAACAAGGAGAACGAGCGTAATGAGTACCTCAAGCTGAAAGCGAGGGTGGATAATTTACAGAGGACTCAGAGGAATTTGCTTGGTGAAGATCTGGGGTCACTTGGTGTCAAAGAGCTTGAGCAGCTTGAGAAGCAACTTGATTCATCCTTAAGGCACATAAGATCCACAAGGACACAACATATGCTTGATCAGCTCACTGATCTTCAGAGGAGGGAGCAAATGCTGTGTGAAGCAAATAAGTGCCTTAGAAGAAAGCTGGAGGAGAGCAACCAGGTGGGCCAAGAGCACGGTCCACATGGCGAGCCAACCCTGCAGATCGGGTTCAATAAC---------------TTCATGCCAACATGGCTACCC
E3_Sorghum_b_SbMADS1             ATGGGGAGGGGGCGGGTTGAGCTGAAGCGGATCGAGAACAAGATCAACCGCCAGGTCACCTTCGCCAAGCGCCGCAACGGGCTGCTCAAGAAGGCGTACGAGCTCTCCGTGCTCTGCGACGCCGAGGTCGCGCTCATCATCTTCTCCAACCGCGGCAAGCTCTACGAGTTCAGCGGACAGAGCATCACAAAAACACTTGAGAGGTA-CGAAAAG-CGAGG--CCAGATACTGCTGTACAGAACAAGGAGAACGAGCGGAATGAGTACCTTAAACTGAAAGCAAGGGTGGATAATTTACAAAGGACTCAGAGGAATTTGCTTGGTGAAGATCTGGGGTCACTTGGTATCAAAGAGCTTGAGCAGCTCGAGAAGCAACTTGATTCATCCTTAAGGCACATAAGATCCACAAGGACACAACATATGCTTGATCAGCTCACTGATCTTCAGAGGAGGGAGCAAATGCTGTGTGAAGCAAATAAGTGCCTTAGAAGAAAGCTGGAGGAGAGCAACCAGGTGAG-CAAGAGCACGGTCCCCACAATGAGCCAACCCTGCAGATCGGGTTC------------------------------------------
E3_Dendrocalamus_l_DlMADS5       ATGGGGAGGGGTAAGGTGGAGCTGAAGCGGATCGAGAACAAGATCAACCGGCAGGTGACCTTCGCCAAGCGCCGCAACGGCCTGCTCAAGAAGGCGTACGAGCTCTCCGTCCTCTGCGACGCCGAGGTCGCGCTCATCATCTTCTCCAACCGCGGCAAGCTCTACGAGTTCAGCGGCCAGAGCATGACCAAAACACTGGAGAGGTACCAAAAGTGCAGTGGACCAGATACTGCAATACAAAACAAGGAGAATGAGCGCAATGAGTATCTCAAACTGAAAGCACGTGTGGATAATTTACAGAGAACTCAAAGGAATCTGCTTGGTGAAGATCTTGGGTCACTCGGCATCAAAGAGCTTGATCAGCTTGAAAAGCAACTTGATTCATCCTTAAGGCACATAAGATCCACAAGGACACAGCATATGGTTGATCAGCTCACCGATCTCCAGAGGAGGGAACAAATGCTGTGTGAAGCAAATAAGTGCCTTAGAAGAAAACTCGAGGAG------CAGGTGGGACAAGAGCACGGTCCACACGGCGAGCCTACGCTGCAGATTGGGTTTAATAACTCA---------GGCTTCATGCCGACATGGCTACCT
E3_Oryza_s_OsMADS8               ATGGGGAGAGGGAGGGTGGAGCTGAAGAGGATCGAGAACAAGATCAACAGGCAGGTGACGTTCGCGAAGCGGAGGAATGGGCTGCTCAAGAAGGCGTACGAGCTCTCCGTGCTCTGCGACGCCGAGGTCGCCCTCATCATCTTCTCCAACCGCGGCAAGCTCTACGAGTTCAGCGGCCAAAGCATGACCAGAACTTTGGAAAGATACCAAAAATTCGGTGGGCCAGATACTGCAATACAGAACAAGGAAAATGAGCGCAATGAGTACCTCAAACTGAAGGCACGGGTGGAAAATTTACAGAGGACCCAAAGGAATCTTCTTGGTGAAGATCTTGGGACACTTGGCATAAAAGAGCTAGAGCAGCTTGAGAAACAACTTGATTCATCCTTGAGGCACATTAGATCCACAAGGACACAGCATATGCTTGATCAGCTCACTGATCTCCAGAGGAGGGAACAAATGTTGTGTGAAGCAAATAAGTGCCTCAGAAGAAAACTGGAGGAG---AACCAGTTGGGACAAGAGCACGGCCCACACGGCGAGCCCACCTTGCAGATCGGGTTTAACAACTCA---------GCCTTCATGCCGACATGGCTACCC
E3_Triticum_a_TaMADS             ATGGGGAGAGGGAGGGTGGAGCTCAAGCGGATCGAGAACAAGATCAACCGCCAGGTCACCTTCGCCAAGCGCCGCAACGGCCTGCTCAAGAAGGCCTACGAGCTCTCCGTCCTCTGCGATGCCGAGGTCGCGCTCATCATCTTCTCCAACCGCGGCAAGCTCTACGAGTTCAGCGGCCAGAGCATGCCCAAAACACTTGAGAGATACCAGAAATGCGGTGGGCCAGATACAGCAATACAAAATAAGGAGAATGAGCGAAACGAGTACCTCAAACTGAAAGCACGAGTCGAGAATTTGCAGAGAACCCAACGAAATTTGCTTGGTGAAGATCTCGGGTCACTTGGCATCAAAGATCTGGAGCAGCTCGAGAAACAACTTGATTCATCCTTAAGGCACATAAGATCCACAAGGACACAGCATATGCTTGACCAGCTCACTGATCTGCAAAGGAAGGAACAAATGCTGTGTGAAGCGAATAAGTGCCTTCGAAGAAAACTGGAGGAGAGCCAGCAGATGGGCCAAGAGCACGCCCCACACGGCGAGCCTACACTTCAGATAGGGTATAACAACGCA------GCGTCGTTCATGCCGACATGGCTGCCC
E3_Hordeum_v_WM10A               ATGGGGCGGGGCCGGGTCGAGCTCAAGCGGATCGAGAACAAGATCAACCGCCAGGTCACCTTCGCCAAGCGCCGCAACGGCCTGCTCAAGAAGGCCTACGAGCTCTCCGTGCTCTGCGATGCCGAGGTCGCCCTCATCATCTTCTCCAACCGCGGCAAGCTCTACGAGTTCAGCGGCCAGAGCATGCCCAAAACACTTGAGAGATACCAAAAATGCGGTGGGCCAGATACAGCAATACAAAATAAGGAGAATGAGCGAAACGAGTACCTCAAACTGAAAGCACGAGTGGAGAATTTGCAGAGAACTCAACGAAATTTGCTTGGCGAAGATCTCGGGTCACTTGGCATCAAAGATCTTGAGCAGCTCGAAAAGCAACTTGATTCATCCTTGAGGCACATAAGATCCACAAGGACACAGCATATGCTTGACCAGCTCACTGATCTCCAGAGGAAGGAACAAATGCTGTCTGAAGCAAATAAGTGCCTTCGAAGAAAACTGGAGGAGAGCCAGCAGATGGGCCAAGAGCATGCCCAACACGGCGAGCCTACACTTCAGATAGGGTATAACAACGCG------GCGTCCTTCATGCCGACATGGCTGCCC
E3_Lolium_p_LpMADS5              ATGGGGCGGGGCAGGGTGGAGCTCAAGCGGATCGAGAACAAGATCAACCGCCAGGTCACCTTCGCCAAGCGCAGGAACGGGCTGCTCAAGAAGGCCTACGAGCTATCCGTGCTATGCGACGCCGAGGTCGCGCTCATCGTCTTCTCCAACCGAGGCAAGCTCTACGAGTTCAGCACCCAGAGCATGACGAAGACACTGGAAAAGTATCAGAAATGCGCAGGACCTGAAACAACTGTGCAGAACAGAGAAAATGAGCGCAATGAGTACCTGAAACTAAAGGCACGTGTTGATAATTTACAGCGGACACAAAGGAATTTGCTTGGTGAAGACCTTGATTCATTAGGCATAAAGGAGCTGGAGAGCCTTGAGAAGCAACTCGATTCATCTTTGAAGCACATCAGAACAACAAGGACACAAATTATGGTTGACCAACTGACAGAACTTCAGAGAAGGGAACAAATGTTCTCCGAAGCAAATAAGTGTCTTCGAATAAAATTGGAGGAGAATCAGGTTCATCAGCAGGAGCACAACCCGAATGGCGAACCGACCCTTCACATAGGGTATAATGGCTCA---------ACTTTCATGTCCCCATGGCTACCA
E3_Hordeum_v_HvM9                ATGGGGAGGGGGAGGGTGGAGCTGAAGCGGATCGAGAACAAGATCAACCGCCAGGTCACCTTCGCCAAGCGCAGGAACGGCCTGCTCAAGAAGGCCTACGAGCTCTCCGTGCTATGCGACGCTGAGGTCGCGCTCATCGTCTTCTCCAACCGCGGCAAGCTCTACGAGTTCAGCACCCAGAGCATGACAAAGACACTGGACAAGTATCAAAAATGCGCAGGACCTGAAACTACTGTGCAAAACAGAGAAAATGAGCGCAATGAGTACCTGAAACTAAAGACACGGGTTGATAATTTACAGCGAACACAAAGGAATTTGCTTGGTGAAGATCTTGATTCATTAGGCATAAAAGAGCTTGAGAGCCTTGAGAAGCAACTCGATTCGTCCTTGAAGCACATTAGAACAACAAGGACACAACATATGGTTGACCAATTGACAGAACTCCAGAGAAGGGAACAAATGTTTTCGGAGGCAAATAAATGTCTTCGAATAAAATTGGAGGAGAACCAGGTTCATCAGCAGGAGCACAACCAGCACGGCGAACCCACTCTTCACATAGGGTACAATAGCTCA---------ACTTTCATGCCCCCGTGGTTGCCT
E3_Oryza_s_OsMADS7               ATGGGGAGGGGTCGGGTGGAGCTGAAGAGGATCGAGAACAAGATCAACCGGCAGGTGACGTTCGCCAAGCGCAGGAATGGCCTGCTCAAGAAGGCGTACGAGCTCTCCGTCCTCTGCGACGCCGAGGTCGCCCTCATCATCTTCTCCAACCGCGGCAAGCTCTACGAGTTCAGCACCCAGAGCATGACTAAAACGCTTGAGAAGTATCAGAAATGCGCAGGACCCGAAACAGCTGTCCAAAATAGAGAAAGTGAGCGCAATGAATACCTCAAACTGAAGGCAAGGGTTGAAAATTTACAACGGACTCAAAGAAATTTGCTGGGTGAAGATCTTGATTCATTAGGCATAAAAGAGCTCGAGAGCCTAGAGAAGCAGCTTGATTCATCCCTGAAGCACGTCAGAACTACAAGGACAAAACATCTGGTTGACCAACTGACGGAGCTTCAGAGAAAGGAACAAATGGTTTCTGAAGCAAATAGATGCCTTAGGAGAAAACTGGAGGAAAACCATGTTCGCCAGCAAGAGCAGGGCCCTCACGGCGAACCCACCCTTCAGATTGGGTACATGAACAGT------AACACCTACATGCCCCCATGGCTACCA
E3_Zea_m_ZmM6                    ATGGGGAGGGGCCGGGTCGAGCTCAAGCGGATCGAGAACAAGATCAACCGCCAGGTCACCTTCGCCAAGCGCCGCAACGGCCTGCTCAAGAAGGCGTACGAGCTCTCGGTGCTCTGCGACGCCGAGGTCGCGCTCATCATCTTCTCCAACCGCGGCAAGCTCTACGAGTTCAGCACGCAGAGCATGCCAAAAACACTTGAAAAGTACCAAAAATGCGCAGGGCCTGAAACAGCACTCCAGAATAGAGAGAATGAGCGCAATGAGTACCTCAAACTGAAGGCACGTGTTGATAATTTACAGCGGACTCAAAGGAACTTGCTTGGTGAAGATCTTGAGTCATTAGGCATAAAAGAGCTGGAGCACCTGGAGAAGCAGCTCGATTCGTCCTTGAAGCACATAAGATCTACAAGGACACAACACATGGTTGATCAACTGACAGAACTTCAGAAAAAAGAACAAATGTTTTGTGAAGCAAATAAGTGTCTTCGAAGAAGACTGGAGGAGAACCAGGTTATACAGCATGAGCAAAGCCAGCTCGGCGAACCCACCCTTCAGATAGGGTATACTAGCTCA---------ACCTTCCTGCCCCCGTGGTTGCCA
E3_Tradescantia_v_TvSEP3         ---------------------------------------------------------------------------------------------------------------CTKTGTGATGCWGAAGTGGGTGTGATAATCTTCTCCAATAGAGGGAAGCTCTATGAGTTCAGTGGTCCTAGCATGATGAAAACACTTGAGAGGTATGAAAAGAGCGCAGGACCAGATCAGAATACACAAGTTAAGGAGAATCAGCGTCAAGAGTATCTGAAGCTCAAAGCACGCCTTGATACTCTGCAACGTTCTCAAAGGAATCTCCTTGGTGAGGATTTGGGATCATTAAGTGTTAAGGAGCTTGATTATCTCGAGAAACAGCTTGAGATGTCTCTAACAGAAGTGAGGTCTACAAGGACACAGCAAATGCTGGACCAGCTAACAGATCTTCAAAGAAGGGAATCACAGCTTTGTGATGCAAACAAATTTCTCAGGAAAAGGTTGGAAGAGTACCAAGCTAATGAGCAACAA------AAGTTGAGACCACCCACACTGCAGATTGGATAT---------CCACCCAGCAACTTCATGCCATMTTGGATGCTT
E3_Asparagus_v_AvMADS1           ATGGGGAGAGGAAGAGTTGAGCTGAAGAGGATCGAGAACAAGATCAACAGGCAGGTGACCTTCGCAAAGAGAAGGAATGGACTCCTCAAGAAAGCCTACGAGCTCTCCGTGCTCTGCGATGCCGAGGTTGCCCTCATCATCTTCTCCAATCGTGGAAAGCTCTATGAGTTCAGCAGCTCTAGCATGCTGAAAACACTTGAGAGATACCAAAAGTGCGGAGCACCAGATACCAGTGTACAAATAAGGGAGAGCCAGCATCAAGAGTACTTGAGACTCAAAGCACGTGTTGAAGCTTTGCAACGCTCACAAAGGAACCTTCTTGGAGAAGATCTCGGTCCATTGAGCAGCAAGGAGCTTGAGCAACTTGAAAGACAGCTTGATTCATCACTGAAGCAAATTAGATCGACACGGACACAATACATGCTTGACCAGCTTGCTGATCTTCAAAGAAGGGAACAAATGCTTTGTGAGGCTAATAGGAGTCTGAGAAAACGGTTGGAAGAAAGCCAGGCTAATCAACAAGAGGAT---CAACAGGGACAACCCACTTTACAAATTGGGTTT---------CCCCCCAGCAATTACATGCCTGGATGGCTGGCA
E3_Asparagus_o_AoMADS1           ATGGGGAGAGGGAGAGTTGAGCTGAAGAGGATCGAGAACAAGATCAACAGGCAAGTGACCTTCGCGAAGAGAAGGAACGGACTCCTCAAGAAGGCCTACGAGCTCTCCGTGCTCTGCGATGCCGAGGTTGCCCTCATCATCTTCTCCAACCGTGGAAAGCTCTATGAGTTCAGCAGCTCTAGCATGCTGAAAACACTTGAGAGATACCAAAAGTGCGGAGCGCCAGATACCAGTGTACAAATAAGGGAGAGCCAGCATCAAGAGTACTTGAGACTCAAAGCGCGTGTTGAAGCTTTACAACGCTCACAAAGGAACCTTCTTGGTGAAGATCTTGGTCCATTGAGCAGCAAGGAGCTTGAGCAACTTGAAAGACAGCTTGATTCGTCACTGAAGCAAATTAGATCAACACGGACACAATACATGCTCGACCAGCTTGCTGATCTTCAAAGAAGGGAACAAATGCTTTGTGAGGCTAATAGGAGTCTGAGAAAACGGTTGGAAGAAAGCCAGGCTAATCAACAAGAGGAT---CAACACGGACAACCCACTTTACAAATTGGGTTT---------CCCCCCAGCAATTACATGCCTGGATGGCTGGCA
E3_Allium_c_AcSEP3               ATGGGAAGAGGAAGAGTTGAACTCAAACGAATTGAAAACAAGATCAACAGGCAAGTCACTTTCGCTAAGAGAAGGAATGGCTTGCTCAAAAAAGCATACGAGCTTTCAGTTTTATGTGATGCAGAAGTTGCCCTTATCATCTTCTCTAATCGTGGCAAGCTTTATGAGTTTAGCAACAATAGTATAATGAAAACACTGGAAAGATATCAAAAAAGCGGAGCTCCAGATAATAGTGTGCAAATAAGGGAAAGCCAGCATCAAGAATACCTGAAACTTAAAGCACGTGTAGAAGCATTACAACGATCCCAGAGGAATCTACTAGGAGAGGACTTGGGACCATTGAGCAGCAAGGAGCTTGAACAGCTCGAAAGGCAGCTTGATTCATCTCTGAAACAAATTAGATCAACAAGGACACAATACATGCTTGATCAGCTTACTGATCTTCAAAGAAAGGAACAAATGCTATGTGAGGCTAACAGAAGCCTAAGGAAACGGTTAGAAGAAAACCAAGCAAATCAACAAGAGGCAAATCAACAAGGACAGCCCACTTTACAAATGGGATTT---------GCTCCAAGCACCTTCATGACAGGATGGCTTGGA
E3_Asparagus_v_AvMADS2           ATGGGGAGGGGGAGAGTGGAGCTGAAGAGGATCGAGAACAAGATCAACAGGCAGGTGACCTTCGCCAAGAGGAGGAACGGGCTCCTCAAGAAAGCCTACGAGCTCTCCGTCCTCTGCGACGCCGAGGTCGCCCTCGTCGTCTTCTCCACTCGAGGCAAGCTCTACGAGTTCAGCAGTCCCAGCATGCTGAAAACACTCGACAGATACCAAAAATGTGGAGCACCAGATACTAGTGTACAAATACGGGAGAATCAGCATCAAGAGTACTTGAAACTTAAAGCACGAGTTGAGGCTTTACAGCGATCTCAAAGGAATCTTCTTGGTGAAGATCTTGGGCCATTGAGCAGCAAGGAGCTCGAGCAACTCGAAAAACAACTTGATTCTTCACTGAGGCAAATTAGATCAACACGGACACAATACATGCTCGATCAGCTTGGTGATCTGCAAAGAGAGGAACAAATGTTATGTGAGGCTAATAGGAGTCTGAGAAAACGGTTGGAAGAAAGCCAGACTAATCGACAAGAGGCCAATCAACAAGGGCAGCCCACTTTGCAAATTGGGTTT---------CCTCCTAGCACTTACATGCCTGGATGGCTACAA
E3_Asparagus_o_AoMADS2           ATGGGGAGGGGGAGAGTCGAGCTGAAGAGGATCGAGAACAAGATCAACAGGCAAGTGACCTTCGCCAAGAGGAGGAACGGGCTCCTCAAGAAAGCCTACGAGCTCTCCGTTCTCTGCGACGCCGAGGTCGCCCTCGTCGTCTTCTCCACTCGAGGCAAGCTCTACGAGTTCAGCAGCCCCAGCATGCTGAAAACACTCGACAGATACCAAAAATGTGGAGCACCAGATACCAGTGTACAAATACGGGAGAATCAGCATCAAGAGTACTTGAAACTTAAAGCACGAGTTGAGGCTTTACAGAGATCTCAAAGGAATCTTCTTGGTGAAGATCTTGGGCCATTGAGCAGCAAGGAGCTCGAGCAACTTGAAAAACAACTTGATTCTTCACTGAAGCAAATTAGGTCTACACGGACACAATACATGCTCGATCAGCTTGGTGATCTGCAAAGAAAGGAACAAATGTTATGTGAGGCTAATAGGAGTCTGAGAAAACGGTTGGAAGAAAGCCAGGCTAATCAACAAGAGGCCAATCAACAAGGGCAGCCCACTTTGCAAATTGGGTTT---------CCTCCTAGCAGTTTCATGCCTGGATGGCTACAA
E3_Crocus_s_CsSEP3a              ATGGGGAGAGGAAGAGTCGAGCTGAAGAGGATCGAGAACAAGATCAACAGACAGGTGACCTTCGCGAAGAGGAGGAACGGACTCCTCAAGAAGGCCTACGAACTCTCCGTACTCTGCGATGCTGAGGTGGCACTCATCGTCTTCTCCAACCGAGGAAAGCTTTACGAGTTCAGCAGCTCCAGCATAATGAAAACACTTGAGAGGTACCAAAAGTGCGGGGCTCCTGATAACATTGTACAAATAAGGGAAACTCAGCATCAAGAATACTTGAAACTTAAAGCTCATGTCGAAGCTTTACAGAGATCACAAAGGAATCTTCTTGGAGAGGATCTTGGGCCACTAAGCAGCAAAGAGCTGGAGCAACTTGAAAGACAACTTGATTCATCATTAAAGCAAATAAGATCAACACGGACACAATGTATGCTTGACCAACTTGGTGATCTTCAAAGAAAGGAACACATGCTTTGTGAAGCTAACCGGAGTCTGAGGAAGAGGTTAGAAGAAAGCCAGGCT---CAGCAGGAGTCTAATCAACAAGAGCAACCCACTCTACAGATTGGGTTT---------GCTCCAACTAATTACATGCCTGGATGGTTGCAA
E3_Crocus_s_CsSEP3b              ATGGGGAGAGGGAGAGTCGAGCTGAAGAGGATCGAGAACAAGATCAACCGACAGGTGACCTTCGCAAAGAGGAGGAATGGACTCCTCAAGAAGGCCTACGAACTCTCCGTACTGTGCGATGCTGAGGTGGCACTCATCGTCTTCTCCAACCGAGGAAAGCTCTACGAGTTCAGCAGCTCCAGCATATTGAAAACGCTTGAGAGGTATCAAAAATGCGGTGCTCCCGATAACAATGTACAAATAAGGGAAACTCAGCATCAAGAATACTTGAAGCTTAAAGCTCGCGTCGAAGCTTTACAAAGATCACAAAGGAATCTTCTTGGAGAGGATCTTGGGCCACTAAGCAGCAAAGAGCTGGAGCAACTTGAAAGACAACTTGATTCGTCGTTAAAGCAAATAAGATCAACACGGACACAATGTATGCTTGACCAACTTGGTGATCTTCAAAGAAAGGAACACATGCTTTGTGAAGCTAACAGAAGTCTGAGGAAGACATTGGAAGAAAACCAGGCTAATCAGCAGGAGTCCAATCAACAAAGACAACCCACTCTACATATTGGGTTT---------GCTCCAACTACTTACATGCCTGGATGGTTGCAA
E3_Elaeis_g_EgAGL2_1             ATGGGGAGGGGAAGGGTGGAGCTGAAGAGAATCGAGAACAAGATCAATCGCCAGGTGACCTTCGCGAAGCGGCGGAATGGGCTCCTCAAGAAGGCCTACGAGCTCTCCGTGCTCTGCGACGCCGAGGTTGCTCTCATCATCTTCTCCAACCGCGGGAAGCTTTACGAGTTCAGCAGCTCCAGTATGATGAAGACACTTGAAAGGTATCAAAAATGCGGTGCTCCGGAGACTAATATTATATCAAGAGAGACTCAGCAGCAGGAGTACTTGAAACTAAAAGCACGTGCTGAAGCCTTACAGAGATCGCAAAGAAATCTCCTCGGTGAGGACTTGGGCCCACTCAGCAGCAAGGAGCTTGAGCAGCTTGAGCGGCAACTTGATGCATCGTTAAAGCAAATCAGATCAACACGGACCCAATACATGCTTGATCAGCTTGCAGATCTTCAACGAAAGGAACAAATGCTATGTGAGGCCAATAAAAGTCTAAGGCGAAGGTTGGAGGAAAACCAGGCTGGTCAGCAAGATCCCACTCAACAGAGCGAACCTACTCTCCAAATCGGGTATACAATCGCACCCCCAAATACTTATATGCCAGGATGGCTTGCA
E3_Elaeis_g_EgAGL2_2             ATGGGGAGGGGAAGGGTGGAGCTGAAGAGAATCGAGAACAAGATCAATCGCCAGGTGACTTTCGCGAAGCGGCGGAATGGGCTCCTCAAGAAGGCCTACGAGCTCTCCGTCCTCTGCGACGCCGAGGTCGCTCTCATCATCTTCTCCAACCGCGGGAAGCTTTACGAGTTCAGCAGCTCCAGTATGATGAAGACACTCGAAAGGTACCAAAAATGTGGTGCTCCGGAGACTAATATTATATCAAGAGAGACTCAGCAGCAAGAGTACTTGAAATTAAAAGCACGTGTTGAAGCCTTACAGAGATCGCAAAGAAATCTCCTCGGTGAGGACTTGGGTCCACTCAGCAGCAAGGAGCTTGAGCAGCTCGAGCGGCAACTTGATGCATCGTTAAAGCAAATCAGATCAACACGGACCCAATACATGCTTGATCAGCTTGCAGATCTTCAACGAAGGGAACAAATGCTATGTGAGGCCAACAAAAGTCTAAGGCGAAGGTTGGAAGAAAACCAGGCTGGTCAGCAAGATCCCACTCAACAGAGCGAACCTACTCTCCAAATCAGGTATACAATCGCACCCTCAAGTACTTATATGCCAGGATGGCTTGCA
E3_Elaeis_g_EgAGL2_3             ATGGGGAGAGGAAGGGTGGAGCTGAAGAGGATCGAGAACAAGATCAATCGCCAGGTAACCTTCGCGAAGCGGCGGAACGGGCTTCTCAAGAAAGCCTACGAGCTCTCCGTGCTCTGCGACGCCGAGGTCGCCCTTATCGTCTTCTCCAACCGCGGGAAGCTCTATGAGTTCAGCAGCTCCAGTATGTTGAAGACACTAGAAAGGTACCAAAAATGCGGTGCACCAGAGACTAATATTGTGTCAAGGGAAACTCAGCAGCAAGAGTACTTAAAACTTAAAGCACGTGTTGAAGCATTACAGAGATCACAGAGAAATCTCCTTGGTGATGACTTAGGGCCACTCAGCAGCAAGGAGCTTGAGCAGCTTGAGCGGCAACTAGATGCATCATTGAAGCAAATCAGATCCACAAGGACCCAATACATGCTCGATCAACTTGCAGATCTTCAACGAAGGGAACAAATGCTCTGTGAGGCCAATAAAAGTCTAAAGCAAAGGTTGGAGGAAAACCAGGCTACTCAGCAAGATCCCAATCAACAGGGAGATCCAACTCTCCATATCGGGTATACGATTGCTCCTCCTAGTAATTACATGCCAGGATGGCTTGCG
E3_Ananas_c_CO731391             ATGGGGAGGGGGAGGGTGGAGCTGAAGCGGATCGAGAACAAGATCAATCGGCAGGTGACCTTCGCGAAGCGCCGGAATGGGCTCCTCAAGAAGGCCTACGAGCTCTCCGTGCTCTGCGATGCCGAGGTCGCCCTCATTATCTTCTCCAACCGGGGCAAGCTCTACGAGTTCAGCAGCTCCAGCATGATGAAGACACTCGAGAGGTACCAAAAATGCGGGGCGCCGGAAACAAATATTATATCAAAGGAGACTCAGCAACAGGAATACTTGAAACTTAAAGCACGTGTCGAGGCCCTGCAACGTTCGCAAAGAAATCTCCTTGGCGAGGATTTGGGCCCACTCAGCAGCAAGGAACTTGAGCAACTGGAGCGACAGTTGGATGCATCACTGAAACAAATAAGATCAACACGCACCCAATACATGCTTGATCAACTGGCAGACCTGCAGAGGAGGGAGCAAATGCTTTCTGAGGCCAATAGAAGCCTAAGGAGAAGGCTGGAAGAGAACCAGGCTAGTCAGCAGGATCCGAACCAGCAGGGTGAACCCACTCTCCAAATCGGGTACACAATCGCGCCCCCAAGCAACTATTTGCCAGGATGGCTTGCA
E3_Musa_a_MaMADS3                ATGGGGAGGGGAAGGGTGGAGCTGAAGMGRATCGAGAACAAGATCAAYCGSCAGGTGACCTTYGCGAAGCGSMGGAATGGRCTSCTCAAGAAGGCCTACGAGCTSTCSGTGCTCTGCGACGCCGAGGTCGCCCTCATCGTCTTCTCCAACCGCGGGAAGCTCTACGAGTTCAGCAGCTCCAGTATGTTGAGGACACTAGAGAGGTACCAAAAGTGCGGTGCACCAGAAACAAATATCATATCAAGGGAGACTCAGCAGCAAGAGTATTTGAAGCTTAAGGCGCGCGTTGATGGCTTGCAGCGATCACAAAGAAATCTGCTGGGTGAAGATCTGGGGCCACTTAACATCAAGGAACTTGAGCAGCTTGAGCGCCAACTTGATGCATCGTTAAGACAAATAAGATCAACAAGGACACAATACATGCTTGACCAGCTTGGAGATCTCCAAAGACGGGAACAAATGCTATGTGGAGCTAATAAAGCCCTGGAAGATAAGTTGGAGGAAAGTGAGGCGGATCAACAGGATCCCAACCAACAGGGCGAACCTACTCTTCAGATTGGGTACGCGATCGCAGCAGCAGGTAGTTACATGCCCGGGTGGCTTGCA
E3_Aranda_d_AdMADS               ATGGGAAGAGGGAGAGTGGAGCTGAAGATGATTGAGAACAAGATCAATCGTCAAGTAACCTTTGCCAAGCGCCGGAAACGCCTTCTCAAGAAGGCCTATGAGCTCTCCGTCCTCTGCGATGCGGAGGTTGCCCTCATCATTTTCTCCAATCGTGGAAAGCTCTACGAGTTCAGCAGCACAAGTATGTTAAAAACGTTAGAGAAGTACCAAAAATGCGGAAGCCCAGAATCAACTATCATATCAAGAGAGACCCAGCAGCAGGAGTACTTGAAACTTAAAAACCGAGTGGAAGCCTTACAAAGATCGCAGAGAAATTTGCTTGGCGAGGATCTCGGTCCACTTGGCAGCAAGGAGCTCGAGCAATTAGAGCGGCAACTGGACTCCTCTCTTAGACAGATTCGATCAACACGGACGCAGTTCATGCTTGATCAGCTAGCCGACCTCCAGCGAAGGGAGCAAATGCTTTGCGAGGCGAATAAGACCCTAAAGAGAAGGTTTGAGGAAAGCCAGGCGAATCAGCAGGATCCCAATCAGCATGGAGAGCCGACATTGCAGATCGGGTATATGGCAACGACTTCAAATAATTACATGCCTGGTTGGCTTGGA
E3_Acorus_a_284562               ------------------------------------------------------------------------------GGCTTGTTGAAGAAGGCTTACGAGCTCTCCGTCCTCTGCGACGCTGAGGTCGCCCTCATCATCTTCTCCGGCCGCGGCAAGCTCTACGAGTTCAGCAGCAACAACATGCTTAAAACACTCGAGAGGTATCAGAAATGTGGGGCCCCGGAGCCTATTATGCCATCAAAAGAGATCCAGCAACAGGAATATTTGAAGCTCAAAGCACGCCATGAAGAACTAATGAGAACCCAAAAGCACTTCTTGGGTGAGGATTTGGGGCCACTGAACAGCAAGCAACTTGAGCAGCTTGAAAGGCAGCTGGAGTCATCAGTGAGGCAAATTAGATCAACACGGATCCAGCAAATGCTTGATCAACTATCAGATCTTCAAAGAAAGGAACAAGTGCTCGTTGAAACAAACAGAGATCTTAAAAGAAAGTATGAGGCGCAACAGGCTAATCAGAGAGAGGCCAATCAACAAGGCCAACCCACACTACAAATGGGGTACACCCTTGCGCCGCAA---------------------------
E3_Amborella_t_AMtrAGL9          ATGGGGAGAGGACGAGTGGAGCTGAAGCGTATTGAGAACAAGATTAACCGTCAAGTCACCTTCGCCAAAAGGAGAAATGGCCTGCTGAAGAAGGCCTATGAGCTCTCGGTTTTATGCGATGCAGAGGTCGCTCTCATCATCTTCTCTAACAGAGGAAAACAGTACGAGTTTAGTAGCTCCAGCATGCTCAAGACACTTGAGAGGTACCAAAAGTGTGGTACACAAGAAACAACTGTTTCAACAAAGGAGACACAGCAACAAGAGTATTTGAGGCTCAAGGCACATTTCGAGGCCCTGCAACGTTCTCAAAGAAATCTTCTTGGTGAGGACTTGGGTCCTCTTAGTGGAAAGGAGTTGGAGCAACTCGAGCAACAACTAGATATGTCATTGAAGCAGATCAGATCAATAAAGACGCAGTACATGATCGATCAGCTTGCCGACCTCCAAAGAAAGGAACAAGCATTATCGGAATCTAACAATGCTTTGAAAAGAAAGCTAGAAGCA---------------GGAGACTCTACTCAACAGGCCGACCCCACGCTACAAATAGGTTACACAGTTGCACCTCCAACTAACTTCATGCCTTGGTGGCATAGA
G_Thellungiella_h_ThAGL13        ATGGGAAGAGGGAGAGTGGAAGTGAAGAGGATAGAGAACAAGATCAGTAGACAAGTAACCTTCTCCAAAAGAAAAAGTGGTTTGCTCAAGAAAGCCTACGAACTCTCTGTTTTATGTGATGTAGAGGTTGCTCTTATCATCTTCTCCAGCAGTGGCAAGCTCTATGAGTTCAGCAATGCCGGAATTGACAAAACCTTTGAAAGGTACTATCGCTGTAATATTCTGAACAATAGGCTT---GAAGAGTCTACACAGTGTCAAGAGGTGGCAAATCTCAAATCCAAATATGAGTCCCTTCTTCGCACTCATAGGTATTTGCTTGGGGAAAATCTTGGAGAGTTGAGTGTACAAGAATTACAGACGCTCGAGAGACAGCTTGAAGGAGCTCTTTCCGCGATCAGAAAACGCAAGACGCATGTTATTACTGAAGAAATGGAAGAGCTTCGGAGAAAGGAGAGGCAGCTCGGAGATATGAACGAA------AAGCTAAAGCTT---GAGGAAGGTCAGGGTCAAGGCTCGGCTACTCACAATTCTGGACATTTCTTACAGATCGGGTTTTCTGTAATTAGTGGTACCAACTTTGTCCAAGGA---------
G_Arabidopsis_t_AGL13            ATGGGAAGAGGCAAAGTGGAAGTGAAGAGAATTGAGAACAAGATCACTAGACAAGTAACCTTCTCCAAAAGAAAAAGTGGTTTGCTCAAGAAAGCCTACGAACTCTCTGTTCTTTGTGATGCAGAGGTTTCTCTCATAATCTTCTCCACCGGTGGCAAGCTCTACGAGTTCAGCAATGTCGGAGTTGGCAGAACCATTGAGAGGTACTATCGCTGTAATCTTTTGAATGATACGCTT---GAAGAT---ACTCAGCGTCAAGAGGTGACAAAGCTCAAATGCAAATACGAATCTCTTCTTCGCACTCATAGGAATTTGGTTGGGGAAGATCTTGAAGGGATGAGTATAAAGGAATTGCAGACGCTGGAGAGACAGCTTGAAGGAGCTCTTTCCGCAACCCGAAAACAAAAGACGCAGGTTATGATGGAACAAATGGAAGAGCTTCGGAGAAAGGAGAGGGAGCTCGGAGATATAAACAAT------AAGCTAAAGCTT---GAGGAAGATCATGATAAAGGCCCGGTGCTCCATAATTATGGATATTTTTTACAGATTGGGTTTTCTGTGACAAGTAGAACCAACTTTGTCCAA------------
G_Arabidopsis_t_AGL6             ATGGGAAGAGGGAGAGTGGAGATGAAGAGGATAGAGAACAAGATTAATAGACAAGTGACCTTCTCAAAAAGAAGAAACGGTTTGCTGAAGAAAGCTTATGAGCTTTCTGTTCTTTGCGATGCCGAAGTTGCTCTCATCATCTTCTCAAGCCGTGGCAAGCTCTACGAGTTTGGTAGTGTTGGAATTGAAAGCACAATCGAACGGTATAATCGTTGTTGCTCTCTAAATAATAAGCCT---GAAGAGACTACACAGTGTCAGGAGGTGACAAAGCTTAAATCCAAATACGAATCTCTTGTTCGTACTAACAGGAATTTGCTTGGAGAAGATCTTGGAGAAATGGGTGTGAAGGAACTGCAAGCGCTCGAGAGGCAGCTCGAAGCCGCTCTTACCGCGACTCGACAGCGCAAGACACAAGTTATGATGGAAGAAATGGAAGACCTTAGGAAAAAGGAGAGGCAACTAGGAGACATAAACAAACAACTCAAGATTAAGTTT---GAAGAAGGCCATGCTAAAACCTCGGCGGCACATAATGTAGAACCCTTTTTACAAATAGGGTTTTCTGTATCAAGTGCAACTAATTTCGTCCAAGGTTGGGTTCTT
G_Thellungiella_h_ThAGL6         ATGGGAAGAGGGAGAGTGGAGATGAAGAGGATAGAGAACAAAATCAATAGACAAGTGACCTTCTCAAAAAGAAGAAACGGTTTGTTGAAGAAAGCTTATGAGCTCTCTGTTCTCTGCGATGCTGAAGTTGCTCTCATCGTCTTTTCTAGCCGTGGCAAGCTCTACGAGTTCGGTAGTGTTGGAGTTGAAAGAACAATTGAACGGTATCATCGTTGCTGTTCCGTGAATAATAGACCT---GAAGAGTCTACCCAGTGTCAAGAGGTGACAAAGCTTAAATCCAAATACGAATCTCTTGTTCGCACTAATAGGCATTTGCTTGGAGAAGATCTTGGAGAAATGAGTGTGAAGGAACTGCAAGCGCTCGAGAGACAGCTCGAAGCCGCTCTTACCGCGACTCGACAGCGCAAGACACAAGTTATGATGGAAGAAATGGAAGATCTTCGGAAAAAGGAGAGGCAACTCGGAGACATAAACAAACAACTCAAGATAAAGTTT---GAGGAAGGCCATGCTAAGACATCGTTGGCACATAATTCAGAGCCATTTTTACAAATAGGGTTCTCTGTATCAAGGGCTACCAATTTCGTCCAAGGTTGGGTTCTT
G_Raphanus_r_RrAGL6              ---------------------------------------------------------------TCAAAAAGAAGAAATGGTTTGTTGAAGAAAGCTTATGAGCTCTCTGTTCTCTGTGATGCTGAAGTTGCTCTCATCGTCTTCTCTAGCCGTGGCAAGCTCTACGAGTTCGGCAGTGTCGGAGTTGGAAGAACAATTGAACGGTATCATCGTTGCTCTTCTCTGAATAATAGGCCT---GAAGAGTCTACACAGTCTCAGGAGGTGACGAAGCTGAAAGCCAAATACGAATCGCTTGTTCGCACTAATAGGCATTTGCTTGGAGAAGATCTCCGAGATATGAGCGTGAAGGAACTGCAAGCGTTGGAGAGAAAGCTGGAAACCGCTCTTACTGCGACTCGACAACGCAAGACACAAGTTATGATGGAAGAAATGGAAGATCTTCGGAAAAAGGAGCGGCAACTCGGAGATATAAACAAACAACTCAAGATTAAGTTT---GAGGAAGGCCTTGCTAAATCATCGGCAGCACATAGTTCAGAACCCTTTTTACAAATAGGGTTCTCTGTATCAAGTGCAACTAATTTCGTCCAAGGTTGGGTTCTT
G_Gossypium_r_GrAGL6b            ATGGGGAGAGGAAGAGTGGAGCTGAAGCGGATAGAAAACAAGATCAACAGACAGGTGACCTTCTCCAAGAGAAGAAATGGGTTGCTGAAGAAAGCGTATGAGCTTTCAGTGCTTTGTGATGCTGAGGTTGCCCTTATCATCTTCTCTAATCGTGGCAAGCTCTACGAGTTTGGCAGCTCAGGTATGACCAAGACCCTTGAGCGATACCAACAATGCACTCCTCAACACAACATCCCT---GAACATGAAACACAGTACCAAGAGATAATCAAGTTGAAGGCAAAATATGAAGCACTTGAACGCACTCAAAGGCATTTGCTTGGAGATGATCTTGGACCATTGAATCTGAAAGAGCTGCAAAACCTTGAGAAGCAGCTTGAAGGAACTCTTGTACTGGCTAGACAAAGGAAGACTCAGATTATGATGGAACAAATGGAAGATCTCCGGAAAAAGAAGCGTCAGCTTGGAGAGCTTAACAAACAGTTGAAAATCAAGCTT---GATGAAGGACAAAACAAAACAAGTTGTTGCCACAACCCTGAACCTGTTTTACAGATAGGGTACTCCGTCCCCAGCGCTACCAATTTCATCCATGGATGGGTCATT
G_Gossypium_r_GrAGL6c            ATGGGGAGAGGAAGAGTGGAGCTGAAGAGGATAGAAAACAAGATTAACAGACAAGTGACCTTCTCTAAGAGAAGAAATGGCTTACTCAAGAAAGCTTATGAGCTTTCCGTGCTTTGTGATGCTGAGATTGCTCTTATCATCTTCTCCAATCGTGGCAAGCTCTATGAGTTTAGCAGCTCAGGTATGACCAAGACCCTTGAGCGATATCAACGTTGCATTCCTCATGACAATACCCAT---GAACGTGAAACTCAGTACCTAGAAGTAATCAAGTTGAATGCAAAATATGAAGCACTGGAACGCACTCAAAGGCATTTGCTTGGAGAAGATCTTGGACCATTGAATATGAAAGAACTGCATAACCTTGAGAAGCAACTTGAAGGAGCTCTTGCAAGGGCTAGACAACGGAAGACACAGATTATGATGGAACAAATGGATGACCTACGCAAAAAGGAGCGTCAGCTTGGAGACCTTAACAAACAGCTGATAGTCAAGCTT---GAAGAAGGACAAAACGAAACAAGTTGTTGTCAGCAACCTCAACCTGTTTTGCAAATAGGGTATTCTGCCCCCGGCGCTACCAATTTCATCCATGGATGGGTCATT
G_Gossypium_r_GrAGL6a            ATGGGGAGAGGAAGAGTGGAGCTGAAGAGGATAGAAAACAAGATCAACAGACAAGTGACCTTCTCTAAGAGAAGAAATGGTTTGCTTAAGAAAGCTTATGAGCTTTCTGTTCTTTGTGATGCTGAGGTTGCTCTTATCATCTTCTCTAGTCGTGGCAAGCTCTACGAGTTTGGCAGTTCAGGTATGAGCAAGACCCTTGAGCGATACCAGCGTTGCACTCCTCAAGACAACAGCCTT---GAACGCGAAACACAGTACCAAGAGGTAACCAAGTTAAAGGCAAAATATGAAACACTGCAACGCACTCAAAGGCATTTGCTTGGAGAAGATCTCGGACCATTGAATGTTAAGGAGCTGCAAAACCTTGAGAAACAGCTTGAAGGAGCTCTTGCACTGGCTAGACAAAGGAAGACACAGATCATGATAGAACAAATGGAAGACCTCCGCAAAAAGGAGCGTGAGCTTGGAGACCTTAACAAACAGCTGAAAATCAAGCTA---GAGGAAGGACAAAACAAAACAAGTAGTGGTCACCATCCTGAACCTGTTCTGCAAATAGGGTACTCTGTCCCAAGCGCTACCAACTTCATCCACGGATGGGTCATT
G_Hibiscus_c_HcAGL6              ATGGGGAGAGGAAGAGTGGAGCTGAAGAGGATAGAAAACAAGATCAACAGACAGGTGACCCTCTCTAAGAGAAGAAATGGTTTGCTCAAGAAAGCTTATGAGCTTTCTGTGCTTTGTGATGCTGAGGTTGCCCTAATCATCTTCTCCAGTCGTGGCAAGCTCTATGAGTTTGGCAGTTCTAGTATGAGCAAGACGCTTGAGCGATACCAGCGTTGCACTCCTCAAGACAACAGCCTT---GAACGTGAAACACAGTACCAAGAGGTAACCAAGTTGAAGGCAAAATATGAAGCACTGCAACGCACTCAAAGGCATTTGCTTGGAGAAGATCTTGGACCATTGAATGTTAAAGAGCTCCAGAACCTTGAGAAACAGCTTGAAGGCGCTCTTGCACTAGCTAGACAAAGGAAGACACAGATCATGATAGAACAAATGGAAGACCTCCGAAAAAAGGAGCGTGAGCTTGGGGACCTGAATAAACAGCTGAAAATCAAGCTG---GAGGAAGGACAAAACAAAACAAGTTCTGGCCACCACCCTGAACCTGTTTTGCAGATAGGATACTCTGTCCCCAGCGCTACCAACTTCATCCACGGATGGGTCATT
G_Theobroma_c_TcAGL6             ATGGGGAGAGGAAGAGTGGAGCTGAAGAGGATAGAAAACAAGATCAACAGACAGGTGACCTTCTCTAAGAGAAGAAATGGTTTGCTCAAGAAAGCTTATGAACTTTCTGTGCTTTGTGATGCTGAGGTCGCCCTTATCATCTTCTCTAGTCGTGGCAAGCTCTACGAGTTTGGCAGTGCTGGTATGACCAAGACCCTTGAGCGATACCAACGTTGCACTCCTCAAGACAACAGCCTT---GAACGTGAAACGCAGTATCAAGAGGTGACCAAGTTAAAGGCAAAATATGAATCACTGCAACGCACTCAAAGGCATTTGCTTGGAGAAGATCTTGGACCATTGAATGTGAAAGAGCTGCAAAACCTTGAGAAGCAGCTTGAAGGAGCTCTTGCACTGGCTAGACAAAGAAAGACACAGATTATGATAGAGCAAATGGAAGACCTCCGCAAAAAGGAGCGTCAGCTTGGAGACCTTAACAAACAGCTGAAACTAAAGCTT---GAGGAAGGACAAAGCAAAACAAGTTCCGGTCACAACCCTGAACCAGTTTTACAAATAGGGTACTCTGTCCCCAACGCTACCAACTTCATCCATGGATGGGTCATT
G_Citrus_c_Ciclev10021911m       ATGGGGAGAGGAAGAGTGGAGCTGAAGAGGATAGAGAACAAGATTAACAGACAGGTCACTTTCTCAAAGAGAAGAAATGGTTTGCTGAAGAAAGCTTATGAGCTTTCTGTGCTTTGTGATGCTGAAGTTGCTCTTATCATCTTCTCTAGCCGTGGCAAGCTCTATGAGTTTGGTAGTGCTGGCATAAACAAAACCCTTGAGCGATACCAACGTTGCAATCCTCAAGACAACAGCATC---GAACGTGAAACACAGTACCAGGAGGCAACAAAGTTGAAAGCAAAATATGAGTCTCTTCAACGCACTCAAAGGCATTTGCTTGGAGAGGATCTTGGACCGCTGAGTGTAAAGGAGCTGCAGAATCTTGAGAAACAGCTTGAAGGAGCCCTAGCACTGGCCAGGCAAAGGAAGACACAGATTATGATAGAGCAGGTGGAAGACCTCCGCAAAAAGGAGCGTCAGCTTGGAGATATCAACAAGCAGCTCAGGATTAAGCTG---GAGGAAGGGCAAAGTAAGGCCTCTGCTGCTCATAGTCCCGAACCTGCTCTACAAATTGGGTACTCTGTGCCAAATGTTACCAACTTCATCCAAGGATGGGTCCTT
G_Prunus_p_PpAGL6                ATGGGGAGGGGGAGAGTGGAGCTGAAGAGAATAGAGAACAAGATCAACAGGCAGGTGACTTTCTCAAAGAGAAGAAATGGTTTGCTCAAGAAAGCCTATGAACTCTCTGTGCTTTGTGATGCTGAGGTTGCCCTCATCATCTTCTCTAGCCGTGGCAAGCTCCATGAGTTTGGAAGTGCTGGTATGACCAAAACCCTCGAACGATACCAACATTCCAATCCTGAGGAAAACAGCACT---GAACGTGAAGCACAGTATCAAGAAGTCACAAAACTGAAGGCTAAATATGAATCCCTTCTGCGCACTCAAAGGCAATTGCTTGGGGAAGATCTCGGACCACTGAATGTGAAGGAGTTGCAAAATCTTGAAAAACAACTTGAAGGAGCTCTTGCACAGGCCAGGCAAAGGAAGACACAGCTTATGATTGAACAAATGGAGGACCTGCGCAAAAAGGAGCGTCACCTTGGAGATCTTAACAAGCAGCTGAGGGTCAAGCTG---GAGGAAGGACAAAATAAAGCCTCGAATGCACAAAACCCCGAACCTGTCTTGCAAATAGGGTACCCTATTTCGAGCGCTACCAACTTCATCCAGGGATGGGTTCTT
G_Pyrus_p_PpMADS4_1              ATGGGGAGGGGGAGAGTGGAGCTGAAGAGAATAGAGAACAAGATTAACAGGCAGGTGACTTTCTCAAAGAGGAGAAATGGTTTGTTGAAGAAAGCCTATGAACTCTCTGTGCTTTGTGATGCCGAGGTTGGCCTTATCATCTTCTCTAGCCGTGGCAAGCTCTATGAGTTTGCCAGTGCTGGTATGAGCAAAACCCTTGAACGATACCAACGTTGCACTCCACATGAGAATAGCATT---GAACGTGAAACACAGTACCAAGAAGTCACAAAACTGAAAGCTAAATATGAATCCCTTCAGCGAACTCAAAGGCATTTGCTTGGTGAAGATCTTGGACCACTGAGTGTGAAGGAGTTGCAAAATCTTGAAAAACAACTTGAAGGAGCTCTTGCACAAACCAGACAAAGGAAGACACAGCTTATGATTGAACAAATGGAGGACCTGCGCAAAAAGGAGCGTCACCTTGGAGACCTCAACAAGCAGCTGAGGGTCAAGCTT---GAGGAAGGGCAGAATAATGTCTCAGATGCACAAAACCCCGAACCTGTCATGCAAATGGGGTACTCAATTCCAAGCACTACCAACTTCATCCAAGGATGGGTTCTC
G_Malus_d_MdAGL6                 ATGGGGAGGGGGAGAGTGGAGCTGAAGAGAATAGAGAACAAGATTAACAGGCAGGTGACTTTCTCAAAGAGGAGAAATGGTTTATTGAAGAAAGCCTATGAACTCTCTGTGCTTTGTGATGCTGAGGTTGGCCTTATCATCTTCTCTAGCCGTGGCAAGCTCTATGAGTTTGCCAGCGCTGGTATGAGCAAAACCCTTGAACGATACCAACGTTGCACTCCACCTGAGAATAGCATT---GAACGTGAAACACAGTACCAAGAAGTCACAAAACTGAAAGCTAAATATGAATCCCTTCAGCGAACTCAAAGGCATTTGCTTGGTGAAGATCTTGGACCACTGAGTGTGAAGGAGTTGCAAAATCTTGAAAAACAACTTGAAGGAGCTCTTGCACAAACCAGACAAAGGAAGACACAGCTTATGATTGAACAAATGGAGGACCTGCGCAAAAAGGAGCGTCACCTTGGAGACCTCAACAAGCAGCTGAGGGTCAAGCTT---GAGGAAGGGCAGAATAATGTCTCAGATGCACAAAACCCCGAACCTGTCATACAAATGGGATACTCAATTCCAAGCACTACCAACTTCATCCAAGGATGGGTTCTC
G_Fragaria_v_FvAGL6              ATGGGGAGGGGAAGAGTGGAGCTCAAGAGAATAGAGAACAAGATCAACCGCCAAGTAACTTTTTCAAAGAGGAGAAATGGTTTGCTCAAAAAAGCCTATGAGCTCTCTGTGCTTTGTGATGCTGAGGTTGCGCTTATCATCTTCTCTAGTCGAGGCAAGCTGTATGAGTTTTCAAGTGCTGGTATGACCCAAACCCTTGAGCGATACCAACGAAGCACTCCTCATGACAACCCCATC---AAACAGGAAACAGAGTATGAAGAAGTCTCAAAACTGAGAGCTAAACATGACTCACTTCTGCGCACTCAAAGGCATTTGCTTGGGGAAGACCTTGGACCACTGAGTGTGAAGGAGTTGCAAAATCTTGAAAAACAGCTTGAAGGAGCTCTTACACTAGCCAGACAAAGGAAGACACAGATTATGATTGAACAATTGGAGCACCTGCGCAAAAAGGAGCGACAGCTTGGAGACCTTAACCTGCAGCTTAGGGATAAGCTT---CAGGAGGGAGAAAATAAAGCCTCTAATACTCAAGGTCACGAACCCATCTTGCAAATCGGGTACGCAGTTCCAACCGCCACCAACTTCATCCAGGGATGGGTGCTT
G_Momordica_c_McAGL6             ATGGGGAGAGGGCGAGTTGAGCTGAAGAGAATAGAGAACAAAATAAACCGCCAAGTGACGTTTTCGAAGCGCCGAAACGGGCTGCTCAAAAAGGCCTATGAACTCTCAGTTCTCTGCGACGCTGAGGTCGCTCTCATCATCTTCTCCAGCCGTGGGAAGCTCTATGAATTTGGCAGCGCTGGTACGACCAAAACATTGGAGCGATATCAACGTTGTTCTCCACAGGACAACCATATT---GAGCGACAAACCCAGTTCCAAGAGATCTCGAAACTGAAAGTTAAATATGAATCTCTATGTCGAACCCAACGGCATTTGCTTGGGGAAGATCTTGGACCATTGAGTGTAAAGGAGCTCCAAAACCTTGAAAAGCAACTTGAAGCAGCCCTTGCCCAAGCTAGACAAAGGAAGACTCAGATGATGATTGATCAGATGGAAGCTCTGCGCAGAAAGGAGCGGCAACTTGGGGACCTCAACAAAGAGCTAAGGCTCAAGCTT---GAGGAGGGACAGAATAAAGCCTCTAGCTCTCAAAGCCCTGAACCCGTCTTACAAATCGGGTATCCAGTCCGAAGCACAACAAACTTCATACAAGGATGGGTTATT
G_Cicer_a_CaAGL6                 ATGGGAAGAGGGAGAGTTGAGCTGAAGAGAATAGAGAACAAAATCAACCGTCAAGTAACATTCTCAAAAAGAAGAAATGGTTTGTTGAAGAAAGCTTATGAACTCTCAGTACTATGTGATGCTGAAATTGCCCTTATCATTTTCTCTAGCCGTGGAAAACTCTCTGAATTTGGAAGTTCAGGCATTGCCAAAACCCTGGAACGATACCAAAGGTGCACTTCTCAAGATAATATTAAT---GAAAATGAAACTCAGTACCAAGAGATGTCAAAGCTAAAGGCAAAATATGAGTCTCTTCAAAAGTCACAAAGGCAATTGCTAGGGGAAGATCTAGGACCACTGAACATGAAAGAGCTACAAAGTCTTGAAAAACAGCTTGAAGGAGCTTTAGCACAAGCTAGGCAGAGGAAGTCACAAATTATGATTGAACAAATGGAAGAGCTTAGAAGAAAGGAACGCCATCTTGGAGACATAAATAAGCAACTTAGATTCAAGCTT---GAAGAAGGATTTAATAAAGCTTCTAATTCTGAAAATCCTGAACCTTTCTTACAAATAGGGTACTCCGCTCCAAGCGTTACTAGCTTTATCCATGGATGGATCCTT
G_Medicago_t_MtAGL6              ATGGGTAGAGGGAGGGTTGAACTGAAGAGGATAGAAAACAAAATCAACCGGCAAGTTACTTTCTCAAAAAGAAGAAATGGTTTGCTGAAAAAAGCCTATGAACTCTCAGTTCTATGTGATGCTGAGATTGCTCTTATCATTTTCTCAAGTCGTGGAAAGCTTTCTGAATTTGCAAGTTCAGGCATTGGCAAAACCCTGGAACGATATCAGAGATGCACTTCTCAAGATAATGTTAAT---GAACATGAAACTCAGTACCAGGAGATGTCAAAGCTAAAGGCAAAGTATGAGTCACTTCAAAAGTCACAAAGACAATTGCTAGGGGAAGATCTTGGACCATTGAACATGAAAGAGCTACAAAATCTTGAGAAGCAACTTGAAGGAGCTTTAGCACAAGCTAGGCAGAGAAAGACACAGATTATGGTTGAACAAATGGAAGAGCTTAAGAGAAAGGAACGCCATCTTGGAGACATAAATAAGCAACTTAGGTTCAAGCTT---GAAGATGGATTTAATAAAGCTTCTACTTCTGAAAATCCCGAACCTTTCTTGCAAATAGGGTACTCCGCTCCAAACGTTACTAGCTTTATCCAAGGATGGATGCTA
G_Glycine_m_GmAGL6               ATGGGTAGAGGGAGAGTTGAGCTGAAGAGGATAGAGAACAAAATCAACCGCCAAGTAACTTTCTCAAAAAGAAGGAACGGTTTGCTCAAGAAAGCCTATGAGCTCTCAGTTCTCTGTGATGCTGAGGTTGCTCTCATCATTTTCTCAAGCCGTGGCAAGCTCTATGAATTTGGAAGTGTTGGGACTACCAAAACTATTGAGCGATACCATCGTAGCACTCCTCAAGACGAACACGTT---GAATGTGAAACTCAGTACCAAGAGGTATCAAAGCTAAAGGCAAAGTATGATTCTCTTCAAAGGACCCAGAGGCATTTGCTTGGGGAAGATCTTGGACCATTGAACATAAAGGAGCTGCAGAATCTTGAGAAACAGCTTGAAGGGGCTTTAGCACAAGCAAGGCAAAGGAAGACACAAATCATGATTGAACAAATGGAAGAGCTTCGCAGAAGGGAGCGCCATCTTGGAGACATGAATAAGCAACTGAGACTCAAGCTT---GAAGAGGGATTTAATAAAGCTAGCTCTACTCAAAATCCTGAACCCTTTTTGCAAATAGGGTACTCTGTTCCAAGCGCTACTAATTTCATGCAGGGATGGATCCTT
G_Pisum_s_M5                     ------------------------------------AACAAGATAAACAGACAAGTAACTTTCTCAAAAAGAAGAAATGGTTTGCTCAAGAAAGCTTATGAACTATCTGTTCTATGTGATGCTGAAGTTGCTCTCATCATTTTCTCTAGCCGTGGAAAACTCTATGAATTTGGAAGTCTTGGCACTGCCAAAACTCTTGAGAGATACCAACGCTGCAATCCTCAAGATCACCAAATC---GACGGCGAAACTCAGTACCAAGAAGTGTCTAAGCTGAAAGCAAAGTATGAGTCTCTTCAAAGGACTCTCAGAGGCAGTTGCTTGGAGAGACTTGGACCTTTGAACATAAAGGAGCTGCAGTATCTTGAGAAACAGCTTGAAGGTGCTTTGGCACAAGCTAGACAAAGAAAGACACAAATTATGATCGAACAAATGGAAGAGCTTCGCAAAAGAGAACGTCATCTAGGAGACATGAACAAGCAACTAAGACTCAAGCTT---GAAGAAGGGTTTAATAAAGCAAGCTCAAACCAATATGTCGAACCCTTTTTGCAAATAGGATACTCCGCTTCAAACGCTACTAACTTCATGCAAGGATTTTTCCTT
G_Ricinus_c_RcAGL6               ATGGGAAGAGGAAGAGTAGAGTTGAAGAGGATAGAAAACAAAATCAATCGCCAAGTGACCTTCTCTAAAAGGAGGAATGGATTGTTGAAAAAAGCTTATGAGCTGTCTGTGCTTTGTGATGCTGAGGTTGCTCTTATTATCTTCTCCAGTCGTGGAAAGCTCTATGAATTTGGTAATGCTGGAACAACCAAAACCCTTGAGCGGTATCAACGTTGCACTCCTCAGGATAACAGCATT---GAACGTGAAACACAGTACCAAGAAGTGACGAAATTAAAGGCAAAATATGAATCTCTTCAACGCACTCAAAGGCATTTGCTTGGGGAAGATCTCGGGCCGCTAAGTGTGAAGGAACTGCAAAATCTCGAGAAACAGCTGGAAGGAGCCCTTGCATTAGCTAGGCAAAGAAAGACGCAGATTATGATTGAGCAAATGGAGGATCTTCGCAAGAAGGAGCGCCACCTTGGAGACTTAAACAAGCAACTCAAATTTAAGCTT---GAAGAAGGACAAAATAAAGCCAATTCTGGTCAAAACCCCGGACCAGTTCTACAAATAGGGTACTCTGTTGGAAACGGTACTAACTTCATGCAAGGATGGGTACTT
G_Manihot_e_MeAGL6               ATGGGAAGAGGAAGAGTGGAGCTGAAGAGGATAGAGAACAAGATCAACCGTCAGGTCACCTTCTCTAAAAGGAGGAATGGTTTGTTGAAGAAAGCTTATGAGCTCTCTGTGCTTTGTGATGCTGAAGTTGCCCTTATCATCTTCTCTAGTCGTGGCAAGGTCTATGAATTTGGTAGCGCTGGGACAACCAAAACCCTTGAGCGTTATCAACGTTGCAATCCCCGTGATAACAGCATT---GAACGTGAGACACAGTACCAAGAGGTGGCAAAGTTGAAGGCCAAATATGAATCTCTTCAACGTACTCAAAGGCACTTGCTTGGTGAAGATCTTGGGCCGCTGAGCGTGAAGGAACTGCAGAATCTTGAGAAACAGCTCGAAGGAGCTCTTGCACTGGCTAGACAAAGAAAGACACAGATTATGCTGGAGCAAATGGAAGACCTCCGCAAAAAGGAGCGTCACCTTGGAGACTTAAACAAGCAACTCAAATTTAAGCTG---GAAGAAGGACAAAGC---GCCAACTCTGGTCAACACCCCGGACCTGTCCTACAAATAGGGTACTCTGTTCCAAGCGCTACTAACTTCACGCAGGGATGGATCCTC
G_Populus_t_PtAGL6a              ATGGGAAGAGGAAGAGTGGAGTTGAAGAGGATAGAGAACAAGATCAACCGACAAGTTACCTTCTCTAAAAGAAGGAATGGCTTGCTTAAGAAAGCTTATGAGCTTTCAGTGCTTTGTGATGCTGAGGTTGCCCTTATCATCTTCTCCAGTCGTGGCAAGCTCTATGAATTTGGTAGTGCTAGTGTTACCAAAACCCTTGAGCGTTATCAACGCTGCACTCCACAAGAGAACAGCATT---GAACGTGAGACACAGTACCTAGAGGCGACAAAGTTAAAGGCAAAGTATGAATCCCTTCAACGCACTCAAAGGCATTTGCTTGGGGAGGATCTTGGGCCCCTGAATGTGAAAGAGCTACAAAATCTTGAGAAACAGCTTGAAGGAGCTCTTGCACTTGCTAGGCAGAGAAAGCAGCAGGTTTTGACAGAGCAAATGGAAGACCTGCGCAAAAAGGAACGTCACCTTGGAGACTTGAACAGGCATCTCAAACTTAAGCTA---GAAGAAGGACAAAATAAAGCCAACTCTGGTCAAAGCCAGGGGCCTGTCTTACAAATTGGGTATTCCGTGTCTAGCCCTACTAACTTCTTCCAGGGATGGATCCTT
G_Ribes_s_RsAGL6                 ------------------------AAGAGGATAGAGAACAAGATAAACAGACAAGTTACCTTCTCAAAAAGAAGAAATGGTTTACTTAAGAAGGCTTATGAGCTATCTGTGCTCTGTGATGCTGAAATTGCTCTCATCATTTTCTCCAGCCGCGGCAAGCTCTACGAGTTCGGTAGCGCCGGCATGGTCAGAACTCTTGAGCGATATCAACGTTGCACAGCTCAAGATAACATTAGT---CACTATGAAACACAGTGCCAAGAAATAACAAAGTTAAAGGCGAAATATGAATCTCTTCAATGCACTCAGAGGCACTTACTTGGAGAAGATCTTGGTCCATTGAACGTGAAAGAATTGCAAAATCTTGAGAAACAACTTGAAGGAGCTTTGGCACAAGCTAGGCACAGAAAGACACAAGTTATGACAGAACAAATGGAAGACCTCCGCAGAAAGGAGCGTCAACTCGGAGATCTAAACAAGGAGCTCAAGATTAAGCTT---GAGGAAGATCAACAAAATGCCAACTCTACTCAAAACCCCGAACCCGTCTTACAAATAGGGTATTCGGTTCCGAGCGCTAGTAACTTCATCCAGGGATGGGTTCTT
G_Vitis_v_VvMADS3                ATGGGGAGAGGAAGAGTGGAGCTGAAGAGGATAGAGAACAAGATCAACCGTCAAGTTACCTTCTCCAAACGCAGAAATGGTCTGCTCAAGAAGGCCTATGAACTTTCTGTGCTTTGTGATGCTGAGGTTGCTCTCATCATCTTCTCTAGCCGCGGCAAGCTCTATGAGTTTGGCAGTGCTGGTACTACCAAAACCCTAGAGCGGTATCAACGCGTCACTCCTCAAGACAACAATATG---GAATGTGAAACACAGTACCAAGAGGTGTCAAAGTTAAAGGCAAAATATGAATCTCTCCAGCGCACCCAAAGGCATTTGCTTGGAGAAGATCTTGGACCGCTGAGTGTCAAAGAACTGCAAAATCTTGAGAAACAGCTTGAAGGAGCTCTAGCACAAGCTAGGCAAAGGAAGACCCAAATGATGATAGAACAAATGGAAGACCTTCGCAGGAAGGAGCGACAGCTTGGGGATCTAAACAAACAGCTCAAACTTAAGCTT---GAGGAGGGACAAAGTAAAGCCAACAGTACTCAAAACCCAGAACCCATCTTGCAAATTGGGTACCCGGTTTCAAGCGCTAGCAACTTCATCCAAGGGTGGGTTCTT
G_Taraxacum_o_ToAGL6             ATGGGGAGAGGAAGAGTGGAGCTCAAGAGAATCGAGAACAAAATCAACCGACAAGTTACCTTCTCAAAACGAAGAAATGGTCTGCTCAAAAAAGCTTACGAACTTTCCGTCCTCTGTGACGCCGAAGTCGGCCTGATAATCTTCTCCAGCCGTGATAAACTGTACGAGTTCGGCAGCGTCGGTGTGATGAAAACCCTTGAACGCTATCAACGTTGTAATCCACAAGACAACAACAAC---GAACGTGAAACACAATATCAGGAAGTCTCCAAGTTAAAAGCCAAATTTGAATCCCTTCAACGTACCCAAAGACATTTACTTGGGGAAGATCTCGGACCACTTAGTGTGAAAGAACTACATAATCTTGAAAAACAACTCGAGGGAGCTCTTACACAAGCTAGGCAAAGGAAGACGCAAATCATGGTTGAACAAATGGAAGAGCTTCGACGAAAGGAACGAGAACTTGGAGATATGAACAAACATCTAAAGATCAAGTTT---GACGAAGGGCAAGGAAGGGCAAACTCTCCTCAAAACGCCGAACCCATCTTACAAATAGGGTACTCGGTTCAAAACATTAGTAGT---ATCCATGGTTGGGTTCTT
G_Lactuca_s_LsAGL6               ATGGGGAGAGGAAGAGTAGAGCTGAAGAGAATCGAGAACAAAATCAACAGACAGGTTACCTTCTCAAAGCGAAGAAATGGTTTGCTGAAAAAAGCTTACGAGCTTTCCGTTCTCTGTGACGCTGAAGTTGGTCTAATCATCTTCTCCAGCCGTGATAAACTCTATGAGTTCGGCAGCGTCGGCGTCATGAAAACCCTTGAACGTTACCAACGTTGTAATCCACAAGACAACAACAAT---GAACGTGATACACAGTATCAAGAGGTCTCCAAGTTAAAAGCCAAGTTCGAATCTCTCCAACGCACCCAAAGACATTTACTTGGGGAAGATCTTGGACCTCTTAGCGTCAAAGAACTACATAATCTTGAAAAACAACTTGAAGGAGCTCTTACACAAGCTAGACAAAGGAAGACACAGATCATGGTAGAACAAATGGAAGAGCTTCGACGCAAGGAACGAGAACTTGGAGACATGAACAAGCATCTAAAGATCAAGTTT---GAGGAAGGACAAGGTAGGACAAACTCTCCTCAAAATGCCGAACCCATCTTACAAATAGGGTACTCAGTTCAGAACATGAGTAGT---ATCCATGGTTGGGTTCTT
G_Chrysanthemum_m_CDM104         ATGGGAAGAGGAAGAGTAGAACTAAAGAGAATCGAAAACAAAATCAACCGACAAGTTACCTTCTCAAAACGAAGAAATGGTTTGCTCAAAAAAGCTTACGAGCTTTCGGTCCTTTGCGACGCTGAAGTTGGCCTCATCATCTTCTCTAGCCGCGACAAACTCTACGAGTTTGGCAGCGTCGGTGTTATGAAAACCCTTGAACGCTATCAACGATGTAATCCTCAAGACAACAACAAT---GAACGTGAGACACAATATCAAGAAGTTTCCAAGTTAAAAGCTAAGTTTGAATCCCTCCAACGCACCCAAAGGCATTTACTTGGGGAAGATCTTGGACCTCTTAGTGTTAAGGAACTACATAATCTTGAGAAACAACTCGAGGGGGCCCTTACACAAGCTAGACAAAGAAAGACGCAGATCTTGGTAGAACAAATGGAAGAGCTTCGTTGTAAGGAACGAGAACTCGGAGACATGAACAAGCACCTAAAGATCAAGTTT---GAGGAAGGACAAGGTAGGCATAACTCTAGTCAGAACCCAGAACCCATCTTACAAATAGGGGATTCAGGGCAAAATGTTACAAAT---ATTCATGGGTGGGTCATT
G_Centaurea_m_CmAGL6             ATGGGGAGAGGAAGAGTAGAGCTCAAGCGAATAGAAAACAAAATCAACAGACAAGTTACCTTCTCCAAGCGTCGAAATGGCTTACTCAAAAAAGCTTACGAGCTCTCCGTCCTCTGCGATGCCGAAGTCGGCCTCATCATCTTCTCCAGCCGCGATAAGCTCTACGAGTTCGGCAGCGTCGGAGCCATGAAAACCCTGGAACGTTATCAACGTTGCAATCCTCAAGACGACAACAAT---GAACGCGAGACGCAGTATCAAGAGGTGTCTAAGTTAAAAGCCAAATTCGAGTCCCTCCAACGCACCCAAAGACATTTACTAGGGGAAGATCTTGGACCGCTTAGCGTTAAGGAACTGCATAATCTTGAAAAACAACTGGAAGGGGCTCTGACACAAGCTCGACAAAGGAAGACACAAATCATGGTAGAACAGATGGAAGAGCTTCGTCGTAAGGAATGTGAACTTGGAGATATGAACAAGCATCTAAAGATAAAGTTT---GAGGAAGGTGGGGGTAGGGCAAACTCTGCTCAAAATGCCGAACCCATCTTACAAATAGGGTACTCAGTTCAGAACGTTAGTAGTAGTATCCATGGGTGGGTACTT
G_Helianthus_a_HaAGL6            ATGGGTAGAGGAAGAGTAGAGCTGAAGCGAATAGAGAACAAGATAAACCGGCAGGTCACCTTCTCGAAACGTCGAAACGGTTTGCTTAAAAAAGCATACGAACTATCCGTCCTCTGCGATGCCGAAGTCGGCCTCATCATCTTCTCCAGCCGCGACAAACTCTACGAGTTTGGCAGCGTCGGTGTCATGAAAACCCTTGAACGTTATCAACGTTGCAATCCTCAAGACAACAACAAT---GAACGTGAAACACAGTATCAAGAGGTTTCCAAGCTAAAAGCCAAGTTCGAATCGCTTCAGCGCACACAAAGACATTTACTTGGGGAAGATCTTGGACCACTTAGTGTCAAGGAACTACATAATCTTGAAAAACAACTAGAAGGTGCTCTTACTCAAGCTAGACAAAGGAAGACACAAATCTTGGTAGAACAGATGGAAGAGCTTCGCCGCAAGGAACGCGAACTTGGAGACATAAACAAGCATCTAAGGATCAAATTT---GAGGATGGTCAGGACAGGGCAAACTCTGGTCACAATCCTGAACCCATCTTGCAAATAGGGTATCCAGTTCAGAGCGTTAGTAGT---ATGCAAGGCTGGGTTCTT
G_Gerbera_h_GRCD3                ATGGGGAGAGGAAGAGTAGAGCTCAAGCGAATAGAGAACAAAATTAACCGACAGGTTACCTTCTCCAAGCGCAGAAATGGCCTGCTCAAGAAAGCTTACGAACTCTCCGTTCTCTGCGACGCCGAGGTCGGCCTCATCATCTTCTCCAGCCGCGACAAACTCTACGAATTCGGCAGCGTCGGTGTCATGAAAACCCTCGAGCGCTATCAACGTTGCAATCCTCAAGATAACAACAAT---GAACGTGAAACACAGTATCAAGAGGTTTCCAAGTTAAAAGCCAAGTTCGAGTCCCTCCAACGTACCCAAAGGCATTTACTTGGGGAAGATCTTGGACCACTTAGCGTCAAAGAACTGCATAATCTTGAAAAACAACTCGAAGGAGCACTTACCCAAGCTAGGCAAAGGAAGACACAGATCATGGTAGAACAAATGGAAGAGCTTCGTCGTAAGGAACGCGAACTTGGAGATATGAACAAGCATCTAAAGATCAAGTTC---GATGAAGGACAAGGCAGAGCAAACTCA---CAAAACCCCGAACCCATCTTACAAATAGGGTACTCAGTTCAGAACGTTAATGGC---ATCCATGGTTGGGTCCTT
G_Daucus_c_DcAGL6                ATGGGGAGAGGAAAAGTGGAGTTGAAGAGAATCGAAAACAAGATTAATCGACAAGTGACTTTCTCCAAGAGAAGAAATGGTTTGATGAAAAAAGCTTATGAACTCTCCGTTCTCTGTGACGCTGAAGTTGCTCTCATTGTTTTCTCTAGCCGCGGCAAGCTTTATGAGTTCTCCAGCTCCGGCATGACTGCAACCCTCGAGAAGTACCAGCGTTGCAATCCAATGGCCAACAGCATC---GGAACTGAAACACAGTGCCAGGAGGTCTCACTTCTAAATGCAAAGTATGAATCCCTGCAACGCACTCAAAGGCATTTGCTTGGAGAGGATCTTGGACCATTGAGCTTGAAAGAACTGCAAAGTCTTGAGAAACAGCTGGAAGGGGCTCTTGGACAAACAAGGCATAGAAAGTCACAGGTAATGGTTGAACAGATGGAGGAGCTTCGCAGGAAGGAACGTCATCTTGGAGATGTGAACAAACAGTTGAAAATCAAGCAA---GAGTCAGGACATGAGAGGGGT---------CACAATCCCGCTCCTCTCTTACAAATAGGGTATTCGATTCCAAATGCTAGTAACGTCACCTATGGCTGGGTTCTT
G_Solanum_t_StAGL6               ATGGGGAGAGGGAGAGTGGAACTAAAGAGAATAGAGAACAAAATCAACCGTCAAGTGACATTTTCTAAGAGGAGGAATGGTTTGTTGAAGAAAGCTTATGAATTATCAGTGCTTTGTGAGGCTGAAGTTGCTCTCATCATCTTCTCTAGTCGTGGAAAGCTCTATGAGTTTGGAAGTGCAGGTATCACTAAAACTCTTGAGAGGTACCAACGTTGTAATCCTCAAGACAATTGTGGT---GAAAGAGAAACACAGTACCAAGAGGTCTCTAAATTAAAGGCCAAGTTTGAAGCCCTTCAACGAACTCAAAGGCACTTGCTTGGTGAAGATCTTGGAGCATTGAGTGTGAAGGAGTTGCAAAATCTTGAAAAACAACTTGAAGGTGCACTTGCACAAGCTAGGCAAAGAAAGACACAAATAATGATGGAACAGATGGAGGAGCTTCGTAGAAAGGAGCGTCATCTTGGTGATGTGAACAAGCAGCTGAAGATTAAGTTT---GAGGAAGGACAAGGTAGAGGTAGTTGTGCACAAAATCAAGATCCAGTTCTTCAAATAGGGTATGCCGGGTCAAGCGCTAGTAACATCATTCATGGCTGGGGTCTT
G_Petunia_h_pMADS4               ATGGGGAGAGGGAGAGTGGAGCTAAAGAGAATAGAGAACAAGATCAACAGACAAGTGACATTTTCTAAGAGAAGGAATGGTTTGTTGAAGAAAGCTTATGAACTTTCAGTGCTTTGTGATGCTGAAGTTGCTCTCATCATCTTCTCCAGTCGTGGAAAGCTTTATGAGTTTGGCAATGCAGGTATCACTAAAACCCTTGAGAGGTACCAACGTTGTAATCCTCAAGACAACTGTGGT---GAAAGAGAAACACAGTACCAAGAGGTCTCGAAATTAAAGGGCAAGTTTGAAGCCCTTCAACGAACTCAAAGGCACTTGCTTGGTGAAGATCTTGGGCCACTGAGTGTGAAAGAATTGCAAAATCTTGAGAAACAACTTGAAGGTGCACTTGCACAAGCTAGGCAAAGAAAGACACAAATAATGATGGAACAGATGGAAGAGCTGCGTAGAAAGGAGCGCCATCTTGGTGATGTGAACAAGCAACTGAAGGTTAAGCTA---GAGGAAGGACAAGCTAGAGCTACTTCTGCACAAAATCCCGATCCAGTACTTCAATATAGGGATCCCGGTTCAAGCGCTACTAACATCATGCAGGGATGGGGCCTT
G_Coffea_a_CaAGL6b               ------------------------------------------------------------------------------------------------------CTTTCTGTTCTTTGTGATGCTGAAGTTGCTCTCATCATTTTTTCAAGTCGCGGCAAGCTTTACGAGTTCGGCAGCTCTGGGATAACTAAAACCCTTGAGCGATATCAACGTTGCAGTCCTCAGGAGAATGCTGCT---GAAAGAGAAACACAGTACCAAGAGGTCTCAAAACTGAAGGCCAAGTACGAATCACTACAACGCGCTCAAAGGCACCTACTTGGAGAAGATCTTGGTCCATTGAATGTGAAAGAGTTGCAGAATCTTGAAAAGCAGCTTGAGGGAGCTCTTCTCCAGGCTAGGCAAAGGAAGACTCAGCTAATGATTGAACAAATGGAAGAGCTCCGAAGAAAGGAGCGGCAGCTTGGGGACTTGAATAAGCAGCTTAAGATTAAGCTT---GAAGAGGGACAAGGCAGAGGCAGTTCGGTACACAGTGCCGAGCCTGTCCTACAGATAGGGTATCCTGCCCCGAGCGCCAGTAACATCATCCAGGGGTGGGCTCTT
G_Coffea_a_CaAGL6a               ATGGGAAGAGGAAGAGTAGAGTTGAAGAGGATAGAGAACAAGATCAACCGTCAAGTGACTTTCTCTAAGAGAAGAAATGGTCTGCTCAAGAAAGCTTATGAACTTTCTGTTCTTTGTGATGCTGAAGTTGCTCTCATCATTTTTTCAAGTCGCGGCAAGCTCTACGAGTTCGGCAGCTCTGGGATAACTAAAACCCTTGAGCGATATCAACGTTGCAGTCCTCAGGAGAATGCTGCT---GAAAGAGAAACACAGTACCAAGAGGTCTCAAAACTGAAGGCCAAGTACGAATCACTACAACGCGCTCAAAGGCACCTACTTGGAGAAGATCTTGGTCCATTGAATGTGAAAGAGTTGCAGAATCTTGAAAAGCAGCTTGAGGGAGCTCTTCTCCAGGCTAGGCAAAGGAAGACTCAGCTAATGATTGAACAAATGGAAGAGCTCCGAAGAAAGGAGCGGCAGCTTGGGGACTTGAATAAGCAGCTTAAGATTAAGCTT---GAAGAGGGACAAGGCAGAGGCAGTTCGGTACACAGTGCCGAGCCTGTCCTACAGATAGGGTATCCTGCCCCGAGCGCCAGTAACATCATCCAGGGGTGGGCTCTT
G_Syringa_v_SvAGL6               ------------CTTGTGCAACTGAGAMGGATGGARAAYAAGATCAATAGGCAGGTGACATTTTCAAAGAGAAGAAATGGGCTTCTCAAGAAAGCTTACGAGCTTTCTGTGCTTTGTGATGCTGAGGTTGGCCTTATCATCTTCTCCAGCCGTGGAAAGCTATACGAGTTCGGCAGTGCTGGCATGACTGCAACCCTTGAACGTTACCAGCGTTGCAATCCTCAAAACGCTGGTGCTGGTGAAAGAGAAACACAGTACCAAGAGGTCTCAAAACTAAAGGCTAAGTACGAATCTCTTCAACGCACTCAAAGGCACTTGCTTGGAGAAGATCTTGGGCCGCTAAATGTGAAAGAGTTGGAGAATCTTGAAAAACAACTCGAAGGATCTCTTTCGCAAGCTAGGCAGAGGAAGACAAAGATAATGATGGAACAAATGGAAGATCTCCGCAGAAAGGAGCGGCAACTGGGAGAGATGAACAAGCAGTTGAAGATCAGGCAT---GAGGAAGGACAAGGTAGAGGGAATGCATCA---AATCCTGAACCTGTACTGCAGATGGGGTATCCTTTCCAAACCGCTGCTTTGATCTGTTT-------------
G_Camellia_j_CjAGL6              ATGGGTAGAGGAAGAGTAGAGCTAAAGAGGATAGAGAACAAGATCAATCGTCAAGTGACTTTCTCAAAGAGAAGGAATGGTTTGCTCAAGAAAGCTTATGAGCTCTCTGTCCTCTGCGACGCTGAAGTGGCTCTCATCATCTTCTCCAGCCGCGGCAAGCTCTATGAGTTCGGCAGCGCTGGTATGACCAAAACCCTGGAGAGGTACCAACATTGCAATCCTCATGACAACAGTGTG---GAACGGGAAACGCAGTACCAGGAGGTATCGAAGTTAAGGGCAAAGTTCGAATCCCTTCAGCGCACTCAAAGGCACTTGCTTGGAGAAGATCTTGGACCACTAAGTGTGAAAGAGTTGCAAAATCTTGAGAAACAACTCGAAGGAGCGCTTGCACAAACTAGGCAAAGAAAGACACAGATAATGGTAGAACAAATGGAAGAGCTCAGGCAAAAGGAGCGTCAGCTTGGAGATATGAACAAACAGCTCAAGATTAAGCTC---CAGGAAGGACAAGGTGGACCCAATCCTAATCAAAATCCCGAAACTGTCTTACAAATAGGGTACTCAGTTCCAACCGCT------ATAGTCCAGGGTTGGGTGCTT
G_Galax_u_GuAGL6                 ---------------------------------------------------------------------------------------------------------------------------------------------------AGCCGCGGCAAGCTCACCGAGTTCGGTAGCGCTGGTGTGCCCAAAACCCTTGAGAGGTATCAATATAGCAATCCTCAAGACAACAGTGTG---GAACATGAAACTCAGATCCAAGAGGTATCGAAGTTAAAGGCAAAGCATGAATCCCTTCAACGCACTCAAAGGAATTTGCTTGGCGAAGATCTGGGGCCTCTGAGTGTGAAAGAGTTGCAAAATCTTGAGAAACAGCTGGAAGGAGCTCTTGCTCTAACTAGGCAAAGGAAGACACAGTTCATGATAGAACAAATGGAAGACCTCAGGACAAAGGAGCGACAGCTGGGAGATATGAACAAGCAGCTAAAGTTAAAGCTG---CAGGATGAACAAGGCAAACCCATT---AATCAAAATCCCGCTACTGTCCTACAAATAGGGTATTCGGTAGCAAGCGCTAGTACCATCGTCCAGGGCTGGGTGCTG
G_Actinidia_c_AcAGL6b            ---------------------------------------------------------------------------AATGGTCTGCTCAAGAAGGCTTATGAGCTTTCGGTGCTCTGCGACGCCGAGGTCGCTCTCATCATCTTCTCCAGCCGCGGCAAGCTCTACGAGTTCGGCAGCGCTGGCATGACCAAAACCCTCGAGAGGTACCAGCGTTGCAATCCACAAGACAACAGTGTG---GAACATGAAACACAGTACCAAGAGGTATCGAAGTTAAAGGGAAAATATGACTCCCTTCAGCGCACTCAAAGGCACTTGCTCGGAGAAGATCTTGGACCGCTAAGCGTGAAAGAGTTGCAAAATCTAGAGAAACAGCTAGAAGGAGCACTTGCACAAACTAGGCAAAGGAAGACACAGATCATGATAGAACAAATGGAAGAGCTCAGGAGAAAGGAACGTCATCTTGGAGACATGAACGAGCAGCTCAAGATGAAGCTC---CAGGAAGGACAAGGCACAACCAACACTAATCAAAATCCCGAACCAATCTTACAAATCGGGTACTCAGTTGCAAGCGCTAGCAACATCATCCAGGGTTGGGTGCTT
G_Saurauia_z_SzAGL6b             ------------------------------------------------------GTGGCCTTCTCCAAGCGAAGAAATGGCTTGCTGAAGAAAGCTTACGAGCTCTCAGTGCTTTGCGACGCCGAGGTCGCTCTCATCGTCTTCTCCAGCCGCGGCAAGCTCTATGAGTTCGGCAGCGCTGGCGTGACCAAAACCCTCGAGAGGTACCAACGCTGCAATCCTCAAGACAACAGTGTG---GAACATGAAACACAGTACCAAGAGGTATCCAAGTTAAGGGGAAAGTACGAGTCCCTTCAGCGCACTCAAAGGCACTTGCTTGGAGAAGACCTTGCAGCACTAAGCGTGAAAGAGTTGCAAAATCTTGAGAAACAGCTAGAAGGAGCTCTTGCACAAACTAGGCAAAGGAAGACACAGATCATGATAGAACAAATGGAGGAGCTCAGGAGGAAGGAGCGTCATCTTGGAGACGTAAACGAGCAGCTCAAGATGAAGATG---CCGGAAGGACAAGGCAGAGCCAATACTACCCAAAATCCCGAGCCGATCTTGCAAATTGGGTATTCAGTTCCAAGCGTTAGTAACATCAACCACGGTTGGGTGCTT
G_Gustavia_b_GbAGL6              ---------------------------------------------------------------------------------TTTCTGAAGAAGGCTTATGAACTCTCTGTCCTTTGCGACGCCGAGATCGCTCTCATCATCTTCTCCAGTCGCGGCAAGCTCTACGAGTTTGGTAGTGCAGGGACGACCAAAACCCTCGAGAGGTACCAACGTTGCGATCCACAAGACAACAGTGCT---GAACATGAAGCCCAGTACCAAGAGGTGTCGAAGTTAAGGGCAAAGTACGAATCTCTTCAACGCACTCAAAGGCACTTACTTGGAGAAGATCTTGGACCATTGAGCGTGAAAGAGTTGCAAAATCTTGAGAAGCAGCTGGAAGGAGCTCTTGCGCAAACTAGGCAAAGGAAGACACAGATGATGATAGAGCAAATGGAAGAGCTGAGGAGGAAGGAGCGCCATCTGGGAGACATGAACAAGCAGCTCAAGCTGAAGCTG---CAGGAGGGACAA---AGATCAAACTCCGGACAAACTCCCGAGCCCGTCTTGCAAATAGGGTATTCAGTGCCAAGCGCAAGCAACATTCTCCATGGTTGGATTGTC
G_Diospyros_d_DdAGL6             ------------------------------------------------CGGCAGGTGACGTACTCGAAGCGGAGGAACGGTTTGCTCAAGAAAGCTTATGAGCTCTCCGTGCTTTGCGATGCTGAAGTCGCTCTCATCATCTTTTCCAGCCGTGGCAAGCTCTATGAGTTCGGCAGTTCTGGAATGACCAAAACCCTAGAGAGGTACCAACGTTGCAATCCTCAAGACAATAGTATC---GAACACGAAACACAGTACCAGGAGGTATCGAAGTTGAGGGCAAAGTATGAATCTCTTCAACGCACTCAAAGGCATTTGCTGGGAGAAGATCTTGGACCGTTGAGTGTGAAAGAGTTGCAAAATCTGGAGAAGCAGCTGGAGGGAGCTCTCCTGCAAACAAGGCAAAGAAAGACACAAATAATGATAGAGCAAATGGAAGAGCTGAGGAGAAAGGAGCGTCAGCTCGGAGACATGAACAAGCAGCTCAAGCTTAAGCTG---CAGCAAGGGCAAGGTAGACCCACTCCTAATCACAACCCGGAACCCGTCCTACAGATGGGGTATCCAGTGGCAAGCTCTGGGAACATTGTGCAGGGTTGGGTTATT
G_Alangium_p_ApAGL6              ---------------------------------------------------------------------------------------------------------------------------GAAGTCGCTCTCATCATCTTCTCCAGTCGCGGAAAGCTCTATGAGTTCGGTAGCGCAGGGATGAGCAAAACCCTAGAGAGATACCAACGTTGCAGTACTCAGGACAACAGCGTG---GAGCGGGAAGCACAGTATCAAGAGGTGTCGAAGTTGAAGGCAAAATATGAATCTCTTCAGCGCACGCAGAGGCATTTGCTTGGGGAAGATCTTGGACCACTGAGTGTGAAAGAGTTGCAAAATCTTGAGAAACAGCTTGAAGGAGCTCTCGCGCAAGCTAGGCAAAGGAAGACACAGATAATGATAGAGCAAATGGAAGAGCTCCGCAGAAAGGAGCGCCAGCTTGGAGACATGAACAAGCAGCTCAGATCTAGGCTT---GAGGAAGGCCATGATAGAGCCAACTCCAATCAAAATCCCGAACCTGTTCTACAAATAGGGTATTCGGTCCCAAGCGCTAGTAGCATCATGCAGGGTTGGGTTCTT
G_Philadelphus_p_PpAGL6          ---------------------------------------------------------------------------------------------------------------------------------------------TTCTCCAGTAGGGGGAAGCTGTACGAGTTCGGTAGCGCAGGGATGAGCAAAACCCTAGAGAGATACCAACGTTGCAGTACTCAGGACAACAGCGTG---GAGCGGGAAGCACAGTATCAAGAGGTGTCGAAGTTGAAGGCAAAATATGAATCTCTTCAGCGCACGCAGAGGCATTTGCTTGGGGAAGATCTTGGACCACTGAGTGTGAAAGAGTTGCAAAATCTTGAGAAACAGCTTGAAGGAGCTCTCGCGCAAGCTAGGCAAAGGAAGACACAGATAATGATAGAGCAAATGGAAGAGCTCCGCAGAAAGGAGCGCCAGCTTGGAGACATGAACAAGCAGCTCAAATCTAGGCTT---GAGGAAGGCCATGATAGAGCCAACTCCAATCAAAATCCCGAACCTGTTCTACAAATAGGGTATTCGGTCCCAAGCGCTAGTAGCATCATGCAGGGTTGGGTTCTT
G_Cornus_k_CkAGL6                ---------------------------------------------AATCGTCAAGTCACTTTCTCTAAACGCAGAAATGGTCTGCTCAAGAAAGCTTATGAGCTTTCTGTTCTCTGCGATGCTGAGGTGGCTCTCATCATCTTCTCCAGTCGCGGCAAGCTCTATGAGTTCGGTAGCTCTGGTATTACCAAGACCCTTGAGAGATATCAACGTTGCAATCCTCCGGACAACAATATG---GGGCGTGAAACTCAGTACCAAGAGGTGTCAAAATTAAAGGCAAAATATGAATCTCTTCAACGCACTCAAAGGCATTTGCTTGGAGAAGATCTTGGACCACTGAGTGTGAAAGAGTTGCAAAATCTTGAGAAACAGCTTGAAGGAGCTCTCGCGCACGCTAGGCAAAGGAAGACACAGTTAATGATAGAGCAAATGGATGAGCTTCGAAGAAAGGAGCGTCATCTTGGAGACATGAACAAGCAACTCAAGACTAGGCTT---GAAGAAGGACAAGGTAGAGCCAATTCTAATCAGAATCTCGAACCTGTCTTACAAATAGGGTACTCGGTTCCAAGCGCTAGTAACATCATGCATGGTTGGGTTCTT
G_Gunnera_m_GmAGL6               ------------------------------------------------CGTCAAGTGACTTTTTCGAAACGCAGAAATGGGTTGCTTAAGAAAGCTTATGAACTTTCCGTTCTCTGCGACGCCGAGCTTGCGCTTATCATCTTCTCTAGCCGTGGCAAGCTCTACGAGTTTGGCAGTTCTGGGGTGACAAAAACACTGGAACGGTACCAACGTTGCACTACAACTGATAATGGTGTT---GAGCATCAAACACAGTACCAGGAGGTGACAAAGTTGAAGGAGAAATATGAATCACTACAGCGAACGCAAAGGCATTTATTAGGTGAAGATCTTGGACCACTCAGTGCAAAAGAATTGCAAAATCTTGAGAAACAGCTTGAAGGTGCTCTTGCACAGGCTAGGCAAAGGAGGACACAAATAATGATGGAACAGATGGAAGACCTACGTCGAAAGGAACGTCAACTTGGAGACATAAACAAGCAGCTCAAGCTTAAGCTG---GAGGAAGGACAAAGTAGAACCAACCCTAATATCCACCCCGAGCCAACCTTACAAATT---TACGCAGTCTCAAGCGCTAATAACTTCATCCAAGGATGGGTTCTC
G_Nelumbo_n_NEnuAGL6             ------------------------------------------ATCAACCGTCAGGTCACCTTCTCCAAGCGGAGGAACGGTTTGCTCAAGAAAGCTTACGAGCTTTCTGTCTTGTGCGATGCTGAGGTTGCTCTCATCATCTTCTCCAGTCGCGGAAAGCTCTATGAGTTTGGAAGCGCCGGCATAAACAAAACCCTTGAGCGATACCAACAATGCACTCCTCAAGACACCAGTGCGTCCGACCGTGAAACACAGTACCAAGAGGTGTCCAAGTTAAAGGCAAAATATGAATCTCTGCAACGCTCACAGAGGCATTTGCTTGGAGAAGATCTAGGACCACTTAGTGTGAAAGAGCTGCAGAATCTTGAGAAGCAGCTTGAAGGGTCTCTCTCACAAGCTAGACAACGCAAGGCGCAAATAATGATGGAACAAATGGAAGAACTCCGCCGAAAGGAACGTCATCTTGGAGACATCAATAAGCAGCTCAAAAATAAGCTT---GAGGAAGGACAATCAAGAGCCAACTCCATTCAAAATCCGGAACCCACCTTGCAAATAGGGTACGCAGTTCCCAGC---TGTAACTTCATTCAAGGATGGATTCTC
G_Pachysandra_t_PAteAGL6         ------------------------------------------------CGTCAGGTTACGTTCTCGAAGCGGAGGAATGGTTTGTTGAAGAAAGCTTACGAGCTTTCAATCTTGTGTGATGCAGAGGTTGCTGTCATTATCTTCTCCAGTCGTGGCAAGCTTTATGAGTTCGGAAGCGCTAGTATAAACAAAACTCTTGAGAGATACCAGCGTTCCGCTCCTCAGGACAACAATCCAATCGATCGTGAAACACAGTATCAAGAGGTTGCAAAGTTAAAAGCAAAATACGAATCTCTTCAGCACTCACAGAGACATTTGCTTGGAGAAGATCTTGGACCACTTAGTGTGAAAGAGTTGCAAAATCTTGAGAGACAACTTGAAGGAGCTCTTGCAAAAGCTAGGCAGCAAAAGACACAAATAATAATGGAACAAATGGAAGAACTTCGCAGAAAGGAGCGTCAACTTGGAGACATAAACAAGCAACTCAAGAACAAGCTT---GAAGAAGGACTAGGTGCAGCGGATGAC---CAAAACCCCGAACCCACCTTACAAATAGGGTACGCAATTCCTAGCGCGACTAACTTCATCCAAGGATGGGTCCTT
G_Epimedium_s_EsAGL6             ATGGGGAGAGGGAGAGTGGAGCTGAAGAGGATCGAGAACAAGATCAATCGTCAGGTTACTTTCTCTAAGAGACGCAATGGTTTGTTGAAAAAAGCTTATGAGCTTTCGGTTCTCTGCGATGCTGAAGTCGGTCTTATCATCTTCTCTAGCCGTGGAAAGCTTTATGAATTCGCTAGCGCTGGTATGAACAGAACTCTTGAGCGATATCAACGTTGCACCCCTCAAGAGAGCAATCTTGCTGATCGTGAAACTCAGTACCAGGAGGTCTCAAAGCTCAAGGCTAAATATGAATCTCTACAGCGCTCTCAAAGGCATTTGCTTGGAGAGGATCTCGGACCACTTAGCGTCAAAGAGTTGCAAAATCTTGAGAAACAGCTTGAAGGCGCTCTTACTCAGGCCAGGCAACGCAAGACACAGATGATGATTGAACAAATGGAAGAGCTTCGCAGAAAGGAACGACATCTTGGAGACATAAACAAGCAGCTGAAAAATAAGCTT---GAGGAAGGACAGAGCAGAGCCGAATCTGCTCATGGTGCGGAGCCCACTCTACAGATCGGGTACGGAGTTCAGACT---AACAACTACATCCAAGGATGGGTCCTT
G_Aquilegia_f_AfAGL6             ATGGGAAGAGGAAGAGTAGAGTTGAAGAGGATTGAAAACAAGATCAATCGTCAAGTTACTTTCTCAAAAAGAAGAAATGGTTTGCTTAAGAAAGCTTATGAACTCTCTGTCTTATGTGATGCTGAAGTTGGTCTCATCATTTTCTCTAGCCGTGGCAAGCTTTATGAGTTCGCTAGTGCTGGTATGAGTAGAACCCTTGAGCGATACCAAAGAAGCAACTCTCAGGATGGCACTCTTGCTGATCGTGAAACACAGTACCAAGAAGTTTCAAAGCTGAAGGCAAAATATGAATCTTTGCAGCGCTCCCAAAGACATTTGCTTGGAGAAGATCTTGGACCACTTAGTGTCAAGGAGTTGCATAACCTTGAGAAGCAGCTTGAAGGAGCTCTTGCACAAGCCAGGCAAAGGAAGACACAAGTAATGATGGAACAAATGGAGGACCTCCGCAGAAAGGAGCGTCATCTTGGAGATATAAACAAGCAACTCAAAAATAAGCTT---GACGAAGGGCAAGCTCGAGCCGAATCTAATCAAAGTTCCGAGCCGACCTTGCAGATTGGGTATGGAATCCCAACTGCTAACAACTTCACCCAGGGTTGGGCCCTC
G_Leptopyrum_f_LefuAGL6          ------------------------------------------------------------------------------------------------------CTTACTGTTCTTTGTGATGCTGAGGTTGGTCTTATCATTTTCTCTAGCCGTGGCAAGCTTTATGAGTTCGCTAGTGCTGGTATGAGTAGGACCCTTGAGCGATACCAAAGAAGCAACTCTCAGGATGGGACTCTTGCTGATCGTGAAACACAGTACCAAGAAGTTTCAAAGCTGAAGGCAAAATATGAATCATTGCAGCGCTCACAAAGGCATTTGCTTGGAGAAGATCTTGGGCCACTCAGTGTGAAGGAGCTGCAGAACCTTGAGAAGCAGCTTGAAGGAGCTCTTGCACAAGCTAGGCAAAGAAAGACACAAATAATGATGGAACAAATGGAGGATCTCCGCAGAAAGGAACGTCACCTTGGAGACATAAACAAGCAACTCAAAAATAAGCTT---GACGAAGAACAAGCTCGGGCCGAATCTAGTCAAAGTTCCGAGCCGACTTTGCAGATTGGGTATGGAATCCCAACTGCAAACAACTTCACCCAGGGATGGGCCCTC
G_Ranunculus_b_RbAGL6            ---------------------------------------------------------------------------------------------------------TCGGTGYTGTGTGATGCTGAAGTTGGTCTTATCATCTTCTCCGCCCGTGGGAAGCTCTATGAGTTTGCAAGCGCTGGTATGAGCCGAACTCTAGAACGATACCATAAAAATAGCAACCAGGATAGCAATCTTGCTGATCGTGAAACCCAGTACCAGGAAGTTTCAAAGCTGAAGGCAAAATATGAATCACTTCAGCGCTCACAGAGGCATTTGCTGGGAGAAGATCTTGGACCACTTAATGTCAAAGAGTTGCAAAACCTTGAGAAACAACTTGAAGGAGCTCTTGCACAAGCTAGGAGCAGAAAGACTCAAATAATGTTAGAACAAATGGAAGCACTTCGCAGAAAGGAGCGTGAGCTAGGAGATATGAACAAGCAACTCAAAAATAAGCTT---GAGGAAGGCCAAGGTAGAGCCGAATCCAATCACAGTTCAGAACCCACCTTGCAAATTGGGTATGGTATCCAGAACGCTAATAACTTCATCCAAGGATGGGAGCTG
G_Nigella_d_NdAGL6               ATGGGTAGAGGAAGAGTTGAGTTGAAACGAATTGAAAACAAGATCAATCGTCAAGTAACTTTCTCCAAGAGGAGAAATGGTTTACTTAAGAAAGCTTATGAACTCTCCGTTCTTTGTGATGCTGAAGTTGGTCTTATCATCTTCTCTAGTCGTGGAAAGCTTTATGAGTTCGCTAGTGCCGGTATGAGTAGAACACTTGAGCGATACCAAAGAAGTAACTCTCAGGATAACAGCCTTGTTGACCGTGAAACACAGTACCAGGAAGTTTCAAAACTCAAGGCAAAATATGAATCACTACAGCGCTCGCAAAGGCATTTGCTGGGAGAAGATCTTGGACCACTGAGTGTCAAGGAATTGCAAAACCTCGAAAAGCAGCTTGAAGGAGCTCTCTCACAGGCTAGGCAGAGAAAGACACAAATAATGGTAGAGCAAATGGAAGAACTTCGTAGAAAGGAACGTCAACTTGGAGATATGAACAAGCAGCTCAAAAACAAGCTG---GAAGATACTCAAGGTCGAGTGGAATCAACTCAAAGTTCCGAGCCCACCCTTCAGATTGGGTACGCTATTCCAAGCGCTAACAACTTCATCCAAGGATGGGTTCTC
G_Sinofranchetia_c_ScAGL6        ---------------------------------------------------------------------------------------AAGAAGGCTTATGAACTTTCTATACTGTGTGATGCTGAAGTTGGTCTCATCATCTTCTCTAGCCGTGGAAAGCTTTATGAGTTCGGAAGTGCCGGTATGAATAGAACTCTTGAACGATACCAGCGCTGCACCCCACAAGATAGCAATGTTGCCGATCGCGAAACACAGCACCAAGAAGTCTCGAAACTAAAGGCAAAATTTGAAAATCTACAGCGCATGCAAAGGCATTTGCTTGGAGAAGATCTTGGGCCTCTTAGCGTCAAAGAGTTGCAGACTCTTGAAAAACAACTTGAAGGAGCTCTCGCACAAGCTAGGCAGCGGAAGACACAGATGATGATAGAACAAATGGAAGAACTCCGTAGGAAGGAACGTCATCTTGGAGATATAAACAAGCAGCTAAAAAATAAGCTT---GAGGAAGGACAAGGTATAGCGGAATCTACCCAAAATCCCGAACCCACTTTACAAATAGGGTACGGAGTTCCAAGCGCTAGTAACTTCATTCAGGGATGGGTCCTT
G_Decaisnea_i_DiAGL6             ---------------------------------------------------------------------------------------AAGAAGGCTTATGAACTTTCTGTACTATGCGATGCTGAAGTTGGTCTCATCATCTTTTCTAGCCGTGGAAAGCTTTTTGAGTTCGCAAGTGCTGGTATGAATAGAACTGTTGACCGATACCAACGATGCTCTACTCAAGATAGCAATCTTGCTGACCGTGAAACACAGTGCCAAGAGGTCTCGAAGCTAAAGGCAAAATATGAAAATCTGCAGCGCACGCACAGGCAATTGCTTGGGGAAGATCTTGGACCACTTAGTGTGAAAGAGTTGCAAACTCTTGAGAAACAGCTTGAAGGAACTCTCACACAAGCTAGGCAGCGGAAGACACAAATAATGATGGAACAAATGGAAGAACTCCGCAGAAAGGAACGTCATCTTGGTGACATAAACAAACAGCTCAAAAACAAGCTT---GAGGAAGGACAAGGTATAGCAGAATCTACTCATAATCCCGAACCCACTTTACAAATAGGGTACGCAGTTCCGAGC---AGTAACTTCATGCAGGGATGGGTCCTT
G_Holboellia_g_HgAGL6            ------------------------------------------------------------------------------------------------------------------------------------------------------------------TATGAGTTCGCAAGCGCTGGTATGAATAGAACTGTTGAGCGATACCAACGATGCACTCCTCAAGATAGCCATGTTGCCGATCATGAATCACAGTACCAAGAGGTCTCGAAGTTAAAGGCTAGATTTGAATCTCTGCAGCGCACGCAAAGGCATTTGCTTGGGGAAGATCTTGGACCACTTAGTGTGAAAGACTTGCAAACACTTGAGAAACAGCTTGAAGGAGCTCTCACACAAGCTAGGCAGCGGAAGACACAGATAATGGTAGAGCAAATGGAAGAACTCCGCAGAAAGGAGCGACATCTTGGAGATATAAACAAGGAGCTTAAAACTAAGCTT---GAGGAAGGGCAGGGTAGAGCTGAATCTAATCAAAATCCCGAGCCTACCTTACAGATTGGGTACGCTGTTCCGAGCGCTAATAACTTCATTCAGGGATGGGTCCTT
G_Akebia_t_AktAGL6               ATGGGGAGAGGAAGAGTAGAGCTGAAGAGGATAGAGAACAAGATCAACCGTCAGGTTACGTTCTCAAAGAGGAGGAATGGTTTGCTTAAGAAAGCTTATGAACTTTCTGTATTATGCGATGCTGAAGTTGGTCTCATAATTTTTTCTAGTCGCGGAAAGCTTTATGAGTTCGGAAGCGCCGGTATGAATAGAACTGTTGAGCGATACCAACGATGCACTCCTCAAGATAGCAATGTTGCCGATCATGAATCACAGTACCAAGAGGTCTCGAAGTTAAAGGCTAGATTTGAATCTCTGCAGCGCACGCAAAGGCATTTGCTTGGGGAAGATCTTGGACCACTTAGTGTGAAAGAATTGCAAACTCTTGAGAAACAGCTTGAAGGAGCTCTCACACAAGCTAGGCAGCGAAAGACACAGATAATGGTAGAGCAAATGGAAGAACTCCGCAGAAAGGAGCGACATCTTGGAGATATAAACAAGGAGCTTAAAACTAAGCTT---GAGGAAGGGCAGGGTAGAGCCGAATCTAATCAAAATCCCGAGCCCACCTTACAAATTGGGTACGCTGTTCCGAGTGCTAATAACTTCATTCAGGGATGGGTCCTT
G_Eschscholzia_c_EcAGL6          ATGGGTAGAGGAAGAGTTGAACTGAAGAGGATTGAGAACAAAATTAATCGTCAAGTAACATTCTCAAAGAGAAGAAATGGGTTGCTTAAGAAAGCTTACGAACTTTCAGTATTGTGTGATGCTGAAGTTGGACTTATTATTTTCTCTAGTCGAGGCAAGCTTTGTGAGTTTGCTAGTGCCGGGATGAATAGAACTCTTGAACGATACCAACGAACGGCTCCTCAAGACAACGCTACTAATGAGAGGGAAACACAGTACCAAGAGGTTTCGAAGCTAAAGGCCAAATATGAATCTCTACAACGCTCACAAAGGCATTTGCTTGGGGAAGATCTTGGACCACTTAGTGTGAAAGAGTTGCAAAATCTTGAGAAACAACTTGAAGGAGCTCTTGGCCAAGCCAGGCAAAGAAAGACACAAATAATGATGGATCAAATGGAAGAACTCCGTCGAAAGGAACGTCATTTAGGAGACTTGAACAAGCAGCTCAAGATTAAGCTG---GAGGAAGAACAAGGAAGAAGCGACTCAACTCATAATTCCGAACCCACATTGCAAATGGGGTACTCAGCTGGTAGCGGAAGCAACTTCATCCAGGAATGGGCTCTT
G_Zea_m_ZAG5                     ATGGGGAGGGGACGCGTCGAGCTGAAGCGGATCGAGAACAAGATCAACCGCCAGGTCACCTTCTCCAAGCGCCGCAACGGCCTGCTCAAGAAGGCCTACGAGCTCTCCGTGCTCTGCGACGCCGAGGTCGCGCTCATCATCTTCTCCGGCCGCGGCAAGCTCTACGAGTTCGGCAGCGCCGGCGTAACTAAAACTTTAGAAAGGTATCAACATTGCAATGCTCAAGATTCCAACGGTGCACTCTCTGAATCTCAGTACCAGGAAATATCAAAACTGAGGGCAAAATTCGAGGCCTTGCAGCGCACTCAGAGACACTTGCTTGGGGAGGACCTTGGCCCACTGAGTGTGAAGGAATTGCAGCAGCTAGAGAAACAGCTAGAATGTGCTTTGTCACAGGCAAGACAGAGAAAGACGCAACTTATGATGGAGCAAGTGGAAGAGCTTCGCAGAACGGAGCGTCACCTGGGAGAAATGAACAGGCAACTCAAACACAAGCTC---GAAGAAGGCTGTAGCACAACCCCAGCTGGCCACGTTGCTGAACCCACTCTGCAAATCGGGTACGCCATCCCAAGCGCCAACAACTTCATGCTGGGATGGGTTCTT
G_Sorghum_b_SbAGL6a              ATGGGGAGGGGACGAGTTGAGCTGAAGCGGATCGAGAACAAGATCAACCGCCAGGTCACCTTCTCCAAGCGCCGCAACGGCCTGCTCAAGAAGGCGTACGAGCTCTCCGTGCTCTGCGACGCCGAGGTCGCGCTCATCATCTTCTCCAGCCGCGGCAAGCTCTACGAGTTCGGCAGCGCCGGCATAACTAAAACACTAGAAAGGTATCAACATTGCAACGCTCAAGATTCCAATGGTGCACTCTCTGAAACTCAGTACCAGGAAATGTCAAAACTGAGGGCAAAATTTGAAGCCTTGCAGCGCACTCAGAGGCACTTGCTCGGGGAGGACCTTGGCCCACTGAGTGTTAAGGAATTGCAGCAGCTAGAGAAACAGCTAGAATGTGCTTTGTCACAGGCAAGACAGAGAAAGACACAACTTATGATGGAGCAAGTGGAAGAGCTTCGCAGAAAGGAGCGTCACCTGGGAGAAATGAACAGGCAACTCAAACACAAGCTT---GAAGAAGGTTCTAGCAGAACCCCAGCTGGCCACGTTGCTGAACCCACTCTGCAAATTGGGTACGCCATCCCAAACCCCAACAACTTCATGCTGGGATGGGTTCTT
G_Zea_m_BDE                      ATGGGGAGGGGACGAGTTGAGCTCAAGCGGATCGAGAACAAGATCAACCGCCAGGTCACCTTCTCCAAGCGCCGCAACGGCCTGCTCAAGAAGGCCTACGAGCTCTCCGTGCTCTGCGACGCCGAGGTCGCGCTCATCATCTTCTCCAGCCGCGGCAAGCTCTACGAGTTCGGCAGCGCCGGCATAACAAAAACTTTAGAAAGGTACCAACATTGCAATGCTCAAGATTCCAATGGCGCACTCTCTGAAACTCAGTACCAGGAAATGTCAAAACTGAGGGCAAAATTCGAGGCCTTGCAGCGCACTCAGAGGCACTTGCTTGGGGAGGAACTTGGCCCACTGAGTGTGAAGGAGTTGCAGCAGCTAGAGAAACAGCTCGAATGTGCTTTGTCACAGGCAAGACAGAGAAAGACACAACTTATGATGGAGCAAGTGGAAGAGCTCCGCAGAAAGGAGCGACACCTGGGAGAAATGAACAGGCAACTCAAACACAAGCTT---GAAGAAGGTTGTAGCAGAACCCCAGCTAGCCAAGTTGCAGAACCCACTCTGCAAATCGGGTACGCCATCCCAAGCCCTAACAACTTCATGCTGGGATGGGTTCTT
G_Panicum_h_PhAGL6               ATGGGGAGGGGACGAGTTGAGCTGAAGCGGATCGAGAACAAGATCAACCGTCAGGTGACCTTCTCCAAGCGCCGCAACGGCCTGCTCAAGAAGGCCTACGAGCTCTCGGTGCTCTGCGACGCCGAGGTCGCGCTCATCATCTTCTCCAGCCGCGGCAAGCTCTACGAGTTCGGCAGCGCCGGAATAACTAAGACATTAGAAAGGTACCAACATTGCAATGCTCAAGATTCCAATGGCGCCCTCTCTGAAACTCAGTACCAGGAAATGTCAAAACTGAGGGCAAAATTCGAGGCTTTGCAGCGCACTCAAAGGCACTTGCTTGGGGAGGACCTTGGCCCACTCAGCGTCAAGGAACTGCAACAGCTAGAGAAACAGCTTGAATGTGCTTTATCACAGGCGAGGCAGAGAAAGACACAACTTATGATGGAGCAAGTGGAGGAGCTTCGCAGGAAGGAGCGTCACCTGGGAGAAATGAACAGGCAACTCAAGCACAAGCTC---GAAGAAGGATGCAGCAGAACCCCAGCTGGCCACGCTGCCGAACCCACTCTGCAGATCGGGTATGCCATTCCAAGCCCCAACAACTTCATGCTGGGATGGGTTCTT
G_Panicum_v_PvAGL6               ATGGGGAGGGGACGGGTTGAGCTGAAGCGGATCGAGAACAAGATCAACCGCCAGGTGACCTTCTCCAAGCGCCGCAACGGCCTGCTCAAGAAGGCCTACGAGCTCTCCGTGCTCTGCGACGCCGAGGTCGCGCTCATCATCTTCTCCAGCCGCGGCAAGCTCTACGAGTTCGGCAGCGCCGGAATAACTAAGACATTAGAAAGGTACCAACATTGCAATGCTCAAGATTCCAATGGGGCACTCTCTGAAACTCAGTACCAGGAAATGTCAAAACTGAGGGCAAAATTCGAGGCTTTGCAGCGCACTCAAAGGCACTTGCTTGGAGAGGACCTTGGCCCACTGAGCGTCAAGGAGCTGCAACAGCTAGAGAAACAGCTTGAATGTGCTTTATCACAGGCGAGGCAGAGAAAGACACAACTTATGATGGAACAAGTGGAGGAGCTTCGCAGGAAGGAGCGCCACCTGGGAGAAATGAACAGGCAACTCAAGCACAAGCTC---GAAGAAGGTTGTAGCAGAACCCCAGCTGGCCCCGCTGCTGAACCCACTCTGCAAATCGGGTATGCCATTCCAAGCCCCAACAACTTCATGCTGGGATGGGTTCTT
G_Setaria_i_SiMADS6              ATGGGGAGGGGACGGGTTGAGCTGAAGCGGATCGAGAACAAGATCAACCGCCAGGTGACCTTCTCCAAGCGCCGCAACGGCCTGCTCAAGAAGGCTTACGAGCTCTCCGTGCTCTGCGACGCCGAGGTCGCGCTCATCATCTTCTCCAGCCGCGGCAAGCTCTACGAGTTCGGCAGCGCCGGAATAACTAAGACATTAGAAAGGTACCAACATTGCAATGCTCAAGATTCTAACGGTGCACTCTCTGAAACTCAGTACCAGGAAATGTCAAAACTGAGGGCAAAATTTGAGGCTTTGCAACGCACGCAAAGGCACTTGCTTGGCGAGGACCTTGGCCCACTGAGCGTGAAAGAACTGCAGCAGCTAGAGAAACAGCTAGAATGTGCTTTGTCCCAGGCGAGACAGAGAAAGACACAACTTATGATGGAGCAAGTAGAGGAGCTTCGCAGGAAGGAGCGTCACCTGGGAGAAATGAACAGGCAACTCAAGCACAAGCTC---GAAGAAGGTTGCAGCAGAAACCCAGCTGGCCACGCTGCTGAACCCACTCTGCAAATCGGGTATGCCATTCCAAGCCCCAACAACTTCATGCTGGGATGGGTTCTT
G_Oryza_s_OsMADS6                ATGGGGAGGGGAAGAGTTGAGCTGAAGCGCATCGAGAACAAGATCAACAGGCAGGTCACCTTCTCCAAGCGCCGCAACGGCCTCCTCAAGAAGGCCTACGAGCTGTCCGTTCTCTGCGACGCCGAGGTCGCGCTCATCATCTTCTCCAGCCGCGGCAAGCTCTACGAGTTCGGCAGCGCCGGCATAACAAAGACTTTAGAAAGGTACCAACATTGTAATGCTCAAGATTCCAACAATGCACTTTCTGAAACCCAGTACCATGAAATGTCAAAGTTGAAAGCAAAATTTGAAGCTTTGCAGCGCACTCAAAGGCACTTGCTTGGGGAGGATCTTGGACCACTCAGCGTCAAAGAATTGCAGCAGCTGGAGAAACAGCTTGAATGTGCACTATCACAGGCGAGACAGAGAAAGACGCAACTGATGATGGAACAAGTGGAGGAACTTCGCAGAAAGGAGCGTCAGCTGGGTGAAATTAATAGGCAACTCAAGCACAAGCTC---GAGGAAGGTACCAGCAGAGCCGCTCAGGGCCACGCGGCCGAACCCACCTTGCAAATTGGGTATAACATTCAGAGCCCTAACAACTTCATGCTGGGATGGGTTCTT
G_Festuca_p_AGL6a                ATGGGGAGGGGGAGAGTTGAGCTGAAGCGGATCGAGAACAAGATCAACCGGCAGGTCACCTTCTCCAAGCGCCGCAACGGCCTCCTCAAGAAGGCCTACGAGCTGTCCGTGCTCTGCGACGCCGAGGTCGCTCTCATCATCTTCTCCAGCCGCGGCAAGCTCTACGAGTTCGGCAGCGCAGGCACAACTAAGACATTAGAAAGATACCAACACTGCAATGCTCAAGATTCCAGTAGTGCACTATCTGAAACTCAGTACCAGGAAATGTCAAAGCTGAAGGCAAAATTCGAAGCTTTGCAGCGCACTCAGAGACACTTGCTTGGTGAGGACCTTGGACCGCTCAGCGTGAAAGAACTGCAGCAGCTGGAGAAACAGCTAGAATGTTCTCTGTCACAAGCCAGACAGCGAAAGACACAACTTATGATGGAGCAAGTGGAGGAGCTTCGCAGGAAGGAGCGTCAGTTGGGAGAAATCAATAGGCAACTCAAGCACAAGCTG---GACGAAGGCAGCAGCAGGGCGGCTGCCGGCCACGCTGCTGAACCCACTCTGCAAATTGGGTATGCCATTCCGAGCCCTAACAACTTCATGCTGGGCTGGGTTCTT
G_Lolium_p_LpMADS4               ATGGGGAGGGGGAGAGTTGAGCTGAAGCGGATCGAGAACAAGATCAACCGGCAGGTCACCTTCTCCAAGCGCCGCAACGGCCTCCTCAAGAAGGCCTACGAGCTGTCCGTGCTCTGCGACGCCGAGGTCGCGCTCATCATCTTCTCCAGCCGCGGCAAGCTCTACGAGTTCGGCAGCGCAGGCACAACGAAGACATTAGAAAGATACCAACACTGCAATGCTCAAGATTCCAGTAGTGCACTATCTGAAACTCAGTACCAGGAAATGTCAAAGCTGAAGGCAAAATTCGAAGCTTTGCAGCGCACTCAGAGACACTTGCTTGGTGAAGACCTTGGACCGCTCAGCGTGAAAGAACTGCAGCAGCTGGAGAAACAGCTAGAATGTTCTCTGTCACAAGCCAGACAGCGAAAGACACAACTTATGATGGAGCAAGTGGAGGAGCTTCGCAGGAAGGAGCGTCAGTTGGGAGAAATCAATAGGCAACTCAAGCACAAGCTG---GACGAAGGCAGCAGCAGGGCGGCTGCCGGCCACGCTGCTGAACCCACTCTGCAAATTGGGTATGCCATTCCGAGCCCTAACAACTTCATGCTGGGCTGGGTTCTT
G_Hordeum_v_HvAGL6               ATGGGGAGGGGAAGGGTCGAACTGAAGCGCATCGAGAACAAGATCAACCGGCAGGTCACCTTCTCCAAGCGCCGCAACGGCCTCCTCAAGAAGGCCTACGAGCTCTCCGTGCTCTGCGACGCCGAGGTGGCGCTCATCATCTTCTCCAGCCGCGGCAAGCTCTACGAGTTCGGCAGCGCCGGCACAACAAAAACATTGGAGAGGTACCAACACTGCAATGCTCAAGATTCCAATGGTGCACTATCTGAAACTCAGTACCAGGAAATGTCAAAGCTAAAGGCAAAATTTGAAGCTTTGCAGCGAACTCAGAGACACTTGCTTGGGGAGGACCTTGGACCGCTAAGCGTGAAAGAACTGCAGCAGCTGGAGAAACAGCTAGAATGTTCACTGTCACAGGCCAGACAGCGAAAGACGCAACTTATGATGGAGCAGGTGGAGGAACTTCGCAGGAAGGAGCGTCAGCTGGGAGACATCAACAGGCAACTCAAGCACAAGCTC---GACGAAGGCAACAGCAGGACCGCTGCCGGCCATGCTGCGGAACCCACTCTGCAAATTGGGTACGCCATTCCAAGCCCCAACAACTTCATGCTGGGGTGGGTTCTT
G_Dendrocalamus_l_DlMADS17       ATGGGGAGGGGGAAGGTCGAGCTGAAGCGCATCGAGAACAAGATCAACCGGCAGGTCACCTTCTCCAAGCGCCGCAACGGCCTCCTCAAGAAGGCCTACGAGCTGTCGGTGCTCTGCGACGCCGAGGTCGCGCTCATCATCTTCTCCAGCCGCGGCAAGCTCTACGAGTTCGGCAGCGCCGGCATAAGTAAGACATTAGAAAGATATCAACACTGCAATGCTCAGGACAACAAT---GCACTGTCTGAAACTCAGTACCAGGAAATGTCGAAGCTAAGGGCAAAATTCGAAGCTTTGCAGCGCACTCAGAGGCATTTACTCGGGGAGGATCTTGGACCGCTCAGCGTAAAAGAACTGCAGCAGCTGGAGAAACAGCTAGAATGTGCTCTGTCACAGGCAAGACAGCGAAAGACACAACTTATGATGGAGCAAGTGGAGGAACTTCGCAAGAAGGAGCGTCAGTTGGGAGAAATTAACAGGCAACTCAAGCACAAGCTC---GAGGAAGGTAGCAGCAGAGCCGCTCCTGGCCACGCTGCTGAACCCACTCTGCAAATTGGGTATGCCATTCCAAGCCCAAACAACTTCATGCTGGGGTGGGTTCTT
G_Dendrocalamus_l_DlMADS18       ATGGGTAGGGGGAACGTGGAGCTGAAGCGCATCGAGAACAAGATCAACCGGCAGGTCACCTTCTCCAAGCGCCGCAACGGCCTCCTCAAGAAGGCCTACGAGCTGTCGGTGCTCTGCGACGCCGAGGTCGCGCTCATCATCTTCTCCAGCCGCGGCAAGCTCTACGAGTTCGGCAGCGCCGGCATAAGTAAGACATTAGAAAGATATCAACACTGCAATGCTCAGGACAACAAT---GCACTGTCTGAAACTCAGTACCAGGAAATGCCGAAGCTAAGGGCAAAATTCGAAGCTTTGCAGCGCACTCAGAGGCATTTACTCGGGGAGGATCTTGGACCGCTCAGCGTAAAAGAACTGCAGCAGCTGGAGAAACAGCTAGAATGTGCTCTGTCACAGGCAAGACAGCGAAAGACACAACTTATGATGGAGCAAGTGGAGGAACTTCGCAAGAAGGAGCGTCAGTTGGGAGAAATTAACAGGCAACTCAAGCACAAGCTC---GAGGAAGGTAGCAGCAGAGCCGCTCCTGGCCACGCTGCTGAACCCACTCTGCAAATTGGGTATGCCATTCCAAGCCCAAACAACTTCATGCTGGGGTGGGTTCTT
G_Setaria_i_SiMADS17             ATGGGGAGGGGCAGGGTGGAGCTGAAGCGGATCGAGAACAAGATCAACCGCCAGGTGACCTTCTCCAAGCGCCGCAACGGCCTCCTCAAGAAGGCCTACGAGCTCTCCGTGCTCTGCGACGCCGAGGTGGCGCTCATCGTCTTCTCCAGCCGCGGCAAGCTCTACGAGTTCGGCAGCGCTGGAGTAAACAATACACTGGAAAAGTATCACAATTGTAATGCTCAAGGTTCCAACAGTGAAGGGGGTGAACCTCAGTACCAAGAAATGTCAAGACTCAAGGCAAAGCTTGATTCGCTCCAACGTTCTCAGAGGCACATGCTTGGTGAGGACCTTGGACCACTGAGCATAAAGGAACTGCAGCAACTGGAAAAACAACTTGAATATGCACTGTCACAGGCTCGACAGCGGAAGACTCAAATGATGATGGAGCAGGTGGATGAGCTTCGCCGAAAGGAGCGCCAACTTGGGGAGCTTAACAAGCAACTGAAAAACAAGCTG---GAAGAAGGTTCCAGCAGGACCGCTATTGAACCAGCTGCTGAGCCCACTCTGCAAATTGGGTATGCTATGCCTAGCGAACAGAACTTCTTGCTCGGCTGGGCCCTT
G_Sorghum_b_SbAGL6b              ATGGGGAGGGGCAGGGTGGAGCTGAAGCGGATCGAGAACAAGATCAACCGCCAGGTGACCTTCTCCAAGCGTCGCAATGGCCTCCTCAAGAAGGCCTACGAGCTCTCCGTGCTCTGCGACGCCGAGGTGGCGCTCATCGTCTTCTCCAGCCGTGGCAAGCTCTACGAGTTCGGCAGCGCAGGTGTAAATAAGACTTTGGAAAAGTACCATAATTGTAATGCTCAAGATTCCAACACTAGTGGTTTAAGG---ACGTACCAAGAAATGTCAAGGTTCAAGGATAAGCTTGAATCGCTCCAACGCTCTCAGAGGCACATGCTTGGTGAGGACCTTGGGCCCCTGAGCATAAAGGAGCTGCAGCAACTGGAAAAACAACTTGAAGATTCTCTGTCACAGGCTCGACACCGGAAGACTCAAATGATGATGGAACAGATGGATGAGCTTCGTCGAAAGGAGCGCCAACTTGATGAGCTTAACAAGAAACTGAAAAACAAGCTG---GAAGAAGGTTGCAGCAGGGGCGCTACTGACCCAGCTGCTGAACCCACTCTGCAAATCGGG---GCACCAAGAAGTCTGGAGAACTTCATGCTCGGTTGGGCCCTT
G_Oryza_s_OsMADS17               ATGGGGAGGGGAAGGGTTGAGCTGAAGCGCATCGAGAACAAGATCAACCGGCAGGTCACCTTCTCCAAGCGCCGCAACGGCCTCCTCAAGAAGGCGTACGAGCTCTCCGTGCTCTGCGACGCGGAGGTGGCGCTCATCATCTTCTCCAGCCGTGGCAAGCTGTACGAATTCGGTAGCGCCGGAATAAACAAGACATTGGAAAAGTACAATAGTTGCAACGCTCAAGGTTCAAATAGTGCTGGTGGTGAACATCAGTACCAAGAGATGTCAAGGCTCAAGACTAAGCTTGAATGTCTCCAACGCTCTCAGAGGCACATGCTTGGTGAAGATCTTGGACCATTGAGCATAAAGGAACTGCAGCAGCTGGAGAAGCAACTTGAGTACTCACTGTCACAGGCTCGACAACGAAAGACACAAATCATGATGGAGCAGGTCGACGATCTTCGCCGGAAGGAACGCCAGCTTGGAGAGCTCAATAAGCAACTGAAAAACAAGCTA---GAAGAAGCCAGCAGCAGAGCCGTCCATGGCCCACCAGATGAGCCTACTCTGCAAATTGGGTACGCCAATCCAAGCGGACAGAACTTTGTGATGGGATGGCCCCTC
G_Tradescantia_v_TvAGL6          ---------------------------------------------------------------------------------------------------------------------------------------------------AGCCGTGGCAAGCTCTATGAGTTTGGAAGTGTTGGGACAACTAAAACATTGGAGCGATACCATCGTTGCGCTTCCCAAGAATCTGGCATTCCTGAACGTGAATCTCAGTGCCAAGAGATGTCAAAGCTGAGGGCAAAACTTGATTCTCTGCAGCGGTCTCAGAGGCATTTGCTTGGTGAAGACCTTGGACCATTGAATGTAAAGGAACTGCAGCAACTGGAGAGACAACTTGAATCCGCACTCTCACAAGCCAGGCAAAGGAAGACTCAGATAATGCTGGAGCGGATGGAAGAACTTCGGAAGAAGGAACGACATCTTGGAGAACTCAACAAACAACTTAAGAACAAGCTT---GAGGAAGGGGCCAGCAGAGCCGGCTCTGATCAAAGTGGCGAACCCACTCTACAGATTGGGTATGCAATGCATAGCGGTAACACC------TCATGCTGGGATTTA
G_Musa_a_MaAGL6                  ATGGGGAGGGGACGAGTGGAGCTGAAGAGGATCGAGAACAAGATCAACCGGCAGGTCACCTTCTCCAAGCGGAGGAACGGGTTGCTGAAGAAGGCGTACGAGCTCTCCGTCCTCTGCGACGCCGAGGTCGCGCTCATCATCTTCTCCAGCCGCGGCAAGGTCTACGAGTTCGGCAGCGTTGGAACAAGCAAAACATTAGAGCGATATCAACGTTGCACATCCCAGGATTCTAACGTTGCTAATCGTGAAGCACAGTACCAAGAAATGGCCAAGTTGAAGACAAGGTTCGAGTCCCTGCAACGCTCCCAGAGGCATTTGCTTGGGGAAGACCTCGGTCCACTGAGTGTGAAGGAACTGCAACAACTGGAAAGACAGCTTGAATCTGCACTCTCACAGGCCCGGCAAAGAAAGACTCAGTTGATGCTGGACCAGATGGAAGAACTTCGGAAGAAAGAGCGTCATCTTGGAGAAATAAACAAGCAGCTGAAAGAGCAGATC---GAGGAAGGTGCCACCAGAGCTTGCTCTGACCAAAGCGGGGAACCCACGCTGCAGATAGGGTATGCGATGCCCAACGCAAACAATTTCATGCTGGGTTGGGTGCCA
G_Musa_a_MaMADS2                 ATGGGGAGGGGACGAGTTGAGCTGAAGAGGATCGAGAACAAGATCAACCGGCAGGTGACCTTCTCCAAGAGGAGGAATGGGCTGCTCAAGAAGGCGTACGAGCTGTCCGTCCTCTGCGACGCCGAGGTCGCGCTCATCATCTTCTCCAGCCGTGGCAAGCTCTACGAGTTCGGCAGCGTTGGAATGAGCAAAACATTGGAGCGATATCAACATTGGGCATCCCAAGATCCTAATGTAGTTAATCGCGACGCTCAGTGCCAAGAAATGTCCAAGTTGAAGGCAAAGTTCGAGTCCCTCCAACGCTCCCAGAGGCATTTGCTGGGGGAAGACCTTGGTCCTCTGAGTGTAAAAGAACTGCAACAATTGGAAAGACAACTCGAGTCTGCACTCTCACAGGCCAGGCAAAGAAAGAGTCAGTTGATCCTGGAGCAGATGGAAGAACTTCGTAAGAAAGAGCGCCATCTTGGGGAGATAAACAAGCAGCTTAGAGACCAGATT---GAGGAAGGTGCCACCAAAGCCTGTTCTGATCACGCCGGCGAACCGATGCTTCGTATAGGGTATGCGATTCCCAACATTAACAATTTCATGCTGGAATGGGTTCCC
G_Ananas_c_AcMADS1               ATGGGGAGAGGGAGAGTTGAGCTGAAGAGGATCGAGAACAAAATCAACCGGCAAGTGACGTTCTCGAAGCGCCGCAACGGGCTCCTCAAGAAGGCCTACGAGCTCTCCGTCCTCTGCGACGCCGAGGTCGCCCTCATCATCTTCTCCAGCCGCGGCAAGCTCTACGAGTTCGGAAGCGTTGGCACAAGCAAGACATTAGAACGATATCAACGCTGCAATTCTCAGGATTCAAGTGCTGGTGATCGTGAGACTCAGTACCAGGAAATGTCCAAGTTGAAGGCAAAATTTGAGTCTCTGCAGCGCTCTCAGAGGCATTTGCTCGGGGAGGATCTTGGACCGCTGAGTGTGAAAGAATTGCAGCAACTGGAGCGACAGCTTGAGTCTGCTCTTTCACAAGCCAGACAGAGAAAGACTCAAATAATGATGGATCAGATGGAAGAACTTCGCAAAAAAGAACGTCAACTGGGAGAAATAAATAAGCAGCTTAGAAACAAGCTT---GAGGAAGGCGGCGCCAGGGCCGCTTCTGATCAAAGCAGCGAACCCACTCTGCAAATAGGGTATACCATTCCAACCGGTAACAATTTCATGCTTGGTTGGGTTCTG
G_Elaeis_g_EgMADS4               ---------------------------------------------------------------------------------------------------------------------------------GCACTCATCATCTTCTCCAGCCGCGGCAAGCTCTACGAGTTCGGCAGCGTTGGCACTAGCAAAACTTTAGAACGATATCAGCGTTGTGCATCTCAAGAATCTAGTGTTACCAATCGGGAGGCACAGTACCAGGAGATGTCAATGTTGAAGGCAAAAGTAGAGTCTCTGCAGCGCTCCCAGAGGCATTTGCTGGGAGAAGACCTTGGACCACTGAGTGTGAAAGAACTGCAACAACTCGAACGACAACTTGAATCTTCTCTGTCACAAGCCAGGCAAAGAAAGACTCAGATAATGCTGGACCAGATGGAAGAACTTCGGAGGAAAGAGCGTCATCTAGGAGAAATAAATAAGCAGCTCAGAAACAAGCTT---GAGGAAGGTGCCACAAGAGCCGCTTCTGATCAAAGCGGCGAACCCACTCTACAAATAGGGTTTCCATACCAAACAGTGAACAATTTCATGCTAGGCTGGGTTCTT
G_Elaeis_g_EgAGL6a               ATGGGGAGGGGAAAAGTTGAGCTGAAGAGGATCGAGAACAAGATCAACCGCCAGGTTACCTTCTCCAAGCGCCGCAACGGCCTGCTCAAGAAGGCCTACGAACTCTCCGTCCTCTGCGATGCCGAGGTTGCACTCATCATCTTCTCCAGCCGCGGCAAGCTCTACGAGTTCGGCAGCGTTGGCACTAGCAAAACTTTAGAACGATATCAGCGTTGTGCATCTCAAGAATCTAGTGTTACCAATCGGGAGGCACAGTACCAGGAGATGTCAATGTTGAAGGCAAAAGTAGAGTCTCTGCAGCGCTCCCAGAGGCATTTGCTGGGAGAAGACCTTGGACCACTGAGTGTGAAAGAACTGCAACAACTCGAACGACAACTTGAATCTTCTCTGTCACAAGCCAGGCAAAGAAAGACTCAGATAATGCTGGACCAGATGGAAGAACTTCGGAAGAAAGAGCGTCATCTAGGAGAAATAAATAAGCAGCTCAGAAACAAGCTT---GAGGAAGGTGCCACAAGAGCCGCTTCTGATCAAAGCGGCGAACCCACTCTACAAATAGGGTTTGCCATACCAAACGGTAACAATTTCATGCTAGGCTGGGTTCTT
G_Elaeis_g_EgAGL6b               ATGGGGAGGGGGAGAGTTGAACTGAAGAGGATCGAAAACAAGATCAACCGCCAGGTAACCTTCTCCAAGCGCCGCAGCGGCCTGCTCAAGAAGGCCTATGAGCTCTCCGTCCTCTGCGACGCCGAGATTGCACTCATCATCTTCTCCAGCCGCGGCAAGCTCTACGAGTTCGGCAGCGTTGGCACAAGCAAAACTTTAGAGCGATATCAACGTTGTACATCCCAGGATTCTAATTTTGCTGATCAGGAGACACAGTACCAGGAGATGGCGAAGTTGAAGGCAAAGTTTGAGTCTCTGCAGCGCTCCCAGAGGCATTTGCTGGGGGAAGACCTTGGACCATTGACTGTGAAAGAACTGCAACAACTTGAACGTCAACTTGAGTCTGCTCTGTCACAAGCTAGGCAAAGAAAGGCTCAGATAATGCTGGACCAGATGGAAGAACTTCGGAAAAAAGAACGCCATCTTGGAGAAATAAATAAGCAGCTTAAGGACAGGCTT---GACGAAAGTGCCTCTAGAGCCGCTTCTGATCAAAACAACGAACCCACTCTACAAATAGGGTTTGCCATAACGAACGGCAACAATTTTATGCTAGGTTGGGTTCTT
G_Narcissus_t_NtAGL6b            ATGGGAAGAGGGAGAGTTGAATTGAAGAGGATTGAGAATAAGATAAATCGTCAGGTGACTTTCTCAAAGAGAAGGAATGGGTTGTTGAAGAAGGCATACGAGCTTTCGGTGCTTTGTGATGCCGAGGTGGCGCTTATCGTGTTTTCGAGCCGGGGAAAGCTCTATGAATTTGGAAGTGCTGGCACGAGTAAAACCCTTGAGCGATACCAGAGATGTACTTCTCAAGATGCTGCCATTGCTGACCGTGAAACACAGTGCCATGAAGTGTCCAAGTTGAAGGCAAAGTTTGAATCGCTGCAACGCTCTCAGAGACATTTGCTTGGGGAAGACCTTGGCCCATTGAGCATTAAAGAATTGCAACAGTTGGAGCGCCAACTTGAAGCTTCTCTTTCACAGGCTCGACAACGAAAGACACAGATAATGTTGGACCAGATGGAAGAGCTTCGGAGGAAGGAGCGTCACCTTGGAGAAATCAATAAGCAGCTTAAAATTAAGCTC---GAAGAAGGTGCGAATGGAGCCGAAGCTGAACAAAGTGCTGAACCAACTCTACAAATAGGGTATGGCCTCCCAAACGGCAATAATTTCATGCTTGGTTGGGTTCTT
G_Narcissus_t_NtAGL6a            ATGGGGAGAGGGAGAGTTGAATTGAAGAGGATTGAGAATAAGATTAATCGTCAGGTGACTTTCTCAAAGAGAAGGAATGGGTTGTTGAAGAAGGCATACGAGCTTTCGGTGCTTTGTGATGCCGAGGTGGCGCTTATCGTGTTTTCGAGCCGGGGAAGGCTCTATGAATTTGGAAGTGCTGGCACGAGTAAAACCCTTGAGCGATACCAGAGATGTACTTCTCAAGATGCTGCCATTGCTGACCGTGAAACACAGTGCCATGAAGTGTCCAAGTTGAAGGCAAAGTTTGAATCGCTGCAACGCTCTCAGAGACATTTGCTTGGGGAAGACCTTGGCCCATTGAGCATTAAAGAATTGCAACAGTTGGAGCGCCAACTTGAAGCTTCTCTTTCACAGGCTCGACAACGAAAGACACAGATAATGTTGGACCAGATGGAAGAGCTTCGGAGGAAGGAGCGCCACCTTGGAGAAATCAATAAGCAGCTTAAAATTAAGCTC---GAAGAAGGTGCGAATAGAGCCGAATCTGATCAAAGCGCTGAACCAACTCTACAGATAGGGTATACCCTTCCAGCCGCTAATAATTTCATGCTGGGTTGGGTCCTT
G_Allium_c_AcAGL6                ATGGGAAGGGGAAGAGTTGAATTGAAAAGAATTGAGAACAAGATTAATAGACAAGTTACTTTCTCAAAAAGAAGAAATGGTTTGTTAAAGAAAGCTTATGAACTCTCTGTGCCTTGTGATGCTGAAGTTGCACTTATCATTTTTTCCAGCAGAGGCAAGCTCTATGATTTTGGAAGCGTTGGCACCAGCAAAACACTTGGGCGATATCAGAGATGTACTTCTCAGGACGCTACAATTGCGGATCGTGAAACACAGTACCAAGAGGTATCAAAACTGAAGGCAAAATTTGAATCGCTACAGCGTTCTCAGAGACATTTGCTCGGTGAAGACCTTGGACCACTGAGTGTTAAAGAATTGCAACAGTTGGAACGTCAACTTGAAGCTTCTCTATCGCAGGCTCGTCAAAGAAAGACACAAATAATGCTGGACCAAATGGAAGAACTTCGCAAGAAGGAGCGCCATCTCGGGGAAATCAATAAGCAGCTGAAAAGCAAGCTA---GAGGAGGGTGCAACAAGAGCAGAGTTTAATCAGAATGCAGAACCTACTTTGCAAATCGGAAACTCAATGCCAAACAGTAACAATTTCATGCTGGGTTGGGCTCTT
G_Agapanthus_p_ApMADS3           ATGGGGCGAGGGAGAGTTGAGCTGAAGAGGATTGAGAACAAGATCAATAGGCAAGTGACTTTCTCAAAGAGGAGGAATGGGCTACTTAAGAAAGCTTACGAGCTCTCCGTGCTTTGCGATGCCGAGGTTGCCCTCATTGTTTTCTCGAGCCGCGGCAAGCTTTATGAATTTGGCAGCGCTGGAACAAGCAAGACGCTTGAACGATACCAGAGATGTACTTCTCAAGATGCCACTATTGCTGACCGCGAAAAACAGTACCAAGAAGTGGCCAGGTTGAAGGCTAAATTTGAATCTCTACAGAGTGCCCAAAGGCATTTGCTTGGAGAAGACCTAGGTCCATTGAGTGTGAAAGAATTGCAACAGTTGGAACGCCAACTTGAAGCTTCTCTGTCTCAGGCTCGGCAAAGAAAGACACAGATAATGTTTGACCAGATGGAAGAACTTCGGAAGAAGGAACACCATCTTGGAGAAATCAATAAGCAGCTGAAAACTAAGCTC---GAGGAAGGTGAGAATAGAGCCGAATCTGATCACAGTGCCGAACCAACTCTACAGATTGGGTATTCACTCCCAAACGGCAACAATTTCATGCTTGGTTGGGTTCTC
G_Agapanthus_a_AafAGL6           ---------------------------------------------------------------------------------------------------------------------------------------------------AGCCGTGGCAAGCTCTATGAATTTGGCAGCGCTGGAACAAGCAAGACGCTTGAACGATACCAGAGATGTACTTCTCAAGATGCCACTATTGCTGACCGCGAAAAACAGTACCAAGAAGTGGCCAGGTTGAAGGCTAAATTTGAATCTCTACAGAGTGCCCAAAGGCATTTGCTTGGAGAAGACCTAGGTCCATTGAGTGTGAAAGAATTGCAACAGTTGGAACGCCAACTTGAAGCTTCTCTGTCTCAGGCTCGGCAAAGAAAGACACAGATAATGTTTGACCAGATGGAAGAACTTCGGAAGAAGGAACACCATCTTGGAGAAATCAATAAGCAGCTGAAAACTAAGCTC---GAGGAAGGTGAGAATAGAGCCGAATCTGATCACAGTGCCGAACCAACTCTACAGATTGGGTATTCACTCCCAAACGGCAACAATTTCATGCTTGGTTGGGTTCTC
G_Asparagus_o_AOM3               ATGGGAAGAGGGAGAGTTGAGTTGAAGAGGATAGAGAACAAGATCAACAGGCAGGTGACCTTCTCCAAGAGGAGGAATGGGTTGTTGAAGAAAGCCTACGAGCTGTCAGTGCTTTGCGATGCTGAGGTGGCGCTTATTATCTTTTCGAGCCGTGGCAAGCTCTATGAATTCGGAAGTGCTGGAACAAGCAAAACACTTGAGCGATACCAGCGGTGCACTTCCCAAGATGCTGCCATTGCCAGCCATGAAACACAGTACCAAGAAGTTTCCAAGTTGAAGGCAAAATTTGAGTCCCTGCAGCGTTCCCAAAGACATTTACTTGGAGAGGACCTTGGTCCATTGAGTGTGAAAGAATTGCAGCAGCTGGAACGACAACTGGAATCTGCTCTGTCACAAGCTCGGCAAAGAAAGACACAGATAATGCTGGACCAGATGGAAGAACTCCGGAAGAAGGAGCGTCATCTTGGAGAAATCAATAAGCAGCTTAAAGCTAAGCTC---GAAGAAGGTGCAAGTAGAGCCGAATCTGAACAAAGTGCCGAACCCACTCTCCAGATTGGGTATGCTCTCCCAAGCGGCAACAATTTCATGCTTGGTTGGGTTCTT
G_Hyacinthus_o_HoAGL6            ATGGGGAGAGGGAGAGTGGAGCTGAAGAGGATAGAGAACAAGATCAACAGGCAGGTGACGTTCTCCAAGCGGAGGAACGGGCTGCTGAAGAAGGCCTACGAGCTGTCGGTGCTCTGCGACGCCGAGGTCGCCCTCATCGTCTTCTCCAGCCGCGGCAAGCTCTACGAGTTCGGCAGCGCCGGTACGGGTAAAACACTGGAGCGATACCAACGATGCACTTCTCAAGATGCTAGTATTGCTGACCGTGAAGCACAGTACCAAGAAGTCTCCAAATTGAAGGCAAAATTCGAGTCCCTACAGCGCTCCCAGAGACATTTGCTTGGAGAAGACCTTGGTCCACTGAGTGTGAAAGAATTGCAACAGTTGGAACGTCAAATGGAATCTGCCCTGTCTCAGGCTCGGCAAAGAAAGACACAGATAATGCTGGACCAGATGGAAGAACTTCGGAAGAAGGAGCGTCATCTCGGAGAGATCAATAAACATCTTAAATCTAGGCTC---GAGGAAGGCGCGACAAGAGCAGAGTCTACTCAAAGGGCCGAACCCACTCTGCAGATAGGGTATGCTATCCCAAACGTCAACAATTTCATGCTTGGTTGGGTTCTT
G_Crocus_s_CsAGL6b               ATGGGAAGAGGAAGAGTTGAGTTGAAGAGGATCGAGAACAAAATCAACAGACAAGTGACCTTCTCCAAGAGGAGGAATGGCCTTCTCAAGAAGGCTTACGAGCTCTCGGTGCTCTGCGATGCTGAGGTGGCATTAATCATCTTCTCCAGCCGCGGCAAACTCTACGAGTTCGGTAGCGCTGGTACACCTAAAACACTTGAGCGATACCAACGTTGTACATCTCAGGACTCCACCATTGCTGATCGAGAAACACAGTATCAGGAAGTATCTAAGTTGAAGGCAAAATTTGAGTCTCTCCAGCGCTCCCAGAGGCATTTGCTCGGAGAAGACCTTGGACCATTGAGTGTGAAAGAATTGCAACAACTAGAACGCCAACTTGAATCTTCTCTGTCACAAGCCAGGCAGAGAAAGACACAGATTATGCTGGACCAAATGGAAGAACTTCGAAAGAAGGAGCGCCATCTTGGAGAACTTAATAACCAGCTTAAAAACAAGCTT---GAGGAAGGAAGCACAAGAGCCGAGTCTAATCAAAGCGCCGAACCCACTCTCCAGATTGGGTATGTACTTCCAATTGAGAACAATTTCATGGTGGGTTGGGTTCTT
G_Crocus_s_CsAGL6a               ATGGGTAGAGGAAGAGTTGAGTTGAAGAGGATCGAGAACAAGATCAACAGACAAGTGACCTTCTCCAAGAGGAGGAATGGGCTTCTCAAGAAGGCCTACGAGCTCTCCGTTCTCTGTGATGCTGAGGTGGCACTCATTATCTTCTCCAGCCGAGGCAAACTCTACGAGTTCGGTAGCGCTGGTACACCTAAAACACTTGAGCGATACCAACGCTGTACATCCCAGGATTCCACCATTGCTGATCGAGAAACACAGTACCAGGAAGTGTCTAAGTTGAAGGCAAAATTTGAGTCTCTCCAGCGCTCCCAAAGGCATTTGCTTGGAGAAGACCTCGGACCATTAAGCGTGAAAGAATTGCAACAACTAGAACGCCAACTTGAATCTGCTCTGTCACAAGCCAGGCAGAGAAAGACACAGATTATGCTGGACCAAATGGAAGAACTTCGCAAGAAGGAGCGTCATCTTGGAGAAATTAATAAGCAGCTTAAAAATAAGCTT---GAGGAAGGCAGCACAAGAGCCGAATCTGATCAAAGCGCCGAGCCCACTCTCCAGATTGGATATGCACTTCCAAATGCTAACAATTTCATGCTGGGTTGGGTGCTT
G_Alstroemeria_l_AlsAGL6         ATGGGGAGGGGGAGGGTGGAGCTGAAGAGGATCGAGAACAAGATCAATCGCCAAGTCACCTTCTCGAAGCGGCGGAACGGGATACTCAAGAAAGCTTACGAGCTCTCCGTGCTCTGCGACGCGGAGGTCGCTCTCATCATCTTCTCCAGCCGCGGCAAGCTCTACGAGTTCGGGAGTGCCGGTACAAGCAAAACACTTGAGCGATACCAACGATGTACATCCCAAGATACAAATGCTATTGATCGTGAAACACAGTATCAAGAAATGTCTAAGCTGAAAGCAAAATTTGAATCTCTCCAACGTGCCCAGAGGCATTTGCTCGGTGAAGACCTTGGACCATTGAGCGTGAAAGAGTTGCAGCAACTTGAACGGCAACTGGAATCCGCTCTAGCACAAGCTAGACAAAGAAAGACACAGTTAATGCTCGATCAGATGGAAGAACTGCGCAAGAAAGAGCGTCACCTGGGTGAAATCAATAAGCAACTTAAAAACAAGCTC---GAGGAAGGTGCAAATAGAGCCGAATCTGAACAAAGTGCCGAACCAACTCTCCAGATAGGGTACAACCTGCAAAACGGTAACAACTTCATGCTGGGTTGGGTTCTT
G_Lilium_t_LtAGL6                ---------------------------------------------------------------------------------------------------------------------------------------------------AGCCGCGGCAAGCTCTATGAATTTGGAAGTGCTGGTACGGGCAAAACACTTGAGAGGTACCAGAGATGTACTTCTCAAGATGCTACTATTGCTGATCACGAAACTCAGTACCAAGAAGTGTCCAAGTTGATGGCAAAATTTGAGTCCCTACAGCGCTCCCAGAGGCATTTGCTCGGAGAGGACCTTGGTCCATTGAGTGTCAAAGATTTGCAACAGCTGGAAAGACAACTTGAATGTGCTCTGTCGCAAGCTAGACAAAGAAAGACTCAGATTATGCTGGATCAAATGGAAGAACTTCGAAAAAAGGAACGCCAGCTTGGAGAAATTAATAAGCAGCTCAAAACTAAGCTT---GAGGAAGGTGGAAATAGAGCCGAGAATAGCCAAAGTGCCGAACCCACACTACAGATAGGGTATGCCAACCCAAACGGTAACAATTTCATGCTGGGATGGGTT---
G_Oncidium_g_OgMADS7             ATGGGGCGAGGAAGAGTTGAGCTGAAGAGGATTGAGAACAAGATCAATCGGCAGGTGACTTTCTCCAAGCGTAGAAATGGCCTTCTAAAGAAGGCTTATGAACTCTCTGTTCTATGTGATGCAGAGGTGGCCTTAATCATCTTCTCAAGTAGAGGGAAACTCTATGAGTTCGGCAGTGCAGGCACGTGCAAAACTCTCGAACGATATCAACATTCTAGTTCTCAAGCTACCAATTCCATTGATCGTGAAACACAGTACCAAGAAGTCTCCAAACTGAAGACAAAATTCGAAACATTGCAGCGTTCCCACAGGAATTTACTTGGAGAGGATCTTGGACCGTTAAACGTAAAAGAATTACAGCAGTTAGAACGGCAACTTGAAACTGCCTTATCACAGGCCAGGCAAAGAAAGACACAAATAATGCTGGATCAAATGGAAGAGCTGCGTAAGAAGGAACGTCAACTTGGAGAGCTCAATAAGCAGCTTAAAATGAAGCTT---GAGGGAGGTAGCTCTAGGCTTGAATCTGATCCGAGCTCGGAACCAGCTCTCCATATAGGGTACGTCATTGCTACTCCTAATAGTTTTATGCTTGGATGGATGCTC
G_Erycina_p_EpMADS3              ATGGGGAGAGGGAGAGTTGAACTGAAGAGGATTGAGAACAAAATTAATCGACAAGTTACTTTCTCAAAGCGAAGAAATGGGCTTTTAAAGAAAGCATATGAACTCTCTGTTCTATGTGATGCAGAAGTGGCCTTAATCATATTTTCAAGTAGAGGAAAATTGTATGAATTCGGCAGTGCAGGCACGTGCAAAACTCTGGAGCGATATCAACATTCTAGTTCTCAAGCTACCAATTCCATTGATCGTGAAACTCAGTATCAAGAAGTCTCCAAATTGAAGATAAAATTCGAAACATTGCAGCGCTCCCACAGGAATTTACTTGGAGAGGATCTTGGACCATTAAACGTGAAGGAATTACAGCAGTTAGAACGGCAACTTGAAACTGCTTTATCACAGGCCAGACAAAGAAAGACACAAATAATGTTGGATCAAATGGAAGAGCTGCGTAAGAAGGAACGTCAACTTGGAGAGCTCAATAAGCAGCTTAAAATGAAGCTT---GAAGGAGGTAGCTCTAGGCTTGAATCTGATCCTAGCTCGGAACCGACTCTCCATATAGGGTACGTCATTGCTACCACTAATAATTTTATGCTTGGGTGGATGCTT
G_Cymbidium_f_CfAGL6             ATGGGAAGAGGAAGAGTTGAGCTCAAGAGGATTGAGAACAAGATCAATCGCCAGGTGACCTTCTCCAAGCGTAGAAATGGCCTCCTCAAGAAGGCTTATGAACTTTCTGTTCTCTGTGACGCAGAGGTAGCCCTAATCATCTTCTCAAGTCGAGGCAAGCTCTATGAGTTCGGCAGTGCTGGTACATGCAAAACCCTAGAGCGATATCAACGTTCTAATTCTCAAGCTACCAATTCCATTGACCGTGAAACACAGTACCAAGAAGTCTCCAAATTGAAGTCAAAGTTCGAATCATTGCAGCGCTCCCACAGGAATTTACTTGGAGAGGATCTTGGACCCTTAAACGTGAAAGAATTACAGCAATTGGAACGGCAACCCGAAACTGCTTTATCACAGGCCAGGCAAAGAAAGACACAAATAATGCTTGATCAAATGGAAGAACTTCGTAAAAAGGAACGTCAGCTTGGAGAGATCAATAAGCAGCTAAAAATGAAGCTT---GAGGGAGGTGGCTCTAGGCTTGAATCTGATCAGAGTTCCGAGCCAACTCTACATATAGGGTATGTAATTCCTACCCCTAATAATTTTATGCTTGGATGGATGCTC
G_Cymbidium_g_CgAGL6             ATGGGAAGAGGAAGAGTTGAGCTGAAGAGGATTGAGAACAAGATCAATCGCCAGGTGACCTTCTCCAAGCGTAGAAATGGCCTCCTCAAGAAGGCTTATGAACTTTCTGTTCTCTGTGACGCAGAGGTAGCCCTAATCATCTTCTCAAGTCGAGGCAAGCTCTATGAGTTCGGCAGTGCTGGAACATGCAAAACCCTAGAGCGATATCAACGTTCTAATTCTCAAGCTACCAATTCCATTGACCGTGAAACACAGTACCAAGAAGTCTCCAAATTGAAGTCAAAGTTCGAATCATTGCAGCGCTCCCACAGGAATTTACTTGGAGAGGATCTTGGACCCTTAAACGTGAAAGAATTACAGCAATTGGAACGGCAACTCGAAACTGCTTTATCACAGGCCAGGCAAAGAAAGACACAAATGATGCTTGATCAAATGGAAGAACTTCGTAAAAAGGAACGTCAGCTTGGAGAGATCAATAAGCAGCTAAAAATGAAGCTT---GAGGGAGGTGGCTCTAGGCTTGAATCTGATCAGAGTTCCGAGCCAACTCTACATATAGGGTATGTAATTCCTACCCCTAATAATTTTATGCTTGGATGGATGCTC
G_Erycina_p_EpMADS5              ATGGGAAGGGGCAGAGTTGAACTTAAGAGAATAGAGAACAAGATTAATAGACAAGTTACTTTTTCTAAGAGAAGAAATGGAATCATGAAGAAAGCTTATGAACTTTCTGTGCTATGTGATGCTGAAATTGCTCTTATAATCTTCTCAAGCCGAGGCAAACTTTTTGAGTTTGGCAGCCCTGATATAACAAAAACGCTAGAGCGCTACCAACGGTGCACTCCTCAAACCATCCATCCTAATGATCATGAAACATTGTACCAAGAATTATCAAAGCTGAAGGCAAAATATGAATCTCTGCAGCGATCCCAGAGGCATCTTCTTGGGGAAGATCTAGACATGTTGAGTTTGAAGGAATTGCAGCAACTGGAAAGACAACTTGAATCATCTTTATCTCAAGCCAGGCAAAAGAGGACGCAGATAATGTTGCATCAGATGGAAGAATTGAAGAAAAAGGAGCGCCACCTTGGTGATATTAACAAGCAGCTTAAACATAAGCTT---GGAAATGGTGGGTCAAGAGCACAGCCTGAT---AGTAATGAACCTACTCTTCAAATTGGGTACACAATTTCGAATGGTAATAGTTTCATGTCAGGATGGGCTGTT
G_Oncidium_g_OgMADS1             ATGGGAAGGGGCAGAGTAGAGCTTAAGCGAATCGAGAACAAGATCAACAGACAAGTAACCTTTTCCAAGCGAAGGAATGGAATCATGAAGAAAGCTTACGAGCTCTCTGTGCTGTGTGACGCAGAAATTGCTCTTATCATCTTCTCAAGCCGCGGCAAACTCTTCGAGTTTGGCAGCCCCGATATAACAAAAACACTAGAGCGCTATCGGCGGTGTACTCCGCAAACCATCCATCCTAATGATCATGAAACCTTGTATCAAGAATTATCGAAGCTGAAGGCAAAATATGAATCTCTGCAGCGATCCCAGAGGCATCTTCTTGGGGAAGACCTAGACATGTTGAGTTTGAAGGAATTGCAGCAACTGGAAAGACAGCTTGAATCATCTCTATCTCAAGCCAGGCAAAAGAGGACGCAGATAATGTTGCATCAGATGGATGAATTGAAGAAAAAGGAGCGCCATCTTGGTGATATTAACAAGCAGCTTAAACATAAGCTT---GGAAATGGTGGGTCAAGAGCACAGCCTGAT---AATAACGAACCTACTCTTCAAATTGGGTACACCATTTCGAATGGTAATAGTTTCATGTCAGGATGGGCTGTT
G_Dendrobium_h_DhAGL6            ATGGGAAGAGGCAGAGTTGAGCTTAAGCGTATCGAGAACAAGATCAACCGACAGGTAACCTTCTCCAAGCGTAGGAATGGCATCATGAAGAAAGCTTACGAGCTCTCTGTTCTTTGCGACGCTGAAATTGCTCTCATCATCTTCTCCAGCCGCGGAAAGCTCTTTGAGTTCGGCAGCCCCGATATAACAAAAACGTTAGAGCGCTATCAACGGTGCACACCTCAAACTATCCATCCTAATGATCATGAAACACTGTATCAAGAATTATCGAAGCTGAAGGCAAAATATGAATCTCTGCAGCGTTCCCAGAGGCATCTGCTTGGGGAAGATCTAGACATGCTGAGTTTGAAGGAATTGCAACAACTGGAAAGACAACTTGAATCATCTCTATCTCAAGCGAGGCAAAAGAGGACGCAGATCATGTTGAATCAGATGGAAGAGCTAAAGAAAAAGGAGCGTCATCTGGGTGATATTAACAAGCAGCTTAAACATAAGCTT---GGAGATGGTGGATCGAGGGCTCGGCCTGAT---AGCAACGAACCCACTCTTCATATTGGGTACACTATTCCGAATAGTAATGGTTTCATGCCAGGATGGGCTGTT
G_Aristolochia_f_AfAGL6          ATGGGACGAGGACGGGTTGAGCTGAAGAGGATCGAGAACAAGATAAACCGCCAAGTGACCTTCTCCAAGAGGAGGAACGGACTCCTAAAGAAGGCTTACGAGCTCTCCGTTCTCTGCGACGCCGAAGTCGCCCTCATCATCTTCTCCAGCCGTGGCAAGCTTTACGAGTTCGGCAGCGCTGGTATGAGTAAGACCCTTGAGCGATACCAAAGATGTACTCCTCAAGATGCTAACATCTCTGATCGCGAAACCCAGTATCAGGAAGTGTCCAAGCTAAAAGCCAAGTATGAGTCACTTCAGCGTTCCCAAAGGCATCTCCTGGGGGAGGATCTTGGACCACTGAGTGTCAAAGAACTCCAGCAACTCGAAAAACAACTGGAAATGGCTCTTTCTCAAGCTCGGCAGAGGAAGACCCAAATAATGATTGAACAGATGGAGGAGCTACGTAAAAAGGAGCGCCATCTCGGAGATATAAACAAGCAGCTGAAAAACAAGCTT---GAAGAAGGTGGGCCTAGAAATGAATCTGATCATGCAGCAGAGCCCACATTGCAAATAGGGTACGCCATTCCCAGTGCGAGTAACTTCATTCAGGGATGGGTCCTT
G_Saruma_h_ShAGL6b               ------------------------------------------------------------------------------------------------------------------------------------------------------------AAGCTCTACGAGTTCGGTAGCCTCGACATGAACAAGACGCTTGAGCGATACCAACAATGCACT---CAGGACACAAATATACCTGGCTGCGAATCTCTGCACCAGGAAGTGTCCAAGCTGAAGGCACAATATGAGGTTCTTCAGCGTTCCCAAAGGCACTTACTCGGAGAAGATCTGGGACCTTTGAGTGTGAAAGAATTACAGCAACTTGAGAAACAACTTGAATTGGCGCTTTCCCAAGCAAGGCAGAGAAAGACACAAATTATTATGGAGCAGATGGAACTACTCCGCAAAAAGGAGCGTCACCTCGAAGACATAAACAGGCAGCTTAAAAATAAGCTT---GAAGAAGGTGGCCAAAGAAACGGATCTGGACAAGCTGCTGAACCCACCTTGCATATAGGTTACAATACTCCGACTGCTAATAACTTCATGCATGGATGGGTCCTC
G_Houttuynia_c_HcAGL6            ---------------------------------GAAAATAAGATTAATCGGCAAGTCACCTTCTCCAAGAGGAGAAATGGACTGCTGAAGAAGGCTTACGAGCTCTCTATCCTTTGCGATGCTGAGATCGCTCTGATCATCTTCTCCAGCCGTGGGAAGCTTTATGAGTTTGGCAGCTCAGGCCTGACTAAGACCCTTGAGCGGTACCAGCGCTGCGTACCTCAAGAAAATAATCCGGCAGATCGTGAAGCCCAGCACCAAGAGATCTCCAAGTTAAAAGCTAAATACGAATTGCTTCTGCGCTCCCAAAGGCATTTGCTTGGAGAAGATCTTGGTCCGTTAAGTGTCAAAGAGTTGCAGCAACTTGAAAGACAACTTGAAGTGGCTCTCTCCCAAGCTAGGCAAAGGAAGACACAAATAATGATGGAGCAGATGGAAGAACTCCGTAAAAAGGAGCGTTGTCTTGGAGATATAAACAAACAGCTCAAGGGCAAGCTG---GAAGAAGGAGGAGCCAGCAGCGAGTCTGCACAGGCTGATGAGCCATCCTTGCAAATTGGGTACGCCATGCCTAGTGGTAGCAACTTCATTCAGGGCTGGATGCTT
G_Persea_a_PEamAGL6.2            ------------------------AAGAGGATCGAGAACAAGATCAATCGCCAGGTGACCTTCTCCAAAAGGAGAAACGGTCTGCTAAAGAAAGCTTACGAGCTCTCCATTTTATGCGATGCCGAGGTCGCTCTCATCATCTTCTCCAGTCGGGGAAAGCTTTATGAGTTTGGAAGCGTCGGTACGAACAAAACGCTTGAGCGATATCAGCGTTGCAATCCACAAGATGCTAATATATCTGACCGCGAAACGCAGTACCAAGAAGTGTCCAAGTTAAAGGCAAAATATGAATCTCTGCAGCGCTCGCAAAGGCATCTTCTTGGAGAAGATCTTGGACCACTTAGTGTGAAAGAACTGCAACAACTGGAAAGAGAACTTGAAGTAGCTCTCTCTAAAGCAAGGCAAAGAAAGACACAAATTATGATGGAGCAAATGGAAGAACTCCGCAAAAAGGAGCGTCAACTTGGAGACATAAACAAGCAGTTCAAAAATAAGCTT---GAGGAA---GGTGCCAGAGGCGAATCTGGACAAGGTCCTGAACCCACCTTACAAATTGGGTACGCCATTCCTACCGCTGGCAACTTCATTCAGGGATGGGCCCTT
G_Chimonanthus_p_CpAGL6          ATGGGGAGAGGAAGAGTCGAGCTGAAGAGGATCGAGAACAAGATCAATCGCCAGGTCACCTTCTCTAAGCGGAGAAACGGGCTGCTCAAGAAAGCTTACGAGCTCTCCGTTCTCTGCGATGCTGAAGTAGCACTTATCATCTTCTCCAGTCGCGGGAAGCTCTACGAGTTCGGAAGCGTCGGTACAATCAAAACGCTCGAGAGGTACCAGCGGTGCAATCCACAAGATGCAAATACTTCTGACCGGGAAACGCAGTACCAGGAGGTTTCCAAGTTAAAGGTCAAATATGAATCTCTACAGCGTTCACAAAGGCATCTACTTGGAGAAGATCTCGGACCACTTAGTGTAAGAGAACTGCAAAACCTTGAAAAGCAACTGGAAGTGGCTTTATCTCAAGCAAGGCAAAGAAAGACACAAATTATGATGGAGCAGATGGAAGAACTCCGTAGAAAGGAACGTCAACTTGGAGACATAAACAAGCAACTGAGGAATAAGCTT---GAA---GGGGGGGCTAGAAGCGAATCAGGACACAGCCATGAACCCACCTTACAGATAGGGTACACCATTCCAAGCCCAAACAACTTCATGCGTGGATGGGTCCTT
G_Magnolia_p_MpMADS4             ---------------------------------------------AATCGTCAGGTCACTTTCTGCAAACGTCGCAACGGTCTTCTCAAGAAAGCTTACGAACTTTCCGTTCTCTGCGATGCTGAGGTCGCTCTTATCATCTTCTCCAGCCGCGGCAAGCTCTACGGGTTCGGCAGCGCCGGGACGAACAAAACGCCTGAGCGATACCAAAGATGCACTCCTCAAGATGTTGTTGTTTCTGATCGCGAAACACAGTATCAGGAAGTGTCCAGGTTGAAGGCAAAATATGAATCTCTGCAGCGCTCACAAAGGCACCTGCTAGGAGAAGATCTTGGACCACTGAGTGTGAAAGAATTGCAGCACCTAGAAAGACAACTCGAAGTTGCTCTTTCACAAGCAAGGCAAAGAAAGACACAAATAATGATAGAGCAGATGGAAGAGCTTCGCAAAAAGGAACGTCAACTTGGGGACATAAACAAGCAGCTTAAGATTAAGCTT---GAAGAAGGAGGCCCAAGATGCGAATCTGGACAAGCTCCCGAACCCACCTTACAAATAGGGTACAACATTCCGAGCCTGSCAACTTCATCCAGGGGTTTCATACTA
G_Michelia_f_MfAGL6A             ------------------------------------------------------------------------------------------------------------------TGTGATGCCGAGGTTGCACTTATCGTCTTCTCCAGCCGCGGGAAGCTCTATGAGTTCGGCAGCGCTGGTGTCAACAAAACACTCGAGCGATATCAACGGTGCACTTTTCAAGATGCTAATATCACCGATCGTGATACACAGTACCAAGAAGTATCCAAATTAAAGGCGAAGTGTGATTCACTACAGCGCTCGCAGAGGCATTTGCTCGGGGAAGATCTTGGACCACTGAGTGTGAAAGAATTGCAGAAACTGGAAAGACAACTAGAATCAGCTCTCACACAAACAAGACAAAGAAAGACRCAAATTATGTTAGAGCATATGGAAGCACTCCGTGAAAAGGAACGCCAGCTTGGAGACATAAACAAGGAGCTCAAAAATAAGCTT---GAAAAGGGGGGTGCTAGAGCCGAGTCAGGCCAAGCTGCTGAGCCCACCTTACAAATAGGGTACAGCATTCCGACTGTGAGTAACTTCATGCCAGGGATGCTTTGC
G_Magnolia_p_MpMADS3             ---------------------------------GAGAATAAGATTAATAGGCAGGTTACGTTCTCAAAGAGGAGGAACGGTCTTCTGAAGAAGGCTTACGAGCTTTCCGTTCTCTGCGATGCCGAGGTTGCACTTATCGTCTTCTCCAGCCGCGGGAAGCTCTATGAGTTCGGCAGCGCTGGTATCAACAAAACACTCGAGCGATATCAACGGTGCACTTTTCACGATGCTAATATCACTGATCGTGATACACAGTACCAAGAAGTATCCAAATTAAACGCGAAGTGTGATTCACTACAGCGCTCGCAGAGGCATTTGCTCGGGGAAGATCTTGGACCACTGAGTGTGAAAGAATTGCAGAAACTGGAAAGACAACTAGAATCAGCTCTCACACAAACAAGGCAAAGAAAGACACAAATTATGTTAGAGCATATGGAAGCACTCCGTGAAAAGGAACGCCAGCTTGGAGACATAAACAAGGAGCTCAAAAATAAGCTT---GAAAAGGGGGGTGCTAGAGCCGAGTCAGGCCAAGCTGCTGAGCCCACCTTACAAATAGGGTACAACATTCCGACTGTGAGTAACTTCATGCACGGATGGATCCTT
G_Magnolia_g_MagrAGL6            ---------------------------------------------------------------------------AACGGTCTTCTGAAGAAGGCTTACGAGCTTTCCGTTCTCTGCGATGCCGAGGTTGCACTTATCGTCTTCTCCAGCCGCGGGAAGCTCTATGAGTTCGGCAGCGCTGGTATCAACAAAACACTCGAGCGATATCAACGGTGCACTTTTCAAGATGCTAATATCACTGATCGTGATACACAGTACCAAGAAGTATCCAAATTAAAGGCGAAGTGTGATTCACTACAGCGCTCGCAGAGGCATTTGCTCGGGGAAGATCTTGGACCACTGAGTGTGAAAGAATTGCAGAAACTGGAAAGACAACTAGAATCAGCTCTCACACAAACAAGACAAAGAAAGACACAAATTATGTTAGAGCATATGGAAGCACTCCGTGAAAAGGAACGCCAGCTTGGAGACATAAACAAGGAGCTCAAAAATAAGCTT---GAAAAGGGGGGTGCTAGAGCCGAGTCAGGCCAAGCTGCTGAGCCGACCTTACAAATAGGGTACAACATTCCGACTGTGAGTAATTTCATGCACGGATGGATCCTT
G_Eupomatia_b_EbAGL6a            ------------------------------------------------------------------AAACGGAGGAATGGTCTCCTGAAGAAGGCTTATGAGCTGTCTGTTCTTTGCGATGCCGAGGTTGCTCTGATCATCTTTTCTACCCGTGGGAAGCTCTACGAGTTTGGAAGCGCAGGTCTCAACAAAACCCTGGAGCGATATCAACGTTGCACTCCTCAAGATGCTAATATCATCTCCCGCGATACCCAGTACCAAGAAGTATCAAAGTTGAAGGCAAAATATGAATCCCTACAACGCGCACAAAGGCATCTGCTTGGAGAAGATCTGGGACCACTGAATTTGAAAGAGTTGCAGAATTTGGAAAGGCAACTTGAATCAGCTCTCACCCAAGCAAGACAAAGAAAGACACAAATTATGTTAGAGCAAATGGAAGAACTCCGTAAAAAGGAACGTCACCTTGGAGATATAAACAAGCAGCTCAAGAATAAGCTT---GAAGAAGGGGGTCCTAGAACCGAGTCTGGGCAGGCTGCTGAACCCACCTTACAAATAGGGTATAACATTCCAAGCGCTAATAACTTCATGCAGGGGTGGGTCCTT
G_Eupomatia_b_EbAGL6b            ------------------------------------------------------------------AAACGGAGGAATGGTCTCCTGAAGAAGGCTTATGAGCTGTCTGTTCTTTGCGATGCCGAGGTTGCTCTGATCATCTTTTCTACCCGTGGGAAGCTATACGAGTTTGGAAGCGCAGGTCTCAACAAAACCCTGGAGCGATATCAACGTTGCACTCCTCAAGATGCTAATATCATCTCCCGCGATACCCAGTACCAAGAAGTATCAAAGTTGAAGGCAAAATATGAATCCCTACAACGCGCACAAAGGCATCTGCTTGGAGAAGATCTGGGACCACTGAATTTGAAAGAGTTGCAGAATTTGGAAAGGCAACTTGAATCAGCTCTCACCCAAGCAAGACAAAGAAAGACACAAATTATGTTAGAGCAAATGGAAGAACTCCGTAAAAAGGAACGTCACCTTGGAGATATAAACAAGCAGCTCAAGAATAAGCTT---GAAGAAGGGGGTCCTAGAACCGAGTCTGGGCAGGCTGCTGAACCCACCTTACAAATAGGGTATAACATTCCAAGCGCTAATAACTTCATGCAGGGGTGGGTCCTT
G_Persea_a_PEamAGL6.1            ------------------------AAGAGGATCGAGAACAAGAACAACCGTCAGGTGACCTTCTCCAAACGAAGGAACGGTCTGCTGAAAAAGGCTTACGAGCTGTCTGTCTTATGTGATGCTGAGATTGCTCTCATCATCTTCTCCAGCCGTGGAAAGGTCTTCGAGTTCGGGAACGCTGGTGTGAACAAAACCCTTGAGCGGTACCGGCGGTGCAATCCACATGATGCTAATATAACCGATGGTGAAACACAGTACCAGGAGTTGTCCAAGTTGAAGTCTAAATATGAATCCCTGCAGCGTTCACAGAGGCATCTGCTTGGAGAAGATCTTGGACCACTAAGTGCAAAAGAACTGCAGCGATTAGAAAGACAGCTTGAAGTAGCACTATCACAAGCAAGGCAAAGAAAGACACAATTAATGTTAGAGCAAATCGAAGAACTTCGCAACAAGGAGCGTCAACTTGGAGAAATGAACAAGCAGCTCAAAAGCAAGCTT---GAA---GGAGGACCTACAACCGATGCTGGACAAACCACCGAACCCACATTGCAGATCGGGTATAACCTTCCTAGC---AGTAACTTCAATCAGGGTTGGATCCTT
G_Illicium_p_IpAGL6              ------------------------------------------------------------------------------------------------------------------TGTGATGCTGAGGTTGCGCTGATCATCTTCTCAAGCCGTGGAAAACTTTACGAATTTGGTAGCTCTGGAACGAACAAGACGCTTGAGAGATATCAACGATGCACTGCTCAAGACACTAATATATCTGACCGCGAAACACAGTTCCAGAAAGTGTCAAAGCTGAAGGCAAAATATGAAACTCTACAACGCGCACAGAGGCACCTGCTGGGAGAAGATCTTGGACCATTGAGTGTTAAGGAATTGCAACAACTTGAAAGACAACTTGAAGCAGCTCTCACCCAAGCACGGCAGAGAAAGACACAAATAATGACTGAACAAATGGAAGAACTTCGGAAAAAGGAGCGTCATCTGGGAGATATAAACAAGCAGCTCAAAATCAAGCTC---GAAGAAGGGGGTTCAAGAACCGATGCAGGACAAAATGCCGAGCCCACCTTGCAAATTGGGTACAGCATTCCAACTGCTAGCAACTTCATCCAGGGTTGGGTTCTG
G_Nuphar_a_NuadAGL6              ATGGGGAGAGGGAGAGTGGAGTTGAAGAGGATAGAGAACAAGATAAACAGGCAGGTGACGTTCTCGAAGAGAAGGAACGGGCTGCTGAAGAAGGCGTACGAGCTGTCCGTGCTGTGTGATGCGGAGGTTGCACTCATCGTCTTCTCAAGCCGTGGGAAGCTCTATGAGTTCGGGAGTGCTGGTCTCAGCAAAACAATTGAGAGGTACCAGAGATGCAATCCACTGGATAATAATATATCTGTTCGAGAAACACAGTACCAAGAAGTTGCAAAGCTGAAGGCAAGATATGAAGCTCTACAGCGTTCTCAGAGGCATCTACTGGGAGAGGATCTTGGGCCATTGAGTGTGAAGGAACTGCAACAACTGGAGAGGCAGCTTGAGACAGCACTCTCACAGGCCAGGCAAAGAAAGACACAGATAATGATGGAACAAATGGACGAGCTAAGGAAAAAGGAACGTCATCTTGGGGACGTGAACAAGCAACTAAAAAACCAGCTA---GAACAAGGACATGTGAGGAGCGAATCTGGTCAAGACCACGAACCAACCTTGCAAATAGGGTACACAATTGCTACTGCTAATAACTTCATTCAGGGTTGGATTCTT
G_Nuphar_p_NupuAGL6              ATGGGGAGAGGGAGAGTGGAGTTGAAGAGGATAGAGAACAAGATAAACAGGCAGGTGACGTTCTCGAAGAGAAGGAACGGGCTGCTGAAGAAGGCGTACGAGCTGTCCGTGCTGTGTGATGCGGAGGTTGCACTCATCGTCTTCTCAAGCCGTGGGAAGCTCTATGAGTTCGGGAGTGCTGGTCTCAGCAAAACAATTGAGAGGTACCAGAGATGCAATCCACTGGATAATAATATATCTGTTCGAGAAACACAGTACCAAGAAGTTGCAAAGCTGAAGGCAAGATATGAAGCTCTACAGAGTTCTCAGAGGCATCTACTGGGAGAGGATCTTGGGCCATTGAGTGTGAAGGAACTGCAACAACTGGAGAGGCAGCTTGAGACAGCACTCTCACAGGCCAGGCAAAGAAAGACACAGATAATGATGGAACAAATGGACGAGCTAAGGAAAAAGGAACGTCATCTTGGGGACGTGAACAAGCAACTAAAAAACCAGCTA---GAACAAGGACATGTGAGGAGCGAATCTGGTCAAAACCACCAACCAACCTTGCAAATAGGGTACACAATTGCTACTGCTAATAACTTCATTCAGGGTTGGATTCTT
G_Nymphaea_o_NoAGL6              ------------------------------------------------CGTCAGGTAACCTTCTCTAAGCGAAGGAATGGTCTGCTGAAGAAGGCCTACGAGCTGTCTGTGTTGTGTGATGCTGAGGTTGCACTCATCATCTTCTCCAGCCGGGGAAAGCTCTACGAATTCGGGAGTGCTGGTATGAGCAAAACTCTCGAAAGGTACCAAAGGTGCAACCCACTGGACAACACTGCTGCTGCTCGCGAAACACAATACCAAGAAGTTGTGAAGTTGAAGACGAGATATGAAGCTTTACAACGTTGCCAGAGGCATCTGCTGGGGGAAGATCTGGGGCCACTGAGCGTGAAGGAGCTGCAACAACTTGAGAGGCAGCTTGAAACTGCACTCTCTCAAGCCAGGCAAAGAAAGACACAGATAATGATGGAACAAATGGATGAGCTGAGGAAAAAGGAACGTCACCTTGGAGACGTGAACAAGCAGCTCAAAAGCCAGCTA---GAAGAAGGCCATGTTAGGAACGAATCTGGACAGAGCCAGGAGCCAACCTTACAGATAGGGTACACTATTGCTAGTGCTAATAACTTTGTTCAAGGTTGGGTCCTG
G_Cabomba_c_CcAGL6_3             ---------------------------------------------AACAGGCAAGTGACTTATTTCAAGAGGAGGAACGGGTTGTTGAAGAAGGCGTACGAACTGTCTGTGCTGTGTGATGCCGAGGTTGCACTCATCGTTTTCTCCACCCGGGGGAAGCTCTATGAATTCGGTAGTGCTGGCCTGGCAAAAACTCTTGTGCGATACCAGCGATGCGATGCATTTGACAACAGCGAAGCTGCTCGAGAGACACAGTACCAGGAAGTCACGAAGTTGAAGGCCAAATACGAAGCTCTACAGCGGTCACAGAGGCATCTTCTGGGAGAGGATCTTGGGCCGTTGAGCGTGAAGGAGCTTCAGCAATTGGAGAAGCAGCTTGAGTCCACTCTCTCACAATCCAAGCAAAGGATGACGCAGATGCTGATGGAACAAATGGACGAGTTAAGGAAGAAGGAACGTCAGCTGGGTGACATCAATGAACAGCTGAAAATGCAGCTA---GAACATGGTCATCTTAGGAGCGAATCCAGTCATAACCAGGAACCGACCTTACAGATCGGGTATGCAATTGGTAATACTGATAATTTTGTTCAGGGATGGGTTCTC
G_Cabomba_c_CcAGL6_2             ---------------------------------------------------CAGGTGACTTTCTCAAAGAGAAGGAATGGGTTGCTGAAGAAGGCGTACGAGTTGTCTGTGCTGTGTGATGCCGAGGTTGGTCTCATCATCTTCTCCAGCCGGGGGAAGCTGTATGAGTTCGGTAGCGCTGGCCTGGCCAAAACTATTGAGCGGTACCAGCGATGCAATCCATTAGACAACAGCATAGCTGCTCGAGAGACACAGTACCAAGAAGTCGCAAAGTTGAAGGCCAAATTTGAGTCTTTACAGCGGTCACAAAGGCATCTGCTTGGGGAGGATCTTGGGCCATTGAGCGTGAAGGAGCTTCAGCAATTGGAGAAGCAGCTTGAATCAACTCTCTCACAGGCCAGACAAAGAAAGACACAGATACTGATGGAACAAATGGACGAGCTAAGGAAAAAGGAACGCCTGCTTGGGGACATCAATAAACAGCTGAAACTGCAGCTT---GAACATGGTCATGTTAGAGCCGAATCAAGTCAAAATCAGGAACCAACTTTACAGATCGGATATACAATTGGTAATGCAAATAATTTTGTTCAGGGTTGGGTCCTC
G_Cabomba_c_CcAGL6_1             ------------------------------------------------AGGCAAGTGACTTACTTTAAGAGAAGGAATGGTTTACTGAAAAAGGCTTATGAGTTGTCTGTGCTGTGTGATGCCGAGGTTGCTCTCATCATCTTTTCAAGCAGAGGGAAGCTTTATGAATTTGGGAGTGCAGGGATGAGCAAAACACTTGATAGGTATCAAAGGTGCAATCCATTCGAGAATAATACTGCTGCCCGAGAAACACAATATCAAGAAATGATGAAGTTGAAGGCCAAGTACGAAGCTTTGCAGCGTTCACAGAGGCATCTCCTGGGGGAGGATCTGGGGCCGTTGAGTGTGAAAGAGCTGCAGCAACTGGAGAAACAGCTTGAAACAGCACTGTCTCTGGCCCGGCAGAGAAAGACACAGGTCTTGATGGAGCAGATGGATGAGTTAAGGAAGAGGGAACGCCATCTTGGTGACGTAAATAAGCAGCTGAAAAACCAGCTG---GAAGAAGGGCAGTTTAGGAGCGATTCCGGTCAGAACCAGGTACCAACCTTGCAAATAAGGTAT---GATGCGACAGCTAGCAACTTCATTCAGGGTTGGGTCCTT
G_Amborella_t_AMtrAGL6           ATGGGGAGAGGAAGGGTGGAGCTGAAGCGAATCGAGAACAAGATCAACAGGCAAGTGACCTTCTCCAAGAGGAGGAACGGTTTGCTCAAGAAGGCGTATGAGCTCTCTGTGCTTTGCGATGCCGAGGTCGGACTGATCATCTTCTCCAGCCGCGGAAAGCTTTACGAGTTCGGAAGCGCCGGTCTGAGCAAAACCCTCGAGAGGTACCAGAGGTGTACCCCACAAGACAATAGTGCCACTGATCGTGAAACACAGTCTCAAGAATTGTCAAAATTGAAGGCAAAATATGAGACTCTACAACGATCACAAAGACATTTGCTTGGGGAAGACCTTGGACCTCTGAGTGTCAAGGAACTACAACAACTTGAACGACAACTTGAAGTCGCTCTTTCTCAGGCCAGGCAAAGAAAGACACAAATATTGATGGATCAAATGGAAGAGCTTCGCAGGAAGGAGCGGCGCCTCGGAGACATAAATAAGCAGCTCAAGAGCAAGCTG---GAGGATGGTGGCTCTAGAGGCGAATCTGGCCATAACCCCGAACCTACCTTACAAATTGGGTAC---ATCCCTACTCCTAGTAACTTTGTTCAAGGTTGGGTCCTA
Gg1_Picea_a_DAL1                 ATGGGGCGGGGTCGAGTCCAGCTGAGGCGAATAGAGAACAAAATAAATCGACAAGTCACGTTTTCGAAGCGCAGGAACGGACTGCTGAAGAAGGCGTACGAGCTCTCGGTGCTGTGCGATGCAGAAGTGGCGCTAATAATTTTCTCCACCAGAGGAAAGCTTTACGAGTTTGCCAGTTCCAGCATGAACAAGACCTTGGAAAGATACGAAAAATGTGCAATGCAAGATACTACAGTCTCGGACCGAGAAGCACAGCACCAAGAAGTTACAAAGCTGAAGGGTAAGGTTGAGCTCCTTCAGCGATCACAGAGGCATTTGTTGGGGGAAGATCTTGGTCCACTAAATGTTAAGGAGCTACAACAACTTGAACGTCAACTCGAAGTTGCTCTGGCACATCTTAGGTCAAGAAAAACGCAGGTGATGCTGGACCAGATTGAGGAGCTTCGCCAAAGGGAACGGTTGCTACATGAAGTAAACAAGTCTCTGCAGAAAAAGCTTTCAGAAGAGGGAGATGTAGGCATAGATTCT---CAAAACTCAGAACCCACACTGCAGATTGGATATATCGGCCCTCACCAAAATCAATACATGCAAGGGTGGTGGGTT
Gg1_Picea_g_PgAGL6               ATGGGGCGGGGTCGAGTCCAGCTGAGGCGAATAGAGAACAAAATAAATCGACAAGTCACGTTTTCGAAGCGCAGGAACGGACTGCTGAAGAAGGCGTACGAGCTCTCGGTGCTGTGCGATGCAGAAGTGGCGCTAATAATTTTCTCCACCAGAGGAAAGCTTTACGAGTTTGCCAGTTCCAGCATGAACAAGACCTTGGAAAGATACGAAAAATGTGCAATGCAAGATACTACAGTCTCGGACCGAGAAGCACAGCACCAAGAAGTTACAAAGCTGAAGGGTAAGGTTGAGCTCCTTCAGCGATCACAGAGGCATTTGTTGGGGGAAGATCTTGGTCCACTAAATGTTAAGGAGCTACAACAACTTGAACGTCAACTCGAAGTTGCTCTGGCACATCTTAGGTCAAGAAAAACGCAGGTGATGCTGGACCAGATTGAGGAGCTTCGCCAAAGGGAACGGTTGCTACATGAAGTAAACAAGTCTCTGCAGAAAAAGCTTTCCGAAGAGGGAGATGTAGGCATAGATTCT---CAAAACTCAGAACCCACACTGCAGATTGGATATATCGGCCCTCACCAAAATCAATACATGCAAGGGTGGTGGGTT
Gg1_Pinus_r_PrMADS3              ATGGGGCGGGGTCGGGTTCAGCTGAGGCGAATAGAAAACAAAATAAATCGACAAGTCACGTTTTCGAAGCGCCGGAACGGACTGCTGAAGAAGGCGTACGAGCTATCAGTGCTGTGCGATGCCGAAGTGGCGCTAATAATTTTCTCTACCAGAGGAAAGCTTTACGAGTTTGCCAGTTCCAGCATGAACAAGACGTTGGAAAGATACGAAAAATGTGCAATGCAAGATACCACAGTTTCGGACCGGGAAGCACAGCACCAAGAAGTTACAAAGTTGAAGGGTAAGGTTGAGCTCCTGCAGCGATCACAAAGGCATTTGTTGGGGGAAGATCTGGGTCCGTTAAATGTTAAGGAGCTACAGCAGCTTGAACGTCAGCTGGAGGTTGCTCTGACACATCTTAGGTCAAGGAAAACGCAGGTAATGCTGGACCAGATTGAGGAACTTCGCCAAAGGGAACGGTTGCTACATGAAGTAAACAAGTCTCTGCAGAAAAAGCTTTCCGAAGAGGGAGATGTAGGCATAGATTCT---CAAGATTCAGAACCCACGCTACAGATTGGTTATATCGTCCCTCACCAAAACCAATACATGCAAGGATGGTGGGTT
Gg1_Gnetum_g_GGM9                ATGGGACGTGGTCGAGTGCAGCTGAGGCGAATCGAGAACAAGATCAATCGGCAAGTGACATTTTCGAAGCGCCGTAATGGCCTGCTCAAGAAGGCGTACGAGCTCTCGGTGCTATGCGACGCCGAGGTCGCGCTCATCATCTTCTCCACCAGAGGAAAGCTCTACGAGTTTGCCAGTTCCAGCATGAGCAAGACTTTAGAGAGATATGAAAAATGTTCAATGCAAGAAAACGCCTCAACGGACAGGGATGCGCAGCATCACGAAGTGACAAAGCTCAAAGCTAAACTTGAAAGTCTTCACAAAGCTCAAAGGAGTCTCATGGGAGAAGATCTAGGACCTCTCAACATAAAGGAACTCCAGAGCCTGGAACAACAGCTGGAAGTTGCGCTGGGTCATGTTAGGAATAGAAAAACCCAACTCTTGATTCAAACAATTGATGAACTTCGTGACAAGGAACGAACGCTGCAAGAGGTGAATAAATCCCTACAGAAGAAGCTGAGCGAAGAAGGAAATGTTGCTCTGGAATCTTCCCAACAGCAAGAACCAACATTGCATATTGGGTACATCACTGCTAGTCCAAATCAATACATT------TGGTGGGTT
Gg1_Gnetum_p_GpMADS3             ATGGGACGTGGTCGGGTGCAGCTGAGGCGAATCGAGAACAAGATCAATCGGCAAGTGACATTTTCGAAGCGCCGTAATGGCCTGCTCAAGAAGGCGTACGAGCTCTCGGTGCTATGCGACGCCGAGGTCGCGCTCATCATCTTCTCCACCAGAGGAAAGCTCTACGAGTTTGCCAGTTCCAGCATGAGCAAGACTTTAGAGAGATATGAAAAATGTTCAATGCAAGAAAATGCATCAACGGACAGGGATGCGCAGCATCACGAAGTGACAAAGCTCAAAGCTAAACTTGAAAGTCTTCACAAAGCTCAAAGGAATCTCATGGGAGAAGACTTAGGACCTCTCAACATAAAGGAACTCCAGAGCCTGGAACAACAGCTGGAAGTTGCGCTGGGTCATGTTAGGAATAGAAAGACCCAACTCTTGATTCAAACAATTGATGAACTTCGTGACAAGGAACGAACGCTGCAAGAGGTGAATAAATCTCTACAGAAGAAGCTGAGCGAAGAAGGAAATGTTGCTCTGGAATCTTCCCAACAGCAAGAACCAACATTGCATATTGGGTACATCCCTGGCAGTCCAAATCAATACATT------TGGTGGGTT
Gg1_Ginkgo_b_GbMADS1             ATGGGACGAGGTCGAGTCCAGCTGAGGCGCATCGAGAACAAAATAAATCGCCAAGTCACGTTTTCGAAGCGGCGAAATGGACTGTTAAAGAAGGCTTACGAACTTTCTGTGTTGTGCGACGCCGAAGTGGCATTGATTGTCTTCTCCACCAGAGGCAAACTCTACGAGTTCGCCAGTTCCAGCATGAACAAGACGCTCGAGAGGTATGAAAAGTGCGCAGTGCAAGATACAAATGTCTCAAACCGGGAAGCACAGCATCAAGAGGTTACAAAACTGAAGTCTAAGGTTGAGCTCCTACAACAGTCACAAAGGCATCTGTTGGGGGAAGATCTTGGCCCACTCAGTGTGAAGGAGCTCCAGCAACTTGAACGACAGCTGGAGATTGCACTGAATCATGTTAGGTCGAGAAAGAGTCAAGTTATGATGGACTTGATTGATGAGCTTCGGAAAAAGGAAAGGCTGCTACAGGAAGTGAACAAATCTCTGCACAAGAAGCTTTCAGAAGAGGGAAATGCAGATATGAACCCA---TCGCAGCAAGAACCGACACTACAAATTGGGTATATTGAGCCTCACCAGGATAACTACACG---GGGTGGTGGGTT
Gg1_Cycas_r_CrAGL6c              ATGGGACGAGGTCGAGTCCAGCTGAGACGGATAGAGAACAAAATAAACCGGCAAGTAACATTCTCCAAGCGCAGAAATGGACTCCTCAAAAAGGCCTACGAGCTGTCGGTGTTGTGCGATGCCGAGGTAGCGTTGATTATCTTCTCCAATAGAGGCAAACTCTACGAGTTCGCCAGTTCCAGCATGAACAAGACGCTGGAGAGATACGAGAAGAGTGTAATGCAAGATGCAGTCGTCTCAAACCAGGAAGCACAGCACCAAGAGTTTGTAAAACTGAAGGCTAAAGTTGAGCTTTTGCAGCTGACACAAAGGCGTTTATTGGGCGAAGATCTTGGTCCATTAAGCGTTAAGGAACTTCAACAACTTGAACGACAACTTGAGGCTGCACTGTCACAGGTCAGGTCAAGAAAGACTCAGGTTATGCTGGACCTAATAGATGAACTTCGGAAGAAGGAACAACTATTACAGGAAGTAAACCATTCTCTGCGTAAGAAGCTTTCTGAGGAAGGAAATGCAGCTATGGACTCTTCT---------CAGCCGACACTACAAATTGGGTATATTGAGGCT---------------------------------
Gg2_Picea_a_DAL14                ATGGGGCGAGGACGCGTCGAGCTGAAGCGGATCGAGAATAAGATTAACCGTCAGGTCACGTTTTCGAAACGCCGGAACGGTCTGCTGAAAAAAGCCTATGAGCTTTCTGTGTTATGCGATGCGGAGGTAGCACTGATAATTTTCTCGAGCAGAGGGAAACTCTATGAGTTCGGAAGTGCCGGAATGCTCAAGACTCTGGAGCGATATCAAAAATGCGTATTACAAGACGCGACTGTATCAGATCGGGATGCACAGCACCAAGAGGTTGGCAAATTAAAAGCCAGAGTTGAGCTTTTACAACGGTCACAAAGGCACTTACTGGGTGAAGACCTTGGTCCCTTGAGTATTAAGGAGCTGCAACAACTTGAACGTCAACTTGAGGTTGCACTCACACATGTTAGGACAAGGAAGACTCAAGTTATGTTGGAAATGATGGATGAGCTACGAAGAAAGGAGCGCATTCTACAAGAAGTTAACAAATCTCTGCGCAAGAAGTTGCAAGAGGAGGGA---GCAAATAGCGATTCGCATCAAAACGCTGAACCCACATTGCAGATAGGATACAGCATGCCTCATCAAAACAATTACATGCAAGGCTGGATGATA
Gg2_Pinus_r_PrMADS2              ATGGGGCGAGGGCGCGTCGAGCTGAAGCGGATCGAGAATAAGATTAACCGCCAGGTCACGTTTTCGAAACGCCGGAATGGTCTGCTGAAAAAGGCGTATGAACTTTCAGTGTTATGTGATGCAGAGGTAGCACTGATAATATTCTCAAGCAGAGGAAAACTCTATGAGTTCGGAAGCGCCGGGATGCTCAAGACTCTGGAGCGATATCAAAAATGTGTATTGCAAGACGCGACTGTATCGGACCGGGAGGCGCAGCATCAAGAGGTTGGCAAATTAAAAGCCAGAGTTGAACTTTTACAACGATCACAAAGGCACTTATTAGGTGAAGACCTGGGCCCCTTGAGTATTAAGGAGCTGCAACAACTGGAACGTCAACTTGAGGTTGCACTGACACATGTTAGGTCAAGAAAGACTCAAGTCATGTTGGAAATGATGGATGAACTACGCAGAAAGGAGCGAATTTTACAAGAAGTAAACAAATCTCTGCGCAAGAAGTTGCAGGAGGAGGGA---GCAAATGCCGATTCGCATCCAAATGCTGAGCCCACATTGCAGATTGGATACAGCATGCCTCATCAAAACAATTACATGCAAGGCTGGATGGTA
Gg2_Taxus_b_TaAGL6               ATGGGGCGTGGGAGAGTAGAATTGAAGCGGATCGAAAACAAAATAAATCGCCAGGTGACATTTTCGAAGAGAAGAAATGGCCTCCTGAAAAAGGCATACGAACTTTCTGTGCTGTGCGATGCCGAAGTTGCACTGATCATTTTTTCAAGCAGAGGGAAAGTGTACGAATTTGGCAGCGCCGGCACGCTGAAGACGCTGGACCGATATCAAAAGTGTGTATTGCAAGAGTCGACTGCCTCAGATCGGGAGTCACAGCACCATGAGGTTGCAAAATTAAAGCATAAGCATGAGGATATGGAGCTTACACGAAGACGTTTATTAGGGGAAGATCTTGGACCCTTAAATATTAGGGACTTACAAATACTTGAAGACAACCTCGATCAAGCTCTAATTAAAGTACGTAGTAAAAAGGATCAACAATTGAGAGACAGGCTAGAGGAACAAAGAAAAAAGGAACGCCAGTTAGACGAAGAGAACAAGGCTCTGCACAAGAAGGTTGGTGAACAGAGACATGCAAGTGCTGATTCAAATCGAAATCCTGAGCCTACGTTGCAGATGGGGTACACCATGCCCCACCAAAACAATTATATGCAAGGCTGGATGCTA
Gg2_Ginkgo_b_GbMADS8             ATGGGGCGAGGACGCGTAGAGTTGAAGCGGATCGAGAACAAGATAAACCGTCAGGTCACGTTTTCAAAACGCAGGAATGGACTCTTGAAAAAGGCTTACGAGCTCTCCGTCTTGTGCGATGCCGAGGTTGCGCTCATAATTTTCTCCAGCAGGGGCAAAGTCTATGAGTTCGGCAGCGCCGGCATGACAAAGACATTGGAGAGATACCAAAAGTGTGTATTACAAGATGTGAATGTTTCAGATCGAGAGGCACAGCACCAAGAGGTTGGAAAGTTAAAGGCAAAGGTTGAGCTTTTACAACGGTCACAAAGGCATTTACTAGGTGAAGACCTTGGTCCATTAAGTGTTAAGGAGTTGCAACAACTTGAGAGACAACTTGAGGTTGCACTAACACATGTTAGATCAAGAAAGACTCAGGTTATGTTGGACCTCATGGATGAGCTACGAAAAAAGGAACGTCTCTTACAGGAAGTAAACAAGTCCCTGCGCAAGAAGCTTTCAGAGGAGGAACGTGCAAGTGCTGACTCAAATCAAAATGCTGAGCCCACTTTACAGATTGGGTATAGTATGCCTGCCCAGAACAACTACATGCAAGGCTGGATGGTT
Gg2_Zamia_f_ZfAGL6a              ATGGGGCGAGGACGCGTAGAGTTGAAACGAATCGAGAACAAGATAAATCGCCAGGTCACGTTTTCGAAACGCAGGAATGGACTGCTGAAAAAAGCTTACGAGCTTTCTGTGTTGTGCGATGCGGAAGTGGCGCTCATTATTTTCTCCAGCCGAGGGAAGCTCTACGAATTCGGCAGCGCCGGGATGTCCAAGACCCTTGAAAGATATCAAAAGTGTGTATTGCAGGACGTGGCTATATGCGACCGAGAGGCCCAGCACCAAGAGGTTGCTAAATTGAAGACTAAAGTTGAGCTCTTACAACGATCACAAAGGCATTTATTAGGTGAAGATCTTGGCCCATTAAGCGTTAAAGAACTACAACAACTTGAACGACAACTTCAAGTTGCTTTAACACATGTTAGATCAAGAAAG------------------------------------------GAACGCATGCTACAGGAAATAAACAAATCTCTCAGAAAGAAGCTTTCGGAGGAGGGAAACGCGAATGCCGACTCGAATCAACATCCTGAACCCACCTTGCAGATTGGGTATAGCATGCATCACCAAAACAACTACATGCAAGGTTGGGTGCTT
Gg2_Cycas_r_CrAGL6a              ATGGGGCGAGGACGCGTAGAGTTGAAGCGAATCGAGAACAAAATAAATCGTCAGGTCACGTTTTCGAAACGCAGGAATGGGCTCCTAAAAAAGGCTTACGAGCTTTCCGTGTTGTGCGATGCGGAAGTTGCGCTCATTATTTTCTCCAGCAGAGGCAAGCTCTATGAGTTCGGCAGTGCCGGCATGACCAAGACACTCGAGAGATATCAGAAGTGTGTATTGCAAGATGTGACCGTCTCAGACAGAGAGGCTCAGCACCAAGAAGTTGCTAAATTGAAGACTAAGGTTGAGTTATTACAACGATCACAACGGCATTTATTGGGTGAAGACCTTGGACCACTAAGTGTTAAAGAGTTACAACAACTTGAACGACAACTTCAAGTTGCCTTAACACATGTTAGATCAAGAAAGACTCAAGTTATGCTGGACTTGATGGATGAGCTACGGAAAAAGGAACGCATGCTACAAGAAGTGAACAAGTCTCTCCGCAAAAAGCTTTCAGAGGAGGGAAATGCAAATGCCGATTCGAATCAAAATGCTGAACCCACATTACAGATTGGATATAGTATGCATCATCAAAACAACTAC------------------
[truncated: 583,910 more chars]
